# Supplementary material for: Evolving BioAssay Ontology (BAO): modularization, integration and applications
Source: J Biomed Semantics. 2014 Jun 3;5(Suppl 1):S5. doi: 10.1186/2041-1480-5-S1-S5 (PMC4108877; doi:10.1186/2041-1480-5-S1-S5)
Supplement: Additional file 1 — BAO 2.x build 2866. BAO version 2.x (build 2866) is a collection of OWL files that describe our domain of discourse. These files are serialized in OWL XML file format. In order to view and perform reasoning of BAO, we recommend of using a standard OWL editor that support SROIQ(D) DL constructs, such as, Protégé-4.3 open source ontology editor and knowledgebase framework (http://protege.stanford.edu). In addition, up-to-date BAO releases are freely available from the BioAssay Ontology (BAO) project website (http://bioassayontology.org/wp/bao) and the NCBO BioPortal. [file 2041-1480-5-S1-S5-S1.zip]

Archive with 49 entries (46 files):
- bao_metadata.owl
- bao_external.owl
- bao_core.owl
- bao_complete_examples.owl
- bao_complete_bfo_dev.owl
- bao_complete.owl
- vocabulary/bao_vocabulary_method.owl
- vocabulary/bao_vocabulary_people.owl
- vocabulary/bao_vocabulary_role.owl
- vocabulary/bao_vocabulary_materialentity.owl
- vocabulary/bao_vocabulary_assay.owl
- vocabulary/bao_vocabulary_ro.owl
- vocabulary/bao_vocabulary_organization.owl
- vocabulary/bao_vocabulary_biology.owl
- vocabulary/bao_vocabulary_properties.owl
- vocabulary/bao_vocabulary_assaykit.owl
- vocabulary/bao_vocabulary_format.owl
- vocabulary/bao_vocabulary_quality.owl
- vocabulary/bao_vocabulary_computational.owl
- vocabulary/bao_vocabulary_unit.owl
- vocabulary/bao_vocabulary_function.owl
- vocabulary/bao_vocabulary_phenotype.owl
- vocabulary/bao_vocabulary_detection.owl
- vocabulary/bao_vocabulary_screenedentity.owl
- vocabulary/bao_vocabulary_result.owl
- vocabulary/bao_vocabulary_instrument.owl
- vocabulary/bao_vocabulary_software.owl
- modules/bao_module_biology.owl
- modules/bao_module_vocabularies.owl
- modules/bao_module_properties.owl
- modules/bao_ro_combinator.owl
- imports/BAO2.0_DOID_import.owl
- imports/temporal-intervals.owl
- imports/bfo-classes-minimal.owl
- imports/core.owl
- imports/annotations.owl
- imports/ro.owl
- imports/bfo.owl
- imports/BAO2.0_PATO_import.owl
- imports/BAO2.0_CLO_import.owl
- imports/BAO2.0_NCBITaxon_import.owl
- imports/UO_import.owl
- imports/BAO2.0_CHEBI_import.owl
- imports/BAO2.0_UBERON_import.owl
- imports/IAO_import.owl
- imports/BAO2.0_GO_import.owl
- vocabulary/
- modules/
- imports/
