# Supplementary material for: Evolving BioAssay Ontology (BAO): modularization, integration and applications
Source: J Biomed Semantics. 2014 Jun 3;5(Suppl 1):S5. doi: 10.1186/2041-1480-5-S1-S5 (PMC4108877; doi:10.1186/2041-1480-5-S1-S5)
Supplement: Additional file 1 — BAO 2.x build 2866. BAO version 2.x (build 2866) is a collection of OWL files that describe our domain of discourse. These files are serialized in OWL XML file format. In order to view and perform reasoning of BAO, we recommend of using a standard OWL editor that support SROIQ(D) DL constructs, such as, Protégé-4.3 open source ontology editor and knowledgebase framework (http://protege.stanford.edu). In addition, up-to-date BAO releases are freely available from the BioAssay Ontology (BAO) project website (http://bioassayontology.org/wp/bao) and the NCBO BioPortal. [file 2041-1480-5-S1-S5-S1.zip › bao_external.owl]

<?xml version="1.0"?>


<!DOCTYPE rdf:RDF [
    <!ENTITY owl "http://www.w3.org/2002/07/owl#" >
    <!ENTITY obo "http://purl.obolibrary.org/obo/" >
    <!ENTITY dc "http://purl.org/dc/elements/1.1/" >
    <!ENTITY xsd "http://www.w3.org/2001/XMLSchema#" >
    <!ENTITY rdfs "http://www.w3.org/2000/01/rdf-schema#" >
    <!ENTITY rdf "http://www.w3.org/1999/02/22-rdf-syntax-ns#" >
    <!ENTITY core "http://purl.obolibrary.org/obo/uberon/core#" >
    <!ENTITY oboInOwl "http://www.geneontology.org/formats/oboInOwl#" >
]>


<rdf:RDF xmlns="http://www.bioassayontology.org/bao/bao_external.owl#"
     xml:base="http://www.bioassayontology.org/bao/bao_external.owl"
     xmlns:dc="http://purl.org/dc/elements/1.1/"
     xmlns:obo="http://purl.obolibrary.org/obo/"
     xmlns:rdfs="http://www.w3.org/2000/01/rdf-schema#"
     xmlns:owl="http://www.w3.org/2002/07/owl#"
     xmlns:xsd="http://www.w3.org/2001/XMLSchema#"
     xmlns:rdf="http://www.w3.org/1999/02/22-rdf-syntax-ns#"
     xmlns:core="&obo;uberon/core#"
     xmlns:oboInOwl="http://www.geneontology.org/formats/oboInOwl#">
    <owl:Ontology rdf:about="http://www.bioassayontology.org/bao/bao+external.owl">
        <owl:imports rdf:resource="http://bioassayontology.org/bao/external/BAO2.0_CHEBI_import.owl"/>
        <owl:imports rdf:resource="http://bioassayontology.org/bao/external/BAO2.0_CLO_import.owl"/>
        <owl:imports rdf:resource="http://bioassayontology.org/bao/external/BAO2.0_GO_import.owl"/>
        <owl:imports rdf:resource="http://bioassayontology.org/bao/external/BAO2.0_NCBITaxon_import.owl"/>
        <owl:imports rdf:resource="http://bioassayontology.org/bao/external/BAO2.0_PATO_import.owl"/>
        <owl:imports rdf:resource="http://bioassayontology.org/bao/external/BAO2.0_UBERON_import.owl"/>
        <owl:imports rdf:resource="http://bioassayontology.org/bao/external/UO_import.owl"/>
        <dc:license rdf:resource="http://creativecommons.org/licenses/by/3.0/"/>
        <owl:versionIRI rdf:resource="http://www.bioassayontology.org/bao/bao_external.owl"/>
        <owl:imports rdf:resource="http://www.bioassayontology.org/bao/external/BAO2.0_DOID_import.owl"/>
    </owl:Ontology>
    


    <!-- 
    ///////////////////////////////////////////////////////////////////////////////////////
    //
    // Classes
    //
    ///////////////////////////////////////////////////////////////////////////////////////
     -->

    


    <!-- http://purl.obolibrary.org/obo/DOID_11934 -->

    <rdf:Description rdf:about="&obo;DOID_11934">
        <rdfs:subClassOf rdf:resource="&obo;DOID_162"/>
        <obo:IAO_0000412 rdf:resource="&obo;doid.owl"/>
    </rdf:Description>
    


    <!-- http://purl.obolibrary.org/obo/DOID_162 -->

    <rdf:Description rdf:about="&obo;DOID_162">
        <obo:IAO_0000412 rdf:resource="&obo;doid.owl"/>
    </rdf:Description>
    


    <!-- 
    ///////////////////////////////////////////////////////////////////////////////////////
    //
    // Annotations
    //
    ///////////////////////////////////////////////////////////////////////////////////////
     -->

    <rdf:Description rdf:about="&obo;UBERON_0008202">
        <obo:IAO_0000412 rdf:resource="&obo;uberon.owl"/>
    </rdf:Description>
    <rdf:Description rdf:about="&obo;UBERON_0002337">
        <obo:IAO_0000412 rdf:resource="&obo;uberon.owl"/>
    </rdf:Description>
    <rdf:Description rdf:about="&obo;NCBITaxon_669">
        <obo:IAO_0000412 rdf:resource="&obo;ncbitaxon.owl"/>
    </rdf:Description>
    <rdf:Description rdf:about="&obo;CHEBI_36051">
        <obo:IAO_0000412 rdf:resource="&obo;chebi.owl"/>
    </rdf:Description>
    <rdf:Description rdf:about="&obo;CHEBI_36050">
        <obo:IAO_0000412 rdf:resource="&obo;chebi.owl"/>
    </rdf:Description>
    <rdf:Description rdf:about="&obo;CHEBI_36053">
        <obo:IAO_0000412 rdf:resource="&obo;chebi.owl"/>
    </rdf:Description>
    <rdf:Description rdf:about="&obo;UBERON_0002329">
        <obo:IAO_0000412 rdf:resource="&obo;uberon.owl"/>
    </rdf:Description>
    <rdf:Description rdf:about="&obo;CHEBI_50411">
        <obo:IAO_0000412 rdf:resource="&obo;chebi.owl"/>
    </rdf:Description>
    <rdf:Description rdf:about="&obo;CHEBI_50410">
        <obo:IAO_0000412 rdf:resource="&obo;chebi.owl"/>
    </rdf:Description>
    <rdf:Description rdf:about="&obo;CHEBI_51039">
        <obo:IAO_0000412 rdf:resource="&obo;chebi.owl"/>
    </rdf:Description>
    <rdf:Description rdf:about="&obo;CHEBI_50412">
        <obo:IAO_0000412 rdf:resource="&obo;chebi.owl"/>
    </rdf:Description>
    <rdf:Description rdf:about="&obo;UBERON_0007958">
        <obo:IAO_0000412 rdf:resource="&obo;uberon.owl"/>
    </rdf:Description>
    <rdf:Description rdf:about="&obo;UBERON_0002340">
        <obo:IAO_0000412 rdf:resource="&obo;uberon.owl"/>
    </rdf:Description>
    <rdf:Description rdf:about="&obo;UBERON_0002347">
        <obo:IAO_0000412 rdf:resource="&obo;uberon.owl"/>
    </rdf:Description>
    <rdf:Description rdf:about="&obo;UBERON_0002346">
        <obo:IAO_0000412 rdf:resource="&obo;uberon.owl"/>
    </rdf:Description>
    <rdf:Description rdf:about="&obo;UBERON_0002341">
        <obo:IAO_0000412 rdf:resource="&obo;uberon.owl"/>
    </rdf:Description>
    <rdf:Description rdf:about="&obo;UBERON_0002342">
        <obo:IAO_0000412 rdf:resource="&obo;uberon.owl"/>
    </rdf:Description>
    <rdf:Description rdf:about="http://purl.org/obo/owl/UO#UO_0000105">
        <oboInOwl:inSubset rdf:resource="http://purl.org/obo/owl/obo#unit_group_slim"/>
        <oboInOwl:hasDefinition>
            <rdf:Description/>
        </oboInOwl:hasDefinition>
        <oboInOwl:hasDefinition>
            <rdf:Description/>
        </oboInOwl:hasDefinition>
        <oboInOwl:hasDefinition>
            <rdf:Description/>
        </oboInOwl:hasDefinition>
    </rdf:Description>
    <rdf:Description rdf:about="http://purl.org/obo/owl/UO#UO_0000106">
        <oboInOwl:inSubset rdf:resource="http://purl.org/obo/owl/obo#unit_slim"/>
        <oboInOwl:hasExactSynonym>
            <rdf:Description/>
        </oboInOwl:hasExactSynonym>
        <oboInOwl:hasExactSynonym>
            <rdf:Description/>
        </oboInOwl:hasExactSynonym>
        <oboInOwl:hasExactSynonym>
            <rdf:Description/>
        </oboInOwl:hasExactSynonym>
        <oboInOwl:hasExactSynonym>
            <rdf:Description/>
        </oboInOwl:hasExactSynonym>
        <oboInOwl:hasExactSynonym>
            <rdf:Description/>
        </oboInOwl:hasExactSynonym>
        <oboInOwl:hasExactSynonym>
            <rdf:Description/>
        </oboInOwl:hasExactSynonym>
        <oboInOwl:hasDefinition>
            <rdf:Description/>
        </oboInOwl:hasDefinition>
        <oboInOwl:hasDefinition>
            <rdf:Description/>
        </oboInOwl:hasDefinition>
        <oboInOwl:hasDefinition>
            <rdf:Description/>
        </oboInOwl:hasDefinition>
    </rdf:Description>
    <rdf:Description rdf:about="&obo;CHEBI_36063">
        <obo:IAO_0000412 rdf:resource="&obo;chebi.owl"/>
    </rdf:Description>
    <rdf:Description rdf:about="&obo;UBERON_0002339">
        <obo:IAO_0000412 rdf:resource="&obo;uberon.owl"/>
    </rdf:Description>
    <rdf:Description rdf:about="&obo;CHEBI_50423">
        <obo:IAO_0000412 rdf:resource="&obo;chebi.owl"/>
    </rdf:Description>
    <rdf:Description rdf:about="&obo;CHEBI_50427">
        <obo:IAO_0000412 rdf:resource="&obo;chebi.owl"/>
    </rdf:Description>
    <rdf:Description rdf:about="&obo;GO_0000189">
        <obo:IAO_0000412 rdf:resource="&obo;go.owl"/>
    </rdf:Description>
    <rdf:Description rdf:about="&obo;UBERON_0005702">
        <obo:IAO_0000412 rdf:resource="&obo;uberon.owl"/>
    </rdf:Description>
    <rdf:Description rdf:about="&obo;CHEBI_70868">
        <obo:IAO_0000412 rdf:resource="&obo;chebi.owl"/>
    </rdf:Description>
    <rdf:Description rdf:about="&obo;UBERON_0005701">
        <obo:IAO_0000412 rdf:resource="&obo;uberon.owl"/>
    </rdf:Description>
    <rdf:Description rdf:about="&obo;UBERON_0005700">
        <obo:IAO_0000412 rdf:resource="&obo;uberon.owl"/>
    </rdf:Description>
    <rdf:Description rdf:about="&obo;UBERON_0002350">
        <obo:IAO_0000412 rdf:resource="&obo;uberon.owl"/>
    </rdf:Description>
    <rdf:Description rdf:about="&obo;UBERON_0002351">
        <obo:IAO_0000412 rdf:resource="&obo;uberon.owl"/>
    </rdf:Description>
    <rdf:Description rdf:about="&obo;UBERON_0002352">
        <obo:IAO_0000412 rdf:resource="&obo;uberon.owl"/>
    </rdf:Description>
    <rdf:Description rdf:about="&obo;UBERON_0002353">
        <obo:IAO_0000412 rdf:resource="&obo;uberon.owl"/>
    </rdf:Description>
    <rdf:Description rdf:about="&obo;CHEBI_72316">
        <obo:IAO_0000412 rdf:resource="&obo;chebi.owl"/>
    </rdf:Description>
    <rdf:Description rdf:about="&obo;UBERON_0002354">
        <obo:IAO_0000412 rdf:resource="&obo;uberon.owl"/>
    </rdf:Description>
    <rdf:Description rdf:about="&obo;UBERON_0002359">
        <obo:IAO_0000412 rdf:resource="&obo;uberon.owl"/>
    </rdf:Description>
    <rdf:Description rdf:about="&obo;CHEBI_72311">
        <obo:IAO_0000412 rdf:resource="&obo;chebi.owl"/>
    </rdf:Description>
    <rdf:Description rdf:about="&obo;UBERON_0007960">
        <obo:IAO_0000412 rdf:resource="&obo;uberon.owl"/>
    </rdf:Description>
    <rdf:Description rdf:about="&obo;DOID_4486">
        <obo:IAO_0000412 rdf:resource="&obo;doid.owl"/>
    </rdf:Description>
    <rdf:Description rdf:about="&obo;UBERON_0007959">
        <obo:IAO_0000412 rdf:resource="&obo;uberon.owl"/>
    </rdf:Description>
    <rdf:Description rdf:about="&obo;CLO_0003603">
        <obo:IAO_0000412 rdf:resource="&obo;clo.owl"/>
    </rdf:Description>
    <rdf:Description rdf:about="&obo;CHEBI_35337">
        <obo:IAO_0000412 rdf:resource="&obo;chebi.owl"/>
    </rdf:Description>
    <rdf:Description rdf:about="&obo;CHEBI_53142">
        <obo:IAO_0000412 rdf:resource="&obo;chebi.owl"/>
    </rdf:Description>
    <rdf:Description rdf:about="&obo;OBI_0000471">
        <obo:IAO_0000412 rdf:resource="&obo;obi.owl"/>
    </rdf:Description>
    <rdf:Description rdf:about="&obo;UBERON_0002361">
        <obo:IAO_0000412 rdf:resource="&obo;uberon.owl"/>
    </rdf:Description>
    <rdf:Description rdf:about="&obo;UBERON_0002362">
        <obo:IAO_0000412 rdf:resource="&obo;uberon.owl"/>
    </rdf:Description>
    <rdf:Description rdf:about="&obo;UBERON_0005710">
        <obo:IAO_0000412 rdf:resource="&obo;uberon.owl"/>
    </rdf:Description>
    <rdf:Description rdf:about="&obo;UBERON_0002360">
        <obo:IAO_0000412 rdf:resource="&obo;uberon.owl"/>
    </rdf:Description>
    <rdf:Description rdf:about="&obo;UBERON_0002365">
        <obo:IAO_0000412 rdf:resource="&obo;uberon.owl"/>
    </rdf:Description>
    <rdf:Description rdf:about="&obo;UBERON_0002366">
        <obo:IAO_0000412 rdf:resource="&obo;uberon.owl"/>
    </rdf:Description>
    <rdf:Description rdf:about="&obo;UBERON_0002363">
        <obo:IAO_0000412 rdf:resource="&obo;uberon.owl"/>
    </rdf:Description>
    <rdf:Description rdf:about="&obo;UBERON_0002364">
        <obo:IAO_0000412 rdf:resource="&obo;uberon.owl"/>
    </rdf:Description>
    <rdf:Description rdf:about="&obo;UBERON_0002369">
        <core:homologous_in rdf:resource="&obo;NCBITaxon_7742"/>
        <obo:IAO_0000412 rdf:resource="&obo;uberon.owl"/>
        <oboInOwl:inSubset rdf:resource="&obo;uberon/core#organ_slim"/>
        <oboInOwl:inSubset rdf:resource="&obo;uberon/core#uberon_slim"/>
    </rdf:Description>
    <rdf:Description rdf:about="&obo;UBERON_0002367">
        <core:homologous_in rdf:resource="&obo;NCBITaxon_7742"/>
        <obo:IAO_0000412 rdf:resource="&obo;uberon.owl"/>
        <oboInOwl:inSubset rdf:resource="&obo;uberon/core#efo_slim"/>
        <oboInOwl:inSubset rdf:resource="&obo;uberon/core#major_organ"/>
        <oboInOwl:inSubset rdf:resource="&obo;uberon/core#organ_slim"/>
        <oboInOwl:inSubset rdf:resource="&obo;uberon/core#uberon_slim"/>
    </rdf:Description>
    <rdf:Description rdf:about="&obo;UBERON_0002368">
        <obo:IAO_0000412 rdf:resource="&obo;uberon.owl"/>
    </rdf:Description>
    <rdf:Description rdf:about="&obo;CHEBI_50409">
        <obo:IAO_0000412 rdf:resource="&obo;chebi.owl"/>
    </rdf:Description>
    <rdf:Description rdf:about="&obo;CHEBI_50408">
        <obo:IAO_0000412 rdf:resource="&obo;chebi.owl"/>
    </rdf:Description>
    <rdf:Description rdf:about="&obo;CHEBI_50407">
        <obo:IAO_0000412 rdf:resource="&obo;chebi.owl"/>
    </rdf:Description>
    <rdf:Description rdf:about="&obo;CHEBI_50406">
        <obo:IAO_0000412 rdf:resource="&obo;chebi.owl"/>
    </rdf:Description>
    <rdf:Description rdf:about="&obo;UBERON_0005708">
        <obo:IAO_0000412 rdf:resource="&obo;uberon.owl"/>
    </rdf:Description>
    <rdf:Description rdf:about="&obo;UBERON_0005709">
        <obo:IAO_0000412 rdf:resource="&obo;uberon.owl"/>
    </rdf:Description>
    <rdf:Description rdf:about="&obo;UBERON_0005704">
        <obo:IAO_0000412 rdf:resource="&obo;uberon.owl"/>
    </rdf:Description>
    <rdf:Description rdf:about="&obo;UBERON_0005705">
        <obo:IAO_0000412 rdf:resource="&obo;uberon.owl"/>
    </rdf:Description>
    <rdf:Description rdf:about="&obo;CLO_0003610">
        <obo:IAO_0000412 rdf:resource="&obo;clo.owl"/>
    </rdf:Description>
    <rdf:Description rdf:about="&obo;UBERON_0005707">
        <obo:IAO_0000412 rdf:resource="&obo;uberon.owl"/>
    </rdf:Description>
    <rdf:Description rdf:about="&obo;UBERON_0002379">
        <obo:IAO_0000412 rdf:resource="&obo;uberon.owl"/>
    </rdf:Description>
    <rdf:Description rdf:about="&obo;UBERON_0008245">
        <obo:IAO_0000412 rdf:resource="&obo;uberon.owl"/>
    </rdf:Description>
    <rdf:Description rdf:about="&obo;UBERON_0002378">
        <obo:IAO_0000412 rdf:resource="&obo;uberon.owl"/>
    </rdf:Description>
    <rdf:Description rdf:about="&obo;CHEBI_63673">
        <obo:IAO_0000412 rdf:resource="&obo;chebi.owl"/>
    </rdf:Description>
    <rdf:Description rdf:about="&obo;UBERON_0002375">
        <obo:IAO_0000412 rdf:resource="&obo;uberon.owl"/>
    </rdf:Description>
    <rdf:Description rdf:about="&obo;UBERON_0002374">
        <obo:IAO_0000412 rdf:resource="&obo;uberon.owl"/>
    </rdf:Description>
    <rdf:Description rdf:about="&obo;UBERON_0008243">
        <obo:IAO_0000412 rdf:resource="&obo;uberon.owl"/>
    </rdf:Description>
    <rdf:Description rdf:about="&obo;UBERON_0002377">
        <obo:IAO_0000412 rdf:resource="&obo;uberon.owl"/>
    </rdf:Description>
    <rdf:Description rdf:about="&obo;DOID_3858">
        <obo:IAO_0000412 rdf:resource="&obo;doid.owl"/>
    </rdf:Description>
    <rdf:Description rdf:about="&obo;UBERON_0008242">
        <obo:IAO_0000412 rdf:resource="&obo;uberon.owl"/>
    </rdf:Description>
    <rdf:Description rdf:about="&obo;CHEBI_63674">
        <obo:IAO_0000412 rdf:resource="&obo;chebi.owl"/>
    </rdf:Description>
    <rdf:Description rdf:about="&obo;UBERON_0002376">
        <obo:IAO_0000412 rdf:resource="&obo;uberon.owl"/>
    </rdf:Description>
    <rdf:Description rdf:about="&obo;UBERON_0002371">
        <obo:IAO_0000412 rdf:resource="&obo;uberon.owl"/>
    </rdf:Description>
    <rdf:Description rdf:about="&obo;UBERON_0002370">
        <obo:IAO_0000412 rdf:resource="&obo;uberon.owl"/>
    </rdf:Description>
    <rdf:Description rdf:about="&obo;UBERON_0002373">
        <obo:IAO_0000412 rdf:resource="&obo;uberon.owl"/>
    </rdf:Description>
    <rdf:Description rdf:about="&obo;CHEBI_51076">
        <obo:IAO_0000412 rdf:resource="&obo;chebi.owl"/>
    </rdf:Description>
    <rdf:Description rdf:about="&obo;UBERON_0002372">
        <obo:IAO_0000412 rdf:resource="&obo;uberon.owl"/>
    </rdf:Description>
    <rdf:Description rdf:about="&obo;CLO_0003665">
        <obo:IAO_0000412 rdf:resource="&obo;clo.owl"/>
    </rdf:Description>
    <rdf:Description rdf:about="&obo;UBERON_0011287">
        <obo:IAO_0000412 rdf:resource="&obo;uberon.owl"/>
    </rdf:Description>
    <rdf:Description rdf:about="&obo;DOID_5166">
        <obo:IAO_0000412 rdf:resource="&obo;doid.owl"/>
    </rdf:Description>
    <rdf:Description rdf:about="&obo;CHEBI_25078">
        <obo:IAO_0000412 rdf:resource="&obo;chebi.owl"/>
    </rdf:Description>
    <rdf:Description rdf:about="&obo;DOID_5165">
        <obo:IAO_0000412 rdf:resource="&obo;doid.owl"/>
    </rdf:Description>
    <rdf:Description rdf:about="&obo;DOID_3856">
        <obo:IAO_0000412 rdf:resource="&obo;doid.owl"/>
    </rdf:Description>
    <rdf:Description rdf:about="&obo;DOID_4467">
        <obo:IAO_0000412 rdf:resource="&obo;doid.owl"/>
    </rdf:Description>
    <rdf:Description rdf:about="&obo;CHEBI_51060">
        <obo:IAO_0000412 rdf:resource="&obo;chebi.owl"/>
    </rdf:Description>
    <rdf:Description rdf:about="&obo;CHEBI_51061">
        <obo:IAO_0000412 rdf:resource="&obo;chebi.owl"/>
    </rdf:Description>
    <rdf:Description rdf:about="&obo;UBERON_0008230">
        <obo:IAO_0000412 rdf:resource="&obo;uberon.owl"/>
    </rdf:Description>
    <rdf:Description rdf:about="&obo;UBERON_0002385">
        <core:spatially_disjoint_from rdf:resource="&obo;UBERON_0003714"/>
        <obo:IAO_0000412 rdf:resource="&obo;uberon.owl"/>
        <oboInOwl:inSubset rdf:resource="&obo;uberon/core#uberon_slim"/>
    </rdf:Description>
    <rdf:Description rdf:about="&obo;UBERON_0002384">
        <obo:IAO_0000412 rdf:resource="&obo;uberon.owl"/>
    </rdf:Description>
    <rdf:Description rdf:about="&obo;UBERON_0007914">
        <obo:IAO_0000412 rdf:resource="&obo;uberon.owl"/>
    </rdf:Description>
    <rdf:Description rdf:about="&obo;UBERON_0002383">
        <obo:IAO_0000412 rdf:resource="&obo;uberon.owl"/>
    </rdf:Description>
    <rdf:Description rdf:about="&obo;CHEBI_51065">
        <obo:IAO_0000412 rdf:resource="&obo;chebi.owl"/>
    </rdf:Description>
    <rdf:Description rdf:about="&obo;UBERON_0002382">
        <obo:IAO_0000412 rdf:resource="&obo;uberon.owl"/>
    </rdf:Description>
    <rdf:Description rdf:about="&obo;UBERON_0002381">
        <obo:IAO_0000412 rdf:resource="&obo;uberon.owl"/>
    </rdf:Description>
    <rdf:Description rdf:about="&obo;CHEBI_51068">
        <obo:IAO_0000412 rdf:resource="&obo;chebi.owl"/>
    </rdf:Description>
    <rdf:Description rdf:about="&obo;UBERON_0002380">
        <obo:IAO_0000412 rdf:resource="&obo;uberon.owl"/>
    </rdf:Description>
    <rdf:Description rdf:about="&obo;NCBITaxon_630">
        <obo:IAO_0000412 rdf:resource="&obo;ncbitaxon.owl"/>
    </rdf:Description>
    <rdf:Description rdf:about="&obo;DOID_4450">
        <obo:IAO_0000412 rdf:resource="&obo;doid.owl"/>
    </rdf:Description>
    <rdf:Description rdf:about="&obo;NCBITaxon_633">
        <obo:IAO_0000412 rdf:resource="&obo;ncbitaxon.owl"/>
    </rdf:Description>
    <rdf:Description rdf:about="&obo;DOID_4451">
        <obo:IAO_0000412 rdf:resource="&obo;doid.owl"/>
    </rdf:Description>
    <rdf:Description rdf:about="&obo;CLO_0003679">
        <obo:IAO_0000412 rdf:resource="&obo;clo.owl"/>
    </rdf:Description>
    <rdf:Description rdf:about="&obo;DOID_5176">
        <obo:IAO_0000412 rdf:resource="&obo;doid.owl"/>
    </rdf:Description>
    <rdf:Description rdf:about="&obo;NCBITaxon_10633">
        <obo:IAO_0000412 rdf:resource="&obo;ncbitaxon.owl"/>
    </rdf:Description>
    <rdf:Description rdf:about="&obo;CHEBI_62966">
        <obo:IAO_0000412 rdf:resource="&obo;chebi.owl"/>
    </rdf:Description>
    <rdf:Description rdf:about="&obo;UBERON_0002397">
        <obo:IAO_0000412 rdf:resource="&obo;uberon.owl"/>
    </rdf:Description>
    <rdf:Description rdf:about="&obo;UBERON_0002396">
        <obo:IAO_0000412 rdf:resource="&obo;uberon.owl"/>
    </rdf:Description>
    <rdf:Description rdf:about="&obo;UBERON_0008267">
        <obo:IAO_0000412 rdf:resource="&obo;uberon.owl"/>
    </rdf:Description>
    <rdf:Description rdf:about="&obo;UBERON_0008266">
        <obo:IAO_0000412 rdf:resource="&obo;uberon.owl"/>
    </rdf:Description>
    <rdf:Description rdf:about="&obo;UBERON_0008269">
        <obo:IAO_0000412 rdf:resource="&obo;uberon.owl"/>
    </rdf:Description>
    <rdf:Description rdf:about="&obo;UBERON_0008268">
        <obo:IAO_0000412 rdf:resource="&obo;uberon.owl"/>
    </rdf:Description>
    <rdf:Description rdf:about="&obo;UBERON_0002390">
        <obo:IAO_0000412 rdf:resource="&obo;uberon.owl"/>
    </rdf:Description>
    <rdf:Description rdf:about="&obo;UBERON_0002393">
        <obo:IAO_0000412 rdf:resource="&obo;uberon.owl"/>
    </rdf:Description>
    <rdf:Description rdf:about="&obo;UBERON_0002395">
        <obo:IAO_0000412 rdf:resource="&obo;uberon.owl"/>
    </rdf:Description>
    <rdf:Description rdf:about="&obo;GO_0003924">
        <obo:IAO_0000412 rdf:resource="&obo;go.owl"/>
        <oboInOwl:inSubset rdf:resource="&obo;go#goslim_generic"/>
        <oboInOwl:inSubset rdf:resource="&obo;go#goslim_metagenomics"/>
        <oboInOwl:inSubset rdf:resource="&obo;go#goslim_yeast"/>
        <oboInOwl:inSubset rdf:resource="&obo;go#gosubset_prok"/>
    </rdf:Description>
    <rdf:Description rdf:about="&obo;CLO_0002597">
        <obo:IAO_0000412 rdf:resource="&obo;clo.owl"/>
    </rdf:Description>
    <rdf:Description rdf:about="&obo;DOID_5974">
        <obo:IAO_0000412 rdf:resource="&obo;doid.owl"/>
    </rdf:Description>
    <rdf:Description rdf:about="&obo;UBERON_0004502">
        <obo:IAO_0000412 rdf:resource="&obo;uberon.owl"/>
    </rdf:Description>
    <rdf:Description rdf:about="&obo;UBERON_0008254">
        <obo:IAO_0000412 rdf:resource="&obo;uberon.owl"/>
    </rdf:Description>
    <rdf:Description rdf:about="&obo;UBERON_0004501">
        <obo:IAO_0000412 rdf:resource="&obo;uberon.owl"/>
    </rdf:Description>
    <rdf:Description rdf:about="&obo;UBERON_0004504">
        <obo:IAO_0000412 rdf:resource="&obo;uberon.owl"/>
    </rdf:Description>
    <rdf:Description rdf:about="&obo;UBERON_0008252">
        <obo:IAO_0000412 rdf:resource="&obo;uberon.owl"/>
    </rdf:Description>
    <rdf:Description rdf:about="&obo;UBERON_0004503">
        <obo:IAO_0000412 rdf:resource="&obo;uberon.owl"/>
    </rdf:Description>
    <rdf:Description rdf:about="&obo;UBERON_0008257">
        <obo:IAO_0000412 rdf:resource="&obo;uberon.owl"/>
    </rdf:Description>
    <rdf:Description rdf:about="&obo;UBERON_0004500">
        <obo:IAO_0000412 rdf:resource="&obo;uberon.owl"/>
    </rdf:Description>
    <rdf:Description rdf:about="&obo;UBERON_0008256">
        <obo:IAO_0000412 rdf:resource="&obo;uberon.owl"/>
    </rdf:Description>
    <rdf:Description rdf:about="&obo;UBERON_0008255">
        <obo:IAO_0000412 rdf:resource="&obo;uberon.owl"/>
    </rdf:Description>
    <rdf:Description rdf:about="&obo;CHEBI_36047">
        <obo:IAO_0000412 rdf:resource="&obo;chebi.owl"/>
    </rdf:Description>
    <rdf:Description rdf:about="&obo;DOID_4430">
        <obo:IAO_0000412 rdf:resource="&obo;doid.owl"/>
    </rdf:Description>
    <rdf:Description rdf:about="&obo;CHEBI_52629">
        <obo:IAO_0000412 rdf:resource="&obo;chebi.owl"/>
    </rdf:Description>
    <rdf:Description rdf:about="&obo;CHEBI_36043">
        <obo:IAO_0000412 rdf:resource="&obo;chebi.owl"/>
    </rdf:Description>
    <rdf:Description rdf:about="&obo;CHEBI_36044">
        <obo:IAO_0000412 rdf:resource="&obo;chebi.owl"/>
    </rdf:Description>
    <rdf:Description rdf:about="&obo;UBERON_0000391">
        <obo:IAO_0000412 rdf:resource="&obo;uberon.owl"/>
    </rdf:Description>
    <rdf:Description rdf:about="&obo;UBERON_0000392">
        <obo:IAO_0000412 rdf:resource="&obo;uberon.owl"/>
    </rdf:Description>
    <rdf:Description rdf:about="&obo;UBERON_0008281">
        <obo:IAO_0000412 rdf:resource="&obo;uberon.owl"/>
    </rdf:Description>
    <rdf:Description rdf:about="&obo;CHEBI_62913">
        <obo:IAO_0000412 rdf:resource="&obo;chebi.owl"/>
    </rdf:Description>
    <rdf:Description rdf:about="&obo;CHEBI_39412">
        <obo:IAO_0000412 rdf:resource="&obo;chebi.owl"/>
    </rdf:Description>
    <rdf:Description rdf:about="&obo;CHEBI_62914">
        <obo:IAO_0000412 rdf:resource="&obo;chebi.owl"/>
    </rdf:Description>
    <rdf:Description rdf:about="&obo;UBERON_0000398">
        <obo:IAO_0000412 rdf:resource="&obo;uberon.owl"/>
    </rdf:Description>
    <rdf:Description rdf:about="&obo;CHEBI_62915">
        <obo:IAO_0000412 rdf:resource="&obo;chebi.owl"/>
    </rdf:Description>
    <rdf:Description rdf:about="&obo;CHEBI_39415">
        <obo:IAO_0000412 rdf:resource="&obo;chebi.owl"/>
    </rdf:Description>
    <rdf:Description rdf:about="&obo;UBERON_0000395">
        <obo:IAO_0000412 rdf:resource="&obo;uberon.owl"/>
    </rdf:Description>
    <rdf:Description rdf:about="&obo;UBERON_0000397">
        <obo:IAO_0000412 rdf:resource="&obo;uberon.owl"/>
    </rdf:Description>
    <rdf:Description rdf:about="&obo;UBERON_0001281">
        <obo:IAO_0000412 rdf:resource="&obo;uberon.owl"/>
    </rdf:Description>
    <rdf:Description rdf:about="&obo;UBERON_0001289">
        <obo:IAO_0000412 rdf:resource="&obo;uberon.owl"/>
    </rdf:Description>
    <rdf:Description rdf:about="&obo;GO_0007186">
        <obo:IAO_0000412 rdf:resource="&obo;go.owl"/>
    </rdf:Description>
    <rdf:Description rdf:about="&obo;UBERON_0001288">
        <obo:IAO_0000412 rdf:resource="&obo;uberon.owl"/>
    </rdf:Description>
    <rdf:Description rdf:about="&obo;UBERON_0008284">
        <obo:IAO_0000412 rdf:resource="&obo;uberon.owl"/>
    </rdf:Description>
    <rdf:Description rdf:about="&obo;UBERON_0008285">
        <obo:IAO_0000412 rdf:resource="&obo;uberon.owl"/>
    </rdf:Description>
    <rdf:Description rdf:about="&obo;UBERON_0001287">
        <obo:IAO_0000412 rdf:resource="&obo;uberon.owl"/>
    </rdf:Description>
    <rdf:Description rdf:about="&obo;DOID_4415">
        <obo:IAO_0000412 rdf:resource="&obo;doid.owl"/>
    </rdf:Description>
    <rdf:Description rdf:about="http://purl.org/obo/owl/UO#UO_0000180">
        <oboInOwl:inSubset rdf:resource="http://purl.org/obo/owl/obo#unit_slim"/>
        <oboInOwl:hasDefinition>
            <rdf:Description/>
        </oboInOwl:hasDefinition>
        <oboInOwl:hasDefinition>
            <rdf:Description/>
        </oboInOwl:hasDefinition>
        <oboInOwl:hasDefinition>
            <rdf:Description/>
        </oboInOwl:hasDefinition>
    </rdf:Description>
    <rdf:Description rdf:about="&obo;UBERON_0001292">
        <obo:IAO_0000412 rdf:resource="&obo;uberon.owl"/>
    </rdf:Description>
    <rdf:Description rdf:about="&obo;UBERON_0001291">
        <obo:IAO_0000412 rdf:resource="&obo;uberon.owl"/>
    </rdf:Description>
    <rdf:Description rdf:about="&obo;UBERON_0001290">
        <obo:IAO_0000412 rdf:resource="&obo;uberon.owl"/>
    </rdf:Description>
    <rdf:Description rdf:about="http://purl.org/obo/owl/UO#UO_0000187">
        <oboInOwl:inSubset rdf:resource="http://purl.org/obo/owl/obo#unit_slim"/>
        <oboInOwl:hasExactSynonym>
            <rdf:Description/>
        </oboInOwl:hasExactSynonym>
        <oboInOwl:hasExactSynonym>
            <rdf:Description/>
        </oboInOwl:hasExactSynonym>
        <oboInOwl:hasDefinition>
            <rdf:Description/>
        </oboInOwl:hasDefinition>
        <oboInOwl:hasDefinition>
            <rdf:Description/>
        </oboInOwl:hasDefinition>
        <oboInOwl:hasDefinition>
            <rdf:Description/>
        </oboInOwl:hasDefinition>
        <oboInOwl:hasExactSynonym>
            <rdf:Description/>
        </oboInOwl:hasExactSynonym>
    </rdf:Description>
    <rdf:Description rdf:about="http://purl.org/obo/owl/UO#UO_0000186">
        <oboInOwl:inSubset rdf:resource="http://purl.org/obo/owl/obo#unit_group_slim"/>
        <oboInOwl:hasDefinition>
            <rdf:Description/>
        </oboInOwl:hasDefinition>
        <oboInOwl:hasDefinition>
            <rdf:Description/>
        </oboInOwl:hasDefinition>
        <oboInOwl:hasDefinition>
            <rdf:Description/>
        </oboInOwl:hasDefinition>
    </rdf:Description>
    <rdf:Description rdf:about="&obo;UBERON_0001298">
        <obo:IAO_0000412 rdf:resource="&obo;uberon.owl"/>
    </rdf:Description>
    <rdf:Description rdf:about="&obo;UBERON_0001296">
        <obo:IAO_0000412 rdf:resource="&obo;uberon.owl"/>
    </rdf:Description>
    <rdf:Description rdf:about="&obo;CLO_0003684">
        <obo:IAO_0000412 rdf:resource="&obo;clo.owl"/>
    </rdf:Description>
    <rdf:Description rdf:about="&obo;CHEBI_37527">
        <obo:IAO_0000412 rdf:resource="&obo;chebi.owl"/>
    </rdf:Description>
    <rdf:Description rdf:about="&obo;GO_0070265">
        <obo:IAO_0000412 rdf:resource="&obo;go.owl"/>
    </rdf:Description>
    <rdf:Description rdf:about="&obo;GO_0042391">
        <obo:IAO_0000412 rdf:resource="&obo;go.owl"/>
        <oboInOwl:inSubset rdf:resource="&obo;go#gosubset_prok"/>
    </rdf:Description>
    <rdf:Description rdf:about="&obo;UBERON_0007215">
        <obo:IAO_0000412 rdf:resource="&obo;uberon.owl"/>
    </rdf:Description>
    <rdf:Description rdf:about="&obo;UBERON_0007214">
        <obo:IAO_0000412 rdf:resource="&obo;uberon.owl"/>
    </rdf:Description>
    <rdf:Description rdf:about="&obo;UBERON_0003404">
        <obo:IAO_0000412 rdf:resource="&obo;uberon.owl"/>
    </rdf:Description>
    <rdf:Description rdf:about="&obo;UBERON_0007213">
        <obo:IAO_0000412 rdf:resource="&obo;uberon.owl"/>
    </rdf:Description>
    <rdf:Description rdf:about="http://purl.org/obo/owl/UO#UO_0000151">
        <oboInOwl:inSubset rdf:resource="http://purl.org/obo/owl/obo#unit_slim"/>
        <oboInOwl:hasDefinition>
            <rdf:Description/>
        </oboInOwl:hasDefinition>
        <oboInOwl:hasDefinition>
            <rdf:Description/>
        </oboInOwl:hasDefinition>
        <oboInOwl:hasDefinition>
            <rdf:Description/>
        </oboInOwl:hasDefinition>
    </rdf:Description>
    <rdf:Description rdf:about="http://purl.org/obo/owl/UO#UO_0000150">
        <oboInOwl:inSubset rdf:resource="http://purl.org/obo/owl/obo#unit_slim"/>
        <oboInOwl:hasDefinition>
            <rdf:Description/>
        </oboInOwl:hasDefinition>
        <oboInOwl:hasDefinition>
            <rdf:Description/>
        </oboInOwl:hasDefinition>
        <oboInOwl:hasDefinition>
            <rdf:Description/>
        </oboInOwl:hasDefinition>
        <oboInOwl:hasExactSynonym>
            <rdf:Description/>
        </oboInOwl:hasExactSynonym>
        <oboInOwl:hasExactSynonym>
            <rdf:Description/>
        </oboInOwl:hasExactSynonym>
        <oboInOwl:hasExactSynonym>
            <rdf:Description/>
        </oboInOwl:hasExactSynonym>
    </rdf:Description>
    <rdf:Description rdf:about="http://purl.org/obo/owl/UO#UO_0000152">
        <oboInOwl:inSubset rdf:resource="http://purl.org/obo/owl/obo#unit_slim"/>
        <oboInOwl:hasDefinition>
            <rdf:Description/>
        </oboInOwl:hasDefinition>
        <oboInOwl:hasDefinition>
            <rdf:Description/>
        </oboInOwl:hasDefinition>
        <oboInOwl:hasDefinition>
            <rdf:Description/>
        </oboInOwl:hasDefinition>
    </rdf:Description>
    <rdf:Description rdf:about="&obo;UBERON_0003409">
        <obo:IAO_0000412 rdf:resource="&obo;uberon.owl"/>
    </rdf:Description>
    <rdf:Description rdf:about="&obo;UBERON_0003405">
        <obo:IAO_0000412 rdf:resource="&obo;uberon.owl"/>
    </rdf:Description>
    <rdf:Description rdf:about="&obo;UBERON_0003406">
        <obo:IAO_0000412 rdf:resource="&obo;uberon.owl"/>
    </rdf:Description>
    <rdf:Description rdf:about="&obo;UBERON_0003407">
        <obo:IAO_0000412 rdf:resource="&obo;uberon.owl"/>
    </rdf:Description>
    <rdf:Description rdf:about="&obo;UBERON_0003408">
        <obo:IAO_0000412 rdf:resource="&obo;uberon.owl"/>
    </rdf:Description>
    <rdf:Description rdf:about="&obo;CHEBI_68509">
        <obo:IAO_0000412 rdf:resource="&obo;chebi.owl"/>
    </rdf:Description>
    <rdf:Description rdf:about="&obo;UBERON_0003413">
        <obo:IAO_0000412 rdf:resource="&obo;uberon.owl"/>
    </rdf:Description>
    <rdf:Description rdf:about="&obo;UBERON_0003412">
        <obo:IAO_0000412 rdf:resource="&obo;uberon.owl"/>
    </rdf:Description>
    <rdf:Description rdf:about="&obo;UBERON_0008296">
        <obo:IAO_0000412 rdf:resource="&obo;uberon.owl"/>
    </rdf:Description>
    <rdf:Description rdf:about="&obo;DOID_731">
        <obo:IAO_0000412 rdf:resource="&obo;doid.owl"/>
    </rdf:Description>
    <rdf:Description rdf:about="&obo;UBERON_0003415">
        <obo:IAO_0000412 rdf:resource="&obo;uberon.owl"/>
    </rdf:Description>
    <rdf:Description rdf:about="&obo;UBERON_0003414">
        <obo:IAO_0000412 rdf:resource="&obo;uberon.owl"/>
    </rdf:Description>
    <rdf:Description rdf:about="&obo;UBERON_0003411">
        <obo:IAO_0000412 rdf:resource="&obo;uberon.owl"/>
    </rdf:Description>
    <rdf:Description rdf:about="&obo;UBERON_0003410">
        <obo:IAO_0000412 rdf:resource="&obo;uberon.owl"/>
    </rdf:Description>
    <rdf:Description rdf:about="http://purl.org/obo/owl/UO#UO_0000163">
        <oboInOwl:inSubset rdf:resource="http://purl.org/obo/owl/obo#unit_slim"/>
        <oboInOwl:hasExactSynonym>
            <rdf:Description/>
        </oboInOwl:hasExactSynonym>
        <oboInOwl:hasDefinition>
            <rdf:Description/>
        </oboInOwl:hasDefinition>
        <oboInOwl:hasDefinition>
            <rdf:Description/>
        </oboInOwl:hasDefinition>
        <oboInOwl:hasExactSynonym>
            <rdf:Description/>
        </oboInOwl:hasExactSynonym>
        <oboInOwl:hasExactSynonym>
            <rdf:Description/>
        </oboInOwl:hasExactSynonym>
        <oboInOwl:hasExactSynonym>
            <rdf:Description/>
        </oboInOwl:hasExactSynonym>
        <oboInOwl:hasExactSynonym>
            <rdf:Description/>
        </oboInOwl:hasExactSynonym>
        <oboInOwl:hasExactSynonym>
            <rdf:Description/>
        </oboInOwl:hasExactSynonym>
        <oboInOwl:hasDefinition>
            <rdf:Description/>
        </oboInOwl:hasDefinition>
    </rdf:Description>
    <rdf:Description rdf:about="&obo;CHEBI_24432">
        <obo:IAO_0000412 rdf:resource="&obo;chebi.owl"/>
    </rdf:Description>
    <rdf:Description rdf:about="&obo;UBERON_0001239">
        <obo:IAO_0000412 rdf:resource="&obo;uberon.owl"/>
    </rdf:Description>
    <rdf:Description rdf:about="&obo;CHEBI_39456">
        <obo:IAO_0000412 rdf:resource="&obo;chebi.owl"/>
    </rdf:Description>
    <rdf:Description rdf:about="&obo;CHEBI_24430">
        <obo:IAO_0000412 rdf:resource="&obo;chebi.owl"/>
    </rdf:Description>
    <rdf:Description rdf:about="&obo;UBERON_0010701">
        <obo:IAO_0000412 rdf:resource="&obo;uberon.owl"/>
    </rdf:Description>
    <rdf:Description rdf:about="&obo;UBERON_0010700">
        <obo:IAO_0000412 rdf:resource="&obo;uberon.owl"/>
    </rdf:Description>
    <rdf:Description rdf:about="&obo;UBERON_0001247">
        <obo:IAO_0000412 rdf:resource="&obo;uberon.owl"/>
    </rdf:Description>
    <rdf:Description rdf:about="&obo;UBERON_0001241">
        <obo:IAO_0000412 rdf:resource="&obo;uberon.owl"/>
    </rdf:Description>
    <rdf:Description rdf:about="&obo;UBERON_0001244">
        <obo:IAO_0000412 rdf:resource="&obo;uberon.owl"/>
    </rdf:Description>
    <rdf:Description rdf:about="&obo;UBERON_0010702">
        <obo:IAO_0000412 rdf:resource="&obo;uberon.owl"/>
    </rdf:Description>
    <rdf:Description rdf:about="&obo;GO_0006417">
        <obo:IAO_0000412 rdf:resource="&obo;go.owl"/>
        <oboInOwl:inSubset rdf:resource="&obo;go#goslim_yeast"/>
        <oboInOwl:inSubset rdf:resource="&obo;go#gosubset_prok"/>
    </rdf:Description>
    <rdf:Description rdf:about="&obo;UBERON_0001240">
        <obo:IAO_0000412 rdf:resource="&obo;uberon.owl"/>
    </rdf:Description>
    <rdf:Description rdf:about="&obo;GO_0006412">
        <obo:IAO_0000412 rdf:resource="&obo;go.owl"/>
        <oboInOwl:inSubset rdf:resource="&obo;go#goslim_aspergillus"/>
        <oboInOwl:inSubset rdf:resource="&obo;go#goslim_candida"/>
        <oboInOwl:inSubset rdf:resource="&obo;go#goslim_generic"/>
        <oboInOwl:inSubset rdf:resource="&obo;go#goslim_metagenomics"/>
        <oboInOwl:inSubset rdf:resource="&obo;go#goslim_pir"/>
        <oboInOwl:inSubset rdf:resource="&obo;go#goslim_plant"/>
        <oboInOwl:inSubset rdf:resource="&obo;go#gosubset_prok"/>
    </rdf:Description>
    <rdf:Description rdf:about="&obo;CLO_0002544">
        <obo:IAO_0000412 rdf:resource="&obo;clo.owl"/>
    </rdf:Description>
    <rdf:Description rdf:about="&obo;CHEBI_39442">
        <obo:IAO_0000412 rdf:resource="&obo;chebi.owl"/>
    </rdf:Description>
    <rdf:Description rdf:about="&obo;UBERON_0001249">
        <obo:IAO_0000412 rdf:resource="&obo;uberon.owl"/>
    </rdf:Description>
    <rdf:Description rdf:about="&obo;UBERON_0007991">
        <obo:IAO_0000412 rdf:resource="&obo;uberon.owl"/>
    </rdf:Description>
    <rdf:Description rdf:about="&obo;UBERON_0007993">
        <obo:IAO_0000412 rdf:resource="&obo;uberon.owl"/>
    </rdf:Description>
    <rdf:Description rdf:about="&obo;UBERON_0010714">
        <obo:IAO_0000412 rdf:resource="&obo;uberon.owl"/>
    </rdf:Description>
    <rdf:Description rdf:about="&obo;UBERON_0001254">
        <obo:IAO_0000412 rdf:resource="&obo;uberon.owl"/>
    </rdf:Description>
    <rdf:Description rdf:about="&obo;UBERON_0001255">
        <core:homologous_in rdf:resource="&obo;NCBITaxon_7742"/>
        <obo:IAO_0000412 rdf:resource="&obo;uberon.owl"/>
        <oboInOwl:inSubset rdf:resource="&obo;uberon/core#efo_slim"/>
        <oboInOwl:inSubset rdf:resource="&obo;uberon/core#major_organ"/>
        <oboInOwl:inSubset rdf:resource="&obo;uberon/core#organ_slim"/>
        <oboInOwl:inSubset rdf:resource="&obo;uberon/core#uberon_slim"/>
    </rdf:Description>
    <rdf:Description rdf:about="&obo;UBERON_0007990">
        <obo:IAO_0000412 rdf:resource="&obo;uberon.owl"/>
    </rdf:Description>
    <rdf:Description rdf:about="&obo;UBERON_0010718">
        <obo:IAO_0000412 rdf:resource="&obo;uberon.owl"/>
    </rdf:Description>
    <rdf:Description rdf:about="&obo;UBERON_0007997">
        <obo:IAO_0000412 rdf:resource="&obo;uberon.owl"/>
    </rdf:Description>
    <rdf:Description rdf:about="&obo;DOID_769">
        <obo:IAO_0000412 rdf:resource="&obo;doid.owl"/>
    </rdf:Description>
    <rdf:Description rdf:about="&obo;UBERON_0010727">
        <obo:IAO_0000412 rdf:resource="&obo;uberon.owl"/>
    </rdf:Description>
    <rdf:Description rdf:about="&obo;UBERON_0001264">
        <core:homologous_in rdf:resource="&obo;NCBITaxon_7742"/>
        <obo:IAO_0000412 rdf:resource="&obo;uberon.owl"/>
        <oboInOwl:inSubset rdf:resource="&obo;uberon/core#efo_slim"/>
        <oboInOwl:inSubset rdf:resource="&obo;uberon/core#major_organ"/>
        <oboInOwl:inSubset rdf:resource="&obo;uberon/core#organ_slim"/>
        <oboInOwl:inSubset rdf:resource="&obo;uberon/core#uberon_slim"/>
        <oboInOwl:inSubset rdf:resource="&obo;uberon/core#vertebrate_core"/>
    </rdf:Description>
    <rdf:Description rdf:about="&obo;UBERON_0010726">
        <obo:IAO_0000412 rdf:resource="&obo;uberon.owl"/>
    </rdf:Description>
    <rdf:Description rdf:about="&obo;UBERON_0010725">
        <obo:IAO_0000412 rdf:resource="&obo;uberon.owl"/>
    </rdf:Description>
    <rdf:Description rdf:about="&obo;UBERON_0010724">
        <obo:IAO_0000412 rdf:resource="&obo;uberon.owl"/>
    </rdf:Description>
    <rdf:Description rdf:about="http://purl.org/obo/owl/UO#UO_0000195">
        <oboInOwl:inSubset rdf:resource="http://purl.org/obo/owl/obo#unit_slim"/>
        <oboInOwl:hasDefinition>
            <rdf:Description/>
        </oboInOwl:hasDefinition>
        <oboInOwl:hasDefinition>
            <rdf:Description/>
        </oboInOwl:hasDefinition>
        <oboInOwl:hasExactSynonym>
            <rdf:Description/>
        </oboInOwl:hasExactSynonym>
        <oboInOwl:hasExactSynonym>
            <rdf:Description/>
        </oboInOwl:hasExactSynonym>
        <oboInOwl:hasDefinition>
            <rdf:Description/>
        </oboInOwl:hasDefinition>
        <oboInOwl:hasExactSynonym>
            <rdf:Description/>
        </oboInOwl:hasExactSynonym>
    </rdf:Description>
    <rdf:Description rdf:about="&obo;UBERON_0010723">
        <obo:IAO_0000412 rdf:resource="&obo;uberon.owl"/>
    </rdf:Description>
    <rdf:Description rdf:about="http://purl.org/obo/owl/UO#UO_0000196">
        <oboInOwl:inSubset rdf:resource="http://purl.org/obo/owl/obo#unit_slim"/>
        <oboInOwl:hasDefinition>
            <rdf:Description/>
        </oboInOwl:hasDefinition>
        <oboInOwl:hasDefinition>
            <rdf:Description/>
        </oboInOwl:hasDefinition>
        <oboInOwl:hasDefinition>
            <rdf:Description/>
        </oboInOwl:hasDefinition>
    </rdf:Description>
    <rdf:Description rdf:about="&obo;GO_0007165">
        <obo:IAO_0000412 rdf:resource="&obo;go.owl"/>
        <oboInOwl:inSubset rdf:resource="&obo;go#goslim_aspergillus"/>
        <oboInOwl:inSubset rdf:resource="&obo;go#goslim_candida"/>
        <oboInOwl:inSubset rdf:resource="&obo;go#goslim_generic"/>
        <oboInOwl:inSubset rdf:resource="&obo;go#goslim_metagenomics"/>
        <oboInOwl:inSubset rdf:resource="&obo;go#goslim_plant"/>
        <oboInOwl:inSubset rdf:resource="&obo;go#gosubset_prok"/>
    </rdf:Description>
    <rdf:Description rdf:about="&obo;UBERON_0001267">
        <obo:IAO_0000412 rdf:resource="&obo;uberon.owl"/>
    </rdf:Description>
    <rdf:Description rdf:about="&obo;UBERON_0010722">
        <obo:IAO_0000412 rdf:resource="&obo;uberon.owl"/>
    </rdf:Description>
    <rdf:Description rdf:about="&obo;UBERON_0001268">
        <obo:IAO_0000412 rdf:resource="&obo;uberon.owl"/>
    </rdf:Description>
    <rdf:Description rdf:about="&obo;UBERON_0001269">
        <obo:IAO_0000412 rdf:resource="&obo;uberon.owl"/>
    </rdf:Description>
    <rdf:Description rdf:about="&obo;UBERON_0010721">
        <obo:IAO_0000412 rdf:resource="&obo;uberon.owl"/>
    </rdf:Description>
    <rdf:Description rdf:about="http://purl.org/obo/owl/UO#UO_0000190">
        <oboInOwl:inSubset rdf:resource="http://purl.org/obo/owl/obo#unit_group_slim"/>
        <oboInOwl:hasDefinition>
            <rdf:Description/>
        </oboInOwl:hasDefinition>
        <oboInOwl:hasDefinition>
            <rdf:Description/>
        </oboInOwl:hasDefinition>
        <oboInOwl:hasDefinition>
            <rdf:Description/>
        </oboInOwl:hasDefinition>
    </rdf:Description>
    <rdf:Description rdf:about="&obo;UBERON_0010728">
        <obo:IAO_0000412 rdf:resource="&obo;uberon.owl"/>
    </rdf:Description>
    <rdf:Description rdf:about="&obo;DOID_8649">
        <obo:IAO_0000412 rdf:resource="&obo;doid.owl"/>
    </rdf:Description>
    <rdf:Description rdf:about="&obo;UBERON_0010740">
        <obo:IAO_0000412 rdf:resource="&obo;uberon.owl"/>
    </rdf:Description>
    <rdf:Description rdf:about="&obo;UBERON_0010741">
        <obo:IAO_0000412 rdf:resource="&obo;uberon.owl"/>
    </rdf:Description>
    <rdf:Description rdf:about="&obo;UBERON_0001276">
        <obo:IAO_0000412 rdf:resource="&obo;uberon.owl"/>
    </rdf:Description>
    <rdf:Description rdf:about="&obo;UBERON_0001277">
        <obo:IAO_0000412 rdf:resource="&obo;uberon.owl"/>
    </rdf:Description>
    <rdf:Description rdf:about="&obo;UBERON_0010738">
        <obo:IAO_0000412 rdf:resource="&obo;uberon.owl"/>
    </rdf:Description>
    <rdf:Description rdf:about="&obo;UBERON_0001274">
        <obo:IAO_0000412 rdf:resource="&obo;uberon.owl"/>
    </rdf:Description>
    <rdf:Description rdf:about="&obo;UBERON_0010737">
        <obo:IAO_0000412 rdf:resource="&obo;uberon.owl"/>
    </rdf:Description>
    <rdf:Description rdf:about="&obo;UBERON_0001275">
        <obo:IAO_0000412 rdf:resource="&obo;uberon.owl"/>
    </rdf:Description>
    <rdf:Description rdf:about="&obo;UBERON_0010732">
        <obo:IAO_0000412 rdf:resource="&obo;uberon.owl"/>
    </rdf:Description>
    <rdf:Description rdf:about="&obo;UBERON_0001278">
        <obo:IAO_0000412 rdf:resource="&obo;uberon.owl"/>
    </rdf:Description>
    <rdf:Description rdf:about="&obo;UBERON_0010733">
        <obo:IAO_0000412 rdf:resource="&obo;uberon.owl"/>
    </rdf:Description>
    <rdf:Description rdf:about="&obo;UBERON_0006801">
        <obo:IAO_0000412 rdf:resource="&obo;uberon.owl"/>
    </rdf:Description>
    <rdf:Description rdf:about="&obo;UBERON_0006802">
        <obo:IAO_0000412 rdf:resource="&obo;uberon.owl"/>
    </rdf:Description>
    <rdf:Description rdf:about="&obo;UBERON_0001272">
        <obo:IAO_0000412 rdf:resource="&obo;uberon.owl"/>
    </rdf:Description>
    <rdf:Description rdf:about="&obo;UBERON_0001273">
        <obo:IAO_0000412 rdf:resource="&obo;uberon.owl"/>
    </rdf:Description>
    <rdf:Description rdf:about="&obo;UBERON_0010739">
        <obo:IAO_0000412 rdf:resource="&obo;uberon.owl"/>
    </rdf:Description>
    <rdf:Description rdf:about="&obo;UBERON_0003473">
        <obo:IAO_0000412 rdf:resource="&obo;uberon.owl"/>
    </rdf:Description>
    <rdf:Description rdf:about="&obo;UBERON_0003472">
        <obo:IAO_0000412 rdf:resource="&obo;uberon.owl"/>
    </rdf:Description>
    <rdf:Description rdf:about="&obo;UBERON_0006822">
        <obo:IAO_0000412 rdf:resource="&obo;uberon.owl"/>
    </rdf:Description>
    <rdf:Description rdf:about="&obo;UBERON_0003471">
        <obo:IAO_0000412 rdf:resource="&obo;uberon.owl"/>
    </rdf:Description>
    <rdf:Description rdf:about="&obo;UBERON_0003470">
        <obo:IAO_0000412 rdf:resource="&obo;uberon.owl"/>
    </rdf:Description>
    <rdf:Description rdf:about="&obo;UBERON_0006821">
        <obo:IAO_0000412 rdf:resource="&obo;uberon.owl"/>
    </rdf:Description>
    <rdf:Description rdf:about="&obo;UBERON_0007149">
        <obo:IAO_0000412 rdf:resource="&obo;uberon.owl"/>
    </rdf:Description>
    <rdf:Description rdf:about="&obo;UBERON_0007146">
        <obo:IAO_0000412 rdf:resource="&obo;uberon.owl"/>
    </rdf:Description>
    <rdf:Description rdf:about="&obo;UBERON_0001211">
        <obo:IAO_0000412 rdf:resource="&obo;uberon.owl"/>
    </rdf:Description>
    <rdf:Description rdf:about="&obo;UBERON_0003479">
        <obo:IAO_0000412 rdf:resource="&obo;uberon.owl"/>
    </rdf:Description>
    <rdf:Description rdf:about="&obo;UBERON_0003478">
        <obo:IAO_0000412 rdf:resource="&obo;uberon.owl"/>
    </rdf:Description>
    <rdf:Description rdf:about="&obo;UBERON_0001210">
        <obo:IAO_0000412 rdf:resource="&obo;uberon.owl"/>
    </rdf:Description>
    <rdf:Description rdf:about="&obo;UBERON_0007143">
        <obo:IAO_0000412 rdf:resource="&obo;uberon.owl"/>
    </rdf:Description>
    <rdf:Description rdf:about="&obo;UBERON_0003477">
        <obo:IAO_0000412 rdf:resource="&obo;uberon.owl"/>
    </rdf:Description>
    <rdf:Description rdf:about="&obo;UBERON_0007142">
        <obo:IAO_0000412 rdf:resource="&obo;uberon.owl"/>
    </rdf:Description>
    <rdf:Description rdf:about="&obo;UBERON_0003476">
        <obo:IAO_0000412 rdf:resource="&obo;uberon.owl"/>
    </rdf:Description>
    <rdf:Description rdf:about="&obo;UBERON_0001212">
        <obo:IAO_0000412 rdf:resource="&obo;uberon.owl"/>
    </rdf:Description>
    <rdf:Description rdf:about="&obo;UBERON_0003475">
        <obo:IAO_0000412 rdf:resource="&obo;uberon.owl"/>
    </rdf:Description>
    <rdf:Description rdf:about="&obo;UBERON_0007141">
        <obo:IAO_0000412 rdf:resource="&obo;uberon.owl"/>
    </rdf:Description>
    <rdf:Description rdf:about="&obo;UBERON_0001215">
        <obo:IAO_0000412 rdf:resource="&obo;uberon.owl"/>
    </rdf:Description>
    <rdf:Description rdf:about="&obo;UBERON_0003474">
        <obo:IAO_0000412 rdf:resource="&obo;uberon.owl"/>
    </rdf:Description>
    <rdf:Description rdf:about="&obo;UBERON_0007140">
        <obo:IAO_0000412 rdf:resource="&obo;uberon.owl"/>
    </rdf:Description>
    <rdf:Description rdf:about="&obo;UBERON_0001214">
        <obo:IAO_0000412 rdf:resource="&obo;uberon.owl"/>
    </rdf:Description>
    <rdf:Description rdf:about="&obo;UBERON_0006815">
        <obo:IAO_0000412 rdf:resource="&obo;uberon.owl"/>
    </rdf:Description>
    <rdf:Description rdf:about="&obo;UBERON_0003460">
        <obo:IAO_0000412 rdf:resource="&obo;uberon.owl"/>
    </rdf:Description>
    <rdf:Description rdf:about="&obo;UBERON_0006811">
        <obo:IAO_0000412 rdf:resource="&obo;uberon.owl"/>
    </rdf:Description>
    <rdf:Description rdf:about="&obo;UBERON_0003462">
        <obo:IAO_0000412 rdf:resource="&obo;uberon.owl"/>
    </rdf:Description>
    <rdf:Description rdf:about="&obo;UBERON_0003461">
        <obo:IAO_0000412 rdf:resource="&obo;uberon.owl"/>
    </rdf:Description>
    <rdf:Description rdf:about="&obo;UBERON_0000303">
        <obo:IAO_0000412 rdf:resource="&obo;uberon.owl"/>
    </rdf:Description>
    <rdf:Description rdf:about="&obo;UBERON_0004590">
        <obo:IAO_0000412 rdf:resource="&obo;uberon.owl"/>
    </rdf:Description>
    <rdf:Description rdf:about="&obo;UBERON_0006810">
        <obo:IAO_0000412 rdf:resource="&obo;uberon.owl"/>
    </rdf:Description>
    <rdf:Description rdf:about="&obo;UBERON_0007156">
        <obo:IAO_0000412 rdf:resource="&obo;uberon.owl"/>
    </rdf:Description>
    <rdf:Description rdf:about="&obo;UBERON_0003468">
        <obo:IAO_0000412 rdf:resource="&obo;uberon.owl"/>
    </rdf:Description>
    <rdf:Description rdf:about="&obo;UBERON_0003467">
        <obo:IAO_0000412 rdf:resource="&obo;uberon.owl"/>
    </rdf:Description>
    <rdf:Description rdf:about="&obo;UBERON_0007155">
        <obo:IAO_0000412 rdf:resource="&obo;uberon.owl"/>
    </rdf:Description>
    <rdf:Description rdf:about="&obo;UBERON_0003469">
        <obo:IAO_0000412 rdf:resource="&obo;uberon.owl"/>
    </rdf:Description>
    <rdf:Description rdf:about="&obo;UBERON_0007157">
        <obo:IAO_0000412 rdf:resource="&obo;uberon.owl"/>
    </rdf:Description>
    <rdf:Description rdf:about="&obo;UBERON_0003464">
        <obo:IAO_0000412 rdf:resource="&obo;uberon.owl"/>
    </rdf:Description>
    <rdf:Description rdf:about="&obo;UBERON_0007152">
        <obo:IAO_0000412 rdf:resource="&obo;uberon.owl"/>
    </rdf:Description>
    <rdf:Description rdf:about="&obo;UBERON_0001203">
        <obo:IAO_0000412 rdf:resource="&obo;uberon.owl"/>
    </rdf:Description>
    <rdf:Description rdf:about="&obo;UBERON_0003463">
        <obo:IAO_0000412 rdf:resource="&obo;uberon.owl"/>
    </rdf:Description>
    <rdf:Description rdf:about="&obo;UBERON_0001202">
        <obo:IAO_0000412 rdf:resource="&obo;uberon.owl"/>
    </rdf:Description>
    <rdf:Description rdf:about="&obo;UBERON_0007154">
        <obo:IAO_0000412 rdf:resource="&obo;uberon.owl"/>
    </rdf:Description>
    <rdf:Description rdf:about="&obo;UBERON_0003466">
        <obo:IAO_0000412 rdf:resource="&obo;uberon.owl"/>
    </rdf:Description>
    <rdf:Description rdf:about="&obo;UBERON_0007153">
        <obo:IAO_0000412 rdf:resource="&obo;uberon.owl"/>
    </rdf:Description>
    <rdf:Description rdf:about="&obo;UBERON_0007150">
        <obo:IAO_0000412 rdf:resource="&obo;uberon.owl"/>
    </rdf:Description>
    <rdf:Description rdf:about="&obo;DOID_8618">
        <obo:IAO_0000412 rdf:resource="&obo;doid.owl"/>
    </rdf:Description>
    <rdf:Description rdf:about="&obo;UBERON_0006805">
        <obo:IAO_0000412 rdf:resource="&obo;uberon.owl"/>
    </rdf:Description>
    <rdf:Description rdf:about="&obo;UBERON_0000313">
        <obo:IAO_0000412 rdf:resource="&obo;uberon.owl"/>
    </rdf:Description>
    <rdf:Description rdf:about="&obo;UBERON_0006804">
        <obo:IAO_0000412 rdf:resource="&obo;uberon.owl"/>
    </rdf:Description>
    <rdf:Description rdf:about="&obo;UBERON_0006807">
        <obo:IAO_0000412 rdf:resource="&obo;uberon.owl"/>
    </rdf:Description>
    <rdf:Description rdf:about="&obo;UBERON_0000310">
        <obo:IAO_0000412 rdf:resource="&obo;uberon.owl"/>
    </rdf:Description>
    <rdf:Description rdf:about="&obo;UBERON_0006806">
        <obo:IAO_0000412 rdf:resource="&obo;uberon.owl"/>
    </rdf:Description>
    <rdf:Description rdf:about="&obo;UBERON_0000311">
        <obo:IAO_0000412 rdf:resource="&obo;uberon.owl"/>
    </rdf:Description>
    <rdf:Description rdf:about="&obo;UBERON_0006841">
        <obo:IAO_0000412 rdf:resource="&obo;uberon.owl"/>
    </rdf:Description>
    <rdf:Description rdf:about="&obo;UBERON_0003495">
        <obo:IAO_0000412 rdf:resource="&obo;uberon.owl"/>
    </rdf:Description>
    <rdf:Description rdf:about="&obo;UBERON_0003494">
        <obo:IAO_0000412 rdf:resource="&obo;uberon.owl"/>
    </rdf:Description>
    <rdf:Description rdf:about="&obo;UBERON_0006845">
        <obo:IAO_0000412 rdf:resource="&obo;uberon.owl"/>
    </rdf:Description>
    <rdf:Description rdf:about="&obo;GO_0006468">
        <obo:IAO_0000412 rdf:resource="&obo;go.owl"/>
        <oboInOwl:inSubset rdf:resource="&obo;go#goslim_yeast"/>
        <oboInOwl:inSubset rdf:resource="&obo;go#gosubset_prok"/>
    </rdf:Description>
    <rdf:Description rdf:about="&obo;UBERON_0003499">
        <obo:IAO_0000412 rdf:resource="&obo;uberon.owl"/>
    </rdf:Description>
    <rdf:Description rdf:about="&obo;UBERON_0001234">
        <obo:IAO_0000412 rdf:resource="&obo;uberon.owl"/>
    </rdf:Description>
    <rdf:Description rdf:about="&obo;UBERON_0003498">
        <obo:IAO_0000412 rdf:resource="&obo;uberon.owl"/>
    </rdf:Description>
    <rdf:Description rdf:about="&obo;UBERON_0001237">
        <obo:IAO_0000412 rdf:resource="&obo;uberon.owl"/>
    </rdf:Description>
    <rdf:Description rdf:about="&obo;UBERON_0003497">
        <obo:IAO_0000412 rdf:resource="&obo;uberon.owl"/>
    </rdf:Description>
    <rdf:Description rdf:about="&obo;UBERON_0003496">
        <obo:IAO_0000412 rdf:resource="&obo;uberon.owl"/>
    </rdf:Description>
    <rdf:Description rdf:about="&obo;UBERON_0007162">
        <obo:IAO_0000412 rdf:resource="&obo;uberon.owl"/>
    </rdf:Description>
    <rdf:Description rdf:about="&obo;UBERON_0001231">
        <obo:IAO_0000412 rdf:resource="&obo;uberon.owl"/>
    </rdf:Description>
    <rdf:Description rdf:about="&obo;UBERON_0001233">
        <obo:IAO_0000412 rdf:resource="&obo;uberon.owl"/>
    </rdf:Description>
    <rdf:Description rdf:about="&obo;CHEBI_49110">
        <obo:IAO_0000412 rdf:resource="&obo;chebi.owl"/>
    </rdf:Description>
    <rdf:Description rdf:about="&obo;UBERON_0007160">
        <obo:IAO_0000412 rdf:resource="&obo;uberon.owl"/>
    </rdf:Description>
    <rdf:Description rdf:about="&obo;UBERON_0007161">
        <obo:IAO_0000412 rdf:resource="&obo;uberon.owl"/>
    </rdf:Description>
    <rdf:Description rdf:about="&obo;CHEBI_59886">
        <obo:IAO_0000412 rdf:resource="&obo;chebi.owl"/>
    </rdf:Description>
    <rdf:Description rdf:about="&obo;UBERON_0006839">
        <obo:IAO_0000412 rdf:resource="&obo;uberon.owl"/>
    </rdf:Description>
    <rdf:Description rdf:about="&obo;UBERON_0006838">
        <obo:IAO_0000412 rdf:resource="&obo;uberon.owl"/>
    </rdf:Description>
    <rdf:Description rdf:about="&obo;UBERON_0006837">
        <obo:IAO_0000412 rdf:resource="&obo;uberon.owl"/>
    </rdf:Description>
    <rdf:Description rdf:about="&obo;UBERON_0006831">
        <obo:IAO_0000412 rdf:resource="&obo;uberon.owl"/>
    </rdf:Description>
    <rdf:Description rdf:about="&obo;UBERON_0003480">
        <obo:IAO_0000412 rdf:resource="&obo;uberon.owl"/>
    </rdf:Description>
    <rdf:Description rdf:about="&obo;UBERON_0003482">
        <obo:IAO_0000412 rdf:resource="&obo;uberon.owl"/>
    </rdf:Description>
    <rdf:Description rdf:about="&obo;UBERON_0006834">
        <obo:IAO_0000412 rdf:resource="&obo;uberon.owl"/>
    </rdf:Description>
    <rdf:Description rdf:about="&obo;UBERON_0003481">
        <obo:IAO_0000412 rdf:resource="&obo;uberon.owl"/>
    </rdf:Description>
    <rdf:Description rdf:about="&obo;UBERON_0006835">
        <obo:IAO_0000412 rdf:resource="&obo;uberon.owl"/>
    </rdf:Description>
    <rdf:Description rdf:about="&obo;UBERON_0003484">
        <obo:IAO_0000412 rdf:resource="&obo;uberon.owl"/>
    </rdf:Description>
    <rdf:Description rdf:about="&obo;UBERON_0003483">
        <obo:IAO_0000412 rdf:resource="&obo;uberon.owl"/>
    </rdf:Description>
    <rdf:Description rdf:about="&obo;UBERON_0000325">
        <obo:IAO_0000412 rdf:resource="&obo;uberon.owl"/>
    </rdf:Description>
    <rdf:Description rdf:about="&obo;UBERON_0006836">
        <obo:IAO_0000412 rdf:resource="&obo;uberon.owl"/>
    </rdf:Description>
    <rdf:Description rdf:about="&obo;UBERON_0003486">
        <obo:IAO_0000412 rdf:resource="&obo;uberon.owl"/>
    </rdf:Description>
    <rdf:Description rdf:about="&obo;UBERON_0007174">
        <obo:IAO_0000412 rdf:resource="&obo;uberon.owl"/>
    </rdf:Description>
    <rdf:Description rdf:about="&obo;UBERON_0007173">
        <obo:IAO_0000412 rdf:resource="&obo;uberon.owl"/>
    </rdf:Description>
    <rdf:Description rdf:about="&obo;UBERON_0003485">
        <obo:IAO_0000412 rdf:resource="&obo;uberon.owl"/>
    </rdf:Description>
    <rdf:Description rdf:about="&obo;UBERON_0007176">
        <obo:IAO_0000412 rdf:resource="&obo;uberon.owl"/>
    </rdf:Description>
    <rdf:Description rdf:about="&obo;UBERON_0003488">
        <obo:IAO_0000412 rdf:resource="&obo;uberon.owl"/>
    </rdf:Description>
    <rdf:Description rdf:about="&obo;UBERON_0001223">
        <obo:IAO_0000412 rdf:resource="&obo;uberon.owl"/>
    </rdf:Description>
    <rdf:Description rdf:about="&obo;UBERON_0003487">
        <obo:IAO_0000412 rdf:resource="&obo;uberon.owl"/>
    </rdf:Description>
    <rdf:Description rdf:about="&obo;UBERON_0007175">
        <obo:IAO_0000412 rdf:resource="&obo;uberon.owl"/>
    </rdf:Description>
    <rdf:Description rdf:about="&obo;UBERON_0001222">
        <obo:IAO_0000412 rdf:resource="&obo;uberon.owl"/>
    </rdf:Description>
    <rdf:Description rdf:about="&obo;UBERON_0007178">
        <obo:IAO_0000412 rdf:resource="&obo;uberon.owl"/>
    </rdf:Description>
    <rdf:Description rdf:about="&obo;GO_0006470">
        <obo:IAO_0000412 rdf:resource="&obo;go.owl"/>
        <oboInOwl:inSubset rdf:resource="&obo;go#goslim_yeast"/>
        <oboInOwl:inSubset rdf:resource="&obo;go#gosubset_prok"/>
    </rdf:Description>
    <rdf:Description rdf:about="&obo;UBERON_0003489">
        <obo:IAO_0000412 rdf:resource="&obo;uberon.owl"/>
    </rdf:Description>
    <rdf:Description rdf:about="&obo;UBERON_0001221">
        <obo:IAO_0000412 rdf:resource="&obo;uberon.owl"/>
    </rdf:Description>
    <rdf:Description rdf:about="&obo;UBERON_0001220">
        <obo:IAO_0000412 rdf:resource="&obo;uberon.owl"/>
    </rdf:Description>
    <rdf:Description rdf:about="&obo;UBERON_0007179">
        <obo:IAO_0000412 rdf:resource="&obo;uberon.owl"/>
    </rdf:Description>
    <rdf:Description rdf:about="&obo;CHEBI_49103">
        <obo:IAO_0000412 rdf:resource="&obo;chebi.owl"/>
    </rdf:Description>
    <rdf:Description rdf:about="&obo;UBERON_0001218">
        <obo:IAO_0000412 rdf:resource="&obo;uberon.owl"/>
    </rdf:Description>
    <rdf:Description rdf:about="&obo;UBERON_0007170">
        <obo:IAO_0000412 rdf:resource="&obo;uberon.owl"/>
    </rdf:Description>
    <rdf:Description rdf:about="&obo;UBERON_0001219">
        <obo:IAO_0000412 rdf:resource="&obo;uberon.owl"/>
    </rdf:Description>
    <rdf:Description rdf:about="&obo;UBERON_0001216">
        <obo:IAO_0000412 rdf:resource="&obo;uberon.owl"/>
    </rdf:Description>
    <rdf:Description rdf:about="&obo;UBERON_0001217">
        <obo:IAO_0000412 rdf:resource="&obo;uberon.owl"/>
    </rdf:Description>
    <rdf:Description rdf:about="&obo;UBERON_0007172">
        <obo:IAO_0000412 rdf:resource="&obo;uberon.owl"/>
    </rdf:Description>
    <rdf:Description rdf:about="&obo;UBERON_0000332">
        <obo:IAO_0000412 rdf:resource="&obo;uberon.owl"/>
    </rdf:Description>
    <rdf:Description rdf:about="&obo;UBERON_0006829">
        <obo:IAO_0000412 rdf:resource="&obo;uberon.owl"/>
    </rdf:Description>
    <rdf:Description rdf:about="&obo;DOID_0050687">
        <obo:IAO_0000412 rdf:resource="&obo;doid.owl"/>
    </rdf:Description>
    <rdf:Description rdf:about="&obo;DOID_0050686">
        <obo:IAO_0000412 rdf:resource="&obo;doid.owl"/>
    </rdf:Description>
    <rdf:Description rdf:about="&obo;CHEBI_59897">
        <obo:IAO_0000412 rdf:resource="&obo;chebi.owl"/>
    </rdf:Description>
    <rdf:Description rdf:about="&obo;UBERON_0000333">
        <obo:IAO_0000412 rdf:resource="&obo;uberon.owl"/>
    </rdf:Description>
    <rdf:Description rdf:about="&obo;UBERON_0006861">
        <obo:IAO_0000412 rdf:resource="&obo;uberon.owl"/>
    </rdf:Description>
    <rdf:Description rdf:about="&obo;UBERON_0003436">
        <obo:IAO_0000412 rdf:resource="&obo;uberon.owl"/>
    </rdf:Description>
    <rdf:Description rdf:about="&obo;UBERON_0006860">
        <obo:IAO_0000412 rdf:resource="&obo;uberon.owl"/>
    </rdf:Description>
    <rdf:Description rdf:about="&obo;UBERON_0003437">
        <obo:IAO_0000412 rdf:resource="&obo;uberon.owl"/>
    </rdf:Description>
    <rdf:Description rdf:about="&obo;UBERON_0007100">
        <obo:IAO_0000412 rdf:resource="&obo;uberon.owl"/>
    </rdf:Description>
    <rdf:Description rdf:about="&obo;UBERON_0003434">
        <obo:IAO_0000412 rdf:resource="&obo;uberon.owl"/>
    </rdf:Description>
    <rdf:Description rdf:about="&obo;UBERON_0003435">
        <obo:IAO_0000412 rdf:resource="&obo;uberon.owl"/>
    </rdf:Description>
    <rdf:Description rdf:about="&obo;UBERON_0003432">
        <obo:IAO_0000412 rdf:resource="&obo;uberon.owl"/>
    </rdf:Description>
    <rdf:Description rdf:about="&obo;UBERON_0010679">
        <obo:IAO_0000412 rdf:resource="&obo;uberon.owl"/>
    </rdf:Description>
    <rdf:Description rdf:about="&obo;UBERON_0010678">
        <obo:IAO_0000412 rdf:resource="&obo;uberon.owl"/>
    </rdf:Description>
    <rdf:Description rdf:about="&obo;UBERON_0003433">
        <obo:IAO_0000412 rdf:resource="&obo;uberon.owl"/>
    </rdf:Description>
    <rdf:Description rdf:about="&obo;UBERON_0010677">
        <obo:IAO_0000412 rdf:resource="&obo;uberon.owl"/>
    </rdf:Description>
    <rdf:Description rdf:about="&obo;UBERON_0003430">
        <obo:IAO_0000412 rdf:resource="&obo;uberon.owl"/>
    </rdf:Description>
    <rdf:Description rdf:about="&obo;UBERON_0003431">
        <obo:IAO_0000412 rdf:resource="&obo;uberon.owl"/>
    </rdf:Description>
    <rdf:Description rdf:about="&obo;UBERON_0010676">
        <obo:IAO_0000412 rdf:resource="&obo;uberon.owl"/>
    </rdf:Description>
    <rdf:Description rdf:about="&obo;UBERON_0006869">
        <obo:IAO_0000412 rdf:resource="&obo;uberon.owl"/>
    </rdf:Description>
    <rdf:Description rdf:about="&obo;UBERON_0000359">
        <obo:IAO_0000412 rdf:resource="&obo;uberon.owl"/>
    </rdf:Description>
    <rdf:Description rdf:about="&obo;UBERON_0006868">
        <obo:IAO_0000412 rdf:resource="&obo;uberon.owl"/>
    </rdf:Description>
    <rdf:Description rdf:about="&obo;UBERON_0006865">
        <obo:IAO_0000412 rdf:resource="&obo;uberon.owl"/>
    </rdf:Description>
    <rdf:Description rdf:about="&obo;UBERON_0006864">
        <obo:IAO_0000412 rdf:resource="&obo;uberon.owl"/>
    </rdf:Description>
    <rdf:Description rdf:about="&obo;UBERON_0006863">
        <obo:IAO_0000412 rdf:resource="&obo;uberon.owl"/>
    </rdf:Description>
    <rdf:Description rdf:about="&obo;UBERON_0006862">
        <obo:IAO_0000412 rdf:resource="&obo;uberon.owl"/>
    </rdf:Description>
    <rdf:Description rdf:about="&obo;UBERON_0000361">
        <obo:IAO_0000412 rdf:resource="&obo;uberon.owl"/>
    </rdf:Description>
    <rdf:Description rdf:about="&obo;UBERON_0000366">
        <obo:IAO_0000412 rdf:resource="&obo;uberon.owl"/>
    </rdf:Description>
    <rdf:Description rdf:about="&obo;UBERON_0000365">
        <obo:IAO_0000412 rdf:resource="&obo;uberon.owl"/>
    </rdf:Description>
    <rdf:Description rdf:about="&obo;UBERON_0000368">
        <obo:IAO_0000412 rdf:resource="&obo;uberon.owl"/>
    </rdf:Description>
    <rdf:Description rdf:about="&obo;UBERON_0010685">
        <obo:IAO_0000412 rdf:resource="&obo;uberon.owl"/>
    </rdf:Description>
    <rdf:Description rdf:about="&obo;UBERON_0010686">
        <obo:IAO_0000412 rdf:resource="&obo;uberon.owl"/>
    </rdf:Description>
    <rdf:Description rdf:about="&obo;UBERON_0010683">
        <obo:IAO_0000412 rdf:resource="&obo;uberon.owl"/>
    </rdf:Description>
    <rdf:Description rdf:about="&obo;DOID_6595">
        <obo:IAO_0000412 rdf:resource="&obo;doid.owl"/>
    </rdf:Description>
    <rdf:Description rdf:about="&obo;UBERON_0010684">
        <obo:IAO_0000412 rdf:resource="&obo;uberon.owl"/>
    </rdf:Description>
    <rdf:Description rdf:about="&obo;UBERON_0010681">
        <obo:IAO_0000412 rdf:resource="&obo;uberon.owl"/>
    </rdf:Description>
    <rdf:Description rdf:about="&obo;UBERON_0003429">
        <obo:IAO_0000412 rdf:resource="&obo;uberon.owl"/>
    </rdf:Description>
    <rdf:Description rdf:about="&obo;UBERON_0010682">
        <obo:IAO_0000412 rdf:resource="&obo;uberon.owl"/>
    </rdf:Description>
    <rdf:Description rdf:about="&obo;CHEBI_71692">
        <obo:IAO_0000412 rdf:resource="&obo;chebi.owl"/>
    </rdf:Description>
    <rdf:Description rdf:about="&obo;UBERON_0003428">
        <obo:IAO_0000412 rdf:resource="&obo;uberon.owl"/>
    </rdf:Description>
    <rdf:Description rdf:about="&obo;UBERON_0003427">
        <obo:IAO_0000412 rdf:resource="&obo;uberon.owl"/>
    </rdf:Description>
    <rdf:Description rdf:about="&obo;UBERON_0010680">
        <obo:IAO_0000412 rdf:resource="&obo;uberon.owl"/>
    </rdf:Description>
    <rdf:Description rdf:about="&obo;UBERON_0003423">
        <obo:IAO_0000412 rdf:resource="&obo;uberon.owl"/>
    </rdf:Description>
    <rdf:Description rdf:about="&obo;UBERON_0003424">
        <obo:IAO_0000412 rdf:resource="&obo;uberon.owl"/>
    </rdf:Description>
    <rdf:Description rdf:about="&obo;UBERON_0003426">
        <obo:IAO_0000412 rdf:resource="&obo;uberon.owl"/>
    </rdf:Description>
    <rdf:Description rdf:about="&obo;UBERON_0003420">
        <obo:IAO_0000412 rdf:resource="&obo;uberon.owl"/>
    </rdf:Description>
    <rdf:Description rdf:about="&obo;UBERON_0003421">
        <obo:IAO_0000412 rdf:resource="&obo;uberon.owl"/>
    </rdf:Description>
    <rdf:Description rdf:about="&obo;UBERON_0003422">
        <obo:IAO_0000412 rdf:resource="&obo;uberon.owl"/>
    </rdf:Description>
    <rdf:Description rdf:about="&obo;UBERON_0006856">
        <obo:IAO_0000412 rdf:resource="&obo;uberon.owl"/>
    </rdf:Description>
    <rdf:Description rdf:about="&obo;UBERON_0007119">
        <obo:IAO_0000412 rdf:resource="&obo;uberon.owl"/>
    </rdf:Description>
    <rdf:Description rdf:about="&obo;UBERON_0006855">
        <obo:IAO_0000412 rdf:resource="&obo;uberon.owl"/>
    </rdf:Description>
    <rdf:Description rdf:about="&obo;UBERON_0006858">
        <obo:IAO_0000412 rdf:resource="&obo;uberon.owl"/>
    </rdf:Description>
    <rdf:Description rdf:about="&obo;UBERON_0000348">
        <obo:IAO_0000412 rdf:resource="&obo;uberon.owl"/>
    </rdf:Description>
    <rdf:Description rdf:about="&obo;UBERON_0006852">
        <obo:IAO_0000412 rdf:resource="&obo;uberon.owl"/>
    </rdf:Description>
    <rdf:Description rdf:about="&obo;UBERON_0007115">
        <obo:IAO_0000412 rdf:resource="&obo;uberon.owl"/>
    </rdf:Description>
    <rdf:Description rdf:about="&obo;UBERON_0006851">
        <obo:IAO_0000412 rdf:resource="&obo;uberon.owl"/>
    </rdf:Description>
    <rdf:Description rdf:about="&obo;UBERON_0006854">
        <obo:IAO_0000412 rdf:resource="&obo;uberon.owl"/>
    </rdf:Description>
    <rdf:Description rdf:about="&obo;UBERON_0006853">
        <obo:IAO_0000412 rdf:resource="&obo;uberon.owl"/>
    </rdf:Description>
    <rdf:Description rdf:about="&obo;UBERON_0000351">
        <obo:IAO_0000412 rdf:resource="&obo;uberon.owl"/>
    </rdf:Description>
    <rdf:Description rdf:about="&obo;UBERON_0006849">
        <obo:IAO_0000412 rdf:resource="&obo;uberon.owl"/>
    </rdf:Description>
    <rdf:Description rdf:about="&obo;UBERON_0010675">
        <obo:IAO_0000412 rdf:resource="&obo;uberon.owl"/>
    </rdf:Description>
    <rdf:Description rdf:about="&obo;UBERON_0003417">
        <obo:IAO_0000412 rdf:resource="&obo;uberon.owl"/>
    </rdf:Description>
    <rdf:Description rdf:about="&obo;UBERON_0003416">
        <obo:IAO_0000412 rdf:resource="&obo;uberon.owl"/>
    </rdf:Description>
    <rdf:Description rdf:about="&obo;UBERON_0003419">
        <obo:IAO_0000412 rdf:resource="&obo;uberon.owl"/>
    </rdf:Description>
    <rdf:Description rdf:about="&obo;UBERON_0003418">
        <obo:IAO_0000412 rdf:resource="&obo;uberon.owl"/>
    </rdf:Description>
    <rdf:Description rdf:about="&obo;UBERON_0007120">
        <obo:IAO_0000412 rdf:resource="&obo;uberon.owl"/>
    </rdf:Description>
    <rdf:Description rdf:about="&obo;UBERON_0003454">
        <obo:IAO_0000412 rdf:resource="&obo;uberon.owl"/>
    </rdf:Description>
    <rdf:Description rdf:about="&obo;UBERON_0003455">
        <obo:IAO_0000412 rdf:resource="&obo;uberon.owl"/>
    </rdf:Description>
    <rdf:Description rdf:about="&obo;UBERON_0010699">
        <obo:IAO_0000412 rdf:resource="&obo;uberon.owl"/>
    </rdf:Description>
    <rdf:Description rdf:about="&obo;CHEBI_74236">
        <obo:IAO_0000412 rdf:resource="&obo;chebi.owl"/>
    </rdf:Description>
    <rdf:Description rdf:about="&obo;UBERON_0003452">
        <obo:IAO_0000412 rdf:resource="&obo;uberon.owl"/>
    </rdf:Description>
    <rdf:Description rdf:about="&obo;UBERON_0003453">
        <obo:IAO_0000412 rdf:resource="&obo;uberon.owl"/>
    </rdf:Description>
    <rdf:Description rdf:about="&obo;UBERON_0010698">
        <obo:IAO_0000412 rdf:resource="&obo;uberon.owl"/>
    </rdf:Description>
    <rdf:Description rdf:about="&obo;UBERON_0007124">
        <obo:IAO_0000412 rdf:resource="&obo;uberon.owl"/>
    </rdf:Description>
    <rdf:Description rdf:about="&obo;UBERON_0003458">
        <obo:IAO_0000412 rdf:resource="&obo;uberon.owl"/>
    </rdf:Description>
    <rdf:Description rdf:about="&obo;UBERON_0003459">
        <obo:IAO_0000412 rdf:resource="&obo;uberon.owl"/>
    </rdf:Description>
    <rdf:Description rdf:about="&obo;UBERON_0007125">
        <obo:IAO_0000412 rdf:resource="&obo;uberon.owl"/>
    </rdf:Description>
    <rdf:Description rdf:about="&obo;UBERON_0007122">
        <obo:IAO_0000412 rdf:resource="&obo;uberon.owl"/>
    </rdf:Description>
    <rdf:Description rdf:about="&obo;UBERON_0003457">
        <obo:IAO_0000412 rdf:resource="&obo;uberon.owl"/>
    </rdf:Description>
    <rdf:Description rdf:about="&obo;UBERON_0007123">
        <obo:IAO_0000412 rdf:resource="&obo;uberon.owl"/>
    </rdf:Description>
    <rdf:Description rdf:about="&obo;UBERON_0007126">
        <obo:IAO_0000412 rdf:resource="&obo;uberon.owl"/>
    </rdf:Description>
    <rdf:Description rdf:about="&obo;UBERON_0007127">
        <obo:IAO_0000412 rdf:resource="&obo;uberon.owl"/>
    </rdf:Description>
    <rdf:Description rdf:about="&obo;UBERON_0003450">
        <obo:IAO_0000412 rdf:resource="&obo;uberon.owl"/>
    </rdf:Description>
    <rdf:Description rdf:about="&obo;UBERON_0003451">
        <obo:IAO_0000412 rdf:resource="&obo;uberon.owl"/>
    </rdf:Description>
    <rdf:Description rdf:about="&obo;CHEBI_49159">
        <obo:IAO_0000412 rdf:resource="&obo;chebi.owl"/>
    </rdf:Description>
    <rdf:Description rdf:about="&obo;PATO_0001018">
        <obo:IAO_0000412 rdf:resource="&obo;pato.owl"/>
        <oboInOwl:inSubset rdf:resource="&obo;pato#attribute_slim"/>
    </rdf:Description>
    <rdf:Description rdf:about="&obo;UBERON_0000382">
        <obo:IAO_0000412 rdf:resource="&obo;uberon.owl"/>
    </rdf:Description>
    <rdf:Description rdf:about="&obo;UBERON_0000381">
        <obo:IAO_0000412 rdf:resource="&obo;uberon.owl"/>
    </rdf:Description>
    <rdf:Description rdf:about="&obo;UBERON_0003449">
        <obo:IAO_0000412 rdf:resource="&obo;uberon.owl"/>
    </rdf:Description>
    <rdf:Description rdf:about="&obo;CHEBI_74234">
        <obo:IAO_0000412 rdf:resource="&obo;chebi.owl"/>
    </rdf:Description>
    <rdf:Description rdf:about="&obo;UBERON_0003441">
        <obo:IAO_0000412 rdf:resource="&obo;uberon.owl"/>
    </rdf:Description>
    <rdf:Description rdf:about="&obo;UBERON_0003442">
        <obo:IAO_0000412 rdf:resource="&obo;uberon.owl"/>
    </rdf:Description>
    <rdf:Description rdf:about="&obo;UBERON_0010687">
        <obo:IAO_0000412 rdf:resource="&obo;uberon.owl"/>
    </rdf:Description>
    <rdf:Description rdf:about="&obo;UBERON_0003443">
        <obo:IAO_0000412 rdf:resource="&obo;uberon.owl"/>
    </rdf:Description>
    <rdf:Description rdf:about="&obo;UBERON_0007132">
        <obo:IAO_0000412 rdf:resource="&obo;uberon.owl"/>
    </rdf:Description>
    <rdf:Description rdf:about="&obo;UBERON_0003444">
        <obo:IAO_0000412 rdf:resource="&obo;uberon.owl"/>
    </rdf:Description>
    <rdf:Description rdf:about="&obo;UBERON_0003445">
        <obo:IAO_0000412 rdf:resource="&obo;uberon.owl"/>
    </rdf:Description>
    <rdf:Description rdf:about="&obo;UBERON_0007134">
        <obo:IAO_0000412 rdf:resource="&obo;uberon.owl"/>
    </rdf:Description>
    <rdf:Description rdf:about="&obo;UBERON_0003446">
        <obo:IAO_0000412 rdf:resource="&obo;uberon.owl"/>
    </rdf:Description>
    <rdf:Description rdf:about="&obo;UBERON_0007135">
        <obo:IAO_0000412 rdf:resource="&obo;uberon.owl"/>
    </rdf:Description>
    <rdf:Description rdf:about="&obo;UBERON_0003447">
        <obo:IAO_0000412 rdf:resource="&obo;uberon.owl"/>
    </rdf:Description>
    <rdf:Description rdf:about="&obo;UBERON_0003448">
        <obo:IAO_0000412 rdf:resource="&obo;uberon.owl"/>
    </rdf:Description>
    <rdf:Description rdf:about="&obo;UBERON_0003440">
        <obo:IAO_0000412 rdf:resource="&obo;uberon.owl"/>
    </rdf:Description>
    <rdf:Description rdf:about="&obo;UBERON_0000378">
        <obo:IAO_0000412 rdf:resource="&obo;uberon.owl"/>
    </rdf:Description>
    <rdf:Description rdf:about="&obo;UBERON_0000377">
        <obo:IAO_0000412 rdf:resource="&obo;uberon.owl"/>
    </rdf:Description>
    <rdf:Description rdf:about="&obo;UBERON_0000375">
        <obo:IAO_0000412 rdf:resource="&obo;uberon.owl"/>
    </rdf:Description>
    <rdf:Description rdf:about="&obo;UBERON_0000372">
        <obo:IAO_0000412 rdf:resource="&obo;uberon.owl"/>
    </rdf:Description>
    <rdf:Description rdf:about="&obo;UBERON_0010690">
        <obo:IAO_0000412 rdf:resource="&obo;uberon.owl"/>
    </rdf:Description>
    <rdf:Description rdf:about="&obo;UBERON_0003439">
        <obo:IAO_0000412 rdf:resource="&obo;uberon.owl"/>
    </rdf:Description>
    <rdf:Description rdf:about="&obo;UBERON_0000370">
        <obo:IAO_0000412 rdf:resource="&obo;uberon.owl"/>
    </rdf:Description>
    <rdf:Description rdf:about="&obo;UBERON_0003438">
        <obo:IAO_0000412 rdf:resource="&obo;uberon.owl"/>
    </rdf:Description>
    <rdf:Description rdf:about="&obo;UBERON_0010693">
        <obo:IAO_0000412 rdf:resource="&obo;uberon.owl"/>
    </rdf:Description>
    <rdf:Description rdf:about="&obo;UBERON_0010695">
        <obo:IAO_0000412 rdf:resource="&obo;uberon.owl"/>
    </rdf:Description>
    <rdf:Description rdf:about="&obo;UBERON_0010697">
        <obo:IAO_0000412 rdf:resource="&obo;uberon.owl"/>
    </rdf:Description>
    <rdf:Description rdf:about="&obo;UBERON_0011250">
        <obo:IAO_0000412 rdf:resource="&obo;uberon.owl"/>
    </rdf:Description>
    <rdf:Description rdf:about="&obo;CHEBI_74213">
        <obo:IAO_0000412 rdf:resource="&obo;chebi.owl"/>
    </rdf:Description>
    <rdf:Description rdf:about="&obo;UBERON_0004519">
        <obo:IAO_0000412 rdf:resource="&obo;uberon.owl"/>
    </rdf:Description>
    <rdf:Description rdf:about="&obo;UBERON_0004518">
        <obo:IAO_0000412 rdf:resource="&obo;uberon.owl"/>
    </rdf:Description>
    <rdf:Description rdf:about="&obo;UBERON_0004517">
        <obo:IAO_0000412 rdf:resource="&obo;uberon.owl"/>
    </rdf:Description>
    <rdf:Description rdf:about="&obo;CHEBI_59010">
        <obo:IAO_0000412 rdf:resource="&obo;chebi.owl"/>
    </rdf:Description>
    <rdf:Description rdf:about="&obo;UBERON_0004516">
        <obo:IAO_0000412 rdf:resource="&obo;uberon.owl"/>
    </rdf:Description>
    <rdf:Description rdf:about="&obo;UBERON_0011255">
        <obo:IAO_0000412 rdf:resource="&obo;uberon.owl"/>
    </rdf:Description>
    <rdf:Description rdf:about="&obo;CHEBI_48578">
        <obo:IAO_0000412 rdf:resource="&obo;chebi.owl"/>
    </rdf:Description>
    <rdf:Description rdf:about="&obo;CHEBI_33893">
        <obo:IAO_0000412 rdf:resource="&obo;chebi.owl"/>
    </rdf:Description>
    <rdf:Description rdf:about="&obo;UBERON_0011251">
        <obo:IAO_0000412 rdf:resource="&obo;uberon.owl"/>
    </rdf:Description>
    <rdf:Description rdf:about="&obo;UBERON_0011252">
        <obo:IAO_0000412 rdf:resource="&obo;uberon.owl"/>
    </rdf:Description>
    <rdf:Description rdf:about="&obo;UBERON_0011253">
        <obo:IAO_0000412 rdf:resource="&obo;uberon.owl"/>
    </rdf:Description>
    <rdf:Description rdf:about="&obo;CHEBI_59826">
        <obo:IAO_0000412 rdf:resource="&obo;chebi.owl"/>
    </rdf:Description>
    <rdf:Description rdf:about="&obo;UBERON_0011248">
        <obo:IAO_0000412 rdf:resource="&obo;uberon.owl"/>
    </rdf:Description>
    <rdf:Description rdf:about="&obo;GO_0051438">
        <obo:IAO_0000412 rdf:resource="&obo;go.owl"/>
    </rdf:Description>
    <rdf:Description rdf:about="&obo;UBERON_0004525">
        <obo:IAO_0000412 rdf:resource="&obo;uberon.owl"/>
    </rdf:Description>
    <rdf:Description rdf:about="&obo;UBERON_0004526">
        <obo:IAO_0000412 rdf:resource="&obo;uberon.owl"/>
    </rdf:Description>
    <rdf:Description rdf:about="&obo;UBERON_0006011">
        <obo:IAO_0000412 rdf:resource="&obo;uberon.owl"/>
    </rdf:Description>
    <rdf:Description rdf:about="&obo;UBERON_0004520">
        <obo:IAO_0000412 rdf:resource="&obo;uberon.owl"/>
    </rdf:Description>
    <rdf:Description rdf:about="&obo;UBERON_0004509">
        <obo:IAO_0000412 rdf:resource="&obo;uberon.owl"/>
    </rdf:Description>
    <rdf:Description rdf:about="&obo;UBERON_0004506">
        <obo:IAO_0000412 rdf:resource="&obo;uberon.owl"/>
    </rdf:Description>
    <rdf:Description rdf:about="&obo;UBERON_0004505">
        <obo:IAO_0000412 rdf:resource="&obo;uberon.owl"/>
    </rdf:Description>
    <rdf:Description rdf:about="&obo;UBERON_0004508">
        <obo:IAO_0000412 rdf:resource="&obo;uberon.owl"/>
    </rdf:Description>
    <rdf:Description rdf:about="&obo;CHEBI_49167">
        <obo:IAO_0000412 rdf:resource="&obo;chebi.owl"/>
    </rdf:Description>
    <rdf:Description rdf:about="&obo;UBERON_0004507">
        <obo:IAO_0000412 rdf:resource="&obo;uberon.owl"/>
    </rdf:Description>
    <rdf:Description rdf:about="&obo;UBERON_0011246">
        <obo:IAO_0000412 rdf:resource="&obo;uberon.owl"/>
    </rdf:Description>
    <rdf:Description rdf:about="&obo;UBERON_0011247">
        <obo:IAO_0000412 rdf:resource="&obo;uberon.owl"/>
    </rdf:Description>
    <rdf:Description rdf:about="&obo;UBERON_0011244">
        <obo:IAO_0000412 rdf:resource="&obo;uberon.owl"/>
    </rdf:Description>
    <rdf:Description rdf:about="&obo;UBERON_0011242">
        <obo:IAO_0000412 rdf:resource="&obo;uberon.owl"/>
    </rdf:Description>
    <rdf:Description rdf:about="&obo;GO_0022403">
        <obo:IAO_0000412 rdf:resource="&obo;go.owl"/>
        <oboInOwl:inSubset rdf:resource="&obo;go#gocheck_do_not_annotate"/>
    </rdf:Description>
    <rdf:Description rdf:about="&obo;UBERON_0011238">
        <obo:IAO_0000412 rdf:resource="&obo;uberon.owl"/>
    </rdf:Description>
    <rdf:Description rdf:about="&obo;UBERON_0011237">
        <obo:IAO_0000412 rdf:resource="&obo;uberon.owl"/>
    </rdf:Description>
    <rdf:Description rdf:about="&obo;PATO_0000585">
        <obo:IAO_0000412 rdf:resource="&obo;pato.owl"/>
        <oboInOwl:inSubset rdf:resource="&obo;pato#mpath_slim"/>
        <oboInOwl:inSubset rdf:resource="&obo;pato#value_slim"/>
    </rdf:Description>
    <rdf:Description rdf:about="&obo;UBERON_0004512">
        <obo:IAO_0000412 rdf:resource="&obo;uberon.owl"/>
    </rdf:Description>
    <rdf:Description rdf:about="&obo;UBERON_0004513">
        <obo:IAO_0000412 rdf:resource="&obo;uberon.owl"/>
    </rdf:Description>
    <rdf:Description rdf:about="&obo;UBERON_0004514">
        <obo:IAO_0000412 rdf:resource="&obo;uberon.owl"/>
    </rdf:Description>
    <rdf:Description rdf:about="&obo;UBERON_0004515">
        <obo:IAO_0000412 rdf:resource="&obo;uberon.owl"/>
    </rdf:Description>
    <rdf:Description rdf:about="&obo;UBERON_0004510">
        <obo:IAO_0000412 rdf:resource="&obo;uberon.owl"/>
    </rdf:Description>
    <rdf:Description rdf:about="&obo;UBERON_0004511">
        <obo:IAO_0000412 rdf:resource="&obo;uberon.owl"/>
    </rdf:Description>
    <rdf:Description rdf:about="&obo;UBERON_0004539">
        <obo:IAO_0000412 rdf:resource="&obo;uberon.owl"/>
    </rdf:Description>
    <rdf:Description rdf:about="&obo;UBERON_0004538">
        <obo:IAO_0000412 rdf:resource="&obo;uberon.owl"/>
    </rdf:Description>
    <rdf:Description rdf:about="&obo;DOID_3744">
        <obo:IAO_0000412 rdf:resource="&obo;doid.owl"/>
    </rdf:Description>
    <rdf:Description rdf:about="&obo;CHEBI_48550">
        <obo:IAO_0000412 rdf:resource="&obo;chebi.owl"/>
    </rdf:Description>
    <rdf:Description rdf:about="&obo;DOID_3742">
        <obo:IAO_0000412 rdf:resource="&obo;doid.owl"/>
    </rdf:Description>
    <rdf:Description rdf:about="&obo;UBERON_0011272">
        <obo:IAO_0000412 rdf:resource="&obo;uberon.owl"/>
    </rdf:Description>
    <rdf:Description rdf:about="&obo;DOID_0050615">
        <obo:IAO_0000412 rdf:resource="&obo;doid.owl"/>
    </rdf:Description>
    <rdf:Description rdf:about="&obo;UBERON_0005798">
        <obo:IAO_0000412 rdf:resource="&obo;uberon.owl"/>
    </rdf:Description>
    <rdf:Description rdf:about="&obo;UBERON_0005797">
        <obo:IAO_0000412 rdf:resource="&obo;uberon.owl"/>
    </rdf:Description>
    <rdf:Description rdf:about="&obo;UBERON_0005796">
        <obo:IAO_0000412 rdf:resource="&obo;uberon.owl"/>
    </rdf:Description>
    <rdf:Description rdf:about="&obo;UBERON_0004540">
        <obo:IAO_0000412 rdf:resource="&obo;uberon.owl"/>
    </rdf:Description>
    <rdf:Description rdf:about="&obo;UBERON_0005799">
        <obo:IAO_0000412 rdf:resource="&obo;uberon.owl"/>
    </rdf:Description>
    <rdf:Description rdf:about="&obo;UBERON_0004544">
        <obo:IAO_0000412 rdf:resource="&obo;uberon.owl"/>
    </rdf:Description>
    <rdf:Description rdf:about="&obo;UBERON_0004548">
        <obo:IAO_0000412 rdf:resource="&obo;uberon.owl"/>
    </rdf:Description>
    <rdf:Description rdf:about="&obo;DOID_3748">
        <obo:IAO_0000412 rdf:resource="&obo;doid.owl"/>
    </rdf:Description>
    <rdf:Description rdf:about="&obo;UBERON_0004546">
        <obo:IAO_0000412 rdf:resource="&obo;uberon.owl"/>
    </rdf:Description>
    <rdf:Description rdf:about="&obo;UBERON_0004528">
        <obo:IAO_0000412 rdf:resource="&obo;uberon.owl"/>
    </rdf:Description>
    <rdf:Description rdf:about="&obo;CHEBI_48561">
        <obo:IAO_0000412 rdf:resource="&obo;chebi.owl"/>
    </rdf:Description>
    <rdf:Description rdf:about="&obo;UBERON_0004527">
        <obo:IAO_0000412 rdf:resource="&obo;uberon.owl"/>
    </rdf:Description>
    <rdf:Description rdf:about="&obo;CHEBI_60798">
        <obo:IAO_0000412 rdf:resource="&obo;chebi.owl"/>
    </rdf:Description>
    <rdf:Description rdf:about="&obo;DOID_0050608">
        <obo:IAO_0000412 rdf:resource="&obo;doid.owl"/>
    </rdf:Description>
    <rdf:Description rdf:about="&obo;CHEBI_64018">
        <obo:IAO_0000412 rdf:resource="&obo;chebi.owl"/>
    </rdf:Description>
    <rdf:Description rdf:about="&obo;CHEBI_60797">
        <obo:IAO_0000412 rdf:resource="&obo;chebi.owl"/>
    </rdf:Description>
    <rdf:Description rdf:about="&obo;CHEBI_48560">
        <obo:IAO_0000412 rdf:resource="&obo;chebi.owl"/>
    </rdf:Description>
    <rdf:Description rdf:about="&obo;UBERON_0011263">
        <obo:IAO_0000412 rdf:resource="&obo;uberon.owl"/>
    </rdf:Description>
    <rdf:Description rdf:about="&obo;UBERON_0011268">
        <obo:IAO_0000412 rdf:resource="&obo;uberon.owl"/>
    </rdf:Description>
    <rdf:Description rdf:about="&obo;UBERON_0011267">
        <obo:IAO_0000412 rdf:resource="&obo;uberon.owl"/>
    </rdf:Description>
    <rdf:Description rdf:about="&obo;UBERON_0004533">
        <obo:IAO_0000412 rdf:resource="&obo;uberon.owl"/>
    </rdf:Description>
    <rdf:Description rdf:about="&obo;UBERON_0004534">
        <obo:IAO_0000412 rdf:resource="&obo;uberon.owl"/>
    </rdf:Description>
    <rdf:Description rdf:about="&obo;CHEBI_50469">
        <obo:IAO_0000412 rdf:resource="&obo;chebi.owl"/>
    </rdf:Description>
    <rdf:Description rdf:about="&obo;UBERON_1000022">
        <obo:IAO_0000412 rdf:resource="&obo;uberon.owl"/>
    </rdf:Description>
    <rdf:Description rdf:about="&obo;CHEBI_48539">
        <obo:IAO_0000412 rdf:resource="&obo;chebi.owl"/>
    </rdf:Description>
    <rdf:Description rdf:about="&obo;CHEBI_59864">
        <obo:IAO_0000412 rdf:resource="&obo;chebi.owl"/>
    </rdf:Description>
    <rdf:Description rdf:about="&obo;UBERON_0011210">
        <obo:IAO_0000412 rdf:resource="&obo;uberon.owl"/>
    </rdf:Description>
    <rdf:Description rdf:about="&obo;UBERON_0007182">
        <obo:IAO_0000412 rdf:resource="&obo;uberon.owl"/>
    </rdf:Description>
    <rdf:Description rdf:about="&obo;CHEBI_60788">
        <obo:IAO_0000412 rdf:resource="&obo;chebi.owl"/>
    </rdf:Description>
    <rdf:Description rdf:about="&obo;UBERON_0007188">
        <obo:IAO_0000412 rdf:resource="&obo;uberon.owl"/>
    </rdf:Description>
    <rdf:Description rdf:about="&obo;CHEBI_68481">
        <obo:IAO_0000412 rdf:resource="&obo;chebi.owl"/>
    </rdf:Description>
    <rdf:Description rdf:about="&obo;UBERON_0007185">
        <obo:IAO_0000412 rdf:resource="&obo;uberon.owl"/>
    </rdf:Description>
    <rdf:Description rdf:about="&obo;UBERON_0004564">
        <obo:IAO_0000412 rdf:resource="&obo;uberon.owl"/>
    </rdf:Description>
    <rdf:Description rdf:about="&obo;UBERON_0007186">
        <obo:IAO_0000412 rdf:resource="&obo;uberon.owl"/>
    </rdf:Description>
    <rdf:Description rdf:about="&obo;UBERON_0004563">
        <obo:IAO_0000412 rdf:resource="&obo;uberon.owl"/>
    </rdf:Description>
    <rdf:Description rdf:about="&obo;UBERON_0007187">
        <obo:IAO_0000412 rdf:resource="&obo;uberon.owl"/>
    </rdf:Description>
    <rdf:Description rdf:about="&obo;UBERON_0004562">
        <obo:IAO_0000412 rdf:resource="&obo;uberon.owl"/>
    </rdf:Description>
    <rdf:Description rdf:about="&obo;UBERON_0011208">
        <obo:IAO_0000412 rdf:resource="&obo;uberon.owl"/>
    </rdf:Description>
    <rdf:Description rdf:about="&obo;UBERON_0011209">
        <obo:IAO_0000412 rdf:resource="&obo;uberon.owl"/>
    </rdf:Description>
    <rdf:Description rdf:about="&obo;UBERON_0004561">
        <obo:IAO_0000412 rdf:resource="&obo;uberon.owl"/>
    </rdf:Description>
    <rdf:Description rdf:about="&obo;UBERON_0011205">
        <obo:IAO_0000412 rdf:resource="&obo;uberon.owl"/>
    </rdf:Description>
    <rdf:Description rdf:about="&obo;UBERON_0011207">
        <obo:IAO_0000412 rdf:resource="&obo;uberon.owl"/>
    </rdf:Description>
    <rdf:Description rdf:about="&obo;UBERON_0011203">
        <obo:IAO_0000412 rdf:resource="&obo;uberon.owl"/>
    </rdf:Description>
    <rdf:Description rdf:about="&obo;UBERON_0011202">
        <obo:IAO_0000412 rdf:resource="&obo;uberon.owl"/>
    </rdf:Description>
    <rdf:Description rdf:about="&obo;UBERON_0011201">
        <obo:IAO_0000412 rdf:resource="&obo;uberon.owl"/>
    </rdf:Description>
    <rdf:Description rdf:about="&obo;UBERON_1000010">
        <obo:IAO_0000412 rdf:resource="&obo;uberon.owl"/>
    </rdf:Description>
    <rdf:Description rdf:about="&obo;DOID_0050622">
        <obo:IAO_0000412 rdf:resource="&obo;doid.owl"/>
    </rdf:Description>
    <rdf:Description rdf:about="&obo;UBERON_0007194">
        <obo:IAO_0000412 rdf:resource="&obo;uberon.owl"/>
    </rdf:Description>
    <rdf:Description rdf:about="&obo;UBERON_0004549">
        <obo:IAO_0000412 rdf:resource="&obo;uberon.owl"/>
    </rdf:Description>
    <rdf:Description rdf:about="&obo;CHEBI_48540">
        <obo:IAO_0000412 rdf:resource="&obo;chebi.owl"/>
    </rdf:Description>
    <rdf:Description rdf:about="&obo;UBERON_0006068">
        <obo:IAO_0000412 rdf:resource="&obo;uberon.owl"/>
    </rdf:Description>
    <rdf:Description rdf:about="&obo;UBERON_0004553">
        <obo:IAO_0000412 rdf:resource="&obo;uberon.owl"/>
    </rdf:Description>
    <rdf:Description rdf:about="&obo;UBERON_0006063">
        <obo:IAO_0000412 rdf:resource="&obo;uberon.owl"/>
    </rdf:Description>
    <rdf:Description rdf:about="&obo;UBERON_0004552">
        <obo:IAO_0000412 rdf:resource="&obo;uberon.owl"/>
    </rdf:Description>
    <rdf:Description rdf:about="&obo;UBERON_0006065">
        <obo:IAO_0000412 rdf:resource="&obo;uberon.owl"/>
    </rdf:Description>
    <rdf:Description rdf:about="&obo;UBERON_0007195">
        <obo:IAO_0000412 rdf:resource="&obo;uberon.owl"/>
    </rdf:Description>
    <rdf:Description rdf:about="&obo;UBERON_0004554">
        <obo:IAO_0000412 rdf:resource="&obo;uberon.owl"/>
    </rdf:Description>
    <rdf:Description rdf:about="&obo;UBERON_0007196">
        <obo:IAO_0000412 rdf:resource="&obo;uberon.owl"/>
    </rdf:Description>
    <rdf:Description rdf:about="&obo;UBERON_0005724">
        <obo:IAO_0000412 rdf:resource="&obo;uberon.owl"/>
    </rdf:Description>
    <rdf:Description rdf:about="&obo;UBERON_0004550">
        <obo:IAO_0000412 rdf:resource="&obo;uberon.owl"/>
    </rdf:Description>
    <rdf:Description rdf:about="&obo;UBERON_0005721">
        <obo:IAO_0000412 rdf:resource="&obo;uberon.owl"/>
    </rdf:Description>
    <rdf:Description rdf:about="&obo;CHEBI_50444">
        <obo:IAO_0000412 rdf:resource="&obo;chebi.owl"/>
    </rdf:Description>
    <rdf:Description rdf:about="&obo;CHEBI_50445">
        <obo:IAO_0000412 rdf:resource="&obo;chebi.owl"/>
    </rdf:Description>
    <rdf:Description rdf:about="&obo;CHEBI_59844">
        <obo:IAO_0000412 rdf:resource="&obo;chebi.owl"/>
    </rdf:Description>
    <rdf:Description rdf:about="&obo;UBERON_0011233">
        <obo:IAO_0000412 rdf:resource="&obo;uberon.owl"/>
    </rdf:Description>
    <rdf:Description rdf:about="&obo;UBERON_0011236">
        <obo:IAO_0000412 rdf:resource="&obo;uberon.owl"/>
    </rdf:Description>
    <rdf:Description rdf:about="&obo;UBERON_0002319">
        <obo:IAO_0000412 rdf:resource="&obo;uberon.owl"/>
    </rdf:Description>
    <rdf:Description rdf:about="&obo;UBERON_0006070">
        <obo:IAO_0000412 rdf:resource="&obo;uberon.owl"/>
    </rdf:Description>
    <rdf:Description rdf:about="&obo;UBERON_0002324">
        <obo:IAO_0000412 rdf:resource="&obo;uberon.owl"/>
    </rdf:Description>
    <rdf:Description rdf:about="&obo;UBERON_0002325">
        <obo:IAO_0000412 rdf:resource="&obo;uberon.owl"/>
    </rdf:Description>
    <rdf:Description rdf:about="&obo;UBERON_0002320">
        <obo:IAO_0000412 rdf:resource="&obo;uberon.owl"/>
    </rdf:Description>
    <rdf:Description rdf:about="&obo;UBERON_0005750">
        <obo:IAO_0000412 rdf:resource="&obo;uberon.owl"/>
    </rdf:Description>
    <rdf:Description rdf:about="&obo;UBERON_0002321">
        <obo:IAO_0000412 rdf:resource="&obo;uberon.owl"/>
    </rdf:Description>
    <rdf:Description rdf:about="&obo;UBERON_0005751">
        <obo:IAO_0000412 rdf:resource="&obo;uberon.owl"/>
    </rdf:Description>
    <rdf:Description rdf:about="&obo;CHEBI_48525">
        <obo:IAO_0000412 rdf:resource="&obo;chebi.owl"/>
    </rdf:Description>
    <rdf:Description rdf:about="&obo;CHEBI_50433">
        <obo:IAO_0000412 rdf:resource="&obo;chebi.owl"/>
    </rdf:Description>
    <rdf:Description rdf:about="&obo;UBERON_0011222">
        <obo:IAO_0000412 rdf:resource="&obo;uberon.owl"/>
    </rdf:Description>
    <rdf:Description rdf:about="&obo;CHEBI_68495">
        <obo:IAO_0000412 rdf:resource="&obo;chebi.owl"/>
    </rdf:Description>
    <rdf:Description rdf:about="&obo;CHEBI_68494">
        <obo:IAO_0000412 rdf:resource="&obo;chebi.owl"/>
    </rdf:Description>
    <rdf:Description rdf:about="&obo;CLO_0009454">
        <obo:IAO_0000412 rdf:resource="&obo;clo.owl"/>
    </rdf:Description>
    <rdf:Description rdf:about="&obo;UBERON_0011217">
        <obo:IAO_0000412 rdf:resource="&obo;uberon.owl"/>
    </rdf:Description>
    <rdf:Description rdf:about="&obo;UBERON_0011218">
        <obo:IAO_0000412 rdf:resource="&obo;uberon.owl"/>
    </rdf:Description>
    <rdf:Description rdf:about="&obo;UBERON_0008307">
        <obo:IAO_0000412 rdf:resource="&obo;uberon.owl"/>
    </rdf:Description>
    <rdf:Description rdf:about="&obo;UBERON_0008305">
        <obo:IAO_0000412 rdf:resource="&obo;uberon.owl"/>
    </rdf:Description>
    <rdf:Description rdf:about="&obo;UBERON_0008304">
        <obo:IAO_0000412 rdf:resource="&obo;uberon.owl"/>
    </rdf:Description>
    <rdf:Description rdf:about="&obo;UBERON_0004573">
        <obo:IAO_0000412 rdf:resource="&obo;uberon.owl"/>
    </rdf:Description>
    <rdf:Description rdf:about="&obo;UBERON_0011219">
        <obo:IAO_0000412 rdf:resource="&obo;uberon.owl"/>
    </rdf:Description>
    <rdf:Description rdf:about="&obo;UBERON_0006200">
        <obo:IAO_0000412 rdf:resource="&obo;uberon.owl"/>
    </rdf:Description>
    <rdf:Description rdf:about="&obo;UBERON_0006201">
        <obo:IAO_0000412 rdf:resource="&obo;uberon.owl"/>
    </rdf:Description>
    <rdf:Description rdf:about="&obo;CHEBI_70982">
        <obo:IAO_0000412 rdf:resource="&obo;chebi.owl"/>
    </rdf:Description>
    <rdf:Description rdf:about="&obo;CHEBI_62089">
        <obo:IAO_0000412 rdf:resource="&obo;chebi.owl"/>
    </rdf:Description>
    <rdf:Description rdf:about="&obo;UBERON_0002475">
        <obo:IAO_0000412 rdf:resource="&obo;uberon.owl"/>
    </rdf:Description>
    <rdf:Description rdf:about="&obo;DOID_688">
        <obo:IAO_0000412 rdf:resource="&obo;doid.owl"/>
    </rdf:Description>
    <rdf:Description rdf:about="&obo;UBERON_0002478">
        <obo:IAO_0000412 rdf:resource="&obo;uberon.owl"/>
    </rdf:Description>
    <rdf:Description rdf:about="&obo;DOID_686">
        <obo:IAO_0000412 rdf:resource="&obo;doid.owl"/>
    </rdf:Description>
    <rdf:Description rdf:about="&obo;UBERON_0008345">
        <obo:IAO_0000412 rdf:resource="&obo;uberon.owl"/>
    </rdf:Description>
    <rdf:Description rdf:about="&obo;UBERON_0008346">
        <obo:IAO_0000412 rdf:resource="&obo;uberon.owl"/>
    </rdf:Description>
    <rdf:Description rdf:about="&obo;DOID_684">
        <obo:IAO_0000412 rdf:resource="&obo;doid.owl"/>
    </rdf:Description>
    <rdf:Description rdf:about="&obo;UBERON_0007842">
        <obo:IAO_0000412 rdf:resource="&obo;uberon.owl"/>
    </rdf:Description>
    <rdf:Description rdf:about="&obo;UBERON_0008976">
        <obo:IAO_0000412 rdf:resource="&obo;uberon.owl"/>
    </rdf:Description>
    <rdf:Description rdf:about="&obo;UBERON_0008977">
        <obo:IAO_0000412 rdf:resource="&obo;uberon.owl"/>
    </rdf:Description>
    <rdf:Description rdf:about="&obo;UBERON_0006209">
        <obo:IAO_0000412 rdf:resource="&obo;uberon.owl"/>
    </rdf:Description>
    <rdf:Description rdf:about="&obo;UBERON_0007841">
        <obo:IAO_0000412 rdf:resource="&obo;uberon.owl"/>
    </rdf:Description>
    <rdf:Description rdf:about="&obo;UBERON_0008974">
        <obo:IAO_0000412 rdf:resource="&obo;uberon.owl"/>
    </rdf:Description>
    <rdf:Description rdf:about="&obo;UBERON_0007844">
        <obo:IAO_0000412 rdf:resource="&obo;uberon.owl"/>
    </rdf:Description>
    <rdf:Description rdf:about="&obo;CHEBI_35219">
        <obo:IAO_0000412 rdf:resource="&obo;chebi.owl"/>
    </rdf:Description>
    <rdf:Description rdf:about="&obo;UBERON_0008975">
        <obo:IAO_0000412 rdf:resource="&obo;uberon.owl"/>
    </rdf:Description>
    <rdf:Description rdf:about="&obo;UBERON_0007843">
        <obo:IAO_0000412 rdf:resource="&obo;uberon.owl"/>
    </rdf:Description>
    <rdf:Description rdf:about="&obo;UBERON_0006204">
        <obo:IAO_0000412 rdf:resource="&obo;uberon.owl"/>
    </rdf:Description>
    <rdf:Description rdf:about="&obo;UBERON_0007846">
        <obo:IAO_0000412 rdf:resource="&obo;uberon.owl"/>
    </rdf:Description>
    <rdf:Description rdf:about="&obo;UBERON_0007845">
        <obo:IAO_0000412 rdf:resource="&obo;uberon.owl"/>
    </rdf:Description>
    <rdf:Description rdf:about="&obo;UBERON_0006202">
        <obo:IAO_0000412 rdf:resource="&obo;uberon.owl"/>
    </rdf:Description>
    <rdf:Description rdf:about="&obo;CHEBI_50514">
        <obo:IAO_0000412 rdf:resource="&obo;chebi.owl"/>
    </rdf:Description>
    <rdf:Description rdf:about="&obo;CHEBI_50513">
        <obo:IAO_0000412 rdf:resource="&obo;chebi.owl"/>
    </rdf:Description>
    <rdf:Description rdf:about="&obo;CHEBI_35211">
        <obo:IAO_0000412 rdf:resource="&obo;chebi.owl"/>
    </rdf:Description>
    <rdf:Description rdf:about="&obo;DOID_4362">
        <obo:IAO_0000412 rdf:resource="&obo;doid.owl"/>
    </rdf:Description>
    <rdf:Description rdf:about="&obo;CHEBI_50510">
        <obo:IAO_0000412 rdf:resource="&obo;chebi.owl"/>
    </rdf:Description>
    <rdf:Description rdf:about="&obo;CHEBI_52425">
        <obo:IAO_0000412 rdf:resource="&obo;chebi.owl"/>
    </rdf:Description>
    <rdf:Description rdf:about="&obo;NCBITaxon_562">
        <obo:IAO_0000412 rdf:resource="&obo;ncbitaxon.owl"/>
    </rdf:Description>
    <rdf:Description rdf:about="&obo;CHEBI_52424">
        <obo:IAO_0000412 rdf:resource="&obo;chebi.owl"/>
    </rdf:Description>
    <rdf:Description rdf:about="&obo;CHEBI_25944">
        <obo:IAO_0000412 rdf:resource="&obo;chebi.owl"/>
    </rdf:Description>
    <rdf:Description rdf:about="&obo;CHEBI_22180">
        <obo:IAO_0000412 rdf:resource="&obo;chebi.owl"/>
    </rdf:Description>
    <rdf:Description rdf:about="&obo;GO_0031175">
        <obo:IAO_0000412 rdf:resource="&obo;go.owl"/>
    </rdf:Description>
    <rdf:Description rdf:about="&obo;CHEBI_25943">
        <obo:IAO_0000412 rdf:resource="&obo;chebi.owl"/>
    </rdf:Description>
    <rdf:Description rdf:about="&obo;CHEBI_35210">
        <obo:IAO_0000412 rdf:resource="&obo;chebi.owl"/>
    </rdf:Description>
    <rdf:Description rdf:about="&obo;CHEBI_63533">
        <obo:IAO_0000412 rdf:resource="&obo;chebi.owl"/>
    </rdf:Description>
    <rdf:Description rdf:about="&obo;UBERON_0008331">
        <obo:IAO_0000412 rdf:resource="&obo;uberon.owl"/>
    </rdf:Description>
    <rdf:Description rdf:about="&obo;UBERON_0008982">
        <obo:IAO_0000412 rdf:resource="&obo;uberon.owl"/>
    </rdf:Description>
    <rdf:Description rdf:about="&obo;CHEBI_35209">
        <obo:IAO_0000412 rdf:resource="&obo;chebi.owl"/>
    </rdf:Description>
    <rdf:Description rdf:about="&obo;CHEBI_35208">
        <obo:IAO_0000412 rdf:resource="&obo;chebi.owl"/>
    </rdf:Description>
    <rdf:Description rdf:about="&obo;UBERON_0008339">
        <obo:IAO_0000412 rdf:resource="&obo;uberon.owl"/>
    </rdf:Description>
    <rdf:Description rdf:about="&obo;UBERON_0008989">
        <obo:IAO_0000412 rdf:resource="&obo;uberon.owl"/>
    </rdf:Description>
    <rdf:Description rdf:about="&obo;UBERON_0002482">
        <obo:IAO_0000412 rdf:resource="&obo;uberon.owl"/>
    </rdf:Description>
    <rdf:Description rdf:about="&obo;UBERON_0002483">
        <obo:IAO_0000412 rdf:resource="&obo;uberon.owl"/>
    </rdf:Description>
    <rdf:Description rdf:about="&obo;UBERON_0002481">
        <obo:IAO_0000412 rdf:resource="&obo;uberon.owl"/>
    </rdf:Description>
    <rdf:Description rdf:about="&obo;GO_0000087">
        <obo:IAO_0000412 rdf:resource="&obo;go.owl"/>
        <oboInOwl:inSubset rdf:resource="&obo;go#gocheck_do_not_annotate"/>
    </rdf:Description>
    <rdf:Description rdf:about="&obo;CHEBI_35204">
        <obo:IAO_0000412 rdf:resource="&obo;chebi.owl"/>
    </rdf:Description>
    <rdf:Description rdf:about="&obo;CHEBI_35205">
        <obo:IAO_0000412 rdf:resource="&obo;chebi.owl"/>
    </rdf:Description>
    <rdf:Description rdf:about="&obo;CHEBI_35206">
        <obo:IAO_0000412 rdf:resource="&obo;chebi.owl"/>
    </rdf:Description>
    <rdf:Description rdf:about="&obo;CHEBI_35207">
        <obo:IAO_0000412 rdf:resource="&obo;chebi.owl"/>
    </rdf:Description>
    <rdf:Description rdf:about="&obo;GO_0000080">
        <obo:IAO_0000412 rdf:resource="&obo;go.owl"/>
        <oboInOwl:inSubset rdf:resource="&obo;go#gocheck_do_not_annotate"/>
    </rdf:Description>
    <rdf:Description rdf:about="&obo;CHEBI_62868">
        <obo:IAO_0000412 rdf:resource="&obo;chebi.owl"/>
    </rdf:Description>
    <rdf:Description rdf:about="&obo;GO_0000084">
        <obo:IAO_0000412 rdf:resource="&obo;go.owl"/>
        <oboInOwl:inSubset rdf:resource="&obo;go#gocheck_do_not_annotate"/>
    </rdf:Description>
    <rdf:Description rdf:about="&obo;GO_0000085">
        <obo:IAO_0000412 rdf:resource="&obo;go.owl"/>
    </rdf:Description>
    <rdf:Description rdf:about="&obo;UBERON_0002455">
        <obo:IAO_0000412 rdf:resource="&obo;uberon.owl"/>
    </rdf:Description>
    <rdf:Description rdf:about="&obo;UBERON_0008321">
        <obo:IAO_0000412 rdf:resource="&obo;uberon.owl"/>
    </rdf:Description>
    <rdf:Description rdf:about="&obo;UBERON_0002456">
        <obo:IAO_0000412 rdf:resource="&obo;uberon.owl"/>
    </rdf:Description>
    <rdf:Description rdf:about="&obo;UBERON_0008322">
        <obo:IAO_0000412 rdf:resource="&obo;uberon.owl"/>
    </rdf:Description>
    <rdf:Description rdf:about="&obo;UBERON_0008323">
        <obo:IAO_0000412 rdf:resource="&obo;uberon.owl"/>
    </rdf:Description>
    <rdf:Description rdf:about="&obo;UBERON_0002457">
        <obo:IAO_0000412 rdf:resource="&obo;uberon.owl"/>
    </rdf:Description>
    <rdf:Description rdf:about="&obo;UBERON_0008324">
        <obo:IAO_0000412 rdf:resource="&obo;uberon.owl"/>
    </rdf:Description>
    <rdf:Description rdf:about="&obo;UBERON_0002458">
        <obo:IAO_0000412 rdf:resource="&obo;uberon.owl"/>
    </rdf:Description>
    <rdf:Description rdf:about="&obo;UBERON_0002451">
        <obo:IAO_0000412 rdf:resource="&obo;uberon.owl"/>
    </rdf:Description>
    <rdf:Description rdf:about="&obo;CHEBI_62872">
        <obo:IAO_0000412 rdf:resource="&obo;chebi.owl"/>
    </rdf:Description>
    <rdf:Description rdf:about="&obo;CHEBI_62871">
        <obo:IAO_0000412 rdf:resource="&obo;chebi.owl"/>
    </rdf:Description>
    <rdf:Description rdf:about="&obo;UBERON_0002454">
        <obo:IAO_0000412 rdf:resource="&obo;uberon.owl"/>
    </rdf:Description>
    <rdf:Description rdf:about="&obo;CHEBI_63510">
        <obo:IAO_0000412 rdf:resource="&obo;chebi.owl"/>
    </rdf:Description>
    <rdf:Description rdf:about="&obo;UBERON_0008320">
        <obo:IAO_0000412 rdf:resource="&obo;uberon.owl"/>
    </rdf:Description>
    <rdf:Description rdf:about="&obo;GO_0003824">
        <obo:IAO_0000412 rdf:resource="&obo;go.owl"/>
        <oboInOwl:inSubset rdf:resource="&obo;go#goslim_pir"/>
        <oboInOwl:inSubset rdf:resource="&obo;go#goslim_plant"/>
        <oboInOwl:inSubset rdf:resource="&obo;go#gosubset_prok"/>
    </rdf:Description>
    <rdf:Description rdf:about="&obo;UBERON_0007820">
        <obo:IAO_0000412 rdf:resource="&obo;uberon.owl"/>
    </rdf:Description>
    <rdf:Description rdf:about="&obo;DOID_660">
        <obo:IAO_0000412 rdf:resource="&obo;doid.owl"/>
    </rdf:Description>
    <rdf:Description rdf:about="&obo;UBERON_0007822">
        <obo:IAO_0000412 rdf:resource="&obo;uberon.owl"/>
    </rdf:Description>
    <rdf:Description rdf:about="&obo;UBERON_0007821">
        <obo:IAO_0000412 rdf:resource="&obo;uberon.owl"/>
    </rdf:Description>
    <rdf:Description rdf:about="&obo;CHEBI_50533">
        <obo:IAO_0000412 rdf:resource="&obo;chebi.owl"/>
    </rdf:Description>
    <rdf:Description rdf:about="&obo;GO_0009372">
        <obo:IAO_0000412 rdf:resource="&obo;go.owl"/>
        <oboInOwl:inSubset rdf:resource="&obo;go#goslim_pir"/>
        <oboInOwl:inSubset rdf:resource="&obo;go#gosubset_prok"/>
    </rdf:Description>
    <rdf:Description rdf:about="&obo;UBERON_0007818">
        <obo:IAO_0000412 rdf:resource="&obo;uberon.owl"/>
    </rdf:Description>
    <rdf:Description rdf:about="&obo;UBERON_0007819">
        <obo:IAO_0000412 rdf:resource="&obo;uberon.owl"/>
    </rdf:Description>
    <rdf:Description rdf:about="&obo;CHEBI_38999">
        <obo:IAO_0000412 rdf:resource="&obo;chebi.owl"/>
    </rdf:Description>
    <rdf:Description rdf:about="&obo;CHEBI_35231">
        <obo:IAO_0000412 rdf:resource="&obo;chebi.owl"/>
    </rdf:Description>
    <rdf:Description rdf:about="&obo;CHEBI_35232">
        <obo:IAO_0000412 rdf:resource="&obo;chebi.owl"/>
    </rdf:Description>
    <rdf:Description rdf:about="&obo;CHEBI_62873">
        <obo:IAO_0000412 rdf:resource="&obo;chebi.owl"/>
    </rdf:Description>
    <rdf:Description rdf:about="&obo;CHEBI_35230">
        <obo:IAO_0000412 rdf:resource="&obo;chebi.owl"/>
    </rdf:Description>
    <rdf:Description rdf:about="&obo;CHEBI_64088">
        <obo:IAO_0000412 rdf:resource="&obo;chebi.owl"/>
    </rdf:Description>
    <rdf:Description rdf:about="&obo;DOID_5828">
        <obo:IAO_0000412 rdf:resource="&obo;doid.owl"/>
    </rdf:Description>
    <rdf:Description rdf:about="&obo;UBERON_0008960">
        <obo:IAO_0000412 rdf:resource="&obo;uberon.owl"/>
    </rdf:Description>
    <rdf:Description rdf:about="&obo;UBERON_0008961">
        <obo:IAO_0000412 rdf:resource="&obo;uberon.owl"/>
    </rdf:Description>
    <rdf:Description rdf:about="&obo;UBERON_0008310">
        <obo:IAO_0000412 rdf:resource="&obo;uberon.owl"/>
    </rdf:Description>
    <rdf:Description rdf:about="&obo;UBERON_0008962">
        <obo:IAO_0000412 rdf:resource="&obo;uberon.owl"/>
    </rdf:Description>
    <rdf:Description rdf:about="&obo;UBERON_0008311">
        <obo:IAO_0000412 rdf:resource="&obo;uberon.owl"/>
    </rdf:Description>
    <rdf:Description rdf:about="&obo;UBERON_0002462">
        <obo:IAO_0000412 rdf:resource="&obo;uberon.owl"/>
    </rdf:Description>
    <rdf:Description rdf:about="&obo;NCBITaxon_90370">
        <obo:IAO_0000412 rdf:resource="&obo;ncbitaxon.owl"/>
    </rdf:Description>
    <rdf:Description rdf:about="&obo;UBERON_0002463">
        <obo:IAO_0000412 rdf:resource="&obo;uberon.owl"/>
    </rdf:Description>
    <rdf:Description rdf:about="&obo;NCBITaxon_90371">
        <obo:IAO_0000412 rdf:resource="&obo;ncbitaxon.owl"/>
    </rdf:Description>
    <rdf:Description rdf:about="&obo;UBERON_0002460">
        <obo:IAO_0000412 rdf:resource="&obo;uberon.owl"/>
    </rdf:Description>
    <rdf:Description rdf:about="&obo;UBERON_0002461">
        <obo:IAO_0000412 rdf:resource="&obo;uberon.owl"/>
    </rdf:Description>
    <rdf:Description rdf:about="&obo;UBERON_0008969">
        <obo:IAO_0000412 rdf:resource="&obo;uberon.owl"/>
    </rdf:Description>
    <rdf:Description rdf:about="&obo;UBERON_0007833">
        <obo:IAO_0000412 rdf:resource="&obo;uberon.owl"/>
    </rdf:Description>
    <rdf:Description rdf:about="&obo;UBERON_0008964">
        <obo:IAO_0000412 rdf:resource="&obo;uberon.owl"/>
    </rdf:Description>
    <rdf:Description rdf:about="&obo;UBERON_0007830">
        <obo:IAO_0000412 rdf:resource="&obo;uberon.owl"/>
    </rdf:Description>
    <rdf:Description rdf:about="&obo;CHEBI_35226">
        <obo:IAO_0000412 rdf:resource="&obo;chebi.owl"/>
    </rdf:Description>
    <rdf:Description rdf:about="&obo;CHEBI_35222">
        <obo:IAO_0000412 rdf:resource="&obo;chebi.owl"/>
    </rdf:Description>
    <rdf:Description rdf:about="&obo;UBERON_0007829">
        <obo:IAO_0000412 rdf:resource="&obo;uberon.owl"/>
    </rdf:Description>
    <rdf:Description rdf:about="&obo;CHEBI_35223">
        <obo:IAO_0000412 rdf:resource="&obo;chebi.owl"/>
    </rdf:Description>
    <rdf:Description rdf:about="&obo;CHEBI_35224">
        <obo:IAO_0000412 rdf:resource="&obo;chebi.owl"/>
    </rdf:Description>
    <rdf:Description rdf:about="&obo;UBERON_0007828">
        <obo:IAO_0000412 rdf:resource="&obo;uberon.owl"/>
    </rdf:Description>
    <rdf:Description rdf:about="&obo;CHEBI_35225">
        <obo:IAO_0000412 rdf:resource="&obo;chebi.owl"/>
    </rdf:Description>
    <rdf:Description rdf:about="&obo;CHEBI_35220">
        <obo:IAO_0000412 rdf:resource="&obo;chebi.owl"/>
    </rdf:Description>
    <rdf:Description rdf:about="&obo;CHEBI_35221">
        <obo:IAO_0000412 rdf:resource="&obo;chebi.owl"/>
    </rdf:Description>
    <rdf:Description rdf:about="&obo;CHEBI_62887">
        <obo:IAO_0000412 rdf:resource="&obo;chebi.owl"/>
    </rdf:Description>
    <rdf:Description rdf:about="&obo;GO_0001591">
        <obo:IAO_0000412 rdf:resource="&obo;go.owl"/>
    </rdf:Description>
    <rdf:Description rdf:about="&obo;UBERON_0002459">
        <obo:IAO_0000412 rdf:resource="&obo;uberon.owl"/>
    </rdf:Description>
    <rdf:Description rdf:about="&obo;UBERON_0007800">
        <obo:IAO_0000412 rdf:resource="&obo;uberon.owl"/>
    </rdf:Description>
    <rdf:Description rdf:about="&obo;UBERON_0007801">
        <obo:IAO_0000412 rdf:resource="&obo;uberon.owl"/>
    </rdf:Description>
    <rdf:Description rdf:about="&obo;UBERON_0006248">
        <obo:IAO_0000412 rdf:resource="&obo;uberon.owl"/>
    </rdf:Description>
    <rdf:Description rdf:about="&obo;UBERON_0007802">
        <obo:IAO_0000412 rdf:resource="&obo;uberon.owl"/>
    </rdf:Description>
    <rdf:Description rdf:about="&obo;UBERON_0006247">
        <obo:IAO_0000412 rdf:resource="&obo;uberon.owl"/>
    </rdf:Description>
    <rdf:Description rdf:about="&obo;UBERON_0006246">
        <obo:IAO_0000412 rdf:resource="&obo;uberon.owl"/>
    </rdf:Description>
    <rdf:Description rdf:about="&obo;UBERON_0007804">
        <obo:IAO_0000412 rdf:resource="&obo;uberon.owl"/>
    </rdf:Description>
    <rdf:Description rdf:about="&obo;UBERON_0006245">
        <obo:IAO_0000412 rdf:resource="&obo;uberon.owl"/>
    </rdf:Description>
    <rdf:Description rdf:about="&obo;UBERON_0004614">
        <obo:IAO_0000412 rdf:resource="&obo;uberon.owl"/>
    </rdf:Description>
    <rdf:Description rdf:about="&obo;UBERON_0004613">
        <obo:IAO_0000412 rdf:resource="&obo;uberon.owl"/>
    </rdf:Description>
    <rdf:Description rdf:about="&obo;DOID_3717">
        <obo:IAO_0000412 rdf:resource="&obo;doid.owl"/>
    </rdf:Description>
    <rdf:Description rdf:about="&obo;UBERON_0004612">
        <obo:IAO_0000412 rdf:resource="&obo;uberon.owl"/>
    </rdf:Description>
    <rdf:Description rdf:about="&obo;UBERON_0004611">
        <obo:IAO_0000412 rdf:resource="&obo;uberon.owl"/>
    </rdf:Description>
    <rdf:Description rdf:about="&obo;UBERON_0004610">
        <obo:IAO_0000412 rdf:resource="&obo;uberon.owl"/>
    </rdf:Description>
    <rdf:Description rdf:about="&obo;CHEBI_64054">
        <obo:IAO_0000412 rdf:resource="&obo;chebi.owl"/>
    </rdf:Description>
    <rdf:Description rdf:about="&obo;UBERON_0004608">
        <obo:IAO_0000412 rdf:resource="&obo;uberon.owl"/>
    </rdf:Description>
    <rdf:Description rdf:about="&obo;UBERON_0004609">
        <obo:IAO_0000412 rdf:resource="&obo;uberon.owl"/>
    </rdf:Description>
    <rdf:Description rdf:about="&obo;DOID_3713">
        <obo:IAO_0000412 rdf:resource="&obo;doid.owl"/>
    </rdf:Description>
    <rdf:Description rdf:about="&obo;UBERON_0004606">
        <obo:IAO_0000412 rdf:resource="&obo;uberon.owl"/>
    </rdf:Description>
    <rdf:Description rdf:about="&obo;UBERON_0004607">
        <obo:IAO_0000412 rdf:resource="&obo;uberon.owl"/>
    </rdf:Description>
    <rdf:Description rdf:about="&obo;UBERON_0004604">
        <obo:IAO_0000412 rdf:resource="&obo;uberon.owl"/>
    </rdf:Description>
    <rdf:Description rdf:about="&obo;CHEBI_62049">
        <obo:IAO_0000412 rdf:resource="&obo;chebi.owl"/>
    </rdf:Description>
    <rdf:Description rdf:about="&obo;UBERON_0004605">
        <obo:IAO_0000412 rdf:resource="&obo;uberon.owl"/>
    </rdf:Description>
    <rdf:Description rdf:about="&obo;CHEBI_59107">
        <obo:IAO_0000412 rdf:resource="&obo;chebi.owl"/>
    </rdf:Description>
    <rdf:Description rdf:about="&obo;GO_0001588">
        <obo:IAO_0000412 rdf:resource="&obo;go.owl"/>
    </rdf:Description>
    <rdf:Description rdf:about="&obo;CHEBI_59105">
        <obo:IAO_0000412 rdf:resource="&obo;chebi.owl"/>
    </rdf:Description>
    <rdf:Description rdf:about="&obo;UBERON_0006239">
        <obo:IAO_0000412 rdf:resource="&obo;uberon.owl"/>
    </rdf:Description>
    <rdf:Description rdf:about="&obo;UBERON_0007811">
        <obo:IAO_0000412 rdf:resource="&obo;uberon.owl"/>
    </rdf:Description>
    <rdf:Description rdf:about="&obo;UBERON_0004623">
        <obo:IAO_0000412 rdf:resource="&obo;uberon.owl"/>
    </rdf:Description>
    <rdf:Description rdf:about="&obo;UBERON_0006231">
        <obo:IAO_0000412 rdf:resource="&obo;uberon.owl"/>
    </rdf:Description>
    <rdf:Description rdf:about="&obo;UBERON_0004622">
        <obo:IAO_0000412 rdf:resource="&obo;uberon.owl"/>
    </rdf:Description>
    <rdf:Description rdf:about="&obo;UBERON_0006234">
        <obo:IAO_0000412 rdf:resource="&obo;uberon.owl"/>
    </rdf:Description>
    <rdf:Description rdf:about="&obo;UBERON_0004625">
        <obo:IAO_0000412 rdf:resource="&obo;uberon.owl"/>
    </rdf:Description>
    <rdf:Description rdf:about="&obo;CHEBI_63562">
        <obo:IAO_0000412 rdf:resource="&obo;chebi.owl"/>
    </rdf:Description>
    <rdf:Description rdf:about="&obo;UBERON_0004624">
        <obo:IAO_0000412 rdf:resource="&obo;uberon.owl"/>
    </rdf:Description>
    <rdf:Description rdf:about="&obo;UBERON_0006230">
        <obo:IAO_0000412 rdf:resource="&obo;uberon.owl"/>
    </rdf:Description>
    <rdf:Description rdf:about="&obo;UBERON_0004621">
        <obo:IAO_0000412 rdf:resource="&obo;uberon.owl"/>
    </rdf:Description>
    <rdf:Description rdf:about="&obo;UBERON_0004620">
        <obo:IAO_0000412 rdf:resource="&obo;uberon.owl"/>
    </rdf:Description>
    <rdf:Description rdf:about="http://purl.org/obo/owl/UO#UO_0000001">
        <obo:IAO_0000412 rdf:resource="http://purl.org/obo/owl/UO"/>
        <oboInOwl:inSubset rdf:resource="http://purl.org/obo/owl/obo#unit_group_slim"/>
        <oboInOwl:hasDefinition>
            <rdf:Description/>
        </oboInOwl:hasDefinition>
        <oboInOwl:hasDefinition>
            <rdf:Description/>
        </oboInOwl:hasDefinition>
        <oboInOwl:hasDefinition>
            <rdf:Description/>
        </oboInOwl:hasDefinition>
    </rdf:Description>
    <rdf:Description rdf:about="&obo;UBERON_0004619">
        <obo:IAO_0000412 rdf:resource="&obo;uberon.owl"/>
    </rdf:Description>
    <rdf:Description rdf:about="http://purl.org/obo/owl/UO#UO_0000003">
        <obo:IAO_0000412 rdf:resource="http://purl.org/obo/owl/UO"/>
        <oboInOwl:inSubset rdf:resource="http://purl.org/obo/owl/obo#unit_group_slim"/>
        <oboInOwl:hasExactSynonym>
            <rdf:Description/>
        </oboInOwl:hasExactSynonym>
        <oboInOwl:hasExactSynonym>
            <rdf:Description/>
        </oboInOwl:hasExactSynonym>
        <oboInOwl:hasDefinition>
            <rdf:Description/>
        </oboInOwl:hasDefinition>
        <oboInOwl:hasDefinition>
            <rdf:Description/>
        </oboInOwl:hasDefinition>
        <oboInOwl:hasExactSynonym>
            <rdf:Description/>
        </oboInOwl:hasExactSynonym>
        <oboInOwl:hasDefinition>
            <rdf:Description/>
        </oboInOwl:hasDefinition>
    </rdf:Description>
    <rdf:Description rdf:about="http://purl.org/obo/owl/UO#UO_0000002">
        <obo:IAO_0000412 rdf:resource="http://purl.org/obo/owl/UO"/>
    </rdf:Description>
    <rdf:Description rdf:about="http://purl.org/obo/owl/UO#UO_0000005">
        <oboInOwl:inSubset rdf:resource="http://purl.org/obo/owl/obo#unit_group_slim"/>
        <oboInOwl:hasDefinition>
            <rdf:Description/>
        </oboInOwl:hasDefinition>
        <oboInOwl:hasExactSynonym>
            <rdf:Description/>
        </oboInOwl:hasExactSynonym>
        <oboInOwl:hasDefinition>
            <rdf:Description/>
        </oboInOwl:hasDefinition>
        <oboInOwl:hasExactSynonym>
            <rdf:Description/>
        </oboInOwl:hasExactSynonym>
        <oboInOwl:hasDefinition>
            <rdf:Description/>
        </oboInOwl:hasDefinition>
        <oboInOwl:hasExactSynonym>
            <rdf:Description/>
        </oboInOwl:hasExactSynonym>
    </rdf:Description>
    <rdf:Description rdf:about="&obo;UBERON_0004615">
        <obo:IAO_0000412 rdf:resource="&obo;uberon.owl"/>
    </rdf:Description>
    <rdf:Description rdf:about="&obo;GO_0060964">
        <obo:IAO_0000412 rdf:resource="&obo;go.owl"/>
    </rdf:Description>
    <rdf:Description rdf:about="&obo;UBERON_0004616">
        <obo:IAO_0000412 rdf:resource="&obo;uberon.owl"/>
    </rdf:Description>
    <rdf:Description rdf:about="&obo;UBERON_0004617">
        <obo:IAO_0000412 rdf:resource="&obo;uberon.owl"/>
    </rdf:Description>
    <rdf:Description rdf:about="&obo;DOID_3702">
        <obo:IAO_0000412 rdf:resource="&obo;doid.owl"/>
    </rdf:Description>
    <rdf:Description rdf:about="http://purl.org/obo/owl/UO#UO_0000008">
        <oboInOwl:inSubset rdf:resource="http://purl.org/obo/owl/obo#unit_slim"/>
        <oboInOwl:hasDefinition>
            <rdf:Description/>
        </oboInOwl:hasDefinition>
        <oboInOwl:hasExactSynonym>
            <rdf:Description/>
        </oboInOwl:hasExactSynonym>
        <oboInOwl:hasExactSynonym>
            <rdf:Description/>
        </oboInOwl:hasExactSynonym>
        <oboInOwl:hasDefinition>
            <rdf:Description/>
        </oboInOwl:hasDefinition>
        <oboInOwl:hasExactSynonym>
            <rdf:Description/>
        </oboInOwl:hasExactSynonym>
        <oboInOwl:hasDefinition>
            <rdf:Description/>
        </oboInOwl:hasDefinition>
        <oboInOwl:hasExactSynonym>
            <rdf:Description/>
        </oboInOwl:hasExactSynonym>
        <oboInOwl:hasExactSynonym>
            <rdf:Description/>
        </oboInOwl:hasExactSynonym>
        <oboInOwl:hasExactSynonym>
            <rdf:Description/>
        </oboInOwl:hasExactSynonym>
    </rdf:Description>
    <rdf:Description rdf:about="&obo;UBERON_0004618">
        <obo:IAO_0000412 rdf:resource="&obo;uberon.owl"/>
    </rdf:Description>
    <rdf:Description rdf:about="&obo;UBERON_0007808">
        <obo:IAO_0000412 rdf:resource="&obo;uberon.owl"/>
    </rdf:Description>
    <rdf:Description rdf:about="&obo;UBERON_0007805">
        <obo:IAO_0000412 rdf:resource="&obo;uberon.owl"/>
    </rdf:Description>
    <rdf:Description rdf:about="&obo;DOID_5076">
        <obo:IAO_0000412 rdf:resource="&obo;doid.owl"/>
    </rdf:Description>
    <rdf:Description rdf:about="&obo;CLO_0003775">
        <obo:IAO_0000412 rdf:resource="&obo;clo.owl"/>
    </rdf:Description>
    <rdf:Description rdf:about="&obo;UBERON_0007809">
        <obo:IAO_0000412 rdf:resource="&obo;uberon.owl"/>
    </rdf:Description>
    <rdf:Description rdf:about="&obo;UBERON_0002493">
        <obo:IAO_0000412 rdf:resource="&obo;uberon.owl"/>
    </rdf:Description>
    <rdf:Description rdf:about="&obo;UBERON_0006228">
        <obo:IAO_0000412 rdf:resource="&obo;uberon.owl"/>
    </rdf:Description>
    <rdf:Description rdf:about="&obo;UBERON_0008994">
        <obo:IAO_0000412 rdf:resource="&obo;uberon.owl"/>
    </rdf:Description>
    <rdf:Description rdf:about="http://purl.org/obo/owl/UO#UO_0000012">
        <oboInOwl:inSubset rdf:resource="http://purl.org/obo/owl/obo#unit_slim"/>
        <oboInOwl:hasDefinition>
            <rdf:Description/>
        </oboInOwl:hasDefinition>
        <oboInOwl:hasExactSynonym>
            <rdf:Description/>
        </oboInOwl:hasExactSynonym>
        <oboInOwl:hasDefinition>
            <rdf:Description/>
        </oboInOwl:hasDefinition>
        <oboInOwl:hasExactSynonym>
            <rdf:Description/>
        </oboInOwl:hasExactSynonym>
        <oboInOwl:hasDefinition>
            <rdf:Description/>
        </oboInOwl:hasDefinition>
        <oboInOwl:hasExactSynonym>
            <rdf:Description/>
        </oboInOwl:hasExactSynonym>
    </rdf:Description>
    <rdf:Description rdf:about="&obo;CHEBI_64033">
        <obo:IAO_0000412 rdf:resource="&obo;chebi.owl"/>
    </rdf:Description>
    <rdf:Description rdf:about="&obo;UBERON_0008367">
        <obo:IAO_0000412 rdf:resource="&obo;uberon.owl"/>
    </rdf:Description>
    <rdf:Description rdf:about="http://purl.org/obo/owl/UO#UO_0000010">
        <oboInOwl:inSubset rdf:resource="http://purl.org/obo/owl/obo#unit_slim"/>
        <oboInOwl:hasExactSynonym>
            <rdf:Description/>
        </oboInOwl:hasExactSynonym>
        <oboInOwl:hasExactSynonym>
            <rdf:Description/>
        </oboInOwl:hasExactSynonym>
        <oboInOwl:hasDefinition>
            <rdf:Description/>
        </oboInOwl:hasDefinition>
        <oboInOwl:hasExactSynonym>
            <rdf:Description/>
        </oboInOwl:hasExactSynonym>
        <oboInOwl:hasDefinition>
            <rdf:Description/>
        </oboInOwl:hasDefinition>
        <oboInOwl:hasDefinition>
            <rdf:Description/>
        </oboInOwl:hasDefinition>
    </rdf:Description>
    <rdf:Description rdf:about="&obo;UBERON_0009499">
        <obo:IAO_0000412 rdf:resource="&obo;uberon.owl"/>
    </rdf:Description>
    <rdf:Description rdf:about="&obo;UBERON_0009496">
        <obo:IAO_0000412 rdf:resource="&obo;uberon.owl"/>
    </rdf:Description>
    <rdf:Description rdf:about="&obo;UBERON_0002496">
        <obo:IAO_0000412 rdf:resource="&obo;uberon.owl"/>
    </rdf:Description>
    <rdf:Description rdf:about="&obo;UBERON_0002495">
        <obo:IAO_0000412 rdf:resource="&obo;uberon.owl"/>
    </rdf:Description>
    <rdf:Description rdf:about="&obo;UBERON_0009497">
        <obo:IAO_0000412 rdf:resource="&obo;uberon.owl"/>
    </rdf:Description>
    <rdf:Description rdf:about="&obo;UBERON_0009494">
        <obo:IAO_0000412 rdf:resource="&obo;uberon.owl"/>
    </rdf:Description>
    <rdf:Description rdf:about="&obo;UBERON_0009495">
        <obo:IAO_0000412 rdf:resource="&obo;uberon.owl"/>
    </rdf:Description>
    <rdf:Description rdf:about="http://purl.org/obo/owl/UO#UO_0000019">
        <oboInOwl:inSubset rdf:resource="http://purl.org/obo/owl/obo#unit_slim"/>
        <oboInOwl:hasExactSynonym>
            <rdf:Description/>
        </oboInOwl:hasExactSynonym>
        <oboInOwl:hasExactSynonym>
            <rdf:Description/>
        </oboInOwl:hasExactSynonym>
        <oboInOwl:hasExactSynonym>
            <rdf:Description/>
        </oboInOwl:hasExactSynonym>
        <oboInOwl:hasDefinition>
            <rdf:Description/>
        </oboInOwl:hasDefinition>
        <oboInOwl:hasDefinition>
            <rdf:Description/>
        </oboInOwl:hasDefinition>
        <oboInOwl:hasDefinition>
            <rdf:Description/>
        </oboInOwl:hasDefinition>
    </rdf:Description>
    <rdf:Description rdf:about="http://purl.org/obo/owl/UO#UO_0000018">
        <oboInOwl:inSubset rdf:resource="http://purl.org/obo/owl/obo#unit_slim"/>
        <oboInOwl:hasExactSynonym>
            <rdf:Description/>
        </oboInOwl:hasExactSynonym>
        <oboInOwl:hasExactSynonym>
            <rdf:Description/>
        </oboInOwl:hasExactSynonym>
        <oboInOwl:hasDefinition>
            <rdf:Description/>
        </oboInOwl:hasDefinition>
        <oboInOwl:hasDefinition>
            <rdf:Description/>
        </oboInOwl:hasDefinition>
        <oboInOwl:hasDefinition>
            <rdf:Description/>
        </oboInOwl:hasDefinition>
        <oboInOwl:hasExactSynonym>
            <rdf:Description/>
        </oboInOwl:hasExactSynonym>
        <oboInOwl:hasExactSynonym>
            <rdf:Description/>
        </oboInOwl:hasExactSynonym>
        <oboInOwl:hasExactSynonym>
            <rdf:Description/>
        </oboInOwl:hasExactSynonym>
        <oboInOwl:hasExactSynonym>
            <rdf:Description/>
        </oboInOwl:hasExactSynonym>
    </rdf:Description>
    <rdf:Description rdf:about="http://purl.org/obo/owl/UO#UO_0000017">
        <oboInOwl:inSubset rdf:resource="http://purl.org/obo/owl/obo#unit_slim"/>
        <oboInOwl:hasExactSynonym>
            <rdf:Description/>
        </oboInOwl:hasExactSynonym>
        <oboInOwl:hasExactSynonym>
            <rdf:Description/>
        </oboInOwl:hasExactSynonym>
        <oboInOwl:hasExactSynonym>
            <rdf:Description/>
        </oboInOwl:hasExactSynonym>
        <oboInOwl:hasExactSynonym>
            <rdf:Description/>
        </oboInOwl:hasExactSynonym>
        <oboInOwl:hasExactSynonym>
            <rdf:Description/>
        </oboInOwl:hasExactSynonym>
        <oboInOwl:hasExactSynonym>
            <rdf:Description/>
        </oboInOwl:hasExactSynonym>
        <oboInOwl:hasExactSynonym>
            <rdf:Description/>
        </oboInOwl:hasExactSynonym>
        <oboInOwl:hasDefinition>
            <rdf:Description/>
        </oboInOwl:hasDefinition>
        <oboInOwl:hasDefinition>
            <rdf:Description/>
        </oboInOwl:hasDefinition>
        <oboInOwl:hasDefinition>
            <rdf:Description/>
        </oboInOwl:hasDefinition>
        <oboInOwl:hasExactSynonym>
            <rdf:Description/>
        </oboInOwl:hasExactSynonym>
        <oboInOwl:hasExactSynonym>
            <rdf:Description/>
        </oboInOwl:hasExactSynonym>
    </rdf:Description>
    <rdf:Description rdf:about="http://purl.org/obo/owl/UO#UO_0000016">
        <oboInOwl:inSubset rdf:resource="http://purl.org/obo/owl/obo#unit_slim"/>
        <oboInOwl:hasExactSynonym>
            <rdf:Description/>
        </oboInOwl:hasExactSynonym>
        <oboInOwl:hasDefinition>
            <rdf:Description/>
        </oboInOwl:hasDefinition>
        <oboInOwl:hasExactSynonym>
            <rdf:Description/>
        </oboInOwl:hasExactSynonym>
        <oboInOwl:hasExactSynonym>
            <rdf:Description/>
        </oboInOwl:hasExactSynonym>
        <oboInOwl:hasExactSynonym>
            <rdf:Description/>
        </oboInOwl:hasExactSynonym>
        <oboInOwl:hasDefinition>
            <rdf:Description/>
        </oboInOwl:hasDefinition>
        <oboInOwl:hasExactSynonym>
            <rdf:Description/>
        </oboInOwl:hasExactSynonym>
        <oboInOwl:hasDefinition>
            <rdf:Description/>
        </oboInOwl:hasDefinition>
        <oboInOwl:hasExactSynonym>
            <rdf:Description/>
        </oboInOwl:hasExactSynonym>
    </rdf:Description>
    <rdf:Description rdf:about="http://purl.org/obo/owl/UO#UO_0000015">
        <oboInOwl:inSubset rdf:resource="http://purl.org/obo/owl/obo#unit_slim"/>
        <oboInOwl:hasExactSynonym>
            <rdf:Description/>
        </oboInOwl:hasExactSynonym>
        <oboInOwl:hasExactSynonym>
            <rdf:Description/>
        </oboInOwl:hasExactSynonym>
        <oboInOwl:hasExactSynonym>
            <rdf:Description/>
        </oboInOwl:hasExactSynonym>
        <oboInOwl:hasDefinition>
            <rdf:Description/>
        </oboInOwl:hasDefinition>
        <oboInOwl:hasDefinition>
            <rdf:Description/>
        </oboInOwl:hasDefinition>
        <oboInOwl:hasDefinition>
            <rdf:Description/>
        </oboInOwl:hasDefinition>
        <oboInOwl:hasExactSynonym>
            <rdf:Description/>
        </oboInOwl:hasExactSynonym>
        <oboInOwl:hasExactSynonym>
            <rdf:Description/>
        </oboInOwl:hasExactSynonym>
        <oboInOwl:hasExactSynonym>
            <rdf:Description/>
        </oboInOwl:hasExactSynonym>
    </rdf:Description>
    <rdf:Description rdf:about="&obo;DOID_5041">
        <obo:IAO_0000412 rdf:resource="&obo;doid.owl"/>
    </rdf:Description>
    <rdf:Description rdf:about="&obo;CHEBI_38956">
        <obo:IAO_0000412 rdf:resource="&obo;chebi.owl"/>
    </rdf:Description>
    <rdf:Description rdf:about="&obo;UBERON_0006214">
        <obo:IAO_0000412 rdf:resource="&obo;uberon.owl"/>
    </rdf:Description>
    <rdf:Description rdf:about="&obo;UBERON_0006213">
        <obo:IAO_0000412 rdf:resource="&obo;uberon.owl"/>
    </rdf:Description>
    <rdf:Description rdf:about="&obo;UBERON_0008359">
        <obo:IAO_0000412 rdf:resource="&obo;uberon.owl"/>
    </rdf:Description>
    <rdf:Description rdf:about="&obo;UBERON_0006219">
        <obo:IAO_0000412 rdf:resource="&obo;uberon.owl"/>
    </rdf:Description>
    <rdf:Description rdf:about="&obo;CHEBI_70998">
        <obo:IAO_0000412 rdf:resource="&obo;chebi.owl"/>
    </rdf:Description>
    <rdf:Description rdf:about="http://purl.org/obo/owl/UO#UO_0000020">
        <oboInOwl:inSubset rdf:resource="http://purl.org/obo/owl/obo#unit_slim"/>
        <oboInOwl:hasExactSynonym>
            <rdf:Description/>
        </oboInOwl:hasExactSynonym>
        <oboInOwl:hasExactSynonym>
            <rdf:Description/>
        </oboInOwl:hasExactSynonym>
        <oboInOwl:hasExactSynonym>
            <rdf:Description/>
        </oboInOwl:hasExactSynonym>
        <oboInOwl:hasExactSynonym>
            <rdf:Description/>
        </oboInOwl:hasExactSynonym>
        <oboInOwl:hasExactSynonym>
            <rdf:Description/>
        </oboInOwl:hasExactSynonym>
        <oboInOwl:hasDefinition>
            <rdf:Description/>
        </oboInOwl:hasDefinition>
        <oboInOwl:hasExactSynonym>
            <rdf:Description/>
        </oboInOwl:hasExactSynonym>
        <oboInOwl:hasDefinition>
            <rdf:Description/>
        </oboInOwl:hasDefinition>
        <oboInOwl:hasDefinition>
            <rdf:Description/>
        </oboInOwl:hasDefinition>
    </rdf:Description>
    <rdf:Description rdf:about="&obo;UBERON_0004601">
        <obo:IAO_0000412 rdf:resource="&obo;uberon.owl"/>
    </rdf:Description>
    <rdf:Description rdf:about="&obo;UBERON_0006210">
        <obo:IAO_0000412 rdf:resource="&obo;uberon.owl"/>
    </rdf:Description>
    <rdf:Description rdf:about="&obo;CHEBI_64049">
        <obo:IAO_0000412 rdf:resource="&obo;chebi.owl"/>
    </rdf:Description>
    <rdf:Description rdf:about="&obo;UBERON_0004603">
        <obo:IAO_0000412 rdf:resource="&obo;uberon.owl"/>
    </rdf:Description>
    <rdf:Description rdf:about="&obo;CHEBI_64047">
        <obo:IAO_0000412 rdf:resource="&obo;chebi.owl"/>
    </rdf:Description>
    <rdf:Description rdf:about="&obo;UBERON_0004602">
        <obo:IAO_0000412 rdf:resource="&obo;uberon.owl"/>
    </rdf:Description>
    <rdf:Description rdf:about="&obo;UBERON_0009480">
        <obo:IAO_0000412 rdf:resource="&obo;uberon.owl"/>
    </rdf:Description>
    <rdf:Description rdf:about="http://purl.org/obo/owl/UO#UO_0000029">
        <oboInOwl:inSubset rdf:resource="http://purl.org/obo/owl/obo#unit_slim"/>
        <oboInOwl:hasDefinition>
            <rdf:Description/>
        </oboInOwl:hasDefinition>
        <oboInOwl:hasExactSynonym>
            <rdf:Description/>
        </oboInOwl:hasExactSynonym>
        <oboInOwl:hasDefinition>
            <rdf:Description/>
        </oboInOwl:hasDefinition>
        <oboInOwl:hasDefinition>
            <rdf:Description/>
        </oboInOwl:hasDefinition>
        <oboInOwl:hasExactSynonym>
            <rdf:Description/>
        </oboInOwl:hasExactSynonym>
        <oboInOwl:hasExactSynonym>
            <rdf:Description/>
        </oboInOwl:hasExactSynonym>
    </rdf:Description>
    <rdf:Description rdf:about="&obo;CHEBI_22153">
        <obo:IAO_0000412 rdf:resource="&obo;chebi.owl"/>
    </rdf:Description>
    <rdf:Description rdf:about="&obo;CHEBI_50509">
        <obo:IAO_0000412 rdf:resource="&obo;chebi.owl"/>
    </rdf:Description>
    <rdf:Description rdf:about="http://purl.org/obo/owl/UO#UO_0000028">
        <oboInOwl:inSubset rdf:resource="http://purl.org/obo/owl/obo#unit_slim"/>
        <oboInOwl:hasDefinition>
            <rdf:Description/>
        </oboInOwl:hasDefinition>
        <oboInOwl:hasDefinition>
            <rdf:Description/>
        </oboInOwl:hasDefinition>
        <oboInOwl:hasExactSynonym>
            <rdf:Description/>
        </oboInOwl:hasExactSynonym>
        <oboInOwl:hasDefinition>
            <rdf:Description/>
        </oboInOwl:hasDefinition>
        <oboInOwl:hasExactSynonym>
            <rdf:Description/>
        </oboInOwl:hasExactSynonym>
        <oboInOwl:hasExactSynonym>
            <rdf:Description/>
        </oboInOwl:hasExactSynonym>
    </rdf:Description>
    <rdf:Description rdf:about="&obo;UBERON_0009482">
        <obo:IAO_0000412 rdf:resource="&obo;uberon.owl"/>
    </rdf:Description>
    <rdf:Description rdf:about="&obo;CHEBI_50507">
        <obo:IAO_0000412 rdf:resource="&obo;chebi.owl"/>
    </rdf:Description>
    <rdf:Description rdf:about="http://purl.org/obo/owl/UO#UO_0000027">
        <oboInOwl:inSubset rdf:resource="http://purl.org/obo/owl/obo#unit_slim"/>
        <oboInOwl:hasDefinition>
            <rdf:Description/>
        </oboInOwl:hasDefinition>
        <oboInOwl:hasExactSynonym>
            <rdf:Description/>
        </oboInOwl:hasExactSynonym>
        <oboInOwl:hasExactSynonym>
            <rdf:Description/>
        </oboInOwl:hasExactSynonym>
        <oboInOwl:hasExactSynonym>
            <rdf:Description/>
        </oboInOwl:hasExactSynonym>
        <oboInOwl:hasDefinition>
            <rdf:Description/>
        </oboInOwl:hasDefinition>
        <oboInOwl:hasDefinition>
            <rdf:Description/>
        </oboInOwl:hasDefinition>
    </rdf:Description>
    <rdf:Description rdf:about="&obo;CHEBI_50504">
        <obo:IAO_0000412 rdf:resource="&obo;chebi.owl"/>
    </rdf:Description>
    <rdf:Description rdf:about="&obo;CHEBI_50505">
        <obo:IAO_0000412 rdf:resource="&obo;chebi.owl"/>
    </rdf:Description>
    <rdf:Description rdf:about="&obo;CHEBI_36710">
        <obo:IAO_0000412 rdf:resource="&obo;chebi.owl"/>
    </rdf:Description>
    <rdf:Description rdf:about="&obo;CHEBI_50502">
        <obo:IAO_0000412 rdf:resource="&obo;chebi.owl"/>
    </rdf:Description>
    <rdf:Description rdf:about="&obo;CHEBI_50503">
        <obo:IAO_0000412 rdf:resource="&obo;chebi.owl"/>
    </rdf:Description>
    <rdf:Description rdf:about="http://purl.org/obo/owl/UO#UO_0000035">
        <oboInOwl:inSubset rdf:resource="http://purl.org/obo/owl/obo#unit_slim"/>
        <oboInOwl:hasDefinition>
            <rdf:Description/>
        </oboInOwl:hasDefinition>
        <oboInOwl:hasDefinition>
            <rdf:Description/>
        </oboInOwl:hasDefinition>
        <oboInOwl:hasDefinition>
            <rdf:Description/>
        </oboInOwl:hasDefinition>
    </rdf:Description>
    <rdf:Description rdf:about="http://purl.org/obo/owl/UO#UO_0000036">
        <oboInOwl:inSubset rdf:resource="http://purl.org/obo/owl/obo#unit_slim"/>
        <oboInOwl:hasDefinition>
            <rdf:Description/>
        </oboInOwl:hasDefinition>
        <oboInOwl:hasDefinition>
            <rdf:Description/>
        </oboInOwl:hasDefinition>
        <oboInOwl:hasDefinition>
            <rdf:Description/>
        </oboInOwl:hasDefinition>
    </rdf:Description>
    <rdf:Description rdf:about="&obo;UBERON_0003519">
        <obo:IAO_0000412 rdf:resource="&obo;uberon.owl"/>
    </rdf:Description>
    <rdf:Description rdf:about="&obo;UBERON_0003517">
        <obo:IAO_0000412 rdf:resource="&obo;uberon.owl"/>
    </rdf:Description>
    <rdf:Description rdf:about="&obo;UBERON_0003518">
        <obo:IAO_0000412 rdf:resource="&obo;uberon.owl"/>
    </rdf:Description>
    <rdf:Description rdf:about="&obo;UBERON_0003515">
        <obo:IAO_0000412 rdf:resource="&obo;uberon.owl"/>
    </rdf:Description>
    <rdf:Description rdf:about="&obo;UBERON_0009470">
        <obo:IAO_0000412 rdf:resource="&obo;uberon.owl"/>
    </rdf:Description>
    <rdf:Description rdf:about="&obo;UBERON_0003516">
        <obo:IAO_0000412 rdf:resource="&obo;uberon.owl"/>
    </rdf:Description>
    <rdf:Description rdf:about="&obo;UBERON_0003524">
        <obo:IAO_0000412 rdf:resource="&obo;uberon.owl"/>
    </rdf:Description>
    <rdf:Description rdf:about="&obo;UBERON_0003523">
        <obo:IAO_0000412 rdf:resource="&obo;uberon.owl"/>
    </rdf:Description>
    <rdf:Description rdf:about="http://purl.org/obo/owl/UO#UO_0000030">
        <oboInOwl:inSubset rdf:resource="http://purl.org/obo/owl/obo#unit_slim"/>
        <oboInOwl:hasExactSynonym>
            <rdf:Description/>
        </oboInOwl:hasExactSynonym>
        <oboInOwl:hasDefinition>
            <rdf:Description/>
        </oboInOwl:hasDefinition>
        <oboInOwl:hasDefinition>
            <rdf:Description/>
        </oboInOwl:hasDefinition>
        <oboInOwl:hasExactSynonym>
            <rdf:Description/>
        </oboInOwl:hasExactSynonym>
        <oboInOwl:hasDefinition>
            <rdf:Description/>
        </oboInOwl:hasDefinition>
        <oboInOwl:hasExactSynonym>
            <rdf:Description/>
        </oboInOwl:hasExactSynonym>
    </rdf:Description>
    <rdf:Description rdf:about="&obo;UBERON_0003522">
        <obo:IAO_0000412 rdf:resource="&obo;uberon.owl"/>
    </rdf:Description>
    <rdf:Description rdf:about="&obo;UBERON_0003521">
        <obo:IAO_0000412 rdf:resource="&obo;uberon.owl"/>
    </rdf:Description>
    <rdf:Description rdf:about="&obo;UBERON_0009477">
        <obo:IAO_0000412 rdf:resource="&obo;uberon.owl"/>
    </rdf:Description>
    <rdf:Description rdf:about="http://purl.org/obo/owl/UO#UO_0000032">
        <oboInOwl:inSubset rdf:resource="http://purl.org/obo/owl/obo#unit_slim"/>
        <oboInOwl:hasExactSynonym>
            <rdf:Description/>
        </oboInOwl:hasExactSynonym>
        <oboInOwl:hasDefinition>
            <rdf:Description/>
        </oboInOwl:hasDefinition>
        <oboInOwl:hasExactSynonym>
            <rdf:Description/>
        </oboInOwl:hasExactSynonym>
        <oboInOwl:hasDefinition>
            <rdf:Description/>
        </oboInOwl:hasDefinition>
        <oboInOwl:hasExactSynonym>
            <rdf:Description/>
        </oboInOwl:hasExactSynonym>
        <oboInOwl:hasDefinition>
            <rdf:Description/>
        </oboInOwl:hasDefinition>
    </rdf:Description>
    <rdf:Description rdf:about="&obo;UBERON_0003520">
        <obo:IAO_0000412 rdf:resource="&obo;uberon.owl"/>
    </rdf:Description>
    <rdf:Description rdf:about="http://purl.org/obo/owl/UO#UO_0000031">
        <oboInOwl:inSubset rdf:resource="http://purl.org/obo/owl/obo#unit_slim"/>
        <oboInOwl:hasExactSynonym>
            <rdf:Description/>
        </oboInOwl:hasExactSynonym>
        <oboInOwl:hasDefinition>
            <rdf:Description/>
        </oboInOwl:hasDefinition>
        <oboInOwl:hasDefinition>
            <rdf:Description/>
        </oboInOwl:hasDefinition>
        <oboInOwl:hasExactSynonym>
            <rdf:Description/>
        </oboInOwl:hasExactSynonym>
        <oboInOwl:hasExactSynonym>
            <rdf:Description/>
        </oboInOwl:hasExactSynonym>
        <oboInOwl:hasDefinition>
            <rdf:Description/>
        </oboInOwl:hasDefinition>
    </rdf:Description>
    <rdf:Description rdf:about="&obo;UBERON_0009479">
        <obo:IAO_0000412 rdf:resource="&obo;uberon.owl"/>
    </rdf:Description>
    <rdf:Description rdf:about="http://purl.org/obo/owl/UO#UO_0000034">
        <oboInOwl:inSubset rdf:resource="http://purl.org/obo/owl/obo#unit_slim"/>
        <oboInOwl:hasDefinition>
            <rdf:Description/>
        </oboInOwl:hasDefinition>
        <oboInOwl:hasDefinition>
            <rdf:Description/>
        </oboInOwl:hasDefinition>
        <oboInOwl:hasDefinition>
            <rdf:Description/>
        </oboInOwl:hasDefinition>
    </rdf:Description>
    <rdf:Description rdf:about="&obo;UBERON_0009478">
        <obo:IAO_0000412 rdf:resource="&obo;uberon.owl"/>
    </rdf:Description>
    <rdf:Description rdf:about="http://purl.org/obo/owl/UO#UO_0000033">
        <oboInOwl:inSubset rdf:resource="http://purl.org/obo/owl/obo#unit_slim"/>
        <oboInOwl:hasDefinition>
            <rdf:Description/>
        </oboInOwl:hasDefinition>
        <oboInOwl:hasDefinition>
            <rdf:Description/>
        </oboInOwl:hasDefinition>
        <oboInOwl:hasDefinition>
            <rdf:Description/>
        </oboInOwl:hasDefinition>
    </rdf:Description>
    <rdf:Description rdf:about="&obo;NCBITaxon_9615">
        <obo:IAO_0000412 rdf:resource="&obo;ncbitaxon.owl"/>
    </rdf:Description>
    <rdf:Description rdf:about="&obo;CHEBI_37416">
        <obo:IAO_0000412 rdf:resource="&obo;chebi.owl"/>
    </rdf:Description>
    <rdf:Description rdf:about="&obo;CHEBI_38941">
        <obo:IAO_0000412 rdf:resource="&obo;chebi.owl"/>
    </rdf:Description>
    <rdf:Description rdf:about="&obo;UBERON_0003526">
        <obo:IAO_0000412 rdf:resource="&obo;uberon.owl"/>
    </rdf:Description>
    <rdf:Description rdf:about="&obo;UBERON_0003527">
        <obo:IAO_0000412 rdf:resource="&obo;uberon.owl"/>
    </rdf:Description>
    <rdf:Description rdf:about="&obo;UBERON_0003529">
        <obo:IAO_0000412 rdf:resource="&obo;uberon.owl"/>
    </rdf:Description>
    <rdf:Description rdf:about="&obo;UBERON_0007321">
        <obo:IAO_0000412 rdf:resource="&obo;uberon.owl"/>
    </rdf:Description>
    <rdf:Description rdf:about="&obo;CHEBI_73730">
        <obo:IAO_0000412 rdf:resource="&obo;chebi.owl"/>
    </rdf:Description>
    <rdf:Description rdf:about="&obo;UBERON_0009468">
        <obo:IAO_0000412 rdf:resource="&obo;uberon.owl"/>
    </rdf:Description>
    <rdf:Description rdf:about="&obo;NCBITaxon_9606">
        <obo:IAO_0000412 rdf:resource="&obo;ncbitaxon.owl"/>
    </rdf:Description>
    <rdf:Description rdf:about="http://purl.org/obo/owl/UO#UO_0000058">
        <oboInOwl:inSubset rdf:resource="http://purl.org/obo/owl/obo#unit_group_slim"/>
        <oboInOwl:hasDefinition>
            <rdf:Description/>
        </oboInOwl:hasDefinition>
        <oboInOwl:hasDefinition>
            <rdf:Description/>
        </oboInOwl:hasDefinition>
        <oboInOwl:hasDefinition>
            <rdf:Description/>
        </oboInOwl:hasDefinition>
    </rdf:Description>
    <rdf:Description rdf:about="&obo;DOID_1781">
        <obo:IAO_0000412 rdf:resource="&obo;doid.owl"/>
    </rdf:Description>
    <rdf:Description rdf:about="&obo;GO_0042493">
        <obo:IAO_0000412 rdf:resource="&obo;go.owl"/>
        <oboInOwl:inSubset rdf:resource="&obo;go#goslim_candida"/>
        <oboInOwl:inSubset rdf:resource="&obo;go#gosubset_prok"/>
    </rdf:Description>
    <rdf:Description rdf:about="&obo;UBERON_0007312">
        <obo:IAO_0000412 rdf:resource="&obo;uberon.owl"/>
    </rdf:Description>
    <rdf:Description rdf:about="&obo;UBERON_0003503">
        <obo:IAO_0000412 rdf:resource="&obo;uberon.owl"/>
    </rdf:Description>
    <rdf:Description rdf:about="&obo;UBERON_0003502">
        <obo:IAO_0000412 rdf:resource="&obo;uberon.owl"/>
    </rdf:Description>
    <rdf:Description rdf:about="&obo;UBERON_0003501">
        <obo:IAO_0000412 rdf:resource="&obo;uberon.owl"/>
    </rdf:Description>
    <rdf:Description rdf:about="&obo;UBERON_0003500">
        <obo:IAO_0000412 rdf:resource="&obo;uberon.owl"/>
    </rdf:Description>
    <rdf:Description rdf:about="http://purl.org/obo/owl/UO#UO_0000051">
        <oboInOwl:inSubset rdf:resource="http://purl.org/obo/owl/obo#unit_group_slim"/>
        <oboInOwl:hasDefinition>
            <rdf:Description/>
        </oboInOwl:hasDefinition>
        <oboInOwl:hasDefinition>
            <rdf:Description/>
        </oboInOwl:hasDefinition>
        <oboInOwl:hasDefinition>
            <rdf:Description/>
        </oboInOwl:hasDefinition>
    </rdf:Description>
    <rdf:Description rdf:about="&obo;UBERON_0007316">
        <obo:IAO_0000412 rdf:resource="&obo;uberon.owl"/>
    </rdf:Description>
    <rdf:Description rdf:about="&obo;UBERON_0007315">
        <obo:IAO_0000412 rdf:resource="&obo;uberon.owl"/>
    </rdf:Description>
    <rdf:Description rdf:about="&obo;UBERON_0007314">
        <obo:IAO_0000412 rdf:resource="&obo;uberon.owl"/>
    </rdf:Description>
    <rdf:Description rdf:about="&obo;UBERON_0007319">
        <obo:IAO_0000412 rdf:resource="&obo;uberon.owl"/>
    </rdf:Description>
    <rdf:Description rdf:about="&obo;DOID_5093">
        <obo:IAO_0000412 rdf:resource="&obo;doid.owl"/>
    </rdf:Description>
    <rdf:Description rdf:about="&obo;GO_0006606">
        <obo:IAO_0000412 rdf:resource="&obo;go.owl"/>
    </rdf:Description>
    <rdf:Description rdf:about="&obo;UBERON_0007318">
        <obo:IAO_0000412 rdf:resource="&obo;uberon.owl"/>
    </rdf:Description>
    <rdf:Description rdf:about="&obo;UBERON_0007317">
        <obo:IAO_0000412 rdf:resource="&obo;uberon.owl"/>
    </rdf:Description>
    <rdf:Description rdf:about="&obo;DOID_1790">
        <obo:IAO_0000412 rdf:resource="&obo;doid.owl"/>
    </rdf:Description>
    <rdf:Description rdf:about="&obo;UBERON_0003504">
        <obo:IAO_0000412 rdf:resource="&obo;uberon.owl"/>
    </rdf:Description>
    <rdf:Description rdf:about="&obo;UBERON_0003505">
        <obo:IAO_0000412 rdf:resource="&obo;uberon.owl"/>
    </rdf:Description>
    <rdf:Description rdf:about="&obo;UBERON_0003506">
        <obo:IAO_0000412 rdf:resource="&obo;uberon.owl"/>
    </rdf:Description>
    <rdf:Description rdf:about="&obo;UBERON_0003507">
        <obo:IAO_0000412 rdf:resource="&obo;uberon.owl"/>
    </rdf:Description>
    <rdf:Description rdf:about="&obo;UBERON_0003508">
        <obo:IAO_0000412 rdf:resource="&obo;uberon.owl"/>
    </rdf:Description>
    <rdf:Description rdf:about="&obo;DOID_1793">
        <obo:IAO_0000412 rdf:resource="&obo;doid.owl"/>
    </rdf:Description>
    <rdf:Description rdf:about="&obo;UBERON_0003509">
        <obo:IAO_0000412 rdf:resource="&obo;uberon.owl"/>
    </rdf:Description>
    <rdf:Description rdf:about="&obo;CHEBI_62803">
        <obo:IAO_0000412 rdf:resource="&obo;chebi.owl"/>
    </rdf:Description>
    <rdf:Description rdf:about="http://purl.org/obo/owl/UO#UO_0000066">
        <oboInOwl:inSubset rdf:resource="http://purl.org/obo/owl/obo#unit_slim"/>
        <oboInOwl:hasExactSynonym>
            <rdf:Description/>
        </oboInOwl:hasExactSynonym>
        <oboInOwl:hasDefinition>
            <rdf:Description/>
        </oboInOwl:hasDefinition>
        <oboInOwl:hasExactSynonym>
            <rdf:Description/>
        </oboInOwl:hasExactSynonym>
        <oboInOwl:hasExactSynonym>
            <rdf:Description/>
        </oboInOwl:hasExactSynonym>
        <oboInOwl:hasDefinition>
            <rdf:Description/>
        </oboInOwl:hasDefinition>
        <oboInOwl:hasDefinition>
            <rdf:Description/>
        </oboInOwl:hasDefinition>
    </rdf:Description>
    <rdf:Description rdf:about="&obo;UBERON_0003510">
        <obo:IAO_0000412 rdf:resource="&obo;uberon.owl"/>
    </rdf:Description>
    <rdf:Description rdf:about="http://purl.org/obo/owl/UO#UO_0000065">
        <oboInOwl:inSubset rdf:resource="http://purl.org/obo/owl/obo#unit_slim"/>
        <oboInOwl:hasDefinition>
            <rdf:Description/>
        </oboInOwl:hasDefinition>
        <oboInOwl:hasExactSynonym>
            <rdf:Description/>
        </oboInOwl:hasExactSynonym>
        <oboInOwl:hasDefinition>
            <rdf:Description/>
        </oboInOwl:hasDefinition>
        <oboInOwl:hasExactSynonym>
            <rdf:Description/>
        </oboInOwl:hasExactSynonym>
        <oboInOwl:hasDefinition>
            <rdf:Description/>
        </oboInOwl:hasDefinition>
        <oboInOwl:hasExactSynonym>
            <rdf:Description/>
        </oboInOwl:hasExactSynonym>
    </rdf:Description>
    <rdf:Description rdf:about="http://purl.org/obo/owl/UO#UO_0000064">
        <oboInOwl:inSubset rdf:resource="http://purl.org/obo/owl/obo#unit_slim"/>
        <oboInOwl:hasExactSynonym>
            <rdf:Description/>
        </oboInOwl:hasExactSynonym>
        <oboInOwl:hasExactSynonym>
            <rdf:Description/>
        </oboInOwl:hasExactSynonym>
        <oboInOwl:hasExactSynonym>
            <rdf:Description/>
        </oboInOwl:hasExactSynonym>
        <oboInOwl:hasDefinition>
            <rdf:Description/>
        </oboInOwl:hasDefinition>
        <oboInOwl:hasDefinition>
            <rdf:Description/>
        </oboInOwl:hasDefinition>
        <oboInOwl:hasDefinition>
            <rdf:Description/>
        </oboInOwl:hasDefinition>
    </rdf:Description>
    <rdf:Description rdf:about="http://purl.org/obo/owl/UO#UO_0000063">
        <oboInOwl:inSubset rdf:resource="http://purl.org/obo/owl/obo#unit_slim"/>
        <oboInOwl:hasExactSynonym>
            <rdf:Description/>
        </oboInOwl:hasExactSynonym>
        <oboInOwl:hasDefinition>
            <rdf:Description/>
        </oboInOwl:hasDefinition>
        <oboInOwl:hasExactSynonym>
            <rdf:Description/>
        </oboInOwl:hasExactSynonym>
        <oboInOwl:hasExactSynonym>
            <rdf:Description/>
        </oboInOwl:hasExactSynonym>
        <oboInOwl:hasDefinition>
            <rdf:Description/>
        </oboInOwl:hasDefinition>
        <oboInOwl:hasDefinition>
            <rdf:Description/>
        </oboInOwl:hasDefinition>
    </rdf:Description>
    <rdf:Description rdf:about="&obo;UBERON_0003512">
        <obo:IAO_0000412 rdf:resource="&obo;uberon.owl"/>
    </rdf:Description>
    <rdf:Description rdf:about="&obo;UBERON_0003511">
        <obo:IAO_0000412 rdf:resource="&obo;uberon.owl"/>
    </rdf:Description>
    <rdf:Description rdf:about="http://purl.org/obo/owl/UO#UO_0000062">
        <oboInOwl:inSubset rdf:resource="http://purl.org/obo/owl/obo#unit_slim"/>
        <oboInOwl:hasDefinition>
            <rdf:Description/>
        </oboInOwl:hasDefinition>
        <oboInOwl:hasDefinition>
            <rdf:Description/>
        </oboInOwl:hasDefinition>
        <oboInOwl:hasExactSynonym>
            <rdf:Description/>
        </oboInOwl:hasExactSynonym>
        <oboInOwl:hasExactSynonym>
            <rdf:Description/>
        </oboInOwl:hasExactSynonym>
        <oboInOwl:hasExactSynonym>
            <rdf:Description/>
        </oboInOwl:hasExactSynonym>
        <oboInOwl:hasDefinition>
            <rdf:Description/>
        </oboInOwl:hasDefinition>
    </rdf:Description>
    <rdf:Description rdf:about="&obo;UBERON_0007301">
        <obo:IAO_0000412 rdf:resource="&obo;uberon.owl"/>
    </rdf:Description>
    <rdf:Description rdf:about="http://purl.org/obo/owl/UO#UO_0000061">
        <oboInOwl:inSubset rdf:resource="http://purl.org/obo/owl/obo#unit_group_slim"/>
        <oboInOwl:hasDefinition>
            <rdf:Description/>
        </oboInOwl:hasDefinition>
        <oboInOwl:hasDefinition>
            <rdf:Description/>
        </oboInOwl:hasDefinition>
        <oboInOwl:hasDefinition>
            <rdf:Description/>
        </oboInOwl:hasDefinition>
    </rdf:Description>
    <rdf:Description rdf:about="&obo;UBERON_0003514">
        <obo:IAO_0000412 rdf:resource="&obo;uberon.owl"/>
    </rdf:Description>
    <rdf:Description rdf:about="&obo;UBERON_0003513">
        <obo:IAO_0000412 rdf:resource="&obo;uberon.owl"/>
    </rdf:Description>
    <rdf:Description rdf:about="&obo;UBERON_0008397">
        <obo:IAO_0000412 rdf:resource="&obo;uberon.owl"/>
    </rdf:Description>
    <rdf:Description rdf:about="&obo;UBERON_0007300">
        <obo:IAO_0000412 rdf:resource="&obo;uberon.owl"/>
    </rdf:Description>
    <rdf:Description rdf:about="&obo;NCBITaxon_102793">
        <obo:IAO_0000412 rdf:resource="&obo;ncbitaxon.owl"/>
    </rdf:Description>
    <rdf:Description rdf:about="&obo;UBERON_0007306">
        <obo:IAO_0000412 rdf:resource="&obo;uberon.owl"/>
    </rdf:Description>
    <rdf:Description rdf:about="&obo;UBERON_0007308">
        <obo:IAO_0000412 rdf:resource="&obo;uberon.owl"/>
    </rdf:Description>
    <rdf:Description rdf:about="&obo;CHEBI_38068">
        <obo:IAO_0000412 rdf:resource="&obo;chebi.owl"/>
    </rdf:Description>
    <rdf:Description rdf:about="&obo;UBERON_0001380">
        <obo:IAO_0000412 rdf:resource="&obo;uberon.owl"/>
    </rdf:Description>
    <rdf:Description rdf:about="&obo;UBERON_0008935">
        <obo:IAO_0000412 rdf:resource="&obo;uberon.owl"/>
    </rdf:Description>
    <rdf:Description rdf:about="&obo;UBERON_0001381">
        <obo:IAO_0000412 rdf:resource="&obo;uberon.owl"/>
    </rdf:Description>
    <rdf:Description rdf:about="&obo;UBERON_0001382">
        <obo:IAO_0000412 rdf:resource="&obo;uberon.owl"/>
    </rdf:Description>
    <rdf:Description rdf:about="&obo;UBERON_0001383">
        <obo:IAO_0000412 rdf:resource="&obo;uberon.owl"/>
    </rdf:Description>
    <rdf:Description rdf:about="&obo;UBERON_0001385">
        <obo:IAO_0000412 rdf:resource="&obo;uberon.owl"/>
    </rdf:Description>
    <rdf:Description rdf:about="&obo;UBERON_0001386">
        <obo:IAO_0000412 rdf:resource="&obo;uberon.owl"/>
    </rdf:Description>
    <rdf:Description rdf:about="http://purl.org/obo/owl/UO#UO_0000073">
        <oboInOwl:inSubset rdf:resource="http://purl.org/obo/owl/obo#unit_slim"/>
        <oboInOwl:hasDefinition>
            <rdf:Description/>
        </oboInOwl:hasDefinition>
        <oboInOwl:hasDefinition>
            <rdf:Description/>
        </oboInOwl:hasDefinition>
        <oboInOwl:hasDefinition>
            <rdf:Description/>
        </oboInOwl:hasDefinition>
        <oboInOwl:hasExactSynonym>
            <rdf:Description/>
        </oboInOwl:hasExactSynonym>
        <oboInOwl:hasExactSynonym>
            <rdf:Description/>
        </oboInOwl:hasExactSynonym>
        <oboInOwl:hasExactSynonym>
            <rdf:Description/>
        </oboInOwl:hasExactSynonym>
    </rdf:Description>
    <rdf:Description rdf:about="&obo;CHEBI_38070">
        <obo:IAO_0000412 rdf:resource="&obo;chebi.owl"/>
    </rdf:Description>
    <rdf:Description rdf:about="&obo;UBERON_0001387">
        <obo:IAO_0000412 rdf:resource="&obo;uberon.owl"/>
    </rdf:Description>
    <rdf:Description rdf:about="&obo;UBERON_0001388">
        <obo:IAO_0000412 rdf:resource="&obo;uberon.owl"/>
    </rdf:Description>
    <rdf:Description rdf:about="&obo;UBERON_0001389">
        <obo:IAO_0000412 rdf:resource="&obo;uberon.owl"/>
    </rdf:Description>
    <rdf:Description rdf:about="&obo;UBERON_0008939">
        <obo:IAO_0000412 rdf:resource="&obo;uberon.owl"/>
    </rdf:Description>
    <rdf:Description rdf:about="&obo;UBERON_0001390">
        <obo:IAO_0000412 rdf:resource="&obo;uberon.owl"/>
    </rdf:Description>
    <rdf:Description rdf:about="&obo;UBERON_0008942">
        <obo:IAO_0000412 rdf:resource="&obo;uberon.owl"/>
    </rdf:Description>
    <rdf:Description rdf:about="&obo;UBERON_0008941">
        <obo:IAO_0000412 rdf:resource="&obo;uberon.owl"/>
    </rdf:Description>
    <rdf:Description rdf:about="&obo;UBERON_0001391">
        <obo:IAO_0000412 rdf:resource="&obo;uberon.owl"/>
    </rdf:Description>
    <rdf:Description rdf:about="&obo;UBERON_0001392">
        <obo:IAO_0000412 rdf:resource="&obo;uberon.owl"/>
    </rdf:Description>
    <rdf:Description rdf:about="&obo;UBERON_0008945">
        <obo:IAO_0000412 rdf:resource="&obo;uberon.owl"/>
    </rdf:Description>
    <rdf:Description rdf:about="&obo;UBERON_0001397">
        <obo:IAO_0000412 rdf:resource="&obo;uberon.owl"/>
    </rdf:Description>
    <rdf:Description rdf:about="&obo;CHEBI_38060">
        <obo:IAO_0000412 rdf:resource="&obo;chebi.owl"/>
    </rdf:Description>
    <rdf:Description rdf:about="&obo;UBERON_0001398">
        <obo:IAO_0000412 rdf:resource="&obo;uberon.owl"/>
    </rdf:Description>
    <rdf:Description rdf:about="&obo;UBERON_0001395">
        <obo:IAO_0000412 rdf:resource="&obo;uberon.owl"/>
    </rdf:Description>
    <rdf:Description rdf:about="&obo;UBERON_0001396">
        <obo:IAO_0000412 rdf:resource="&obo;uberon.owl"/>
    </rdf:Description>
    <rdf:Description rdf:about="&obo;UBERON_0008940">
        <obo:IAO_0000412 rdf:resource="&obo;uberon.owl"/>
    </rdf:Description>
    <rdf:Description rdf:about="&obo;UBERON_0001399">
        <obo:IAO_0000412 rdf:resource="&obo;uberon.owl"/>
    </rdf:Description>
    <rdf:Description rdf:about="&obo;UBERON_0001359">
        <obo:IAO_0000412 rdf:resource="&obo;uberon.owl"/>
    </rdf:Description>
    <rdf:Description rdf:about="&obo;UBERON_0008909">
        <obo:IAO_0000412 rdf:resource="&obo;uberon.owl"/>
    </rdf:Description>
    <rdf:Description rdf:about="&obo;UBERON_0008906">
        <obo:IAO_0000412 rdf:resource="&obo;uberon.owl"/>
    </rdf:Description>
    <rdf:Description rdf:about="&obo;UBERON_0008907">
        <obo:IAO_0000412 rdf:resource="&obo;uberon.owl"/>
    </rdf:Description>
    <rdf:Description rdf:about="&obo;UBERON_0008913">
        <obo:IAO_0000412 rdf:resource="&obo;uberon.owl"/>
    </rdf:Description>
    <rdf:Description rdf:about="&obo;CHEBI_24319">
        <obo:IAO_0000412 rdf:resource="&obo;chebi.owl"/>
    </rdf:Description>
    <rdf:Description rdf:about="&obo;UBERON_0001360">
        <obo:IAO_0000412 rdf:resource="&obo;uberon.owl"/>
    </rdf:Description>
    <rdf:Description rdf:about="http://purl.org/obo/owl/UO#UO_0000092">
        <oboInOwl:inSubset rdf:resource="http://purl.org/obo/owl/obo#unit_slim"/>
        <oboInOwl:hasDefinition>
            <rdf:Description/>
        </oboInOwl:hasDefinition>
        <oboInOwl:hasNarrowSynonym>
            <rdf:Description/>
        </oboInOwl:hasNarrowSynonym>
        <oboInOwl:hasExactSynonym>
            <rdf:Description/>
        </oboInOwl:hasExactSynonym>
        <oboInOwl:hasDefinition>
            <rdf:Description/>
        </oboInOwl:hasDefinition>
        <oboInOwl:hasNarrowSynonym>
            <rdf:Description/>
        </oboInOwl:hasNarrowSynonym>
        <oboInOwl:hasExactSynonym>
            <rdf:Description/>
        </oboInOwl:hasExactSynonym>
        <oboInOwl:hasNarrowSynonym>
            <rdf:Description/>
        </oboInOwl:hasNarrowSynonym>
        <oboInOwl:hasDefinition>
            <rdf:Description/>
        </oboInOwl:hasDefinition>
        <oboInOwl:hasExactSynonym>
            <rdf:Description/>
        </oboInOwl:hasExactSynonym>
    </rdf:Description>
    <rdf:Description rdf:about="&obo;UBERON_0001361">
        <obo:IAO_0000412 rdf:resource="&obo;uberon.owl"/>
    </rdf:Description>
    <rdf:Description rdf:about="&obo;UBERON_0008911">
        <obo:IAO_0000412 rdf:resource="&obo;uberon.owl"/>
    </rdf:Description>
    <rdf:Description rdf:about="&obo;UBERON_0001367">
        <obo:IAO_0000412 rdf:resource="&obo;uberon.owl"/>
    </rdf:Description>
    <rdf:Description rdf:about="&obo;UBERON_0007862">
        <obo:IAO_0000412 rdf:resource="&obo;uberon.owl"/>
    </rdf:Description>
    <rdf:Description rdf:about="&obo;DOID_1749">
        <obo:IAO_0000412 rdf:resource="&obo;doid.owl"/>
    </rdf:Description>
    <rdf:Description rdf:about="&obo;UBERON_0001368">
        <obo:IAO_0000412 rdf:resource="&obo;uberon.owl"/>
    </rdf:Description>
    <rdf:Description rdf:about="&obo;UBERON_0001369">
        <obo:IAO_0000412 rdf:resource="&obo;uberon.owl"/>
    </rdf:Description>
    <rdf:Description rdf:about="&obo;UBERON_0001362">
        <obo:IAO_0000412 rdf:resource="&obo;uberon.owl"/>
    </rdf:Description>
    <rdf:Description rdf:about="&obo;UBERON_0001363">
        <obo:IAO_0000412 rdf:resource="&obo;uberon.owl"/>
    </rdf:Description>
    <rdf:Description rdf:about="&obo;GO_0007269">
        <obo:IAO_0000412 rdf:resource="&obo;go.owl"/>
    </rdf:Description>
    <rdf:Description rdf:about="&obo;CHEBI_17499">
        <obo:IAO_0000412 rdf:resource="&obo;chebi.owl"/>
    </rdf:Description>
    <rdf:Description rdf:about="&obo;UBERON_0008918">
        <obo:IAO_0000412 rdf:resource="&obo;uberon.owl"/>
    </rdf:Description>
    <rdf:Description rdf:about="&obo;UBERON_0008917">
        <obo:IAO_0000412 rdf:resource="&obo;uberon.owl"/>
    </rdf:Description>
    <rdf:Description rdf:about="&obo;UBERON_0001371">
        <obo:IAO_0000412 rdf:resource="&obo;uberon.owl"/>
    </rdf:Description>
    <rdf:Description rdf:about="&obo;GO_0007259">
        <obo:IAO_0000412 rdf:resource="&obo;go.owl"/>
    </rdf:Description>
    <rdf:Description rdf:about="&obo;UBERON_0001372">
        <obo:IAO_0000412 rdf:resource="&obo;uberon.owl"/>
    </rdf:Description>
    <rdf:Description rdf:about="&obo;UBERON_0001370">
        <obo:IAO_0000412 rdf:resource="&obo;uberon.owl"/>
    </rdf:Description>
    <rdf:Description rdf:about="&obo;UBERON_0001379">
        <obo:IAO_0000412 rdf:resource="&obo;uberon.owl"/>
    </rdf:Description>
    <rdf:Description rdf:about="&obo;UBERON_0001377">
        <obo:IAO_0000412 rdf:resource="&obo;uberon.owl"/>
    </rdf:Description>
    <rdf:Description rdf:about="&obo;UBERON_0001378">
        <obo:IAO_0000412 rdf:resource="&obo;uberon.owl"/>
    </rdf:Description>
    <rdf:Description rdf:about="&obo;UBERON_0001375">
        <obo:IAO_0000412 rdf:resource="&obo;uberon.owl"/>
    </rdf:Description>
    <rdf:Description rdf:about="&obo;UBERON_0001376">
        <obo:IAO_0000412 rdf:resource="&obo;uberon.owl"/>
    </rdf:Description>
    <rdf:Description rdf:about="&obo;UBERON_0001373">
        <obo:IAO_0000412 rdf:resource="&obo;uberon.owl"/>
    </rdf:Description>
    <rdf:Description rdf:about="&obo;UBERON_0001374">
        <obo:IAO_0000412 rdf:resource="&obo;uberon.owl"/>
    </rdf:Description>
    <rdf:Description rdf:about="&obo;UBERON_0010535">
        <obo:IAO_0000412 rdf:resource="&obo;uberon.owl"/>
    </rdf:Description>
    <rdf:Description rdf:about="&obo;UBERON_0001356">
        <obo:IAO_0000412 rdf:resource="&obo;uberon.owl"/>
    </rdf:Description>
    <rdf:Description rdf:about="&obo;UBERON_0010536">
        <obo:IAO_0000412 rdf:resource="&obo;uberon.owl"/>
    </rdf:Description>
    <rdf:Description rdf:about="&obo;UBERON_0001355">
        <obo:IAO_0000412 rdf:resource="&obo;uberon.owl"/>
    </rdf:Description>
    <rdf:Description rdf:about="&obo;UBERON_0009501">
        <obo:IAO_0000412 rdf:resource="&obo;uberon.owl"/>
    </rdf:Description>
    <rdf:Description rdf:about="&obo;UBERON_0001358">
        <obo:IAO_0000412 rdf:resource="&obo;uberon.owl"/>
    </rdf:Description>
    <rdf:Description rdf:about="&obo;UBERON_0001357">
        <obo:IAO_0000412 rdf:resource="&obo;uberon.owl"/>
    </rdf:Description>
    <rdf:Description rdf:about="&obo;UBERON_0009500">
        <obo:IAO_0000412 rdf:resource="&obo;uberon.owl"/>
    </rdf:Description>
    <rdf:Description rdf:about="&obo;UBERON_0010534">
        <obo:IAO_0000412 rdf:resource="&obo;uberon.owl"/>
    </rdf:Description>
    <rdf:Description rdf:about="&obo;UBERON_0001354">
        <obo:IAO_0000412 rdf:resource="&obo;uberon.owl"/>
    </rdf:Description>
    <rdf:Description rdf:about="&obo;UBERON_0010537">
        <obo:IAO_0000412 rdf:resource="&obo;uberon.owl"/>
    </rdf:Description>
    <rdf:Description rdf:about="&obo;CHEBI_71554">
        <obo:IAO_0000412 rdf:resource="&obo;chebi.owl"/>
    </rdf:Description>
    <rdf:Description rdf:about="&obo;UBERON_0006721">
        <obo:IAO_0000412 rdf:resource="&obo;uberon.owl"/>
    </rdf:Description>
    <rdf:Description rdf:about="&obo;UBERON_0011306">
        <obo:IAO_0000412 rdf:resource="&obo;uberon.owl"/>
    </rdf:Description>
    <rdf:Description rdf:about="&obo;UBERON_0006722">
        <obo:IAO_0000412 rdf:resource="&obo;uberon.owl"/>
    </rdf:Description>
    <rdf:Description rdf:about="&obo;UBERON_0011305">
        <obo:IAO_0000412 rdf:resource="&obo;uberon.owl"/>
    </rdf:Description>
    <rdf:Description rdf:about="&obo;UBERON_0009506">
        <obo:IAO_0000412 rdf:resource="&obo;uberon.owl"/>
    </rdf:Description>
    <rdf:Description rdf:about="&obo;UBERON_0001350">
        <obo:IAO_0000412 rdf:resource="&obo;uberon.owl"/>
    </rdf:Description>
    <rdf:Description rdf:about="&obo;UBERON_0006720">
        <obo:IAO_0000412 rdf:resource="&obo;uberon.owl"/>
    </rdf:Description>
    <rdf:Description rdf:about="&obo;UBERON_0006725">
        <obo:IAO_0000412 rdf:resource="&obo;uberon.owl"/>
    </rdf:Description>
    <rdf:Description rdf:about="&obo;UBERON_0009503">
        <obo:IAO_0000412 rdf:resource="&obo;uberon.owl"/>
    </rdf:Description>
    <rdf:Description rdf:about="&obo;UBERON_0011309">
        <obo:IAO_0000412 rdf:resource="&obo;uberon.owl"/>
    </rdf:Description>
    <rdf:Description rdf:about="&obo;UBERON_0000457">
        <obo:IAO_0000412 rdf:resource="&obo;uberon.owl"/>
    </rdf:Description>
    <rdf:Description rdf:about="&obo;UBERON_0009505">
        <obo:IAO_0000412 rdf:resource="&obo;uberon.owl"/>
    </rdf:Description>
    <rdf:Description rdf:about="&obo;UBERON_0006723">
        <obo:IAO_0000412 rdf:resource="&obo;uberon.owl"/>
    </rdf:Description>
    <rdf:Description rdf:about="&obo;UBERON_0006724">
        <obo:IAO_0000412 rdf:resource="&obo;uberon.owl"/>
    </rdf:Description>
    <rdf:Description rdf:about="&obo;UBERON_0011307">
        <obo:IAO_0000412 rdf:resource="&obo;uberon.owl"/>
    </rdf:Description>
    <rdf:Description rdf:about="&obo;UBERON_0009504">
        <obo:IAO_0000412 rdf:resource="&obo;uberon.owl"/>
    </rdf:Description>
    <rdf:Description rdf:about="&obo;UBERON_0006719">
        <obo:IAO_0000412 rdf:resource="&obo;uberon.owl"/>
    </rdf:Description>
    <rdf:Description rdf:about="&obo;UBERON_0006718">
        <obo:IAO_0000412 rdf:resource="&obo;uberon.owl"/>
    </rdf:Description>
    <rdf:Description rdf:about="&obo;UBERON_0000465">
        <obo:IAO_0000412 rdf:resource="&obo;uberon.owl"/>
    </rdf:Description>
    <rdf:Description rdf:about="&obo;UBERON_0000460">
        <obo:IAO_0000412 rdf:resource="&obo;uberon.owl"/>
    </rdf:Description>
    <rdf:Description rdf:about="&obo;CHEBI_60606">
        <obo:IAO_0000412 rdf:resource="&obo;chebi.owl"/>
    </rdf:Description>
    <rdf:Description rdf:about="&obo;UBERON_0011312">
        <obo:IAO_0000412 rdf:resource="&obo;uberon.owl"/>
    </rdf:Description>
    <rdf:Description rdf:about="&obo;UBERON_0000461">
        <obo:IAO_0000412 rdf:resource="&obo;uberon.owl"/>
    </rdf:Description>
    <rdf:Description rdf:about="&obo;UBERON_0011310">
        <obo:IAO_0000412 rdf:resource="&obo;uberon.owl"/>
    </rdf:Description>
    <rdf:Description rdf:about="&obo;UBERON_0000463">
        <obo:IAO_0000412 rdf:resource="&obo;uberon.owl"/>
    </rdf:Description>
    <rdf:Description rdf:about="&obo;UBERON_0011311">
        <obo:IAO_0000412 rdf:resource="&obo;uberon.owl"/>
    </rdf:Description>
    <rdf:Description rdf:about="&obo;CHEBI_60605">
        <obo:IAO_0000412 rdf:resource="&obo;chebi.owl"/>
    </rdf:Description>
    <rdf:Description rdf:about="&obo;CHEBI_60603">
        <obo:IAO_0000412 rdf:resource="&obo;chebi.owl"/>
    </rdf:Description>
    <rdf:Description rdf:about="&obo;CHEBI_60600">
        <obo:IAO_0000412 rdf:resource="&obo;chebi.owl"/>
    </rdf:Description>
    <rdf:Description rdf:about="&obo;CHEBI_71551">
        <obo:IAO_0000412 rdf:resource="&obo;chebi.owl"/>
    </rdf:Description>
    <rdf:Description rdf:about="&obo;CHEBI_60601">
        <obo:IAO_0000412 rdf:resource="&obo;chebi.owl"/>
    </rdf:Description>
    <rdf:Description rdf:about="&obo;UBERON_0001348">
        <obo:IAO_0000412 rdf:resource="&obo;uberon.owl"/>
    </rdf:Description>
    <rdf:Description rdf:about="&obo;UBERON_0010541">
        <obo:IAO_0000412 rdf:resource="&obo;uberon.owl"/>
    </rdf:Description>
    <rdf:Description rdf:about="&obo;UBERON_0010540">
        <obo:IAO_0000412 rdf:resource="&obo;uberon.owl"/>
    </rdf:Description>
    <rdf:Description rdf:about="&obo;UBERON_0001347">
        <obo:IAO_0000412 rdf:resource="&obo;uberon.owl"/>
    </rdf:Description>
    <rdf:Description rdf:about="&obo;UBERON_0010522">
        <obo:IAO_0000412 rdf:resource="&obo;uberon.owl"/>
    </rdf:Description>
    <rdf:Description rdf:about="&obo;UBERON_0010524">
        <obo:IAO_0000412 rdf:resource="&obo;uberon.owl"/>
    </rdf:Description>
    <rdf:Description rdf:about="&obo;UBERON_0001344">
        <obo:IAO_0000412 rdf:resource="&obo;uberon.owl"/>
    </rdf:Description>
    <rdf:Description rdf:about="&obo;UBERON_0010526">
        <obo:IAO_0000412 rdf:resource="&obo;uberon.owl"/>
    </rdf:Description>
    <rdf:Description rdf:about="&obo;UBERON_0007298">
        <obo:IAO_0000412 rdf:resource="&obo;uberon.owl"/>
    </rdf:Description>
    <rdf:Description rdf:about="&obo;UBERON_0001340">
        <obo:IAO_0000412 rdf:resource="&obo;uberon.owl"/>
    </rdf:Description>
    <rdf:Description rdf:about="&obo;UBERON_0006714">
        <obo:IAO_0000412 rdf:resource="&obo;uberon.owl"/>
    </rdf:Description>
    <rdf:Description rdf:about="&obo;UBERON_0006715">
        <obo:IAO_0000412 rdf:resource="&obo;uberon.owl"/>
    </rdf:Description>
    <rdf:Description rdf:about="&obo;UBERON_0000456">
        <obo:IAO_0000412 rdf:resource="&obo;uberon.owl"/>
    </rdf:Description>
    <rdf:Description rdf:about="&obo;CHEBI_27026">
        <obo:IAO_0000412 rdf:resource="&obo;chebi.owl"/>
    </rdf:Description>
    <rdf:Description rdf:about="&obo;UBERON_0011301">
        <obo:IAO_0000412 rdf:resource="&obo;uberon.owl"/>
    </rdf:Description>
    <rdf:Description rdf:about="&obo;CHEBI_27027">
        <obo:IAO_0000412 rdf:resource="&obo;chebi.owl"/>
    </rdf:Description>
    <rdf:Description rdf:about="&obo;DOID_10155">
        <obo:IAO_0000412 rdf:resource="&obo;doid.owl"/>
    </rdf:Description>
    <rdf:Description rdf:about="&obo;DOID_2101">
        <obo:IAO_0000412 rdf:resource="&obo;doid.owl"/>
    </rdf:Description>
    <rdf:Description rdf:about="&obo;UBERON_0001339">
        <obo:IAO_0000412 rdf:resource="&obo;uberon.owl"/>
    </rdf:Description>
    <rdf:Description rdf:about="&obo;UBERON_0010532">
        <obo:IAO_0000412 rdf:resource="&obo;uberon.owl"/>
    </rdf:Description>
    <rdf:Description rdf:about="&obo;UBERON_0001338">
        <obo:IAO_0000412 rdf:resource="&obo;uberon.owl"/>
    </rdf:Description>
    <rdf:Description rdf:about="&obo;UBERON_0007268">
        <obo:IAO_0000412 rdf:resource="&obo;uberon.owl"/>
    </rdf:Description>
    <rdf:Description rdf:about="&obo;UBERON_0010517">
        <obo:IAO_0000412 rdf:resource="&obo;uberon.owl"/>
    </rdf:Description>
    <rdf:Description rdf:about="&obo;UBERON_0010518">
        <obo:IAO_0000412 rdf:resource="&obo;uberon.owl"/>
    </rdf:Description>
    <rdf:Description rdf:about="&obo;UBERON_0007267">
        <obo:IAO_0000412 rdf:resource="&obo;uberon.owl"/>
    </rdf:Description>
    <rdf:Description rdf:about="&obo;UBERON_0007266">
        <obo:IAO_0000412 rdf:resource="&obo;uberon.owl"/>
    </rdf:Description>
    <rdf:Description rdf:about="&obo;UBERON_0003599">
        <obo:IAO_0000412 rdf:resource="&obo;uberon.owl"/>
    </rdf:Description>
    <rdf:Description rdf:about="&obo;UBERON_0007265">
        <obo:IAO_0000412 rdf:resource="&obo;uberon.owl"/>
    </rdf:Description>
    <rdf:Description rdf:about="&obo;UBERON_0010516">
        <obo:IAO_0000412 rdf:resource="&obo;uberon.owl"/>
    </rdf:Description>
    <rdf:Description rdf:about="&obo;UBERON_0007264">
        <obo:IAO_0000412 rdf:resource="&obo;uberon.owl"/>
    </rdf:Description>
    <rdf:Description rdf:about="&obo;UBERON_0003598">
        <obo:IAO_0000412 rdf:resource="&obo;uberon.owl"/>
    </rdf:Description>
    <rdf:Description rdf:about="&obo;UBERON_0001334">
        <obo:IAO_0000412 rdf:resource="&obo;uberon.owl"/>
    </rdf:Description>
    <rdf:Description rdf:about="&obo;UBERON_0003597">
        <obo:IAO_0000412 rdf:resource="&obo;uberon.owl"/>
    </rdf:Description>
    <rdf:Description rdf:about="&obo;UBERON_0007263">
        <obo:IAO_0000412 rdf:resource="&obo;uberon.owl"/>
    </rdf:Description>
    <rdf:Description rdf:about="&obo;UBERON_0001333">
        <obo:IAO_0000412 rdf:resource="&obo;uberon.owl"/>
    </rdf:Description>
    <rdf:Description rdf:about="&obo;UBERON_0003596">
        <obo:IAO_0000412 rdf:resource="&obo;uberon.owl"/>
    </rdf:Description>
    <rdf:Description rdf:about="&obo;UBERON_0007262">
        <obo:IAO_0000412 rdf:resource="&obo;uberon.owl"/>
    </rdf:Description>
    <rdf:Description rdf:about="&obo;UBERON_0003595">
        <obo:IAO_0000412 rdf:resource="&obo;uberon.owl"/>
    </rdf:Description>
    <rdf:Description rdf:about="&obo;UBERON_0007261">
        <obo:IAO_0000412 rdf:resource="&obo;uberon.owl"/>
    </rdf:Description>
    <rdf:Description rdf:about="&obo;UBERON_0003594">
        <obo:IAO_0000412 rdf:resource="&obo;uberon.owl"/>
    </rdf:Description>
    <rdf:Description rdf:about="&obo;UBERON_0003593">
        <obo:IAO_0000412 rdf:resource="&obo;uberon.owl"/>
    </rdf:Description>
    <rdf:Description rdf:about="&obo;UBERON_0003592">
        <obo:IAO_0000412 rdf:resource="&obo;uberon.owl"/>
    </rdf:Description>
    <rdf:Description rdf:about="&obo;UBERON_0003591">
        <obo:IAO_0000412 rdf:resource="&obo;uberon.owl"/>
    </rdf:Description>
    <rdf:Description rdf:about="&obo;UBERON_0003590">
        <obo:IAO_0000412 rdf:resource="&obo;uberon.owl"/>
    </rdf:Description>
    <rdf:Description rdf:about="&obo;UBERON_0010519">
        <obo:IAO_0000412 rdf:resource="&obo;uberon.owl"/>
    </rdf:Description>
    <rdf:Description rdf:about="&obo;CHEBI_26671">
        <obo:IAO_0000412 rdf:resource="&obo;chebi.owl"/>
    </rdf:Description>
    <rdf:Description rdf:about="&obo;CHEBI_26672">
        <obo:IAO_0000412 rdf:resource="&obo;chebi.owl"/>
    </rdf:Description>
    <rdf:Description rdf:about="&obo;UBERON_0000442">
        <obo:IAO_0000412 rdf:resource="&obo;uberon.owl"/>
    </rdf:Description>
    <rdf:Description rdf:about="&obo;UBERON_0000443">
        <obo:IAO_0000412 rdf:resource="&obo;uberon.owl"/>
    </rdf:Description>
    <rdf:Description rdf:about="&obo;UBERON_0000444">
        <obo:IAO_0000412 rdf:resource="&obo;uberon.owl"/>
    </rdf:Description>
    <rdf:Description rdf:about="&obo;UBERON_0010521">
        <obo:IAO_0000412 rdf:resource="&obo;uberon.owl"/>
    </rdf:Description>
    <rdf:Description rdf:about="&obo;UBERON_0001326">
        <obo:IAO_0000412 rdf:resource="&obo;uberon.owl"/>
    </rdf:Description>
    <rdf:Description rdf:about="&obo;UBERON_0007260">
        <obo:IAO_0000412 rdf:resource="&obo;uberon.owl"/>
    </rdf:Description>
    <rdf:Description rdf:about="&obo;UBERON_0010520">
        <obo:IAO_0000412 rdf:resource="&obo;uberon.owl"/>
    </rdf:Description>
    <rdf:Description rdf:about="&obo;PATO_0000638">
        <obo:IAO_0000412 rdf:resource="&obo;pato.owl"/>
        <oboInOwl:inSubset rdf:resource="&obo;pato#value_slim"/>
    </rdf:Description>
    <rdf:Description rdf:about="&obo;UBERON_0001327">
        <obo:IAO_0000412 rdf:resource="&obo;uberon.owl"/>
    </rdf:Description>
    <rdf:Description rdf:about="&obo;GO_0023052">
        <obo:IAO_0000412 rdf:resource="&obo;go.owl"/>
        <oboInOwl:inSubset rdf:resource="&obo;go#goslim_pombe"/>
        <oboInOwl:inSubset rdf:resource="&obo;go#goslim_yeast"/>
    </rdf:Description>
    <rdf:Description rdf:about="&obo;UBERON_0001321">
        <obo:IAO_0000412 rdf:resource="&obo;uberon.owl"/>
    </rdf:Description>
    <rdf:Description rdf:about="&obo;UBERON_0003589">
        <obo:IAO_0000412 rdf:resource="&obo;uberon.owl"/>
    </rdf:Description>
    <rdf:Description rdf:about="&obo;UBERON_0001320">
        <obo:IAO_0000412 rdf:resource="&obo;uberon.owl"/>
    </rdf:Description>
    <rdf:Description rdf:about="&obo;UBERON_0003588">
        <obo:IAO_0000412 rdf:resource="&obo;uberon.owl"/>
    </rdf:Description>
    <rdf:Description rdf:about="&obo;UBERON_0007276">
        <obo:IAO_0000412 rdf:resource="&obo;uberon.owl"/>
    </rdf:Description>
    <rdf:Description rdf:about="&obo;UBERON_0001325">
        <obo:IAO_0000412 rdf:resource="&obo;uberon.owl"/>
    </rdf:Description>
    <rdf:Description rdf:about="&obo;UBERON_0003585">
        <obo:IAO_0000412 rdf:resource="&obo;uberon.owl"/>
    </rdf:Description>
    <rdf:Description rdf:about="&obo;UBERON_0003584">
        <obo:IAO_0000412 rdf:resource="&obo;uberon.owl"/>
    </rdf:Description>
    <rdf:Description rdf:about="&obo;UBERON_0010501">
        <obo:IAO_0000412 rdf:resource="&obo;uberon.owl"/>
    </rdf:Description>
    <rdf:Description rdf:about="&obo;UBERON_0001324">
        <obo:IAO_0000412 rdf:resource="&obo;uberon.owl"/>
    </rdf:Description>
    <rdf:Description rdf:about="&obo;UBERON_0001323">
        <obo:IAO_0000412 rdf:resource="&obo;uberon.owl"/>
    </rdf:Description>
    <rdf:Description rdf:about="&obo;UBERON_0003587">
        <obo:IAO_0000412 rdf:resource="&obo;uberon.owl"/>
    </rdf:Description>
    <rdf:Description rdf:about="&obo;UBERON_0007275">
        <obo:IAO_0000412 rdf:resource="&obo;uberon.owl"/>
    </rdf:Description>
    <rdf:Description rdf:about="&obo;UBERON_0003586">
        <obo:IAO_0000412 rdf:resource="&obo;uberon.owl"/>
    </rdf:Description>
    <rdf:Description rdf:about="&obo;UBERON_0007274">
        <obo:IAO_0000412 rdf:resource="&obo;uberon.owl"/>
    </rdf:Description>
    <rdf:Description rdf:about="&obo;UBERON_0001322">
        <obo:IAO_0000412 rdf:resource="&obo;uberon.owl"/>
    </rdf:Description>
    <rdf:Description rdf:about="&obo;UBERON_0003581">
        <obo:IAO_0000412 rdf:resource="&obo;uberon.owl"/>
    </rdf:Description>
    <rdf:Description rdf:about="&obo;UBERON_0003580">
        <obo:IAO_0000412 rdf:resource="&obo;uberon.owl"/>
    </rdf:Description>
    <rdf:Description rdf:about="&obo;UBERON_0003583">
        <obo:IAO_0000412 rdf:resource="&obo;uberon.owl"/>
    </rdf:Description>
    <rdf:Description rdf:about="&obo;UBERON_0003582">
        <obo:IAO_0000412 rdf:resource="&obo;uberon.owl"/>
    </rdf:Description>
    <rdf:Description rdf:about="&obo;UBERON_0000429">
        <obo:IAO_0000412 rdf:resource="&obo;uberon.owl"/>
    </rdf:Description>
    <rdf:Description rdf:about="&obo;UBERON_0000428">
        <obo:IAO_0000412 rdf:resource="&obo;uberon.owl"/>
    </rdf:Description>
    <rdf:Description rdf:about="&obo;UBERON_0001317">
        <obo:IAO_0000412 rdf:resource="&obo;uberon.owl"/>
    </rdf:Description>
    <rdf:Description rdf:about="&obo;UBERON_0001318">
        <obo:IAO_0000412 rdf:resource="&obo;uberon.owl"/>
    </rdf:Description>
    <rdf:Description rdf:about="&obo;UBERON_0001315">
        <obo:IAO_0000412 rdf:resource="&obo;uberon.owl"/>
    </rdf:Description>
    <rdf:Description rdf:about="&obo;PATO_0000627">
        <obo:IAO_0000412 rdf:resource="&obo;pato.owl"/>
        <oboInOwl:inSubset rdf:resource="&obo;pato#mpath_slim"/>
        <oboInOwl:inSubset rdf:resource="&obo;pato#value_slim"/>
    </rdf:Description>
    <rdf:Description rdf:about="&obo;UBERON_0001316">
        <obo:IAO_0000412 rdf:resource="&obo;uberon.owl"/>
    </rdf:Description>
    <rdf:Description rdf:about="&obo;UBERON_0001319">
        <obo:IAO_0000412 rdf:resource="&obo;uberon.owl"/>
    </rdf:Description>
    <rdf:Description rdf:about="&obo;UBERON_0006766">
        <obo:IAO_0000412 rdf:resource="&obo;uberon.owl"/>
    </rdf:Description>
    <rdf:Description rdf:about="&obo;UBERON_0006765">
        <obo:IAO_0000412 rdf:resource="&obo;uberon.owl"/>
    </rdf:Description>
    <rdf:Description rdf:about="&obo;UBERON_0006764">
        <obo:IAO_0000412 rdf:resource="&obo;uberon.owl"/>
    </rdf:Description>
    <rdf:Description rdf:about="&obo;UBERON_0006763">
        <obo:IAO_0000412 rdf:resource="&obo;uberon.owl"/>
    </rdf:Description>
    <rdf:Description rdf:about="&obo;UBERON_0003571">
        <obo:IAO_0000412 rdf:resource="&obo;uberon.owl"/>
    </rdf:Description>
    <rdf:Description rdf:about="&obo;UBERON_0003572">
        <obo:IAO_0000412 rdf:resource="&obo;uberon.owl"/>
    </rdf:Description>
    <rdf:Description rdf:about="&obo;UBERON_0006767">
        <obo:IAO_0000412 rdf:resource="&obo;uberon.owl"/>
    </rdf:Description>
    <rdf:Description rdf:about="&obo;UBERON_0003570">
        <obo:IAO_0000412 rdf:resource="&obo;uberon.owl"/>
    </rdf:Description>
    <rdf:Description rdf:about="&obo;CHEBI_26619">
        <obo:IAO_0000412 rdf:resource="&obo;chebi.owl"/>
    </rdf:Description>
    <rdf:Description rdf:about="&obo;UBERON_0001311">
        <obo:IAO_0000412 rdf:resource="&obo;uberon.owl"/>
    </rdf:Description>
    <rdf:Description rdf:about="&obo;UBERON_0003575">
        <obo:IAO_0000412 rdf:resource="&obo;uberon.owl"/>
    </rdf:Description>
    <rdf:Description rdf:about="&obo;UBERON_0001312">
        <obo:IAO_0000412 rdf:resource="&obo;uberon.owl"/>
    </rdf:Description>
    <rdf:Description rdf:about="&obo;UBERON_0003576">
        <obo:IAO_0000412 rdf:resource="&obo;uberon.owl"/>
    </rdf:Description>
    <rdf:Description rdf:about="&obo;UBERON_0010579">
        <obo:IAO_0000412 rdf:resource="&obo;uberon.owl"/>
    </rdf:Description>
    <rdf:Description rdf:about="&obo;UBERON_0001313">
        <obo:IAO_0000412 rdf:resource="&obo;uberon.owl"/>
    </rdf:Description>
    <rdf:Description rdf:about="&obo;UBERON_0003573">
        <obo:IAO_0000412 rdf:resource="&obo;uberon.owl"/>
    </rdf:Description>
    <rdf:Description rdf:about="&obo;UBERON_0010578">
        <obo:IAO_0000412 rdf:resource="&obo;uberon.owl"/>
    </rdf:Description>
    <rdf:Description rdf:about="&obo;UBERON_0010577">
        <obo:IAO_0000412 rdf:resource="&obo;uberon.owl"/>
    </rdf:Description>
    <rdf:Description rdf:about="&obo;UBERON_0003574">
        <obo:IAO_0000412 rdf:resource="&obo;uberon.owl"/>
    </rdf:Description>
    <rdf:Description rdf:about="&obo;UBERON_0001314">
        <obo:IAO_0000412 rdf:resource="&obo;uberon.owl"/>
    </rdf:Description>
    <rdf:Description rdf:about="&obo;UBERON_0003579">
        <obo:IAO_0000412 rdf:resource="&obo;uberon.owl"/>
    </rdf:Description>
    <rdf:Description rdf:about="&obo;UBERON_0006762">
        <obo:IAO_0000412 rdf:resource="&obo;uberon.owl"/>
    </rdf:Description>
    <rdf:Description rdf:about="&obo;UBERON_0007243">
        <obo:IAO_0000412 rdf:resource="&obo;uberon.owl"/>
    </rdf:Description>
    <rdf:Description rdf:about="&obo;UBERON_0003577">
        <obo:IAO_0000412 rdf:resource="&obo;uberon.owl"/>
    </rdf:Description>
    <rdf:Description rdf:about="&obo;UBERON_0003578">
        <obo:IAO_0000412 rdf:resource="&obo;uberon.owl"/>
    </rdf:Description>
    <rdf:Description rdf:about="&obo;UBERON_0001310">
        <obo:IAO_0000412 rdf:resource="&obo;uberon.owl"/>
    </rdf:Description>
    <rdf:Description rdf:about="&obo;UBERON_0010582">
        <obo:IAO_0000412 rdf:resource="&obo;uberon.owl"/>
    </rdf:Description>
    <rdf:Description rdf:about="&obo;UBERON_0001309">
        <obo:IAO_0000412 rdf:resource="&obo;uberon.owl"/>
    </rdf:Description>
    <rdf:Description rdf:about="&obo;UBERON_0001308">
        <obo:IAO_0000412 rdf:resource="&obo;uberon.owl"/>
    </rdf:Description>
    <rdf:Description rdf:about="&obo;UBERON_0010583">
        <obo:IAO_0000412 rdf:resource="&obo;uberon.owl"/>
    </rdf:Description>
    <rdf:Description rdf:about="&obo;UBERON_0010580">
        <obo:IAO_0000412 rdf:resource="&obo;uberon.owl"/>
    </rdf:Description>
    <rdf:Description rdf:about="&obo;UBERON_0010581">
        <obo:IAO_0000412 rdf:resource="&obo;uberon.owl"/>
    </rdf:Description>
    <rdf:Description rdf:about="&obo;UBERON_0010586">
        <obo:IAO_0000412 rdf:resource="&obo;uberon.owl"/>
    </rdf:Description>
    <rdf:Description rdf:about="&obo;UBERON_0001304">
        <obo:IAO_0000412 rdf:resource="&obo;uberon.owl"/>
    </rdf:Description>
    <rdf:Description rdf:about="&obo;UBERON_0010584">
        <obo:IAO_0000412 rdf:resource="&obo;uberon.owl"/>
    </rdf:Description>
    <rdf:Description rdf:about="&obo;DOID_9256">
        <obo:IAO_0000412 rdf:resource="&obo;doid.owl"/>
    </rdf:Description>
    <rdf:Description rdf:about="&obo;UBERON_0010585">
        <obo:IAO_0000412 rdf:resource="&obo;uberon.owl"/>
    </rdf:Description>
    <rdf:Description rdf:about="&obo;NCBITaxon_5476">
        <obo:IAO_0000412 rdf:resource="&obo;ncbitaxon.owl"/>
    </rdf:Description>
    <rdf:Description rdf:about="&obo;UBERON_0006755">
        <obo:IAO_0000412 rdf:resource="&obo;uberon.owl"/>
    </rdf:Description>
    <rdf:Description rdf:about="&obo;UBERON_0003560">
        <obo:IAO_0000412 rdf:resource="&obo;uberon.owl"/>
    </rdf:Description>
    <rdf:Description rdf:about="&obo;UBERON_0003561">
        <obo:IAO_0000412 rdf:resource="&obo;uberon.owl"/>
    </rdf:Description>
    <rdf:Description rdf:about="&obo;UBERON_0010567">
        <obo:IAO_0000412 rdf:resource="&obo;uberon.owl"/>
    </rdf:Description>
    <rdf:Description rdf:about="&obo;UBERON_0003562">
        <obo:IAO_0000412 rdf:resource="&obo;uberon.owl"/>
    </rdf:Description>
    <rdf:Description rdf:about="&obo;UBERON_0007250">
        <obo:IAO_0000412 rdf:resource="&obo;uberon.owl"/>
    </rdf:Description>
    <rdf:Description rdf:about="&obo;UBERON_0003563">
        <obo:IAO_0000412 rdf:resource="&obo;uberon.owl"/>
    </rdf:Description>
    <rdf:Description rdf:about="&obo;UBERON_0010566">
        <obo:IAO_0000412 rdf:resource="&obo;uberon.owl"/>
    </rdf:Description>
    <rdf:Description rdf:about="&obo;UBERON_0003564">
        <obo:IAO_0000412 rdf:resource="&obo;uberon.owl"/>
    </rdf:Description>
    <rdf:Description rdf:about="&obo;UBERON_0007252">
        <obo:IAO_0000412 rdf:resource="&obo;uberon.owl"/>
    </rdf:Description>
    <rdf:Description rdf:about="&obo;UBERON_0010569">
        <obo:IAO_0000412 rdf:resource="&obo;uberon.owl"/>
    </rdf:Description>
    <rdf:Description rdf:about="&obo;UBERON_0010568">
        <obo:IAO_0000412 rdf:resource="&obo;uberon.owl"/>
    </rdf:Description>
    <rdf:Description rdf:about="&obo;UBERON_0003565">
        <obo:IAO_0000412 rdf:resource="&obo;uberon.owl"/>
    </rdf:Description>
    <rdf:Description rdf:about="&obo;UBERON_0007254">
        <obo:IAO_0000412 rdf:resource="&obo;uberon.owl"/>
    </rdf:Description>
    <rdf:Description rdf:about="&obo;UBERON_0003566">
        <obo:IAO_0000412 rdf:resource="&obo;uberon.owl"/>
    </rdf:Description>
    <rdf:Description rdf:about="&obo;UBERON_0007255">
        <obo:IAO_0000412 rdf:resource="&obo;uberon.owl"/>
    </rdf:Description>
    <rdf:Description rdf:about="&obo;UBERON_0003567">
        <obo:IAO_0000412 rdf:resource="&obo;uberon.owl"/>
    </rdf:Description>
    <rdf:Description rdf:about="&obo;UBERON_0003568">
        <obo:IAO_0000412 rdf:resource="&obo;uberon.owl"/>
    </rdf:Description>
    <rdf:Description rdf:about="&obo;UBERON_0007257">
        <obo:IAO_0000412 rdf:resource="&obo;uberon.owl"/>
    </rdf:Description>
    <rdf:Description rdf:about="&obo;UBERON_0003569">
        <obo:IAO_0000412 rdf:resource="&obo;uberon.owl"/>
    </rdf:Description>
    <rdf:Description rdf:about="&obo;CHEBI_49023">
        <obo:IAO_0000412 rdf:resource="&obo;chebi.owl"/>
    </rdf:Description>
    <rdf:Description rdf:about="&obo;UBERON_0003559">
        <obo:IAO_0000412 rdf:resource="&obo;uberon.owl"/>
    </rdf:Description>
    <rdf:Description rdf:about="&obo;UBERON_0000491">
        <obo:IAO_0000412 rdf:resource="&obo;uberon.owl"/>
    </rdf:Description>
    <rdf:Description rdf:about="&obo;UBERON_0010570">
        <obo:IAO_0000412 rdf:resource="&obo;uberon.owl"/>
    </rdf:Description>
    <rdf:Description rdf:about="&obo;UBERON_0000490">
        <obo:IAO_0000412 rdf:resource="&obo;uberon.owl"/>
    </rdf:Description>
    <rdf:Description rdf:about="&obo;UBERON_0010571">
        <obo:IAO_0000412 rdf:resource="&obo;uberon.owl"/>
    </rdf:Description>
    <rdf:Description rdf:about="&obo;UBERON_0010572">
        <obo:IAO_0000412 rdf:resource="&obo;uberon.owl"/>
    </rdf:Description>
    <rdf:Description rdf:about="&obo;UBERON_0010573">
        <obo:IAO_0000412 rdf:resource="&obo;uberon.owl"/>
    </rdf:Description>
    <rdf:Description rdf:about="&obo;UBERON_0010574">
        <obo:IAO_0000412 rdf:resource="&obo;uberon.owl"/>
    </rdf:Description>
    <rdf:Description rdf:about="&obo;CHEBI_49020">
        <obo:IAO_0000412 rdf:resource="&obo;chebi.owl"/>
    </rdf:Description>
    <rdf:Description rdf:about="&obo;UBERON_0010575">
        <obo:IAO_0000412 rdf:resource="&obo;uberon.owl"/>
    </rdf:Description>
    <rdf:Description rdf:about="&obo;UBERON_0010576">
        <obo:IAO_0000412 rdf:resource="&obo;uberon.owl"/>
    </rdf:Description>
    <rdf:Description rdf:about="&obo;UBERON_0006749">
        <obo:IAO_0000412 rdf:resource="&obo;uberon.owl"/>
    </rdf:Description>
    <rdf:Description rdf:about="&obo;UBERON_0000479">
        <obo:IAO_0000412 rdf:resource="&obo;uberon.owl"/>
    </rdf:Description>
    <rdf:Description rdf:about="&obo;UBERON_0003550">
        <obo:IAO_0000412 rdf:resource="&obo;uberon.owl"/>
    </rdf:Description>
    <rdf:Description rdf:about="&obo;UBERON_0005696">
        <obo:IAO_0000412 rdf:resource="&obo;uberon.owl"/>
    </rdf:Description>
    <rdf:Description rdf:about="&obo;UBERON_0005697">
        <obo:IAO_0000412 rdf:resource="&obo;uberon.owl"/>
    </rdf:Description>
    <rdf:Description rdf:about="&obo;UBERON_0005698">
        <obo:IAO_0000412 rdf:resource="&obo;uberon.owl"/>
    </rdf:Description>
    <rdf:Description rdf:about="&obo;UBERON_0005699">
        <obo:IAO_0000412 rdf:resource="&obo;uberon.owl"/>
    </rdf:Description>
    <rdf:Description rdf:about="&obo;UBERON_0003557">
        <obo:IAO_0000412 rdf:resource="&obo;uberon.owl"/>
    </rdf:Description>
    <rdf:Description rdf:about="&obo;UBERON_0005692">
        <obo:IAO_0000412 rdf:resource="&obo;uberon.owl"/>
    </rdf:Description>
    <rdf:Description rdf:about="&obo;UBERON_0005693">
        <obo:IAO_0000412 rdf:resource="&obo;uberon.owl"/>
    </rdf:Description>
    <rdf:Description rdf:about="&obo;UBERON_0003558">
        <obo:IAO_0000412 rdf:resource="&obo;uberon.owl"/>
    </rdf:Description>
    <rdf:Description rdf:about="&obo;UBERON_0005694">
        <obo:IAO_0000412 rdf:resource="&obo;uberon.owl"/>
    </rdf:Description>
    <rdf:Description rdf:about="&obo;UBERON_0003555">
        <obo:IAO_0000412 rdf:resource="&obo;uberon.owl"/>
    </rdf:Description>
    <rdf:Description rdf:about="&obo;UBERON_0010559">
        <obo:IAO_0000412 rdf:resource="&obo;uberon.owl"/>
    </rdf:Description>
    <rdf:Description rdf:about="&obo;UBERON_0003556">
        <obo:IAO_0000412 rdf:resource="&obo;uberon.owl"/>
    </rdf:Description>
    <rdf:Description rdf:about="&obo;UBERON_0005695">
        <obo:IAO_0000412 rdf:resource="&obo;uberon.owl"/>
    </rdf:Description>
    <rdf:Description rdf:about="&obo;UBERON_0003553">
        <obo:IAO_0000412 rdf:resource="&obo;uberon.owl"/>
    </rdf:Description>
    <rdf:Description rdf:about="&obo;UBERON_0010558">
        <obo:IAO_0000412 rdf:resource="&obo;uberon.owl"/>
    </rdf:Description>
    <rdf:Description rdf:about="&obo;UBERON_0010557">
        <obo:IAO_0000412 rdf:resource="&obo;uberon.owl"/>
    </rdf:Description>
    <rdf:Description rdf:about="&obo;UBERON_0003554">
        <obo:IAO_0000412 rdf:resource="&obo;uberon.owl"/>
    </rdf:Description>
    <rdf:Description rdf:about="&obo;UBERON_0005690">
        <obo:IAO_0000412 rdf:resource="&obo;uberon.owl"/>
    </rdf:Description>
    <rdf:Description rdf:about="&obo;UBERON_0003551">
        <obo:IAO_0000412 rdf:resource="&obo;uberon.owl"/>
    </rdf:Description>
    <rdf:Description rdf:about="&obo;UBERON_0003552">
        <obo:IAO_0000412 rdf:resource="&obo;uberon.owl"/>
    </rdf:Description>
    <rdf:Description rdf:about="&obo;UBERON_0005691">
        <obo:IAO_0000412 rdf:resource="&obo;uberon.owl"/>
    </rdf:Description>
    <rdf:Description rdf:about="&obo;UBERON_0010564">
        <obo:IAO_0000412 rdf:resource="&obo;uberon.owl"/>
    </rdf:Description>
    <rdf:Description rdf:about="&obo;UBERON_0010565">
        <obo:IAO_0000412 rdf:resource="&obo;uberon.owl"/>
    </rdf:Description>
    <rdf:Description rdf:about="&obo;UBERON_0010562">
        <obo:IAO_0000412 rdf:resource="&obo;uberon.owl"/>
    </rdf:Description>
    <rdf:Description rdf:about="&obo;UBERON_0010560">
        <obo:IAO_0000412 rdf:resource="&obo;uberon.owl"/>
    </rdf:Description>
    <rdf:Description rdf:about="&obo;UBERON_0010561">
        <obo:IAO_0000412 rdf:resource="&obo;uberon.owl"/>
    </rdf:Description>
    <rdf:Description rdf:about="&obo;UBERON_0003549">
        <obo:IAO_0000412 rdf:resource="&obo;uberon.owl"/>
    </rdf:Description>
    <rdf:Description rdf:about="&obo;UBERON_0003548">
        <obo:IAO_0000412 rdf:resource="&obo;uberon.owl"/>
    </rdf:Description>
    <rdf:Description rdf:about="&obo;UBERON_0000483">
        <obo:IAO_0000412 rdf:resource="&obo;uberon.owl"/>
    </rdf:Description>
    <rdf:Description rdf:about="&obo;UBERON_0000485">
        <obo:IAO_0000412 rdf:resource="&obo;uberon.owl"/>
    </rdf:Description>
    <rdf:Description rdf:about="&obo;UBERON_0000484">
        <obo:IAO_0000412 rdf:resource="&obo;uberon.owl"/>
    </rdf:Description>
    <rdf:Description rdf:about="&obo;UBERON_0000487">
        <obo:IAO_0000412 rdf:resource="&obo;uberon.owl"/>
    </rdf:Description>
    <rdf:Description rdf:about="&obo;UBERON_0000486">
        <obo:IAO_0000412 rdf:resource="&obo;uberon.owl"/>
    </rdf:Description>
    <rdf:Description rdf:about="&obo;UBERON_0000489">
        <obo:IAO_0000412 rdf:resource="&obo;uberon.owl"/>
    </rdf:Description>
    <rdf:Description rdf:about="&obo;UBERON_0000488">
        <obo:IAO_0000412 rdf:resource="&obo;uberon.owl"/>
    </rdf:Description>
    <rdf:Description rdf:about="&obo;UBERON_0005689">
        <obo:IAO_0000412 rdf:resource="&obo;uberon.owl"/>
    </rdf:Description>
    <rdf:Description rdf:about="&obo;UBERON_0005687">
        <obo:IAO_0000412 rdf:resource="&obo;uberon.owl"/>
    </rdf:Description>
    <rdf:Description rdf:about="&obo;UBERON_0007239">
        <obo:IAO_0000412 rdf:resource="&obo;uberon.owl"/>
    </rdf:Description>
    <rdf:Description rdf:about="&obo;CHEBI_27090">
        <obo:IAO_0000412 rdf:resource="&obo;chebi.owl"/>
    </rdf:Description>
    <rdf:Description rdf:about="&obo;UBERON_0010549">
        <obo:IAO_0000412 rdf:resource="&obo;uberon.owl"/>
    </rdf:Description>
    <rdf:Description rdf:about="&obo;UBERON_0010548">
        <obo:IAO_0000412 rdf:resource="&obo;uberon.owl"/>
    </rdf:Description>
    <rdf:Description rdf:about="&obo;UBERON_0003547">
        <obo:IAO_0000412 rdf:resource="&obo;uberon.owl"/>
    </rdf:Description>
    <rdf:Description rdf:about="&obo;UBERON_0005680">
        <obo:IAO_0000412 rdf:resource="&obo;uberon.owl"/>
    </rdf:Description>
    <rdf:Description rdf:about="&obo;UBERON_0010547">
        <obo:IAO_0000412 rdf:resource="&obo;uberon.owl"/>
    </rdf:Description>
    <rdf:Description rdf:about="&obo;UBERON_0010551">
        <obo:IAO_0000412 rdf:resource="&obo;uberon.owl"/>
    </rdf:Description>
    <rdf:Description rdf:about="&obo;CHEBI_72298">
        <obo:IAO_0000412 rdf:resource="&obo;chebi.owl"/>
    </rdf:Description>
    <rdf:Description rdf:about="&obo;CHEBI_72294">
        <obo:IAO_0000412 rdf:resource="&obo;chebi.owl"/>
    </rdf:Description>
    <rdf:Description rdf:about="&obo;CHEBI_26645">
        <obo:IAO_0000412 rdf:resource="&obo;chebi.owl"/>
    </rdf:Description>
    <rdf:Description rdf:about="&obo;UBERON_0010550">
        <obo:IAO_0000412 rdf:resource="&obo;uberon.owl"/>
    </rdf:Description>
    <rdf:Description rdf:about="&obo;UBERON_0000473">
        <core:homologous_in rdf:resource="&obo;NCBITaxon_7742"/>
        <obo:IAO_0000412 rdf:resource="&obo;uberon.owl"/>
        <oboInOwl:inSubset rdf:resource="&obo;uberon/core#efo_slim"/>
        <oboInOwl:inSubset rdf:resource="&obo;uberon/core#organ_slim"/>
        <oboInOwl:inSubset rdf:resource="&obo;uberon/core#uberon_slim"/>
        <oboInOwl:inSubset rdf:resource="&obo;uberon/core#vertebrate_core"/>
    </rdf:Description>
    <rdf:Description rdf:about="&obo;CHEBI_48676">
        <obo:IAO_0000412 rdf:resource="&obo;chebi.owl"/>
    </rdf:Description>
    <rdf:Description rdf:about="&obo;CHEBI_48675">
        <obo:IAO_0000412 rdf:resource="&obo;chebi.owl"/>
    </rdf:Description>
    <rdf:Description rdf:about="&obo;CHEBI_60688">
        <obo:IAO_0000412 rdf:resource="&obo;chebi.owl"/>
    </rdf:Description>
    <rdf:Description rdf:about="&obo;UBERON_0004665">
        <obo:IAO_0000412 rdf:resource="&obo;uberon.owl"/>
    </rdf:Description>
    <rdf:Description rdf:about="&obo;UBERON_0002403">
        <obo:IAO_0000412 rdf:resource="&obo;uberon.owl"/>
    </rdf:Description>
    <rdf:Description rdf:about="&obo;UBERON_0005673">
        <obo:IAO_0000412 rdf:resource="&obo;uberon.owl"/>
    </rdf:Description>
    <rdf:Description rdf:about="&obo;UBERON_0005672">
        <obo:IAO_0000412 rdf:resource="&obo;uberon.owl"/>
    </rdf:Description>
    <rdf:Description rdf:about="&obo;UBERON_0005671">
        <obo:IAO_0000412 rdf:resource="&obo;uberon.owl"/>
    </rdf:Description>
    <rdf:Description rdf:about="&obo;UBERON_0004667">
        <obo:IAO_0000412 rdf:resource="&obo;uberon.owl"/>
    </rdf:Description>
    <rdf:Description rdf:about="&obo;UBERON_0005670">
        <obo:IAO_0000412 rdf:resource="&obo;uberon.owl"/>
    </rdf:Description>
    <rdf:Description rdf:about="&obo;UBERON_0005676">
        <obo:IAO_0000412 rdf:resource="&obo;uberon.owl"/>
    </rdf:Description>
    <rdf:Description rdf:about="&obo;UBERON_0005675">
        <obo:IAO_0000412 rdf:resource="&obo;uberon.owl"/>
    </rdf:Description>
    <rdf:Description rdf:about="&obo;UBERON_0005674">
        <obo:IAO_0000412 rdf:resource="&obo;uberon.owl"/>
    </rdf:Description>
    <rdf:Description rdf:about="&obo;UBERON_0005679">
        <obo:IAO_0000412 rdf:resource="&obo;uberon.owl"/>
    </rdf:Description>
    <rdf:Description rdf:about="&obo;UBERON_0005678">
        <obo:IAO_0000412 rdf:resource="&obo;uberon.owl"/>
    </rdf:Description>
    <rdf:Description rdf:about="&obo;GO_0001666">
        <obo:IAO_0000412 rdf:resource="&obo;go.owl"/>
    </rdf:Description>
    <rdf:Description rdf:about="&obo;UBERON_0004648">
        <obo:IAO_0000412 rdf:resource="&obo;uberon.owl"/>
    </rdf:Description>
    <rdf:Description rdf:about="&obo;UBERON_0004651">
        <obo:IAO_0000412 rdf:resource="&obo;uberon.owl"/>
    </rdf:Description>
    <rdf:Description rdf:about="&obo;CHEBI_64133">
        <obo:IAO_0000412 rdf:resource="&obo;chebi.owl"/>
    </rdf:Description>
    <rdf:Description rdf:about="&obo;UBERON_0004652">
        <obo:IAO_0000412 rdf:resource="&obo;uberon.owl"/>
    </rdf:Description>
    <rdf:Description rdf:about="&obo;UBERON_0006163">
        <obo:IAO_0000412 rdf:resource="&obo;uberon.owl"/>
    </rdf:Description>
    <rdf:Description rdf:about="&obo;UBERON_0006164">
        <obo:IAO_0000412 rdf:resource="&obo;uberon.owl"/>
    </rdf:Description>
    <rdf:Description rdf:about="&obo;UBERON_0006165">
        <obo:IAO_0000412 rdf:resource="&obo;uberon.owl"/>
    </rdf:Description>
    <rdf:Description rdf:about="&obo;UBERON_0005660">
        <obo:IAO_0000412 rdf:resource="&obo;uberon.owl"/>
    </rdf:Description>
    <rdf:Description rdf:about="&obo;UBERON_0006166">
        <obo:IAO_0000412 rdf:resource="&obo;uberon.owl"/>
    </rdf:Description>
    <rdf:Description rdf:about="&obo;UBERON_0006167">
        <obo:IAO_0000412 rdf:resource="&obo;uberon.owl"/>
    </rdf:Description>
    <rdf:Description rdf:about="&obo;UBERON_0005662">
        <obo:IAO_0000412 rdf:resource="&obo;uberon.owl"/>
    </rdf:Description>
    <rdf:Description rdf:about="&obo;UBERON_0005661">
        <obo:IAO_0000412 rdf:resource="&obo;uberon.owl"/>
    </rdf:Description>
    <rdf:Description rdf:about="&obo;UBERON_0006168">
        <obo:IAO_0000412 rdf:resource="&obo;uberon.owl"/>
    </rdf:Description>
    <rdf:Description rdf:about="&obo;UBERON_0004658">
        <obo:IAO_0000412 rdf:resource="&obo;uberon.owl"/>
    </rdf:Description>
    <rdf:Description rdf:about="&obo;UBERON_0006798">
        <obo:IAO_0000412 rdf:resource="&obo;uberon.owl"/>
    </rdf:Description>
    <rdf:Description rdf:about="&obo;UBERON_0006169">
        <obo:IAO_0000412 rdf:resource="&obo;uberon.owl"/>
    </rdf:Description>
    <rdf:Description rdf:about="&obo;UBERON_0005664">
        <obo:IAO_0000412 rdf:resource="&obo;uberon.owl"/>
    </rdf:Description>
    <rdf:Description rdf:about="&obo;UBERON_0006799">
        <obo:IAO_0000412 rdf:resource="&obo;uberon.owl"/>
    </rdf:Description>
    <rdf:Description rdf:about="&obo;UBERON_0005666">
        <obo:IAO_0000412 rdf:resource="&obo;uberon.owl"/>
    </rdf:Description>
    <rdf:Description rdf:about="&obo;UBERON_0005665">
        <obo:IAO_0000412 rdf:resource="&obo;uberon.owl"/>
    </rdf:Description>
    <rdf:Description rdf:about="&obo;UBERON_0005669">
        <obo:IAO_0000412 rdf:resource="&obo;uberon.owl"/>
    </rdf:Description>
    <rdf:Description rdf:about="&obo;UBERON_0004650">
        <obo:IAO_0000412 rdf:resource="&obo;uberon.owl"/>
    </rdf:Description>
    <rdf:Description rdf:about="&obo;GO_0071712">
        <obo:IAO_0000412 rdf:resource="&obo;go.owl"/>
    </rdf:Description>
    <rdf:Description rdf:about="&obo;CHEBI_52726">
        <obo:IAO_0000412 rdf:resource="&obo;chebi.owl"/>
    </rdf:Description>
    <rdf:Description rdf:about="&obo;UBERON_0005649">
        <obo:IAO_0000412 rdf:resource="&obo;uberon.owl"/>
    </rdf:Description>
    <rdf:Description rdf:about="&obo;CHEBI_59941">
        <obo:IAO_0000412 rdf:resource="&obo;chebi.owl"/>
    </rdf:Description>
    <rdf:Description rdf:about="&obo;CHEBI_59132">
        <obo:IAO_0000412 rdf:resource="&obo;chebi.owl"/>
    </rdf:Description>
    <rdf:Description rdf:about="&obo;UBERON_0004639">
        <obo:IAO_0000412 rdf:resource="&obo;uberon.owl"/>
    </rdf:Description>
    <rdf:Description rdf:about="&obo;UBERON_0004638">
        <obo:IAO_0000412 rdf:resource="&obo;uberon.owl"/>
    </rdf:Description>
    <rdf:Description rdf:about="&obo;UBERON_0004637">
        <obo:IAO_0000412 rdf:resource="&obo;uberon.owl"/>
    </rdf:Description>
    <rdf:Description rdf:about="&obo;UBERON_0005651">
        <obo:IAO_0000412 rdf:resource="&obo;uberon.owl"/>
    </rdf:Description>
    <rdf:Description rdf:about="&obo;UBERON_0004646">
        <obo:IAO_0000412 rdf:resource="&obo;uberon.owl"/>
    </rdf:Description>
    <rdf:Description rdf:about="&obo;UBERON_0005650">
        <obo:IAO_0000412 rdf:resource="&obo;uberon.owl"/>
    </rdf:Description>
    <rdf:Description rdf:about="&obo;UBERON_0004644">
        <obo:IAO_0000412 rdf:resource="&obo;uberon.owl"/>
    </rdf:Description>
    <rdf:Description rdf:about="&obo;UBERON_0004645">
        <obo:IAO_0000412 rdf:resource="&obo;uberon.owl"/>
    </rdf:Description>
    <rdf:Description rdf:about="&obo;UBERON_0004642">
        <obo:IAO_0000412 rdf:resource="&obo;uberon.owl"/>
    </rdf:Description>
    <rdf:Description rdf:about="&obo;UBERON_0004643">
        <obo:IAO_0000412 rdf:resource="&obo;uberon.owl"/>
    </rdf:Description>
    <rdf:Description rdf:about="&obo;UBERON_0004640">
        <obo:IAO_0000412 rdf:resource="&obo;uberon.owl"/>
    </rdf:Description>
    <rdf:Description rdf:about="&obo;CLO_0009348">
        <obo:IAO_0000412 rdf:resource="&obo;clo.owl"/>
    </rdf:Description>
    <rdf:Description rdf:about="&obo;UBERON_0005659">
        <obo:IAO_0000412 rdf:resource="&obo;uberon.owl"/>
    </rdf:Description>
    <rdf:Description rdf:about="&obo;UBERON_0005658">
        <obo:IAO_0000412 rdf:resource="&obo;uberon.owl"/>
    </rdf:Description>
    <rdf:Description rdf:about="&obo;UBERON_0005657">
        <obo:IAO_0000412 rdf:resource="&obo;uberon.owl"/>
    </rdf:Description>
    <rdf:Description rdf:about="&obo;UBERON_0005656">
        <obo:IAO_0000412 rdf:resource="&obo;uberon.owl"/>
    </rdf:Description>
    <rdf:Description rdf:about="&obo;UBERON_0005655">
        <obo:IAO_0000412 rdf:resource="&obo;uberon.owl"/>
    </rdf:Description>
    <rdf:Description rdf:about="&obo;UBERON_0006138">
        <obo:IAO_0000412 rdf:resource="&obo;uberon.owl"/>
    </rdf:Description>
    <rdf:Description rdf:about="&obo;UBERON_0005654">
        <obo:IAO_0000412 rdf:resource="&obo;uberon.owl"/>
    </rdf:Description>
    <rdf:Description rdf:about="&obo;UBERON_0006139">
        <obo:IAO_0000412 rdf:resource="&obo;uberon.owl"/>
    </rdf:Description>
    <rdf:Description rdf:about="&obo;UBERON_0005653">
        <obo:IAO_0000412 rdf:resource="&obo;uberon.owl"/>
    </rdf:Description>
    <rdf:Description rdf:about="&obo;UBERON_0005652">
        <obo:IAO_0000412 rdf:resource="&obo;uberon.owl"/>
    </rdf:Description>
    <rdf:Description rdf:about="&obo;UBERON_0006137">
        <obo:IAO_0000412 rdf:resource="&obo;uberon.owl"/>
    </rdf:Description>
    <rdf:Description rdf:about="&obo;UBERON_0005638">
        <obo:IAO_0000412 rdf:resource="&obo;uberon.owl"/>
    </rdf:Description>
    <rdf:Description rdf:about="&obo;UBERON_0005639">
        <obo:IAO_0000412 rdf:resource="&obo;uberon.owl"/>
    </rdf:Description>
    <rdf:Description rdf:about="&obo;UBERON_0004627">
        <obo:IAO_0000412 rdf:resource="&obo;uberon.owl"/>
    </rdf:Description>
    <rdf:Description rdf:about="&obo;UBERON_0004626">
        <obo:IAO_0000412 rdf:resource="&obo;uberon.owl"/>
    </rdf:Description>
    <rdf:Description rdf:about="&obo;UBERON_0004629">
        <obo:IAO_0000412 rdf:resource="&obo;uberon.owl"/>
    </rdf:Description>
    <rdf:Description rdf:about="&obo;UBERON_0004628">
        <obo:IAO_0000412 rdf:resource="&obo;uberon.owl"/>
    </rdf:Description>
    <rdf:Description rdf:about="&obo;UBERON_0004633">
        <obo:IAO_0000412 rdf:resource="&obo;uberon.owl"/>
    </rdf:Description>
    <rdf:Description rdf:about="&obo;UBERON_0006143">
        <obo:IAO_0000412 rdf:resource="&obo;uberon.owl"/>
    </rdf:Description>
    <rdf:Description rdf:about="&obo;UBERON_0006772">
        <obo:IAO_0000412 rdf:resource="&obo;uberon.owl"/>
    </rdf:Description>
    <rdf:Description rdf:about="&obo;UBERON_0006773">
        <obo:IAO_0000412 rdf:resource="&obo;uberon.owl"/>
    </rdf:Description>
    <rdf:Description rdf:about="&obo;UBERON_0004634">
        <obo:IAO_0000412 rdf:resource="&obo;uberon.owl"/>
    </rdf:Description>
    <rdf:Description rdf:about="&obo;UBERON_0006144">
        <obo:IAO_0000412 rdf:resource="&obo;uberon.owl"/>
    </rdf:Description>
    <rdf:Description rdf:about="&obo;UBERON_0005640">
        <obo:IAO_0000412 rdf:resource="&obo;uberon.owl"/>
    </rdf:Description>
    <rdf:Description rdf:about="&obo;UBERON_0006145">
        <obo:IAO_0000412 rdf:resource="&obo;uberon.owl"/>
    </rdf:Description>
    <rdf:Description rdf:about="&obo;UBERON_0004635">
        <obo:IAO_0000412 rdf:resource="&obo;uberon.owl"/>
    </rdf:Description>
    <rdf:Description rdf:about="&obo;UBERON_0006771">
        <obo:IAO_0000412 rdf:resource="&obo;uberon.owl"/>
    </rdf:Description>
    <rdf:Description rdf:about="&obo;UBERON_0006146">
        <obo:IAO_0000412 rdf:resource="&obo;uberon.owl"/>
    </rdf:Description>
    <rdf:Description rdf:about="&obo;UBERON_0004636">
        <obo:IAO_0000412 rdf:resource="&obo;uberon.owl"/>
    </rdf:Description>
    <rdf:Description rdf:about="&obo;UBERON_0006140">
        <obo:IAO_0000412 rdf:resource="&obo;uberon.owl"/>
    </rdf:Description>
    <rdf:Description rdf:about="&obo;UBERON_0004630">
        <obo:IAO_0000412 rdf:resource="&obo;uberon.owl"/>
    </rdf:Description>
    <rdf:Description rdf:about="&obo;UBERON_0006141">
        <obo:IAO_0000412 rdf:resource="&obo;uberon.owl"/>
    </rdf:Description>
    <rdf:Description rdf:about="&obo;UBERON_0004631">
        <obo:IAO_0000412 rdf:resource="&obo;uberon.owl"/>
    </rdf:Description>
    <rdf:Description rdf:about="&obo;UBERON_0004632">
        <obo:IAO_0000412 rdf:resource="&obo;uberon.owl"/>
    </rdf:Description>
    <rdf:Description rdf:about="&obo;UBERON_0006142">
        <obo:IAO_0000412 rdf:resource="&obo;uberon.owl"/>
    </rdf:Description>
    <rdf:Description rdf:about="&obo;NCBITaxon_39947">
        <obo:IAO_0000412 rdf:resource="&obo;ncbitaxon.owl"/>
    </rdf:Description>
    <rdf:Description rdf:about="&obo;UBERON_0005646">
        <obo:IAO_0000412 rdf:resource="&obo;uberon.owl"/>
    </rdf:Description>
    <rdf:Description rdf:about="&obo;UBERON_0005645">
        <obo:IAO_0000412 rdf:resource="&obo;uberon.owl"/>
    </rdf:Description>
    <rdf:Description rdf:about="&obo;UBERON_0005648">
        <obo:IAO_0000412 rdf:resource="&obo;uberon.owl"/>
    </rdf:Description>
    <rdf:Description rdf:about="&obo;UBERON_0005647">
        <obo:IAO_0000412 rdf:resource="&obo;uberon.owl"/>
    </rdf:Description>
    <rdf:Description rdf:about="&obo;UBERON_0006776">
        <obo:IAO_0000412 rdf:resource="&obo;uberon.owl"/>
    </rdf:Description>
    <rdf:Description rdf:about="&obo;UBERON_0005642">
        <obo:IAO_0000412 rdf:resource="&obo;uberon.owl"/>
    </rdf:Description>
    <rdf:Description rdf:about="&obo;UBERON_0005641">
        <obo:IAO_0000412 rdf:resource="&obo;uberon.owl"/>
    </rdf:Description>
    <rdf:Description rdf:about="&obo;UBERON_0005644">
        <obo:IAO_0000412 rdf:resource="&obo;uberon.owl"/>
    </rdf:Description>
    <rdf:Description rdf:about="&obo;UBERON_0006775">
        <obo:IAO_0000412 rdf:resource="&obo;uberon.owl"/>
    </rdf:Description>
    <rdf:Description rdf:about="&obo;UBERON_0005643">
        <obo:IAO_0000412 rdf:resource="&obo;uberon.owl"/>
    </rdf:Description>
    <rdf:Description rdf:about="&obo;CHEBI_64106">
        <obo:IAO_0000412 rdf:resource="&obo;chebi.owl"/>
    </rdf:Description>
    <rdf:Description rdf:about="&obo;CHEBI_64105">
        <obo:IAO_0000412 rdf:resource="&obo;chebi.owl"/>
    </rdf:Description>
    <rdf:Description rdf:about="&obo;CHEBI_60644">
        <obo:IAO_0000412 rdf:resource="&obo;chebi.owl"/>
    </rdf:Description>
    <rdf:Description rdf:about="&obo;CHEBI_60646">
        <obo:IAO_0000412 rdf:resource="&obo;chebi.owl"/>
    </rdf:Description>
    <rdf:Description rdf:about="&obo;UBERON_0006192">
        <obo:IAO_0000412 rdf:resource="&obo;uberon.owl"/>
    </rdf:Description>
    <rdf:Description rdf:about="&obo;UBERON_0006190">
        <obo:IAO_0000412 rdf:resource="&obo;uberon.owl"/>
    </rdf:Description>
    <rdf:Description rdf:about="&obo;CHEBI_60643">
        <obo:IAO_0000412 rdf:resource="&obo;chebi.owl"/>
    </rdf:Description>
    <rdf:Description rdf:about="&obo;UBERON_0002439">
        <obo:IAO_0000412 rdf:resource="&obo;uberon.owl"/>
    </rdf:Description>
    <rdf:Description rdf:about="&obo;UBERON_0000423">
        <obo:IAO_0000412 rdf:resource="&obo;uberon.owl"/>
    </rdf:Description>
    <rdf:Description rdf:about="&obo;UBERON_0011350">
        <obo:IAO_0000412 rdf:resource="&obo;uberon.owl"/>
    </rdf:Description>
    <rdf:Description rdf:about="&obo;UBERON_0005628">
        <obo:IAO_0000412 rdf:resource="&obo;uberon.owl"/>
    </rdf:Description>
    <rdf:Description rdf:about="&obo;CHEBI_50566">
        <obo:IAO_0000412 rdf:resource="&obo;chebi.owl"/>
    </rdf:Description>
    <rdf:Description rdf:about="&obo;UBERON_0000420">
        <obo:IAO_0000412 rdf:resource="&obo;uberon.owl"/>
    </rdf:Description>
    <rdf:Description rdf:about="&obo;CHEBI_60649">
        <obo:IAO_0000412 rdf:resource="&obo;chebi.owl"/>
    </rdf:Description>
    <rdf:Description rdf:about="&obo;CHEBI_50568">
        <obo:IAO_0000412 rdf:resource="&obo;chebi.owl"/>
    </rdf:Description>
    <rdf:Description rdf:about="&obo;UBERON_0011347">
        <obo:IAO_0000412 rdf:resource="&obo;uberon.owl"/>
    </rdf:Description>
    <rdf:Description rdf:about="&obo;UBERON_0011348">
        <obo:IAO_0000412 rdf:resource="&obo;uberon.owl"/>
    </rdf:Description>
    <rdf:Description rdf:about="&obo;UBERON_0011349">
        <obo:IAO_0000412 rdf:resource="&obo;uberon.owl"/>
    </rdf:Description>
    <rdf:Description rdf:about="&obo;UBERON_0000417">
        <obo:IAO_0000412 rdf:resource="&obo;uberon.owl"/>
    </rdf:Description>
    <rdf:Description rdf:about="&obo;UBERON_0005636">
        <obo:IAO_0000412 rdf:resource="&obo;uberon.owl"/>
    </rdf:Description>
    <rdf:Description rdf:about="&obo;UBERON_0005637">
        <obo:IAO_0000412 rdf:resource="&obo;uberon.owl"/>
    </rdf:Description>
    <rdf:Description rdf:about="&obo;UBERON_0000414">
        <obo:IAO_0000412 rdf:resource="&obo;uberon.owl"/>
    </rdf:Description>
    <rdf:Description rdf:about="&obo;UBERON_0006197">
        <obo:IAO_0000412 rdf:resource="&obo;uberon.owl"/>
    </rdf:Description>
    <rdf:Description rdf:about="&obo;UBERON_0002445">
        <obo:IAO_0000412 rdf:resource="&obo;uberon.owl"/>
    </rdf:Description>
    <rdf:Description rdf:about="&obo;UBERON_0002447">
        <obo:IAO_0000412 rdf:resource="&obo;uberon.owl"/>
    </rdf:Description>
    <rdf:Description rdf:about="&obo;UBERON_0002446">
        <obo:IAO_0000412 rdf:resource="&obo;uberon.owl"/>
    </rdf:Description>
    <rdf:Description rdf:about="&obo;UBERON_0002441">
        <obo:IAO_0000412 rdf:resource="&obo;uberon.owl"/>
    </rdf:Description>
    <rdf:Description rdf:about="&obo;CHEBI_64102">
        <obo:IAO_0000412 rdf:resource="&obo;chebi.owl"/>
    </rdf:Description>
    <rdf:Description rdf:about="&obo;UBERON_0002440">
        <obo:IAO_0000412 rdf:resource="&obo;uberon.owl"/>
    </rdf:Description>
    <rdf:Description rdf:about="&obo;UBERON_0006199">
        <obo:IAO_0000412 rdf:resource="&obo;uberon.owl"/>
    </rdf:Description>
    <rdf:Description rdf:about="&obo;UBERON_0002443">
        <obo:IAO_0000412 rdf:resource="&obo;uberon.owl"/>
    </rdf:Description>
    <rdf:Description rdf:about="&obo;UBERON_0006198">
        <obo:IAO_0000412 rdf:resource="&obo;uberon.owl"/>
    </rdf:Description>
    <rdf:Description rdf:about="&obo;DOID_3674">
        <obo:IAO_0000412 rdf:resource="&obo;doid.owl"/>
    </rdf:Description>
    <rdf:Description rdf:about="&obo;DOID_2146">
        <obo:IAO_0000412 rdf:resource="&obo;doid.owl"/>
    </rdf:Description>
    <rdf:Description rdf:about="&obo;UBERON_0002428">
        <obo:IAO_0000412 rdf:resource="&obo;uberon.owl"/>
    </rdf:Description>
    <rdf:Description rdf:about="&obo;UBERON_0002426">
        <obo:IAO_0000412 rdf:resource="&obo;uberon.owl"/>
    </rdf:Description>
    <rdf:Description rdf:about="&obo;DOID_3675">
        <obo:IAO_0000412 rdf:resource="&obo;doid.owl"/>
    </rdf:Description>
    <rdf:Description rdf:about="&obo;UBERON_0005617">
        <obo:IAO_0000412 rdf:resource="&obo;uberon.owl"/>
    </rdf:Description>
    <rdf:Description rdf:about="&obo;UBERON_0005616">
        <obo:IAO_0000412 rdf:resource="&obo;uberon.owl"/>
    </rdf:Description>
    <rdf:Description rdf:about="&obo;DOID_3672">
        <obo:IAO_0000412 rdf:resource="&obo;doid.owl"/>
    </rdf:Description>
    <rdf:Description rdf:about="&obo;UBERON_0011346">
        <obo:IAO_0000412 rdf:resource="&obo;uberon.owl"/>
    </rdf:Description>
    <rdf:Description rdf:about="&obo;UBERON_0011345">
        <obo:IAO_0000412 rdf:resource="&obo;uberon.owl"/>
    </rdf:Description>
    <rdf:Description rdf:about="&obo;UBERON_0000407">
        <obo:IAO_0000412 rdf:resource="&obo;uberon.owl"/>
    </rdf:Description>
    <rdf:Description rdf:about="&obo;UBERON_0004690">
        <obo:IAO_0000412 rdf:resource="&obo;uberon.owl"/>
    </rdf:Description>
    <rdf:Description rdf:about="&obo;UBERON_0005621">
        <obo:IAO_0000412 rdf:resource="&obo;uberon.owl"/>
    </rdf:Description>
    <rdf:Description rdf:about="&obo;UBERON_0000409">
        <obo:IAO_0000412 rdf:resource="&obo;uberon.owl"/>
    </rdf:Description>
    <rdf:Description rdf:about="&obo;UBERON_0005622">
        <obo:IAO_0000412 rdf:resource="&obo;uberon.owl"/>
    </rdf:Description>
    <rdf:Description rdf:about="&obo;UBERON_0008428">
        <obo:IAO_0000412 rdf:resource="&obo;uberon.owl"/>
    </rdf:Description>
    <rdf:Description rdf:about="&obo;UBERON_0004692">
        <obo:IAO_0000412 rdf:resource="&obo;uberon.owl"/>
    </rdf:Description>
    <rdf:Description rdf:about="&obo;UBERON_0005624">
        <obo:IAO_0000412 rdf:resource="&obo;uberon.owl"/>
    </rdf:Description>
    <rdf:Description rdf:about="&obo;UBERON_0004694">
        <obo:IAO_0000412 rdf:resource="&obo;uberon.owl"/>
    </rdf:Description>
    <rdf:Description rdf:about="&obo;UBERON_0004693">
        <obo:IAO_0000412 rdf:resource="&obo;uberon.owl"/>
    </rdf:Description>
    <rdf:Description rdf:about="&obo;UBERON_0008424">
        <obo:IAO_0000412 rdf:resource="&obo;uberon.owl"/>
    </rdf:Description>
    <rdf:Description rdf:about="&obo;UBERON_0004696">
        <obo:IAO_0000412 rdf:resource="&obo;uberon.owl"/>
    </rdf:Description>
    <rdf:Description rdf:about="&obo;UBERON_0004695">
        <obo:IAO_0000412 rdf:resource="&obo;uberon.owl"/>
    </rdf:Description>
    <rdf:Description rdf:about="&obo;UBERON_0004698">
        <obo:IAO_0000412 rdf:resource="&obo;uberon.owl"/>
    </rdf:Description>
    <rdf:Description rdf:about="&obo;UBERON_0008420">
        <obo:IAO_0000412 rdf:resource="&obo;uberon.owl"/>
    </rdf:Description>
    <rdf:Description rdf:about="&obo;UBERON_0004697">
        <obo:IAO_0000412 rdf:resource="&obo;uberon.owl"/>
    </rdf:Description>
    <rdf:Description rdf:about="&obo;UBERON_0004699">
        <obo:IAO_0000412 rdf:resource="&obo;uberon.owl"/>
    </rdf:Description>
    <rdf:Description rdf:about="&obo;UBERON_0006170">
        <obo:IAO_0000412 rdf:resource="&obo;uberon.owl"/>
    </rdf:Description>
    <rdf:Description rdf:about="&obo;UBERON_0002418">
        <obo:IAO_0000412 rdf:resource="&obo;uberon.owl"/>
    </rdf:Description>
    <rdf:Description rdf:about="&obo;UBERON_0002419">
        <obo:IAO_0000412 rdf:resource="&obo;uberon.owl"/>
    </rdf:Description>
    <rdf:Description rdf:about="&obo;CHEBI_59174">
        <obo:IAO_0000412 rdf:resource="&obo;chebi.owl"/>
    </rdf:Description>
    <rdf:Description rdf:about="&obo;GO_0023014">
        <obo:IAO_0000412 rdf:resource="&obo;go.owl"/>
    </rdf:Description>
    <rdf:Description rdf:about="&obo;UBERON_0011332">
        <obo:IAO_0000412 rdf:resource="&obo;uberon.owl"/>
    </rdf:Description>
    <rdf:Description rdf:about="&obo;UBERON_0005609">
        <obo:IAO_0000412 rdf:resource="&obo;uberon.owl"/>
    </rdf:Description>
    <rdf:Description rdf:about="&obo;UBERON_0005608">
        <obo:IAO_0000412 rdf:resource="&obo;uberon.owl"/>
    </rdf:Description>
    <rdf:Description rdf:about="&obo;DOID_2151">
        <obo:IAO_0000412 rdf:resource="&obo;doid.owl"/>
    </rdf:Description>
    <rdf:Description rdf:about="&obo;UBERON_0000401">
        <obo:IAO_0000412 rdf:resource="&obo;uberon.owl"/>
    </rdf:Description>
    <rdf:Description rdf:about="&obo;UBERON_0000400">
        <obo:IAO_0000412 rdf:resource="&obo;uberon.owl"/>
    </rdf:Description>
    <rdf:Description rdf:about="&obo;DOID_2152">
        <obo:IAO_0000412 rdf:resource="&obo;doid.owl"/>
    </rdf:Description>
    <rdf:Description rdf:about="&obo;DOID_2154">
        <obo:IAO_0000412 rdf:resource="&obo;doid.owl"/>
    </rdf:Description>
    <rdf:Description rdf:about="&obo;CHEBI_53121">
        <obo:IAO_0000412 rdf:resource="&obo;chebi.owl"/>
    </rdf:Description>
    <rdf:Description rdf:about="&obo;UBERON_0005614">
        <obo:IAO_0000412 rdf:resource="&obo;uberon.owl"/>
    </rdf:Description>
    <rdf:Description rdf:about="&obo;UBERON_0005615">
        <obo:IAO_0000412 rdf:resource="&obo;uberon.owl"/>
    </rdf:Description>
    <rdf:Description rdf:about="&obo;UBERON_0005612">
        <obo:IAO_0000412 rdf:resource="&obo;uberon.owl"/>
    </rdf:Description>
    <rdf:Description rdf:about="&obo;UBERON_0005613">
        <obo:IAO_0000412 rdf:resource="&obo;uberon.owl"/>
    </rdf:Description>
    <rdf:Description rdf:about="&obo;UBERON_0011325">
        <obo:IAO_0000412 rdf:resource="&obo;uberon.owl"/>
    </rdf:Description>
    <rdf:Description rdf:about="&obo;UBERON_0005610">
        <obo:IAO_0000412 rdf:resource="&obo;uberon.owl"/>
    </rdf:Description>
    <rdf:Description rdf:about="&obo;UBERON_0011326">
        <obo:IAO_0000412 rdf:resource="&obo;uberon.owl"/>
    </rdf:Description>
    <rdf:Description rdf:about="&obo;UBERON_0011327">
        <obo:IAO_0000412 rdf:resource="&obo;uberon.owl"/>
    </rdf:Description>
    <rdf:Description rdf:about="&obo;UBERON_0004689">
        <obo:IAO_0000412 rdf:resource="&obo;uberon.owl"/>
    </rdf:Description>
    <rdf:Description rdf:about="&obo;UBERON_0004688">
        <obo:IAO_0000412 rdf:resource="&obo;uberon.owl"/>
    </rdf:Description>
    <rdf:Description rdf:about="&obo;UBERON_0006175">
        <obo:IAO_0000412 rdf:resource="&obo;uberon.owl"/>
    </rdf:Description>
    <rdf:Description rdf:about="&obo;UBERON_0004687">
        <obo:IAO_0000412 rdf:resource="&obo;uberon.owl"/>
    </rdf:Description>
    <rdf:Description rdf:about="&obo;UBERON_0004686">
        <obo:IAO_0000412 rdf:resource="&obo;uberon.owl"/>
    </rdf:Description>
    <rdf:Description rdf:about="&obo;UBERON_0006173">
        <obo:IAO_0000412 rdf:resource="&obo;uberon.owl"/>
    </rdf:Description>
    <rdf:Description rdf:about="&obo;UBERON_0002424">
        <obo:IAO_0000412 rdf:resource="&obo;uberon.owl"/>
    </rdf:Description>
    <rdf:Description rdf:about="&obo;UBERON_0002406">
        <obo:IAO_0000412 rdf:resource="&obo;uberon.owl"/>
    </rdf:Description>
    <rdf:Description rdf:about="&obo;UBERON_0002407">
        <obo:IAO_0000412 rdf:resource="&obo;uberon.owl"/>
    </rdf:Description>
    <rdf:Description rdf:about="&obo;UBERON_0002404">
        <obo:IAO_0000412 rdf:resource="&obo;uberon.owl"/>
    </rdf:Description>
    <rdf:Description rdf:about="&obo;UBERON_0006182">
        <obo:IAO_0000412 rdf:resource="&obo;uberon.owl"/>
    </rdf:Description>
    <rdf:Description rdf:about="&obo;CHEBI_59163">
        <obo:IAO_0000412 rdf:resource="&obo;chebi.owl"/>
    </rdf:Description>
    <rdf:Description rdf:about="&obo;CLO_0003704">
        <obo:IAO_0000412 rdf:resource="&obo;clo.owl"/>
    </rdf:Description>
    <rdf:Description rdf:about="&obo;UBERON_0011322">
        <obo:IAO_0000412 rdf:resource="&obo;uberon.owl"/>
    </rdf:Description>
    <rdf:Description rdf:about="&obo;UBERON_0011321">
        <obo:IAO_0000412 rdf:resource="&obo;uberon.owl"/>
    </rdf:Description>
    <rdf:Description rdf:about="&obo;UBERON_0011320">
        <obo:IAO_0000412 rdf:resource="&obo;uberon.owl"/>
    </rdf:Description>
    <rdf:Description rdf:about="&obo;CHEBI_48668">
        <obo:IAO_0000412 rdf:resource="&obo;chebi.owl"/>
    </rdf:Description>
    <rdf:Description rdf:about="&obo;CHEBI_59997">
        <obo:IAO_0000412 rdf:resource="&obo;chebi.owl"/>
    </rdf:Description>
    <rdf:Description rdf:about="&obo;UBERON_0004670">
        <obo:IAO_0000412 rdf:resource="&obo;uberon.owl"/>
    </rdf:Description>
    <rdf:Description rdf:about="&obo;UBERON_0008404">
        <obo:IAO_0000412 rdf:resource="&obo;uberon.owl"/>
    </rdf:Description>
    <rdf:Description rdf:about="&obo;UBERON_0011318">
        <obo:IAO_0000412 rdf:resource="&obo;uberon.owl"/>
    </rdf:Description>
    <rdf:Description rdf:about="&obo;UBERON_0011319">
        <obo:IAO_0000412 rdf:resource="&obo;uberon.owl"/>
    </rdf:Description>
    <rdf:Description rdf:about="&obo;UBERON_0011316">
        <obo:IAO_0000412 rdf:resource="&obo;uberon.owl"/>
    </rdf:Description>
    <rdf:Description rdf:about="&obo;UBERON_0008408">
        <obo:IAO_0000412 rdf:resource="&obo;uberon.owl"/>
    </rdf:Description>
    <rdf:Description rdf:about="&obo;UBERON_0011317">
        <obo:IAO_0000412 rdf:resource="&obo;uberon.owl"/>
    </rdf:Description>
    <rdf:Description rdf:about="&obo;UBERON_0011315">
        <obo:IAO_0000412 rdf:resource="&obo;uberon.owl"/>
    </rdf:Description>
    <rdf:Description rdf:about="&obo;UBERON_0006189">
        <obo:IAO_0000412 rdf:resource="&obo;uberon.owl"/>
    </rdf:Description>
    <rdf:Description rdf:about="&obo;UBERON_0002414">
        <obo:IAO_0000412 rdf:resource="&obo;uberon.owl"/>
    </rdf:Description>
    <rdf:Description rdf:about="&obo;UBERON_0002413">
        <obo:IAO_0000412 rdf:resource="&obo;uberon.owl"/>
    </rdf:Description>
    <rdf:Description rdf:about="&obo;UBERON_0006183">
        <obo:IAO_0000412 rdf:resource="&obo;uberon.owl"/>
    </rdf:Description>
    <rdf:Description rdf:about="&obo;UBERON_0002412">
        <obo:IAO_0000412 rdf:resource="&obo;uberon.owl"/>
    </rdf:Description>
    <rdf:Description rdf:about="&obo;UBERON_0002411">
        <obo:IAO_0000412 rdf:resource="&obo;uberon.owl"/>
    </rdf:Description>
    <rdf:Description rdf:about="&obo;CHEBI_37700">
        <obo:IAO_0000412 rdf:resource="&obo;chebi.owl"/>
    </rdf:Description>
    <rdf:Description rdf:about="&obo;UBERON_0004713">
        <obo:IAO_0000412 rdf:resource="&obo;uberon.owl"/>
    </rdf:Description>
    <rdf:Description rdf:about="&obo;UBERON_0008001">
        <obo:IAO_0000412 rdf:resource="&obo;uberon.owl"/>
    </rdf:Description>
    <rdf:Description rdf:about="&obo;UBERON_0001087">
        <obo:IAO_0000412 rdf:resource="&obo;uberon.owl"/>
    </rdf:Description>
    <rdf:Description rdf:about="&obo;UBERON_0004711">
        <obo:IAO_0000412 rdf:resource="&obo;uberon.owl"/>
    </rdf:Description>
    <rdf:Description rdf:about="&obo;UBERON_0008000">
        <obo:IAO_0000412 rdf:resource="&obo;uberon.owl"/>
    </rdf:Description>
    <rdf:Description rdf:about="&obo;UBERON_0001081">
        <obo:IAO_0000412 rdf:resource="&obo;uberon.owl"/>
    </rdf:Description>
    <rdf:Description rdf:about="&obo;NCBITaxon_9796">
        <obo:IAO_0000412 rdf:resource="&obo;ncbitaxon.owl"/>
    </rdf:Description>
    <rdf:Description rdf:about="&obo;CLO_0001654">
        <obo:IAO_0000412 rdf:resource="&obo;clo.owl"/>
    </rdf:Description>
    <rdf:Description rdf:about="&obo;CHEBI_50629">
        <obo:IAO_0000412 rdf:resource="&obo;chebi.owl"/>
    </rdf:Description>
    <rdf:Description rdf:about="&obo;UBERON_0004715">
        <obo:IAO_0000412 rdf:resource="&obo;uberon.owl"/>
    </rdf:Description>
    <rdf:Description rdf:about="&obo;DOID_3603">
        <obo:IAO_0000412 rdf:resource="&obo;doid.owl"/>
    </rdf:Description>
    <rdf:Description rdf:about="&obo;CHEBI_50627">
        <obo:IAO_0000412 rdf:resource="&obo;chebi.owl"/>
    </rdf:Description>
    <rdf:Description rdf:about="&obo;CHEBI_50628">
        <obo:IAO_0000412 rdf:resource="&obo;chebi.owl"/>
    </rdf:Description>
    <rdf:Description rdf:about="&obo;UBERON_0004719">
        <obo:IAO_0000412 rdf:resource="&obo;uberon.owl"/>
    </rdf:Description>
    <rdf:Description rdf:about="&obo;UBERON_0001098">
        <obo:IAO_0000412 rdf:resource="&obo;uberon.owl"/>
    </rdf:Description>
    <rdf:Description rdf:about="&obo;DOID_3605">
        <obo:IAO_0000412 rdf:resource="&obo;doid.owl"/>
    </rdf:Description>
    <rdf:Description rdf:about="&obo;UBERON_0001099">
        <obo:IAO_0000412 rdf:resource="&obo;uberon.owl"/>
    </rdf:Description>
    <rdf:Description rdf:about="&obo;UBERON_0004721">
        <obo:IAO_0000412 rdf:resource="&obo;uberon.owl"/>
    </rdf:Description>
    <rdf:Description rdf:about="&obo;UBERON_0004724">
        <obo:IAO_0000412 rdf:resource="&obo;uberon.owl"/>
    </rdf:Description>
    <rdf:Description rdf:about="&obo;UBERON_0004723">
        <obo:IAO_0000412 rdf:resource="&obo;uberon.owl"/>
    </rdf:Description>
    <rdf:Description rdf:about="&obo;UBERON_0001094">
        <obo:IAO_0000412 rdf:resource="&obo;uberon.owl"/>
    </rdf:Description>
    <rdf:Description rdf:about="&obo;CHEBI_66991">
        <obo:IAO_0000412 rdf:resource="&obo;chebi.owl"/>
    </rdf:Description>
    <rdf:Description rdf:about="&obo;UBERON_0001095">
        <obo:IAO_0000412 rdf:resource="&obo;uberon.owl"/>
    </rdf:Description>
    <rdf:Description rdf:about="&obo;CHEBI_38849">
        <obo:IAO_0000412 rdf:resource="&obo;chebi.owl"/>
    </rdf:Description>
    <rdf:Description rdf:about="&obo;CHEBI_66993">
        <obo:IAO_0000412 rdf:resource="&obo;chebi.owl"/>
    </rdf:Description>
    <rdf:Description rdf:about="&obo;UBERON_0001091">
        <obo:IAO_0000412 rdf:resource="&obo;uberon.owl"/>
    </rdf:Description>
    <rdf:Description rdf:about="&obo;UBERON_0001092">
        <obo:IAO_0000412 rdf:resource="&obo;uberon.owl"/>
    </rdf:Description>
    <rdf:Description rdf:about="&obo;UBERON_0001093">
        <obo:IAO_0000412 rdf:resource="&obo;uberon.owl"/>
    </rdf:Description>
    <rdf:Description rdf:about="&obo;DOID_4680">
        <obo:IAO_0000412 rdf:resource="&obo;doid.owl"/>
    </rdf:Description>
    <rdf:Description rdf:about="&obo;CHEBI_66987">
        <obo:IAO_0000412 rdf:resource="&obo;chebi.owl"/>
    </rdf:Description>
    <rdf:Description rdf:about="&obo;UBERON_0004727">
        <obo:IAO_0000412 rdf:resource="&obo;uberon.owl"/>
    </rdf:Description>
    <rdf:Description rdf:about="&obo;CHEBI_63457">
        <obo:IAO_0000412 rdf:resource="&obo;chebi.owl"/>
    </rdf:Description>
    <rdf:Description rdf:about="&obo;UBERON_0004726">
        <obo:IAO_0000412 rdf:resource="&obo;uberon.owl"/>
    </rdf:Description>
    <rdf:Description rdf:about="&obo;CHEBI_66981">
        <obo:IAO_0000412 rdf:resource="&obo;chebi.owl"/>
    </rdf:Description>
    <rdf:Description rdf:about="&obo;CHEBI_66980">
        <obo:IAO_0000412 rdf:resource="&obo;chebi.owl"/>
    </rdf:Description>
    <rdf:Description rdf:about="&obo;CHEBI_38867">
        <obo:IAO_0000412 rdf:resource="&obo;chebi.owl"/>
    </rdf:Description>
    <rdf:Description rdf:about="&obo;CHEBI_38869">
        <obo:IAO_0000412 rdf:resource="&obo;chebi.owl"/>
    </rdf:Description>
    <rdf:Description rdf:about="&obo;NCBITaxon_1773">
        <obo:IAO_0000412 rdf:resource="&obo;ncbitaxon.owl"/>
    </rdf:Description>
    <rdf:Description rdf:about="&obo;CHEBI_37733">
        <obo:IAO_0000412 rdf:resource="&obo;chebi.owl"/>
    </rdf:Description>
    <rdf:Description rdf:about="&obo;GO_0043086">
        <obo:IAO_0000412 rdf:resource="&obo;go.owl"/>
        <oboInOwl:inSubset rdf:resource="&obo;go#gosubset_prok"/>
    </rdf:Description>
    <rdf:Description rdf:about="&obo;UBERON_0004744">
        <obo:IAO_0000412 rdf:resource="&obo;uberon.owl"/>
    </rdf:Description>
    <rdf:Description rdf:about="&obo;GO_0006950">
        <obo:IAO_0000412 rdf:resource="&obo;go.owl"/>
        <oboInOwl:inSubset rdf:resource="&obo;go#gocheck_do_not_manually_annotate"/>
        <oboInOwl:inSubset rdf:resource="&obo;go#goslim_aspergillus"/>
        <oboInOwl:inSubset rdf:resource="&obo;go#goslim_candida"/>
        <oboInOwl:inSubset rdf:resource="&obo;go#goslim_generic"/>
        <oboInOwl:inSubset rdf:resource="&obo;go#goslim_metagenomics"/>
        <oboInOwl:inSubset rdf:resource="&obo;go#goslim_plant"/>
        <oboInOwl:inSubset rdf:resource="&obo;go#gosubset_prok"/>
        <oboInOwl:inSubset rdf:resource="&obo;go#high_level_annotation_qc"/>
    </rdf:Description>
    <rdf:Description rdf:about="&obo;UBERON_0004743">
        <obo:IAO_0000412 rdf:resource="&obo;uberon.owl"/>
    </rdf:Description>
    <rdf:Description rdf:about="&obo;UBERON_0004746">
        <obo:IAO_0000412 rdf:resource="&obo;uberon.owl"/>
    </rdf:Description>
    <rdf:Description rdf:about="&obo;UBERON_0004745">
        <obo:IAO_0000412 rdf:resource="&obo;uberon.owl"/>
    </rdf:Description>
    <rdf:Description rdf:about="&obo;UBERON_0004740">
        <obo:IAO_0000412 rdf:resource="&obo;uberon.owl"/>
    </rdf:Description>
    <rdf:Description rdf:about="&obo;UBERON_0004742">
        <obo:IAO_0000412 rdf:resource="&obo;uberon.owl"/>
    </rdf:Description>
    <rdf:Description rdf:about="&obo;UBERON_0004741">
        <obo:IAO_0000412 rdf:resource="&obo;uberon.owl"/>
    </rdf:Description>
    <rdf:Description rdf:about="&obo;GO_0006954">
        <obo:IAO_0000412 rdf:resource="&obo;go.owl"/>
    </rdf:Description>
    <rdf:Description rdf:about="&obo;GO_0044303">
        <obo:IAO_0000412 rdf:resource="&obo;go.owl"/>
    </rdf:Description>
    <rdf:Description rdf:about="&obo;CHEBI_38870">
        <obo:IAO_0000412 rdf:resource="&obo;chebi.owl"/>
    </rdf:Description>
    <rdf:Description rdf:about="&obo;CHEBI_38877">
        <obo:IAO_0000412 rdf:resource="&obo;chebi.owl"/>
    </rdf:Description>
    <rdf:Description rdf:about="&obo;CHEBI_23100">
        <obo:IAO_0000412 rdf:resource="&obo;chebi.owl"/>
    </rdf:Description>
    <rdf:Description rdf:about="&obo;CLO_0001601">
        <obo:IAO_0000412 rdf:resource="&obo;clo.owl"/>
    </rdf:Description>
    <rdf:Description rdf:about="&obo;CHEBI_39259">
        <obo:IAO_0000412 rdf:resource="&obo;chebi.owl"/>
    </rdf:Description>
    <rdf:Description rdf:about="&obo;DOID_5718">
        <obo:IAO_0000412 rdf:resource="&obo;doid.owl"/>
    </rdf:Description>
    <rdf:Description rdf:about="&obo;GO_0044307">
        <obo:IAO_0000412 rdf:resource="&obo;go.owl"/>
    </rdf:Description>
    <rdf:Description rdf:about="&obo;UBERON_0001997">
        <obo:IAO_0000412 rdf:resource="&obo;uberon.owl"/>
    </rdf:Description>
    <rdf:Description rdf:about="&obo;CHEBI_50664">
        <obo:IAO_0000412 rdf:resource="&obo;chebi.owl"/>
    </rdf:Description>
    <rdf:Description rdf:about="&obo;CHEBI_51268">
        <obo:IAO_0000412 rdf:resource="&obo;chebi.owl"/>
    </rdf:Description>
    <rdf:Description rdf:about="&obo;UBERON_0007713">
        <obo:IAO_0000412 rdf:resource="&obo;uberon.owl"/>
    </rdf:Description>
    <rdf:Description rdf:about="&obo;UBERON_0007712">
        <obo:IAO_0000412 rdf:resource="&obo;uberon.owl"/>
    </rdf:Description>
    <rdf:Description rdf:about="&obo;CHEBI_51267">
        <obo:IAO_0000412 rdf:resource="&obo;chebi.owl"/>
    </rdf:Description>
    <rdf:Description rdf:about="&obo;CHEBI_51266">
        <obo:IAO_0000412 rdf:resource="&obo;chebi.owl"/>
    </rdf:Description>
    <rdf:Description rdf:about="&obo;UBERON_0007711">
        <obo:IAO_0000412 rdf:resource="&obo;uberon.owl"/>
    </rdf:Description>
    <rdf:Description rdf:about="&obo;CHEBI_38147">
        <obo:IAO_0000412 rdf:resource="&obo;chebi.owl"/>
    </rdf:Description>
    <rdf:Description rdf:about="&obo;CHEBI_39277">
        <obo:IAO_0000412 rdf:resource="&obo;chebi.owl"/>
    </rdf:Description>
    <rdf:Description rdf:about="&obo;CHEBI_39276">
        <obo:IAO_0000412 rdf:resource="&obo;chebi.owl"/>
    </rdf:Description>
    <rdf:Description rdf:about="&obo;CHEBI_50635">
        <obo:IAO_0000412 rdf:resource="&obo;chebi.owl"/>
    </rdf:Description>
    <rdf:Description rdf:about="&obo;UBERON_0007718">
        <obo:IAO_0000412 rdf:resource="&obo;uberon.owl"/>
    </rdf:Description>
    <rdf:Description rdf:about="&obo;UBERON_0007719">
        <obo:IAO_0000412 rdf:resource="&obo;uberon.owl"/>
    </rdf:Description>
    <rdf:Description rdf:about="&obo;CHEBI_50630">
        <obo:IAO_0000412 rdf:resource="&obo;chebi.owl"/>
    </rdf:Description>
    <rdf:Description rdf:about="&obo;CHEBI_52303">
        <obo:IAO_0000412 rdf:resource="&obo;chebi.owl"/>
    </rdf:Description>
    <rdf:Description rdf:about="&obo;GO_0005102">
        <obo:IAO_0000412 rdf:resource="&obo;go.owl"/>
        <oboInOwl:inSubset rdf:resource="&obo;go#goslim_metagenomics"/>
        <oboInOwl:inSubset rdf:resource="&obo;go#goslim_plant"/>
        <oboInOwl:inSubset rdf:resource="&obo;go#gosubset_prok"/>
    </rdf:Description>
    <rdf:Description rdf:about="&obo;CHEBI_50646">
        <obo:IAO_0000412 rdf:resource="&obo;chebi.owl"/>
    </rdf:Description>
    <rdf:Description rdf:about="&obo;CHEBI_50643">
        <obo:IAO_0000412 rdf:resource="&obo;chebi.owl"/>
    </rdf:Description>
    <rdf:Description rdf:about="&obo;CHEBI_35569">
        <obo:IAO_0000412 rdf:resource="&obo;chebi.owl"/>
    </rdf:Description>
    <rdf:Description rdf:about="&obo;GO_0006915">
        <obo:IAO_0000412 rdf:resource="&obo;go.owl"/>
    </rdf:Description>
    <rdf:Description rdf:about="&obo;GO_0006914">
        <obo:IAO_0000412 rdf:resource="&obo;go.owl"/>
        <oboInOwl:inSubset rdf:resource="&obo;go#goslim_pir"/>
    </rdf:Description>
    <rdf:Description rdf:about="&obo;UBERON_0004700">
        <obo:IAO_0000412 rdf:resource="&obo;uberon.owl"/>
    </rdf:Description>
    <rdf:Description rdf:about="&obo;UBERON_0004701">
        <obo:IAO_0000412 rdf:resource="&obo;uberon.owl"/>
    </rdf:Description>
    <rdf:Description rdf:about="&obo;UBERON_0004702">
        <obo:IAO_0000412 rdf:resource="&obo;uberon.owl"/>
    </rdf:Description>
    <rdf:Description rdf:about="&obo;UBERON_0001003">
        <obo:IAO_0000412 rdf:resource="&obo;uberon.owl"/>
    </rdf:Description>
    <rdf:Description rdf:about="&obo;CHEBI_73623">
        <obo:IAO_0000412 rdf:resource="&obo;chebi.owl"/>
    </rdf:Description>
    <rdf:Description rdf:about="&obo;UBERON_0001971">
        <obo:IAO_0000412 rdf:resource="&obo;uberon.owl"/>
    </rdf:Description>
    <rdf:Description rdf:about="&obo;UBERON_0001005">
        <obo:IAO_0000412 rdf:resource="&obo;uberon.owl"/>
    </rdf:Description>
    <rdf:Description rdf:about="&obo;UBERON_0001970">
        <obo:IAO_0000412 rdf:resource="&obo;uberon.owl"/>
    </rdf:Description>
    <rdf:Description rdf:about="&obo;UBERON_0009539">
        <obo:IAO_0000412 rdf:resource="&obo;uberon.owl"/>
    </rdf:Description>
    <rdf:Description rdf:about="&obo;UBERON_0009538">
        <obo:IAO_0000412 rdf:resource="&obo;uberon.owl"/>
    </rdf:Description>
    <rdf:Description rdf:about="&obo;CHEBI_39216">
        <obo:IAO_0000412 rdf:resource="&obo;chebi.owl"/>
    </rdf:Description>
    <rdf:Description rdf:about="&obo;CHEBI_51237">
        <obo:IAO_0000412 rdf:resource="&obo;chebi.owl"/>
    </rdf:Description>
    <rdf:Description rdf:about="&obo;CHEBI_66921">
        <obo:IAO_0000412 rdf:resource="&obo;chebi.owl"/>
    </rdf:Description>
    <rdf:Description rdf:about="&obo;CHEBI_39215">
        <obo:IAO_0000412 rdf:resource="&obo;chebi.owl"/>
    </rdf:Description>
    <rdf:Description rdf:about="&obo;CHEBI_39217">
        <obo:IAO_0000412 rdf:resource="&obo;chebi.owl"/>
    </rdf:Description>
    <rdf:Description rdf:about="&obo;PATO_0001323">
        <obo:IAO_0000412 rdf:resource="&obo;pato.owl"/>
        <oboInOwl:inSubset rdf:resource="&obo;pato#attribute_slim"/>
        <oboInOwl:inSubset rdf:resource="&obo;pato#mpath_slim"/>
        <oboInOwl:inSubset rdf:resource="&obo;pato#scalar_slim"/>
    </rdf:Description>
    <rdf:Description rdf:about="&obo;UBERON_0000199">
        <obo:IAO_0000412 rdf:resource="&obo;uberon.owl"/>
    </rdf:Description>
    <rdf:Description rdf:about="&obo;CHEBI_35554">
        <obo:IAO_0000412 rdf:resource="&obo;chebi.owl"/>
    </rdf:Description>
    <rdf:Description rdf:about="&obo;UBERON_0001969">
        <obo:IAO_0000412 rdf:resource="&obo;uberon.owl"/>
        <oboInOwl:inSubset rdf:resource="&obo;uberon/core#efo_slim"/>
        <oboInOwl:inSubset rdf:resource="&obo;uberon/core#uberon_slim"/>
    </rdf:Description>
    <rdf:Description rdf:about="&obo;CHEBI_38162">
        <obo:IAO_0000412 rdf:resource="&obo;chebi.owl"/>
    </rdf:Description>
    <rdf:Description rdf:about="&obo;NCBITaxon_11103">
        <obo:IAO_0000412 rdf:resource="&obo;ncbitaxon.owl"/>
    </rdf:Description>
    <rdf:Description rdf:about="&obo;UBERON_0001964">
        <obo:IAO_0000412 rdf:resource="&obo;uberon.owl"/>
    </rdf:Description>
    <rdf:Description rdf:about="&obo;DOID_8411">
        <obo:IAO_0000412 rdf:resource="&obo;doid.owl"/>
    </rdf:Description>
    <rdf:Description rdf:about="&obo;UBERON_0009522">
        <obo:IAO_0000412 rdf:resource="&obo;uberon.owl"/>
    </rdf:Description>
    <rdf:Description rdf:about="&obo;UBERON_0001963">
        <obo:IAO_0000412 rdf:resource="&obo;uberon.owl"/>
    </rdf:Description>
    <rdf:Description rdf:about="&obo;UBERON_0001016">
        <core:homologous_in rdf:resource="&obo;NCBITaxon_7742"/>
        <obo:IAO_0000412 rdf:resource="&obo;uberon.owl"/>
        <oboInOwl:inSubset rdf:resource="&obo;uberon/core#efo_slim"/>
        <oboInOwl:inSubset rdf:resource="&obo;uberon/core#uberon_slim"/>
        <oboInOwl:inSubset rdf:resource="&obo;uberon/core#vertebrate_core"/>
    </rdf:Description>
    <rdf:Description rdf:about="&obo;UBERON_0001962">
        <obo:IAO_0000412 rdf:resource="&obo;uberon.owl"/>
    </rdf:Description>
    <rdf:Description rdf:about="&obo;UBERON_0009523">
        <obo:IAO_0000412 rdf:resource="&obo;uberon.owl"/>
    </rdf:Description>
    <rdf:Description rdf:about="&obo;UBERON_0001961">
        <obo:IAO_0000412 rdf:resource="&obo;uberon.owl"/>
    </rdf:Description>
    <rdf:Description rdf:about="&obo;UBERON_0009521">
        <obo:IAO_0000412 rdf:resource="&obo;uberon.owl"/>
    </rdf:Description>
    <rdf:Description rdf:about="&obo;UBERON_0001012">
        <obo:IAO_0000412 rdf:resource="&obo;uberon.owl"/>
    </rdf:Description>
    <rdf:Description rdf:about="&obo;UBERON_0001013">
        <obo:IAO_0000412 rdf:resource="&obo;uberon.owl"/>
    </rdf:Description>
    <rdf:Description rdf:about="&obo;CHEBI_38161">
        <obo:IAO_0000412 rdf:resource="&obo;chebi.owl"/>
    </rdf:Description>
    <rdf:Description rdf:about="&obo;UBERON_0001010">
        <obo:IAO_0000412 rdf:resource="&obo;uberon.owl"/>
    </rdf:Description>
    <rdf:Description rdf:about="&obo;UBERON_0009526">
        <obo:IAO_0000412 rdf:resource="&obo;uberon.owl"/>
    </rdf:Description>
    <rdf:Description rdf:about="&obo;CHEBI_35544">
        <obo:IAO_0000412 rdf:resource="&obo;chebi.owl"/>
    </rdf:Description>
    <rdf:Description rdf:about="&obo;CHEBI_39208">
        <obo:IAO_0000412 rdf:resource="&obo;chebi.owl"/>
    </rdf:Description>
    <rdf:Description rdf:about="&obo;GO_0000380">
        <obo:IAO_0000412 rdf:resource="&obo;go.owl"/>
    </rdf:Description>
    <rdf:Description rdf:about="&obo;UBERON_0001958">
        <obo:IAO_0000412 rdf:resource="&obo;uberon.owl"/>
    </rdf:Description>
    <rdf:Description rdf:about="&obo;UBERON_0001955">
        <obo:IAO_0000412 rdf:resource="&obo;uberon.owl"/>
    </rdf:Description>
    <rdf:Description rdf:about="&obo;CHEBI_38155">
        <obo:IAO_0000412 rdf:resource="&obo;chebi.owl"/>
    </rdf:Description>
    <rdf:Description rdf:about="&obo;UBERON_0001956">
        <obo:IAO_0000412 rdf:resource="&obo;uberon.owl"/>
    </rdf:Description>
    <rdf:Description rdf:about="&obo;CHEBI_38157">
        <obo:IAO_0000412 rdf:resource="&obo;chebi.owl"/>
    </rdf:Description>
    <rdf:Description rdf:about="&obo;UBERON_0001021">
        <obo:IAO_0000412 rdf:resource="&obo;uberon.owl"/>
    </rdf:Description>
    <rdf:Description rdf:about="&obo;UBERON_0001990">
        <obo:IAO_0000412 rdf:resource="&obo;uberon.owl"/>
    </rdf:Description>
    <rdf:Description rdf:about="&obo;UBERON_0009550">
        <obo:IAO_0000412 rdf:resource="&obo;uberon.owl"/>
    </rdf:Description>
    <rdf:Description rdf:about="&obo;UBERON_0001991">
        <obo:IAO_0000412 rdf:resource="&obo;uberon.owl"/>
    </rdf:Description>
    <rdf:Description rdf:about="&obo;NCBITaxon_3702">
        <obo:IAO_0000412 rdf:resource="&obo;ncbitaxon.owl"/>
    </rdf:Description>
    <rdf:Description rdf:about="&obo;UBERON_0001994">
        <obo:IAO_0000412 rdf:resource="&obo;uberon.owl"/>
    </rdf:Description>
    <rdf:Description rdf:about="&obo;DOID_4606">
        <obo:IAO_0000412 rdf:resource="&obo;doid.owl"/>
    </rdf:Description>
    <rdf:Description rdf:about="&obo;UBERON_0009554">
        <obo:IAO_0000412 rdf:resource="&obo;uberon.owl"/>
    </rdf:Description>
    <rdf:Description rdf:about="&obo;UBERON_0001027">
        <obo:IAO_0000412 rdf:resource="&obo;uberon.owl"/>
    </rdf:Description>
    <rdf:Description rdf:about="&obo;UBERON_0009555">
        <obo:IAO_0000412 rdf:resource="&obo;uberon.owl"/>
    </rdf:Description>
    <rdf:Description rdf:about="&obo;UBERON_0001996">
        <obo:IAO_0000412 rdf:resource="&obo;uberon.owl"/>
    </rdf:Description>
    <rdf:Description rdf:about="&obo;DOID_4607">
        <obo:IAO_0000412 rdf:resource="&obo;doid.owl"/>
    </rdf:Description>
    <rdf:Description rdf:about="&obo;UBERON_0001028">
        <obo:IAO_0000412 rdf:resource="&obo;uberon.owl"/>
    </rdf:Description>
    <rdf:Description rdf:about="&obo;UBERON_0001995">
        <obo:IAO_0000412 rdf:resource="&obo;uberon.owl"/>
    </rdf:Description>
    <rdf:Description rdf:about="&obo;UBERON_0009556">
        <obo:IAO_0000412 rdf:resource="&obo;uberon.owl"/>
    </rdf:Description>
    <rdf:Description rdf:about="&obo;UBERON_0000996">
        <obo:IAO_0000412 rdf:resource="&obo;uberon.owl"/>
    </rdf:Description>
    <rdf:Description rdf:about="&obo;UBERON_0000997">
        <core:homologous_in rdf:resource="&obo;NCBITaxon_7742"/>
        <obo:IAO_0000412 rdf:resource="&obo;uberon.owl"/>
        <oboInOwl:inSubset rdf:resource="&obo;uberon/core#efo_slim"/>
        <oboInOwl:inSubset rdf:resource="&obo;uberon/core#uberon_slim"/>
    </rdf:Description>
    <rdf:Description rdf:about="&obo;UBERON_0009558">
        <obo:IAO_0000412 rdf:resource="&obo;uberon.owl"/>
    </rdf:Description>
    <rdf:Description rdf:about="&obo;UBERON_0000998">
        <obo:IAO_0000412 rdf:resource="&obo;uberon.owl"/>
    </rdf:Description>
    <rdf:Description rdf:about="&obo;PATO_0001300">
        <obo:IAO_0000412 rdf:resource="&obo;pato.owl"/>
        <oboInOwl:inSubset rdf:resource="&obo;pato#attribute_slim"/>
    </rdf:Description>
    <rdf:Description rdf:about="&obo;CHEBI_35530">
        <obo:IAO_0000412 rdf:resource="&obo;chebi.owl"/>
    </rdf:Description>
    <rdf:Description rdf:about="&obo;CHEBI_51217">
        <obo:IAO_0000412 rdf:resource="&obo;chebi.owl"/>
    </rdf:Description>
    <rdf:Description rdf:about="&obo;CHEBI_66900">
        <obo:IAO_0000412 rdf:resource="&obo;chebi.owl"/>
    </rdf:Description>
    <rdf:Description rdf:about="&obo;CHEBI_66902">
        <obo:IAO_0000412 rdf:resource="&obo;chebi.owl"/>
    </rdf:Description>
    <rdf:Description rdf:about="&obo;UBERON_0001986">
        <obo:IAO_0000412 rdf:resource="&obo;uberon.owl"/>
    </rdf:Description>
    <rdf:Description rdf:about="&obo;UBERON_0001987">
        <obo:IAO_0000412 rdf:resource="&obo;uberon.owl"/>
    </rdf:Description>
    <rdf:Description rdf:about="&obo;UBERON_0001989">
        <obo:IAO_0000412 rdf:resource="&obo;uberon.owl"/>
    </rdf:Description>
    <rdf:Description rdf:about="&obo;CHEBI_26348">
        <obo:IAO_0000412 rdf:resource="&obo;chebi.owl"/>
    </rdf:Description>
    <rdf:Description rdf:about="&obo;CHEBI_66908">
        <obo:IAO_0000412 rdf:resource="&obo;chebi.owl"/>
    </rdf:Description>
    <rdf:Description rdf:about="&obo;UBERON_0001981">
        <obo:IAO_0000412 rdf:resource="&obo;uberon.owl"/>
    </rdf:Description>
    <rdf:Description rdf:about="&obo;UBERON_0001980">
        <obo:IAO_0000412 rdf:resource="&obo;uberon.owl"/>
    </rdf:Description>
    <rdf:Description rdf:about="&obo;UBERON_0007770">
        <obo:IAO_0000412 rdf:resource="&obo;uberon.owl"/>
    </rdf:Description>
    <rdf:Description rdf:about="&obo;UBERON_0007771">
        <obo:IAO_0000412 rdf:resource="&obo;uberon.owl"/>
    </rdf:Description>
    <rdf:Description rdf:about="&obo;UBERON_0001038">
        <obo:IAO_0000412 rdf:resource="&obo;uberon.owl"/>
    </rdf:Description>
    <rdf:Description rdf:about="&obo;UBERON_0001985">
        <obo:IAO_0000412 rdf:resource="&obo;uberon.owl"/>
    </rdf:Description>
    <rdf:Description rdf:about="&obo;UBERON_0001984">
        <obo:IAO_0000412 rdf:resource="&obo;uberon.owl"/>
    </rdf:Description>
    <rdf:Description rdf:about="&obo;UBERON_0001983">
        <obo:IAO_0000412 rdf:resource="&obo;uberon.owl"/>
    </rdf:Description>
    <rdf:Description rdf:about="&obo;UBERON_0007773">
        <obo:IAO_0000412 rdf:resource="&obo;uberon.owl"/>
    </rdf:Description>
    <rdf:Description rdf:about="&obo;UBERON_0001982">
        <obo:IAO_0000412 rdf:resource="&obo;uberon.owl"/>
    </rdf:Description>
    <rdf:Description rdf:about="&obo;UBERON_0007775">
        <obo:IAO_0000412 rdf:resource="&obo;uberon.owl"/>
    </rdf:Description>
    <rdf:Description rdf:about="&obo;UBERON_0009548">
        <obo:IAO_0000412 rdf:resource="&obo;uberon.owl"/>
    </rdf:Description>
    <rdf:Description rdf:about="&obo;UBERON_0009549">
        <obo:IAO_0000412 rdf:resource="&obo;uberon.owl"/>
    </rdf:Description>
    <rdf:Description rdf:about="&obo;UBERON_0007776">
        <obo:IAO_0000412 rdf:resource="&obo;uberon.owl"/>
    </rdf:Description>
    <rdf:Description rdf:about="&obo;UBERON_0000985">
        <obo:IAO_0000412 rdf:resource="&obo;uberon.owl"/>
    </rdf:Description>
    <rdf:Description rdf:about="&obo;UBERON_0007777">
        <obo:IAO_0000412 rdf:resource="&obo;uberon.owl"/>
    </rdf:Description>
    <rdf:Description rdf:about="&obo;UBERON_0007778">
        <obo:IAO_0000412 rdf:resource="&obo;uberon.owl"/>
    </rdf:Description>
    <rdf:Description rdf:about="&obo;UBERON_0001031">
        <obo:IAO_0000412 rdf:resource="&obo;uberon.owl"/>
    </rdf:Description>
    <rdf:Description rdf:about="&obo;UBERON_0000989">
        <obo:IAO_0000412 rdf:resource="&obo;uberon.owl"/>
    </rdf:Description>
    <rdf:Description rdf:about="&obo;UBERON_0000991">
        <obo:IAO_0000412 rdf:resource="&obo;uberon.owl"/>
    </rdf:Description>
    <rdf:Description rdf:about="&obo;CHEBI_35522">
        <obo:IAO_0000412 rdf:resource="&obo;chebi.owl"/>
    </rdf:Description>
    <rdf:Description rdf:about="&obo;UBERON_0000995">
        <core:homologous_in rdf:resource="&obo;NCBITaxon_7742"/>
        <obo:IAO_0000412 rdf:resource="&obo;uberon.owl"/>
        <oboInOwl:inSubset rdf:resource="&obo;uberon/core#efo_slim"/>
        <oboInOwl:inSubset rdf:resource="&obo;uberon/core#organ_slim"/>
        <oboInOwl:inSubset rdf:resource="&obo;uberon/core#uberon_slim"/>
    </rdf:Description>
    <rdf:Description rdf:about="&obo;CHEBI_35526">
        <obo:IAO_0000412 rdf:resource="&obo;chebi.owl"/>
    </rdf:Description>
    <rdf:Description rdf:about="&obo;UBERON_0000994">
        <obo:IAO_0000412 rdf:resource="&obo;uberon.owl"/>
    </rdf:Description>
    <rdf:Description rdf:about="&obo;CHEBI_35524">
        <obo:IAO_0000412 rdf:resource="&obo;chebi.owl"/>
    </rdf:Description>
    <rdf:Description rdf:about="&obo;CHEBI_35523">
        <obo:IAO_0000412 rdf:resource="&obo;chebi.owl"/>
    </rdf:Description>
    <rdf:Description rdf:about="&obo;UBERON_0000992">
        <core:homologous_in rdf:resource="&obo;NCBITaxon_7742"/>
        <obo:IAO_0000412 rdf:resource="&obo;uberon.owl"/>
        <oboInOwl:inSubset rdf:resource="&obo;uberon/core#efo_slim"/>
        <oboInOwl:inSubset rdf:resource="&obo;uberon/core#organ_slim"/>
        <oboInOwl:inSubset rdf:resource="&obo;uberon/core#uberon_slim"/>
        <oboInOwl:inSubset rdf:resource="&obo;uberon/core#vertebrate_core"/>
    </rdf:Description>
    <rdf:Description rdf:about="&obo;UBERON_0001977">
        <obo:IAO_0000412 rdf:resource="&obo;uberon.owl"/>
    </rdf:Description>
    <rdf:Description rdf:about="&obo;UBERON_0001976">
        <obo:IAO_0000412 rdf:resource="&obo;uberon.owl"/>
    </rdf:Description>
    <rdf:Description rdf:about="&obo;UBERON_0001979">
        <obo:IAO_0000412 rdf:resource="&obo;uberon.owl"/>
    </rdf:Description>
    <rdf:Description rdf:about="&obo;UBERON_0000979">
        <obo:IAO_0000412 rdf:resource="&obo;uberon.owl"/>
    </rdf:Description>
    <rdf:Description rdf:about="&obo;UBERON_0000975">
        <obo:IAO_0000412 rdf:resource="&obo;uberon.owl"/>
    </rdf:Description>
    <rdf:Description rdf:about="&obo;NCBITaxon_10090">
        <obo:IAO_0000412 rdf:resource="&obo;ncbitaxon.owl"/>
    </rdf:Description>
    <rdf:Description rdf:about="&obo;UBERON_0009579">
        <obo:IAO_0000412 rdf:resource="&obo;uberon.owl"/>
    </rdf:Description>
    <rdf:Description rdf:about="&obo;UBERON_0000976">
        <obo:IAO_0000412 rdf:resource="&obo;uberon.owl"/>
    </rdf:Description>
    <rdf:Description rdf:about="&obo;UBERON_0001049">
        <obo:IAO_0000412 rdf:resource="&obo;uberon.owl"/>
    </rdf:Description>
    <rdf:Description rdf:about="&obo;UBERON_0001044">
        <obo:IAO_0000412 rdf:resource="&obo;uberon.owl"/>
    </rdf:Description>
    <rdf:Description rdf:about="&obo;UBERON_0001043">
        <core:homologous_in rdf:resource="&obo;NCBITaxon_7742"/>
        <obo:IAO_0000412 rdf:resource="&obo;uberon.owl"/>
        <oboInOwl:inSubset rdf:resource="&obo;uberon/core#efo_slim"/>
        <oboInOwl:inSubset rdf:resource="&obo;uberon/core#major_organ"/>
        <oboInOwl:inSubset rdf:resource="&obo;uberon/core#organ_slim"/>
        <oboInOwl:inSubset rdf:resource="&obo;uberon/core#uberon_slim"/>
        <oboInOwl:inSubset rdf:resource="&obo;uberon/core#vertebrate_core"/>
    </rdf:Description>
    <rdf:Description rdf:about="&obo;UBERON_0000981">
        <obo:IAO_0000412 rdf:resource="&obo;uberon.owl"/>
    </rdf:Description>
    <rdf:Description rdf:about="&obo;CLO_0002334">
        <obo:IAO_0000412 rdf:resource="&obo;clo.owl"/>
    </rdf:Description>
    <rdf:Description rdf:about="&obo;UBERON_0000155">
        <obo:IAO_0000412 rdf:resource="&obo;uberon.owl"/>
    </rdf:Description>
    <rdf:Description rdf:about="&obo;UBERON_0000980">
        <obo:IAO_0000412 rdf:resource="&obo;uberon.owl"/>
    </rdf:Description>
    <rdf:Description rdf:about="&obo;CHEBI_38807">
        <obo:IAO_0000412 rdf:resource="&obo;chebi.owl"/>
    </rdf:Description>
    <rdf:Description rdf:about="&obo;UBERON_0001053">
        <obo:IAO_0000412 rdf:resource="&obo;uberon.owl"/>
    </rdf:Description>
    <rdf:Description rdf:about="&obo;CHEBI_38808">
        <obo:IAO_0000412 rdf:resource="&obo;chebi.owl"/>
    </rdf:Description>
    <rdf:Description rdf:about="&obo;UBERON_0000966">
        <obo:IAO_0000412 rdf:resource="&obo;uberon.owl"/>
    </rdf:Description>
    <rdf:Description rdf:about="&obo;CHEBI_38809">
        <obo:IAO_0000412 rdf:resource="&obo;chebi.owl"/>
    </rdf:Description>
    <rdf:Description rdf:about="&obo;UBERON_0000963">
        <obo:IAO_0000412 rdf:resource="&obo;uberon.owl"/>
    </rdf:Description>
    <rdf:Description rdf:about="&obo;UBERON_0001058">
        <obo:IAO_0000412 rdf:resource="&obo;uberon.owl"/>
    </rdf:Description>
    <rdf:Description rdf:about="&obo;UBERON_0001057">
        <obo:IAO_0000412 rdf:resource="&obo;uberon.owl"/>
    </rdf:Description>
    <rdf:Description rdf:about="&obo;UBERON_0001054">
        <obo:IAO_0000412 rdf:resource="&obo;uberon.owl"/>
    </rdf:Description>
    <rdf:Description rdf:about="&obo;UBERON_0001916">
        <obo:IAO_0000412 rdf:resource="&obo;uberon.owl"/>
    </rdf:Description>
    <rdf:Description rdf:about="&obo;UBERON_0001915">
        <obo:IAO_0000412 rdf:resource="&obo;uberon.owl"/>
    </rdf:Description>
    <rdf:Description rdf:about="&obo;UBERON_0001913">
        <obo:IAO_0000412 rdf:resource="&obo;uberon.owl"/>
    </rdf:Description>
    <rdf:Description rdf:about="&obo;UBERON_0000160">
        <core:homologous_in rdf:resource="&obo;NCBITaxon_7742"/>
        <obo:IAO_0000412 rdf:resource="&obo;uberon.owl"/>
        <oboInOwl:inSubset rdf:resource="&obo;uberon/core#efo_slim"/>
        <oboInOwl:inSubset rdf:resource="&obo;uberon/core#uberon_slim"/>
        <oboInOwl:inSubset rdf:resource="&obo;uberon/core#vertebrate_core"/>
    </rdf:Description>
    <rdf:Description rdf:about="&obo;UBERON_0001911">
        <obo:IAO_0000412 rdf:resource="&obo;uberon.owl"/>
    </rdf:Description>
    <rdf:Description rdf:about="&obo;CHEBI_66956">
        <obo:IAO_0000412 rdf:resource="&obo;chebi.owl"/>
    </rdf:Description>
    <rdf:Description rdf:about="&obo;UBERON_0000970">
        <obo:IAO_0000412 rdf:resource="&obo;uberon.owl"/>
    </rdf:Description>
    <rdf:Description rdf:about="&obo;UBERON_0000971">
        <obo:IAO_0000412 rdf:resource="&obo;uberon.owl"/>
    </rdf:Description>
    <rdf:Description rdf:about="&obo;UBERON_0001919">
        <obo:IAO_0000412 rdf:resource="&obo;uberon.owl"/>
    </rdf:Description>
    <rdf:Description rdf:about="&obo;UBERON_0001918">
        <obo:IAO_0000412 rdf:resource="&obo;uberon.owl"/>
    </rdf:Description>
    <rdf:Description rdf:about="&obo;UBERON_0001917">
        <obo:IAO_0000412 rdf:resource="&obo;uberon.owl"/>
    </rdf:Description>
    <rdf:Description rdf:about="&obo;CHEBI_63490">
        <obo:IAO_0000412 rdf:resource="&obo;chebi.owl"/>
    </rdf:Description>
    <rdf:Description rdf:about="&obo;UBERON_0000955">
        <core:homologous_in rdf:resource="&obo;NCBITaxon_7742"/>
        <obo:IAO_0000412 rdf:resource="&obo;uberon.owl"/>
        <oboInOwl:inSubset rdf:resource="&obo;uberon/core#efo_slim"/>
        <oboInOwl:inSubset rdf:resource="&obo;uberon/core#major_organ"/>
        <oboInOwl:inSubset rdf:resource="&obo;uberon/core#uberon_slim"/>
        <oboInOwl:inSubset rdf:resource="&obo;uberon/core#vertebrate_core"/>
    </rdf:Description>
    <rdf:Description rdf:about="&obo;UBERON_0000957">
        <obo:IAO_0000412 rdf:resource="&obo;uberon.owl"/>
    </rdf:Description>
    <rdf:Description rdf:about="&obo;UBERON_0001062">
        <obo:IAO_0000412 rdf:resource="&obo;uberon.owl"/>
        <oboInOwl:inSubset rdf:resource="&obo;uberon/core#upper_level"/>
    </rdf:Description>
    <rdf:Description rdf:about="&obo;UBERON_0001066">
        <obo:IAO_0000412 rdf:resource="&obo;uberon.owl"/>
    </rdf:Description>
    <rdf:Description rdf:about="&obo;UBERON_0009593">
        <obo:IAO_0000412 rdf:resource="&obo;uberon.owl"/>
    </rdf:Description>
    <rdf:Description rdf:about="&obo;UBERON_0009596">
        <obo:IAO_0000412 rdf:resource="&obo;uberon.owl"/>
    </rdf:Description>
    <rdf:Description rdf:about="&obo;UBERON_0009598">
        <obo:IAO_0000412 rdf:resource="&obo;uberon.owl"/>
    </rdf:Description>
    <rdf:Description rdf:about="&obo;UBERON_0009597">
        <obo:IAO_0000412 rdf:resource="&obo;uberon.owl"/>
    </rdf:Description>
    <rdf:Description rdf:about="&obo;UBERON_0001951">
        <obo:IAO_0000412 rdf:resource="&obo;uberon.owl"/>
    </rdf:Description>
    <rdf:Description rdf:about="&obo;UBERON_0001952">
        <obo:IAO_0000412 rdf:resource="&obo;uberon.owl"/>
    </rdf:Description>
    <rdf:Description rdf:about="&obo;UBERON_0009599">
        <obo:IAO_0000412 rdf:resource="&obo;uberon.owl"/>
    </rdf:Description>
    <rdf:Description rdf:about="&obo;UBERON_0009590">
        <obo:IAO_0000412 rdf:resource="&obo;uberon.owl"/>
    </rdf:Description>
    <rdf:Description rdf:about="&obo;UBERON_0000171">
        <obo:IAO_0000412 rdf:resource="&obo;uberon.owl"/>
    </rdf:Description>
    <rdf:Description rdf:about="&obo;UBERON_0001949">
        <obo:IAO_0000412 rdf:resource="&obo;uberon.owl"/>
    </rdf:Description>
    <rdf:Description rdf:about="&obo;UBERON_0009591">
        <obo:IAO_0000412 rdf:resource="&obo;uberon.owl"/>
    </rdf:Description>
    <rdf:Description rdf:about="&obo;UBERON_0000173">
        <obo:IAO_0000412 rdf:resource="&obo;uberon.owl"/>
    </rdf:Description>
    <rdf:Description rdf:about="&obo;UBERON_0009592">
        <obo:IAO_0000412 rdf:resource="&obo;uberon.owl"/>
    </rdf:Description>
    <rdf:Description rdf:about="&obo;UBERON_0000178">
        <obo:IAO_0000412 rdf:resource="&obo;uberon.owl"/>
    </rdf:Description>
    <rdf:Description rdf:about="&obo;UBERON_0000179">
        <obo:IAO_0000412 rdf:resource="&obo;uberon.owl"/>
    </rdf:Description>
    <rdf:Description rdf:about="&obo;UBERON_0000961">
        <obo:IAO_0000412 rdf:resource="&obo;uberon.owl"/>
    </rdf:Description>
    <rdf:Description rdf:about="&obo;UBERON_0000962">
        <obo:IAO_0000412 rdf:resource="&obo;uberon.owl"/>
    </rdf:Description>
    <rdf:Description rdf:about="&obo;UBERON_0001071">
        <obo:IAO_0000412 rdf:resource="&obo;uberon.owl"/>
    </rdf:Description>
    <rdf:Description rdf:about="&obo;UBERON_0001070">
        <obo:IAO_0000412 rdf:resource="&obo;uberon.owl"/>
    </rdf:Description>
    <rdf:Description rdf:about="&obo;UBERON_0000942">
        <obo:IAO_0000412 rdf:resource="&obo;uberon.owl"/>
    </rdf:Description>
    <rdf:Description rdf:about="&obo;UBERON_0000941">
        <obo:IAO_0000412 rdf:resource="&obo;uberon.owl"/>
    </rdf:Description>
    <rdf:Description rdf:about="&obo;UBERON_0000948">
        <obo:IAO_0000412 rdf:resource="&obo;uberon.owl"/>
    </rdf:Description>
    <rdf:Description rdf:about="&obo;UBERON_0001075">
        <obo:IAO_0000412 rdf:resource="&obo;uberon.owl"/>
    </rdf:Description>
    <rdf:Description rdf:about="&obo;CHEBI_73618">
        <obo:IAO_0000412 rdf:resource="&obo;chebi.owl"/>
    </rdf:Description>
    <rdf:Description rdf:about="&obo;UBERON_0000947">
        <obo:IAO_0000412 rdf:resource="&obo;uberon.owl"/>
    </rdf:Description>
    <rdf:Description rdf:about="&obo;UBERON_0001072">
        <obo:IAO_0000412 rdf:resource="&obo;uberon.owl"/>
    </rdf:Description>
    <rdf:Description rdf:about="&obo;UBERON_0000945">
        <core:homologous_in rdf:resource="&obo;NCBITaxon_7742"/>
        <obo:RO_0002161 rdf:resource="&obo;NCBITaxon_7955"/>
        <obo:IAO_0000412 rdf:resource="&obo;uberon.owl"/>
        <oboInOwl:inSubset rdf:resource="&obo;uberon/core#efo_slim"/>
        <oboInOwl:inSubset rdf:resource="&obo;uberon/core#major_organ"/>
        <oboInOwl:inSubset rdf:resource="&obo;uberon/core#organ_slim"/>
        <oboInOwl:inSubset rdf:resource="&obo;uberon/core#uberon_slim"/>
        <oboInOwl:inSubset rdf:resource="&obo;uberon/core#vertebrate_core"/>
    </rdf:Description>
    <rdf:Description rdf:about="&obo;CHEBI_38828">
        <obo:IAO_0000412 rdf:resource="&obo;chebi.owl"/>
    </rdf:Description>
    <rdf:Description rdf:about="&obo;UBERON_0009585">
        <obo:IAO_0000412 rdf:resource="&obo;uberon.owl"/>
    </rdf:Description>
    <rdf:Description rdf:about="&obo;UBERON_0009584">
        <obo:IAO_0000412 rdf:resource="&obo;uberon.owl"/>
    </rdf:Description>
    <rdf:Description rdf:about="&obo;UBERON_0009583">
        <obo:IAO_0000412 rdf:resource="&obo;uberon.owl"/>
    </rdf:Description>
    <rdf:Description rdf:about="&obo;UBERON_0009589">
        <obo:IAO_0000412 rdf:resource="&obo;uberon.owl"/>
    </rdf:Description>
    <rdf:Description rdf:about="&obo;UBERON_0009588">
        <obo:IAO_0000412 rdf:resource="&obo;uberon.owl"/>
    </rdf:Description>
    <rdf:Description rdf:about="&obo;UBERON_0009587">
        <obo:IAO_0000412 rdf:resource="&obo;uberon.owl"/>
    </rdf:Description>
    <rdf:Description rdf:about="&obo;UBERON_0007440">
        <obo:IAO_0000412 rdf:resource="&obo;uberon.owl"/>
    </rdf:Description>
    <rdf:Description rdf:about="&obo;UBERON_0009586">
        <obo:IAO_0000412 rdf:resource="&obo;uberon.owl"/>
    </rdf:Description>
    <rdf:Description rdf:about="&obo;UBERON_0009580">
        <obo:IAO_0000412 rdf:resource="&obo;uberon.owl"/>
    </rdf:Description>
    <rdf:Description rdf:about="&obo;UBERON_0009581">
        <obo:IAO_0000412 rdf:resource="&obo;uberon.owl"/>
    </rdf:Description>
    <rdf:Description rdf:about="&obo;UBERON_0000950">
        <obo:IAO_0000412 rdf:resource="&obo;uberon.owl"/>
    </rdf:Description>
    <rdf:Description rdf:about="&obo;UBERON_0000951">
        <obo:IAO_0000412 rdf:resource="&obo;uberon.owl"/>
    </rdf:Description>
    <rdf:Description rdf:about="&obo;UBERON_0000120">
        <obo:IAO_0000412 rdf:resource="&obo;uberon.owl"/>
    </rdf:Description>
    <rdf:Description rdf:about="&obo;UBERON_0000121">
        <obo:IAO_0000412 rdf:resource="&obo;uberon.owl"/>
    </rdf:Description>
    <rdf:Description rdf:about="&obo;UBERON_0000124">
        <obo:IAO_0000412 rdf:resource="&obo;uberon.owl"/>
    </rdf:Description>
    <rdf:Description rdf:about="&obo;UBERON_0000123">
        <obo:IAO_0000412 rdf:resource="&obo;uberon.owl"/>
    </rdf:Description>
    <rdf:Description rdf:about="&obo;GO_0010737">
        <obo:IAO_0000412 rdf:resource="&obo;go.owl"/>
    </rdf:Description>
    <rdf:Description rdf:about="&obo;UBERON_0005572">
        <obo:IAO_0000412 rdf:resource="&obo;uberon.owl"/>
    </rdf:Description>
    <rdf:Description rdf:about="&obo;UBERON_0010437">
        <obo:IAO_0000412 rdf:resource="&obo;uberon.owl"/>
    </rdf:Description>
    <rdf:Description rdf:about="&obo;CHEBI_67195">
        <obo:IAO_0000412 rdf:resource="&obo;chebi.owl"/>
    </rdf:Description>
    <rdf:Description rdf:about="&obo;CHEBI_67198">
        <obo:IAO_0000412 rdf:resource="&obo;chebi.owl"/>
    </rdf:Description>
    <rdf:Description rdf:about="&obo;CHEBI_67199">
        <obo:IAO_0000412 rdf:resource="&obo;chebi.owl"/>
    </rdf:Description>
    <rdf:Description rdf:about="&obo;UBERON_0000118">
        <obo:IAO_0000412 rdf:resource="&obo;uberon.owl"/>
    </rdf:Description>
    <rdf:Description rdf:about="&obo;UBERON_0000119">
        <obo:IAO_0000412 rdf:resource="&obo;uberon.owl"/>
    </rdf:Description>
    <rdf:Description rdf:about="&obo;DOID_120">
        <obo:IAO_0000412 rdf:resource="&obo;doid.owl"/>
    </rdf:Description>
    <rdf:Description rdf:about="&obo;UBERON_0005575">
        <obo:IAO_0000412 rdf:resource="&obo;uberon.owl"/>
    </rdf:Description>
    <rdf:Description rdf:about="&obo;UBERON_0005578">
        <obo:IAO_0000412 rdf:resource="&obo;uberon.owl"/>
    </rdf:Description>
    <rdf:Description rdf:about="&obo;UBERON_0000115">
        <obo:IAO_0000412 rdf:resource="&obo;uberon.owl"/>
    </rdf:Description>
    <rdf:Description rdf:about="&obo;UBERON_0000114">
        <obo:IAO_0000412 rdf:resource="&obo;uberon.owl"/>
    </rdf:Description>
    <rdf:Description rdf:about="&obo;GO_0002574">
        <obo:IAO_0000412 rdf:resource="&obo;go.owl"/>
    </rdf:Description>
    <rdf:Description rdf:about="&obo;UBERON_0005562">
        <obo:IAO_0000412 rdf:resource="&obo;uberon.owl"/>
    </rdf:Description>
    <rdf:Description rdf:about="&obo;UBERON_0010428">
        <obo:IAO_0000412 rdf:resource="&obo;uberon.owl"/>
    </rdf:Description>
    <rdf:Description rdf:about="&obo;UBERON_0007354">
        <obo:IAO_0000412 rdf:resource="&obo;uberon.owl"/>
    </rdf:Description>
    <rdf:Description rdf:about="&obo;UBERON_0005563">
        <obo:IAO_0000412 rdf:resource="&obo;uberon.owl"/>
    </rdf:Description>
    <rdf:Description rdf:about="&obo;UBERON_0007355">
        <obo:IAO_0000412 rdf:resource="&obo;uberon.owl"/>
    </rdf:Description>
    <rdf:Description rdf:about="&obo;UBERON_0007356">
        <obo:IAO_0000412 rdf:resource="&obo;uberon.owl"/>
    </rdf:Description>
    <rdf:Description rdf:about="&obo;UBERON_0010424">
        <obo:IAO_0000412 rdf:resource="&obo;uberon.owl"/>
    </rdf:Description>
    <rdf:Description rdf:about="&obo;UBERON_0010423">
        <obo:IAO_0000412 rdf:resource="&obo;uberon.owl"/>
    </rdf:Description>
    <rdf:Description rdf:about="&obo;CHEBI_67189">
        <obo:IAO_0000412 rdf:resource="&obo;chebi.owl"/>
    </rdf:Description>
    <rdf:Description rdf:about="&obo;UBERON_0005568">
        <obo:IAO_0000412 rdf:resource="&obo;uberon.owl"/>
    </rdf:Description>
    <rdf:Description rdf:about="&obo;CHEBI_48706">
        <obo:IAO_0000412 rdf:resource="&obo;chebi.owl"/>
    </rdf:Description>
    <rdf:Description rdf:about="&obo;CHEBI_48705">
        <obo:IAO_0000412 rdf:resource="&obo;chebi.owl"/>
    </rdf:Description>
    <rdf:Description rdf:about="&obo;UBERON_0007357">
        <obo:IAO_0000412 rdf:resource="&obo;uberon.owl"/>
    </rdf:Description>
    <rdf:Description rdf:about="&obo;UBERON_0007358">
        <obo:IAO_0000412 rdf:resource="&obo;uberon.owl"/>
    </rdf:Description>
    <rdf:Description rdf:about="&obo;UBERON_0005564">
        <obo:IAO_0000412 rdf:resource="&obo;uberon.owl"/>
    </rdf:Description>
    <rdf:Description rdf:about="&obo;UBERON_0007359">
        <obo:IAO_0000412 rdf:resource="&obo;uberon.owl"/>
    </rdf:Description>
    <rdf:Description rdf:about="&obo;UBERON_0005565">
        <obo:IAO_0000412 rdf:resource="&obo;uberon.owl"/>
    </rdf:Description>
    <rdf:Description rdf:about="&obo;GO_0005829">
        <obo:IAO_0000412 rdf:resource="&obo;go.owl"/>
        <oboInOwl:inSubset rdf:resource="&obo;go#goslim_aspergillus"/>
        <oboInOwl:inSubset rdf:resource="&obo;go#goslim_generic"/>
        <oboInOwl:inSubset rdf:resource="&obo;go#goslim_plant"/>
        <oboInOwl:inSubset rdf:resource="&obo;go#gosubset_prok"/>
    </rdf:Description>
    <rdf:Description rdf:about="&obo;UBERON_0000144">
        <obo:IAO_0000412 rdf:resource="&obo;uberon.owl"/>
    </rdf:Description>
    <rdf:Description rdf:about="&obo;CHEBI_59680">
        <obo:IAO_0000412 rdf:resource="&obo;chebi.owl"/>
    </rdf:Description>
    <rdf:Description rdf:about="&obo;UBERON_0003209">
        <obo:IAO_0000412 rdf:resource="&obo;uberon.owl"/>
    </rdf:Description>
    <rdf:Description rdf:about="&obo;CHEBI_59683">
        <obo:IAO_0000412 rdf:resource="&obo;chebi.owl"/>
    </rdf:Description>
    <rdf:Description rdf:about="&obo;UBERON_0007362">
        <obo:IAO_0000412 rdf:resource="&obo;uberon.owl"/>
    </rdf:Description>
    <rdf:Description rdf:about="&obo;UBERON_0003212">
        <obo:IAO_0000412 rdf:resource="&obo;uberon.owl"/>
    </rdf:Description>
    <rdf:Description rdf:about="&obo;UBERON_0005590">
        <obo:IAO_0000412 rdf:resource="&obo;uberon.owl"/>
    </rdf:Description>
    <rdf:Description rdf:about="&obo;UBERON_0003210">
        <obo:IAO_0000412 rdf:resource="&obo;uberon.owl"/>
    </rdf:Description>
    <rdf:Description rdf:about="&obo;UBERON_0003211">
        <obo:IAO_0000412 rdf:resource="&obo;uberon.owl"/>
    </rdf:Description>
    <rdf:Description rdf:about="&obo;UBERON_0007361">
        <obo:IAO_0000412 rdf:resource="&obo;uberon.owl"/>
    </rdf:Description>
    <rdf:Description rdf:about="&obo;CHEBI_71476">
        <obo:IAO_0000412 rdf:resource="&obo;chebi.owl"/>
    </rdf:Description>
    <rdf:Description rdf:about="&obo;UBERON_0007366">
        <obo:IAO_0000412 rdf:resource="&obo;uberon.owl"/>
    </rdf:Description>
    <rdf:Description rdf:about="&obo;UBERON_0005594">
        <obo:IAO_0000412 rdf:resource="&obo;uberon.owl"/>
    </rdf:Description>
    <rdf:Description rdf:about="&obo;CHEBI_52290">
        <obo:IAO_0000412 rdf:resource="&obo;chebi.owl"/>
    </rdf:Description>
    <rdf:Description rdf:about="&obo;UBERON_0007365">
        <obo:IAO_0000412 rdf:resource="&obo;uberon.owl"/>
    </rdf:Description>
    <rdf:Description rdf:about="&obo;UBERON_0005598">
        <obo:IAO_0000412 rdf:resource="&obo;uberon.owl"/>
    </rdf:Description>
    <rdf:Description rdf:about="&obo;UBERON_0005599">
        <obo:IAO_0000412 rdf:resource="&obo;uberon.owl"/>
    </rdf:Description>
    <rdf:Description rdf:about="&obo;GO_0065009">
        <obo:IAO_0000412 rdf:resource="&obo;go.owl"/>
        <oboInOwl:inSubset rdf:resource="&obo;go#gosubset_prok"/>
    </rdf:Description>
    <rdf:Description rdf:about="&obo;GO_0006281">
        <obo:IAO_0000412 rdf:resource="&obo;go.owl"/>
        <oboInOwl:inSubset rdf:resource="&obo;go#goslim_pir"/>
        <oboInOwl:inSubset rdf:resource="&obo;go#goslim_pombe"/>
        <oboInOwl:inSubset rdf:resource="&obo;go#goslim_yeast"/>
        <oboInOwl:inSubset rdf:resource="&obo;go#gosubset_prok"/>
    </rdf:Description>
    <rdf:Description rdf:about="&obo;UBERON_0005581">
        <obo:IAO_0000412 rdf:resource="&obo;uberon.owl"/>
    </rdf:Description>
    <rdf:Description rdf:about="&obo;UBERON_0007374">
        <obo:IAO_0000412 rdf:resource="&obo;uberon.owl"/>
    </rdf:Description>
    <rdf:Description rdf:about="&obo;UBERON_0005584">
        <obo:IAO_0000412 rdf:resource="&obo;uberon.owl"/>
    </rdf:Description>
    <rdf:Description rdf:about="&obo;UBERON_0007376">
        <obo:IAO_0000412 rdf:resource="&obo;uberon.owl"/>
    </rdf:Description>
    <rdf:Description rdf:about="&obo;UBERON_0005587">
        <obo:IAO_0000412 rdf:resource="&obo;uberon.owl"/>
    </rdf:Description>
    <rdf:Description rdf:about="&obo;UBERON_0010400">
        <obo:IAO_0000412 rdf:resource="&obo;uberon.owl"/>
    </rdf:Description>
    <rdf:Description rdf:about="&obo;UBERON_0003229">
        <obo:IAO_0000412 rdf:resource="&obo;uberon.owl"/>
    </rdf:Description>
    <rdf:Description rdf:about="&obo;UBERON_0009602">
        <obo:IAO_0000412 rdf:resource="&obo;uberon.owl"/>
    </rdf:Description>
    <rdf:Description rdf:about="&obo;UBERON_0003231">
        <obo:IAO_0000412 rdf:resource="&obo;uberon.owl"/>
    </rdf:Description>
    <rdf:Description rdf:about="&obo;UBERON_0009601">
        <obo:IAO_0000412 rdf:resource="&obo;uberon.owl"/>
    </rdf:Description>
    <rdf:Description rdf:about="&obo;UBERON_0003230">
        <obo:IAO_0000412 rdf:resource="&obo;uberon.owl"/>
    </rdf:Description>
    <rdf:Description rdf:about="&obo;UBERON_0009603">
        <obo:IAO_0000412 rdf:resource="&obo;uberon.owl"/>
    </rdf:Description>
    <rdf:Description rdf:about="&obo;UBERON_0007389">
        <obo:IAO_0000412 rdf:resource="&obo;uberon.owl"/>
    </rdf:Description>
    <rdf:Description rdf:about="&obo;UBERON_0003239">
        <obo:IAO_0000412 rdf:resource="&obo;uberon.owl"/>
    </rdf:Description>
    <rdf:Description rdf:about="&obo;UBERON_0003238">
        <obo:IAO_0000412 rdf:resource="&obo;uberon.owl"/>
    </rdf:Description>
    <rdf:Description rdf:about="&obo;UBERON_0003236">
        <obo:IAO_0000412 rdf:resource="&obo;uberon.owl"/>
    </rdf:Description>
    <rdf:Description rdf:about="&obo;UBERON_0003235">
        <obo:IAO_0000412 rdf:resource="&obo;uberon.owl"/>
    </rdf:Description>
    <rdf:Description rdf:about="&obo;UBERON_0003234">
        <obo:IAO_0000412 rdf:resource="&obo;uberon.owl"/>
    </rdf:Description>
    <rdf:Description rdf:about="&obo;UBERON_0009600">
        <obo:IAO_0000412 rdf:resource="&obo;uberon.owl"/>
    </rdf:Description>
    <rdf:Description rdf:about="&obo;UBERON_0003233">
        <obo:IAO_0000412 rdf:resource="&obo;uberon.owl"/>
    </rdf:Description>
    <rdf:Description rdf:about="&obo;UBERON_0003232">
        <obo:IAO_0000412 rdf:resource="&obo;uberon.owl"/>
    </rdf:Description>
    <rdf:Description rdf:about="&obo;CHEBI_59672">
        <obo:IAO_0000412 rdf:resource="&obo;chebi.owl"/>
    </rdf:Description>
    <rdf:Description rdf:about="&obo;UBERON_0007390">
        <obo:IAO_0000412 rdf:resource="&obo;uberon.owl"/>
    </rdf:Description>
    <rdf:Description rdf:about="&obo;UBERON_0007391">
        <obo:IAO_0000412 rdf:resource="&obo;uberon.owl"/>
    </rdf:Description>
    <rdf:Description rdf:about="&obo;CHEBI_49323">
        <obo:IAO_0000412 rdf:resource="&obo;chebi.owl"/>
    </rdf:Description>
    <rdf:Description rdf:about="&obo;CHEBI_49325">
        <obo:IAO_0000412 rdf:resource="&obo;chebi.owl"/>
    </rdf:Description>
    <rdf:Description rdf:about="&obo;CHEBI_49324">
        <obo:IAO_0000412 rdf:resource="&obo;chebi.owl"/>
    </rdf:Description>
    <rdf:Description rdf:about="&obo;CHEBI_49326">
        <obo:IAO_0000412 rdf:resource="&obo;chebi.owl"/>
    </rdf:Description>
    <rdf:Description rdf:about="&obo;UBERON_0009614">
        <obo:IAO_0000412 rdf:resource="&obo;uberon.owl"/>
    </rdf:Description>
    <rdf:Description rdf:about="&obo;UBERON_0003220">
        <obo:IAO_0000412 rdf:resource="&obo;uberon.owl"/>
    </rdf:Description>
    <rdf:Description rdf:about="&obo;UBERON_0009618">
        <obo:IAO_0000412 rdf:resource="&obo;uberon.owl"/>
    </rdf:Description>
    <rdf:Description rdf:about="&obo;UBERON_0009617">
        <obo:IAO_0000412 rdf:resource="&obo;uberon.owl"/>
    </rdf:Description>
    <rdf:Description rdf:about="&obo;CHEBI_73668">
        <obo:IAO_0000412 rdf:resource="&obo;chebi.owl"/>
    </rdf:Description>
    <rdf:Description rdf:about="&obo;UBERON_0003225">
        <obo:IAO_0000412 rdf:resource="&obo;uberon.owl"/>
    </rdf:Description>
    <rdf:Description rdf:about="&obo;UBERON_0003228">
        <obo:IAO_0000412 rdf:resource="&obo;uberon.owl"/>
    </rdf:Description>
    <rdf:Description rdf:about="&obo;UBERON_0009611">
        <obo:IAO_0000412 rdf:resource="&obo;uberon.owl"/>
    </rdf:Description>
    <rdf:Description rdf:about="&obo;UBERON_0003222">
        <obo:IAO_0000412 rdf:resource="&obo;uberon.owl"/>
    </rdf:Description>
    <rdf:Description rdf:about="&obo;UBERON_0003221">
        <obo:IAO_0000412 rdf:resource="&obo;uberon.owl"/>
    </rdf:Description>
    <rdf:Description rdf:about="&obo;UBERON_0009610">
        <obo:IAO_0000412 rdf:resource="&obo;uberon.owl"/>
    </rdf:Description>
    <rdf:Description rdf:about="&obo;UBERON_0010422">
        <obo:IAO_0000412 rdf:resource="&obo;uberon.owl"/>
    </rdf:Description>
    <rdf:Description rdf:about="&obo;UBERON_0010421">
        <obo:IAO_0000412 rdf:resource="&obo;uberon.owl"/>
    </rdf:Description>
    <rdf:Description rdf:about="&obo;UBERON_0010420">
        <obo:IAO_0000412 rdf:resource="&obo;uberon.owl"/>
    </rdf:Description>
    <rdf:Description rdf:about="&obo;GO_0048812">
        <obo:IAO_0000412 rdf:resource="&obo;go.owl"/>
    </rdf:Description>
    <rdf:Description rdf:about="&obo;CHEBI_59647">
        <obo:IAO_0000412 rdf:resource="&obo;chebi.owl"/>
    </rdf:Description>
    <rdf:Description rdf:about="&obo;UBERON_0009629">
        <obo:IAO_0000412 rdf:resource="&obo;uberon.owl"/>
    </rdf:Description>
    <rdf:Description rdf:about="&obo;UBERON_0009624">
        <obo:IAO_0000412 rdf:resource="&obo;uberon.owl"/>
    </rdf:Description>
    <rdf:Description rdf:about="&obo;UBERON_0003250">
        <obo:IAO_0000412 rdf:resource="&obo;uberon.owl"/>
    </rdf:Description>
    <rdf:Description rdf:about="&obo;UBERON_0009625">
        <obo:IAO_0000412 rdf:resource="&obo;uberon.owl"/>
    </rdf:Description>
    <rdf:Description rdf:about="&obo;UBERON_0009620">
        <obo:IAO_0000412 rdf:resource="&obo;uberon.owl"/>
    </rdf:Description>
    <rdf:Description rdf:about="&obo;UBERON_0010414">
        <obo:IAO_0000412 rdf:resource="&obo;uberon.owl"/>
    </rdf:Description>
    <rdf:Description rdf:about="&obo;UBERON_0010412">
        <obo:IAO_0000412 rdf:resource="&obo;uberon.owl"/>
    </rdf:Description>
    <rdf:Description rdf:about="&obo;UBERON_0009622">
        <obo:IAO_0000412 rdf:resource="&obo;uberon.owl"/>
    </rdf:Description>
    <rdf:Description rdf:about="&obo;UBERON_0010413">
        <obo:IAO_0000412 rdf:resource="&obo;uberon.owl"/>
    </rdf:Description>
    <rdf:Description rdf:about="&obo;UBERON_0009621">
        <obo:IAO_0000412 rdf:resource="&obo;uberon.owl"/>
    </rdf:Description>
    <rdf:Description rdf:about="&obo;UBERON_0010419">
        <obo:IAO_0000412 rdf:resource="&obo;uberon.owl"/>
    </rdf:Description>
    <rdf:Description rdf:about="&obo;CHEBI_67170">
        <obo:IAO_0000412 rdf:resource="&obo;chebi.owl"/>
    </rdf:Description>
    <rdf:Description rdf:about="&obo;UBERON_0003259">
        <obo:IAO_0000412 rdf:resource="&obo;uberon.owl"/>
    </rdf:Description>
    <rdf:Description rdf:about="&obo;UBERON_0003258">
        <obo:IAO_0000412 rdf:resource="&obo;uberon.owl"/>
    </rdf:Description>
    <rdf:Description rdf:about="&obo;UBERON_0010411">
        <obo:IAO_0000412 rdf:resource="&obo;uberon.owl"/>
    </rdf:Description>
    <rdf:Description rdf:about="&obo;UBERON_0010410">
        <obo:IAO_0000412 rdf:resource="&obo;uberon.owl"/>
    </rdf:Description>
    <rdf:Description rdf:about="&obo;DOID_3594">
        <obo:IAO_0000412 rdf:resource="&obo;doid.owl"/>
    </rdf:Description>
    <rdf:Description rdf:about="&obo;UBERON_0009639">
        <obo:IAO_0000412 rdf:resource="&obo;uberon.owl"/>
    </rdf:Description>
    <rdf:Description rdf:about="&obo;UBERON_0009638">
        <obo:IAO_0000412 rdf:resource="&obo;uberon.owl"/>
    </rdf:Description>
    <rdf:Description rdf:about="&obo;UBERON_0003240">
        <obo:IAO_0000412 rdf:resource="&obo;uberon.owl"/>
    </rdf:Description>
    <rdf:Description rdf:about="&obo;UBERON_0009637">
        <obo:IAO_0000412 rdf:resource="&obo;uberon.owl"/>
    </rdf:Description>
    <rdf:Description rdf:about="&obo;UBERON_0009636">
        <obo:IAO_0000412 rdf:resource="&obo;uberon.owl"/>
    </rdf:Description>
    <rdf:Description rdf:about="&obo;UBERON_0003242">
        <obo:IAO_0000412 rdf:resource="&obo;uberon.owl"/>
    </rdf:Description>
    <rdf:Description rdf:about="&obo;UBERON_0009635">
        <obo:IAO_0000412 rdf:resource="&obo;uberon.owl"/>
    </rdf:Description>
    <rdf:Description rdf:about="&obo;UBERON_0003241">
        <obo:IAO_0000412 rdf:resource="&obo;uberon.owl"/>
    </rdf:Description>
    <rdf:Description rdf:about="&obo;UBERON_0003244">
        <obo:IAO_0000412 rdf:resource="&obo;uberon.owl"/>
    </rdf:Description>
    <rdf:Description rdf:about="&obo;UBERON_0010401">
        <obo:IAO_0000412 rdf:resource="&obo;uberon.owl"/>
    </rdf:Description>
    <rdf:Description rdf:about="&obo;CHEBI_60186">
        <obo:IAO_0000412 rdf:resource="&obo;chebi.owl"/>
    </rdf:Description>
    <rdf:Description rdf:about="&obo;UBERON_0003243">
        <obo:IAO_0000412 rdf:resource="&obo;uberon.owl"/>
    </rdf:Description>
    <rdf:Description rdf:about="&obo;UBERON_0003246">
        <obo:IAO_0000412 rdf:resource="&obo;uberon.owl"/>
    </rdf:Description>
    <rdf:Description rdf:about="&obo;UBERON_0010404">
        <obo:IAO_0000412 rdf:resource="&obo;uberon.owl"/>
    </rdf:Description>
    <rdf:Description rdf:about="&obo;UBERON_0003248">
        <obo:IAO_0000412 rdf:resource="&obo;uberon.owl"/>
    </rdf:Description>
    <rdf:Description rdf:about="&obo;UBERON_0010406">
        <obo:IAO_0000412 rdf:resource="&obo;uberon.owl"/>
    </rdf:Description>
    <rdf:Description rdf:about="&obo;UBERON_0003247">
        <obo:IAO_0000412 rdf:resource="&obo;uberon.owl"/>
    </rdf:Description>
    <rdf:Description rdf:about="&obo;UBERON_0010408">
        <obo:IAO_0000412 rdf:resource="&obo;uberon.owl"/>
    </rdf:Description>
    <rdf:Description rdf:about="&obo;UBERON_0003249">
        <obo:IAO_0000412 rdf:resource="&obo;uberon.owl"/>
    </rdf:Description>
    <rdf:Description rdf:about="&obo;UBERON_0003279">
        <obo:IAO_0000412 rdf:resource="&obo;uberon.owl"/>
    </rdf:Description>
    <rdf:Description rdf:about="&obo;UBERON_0003272">
        <obo:IAO_0000412 rdf:resource="&obo;uberon.owl"/>
    </rdf:Description>
    <rdf:Description rdf:about="&obo;CHEBI_67114">
        <obo:IAO_0000412 rdf:resource="&obo;chebi.owl"/>
    </rdf:Description>
    <rdf:Description rdf:about="&obo;UBERON_0003273">
        <obo:IAO_0000412 rdf:resource="&obo;uberon.owl"/>
    </rdf:Description>
    <rdf:Description rdf:about="&obo;UBERON_0003274">
        <obo:IAO_0000412 rdf:resource="&obo;uberon.owl"/>
    </rdf:Description>
    <rdf:Description rdf:about="&obo;GO_0005886">
        <obo:IAO_0000412 rdf:resource="&obo;go.owl"/>
        <oboInOwl:inSubset rdf:resource="&obo;go#goslim_aspergillus"/>
        <oboInOwl:inSubset rdf:resource="&obo;go#goslim_candida"/>
        <oboInOwl:inSubset rdf:resource="&obo;go#goslim_generic"/>
        <oboInOwl:inSubset rdf:resource="&obo;go#goslim_metagenomics"/>
        <oboInOwl:inSubset rdf:resource="&obo;go#goslim_plant"/>
        <oboInOwl:inSubset rdf:resource="&obo;go#goslim_yeast"/>
        <oboInOwl:inSubset rdf:resource="&obo;go#gosubset_prok"/>
    </rdf:Description>
    <rdf:Description rdf:about="&obo;UBERON_0003270">
        <obo:IAO_0000412 rdf:resource="&obo;uberon.owl"/>
    </rdf:Description>
    <rdf:Description rdf:about="&obo;UBERON_0003271">
        <obo:IAO_0000412 rdf:resource="&obo;uberon.owl"/>
    </rdf:Description>
    <rdf:Description rdf:about="&obo;UBERON_0002536">
        <obo:IAO_0000412 rdf:resource="&obo;uberon.owl"/>
    </rdf:Description>
    <rdf:Description rdf:about="&obo;UBERON_0002537">
        <obo:IAO_0000412 rdf:resource="&obo;uberon.owl"/>
    </rdf:Description>
    <rdf:Description rdf:about="&obo;UBERON_0002538">
        <obo:IAO_0000412 rdf:resource="&obo;uberon.owl"/>
    </rdf:Description>
    <rdf:Description rdf:about="&obo;UBERON_0002530">
        <obo:IAO_0000412 rdf:resource="&obo;uberon.owl"/>
    </rdf:Description>
    <rdf:Description rdf:about="&obo;UBERON_0003269">
        <obo:IAO_0000412 rdf:resource="&obo;uberon.owl"/>
    </rdf:Description>
    <rdf:Description rdf:about="&obo;CHEBI_72575">
        <obo:IAO_0000412 rdf:resource="&obo;chebi.owl"/>
    </rdf:Description>
    <rdf:Description rdf:about="&obo;UBERON_0003267">
        <obo:IAO_0000412 rdf:resource="&obo;uberon.owl"/>
    </rdf:Description>
    <rdf:Description rdf:about="&obo;UBERON_0003268">
        <obo:IAO_0000412 rdf:resource="&obo;uberon.owl"/>
    </rdf:Description>
    <rdf:Description rdf:about="&obo;UBERON_0003264">
        <obo:IAO_0000412 rdf:resource="&obo;uberon.owl"/>
    </rdf:Description>
    <rdf:Description rdf:about="&obo;UBERON_0004790">
        <obo:IAO_0000412 rdf:resource="&obo;uberon.owl"/>
    </rdf:Description>
    <rdf:Description rdf:about="&obo;UBERON_0003261">
        <obo:IAO_0000412 rdf:resource="&obo;uberon.owl"/>
    </rdf:Description>
    <rdf:Description rdf:about="&obo;CHEBI_67105">
        <obo:IAO_0000412 rdf:resource="&obo;chebi.owl"/>
    </rdf:Description>
    <rdf:Description rdf:about="&obo;CHEBI_50691">
        <obo:IAO_0000412 rdf:resource="&obo;chebi.owl"/>
    </rdf:Description>
    <rdf:Description rdf:about="&obo;UBERON_0003260">
        <obo:IAO_0000412 rdf:resource="&obo;uberon.owl"/>
    </rdf:Description>
    <rdf:Description rdf:about="&obo;NCBITaxon_10906">
        <obo:IAO_0000412 rdf:resource="&obo;ncbitaxon.owl"/>
    </rdf:Description>
    <rdf:Description rdf:about="&obo;DOID_3571">
        <obo:IAO_0000412 rdf:resource="&obo;doid.owl"/>
    </rdf:Description>
    <rdf:Description rdf:about="&obo;CHEBI_50696">
        <obo:IAO_0000412 rdf:resource="&obo;chebi.owl"/>
    </rdf:Description>
    <rdf:Description rdf:about="&obo;CHEBI_72571">
        <obo:IAO_0000412 rdf:resource="&obo;chebi.owl"/>
    </rdf:Description>
    <rdf:Description rdf:about="&obo;UBERON_0003298">
        <obo:IAO_0000412 rdf:resource="&obo;uberon.owl"/>
    </rdf:Description>
    <rdf:Description rdf:about="&obo;UBERON_0003299">
        <obo:IAO_0000412 rdf:resource="&obo;uberon.owl"/>
    </rdf:Description>
    <rdf:Description rdf:about="&obo;UBERON_0003290">
        <obo:IAO_0000412 rdf:resource="&obo;uberon.owl"/>
    </rdf:Description>
    <rdf:Description rdf:about="&obo;UBERON_0003291">
        <obo:IAO_0000412 rdf:resource="&obo;uberon.owl"/>
    </rdf:Description>
    <rdf:Description rdf:about="&obo;UBERON_0003292">
        <obo:IAO_0000412 rdf:resource="&obo;uberon.owl"/>
    </rdf:Description>
    <rdf:Description rdf:about="&obo;CHEBI_67137">
        <obo:IAO_0000412 rdf:resource="&obo;chebi.owl"/>
    </rdf:Description>
    <rdf:Description rdf:about="&obo;UBERON_0003293">
        <obo:IAO_0000412 rdf:resource="&obo;uberon.owl"/>
    </rdf:Description>
    <rdf:Description rdf:about="&obo;UBERON_0003294">
        <obo:IAO_0000412 rdf:resource="&obo;uberon.owl"/>
    </rdf:Description>
    <rdf:Description rdf:about="&obo;UBERON_0003295">
        <obo:IAO_0000412 rdf:resource="&obo;uberon.owl"/>
    </rdf:Description>
    <rdf:Description rdf:about="&obo;CHEBI_50684">
        <obo:IAO_0000412 rdf:resource="&obo;chebi.owl"/>
    </rdf:Description>
    <rdf:Description rdf:about="&obo;UBERON_0003296">
        <obo:IAO_0000412 rdf:resource="&obo;uberon.owl"/>
    </rdf:Description>
    <rdf:Description rdf:about="&obo;UBERON_0003297">
        <obo:IAO_0000412 rdf:resource="&obo;uberon.owl"/>
    </rdf:Description>
    <rdf:Description rdf:about="&obo;CHEBI_50683">
        <obo:IAO_0000412 rdf:resource="&obo;chebi.owl"/>
    </rdf:Description>
    <rdf:Description rdf:about="&obo;CHEBI_50685">
        <obo:IAO_0000412 rdf:resource="&obo;chebi.owl"/>
    </rdf:Description>
    <rdf:Description rdf:about="&obo;CHEBI_50689">
        <obo:IAO_0000412 rdf:resource="&obo;chebi.owl"/>
    </rdf:Description>
    <rdf:Description rdf:about="&obo;UBERON_0003289">
        <obo:IAO_0000412 rdf:resource="&obo;uberon.owl"/>
    </rdf:Description>
    <rdf:Description rdf:about="&obo;UBERON_0003288">
        <obo:IAO_0000412 rdf:resource="&obo;uberon.owl"/>
    </rdf:Description>
    <rdf:Description rdf:about="&obo;CHEBI_67126">
        <obo:IAO_0000412 rdf:resource="&obo;chebi.owl"/>
    </rdf:Description>
    <rdf:Description rdf:about="&obo;UBERON_0003280">
        <obo:IAO_0000412 rdf:resource="&obo;uberon.owl"/>
    </rdf:Description>
    <rdf:Description rdf:about="&obo;UBERON_0005502">
        <obo:IAO_0000412 rdf:resource="&obo;uberon.owl"/>
    </rdf:Description>
    <rdf:Description rdf:about="&obo;CHEBI_50671">
        <obo:IAO_0000412 rdf:resource="&obo;chebi.owl"/>
    </rdf:Description>
    <rdf:Description rdf:about="&obo;CHEBI_25212">
        <obo:IAO_0000412 rdf:resource="&obo;chebi.owl"/>
    </rdf:Description>
    <rdf:Description rdf:about="&obo;UBERON_0004760">
        <obo:IAO_0000412 rdf:resource="&obo;uberon.owl"/>
    </rdf:Description>
    <rdf:Description rdf:about="&obo;UBERON_0004767">
        <obo:IAO_0000412 rdf:resource="&obo;uberon.owl"/>
    </rdf:Description>
    <rdf:Description rdf:about="&obo;UBERON_0004768">
        <obo:IAO_0000412 rdf:resource="&obo;uberon.owl"/>
    </rdf:Description>
    <rdf:Description rdf:about="&obo;GO_0030424">
        <obo:IAO_0000412 rdf:resource="&obo;go.owl"/>
    </rdf:Description>
    <rdf:Description rdf:about="&obo;UBERON_0004765">
        <obo:IAO_0000412 rdf:resource="&obo;uberon.owl"/>
    </rdf:Description>
    <rdf:Description rdf:about="&obo;UBERON_0004766">
        <obo:IAO_0000412 rdf:resource="&obo;uberon.owl"/>
    </rdf:Description>
    <rdf:Description rdf:about="&obo;UBERON_0004763">
        <obo:IAO_0000412 rdf:resource="&obo;uberon.owl"/>
    </rdf:Description>
    <rdf:Description rdf:about="&obo;UBERON_0004764">
        <obo:IAO_0000412 rdf:resource="&obo;uberon.owl"/>
    </rdf:Description>
    <rdf:Description rdf:about="&obo;GO_1901589">
        <obo:IAO_0000412 rdf:resource="&obo;go.owl"/>
    </rdf:Description>
    <rdf:Description rdf:about="&obo;IAO_0000401">
        <obo:IAO_0000114 rdf:resource="&obo;IAO_0000124"/>
    </rdf:Description>
    <rdf:Description rdf:about="&obo;IAO_0000400">
        <obo:IAO_0000114 rdf:resource="&obo;IAO_0000120"/>
    </rdf:Description>
    <rdf:Description rdf:about="&obo;UBERON_0004759">
        <obo:IAO_0000412 rdf:resource="&obo;uberon.owl"/>
    </rdf:Description>
    <rdf:Description rdf:about="&obo;IAO_0000403">
        <obo:IAO_0000114 rdf:resource="&obo;IAO_0000124"/>
    </rdf:Description>
    <rdf:Description rdf:about="&obo;UBERON_0004758">
        <obo:IAO_0000412 rdf:resource="&obo;uberon.owl"/>
    </rdf:Description>
    <rdf:Description rdf:about="&obo;IAO_0000402">
        <obo:IAO_0000114 rdf:resource="&obo;IAO_0000124"/>
    </rdf:Description>
    <rdf:Description rdf:about="&obo;UBERON_0004755">
        <obo:IAO_0000412 rdf:resource="&obo;uberon.owl"/>
    </rdf:Description>
    <rdf:Description rdf:about="&obo;UBERON_0004756">
        <obo:IAO_0000412 rdf:resource="&obo;uberon.owl"/>
    </rdf:Description>
    <rdf:Description rdf:about="&obo;UBERON_0004757">
        <obo:IAO_0000412 rdf:resource="&obo;uberon.owl"/>
    </rdf:Description>
    <rdf:Description rdf:about="&obo;UBERON_0004751">
        <obo:IAO_0000412 rdf:resource="&obo;uberon.owl"/>
    </rdf:Description>
    <rdf:Description rdf:about="&obo;UBERON_0004752">
        <obo:IAO_0000412 rdf:resource="&obo;uberon.owl"/>
    </rdf:Description>
    <rdf:Description rdf:about="&obo;IAO_0000408">
        <obo:IAO_0000114 rdf:resource="&obo;IAO_0000123"/>
    </rdf:Description>
    <rdf:Description rdf:about="&obo;UBERON_0010467">
        <obo:IAO_0000412 rdf:resource="&obo;uberon.owl"/>
    </rdf:Description>
    <rdf:Description rdf:about="&obo;UBERON_0004753">
        <obo:IAO_0000412 rdf:resource="&obo;uberon.owl"/>
    </rdf:Description>
    <rdf:Description rdf:about="&obo;IAO_0000414">
        <obo:IAO_0000114 rdf:resource="&obo;IAO_0000123"/>
    </rdf:Description>
    <rdf:Description rdf:about="&obo;UBERON_0004748">
        <obo:IAO_0000412 rdf:resource="&obo;uberon.owl"/>
    </rdf:Description>
    <rdf:Description rdf:about="&obo;UBERON_0004747">
        <obo:IAO_0000412 rdf:resource="&obo;uberon.owl"/>
    </rdf:Description>
    <rdf:Description rdf:about="&obo;IAO_0000413">
        <obo:IAO_0000114 rdf:resource="&obo;IAO_0000120"/>
    </rdf:Description>
    <rdf:Description rdf:about="&obo;PATO_0001861">
        <obo:IAO_0000412 rdf:resource="&obo;pato.owl"/>
        <oboInOwl:inSubset rdf:resource="&obo;pato#mpath_slim"/>
        <oboInOwl:inSubset rdf:resource="&obo;pato#value_slim"/>
    </rdf:Description>
    <rdf:Description rdf:about="&obo;UBERON_0002521">
        <obo:IAO_0000412 rdf:resource="&obo;uberon.owl"/>
    </rdf:Description>
    <rdf:Description rdf:about="&obo;UBERON_0002522">
        <obo:IAO_0000412 rdf:resource="&obo;uberon.owl"/>
    </rdf:Description>
    <rdf:Description rdf:about="&obo;IAO_0000415">
        <obo:IAO_0000114 rdf:resource="&obo;IAO_0000120"/>
    </rdf:Description>
    <rdf:Description rdf:about="&obo;UBERON_0004789">
        <obo:IAO_0000412 rdf:resource="&obo;uberon.owl"/>
    </rdf:Description>
    <rdf:Description rdf:about="&obo;IAO_0000416">
        <obo:IAO_0000114 rdf:resource="&obo;IAO_0000123"/>
    </rdf:Description>
    <rdf:Description rdf:about="&obo;UBERON_0004787">
        <obo:IAO_0000412 rdf:resource="&obo;uberon.owl"/>
    </rdf:Description>
    <rdf:Description rdf:about="&obo;IAO_0000417">
        <obo:IAO_0000114 rdf:resource="&obo;IAO_0000120"/>
    </rdf:Description>
    <rdf:Description rdf:about="&obo;UBERON_0004788">
        <obo:IAO_0000412 rdf:resource="&obo;uberon.owl"/>
    </rdf:Description>
    <rdf:Description rdf:about="&obo;UBERON_0002518">
        <obo:IAO_0000412 rdf:resource="&obo;uberon.owl"/>
    </rdf:Description>
    <rdf:Description rdf:about="&obo;GO_0044297">
        <obo:IAO_0000412 rdf:resource="&obo;go.owl"/>
        <oboInOwl:inSubset rdf:resource="&obo;go#goslim_pir"/>
    </rdf:Description>
    <rdf:Description rdf:about="&obo;UBERON_0002514">
        <obo:IAO_0000412 rdf:resource="&obo;uberon.owl"/>
    </rdf:Description>
    <rdf:Description rdf:about="&obo;UBERON_0002516">
        <obo:IAO_0000412 rdf:resource="&obo;uberon.owl"/>
    </rdf:Description>
    <rdf:Description rdf:about="&obo;GO_0003674">
        <obo:IAO_0000412 rdf:resource="&obo;go.owl"/>
        <oboInOwl:inSubset rdf:resource="&obo;go#goslim_aspergillus"/>
        <oboInOwl:inSubset rdf:resource="&obo;go#goslim_candida"/>
        <oboInOwl:inSubset rdf:resource="&obo;go#goslim_generic"/>
        <oboInOwl:inSubset rdf:resource="&obo;go#goslim_metagenomics"/>
        <oboInOwl:inSubset rdf:resource="&obo;go#goslim_pir"/>
        <oboInOwl:inSubset rdf:resource="&obo;go#goslim_plant"/>
        <oboInOwl:inSubset rdf:resource="&obo;go#goslim_yeast"/>
        <oboInOwl:inSubset rdf:resource="&obo;go#gosubset_prok"/>
    </rdf:Description>
    <rdf:Description rdf:about="&obo;PATO_0002355">
        <obo:IAO_0000412 rdf:resource="&obo;pato.owl"/>
        <oboInOwl:inSubset rdf:resource="&obo;pato#attribute_slim"/>
    </rdf:Description>
    <rdf:Description rdf:about="&obo;CHEBI_53431">
        <obo:IAO_0000412 rdf:resource="&obo;chebi.owl"/>
    </rdf:Description>
    <rdf:Description rdf:about="&obo;NCBITaxon_208964">
        <obo:IAO_0000412 rdf:resource="&obo;ncbitaxon.owl"/>
    </rdf:Description>
    <rdf:Description rdf:about="&obo;PATO_0002354">
        <obo:IAO_0000412 rdf:resource="&obo;pato.owl"/>
        <oboInOwl:inSubset rdf:resource="&obo;pato#attribute_slim"/>
    </rdf:Description>
    <rdf:Description rdf:about="&obo;UBERON_0002512">
        <obo:IAO_0000412 rdf:resource="&obo;uberon.owl"/>
    </rdf:Description>
    <rdf:Description rdf:about="&obo;UBERON_0004772">
        <obo:IAO_0000412 rdf:resource="&obo;uberon.owl"/>
    </rdf:Description>
    <rdf:Description rdf:about="&obo;UBERON_0004773">
        <obo:IAO_0000412 rdf:resource="&obo;uberon.owl"/>
    </rdf:Description>
    <rdf:Description rdf:about="&obo;UBERON_0002513">
        <obo:IAO_0000412 rdf:resource="&obo;uberon.owl"/>
    </rdf:Description>
    <rdf:Description rdf:about="&obo;UBERON_0004774">
        <obo:IAO_0000412 rdf:resource="&obo;uberon.owl"/>
    </rdf:Description>
    <rdf:Description rdf:about="&obo;UBERON_0004775">
        <obo:IAO_0000412 rdf:resource="&obo;uberon.owl"/>
    </rdf:Description>
    <rdf:Description rdf:about="&obo;UBERON_0004776">
        <obo:IAO_0000412 rdf:resource="&obo;uberon.owl"/>
    </rdf:Description>
    <rdf:Description rdf:about="&obo;UBERON_0004769">
        <obo:IAO_0000412 rdf:resource="&obo;uberon.owl"/>
    </rdf:Description>
    <rdf:Description rdf:about="&obo;UBERON_0010499">
        <obo:IAO_0000412 rdf:resource="&obo;uberon.owl"/>
    </rdf:Description>
    <rdf:Description rdf:about="&obo;UBERON_0002506">
        <obo:IAO_0000412 rdf:resource="&obo;uberon.owl"/>
    </rdf:Description>
    <rdf:Description rdf:about="&obo;UBERON_0002505">
        <obo:IAO_0000412 rdf:resource="&obo;uberon.owl"/>
    </rdf:Description>
    <rdf:Description rdf:about="&obo;UBERON_0010498">
        <obo:IAO_0000412 rdf:resource="&obo;uberon.owl"/>
    </rdf:Description>
    <rdf:Description rdf:about="&obo;UBERON_0002504">
        <obo:IAO_0000412 rdf:resource="&obo;uberon.owl"/>
    </rdf:Description>
    <rdf:Description rdf:about="&obo;UBERON_0010496">
        <obo:IAO_0000412 rdf:resource="&obo;uberon.owl"/>
    </rdf:Description>
    <rdf:Description rdf:about="&obo;UBERON_0002503">
        <obo:IAO_0000412 rdf:resource="&obo;uberon.owl"/>
    </rdf:Description>
    <rdf:Description rdf:about="&obo;UBERON_0004848">
        <obo:IAO_0000412 rdf:resource="&obo;uberon.owl"/>
    </rdf:Description>
    <rdf:Description rdf:about="&obo;UBERON_0004849">
        <obo:IAO_0000412 rdf:resource="&obo;uberon.owl"/>
    </rdf:Description>
    <rdf:Description rdf:about="&obo;CHEBI_35493">
        <obo:IAO_0000412 rdf:resource="&obo;chebi.owl"/>
    </rdf:Description>
    <rdf:Description rdf:about="&obo;CHEBI_35499">
        <obo:IAO_0000412 rdf:resource="&obo;chebi.owl"/>
    </rdf:Description>
    <rdf:Description rdf:about="&obo;CHEBI_35498">
        <obo:IAO_0000412 rdf:resource="&obo;chebi.owl"/>
    </rdf:Description>
    <rdf:Description rdf:about="&obo;CHEBI_35497">
        <obo:IAO_0000412 rdf:resource="&obo;chebi.owl"/>
    </rdf:Description>
    <rdf:Description rdf:about="&obo;CHEBI_51177">
        <obo:IAO_0000412 rdf:resource="&obo;chebi.owl"/>
    </rdf:Description>
    <rdf:Description rdf:about="&obo;UBERON_0004042">
        <obo:IAO_0000412 rdf:resource="&obo;uberon.owl"/>
    </rdf:Description>
    <rdf:Description rdf:about="&obo;UBERON_0006008">
        <obo:IAO_0000412 rdf:resource="&obo;uberon.owl"/>
    </rdf:Description>
    <rdf:Description rdf:about="&obo;UBERON_0004041">
        <obo:IAO_0000412 rdf:resource="&obo;uberon.owl"/>
    </rdf:Description>
    <rdf:Description rdf:about="&obo;GO_0006821">
        <obo:IAO_0000412 rdf:resource="&obo;go.owl"/>
        <oboInOwl:inSubset rdf:resource="&obo;go#gosubset_prok"/>
    </rdf:Description>
    <rdf:Description rdf:about="&obo;CHEBI_63332">
        <obo:IAO_0000412 rdf:resource="&obo;chebi.owl"/>
    </rdf:Description>
    <rdf:Description rdf:about="&obo;UBERON_0006002">
        <obo:IAO_0000412 rdf:resource="&obo;uberon.owl"/>
    </rdf:Description>
    <rdf:Description rdf:about="&obo;UBERON_0006001">
        <obo:IAO_0000412 rdf:resource="&obo;uberon.owl"/>
    </rdf:Description>
    <rdf:Description rdf:about="&obo;UBERON_0004852">
        <obo:IAO_0000412 rdf:resource="&obo;uberon.owl"/>
    </rdf:Description>
    <rdf:Description rdf:about="&obo;UBERON_0004851">
        <obo:IAO_0000412 rdf:resource="&obo;uberon.owl"/>
    </rdf:Description>
    <rdf:Description rdf:about="&obo;UBERON_0004850">
        <obo:IAO_0000412 rdf:resource="&obo;uberon.owl"/>
    </rdf:Description>
    <rdf:Description rdf:about="&obo;CHEBI_63330">
        <obo:IAO_0000412 rdf:resource="&obo;chebi.owl"/>
    </rdf:Description>
    <rdf:Description rdf:about="&obo;DOID_5605">
        <obo:IAO_0000412 rdf:resource="&obo;doid.owl"/>
    </rdf:Description>
    <rdf:Description rdf:about="&obo;CHEBI_35481">
        <obo:IAO_0000412 rdf:resource="&obo;chebi.owl"/>
    </rdf:Description>
    <rdf:Description rdf:about="&obo;CHEBI_35480">
        <obo:IAO_0000412 rdf:resource="&obo;chebi.owl"/>
    </rdf:Description>
    <rdf:Description rdf:about="&obo;UBERON_0004857">
        <obo:IAO_0000412 rdf:resource="&obo;uberon.owl"/>
    </rdf:Description>
    <rdf:Description rdf:about="&obo;UBERON_0004858">
        <obo:IAO_0000412 rdf:resource="&obo;uberon.owl"/>
    </rdf:Description>
    <rdf:Description rdf:about="&obo;CHEBI_35482">
        <obo:IAO_0000412 rdf:resource="&obo;chebi.owl"/>
    </rdf:Description>
    <rdf:Description rdf:about="&obo;UBERON_0004859">
        <obo:IAO_0000412 rdf:resource="&obo;uberon.owl"/>
    </rdf:Description>
    <rdf:Description rdf:about="&obo;DOID_4556">
        <obo:IAO_0000412 rdf:resource="&obo;doid.owl"/>
    </rdf:Description>
    <rdf:Description rdf:about="&obo;CHEBI_35487">
        <obo:IAO_0000412 rdf:resource="&obo;chebi.owl"/>
    </rdf:Description>
    <rdf:Description rdf:about="&obo;DOID_4552">
        <obo:IAO_0000412 rdf:resource="&obo;doid.owl"/>
    </rdf:Description>
    <rdf:Description rdf:about="&obo;CHEBI_35488">
        <obo:IAO_0000412 rdf:resource="&obo;chebi.owl"/>
    </rdf:Description>
    <rdf:Description rdf:about="&obo;CHEBI_22986">
        <obo:IAO_0000412 rdf:resource="&obo;chebi.owl"/>
    </rdf:Description>
    <rdf:Description rdf:about="&obo;CHEBI_38215">
        <obo:IAO_0000412 rdf:resource="&obo;chebi.owl"/>
    </rdf:Description>
    <rdf:Description rdf:about="&obo;UBERON_0004031">
        <obo:IAO_0000412 rdf:resource="&obo;uberon.owl"/>
    </rdf:Description>
    <rdf:Description rdf:about="&obo;CHEBI_51166">
        <obo:IAO_0000412 rdf:resource="&obo;chebi.owl"/>
    </rdf:Description>
    <rdf:Description rdf:about="&obo;UBERON_0004030">
        <obo:IAO_0000412 rdf:resource="&obo;uberon.owl"/>
    </rdf:Description>
    <rdf:Description rdf:about="&obo;UBERON_0004865">
        <obo:IAO_0000412 rdf:resource="&obo;uberon.owl"/>
    </rdf:Description>
    <rdf:Description rdf:about="&obo;UBERON_0004866">
        <obo:IAO_0000412 rdf:resource="&obo;uberon.owl"/>
    </rdf:Description>
    <rdf:Description rdf:about="&obo;CHEBI_50739">
        <obo:IAO_0000412 rdf:resource="&obo;chebi.owl"/>
    </rdf:Description>
    <rdf:Description rdf:about="&obo;UBERON_0004825">
        <obo:IAO_0000412 rdf:resource="&obo;uberon.owl"/>
    </rdf:Description>
    <rdf:Description rdf:about="&obo;DOID_5635">
        <obo:IAO_0000412 rdf:resource="&obo;doid.owl"/>
    </rdf:Description>
    <rdf:Description rdf:about="&obo;UBERON_0004829">
        <obo:IAO_0000412 rdf:resource="&obo;uberon.owl"/>
    </rdf:Description>
    <rdf:Description rdf:about="&obo;CHEBI_50733">
        <obo:IAO_0000412 rdf:resource="&obo;chebi.owl"/>
    </rdf:Description>
    <rdf:Description rdf:about="&obo;UBERON_0004062">
        <obo:IAO_0000412 rdf:resource="&obo;uberon.owl"/>
    </rdf:Description>
    <rdf:Description rdf:about="&obo;UBERON_0004061">
        <obo:IAO_0000412 rdf:resource="&obo;uberon.owl"/>
    </rdf:Description>
    <rdf:Description rdf:about="&obo;UBERON_0004060">
        <obo:IAO_0000412 rdf:resource="&obo;uberon.owl"/>
    </rdf:Description>
    <rdf:Description rdf:about="&obo;UBERON_0004065">
        <obo:IAO_0000412 rdf:resource="&obo;uberon.owl"/>
    </rdf:Description>
    <rdf:Description rdf:about="&obo;DOID_1909">
        <obo:IAO_0000412 rdf:resource="&obo;doid.owl"/>
    </rdf:Description>
    <rdf:Description rdf:about="&obo;UBERON_0004064">
        <obo:IAO_0000412 rdf:resource="&obo;uberon.owl"/>
    </rdf:Description>
    <rdf:Description rdf:about="&obo;UBERON_0004830">
        <obo:IAO_0000412 rdf:resource="&obo;uberon.owl"/>
    </rdf:Description>
    <rdf:Description rdf:about="&obo;UBERON_0004834">
        <obo:IAO_0000412 rdf:resource="&obo;uberon.owl"/>
    </rdf:Description>
    <rdf:Description rdf:about="&obo;CHEBI_17654">
        <obo:IAO_0000412 rdf:resource="&obo;chebi.owl"/>
    </rdf:Description>
    <rdf:Description rdf:about="&obo;UBERON_0004833">
        <obo:IAO_0000412 rdf:resource="&obo;uberon.owl"/>
    </rdf:Description>
    <rdf:Description rdf:about="&obo;UBERON_0004832">
        <obo:IAO_0000412 rdf:resource="&obo;uberon.owl"/>
    </rdf:Description>
    <rdf:Description rdf:about="&obo;UBERON_0004831">
        <obo:IAO_0000412 rdf:resource="&obo;uberon.owl"/>
    </rdf:Description>
    <rdf:Description rdf:about="&obo;UBERON_0004835">
        <obo:IAO_0000412 rdf:resource="&obo;uberon.owl"/>
    </rdf:Description>
    <rdf:Description rdf:about="&obo;CHEBI_50748">
        <obo:IAO_0000412 rdf:resource="&obo;chebi.owl"/>
    </rdf:Description>
    <rdf:Description rdf:about="&obo;CHEBI_50741">
        <obo:IAO_0000412 rdf:resource="&obo;chebi.owl"/>
    </rdf:Description>
    <rdf:Description rdf:about="&obo;CHEBI_50745">
        <obo:IAO_0000412 rdf:resource="&obo;chebi.owl"/>
    </rdf:Description>
    <rdf:Description rdf:about="&obo;UBERON_0004054">
        <obo:IAO_0000412 rdf:resource="&obo;uberon.owl"/>
    </rdf:Description>
    <rdf:Description rdf:about="&obo;UBERON_0004053">
        <obo:IAO_0000412 rdf:resource="&obo;uberon.owl"/>
    </rdf:Description>
    <rdf:Description rdf:about="&obo;UBERON_0004057">
        <obo:IAO_0000412 rdf:resource="&obo;uberon.owl"/>
    </rdf:Description>
    <rdf:Description rdf:about="&obo;CHEBI_50751">
        <obo:IAO_0000412 rdf:resource="&obo;chebi.owl"/>
    </rdf:Description>
    <rdf:Description rdf:about="&obo;CHEBI_35457">
        <obo:IAO_0000412 rdf:resource="&obo;chebi.owl"/>
    </rdf:Description>
    <rdf:Description rdf:about="&obo;UBERON_0004809">
        <obo:IAO_0000412 rdf:resource="&obo;uberon.owl"/>
    </rdf:Description>
    <rdf:Description rdf:about="&obo;UBERON_0004808">
        <obo:IAO_0000412 rdf:resource="&obo;uberon.owl"/>
    </rdf:Description>
    <rdf:Description rdf:about="&obo;UBERON_0004807">
        <obo:IAO_0000412 rdf:resource="&obo;uberon.owl"/>
    </rdf:Description>
    <rdf:Description rdf:about="&obo;UBERON_0004806">
        <obo:IAO_0000412 rdf:resource="&obo;uberon.owl"/>
    </rdf:Description>
    <rdf:Description rdf:about="&obo;UBERON_0004805">
        <obo:IAO_0000412 rdf:resource="&obo;uberon.owl"/>
    </rdf:Description>
    <rdf:Description rdf:about="&obo;UBERON_0004804">
        <obo:IAO_0000412 rdf:resource="&obo;uberon.owl"/>
    </rdf:Description>
    <rdf:Description rdf:about="&obo;UBERON_0004803">
        <obo:IAO_0000412 rdf:resource="&obo;uberon.owl"/>
    </rdf:Description>
    <rdf:Description rdf:about="&obo;UBERON_0004802">
        <obo:IAO_0000412 rdf:resource="&obo;uberon.owl"/>
    </rdf:Description>
    <rdf:Description rdf:about="&obo;UBERON_0004811">
        <obo:IAO_0000412 rdf:resource="&obo;uberon.owl"/>
    </rdf:Description>
    <rdf:Description rdf:about="&obo;UBERON_0004812">
        <obo:IAO_0000412 rdf:resource="&obo;uberon.owl"/>
    </rdf:Description>
    <rdf:Description rdf:about="&obo;UBERON_0004810">
        <obo:IAO_0000412 rdf:resource="&obo;uberon.owl"/>
    </rdf:Description>
    <rdf:Description rdf:about="&obo;UBERON_0004000">
        <obo:IAO_0000412 rdf:resource="&obo;uberon.owl"/>
    </rdf:Description>
    <rdf:Description rdf:about="&obo;UBERON_0004001">
        <obo:IAO_0000412 rdf:resource="&obo;uberon.owl"/>
    </rdf:Description>
    <rdf:Description rdf:about="&obo;UBERON_0007602">
        <obo:IAO_0000412 rdf:resource="&obo;uberon.owl"/>
    </rdf:Description>
    <rdf:Description rdf:about="&obo;CHEBI_50750">
        <obo:IAO_0000412 rdf:resource="&obo;chebi.owl"/>
    </rdf:Description>
    <rdf:Description rdf:about="&obo;UBERON_0007601">
        <obo:IAO_0000412 rdf:resource="&obo;uberon.owl"/>
    </rdf:Description>
    <rdf:Description rdf:about="&obo;UBERON_0007603">
        <obo:IAO_0000412 rdf:resource="&obo;uberon.owl"/>
    </rdf:Description>
    <rdf:Description rdf:about="&obo;UBERON_0007606">
        <obo:IAO_0000412 rdf:resource="&obo;uberon.owl"/>
    </rdf:Description>
    <rdf:Description rdf:about="&obo;CHEBI_35442">
        <obo:IAO_0000412 rdf:resource="&obo;chebi.owl"/>
    </rdf:Description>
    <rdf:Description rdf:about="&obo;CHEBI_35443">
        <obo:IAO_0000412 rdf:resource="&obo;chebi.owl"/>
    </rdf:Description>
    <rdf:Description rdf:about="&obo;CHEBI_23018">
        <obo:IAO_0000412 rdf:resource="&obo;chebi.owl"/>
    </rdf:Description>
    <rdf:Description rdf:about="&obo;CHEBI_35444">
        <obo:IAO_0000412 rdf:resource="&obo;chebi.owl"/>
    </rdf:Description>
    <rdf:Description rdf:about="&obo;UBERON_0004818">
        <obo:IAO_0000412 rdf:resource="&obo;uberon.owl"/>
    </rdf:Description>
    <rdf:Description rdf:about="&obo;UBERON_0004817">
        <obo:IAO_0000412 rdf:resource="&obo;uberon.owl"/>
    </rdf:Description>
    <rdf:Description rdf:about="&obo;UBERON_0004819">
        <obo:IAO_0000412 rdf:resource="&obo;uberon.owl"/>
    </rdf:Description>
    <rdf:Description rdf:about="&obo;UBERON_0004814">
        <obo:IAO_0000412 rdf:resource="&obo;uberon.owl"/>
    </rdf:Description>
    <rdf:Description rdf:about="&obo;UBERON_0004813">
        <obo:IAO_0000412 rdf:resource="&obo;uberon.owl"/>
    </rdf:Description>
    <rdf:Description rdf:about="&obo;UBERON_0004816">
        <obo:IAO_0000412 rdf:resource="&obo;uberon.owl"/>
    </rdf:Description>
    <rdf:Description rdf:about="&obo;UBERON_0004815">
        <obo:IAO_0000412 rdf:resource="&obo;uberon.owl"/>
    </rdf:Description>
    <rdf:Description rdf:about="&obo;CHEBI_35441">
        <obo:IAO_0000412 rdf:resource="&obo;chebi.owl"/>
    </rdf:Description>
    <rdf:Description rdf:about="&obo;UBERON_0004820">
        <obo:IAO_0000412 rdf:resource="&obo;uberon.owl"/>
    </rdf:Description>
    <rdf:Description rdf:about="&obo;UBERON_0004821">
        <obo:IAO_0000412 rdf:resource="&obo;uberon.owl"/>
    </rdf:Description>
    <rdf:Description rdf:about="&obo;UBERON_0004822">
        <obo:IAO_0000412 rdf:resource="&obo;uberon.owl"/>
    </rdf:Description>
    <rdf:Description rdf:about="&obo;UBERON_0004823">
        <obo:IAO_0000412 rdf:resource="&obo;uberon.owl"/>
    </rdf:Description>
    <rdf:Description rdf:about="&obo;UBERON_0007613">
        <obo:IAO_0000412 rdf:resource="&obo;uberon.owl"/>
    </rdf:Description>
    <rdf:Description rdf:about="&obo;CLO_0001716">
        <obo:IAO_0000412 rdf:resource="&obo;clo.owl"/>
    </rdf:Description>
    <rdf:Description rdf:about="&obo;UBERON_0007612">
        <obo:IAO_0000412 rdf:resource="&obo;uberon.owl"/>
    </rdf:Description>
    <rdf:Description rdf:about="&obo;UBERON_0007610">
        <obo:IAO_0000412 rdf:resource="&obo;uberon.owl"/>
    </rdf:Description>
    <rdf:Description rdf:about="&obo;CHEBI_51121">
        <obo:IAO_0000412 rdf:resource="&obo;chebi.owl"/>
    </rdf:Description>
    <rdf:Description rdf:about="&obo;UBERON_0007616">
        <obo:IAO_0000412 rdf:resource="&obo;uberon.owl"/>
    </rdf:Description>
    <rdf:Description rdf:about="&obo;CHEBI_66894">
        <obo:IAO_0000412 rdf:resource="&obo;chebi.owl"/>
    </rdf:Description>
    <rdf:Description rdf:about="&obo;UBERON_0007614">
        <obo:IAO_0000412 rdf:resource="&obo;uberon.owl"/>
    </rdf:Description>
    <rdf:Description rdf:about="&obo;CHEBI_52206">
        <obo:IAO_0000412 rdf:resource="&obo;chebi.owl"/>
    </rdf:Description>
    <rdf:Description rdf:about="&obo;CHEBI_35477">
        <obo:IAO_0000412 rdf:resource="&obo;chebi.owl"/>
    </rdf:Description>
    <rdf:Description rdf:about="&obo;CHEBI_52209">
        <obo:IAO_0000412 rdf:resource="&obo;chebi.owl"/>
    </rdf:Description>
    <rdf:Description rdf:about="&obo;CHEBI_52208">
        <obo:IAO_0000412 rdf:resource="&obo;chebi.owl"/>
    </rdf:Description>
    <rdf:Description rdf:about="&obo;CHEBI_35475">
        <obo:IAO_0000412 rdf:resource="&obo;chebi.owl"/>
    </rdf:Description>
    <rdf:Description rdf:about="&obo;CHEBI_35476">
        <obo:IAO_0000412 rdf:resource="&obo;chebi.owl"/>
    </rdf:Description>
    <rdf:Description rdf:about="&obo;CHEBI_50779">
        <obo:IAO_0000412 rdf:resource="&obo;chebi.owl"/>
    </rdf:Description>
    <rdf:Description rdf:about="&obo;DOID_1115">
        <obo:IAO_0000412 rdf:resource="&obo;doid.owl"/>
    </rdf:Description>
    <rdf:Description rdf:about="&obo;CHEBI_35473">
        <obo:IAO_0000412 rdf:resource="&obo;chebi.owl"/>
    </rdf:Description>
    <rdf:Description rdf:about="&obo;CHEBI_35474">
        <obo:IAO_0000412 rdf:resource="&obo;chebi.owl"/>
    </rdf:Description>
    <rdf:Description rdf:about="&obo;CHEBI_35471">
        <obo:IAO_0000412 rdf:resource="&obo;chebi.owl"/>
    </rdf:Description>
    <rdf:Description rdf:about="&obo;CHEBI_35472">
        <obo:IAO_0000412 rdf:resource="&obo;chebi.owl"/>
    </rdf:Description>
    <rdf:Description rdf:about="&obo;CHEBI_39378">
        <obo:IAO_0000412 rdf:resource="&obo;chebi.owl"/>
    </rdf:Description>
    <rdf:Description rdf:about="&obo;CHEBI_35470">
        <obo:IAO_0000412 rdf:resource="&obo;chebi.owl"/>
    </rdf:Description>
    <rdf:Description rdf:about="&obo;CHEBI_39379">
        <obo:IAO_0000412 rdf:resource="&obo;chebi.owl"/>
    </rdf:Description>
    <rdf:Description rdf:about="&obo;GO_0035196">
        <obo:IAO_0000412 rdf:resource="&obo;go.owl"/>
    </rdf:Description>
    <rdf:Description rdf:about="&obo;UBERON_0004029">
        <obo:IAO_0000412 rdf:resource="&obo;uberon.owl"/>
    </rdf:Description>
    <rdf:Description rdf:about="&obo;UBERON_0004022">
        <obo:IAO_0000412 rdf:resource="&obo;uberon.owl"/>
    </rdf:Description>
    <rdf:Description rdf:about="&obo;UBERON_0004021">
        <obo:IAO_0000412 rdf:resource="&obo;uberon.owl"/>
    </rdf:Description>
    <rdf:Description rdf:about="&obo;CHEBI_39369">
        <obo:IAO_0000412 rdf:resource="&obo;chebi.owl"/>
    </rdf:Description>
    <rdf:Description rdf:about="&obo;CHEBI_35469">
        <obo:IAO_0000412 rdf:resource="&obo;chebi.owl"/>
    </rdf:Description>
    <rdf:Description rdf:about="&obo;CHEBI_50788">
        <obo:IAO_0000412 rdf:resource="&obo;chebi.owl"/>
    </rdf:Description>
    <rdf:Description rdf:about="&obo;CHEBI_38231">
        <obo:IAO_0000412 rdf:resource="&obo;chebi.owl"/>
    </rdf:Description>
    <rdf:Description rdf:about="&obo;CHEBI_38234">
        <obo:IAO_0000412 rdf:resource="&obo;chebi.owl"/>
    </rdf:Description>
    <rdf:Description rdf:about="&obo;UBERON_0004013">
        <obo:IAO_0000412 rdf:resource="&obo;uberon.owl"/>
    </rdf:Description>
    <rdf:Description rdf:about="&obo;UBERON_0001884">
        <obo:IAO_0000412 rdf:resource="&obo;uberon.owl"/>
    </rdf:Description>
    <rdf:Description rdf:about="&obo;UBERON_0004016">
        <obo:IAO_0000412 rdf:resource="&obo;uberon.owl"/>
    </rdf:Description>
    <rdf:Description rdf:about="&obo;UBERON_0004017">
        <obo:IAO_0000412 rdf:resource="&obo;uberon.owl"/>
    </rdf:Description>
    <rdf:Description rdf:about="&obo;DOID_1107">
        <obo:IAO_0000412 rdf:resource="&obo;doid.owl"/>
    </rdf:Description>
    <rdf:Description rdf:about="&obo;UBERON_0004801">
        <obo:IAO_0000412 rdf:resource="&obo;uberon.owl"/>
    </rdf:Description>
    <rdf:Description rdf:about="&obo;CHEBI_23924">
        <obo:IAO_0000412 rdf:resource="&obo;chebi.owl"/>
    </rdf:Description>
    <rdf:Description rdf:about="&obo;CHEBI_50780">
        <obo:IAO_0000412 rdf:resource="&obo;chebi.owl"/>
    </rdf:Description>
    <rdf:Description rdf:about="&obo;CHEBI_50781">
        <obo:IAO_0000412 rdf:resource="&obo;chebi.owl"/>
    </rdf:Description>
    <rdf:Description rdf:about="&obo;UBERON_0004012">
        <obo:IAO_0000412 rdf:resource="&obo;uberon.owl"/>
    </rdf:Description>
    <rdf:Description rdf:about="&obo;UBERON_0006913">
        <obo:IAO_0000412 rdf:resource="&obo;uberon.owl"/>
    </rdf:Description>
    <rdf:Description rdf:about="&obo;UBERON_0006912">
        <obo:IAO_0000412 rdf:resource="&obo;uberon.owl"/>
    </rdf:Description>
    <rdf:Description rdf:about="&obo;UBERON_0001140">
        <obo:IAO_0000412 rdf:resource="&obo;uberon.owl"/>
    </rdf:Description>
    <rdf:Description rdf:about="&obo;UBERON_0001141">
        <obo:IAO_0000412 rdf:resource="&obo;uberon.owl"/>
    </rdf:Description>
    <rdf:Description rdf:about="&obo;UBERON_0001142">
        <obo:IAO_0000412 rdf:resource="&obo;uberon.owl"/>
    </rdf:Description>
    <rdf:Description rdf:about="&obo;UBERON_0001143">
        <obo:IAO_0000412 rdf:resource="&obo;uberon.owl"/>
    </rdf:Description>
    <rdf:Description rdf:about="&obo;UBERON_0001144">
        <obo:IAO_0000412 rdf:resource="&obo;uberon.owl"/>
    </rdf:Description>
    <rdf:Description rdf:about="&obo;UBERON_0007530">
        <obo:IAO_0000412 rdf:resource="&obo;uberon.owl"/>
    </rdf:Description>
    <rdf:Description rdf:about="&obo;UBERON_0001145">
        <obo:IAO_0000412 rdf:resource="&obo;uberon.owl"/>
    </rdf:Description>
    <rdf:Description rdf:about="&obo;UBERON_0009673">
        <obo:IAO_0000412 rdf:resource="&obo;uberon.owl"/>
    </rdf:Description>
    <rdf:Description rdf:about="&obo;UBERON_0001146">
        <obo:IAO_0000412 rdf:resource="&obo;uberon.owl"/>
    </rdf:Description>
    <rdf:Description rdf:about="&obo;UBERON_0009674">
        <obo:IAO_0000412 rdf:resource="&obo;uberon.owl"/>
    </rdf:Description>
    <rdf:Description rdf:about="&obo;UBERON_0009675">
        <obo:IAO_0000412 rdf:resource="&obo;uberon.owl"/>
    </rdf:Description>
    <rdf:Description rdf:about="&obo;UBERON_0001148">
        <obo:IAO_0000412 rdf:resource="&obo;uberon.owl"/>
    </rdf:Description>
    <rdf:Description rdf:about="&obo;UBERON_0001866">
        <obo:IAO_0000412 rdf:resource="&obo;uberon.owl"/>
    </rdf:Description>
    <rdf:Description rdf:about="&obo;UBERON_0001139">
        <obo:IAO_0000412 rdf:resource="&obo;uberon.owl"/>
    </rdf:Description>
    <rdf:Description rdf:about="&obo;UBERON_0001867">
        <obo:IAO_0000412 rdf:resource="&obo;uberon.owl"/>
    </rdf:Description>
    <rdf:Description rdf:about="&obo;CHEBI_39351">
        <obo:IAO_0000412 rdf:resource="&obo;chebi.owl"/>
    </rdf:Description>
    <rdf:Description rdf:about="&obo;UBERON_0006907">
        <obo:IAO_0000412 rdf:resource="&obo;uberon.owl"/>
    </rdf:Description>
    <rdf:Description rdf:about="&obo;UBERON_0006908">
        <obo:IAO_0000412 rdf:resource="&obo;uberon.owl"/>
    </rdf:Description>
    <rdf:Description rdf:about="&obo;UBERON_0006905">
        <obo:IAO_0000412 rdf:resource="&obo;uberon.owl"/>
    </rdf:Description>
    <rdf:Description rdf:about="&obo;CHEBI_55351">
        <obo:IAO_0000412 rdf:resource="&obo;chebi.owl"/>
    </rdf:Description>
    <rdf:Description rdf:about="&obo;CHEBI_55350">
        <obo:IAO_0000412 rdf:resource="&obo;chebi.owl"/>
    </rdf:Description>
    <rdf:Description rdf:about="&obo;UBERON_0006904">
        <obo:IAO_0000412 rdf:resource="&obo;uberon.owl"/>
    </rdf:Description>
    <rdf:Description rdf:about="&obo;UBERON_0006922">
        <obo:IAO_0000412 rdf:resource="&obo;uberon.owl"/>
    </rdf:Description>
    <rdf:Description rdf:about="&obo;UBERON_0007654">
        <obo:IAO_0000412 rdf:resource="&obo;uberon.owl"/>
    </rdf:Description>
    <rdf:Description rdf:about="&obo;UBERON_0006921">
        <obo:IAO_0000412 rdf:resource="&obo;uberon.owl"/>
    </rdf:Description>
    <rdf:Description rdf:about="&obo;CHEBI_52211">
        <obo:IAO_0000412 rdf:resource="&obo;chebi.owl"/>
    </rdf:Description>
    <rdf:Description rdf:about="&obo;UBERON_0006924">
        <obo:IAO_0000412 rdf:resource="&obo;uberon.owl"/>
    </rdf:Description>
    <rdf:Description rdf:about="&obo;UBERON_0007657">
        <obo:IAO_0000412 rdf:resource="&obo;uberon.owl"/>
    </rdf:Description>
    <rdf:Description rdf:about="&obo;UBERON_0006923">
        <obo:IAO_0000412 rdf:resource="&obo;uberon.owl"/>
    </rdf:Description>
    <rdf:Description rdf:about="&obo;UBERON_0007529">
        <obo:IAO_0000412 rdf:resource="&obo;uberon.owl"/>
    </rdf:Description>
    <rdf:Description rdf:about="&obo;CHEBI_52210">
        <obo:IAO_0000412 rdf:resource="&obo;chebi.owl"/>
    </rdf:Description>
    <rdf:Description rdf:about="&obo;UBERON_0007522">
        <obo:IAO_0000412 rdf:resource="&obo;uberon.owl"/>
    </rdf:Description>
    <rdf:Description rdf:about="&obo;CHEBI_20569">
        <obo:IAO_0000412 rdf:resource="&obo;chebi.owl"/>
    </rdf:Description>
    <rdf:Description rdf:about="&obo;UBERON_0006920">
        <obo:IAO_0000412 rdf:resource="&obo;uberon.owl"/>
    </rdf:Description>
    <rdf:Description rdf:about="&obo;UBERON_0007524">
        <obo:IAO_0000412 rdf:resource="&obo;uberon.owl"/>
    </rdf:Description>
    <rdf:Description rdf:about="&obo;UBERON_0001154">
        <obo:IAO_0000412 rdf:resource="&obo;uberon.owl"/>
    </rdf:Description>
    <rdf:Description rdf:about="&obo;UBERON_0009660">
        <obo:IAO_0000412 rdf:resource="&obo;uberon.owl"/>
    </rdf:Description>
    <rdf:Description rdf:about="&obo;UBERON_0007521">
        <obo:IAO_0000412 rdf:resource="&obo;uberon.owl"/>
    </rdf:Description>
    <rdf:Description rdf:about="&obo;UBERON_0007652">
        <obo:IAO_0000412 rdf:resource="&obo;uberon.owl"/>
    </rdf:Description>
    <rdf:Description rdf:about="&obo;UBERON_0007653">
        <obo:IAO_0000412 rdf:resource="&obo;uberon.owl"/>
    </rdf:Description>
    <rdf:Description rdf:about="&obo;UBERON_0001854">
        <obo:IAO_0000412 rdf:resource="&obo;uberon.owl"/>
    </rdf:Description>
    <rdf:Description rdf:about="&obo;CHEBI_55347">
        <obo:IAO_0000412 rdf:resource="&obo;chebi.owl"/>
    </rdf:Description>
    <rdf:Description rdf:about="&obo;UBERON_0006918">
        <obo:IAO_0000412 rdf:resource="&obo;uberon.owl"/>
    </rdf:Description>
    <rdf:Description rdf:about="&obo;UBERON_0006919">
        <obo:IAO_0000412 rdf:resource="&obo;uberon.owl"/>
    </rdf:Description>
    <rdf:Description rdf:about="&obo;UBERON_0006914">
        <obo:IAO_0000412 rdf:resource="&obo;uberon.owl"/>
    </rdf:Description>
    <rdf:Description rdf:about="&obo;CHEBI_52216">
        <obo:IAO_0000412 rdf:resource="&obo;chebi.owl"/>
    </rdf:Description>
    <rdf:Description rdf:about="&obo;UBERON_0006915">
        <obo:IAO_0000412 rdf:resource="&obo;uberon.owl"/>
    </rdf:Description>
    <rdf:Description rdf:about="&obo;CHEBI_52217">
        <obo:IAO_0000412 rdf:resource="&obo;chebi.owl"/>
    </rdf:Description>
    <rdf:Description rdf:about="&obo;CHEBI_52214">
        <obo:IAO_0000412 rdf:resource="&obo;chebi.owl"/>
    </rdf:Description>
    <rdf:Description rdf:about="&obo;UBERON_0006916">
        <obo:IAO_0000412 rdf:resource="&obo;uberon.owl"/>
    </rdf:Description>
    <rdf:Description rdf:about="&obo;CHEBI_52215">
        <obo:IAO_0000412 rdf:resource="&obo;chebi.owl"/>
    </rdf:Description>
    <rdf:Description rdf:about="&obo;CHEBI_37699">
        <obo:IAO_0000412 rdf:resource="&obo;chebi.owl"/>
    </rdf:Description>
    <rdf:Description rdf:about="&obo;CHEBI_22917">
        <obo:IAO_0000412 rdf:resource="&obo;chebi.owl"/>
    </rdf:Description>
    <rdf:Description rdf:about="&obo;UBERON_0007625">
        <obo:IAO_0000412 rdf:resource="&obo;uberon.owl"/>
    </rdf:Description>
    <rdf:Description rdf:about="&obo;UBERON_0009657">
        <obo:IAO_0000412 rdf:resource="&obo;uberon.owl"/>
    </rdf:Description>
    <rdf:Description rdf:about="&obo;UBERON_0009658">
        <obo:IAO_0000412 rdf:resource="&obo;uberon.owl"/>
    </rdf:Description>
    <rdf:Description rdf:about="&obo;UBERON_0009659">
        <obo:IAO_0000412 rdf:resource="&obo;uberon.owl"/>
    </rdf:Description>
    <rdf:Description rdf:about="&obo;UBERON_0009652">
        <obo:IAO_0000412 rdf:resource="&obo;uberon.owl"/>
    </rdf:Description>
    <rdf:Description rdf:about="&obo;UBERON_0001124">
        <obo:IAO_0000412 rdf:resource="&obo;uberon.owl"/>
    </rdf:Description>
    <rdf:Description rdf:about="&obo;UBERON_0001125">
        <obo:IAO_0000412 rdf:resource="&obo;uberon.owl"/>
    </rdf:Description>
    <rdf:Description rdf:about="&obo;UBERON_0009654">
        <obo:IAO_0000412 rdf:resource="&obo;uberon.owl"/>
    </rdf:Description>
    <rdf:Description rdf:about="&obo;UBERON_0001126">
        <obo:IAO_0000412 rdf:resource="&obo;uberon.owl"/>
    </rdf:Description>
    <rdf:Description rdf:about="&obo;UBERON_0001853">
        <obo:IAO_0000412 rdf:resource="&obo;uberon.owl"/>
    </rdf:Description>
    <rdf:Description rdf:about="&obo;UBERON_0001127">
        <obo:IAO_0000412 rdf:resource="&obo;uberon.owl"/>
    </rdf:Description>
    <rdf:Description rdf:about="&obo;UBERON_0009655">
        <obo:IAO_0000412 rdf:resource="&obo;uberon.owl"/>
    </rdf:Description>
    <rdf:Description rdf:about="&obo;UBERON_0001852">
        <obo:IAO_0000412 rdf:resource="&obo;uberon.owl"/>
    </rdf:Description>
    <rdf:Description rdf:about="&obo;UBERON_0001121">
        <obo:IAO_0000412 rdf:resource="&obo;uberon.owl"/>
    </rdf:Description>
    <rdf:Description rdf:about="&obo;UBERON_0001122">
        <obo:IAO_0000412 rdf:resource="&obo;uberon.owl"/>
    </rdf:Description>
    <rdf:Description rdf:about="&obo;UBERON_0001123">
        <obo:IAO_0000412 rdf:resource="&obo;uberon.owl"/>
    </rdf:Description>
    <rdf:Description rdf:about="&obo;UBERON_0001848">
        <obo:IAO_0000412 rdf:resource="&obo;uberon.owl"/>
    </rdf:Description>
    <rdf:Description rdf:about="&obo;UBERON_0001849">
        <obo:IAO_0000412 rdf:resource="&obo;uberon.owl"/>
    </rdf:Description>
    <rdf:Description rdf:about="&obo;UBERON_0001845">
        <obo:IAO_0000412 rdf:resource="&obo;uberon.owl"/>
    </rdf:Description>
    <rdf:Description rdf:about="&obo;GO_0000278">
        <obo:IAO_0000412 rdf:resource="&obo;go.owl"/>
        <oboInOwl:inSubset rdf:resource="&obo;go#goslim_yeast"/>
    </rdf:Description>
    <rdf:Description rdf:about="&obo;GO_0048666">
        <obo:IAO_0000412 rdf:resource="&obo;go.owl"/>
    </rdf:Description>
    <rdf:Description rdf:about="&obo;GO_0000279">
        <obo:IAO_0000412 rdf:resource="&obo;go.owl"/>
        <oboInOwl:inSubset rdf:resource="&obo;go#gocheck_do_not_annotate"/>
    </rdf:Description>
    <rdf:Description rdf:about="&obo;DOID_6888">
        <obo:IAO_0000412 rdf:resource="&obo;doid.owl"/>
    </rdf:Description>
    <rdf:Description rdf:about="&obo;UBERON_0007500">
        <obo:IAO_0000412 rdf:resource="&obo;uberon.owl"/>
    </rdf:Description>
    <rdf:Description rdf:about="&obo;UBERON_0007503">
        <obo:IAO_0000412 rdf:resource="&obo;uberon.owl"/>
    </rdf:Description>
    <rdf:Description rdf:about="&obo;NCBITaxon_9823">
        <obo:IAO_0000412 rdf:resource="&obo;ncbitaxon.owl"/>
    </rdf:Description>
    <rdf:Description rdf:about="&obo;UBERON_0009647">
        <obo:IAO_0000412 rdf:resource="&obo;uberon.owl"/>
    </rdf:Description>
    <rdf:Description rdf:about="&obo;UBERON_0009648">
        <obo:IAO_0000412 rdf:resource="&obo;uberon.owl"/>
    </rdf:Description>
    <rdf:Description rdf:about="&obo;UBERON_0009645">
        <obo:IAO_0000412 rdf:resource="&obo;uberon.owl"/>
    </rdf:Description>
    <rdf:Description rdf:about="&obo;UBERON_0009644">
        <obo:IAO_0000412 rdf:resource="&obo;uberon.owl"/>
    </rdf:Description>
    <rdf:Description rdf:about="&obo;UBERON_0001138">
        <obo:IAO_0000412 rdf:resource="&obo;uberon.owl"/>
    </rdf:Description>
    <rdf:Description rdf:about="&obo;UBERON_0001135">
        <obo:IAO_0000412 rdf:resource="&obo;uberon.owl"/>
    </rdf:Description>
    <rdf:Description rdf:about="&obo;UBERON_0001136">
        <obo:IAO_0000412 rdf:resource="&obo;uberon.owl"/>
    </rdf:Description>
    <rdf:Description rdf:about="&obo;UBERON_0001133">
        <obo:IAO_0000412 rdf:resource="&obo;uberon.owl"/>
    </rdf:Description>
    <rdf:Description rdf:about="&obo;UBERON_0009640">
        <obo:IAO_0000412 rdf:resource="&obo;uberon.owl"/>
    </rdf:Description>
    <rdf:Description rdf:about="&obo;UBERON_0001134">
        <obo:IAO_0000412 rdf:resource="&obo;uberon.owl"/>
    </rdf:Description>
    <rdf:Description rdf:about="&obo;UBERON_0008196">
        <obo:IAO_0000412 rdf:resource="&obo;uberon.owl"/>
    </rdf:Description>
    <rdf:Description rdf:about="&obo;UBERON_0001132">
        <obo:IAO_0000412 rdf:resource="&obo;uberon.owl"/>
    </rdf:Description>
    <rdf:Description rdf:about="&obo;CHEBI_55324">
        <obo:IAO_0000412 rdf:resource="&obo;chebi.owl"/>
    </rdf:Description>
    <rdf:Description rdf:about="&obo;UBERON_0008192">
        <obo:IAO_0000412 rdf:resource="&obo;uberon.owl"/>
    </rdf:Description>
    <rdf:Description rdf:about="&obo;CHEBI_55323">
        <obo:IAO_0000412 rdf:resource="&obo;chebi.owl"/>
    </rdf:Description>
    <rdf:Description rdf:about="&obo;UBERON_0008193">
        <obo:IAO_0000412 rdf:resource="&obo;uberon.owl"/>
    </rdf:Description>
    <rdf:Description rdf:about="&obo;CHEBI_37670">
        <obo:IAO_0000412 rdf:resource="&obo;chebi.owl"/>
    </rdf:Description>
    <rdf:Description rdf:about="&obo;UBERON_0001836">
        <obo:IAO_0000412 rdf:resource="&obo;uberon.owl"/>
    </rdf:Description>
    <rdf:Description rdf:about="&obo;UBERON_0008194">
        <obo:IAO_0000412 rdf:resource="&obo;uberon.owl"/>
    </rdf:Description>
    <rdf:Description rdf:about="&obo;DOID_1996">
        <obo:IAO_0000412 rdf:resource="&obo;doid.owl"/>
    </rdf:Description>
    <rdf:Description rdf:about="&obo;UBERON_0008195">
        <obo:IAO_0000412 rdf:resource="&obo;uberon.owl"/>
    </rdf:Description>
    <rdf:Description rdf:about="&obo;DOID_10286">
        <obo:IAO_0000412 rdf:resource="&obo;doid.owl"/>
    </rdf:Description>
    <rdf:Description rdf:about="&obo;CHEBI_55322">
        <obo:IAO_0000412 rdf:resource="&obo;chebi.owl"/>
    </rdf:Description>
    <rdf:Description rdf:about="&obo;UBERON_0001129">
        <obo:IAO_0000412 rdf:resource="&obo;uberon.owl"/>
    </rdf:Description>
    <rdf:Description rdf:about="&obo;UBERON_0001832">
        <obo:IAO_0000412 rdf:resource="&obo;uberon.owl"/>
    </rdf:Description>
    <rdf:Description rdf:about="&obo;DOID_1993">
        <obo:IAO_0000412 rdf:resource="&obo;doid.owl"/>
    </rdf:Description>
    <rdf:Description rdf:about="&obo;UBERON_0001128">
        <obo:IAO_0000412 rdf:resource="&obo;uberon.owl"/>
    </rdf:Description>
    <rdf:Description rdf:about="&obo;CLO_0002421">
        <obo:IAO_0000412 rdf:resource="&obo;clo.owl"/>
    </rdf:Description>
    <rdf:Description rdf:about="&obo;DOID_10283">
        <obo:IAO_0000412 rdf:resource="&obo;doid.owl"/>
    </rdf:Description>
    <rdf:Description rdf:about="&obo;UBERON_0008187">
        <obo:IAO_0000412 rdf:resource="&obo;uberon.owl"/>
    </rdf:Description>
    <rdf:Description rdf:about="&obo;UBERON_0001187">
        <obo:IAO_0000412 rdf:resource="&obo;uberon.owl"/>
    </rdf:Description>
    <rdf:Description rdf:about="&obo;UBERON_0001186">
        <obo:IAO_0000412 rdf:resource="&obo;uberon.owl"/>
    </rdf:Description>
    <rdf:Description rdf:about="&obo;UBERON_0008188">
        <obo:IAO_0000412 rdf:resource="&obo;uberon.owl"/>
    </rdf:Description>
    <rdf:Description rdf:about="&obo;UBERON_0007681">
        <obo:IAO_0000412 rdf:resource="&obo;uberon.owl"/>
    </rdf:Description>
    <rdf:Description rdf:about="&obo;UBERON_0001189">
        <obo:IAO_0000412 rdf:resource="&obo;uberon.owl"/>
    </rdf:Description>
    <rdf:Description rdf:about="&obo;UBERON_0007573">
        <obo:IAO_0000412 rdf:resource="&obo;uberon.owl"/>
    </rdf:Description>
    <rdf:Description rdf:about="&obo;UBERON_0001188">
        <obo:IAO_0000412 rdf:resource="&obo;uberon.owl"/>
    </rdf:Description>
    <rdf:Description rdf:about="&obo;UBERON_0007685">
        <obo:IAO_0000412 rdf:resource="&obo;uberon.owl"/>
    </rdf:Description>
    <rdf:Description rdf:about="&obo;UBERON_0007684">
        <obo:IAO_0000412 rdf:resource="&obo;uberon.owl"/>
    </rdf:Description>
    <rdf:Description rdf:about="&obo;UBERON_0001830">
        <obo:IAO_0000412 rdf:resource="&obo;uberon.owl"/>
    </rdf:Description>
    <rdf:Description rdf:about="&obo;UBERON_0007683">
        <obo:IAO_0000412 rdf:resource="&obo;uberon.owl"/>
    </rdf:Description>
    <rdf:Description rdf:about="&obo;UBERON_0001831">
        <obo:IAO_0000412 rdf:resource="&obo;uberon.owl"/>
    </rdf:Description>
    <rdf:Description rdf:about="&obo;UBERON_0007688">
        <obo:IAO_0000412 rdf:resource="&obo;uberon.owl"/>
    </rdf:Description>
    <rdf:Description rdf:about="&obo;UBERON_0001183">
        <obo:IAO_0000412 rdf:resource="&obo;uberon.owl"/>
    </rdf:Description>
    <rdf:Description rdf:about="&obo;UBERON_0001182">
        <obo:IAO_0000412 rdf:resource="&obo;uberon.owl"/>
    </rdf:Description>
    <rdf:Description rdf:about="&obo;UBERON_0001185">
        <obo:IAO_0000412 rdf:resource="&obo;uberon.owl"/>
    </rdf:Description>
    <rdf:Description rdf:about="&obo;UBERON_0001184">
        <obo:IAO_0000412 rdf:resource="&obo;uberon.owl"/>
    </rdf:Description>
    <rdf:Description rdf:about="&obo;CHEBI_39318">
        <obo:IAO_0000412 rdf:resource="&obo;chebi.owl"/>
    </rdf:Description>
    <rdf:Description rdf:about="&obo;UBERON_0001829">
        <obo:IAO_0000412 rdf:resource="&obo;uberon.owl"/>
    </rdf:Description>
    <rdf:Description rdf:about="&obo;CHEBI_39316">
        <obo:IAO_0000412 rdf:resource="&obo;chebi.owl"/>
    </rdf:Description>
    <rdf:Description rdf:about="&obo;CHEBI_39317">
        <obo:IAO_0000412 rdf:resource="&obo;chebi.owl"/>
    </rdf:Description>
    <rdf:Description rdf:about="&obo;UBERON_0001822">
        <obo:IAO_0000412 rdf:resource="&obo;uberon.owl"/>
    </rdf:Description>
    <rdf:Description rdf:about="&obo;UBERON_0001821">
        <obo:IAO_0000412 rdf:resource="&obo;uberon.owl"/>
    </rdf:Description>
    <rdf:Description rdf:about="&obo;UBERON_0001823">
        <obo:IAO_0000412 rdf:resource="&obo;uberon.owl"/>
    </rdf:Description>
    <rdf:Description rdf:about="&obo;UBERON_0001828">
        <obo:IAO_0000412 rdf:resource="&obo;uberon.owl"/>
    </rdf:Description>
    <rdf:Description rdf:about="&obo;UBERON_0001827">
        <obo:IAO_0000412 rdf:resource="&obo;uberon.owl"/>
    </rdf:Description>
    <rdf:Description rdf:about="&obo;UBERON_0007690">
        <obo:IAO_0000412 rdf:resource="&obo;uberon.owl"/>
    </rdf:Description>
    <rdf:Description rdf:about="&obo;UBERON_0007693">
        <obo:IAO_0000412 rdf:resource="&obo;uberon.owl"/>
    </rdf:Description>
    <rdf:Description rdf:about="&obo;UBERON_0001198">
        <obo:IAO_0000412 rdf:resource="&obo;uberon.owl"/>
    </rdf:Description>
    <rdf:Description rdf:about="&obo;UBERON_0001197">
        <obo:IAO_0000412 rdf:resource="&obo;uberon.owl"/>
    </rdf:Description>
    <rdf:Description rdf:about="&obo;UBERON_0001820">
        <obo:IAO_0000412 rdf:resource="&obo;uberon.owl"/>
    </rdf:Description>
    <rdf:Description rdf:about="&obo;UBERON_0001192">
        <obo:IAO_0000412 rdf:resource="&obo;uberon.owl"/>
    </rdf:Description>
    <rdf:Description rdf:about="&obo;UBERON_0001191">
        <obo:IAO_0000412 rdf:resource="&obo;uberon.owl"/>
    </rdf:Description>
    <rdf:Description rdf:about="&obo;UBERON_0001190">
        <obo:IAO_0000412 rdf:resource="&obo;uberon.owl"/>
    </rdf:Description>
    <rdf:Description rdf:about="&obo;UBERON_0001196">
        <obo:IAO_0000412 rdf:resource="&obo;uberon.owl"/>
    </rdf:Description>
    <rdf:Description rdf:about="&obo;UBERON_0001195">
        <obo:IAO_0000412 rdf:resource="&obo;uberon.owl"/>
    </rdf:Description>
    <rdf:Description rdf:about="&obo;UBERON_0001194">
        <obo:IAO_0000412 rdf:resource="&obo;uberon.owl"/>
    </rdf:Description>
    <rdf:Description rdf:about="&obo;CHEBI_38706">
        <obo:IAO_0000412 rdf:resource="&obo;chebi.owl"/>
    </rdf:Description>
    <rdf:Description rdf:about="&obo;UBERON_0001193">
        <obo:IAO_0000412 rdf:resource="&obo;uberon.owl"/>
    </rdf:Description>
    <rdf:Description rdf:about="&obo;UBERON_0001818">
        <obo:IAO_0000412 rdf:resource="&obo;uberon.owl"/>
    </rdf:Description>
    <rdf:Description rdf:about="&obo;CHEBI_39301">
        <obo:IAO_0000412 rdf:resource="&obo;chebi.owl"/>
    </rdf:Description>
    <rdf:Description rdf:about="&obo;UBERON_0001813">
        <obo:IAO_0000412 rdf:resource="&obo;uberon.owl"/>
    </rdf:Description>
    <rdf:Description rdf:about="&obo;DOID_4515">
        <obo:IAO_0000412 rdf:resource="&obo;doid.owl"/>
    </rdf:Description>
    <rdf:Description rdf:about="&obo;UBERON_0001810">
        <obo:IAO_0000412 rdf:resource="&obo;uberon.owl"/>
    </rdf:Description>
    <rdf:Description rdf:about="&obo;UBERON_0001817">
        <obo:IAO_0000412 rdf:resource="&obo;uberon.owl"/>
    </rdf:Description>
    <rdf:Description rdf:about="&obo;UBERON_0001816">
        <obo:IAO_0000412 rdf:resource="&obo;uberon.owl"/>
    </rdf:Description>
    <rdf:Description rdf:about="&obo;UBERON_0001815">
        <obo:IAO_0000412 rdf:resource="&obo;uberon.owl"/>
    </rdf:Description>
    <rdf:Description rdf:about="&obo;UBERON_0001814">
        <obo:IAO_0000412 rdf:resource="&obo;uberon.owl"/>
    </rdf:Description>
    <rdf:Description rdf:about="&obo;UBERON_0009697">
        <obo:IAO_0000412 rdf:resource="&obo;uberon.owl"/>
    </rdf:Description>
    <rdf:Description rdf:about="&obo;UBERON_0009695">
        <obo:IAO_0000412 rdf:resource="&obo;uberon.owl"/>
    </rdf:Description>
    <rdf:Description rdf:about="&obo;UBERON_0001808">
        <obo:IAO_0000412 rdf:resource="&obo;uberon.owl"/>
    </rdf:Description>
    <rdf:Description rdf:about="&obo;DOID_1192">
        <obo:IAO_0000412 rdf:resource="&obo;doid.owl"/>
    </rdf:Description>
    <rdf:Description rdf:about="&obo;UBERON_0001807">
        <obo:IAO_0000412 rdf:resource="&obo;uberon.owl"/>
    </rdf:Description>
    <rdf:Description rdf:about="&obo;DOID_5672">
        <obo:IAO_0000412 rdf:resource="&obo;doid.owl"/>
    </rdf:Description>
    <rdf:Description rdf:about="&obo;UBERON_0001809">
        <obo:IAO_0000412 rdf:resource="&obo;uberon.owl"/>
    </rdf:Description>
    <rdf:Description rdf:about="&obo;UBERON_0001803">
        <obo:IAO_0000412 rdf:resource="&obo;uberon.owl"/>
    </rdf:Description>
    <rdf:Description rdf:about="&obo;UBERON_0001806">
        <obo:IAO_0000412 rdf:resource="&obo;uberon.owl"/>
    </rdf:Description>
    <rdf:Description rdf:about="&obo;UBERON_0001805">
        <obo:IAO_0000412 rdf:resource="&obo;uberon.owl"/>
    </rdf:Description>
    <rdf:Description rdf:about="&obo;UBERON_0001800">
        <obo:IAO_0000412 rdf:resource="&obo;uberon.owl"/>
    </rdf:Description>
    <rdf:Description rdf:about="&obo;UBERON_0009688">
        <obo:IAO_0000412 rdf:resource="&obo;uberon.owl"/>
    </rdf:Description>
    <rdf:Description rdf:about="&obo;UBERON_0009687">
        <obo:IAO_0000412 rdf:resource="&obo;uberon.owl"/>
    </rdf:Description>
    <rdf:Description rdf:about="&obo;CHEBI_52271">
        <obo:IAO_0000412 rdf:resource="&obo;chebi.owl"/>
    </rdf:Description>
    <rdf:Description rdf:about="&obo;DOID_11819">
        <obo:IAO_0000412 rdf:resource="&obo;doid.owl"/>
    </rdf:Description>
    <rdf:Description rdf:about="&obo;GO_0015893">
        <obo:IAO_0000412 rdf:resource="&obo;go.owl"/>
        <oboInOwl:inSubset rdf:resource="&obo;go#goslim_pir"/>
        <oboInOwl:inSubset rdf:resource="&obo;go#gosubset_prok"/>
    </rdf:Description>
    <rdf:Description rdf:about="&obo;GO_0050663">
        <obo:IAO_0000412 rdf:resource="&obo;go.owl"/>
    </rdf:Description>
    <rdf:Description rdf:about="&obo;UBERON_0001173">
        <obo:IAO_0000412 rdf:resource="&obo;uberon.owl"/>
    </rdf:Description>
    <rdf:Description rdf:about="&obo;UBERON_0007679">
        <obo:IAO_0000412 rdf:resource="&obo;uberon.owl"/>
    </rdf:Description>
    <rdf:Description rdf:about="&obo;UBERON_0009689">
        <obo:IAO_0000412 rdf:resource="&obo;uberon.owl"/>
    </rdf:Description>
    <rdf:Description rdf:about="&obo;CHEBI_60901">
        <obo:IAO_0000412 rdf:resource="&obo;chebi.owl"/>
    </rdf:Description>
    <rdf:Description rdf:about="&obo;CHEBI_24127">
        <obo:IAO_0000412 rdf:resource="&obo;chebi.owl"/>
    </rdf:Description>
    <rdf:Description rdf:about="&obo;CHEBI_62215">
        <obo:IAO_0000412 rdf:resource="&obo;chebi.owl"/>
    </rdf:Description>
    <rdf:Description rdf:about="&obo;CLO_0002462">
        <obo:IAO_0000412 rdf:resource="&obo;clo.owl"/>
    </rdf:Description>
    <rdf:Description rdf:about="&obo;UBERON_0010341">
        <obo:IAO_0000412 rdf:resource="&obo;uberon.owl"/>
    </rdf:Description>
    <rdf:Description rdf:about="&obo;UBERON_0003328">
        <obo:IAO_0000412 rdf:resource="&obo;uberon.owl"/>
    </rdf:Description>
    <rdf:Description rdf:about="&obo;UBERON_0010344">
        <obo:IAO_0000412 rdf:resource="&obo;uberon.owl"/>
    </rdf:Description>
    <rdf:Description rdf:about="&obo;UBERON_0010345">
        <obo:IAO_0000412 rdf:resource="&obo;uberon.owl"/>
    </rdf:Description>
    <rdf:Description rdf:about="&obo;UBERON_0010343">
        <obo:IAO_0000412 rdf:resource="&obo;uberon.owl"/>
    </rdf:Description>
    <rdf:Description rdf:about="&obo;CHEBI_60809">
        <obo:IAO_0000412 rdf:resource="&obo;chebi.owl"/>
    </rdf:Description>
    <rdf:Description rdf:about="&obo;CHEBI_60807">
        <obo:IAO_0000412 rdf:resource="&obo;chebi.owl"/>
    </rdf:Description>
    <rdf:Description rdf:about="&obo;UBERON_0005477">
        <obo:IAO_0000412 rdf:resource="&obo;uberon.owl"/>
    </rdf:Description>
    <rdf:Description rdf:about="&obo;UBERON_0005479">
        <obo:IAO_0000412 rdf:resource="&obo;uberon.owl"/>
    </rdf:Description>
    <rdf:Description rdf:about="&obo;UBERON_0010338">
        <obo:IAO_0000412 rdf:resource="&obo;uberon.owl"/>
    </rdf:Description>
    <rdf:Description rdf:about="&obo;UBERON_0010337">
        <obo:IAO_0000412 rdf:resource="&obo;uberon.owl"/>
    </rdf:Description>
    <rdf:Description rdf:about="&obo;UBERON_0010336">
        <obo:IAO_0000412 rdf:resource="&obo;uberon.owl"/>
    </rdf:Description>
    <rdf:Description rdf:about="&obo;UBERON_0005470">
        <obo:IAO_0000412 rdf:resource="&obo;uberon.owl"/>
    </rdf:Description>
    <rdf:Description rdf:about="&obo;UBERON_0005471">
        <obo:IAO_0000412 rdf:resource="&obo;uberon.owl"/>
    </rdf:Description>
    <rdf:Description rdf:about="&obo;UBERON_0010335">
        <obo:IAO_0000412 rdf:resource="&obo;uberon.owl"/>
    </rdf:Description>
    <rdf:Description rdf:about="&obo;UBERON_0005472">
        <obo:IAO_0000412 rdf:resource="&obo;uberon.owl"/>
    </rdf:Description>
    <rdf:Description rdf:about="&obo;UBERON_0003338">
        <obo:IAO_0000412 rdf:resource="&obo;uberon.owl"/>
    </rdf:Description>
    <rdf:Description rdf:about="&obo;UBERON_0010339">
        <obo:IAO_0000412 rdf:resource="&obo;uberon.owl"/>
    </rdf:Description>
    <rdf:Description rdf:about="&obo;UBERON_0005475">
        <obo:IAO_0000412 rdf:resource="&obo;uberon.owl"/>
    </rdf:Description>
    <rdf:Description rdf:about="&obo;UBERON_0003318">
        <obo:IAO_0000412 rdf:resource="&obo;uberon.owl"/>
    </rdf:Description>
    <rdf:Description rdf:about="&obo;UBERON_0001905">
        <obo:IAO_0000412 rdf:resource="&obo;uberon.owl"/>
    </rdf:Description>
    <rdf:Description rdf:about="&obo;UBERON_0003317">
        <obo:IAO_0000412 rdf:resource="&obo;uberon.owl"/>
    </rdf:Description>
    <rdf:Description rdf:about="&obo;UBERON_0001902">
        <obo:IAO_0000412 rdf:resource="&obo;uberon.owl"/>
    </rdf:Description>
    <rdf:Description rdf:about="&obo;UBERON_0003319">
        <obo:IAO_0000412 rdf:resource="&obo;uberon.owl"/>
    </rdf:Description>
    <rdf:Description rdf:about="&obo;UBERON_0010330">
        <obo:IAO_0000412 rdf:resource="&obo;uberon.owl"/>
    </rdf:Description>
    <rdf:Description rdf:about="&obo;UBERON_0001901">
        <obo:IAO_0000412 rdf:resource="&obo;uberon.owl"/>
    </rdf:Description>
    <rdf:Description rdf:about="&obo;UBERON_0010332">
        <obo:IAO_0000412 rdf:resource="&obo;uberon.owl"/>
    </rdf:Description>
    <rdf:Description rdf:about="&obo;UBERON_0010333">
        <obo:IAO_0000412 rdf:resource="&obo;uberon.owl"/>
    </rdf:Description>
    <rdf:Description rdf:about="&obo;UBERON_0010334">
        <obo:IAO_0000412 rdf:resource="&obo;uberon.owl"/>
    </rdf:Description>
    <rdf:Description rdf:about="&obo;UBERON_0009709">
        <obo:IAO_0000412 rdf:resource="&obo;uberon.owl"/>
    </rdf:Description>
    <rdf:Description rdf:about="&obo;UBERON_0009708">
        <obo:IAO_0000412 rdf:resource="&obo;uberon.owl"/>
    </rdf:Description>
    <rdf:Description rdf:about="&obo;UBERON_0009717">
        <obo:IAO_0000412 rdf:resource="&obo;uberon.owl"/>
    </rdf:Description>
    <rdf:Description rdf:about="&obo;UBERON_0005467">
        <obo:IAO_0000412 rdf:resource="&obo;uberon.owl"/>
    </rdf:Description>
    <rdf:Description rdf:about="&obo;UBERON_0005465">
        <obo:IAO_0000412 rdf:resource="&obo;uberon.owl"/>
    </rdf:Description>
    <rdf:Description rdf:about="&obo;UBERON_0005466">
        <obo:IAO_0000412 rdf:resource="&obo;uberon.owl"/>
    </rdf:Description>
    <rdf:Description rdf:about="&obo;UBERON_0009716">
        <obo:IAO_0000412 rdf:resource="&obo;uberon.owl"/>
    </rdf:Description>
    <rdf:Description rdf:about="&obo;UBERON_0009713">
        <obo:IAO_0000412 rdf:resource="&obo;uberon.owl"/>
    </rdf:Description>
    <rdf:Description rdf:about="&obo;UBERON_0009712">
        <obo:IAO_0000412 rdf:resource="&obo;uberon.owl"/>
    </rdf:Description>
    <rdf:Description rdf:about="&obo;UBERON_0003320">
        <obo:IAO_0000412 rdf:resource="&obo;uberon.owl"/>
    </rdf:Description>
    <rdf:Description rdf:about="&obo;UBERON_0003321">
        <obo:IAO_0000412 rdf:resource="&obo;uberon.owl"/>
    </rdf:Description>
    <rdf:Description rdf:about="&obo;UBERON_0005460">
        <obo:IAO_0000412 rdf:resource="&obo;uberon.owl"/>
    </rdf:Description>
    <rdf:Description rdf:about="&obo;UBERON_0003322">
        <obo:IAO_0000412 rdf:resource="&obo;uberon.owl"/>
    </rdf:Description>
    <rdf:Description rdf:about="&obo;UBERON_0003323">
        <obo:IAO_0000412 rdf:resource="&obo;uberon.owl"/>
    </rdf:Description>
    <rdf:Description rdf:about="&obo;UBERON_0010326">
        <obo:IAO_0000412 rdf:resource="&obo;uberon.owl"/>
    </rdf:Description>
    <rdf:Description rdf:about="&obo;UBERON_0010329">
        <obo:IAO_0000412 rdf:resource="&obo;uberon.owl"/>
    </rdf:Description>
    <rdf:Description rdf:about="&obo;UBERON_0005463">
        <obo:IAO_0000412 rdf:resource="&obo;uberon.owl"/>
    </rdf:Description>
    <rdf:Description rdf:about="&obo;UBERON_0003324">
        <obo:IAO_0000412 rdf:resource="&obo;uberon.owl"/>
    </rdf:Description>
    <rdf:Description rdf:about="&obo;UBERON_0003325">
        <obo:IAO_0000412 rdf:resource="&obo;uberon.owl"/>
    </rdf:Description>
    <rdf:Description rdf:about="&obo;UBERON_0010328">
        <obo:IAO_0000412 rdf:resource="&obo;uberon.owl"/>
    </rdf:Description>
    <rdf:Description rdf:about="&obo;UBERON_0005464">
        <obo:IAO_0000412 rdf:resource="&obo;uberon.owl"/>
    </rdf:Description>
    <rdf:Description rdf:about="&obo;UBERON_0007497">
        <obo:IAO_0000412 rdf:resource="&obo;uberon.owl"/>
    </rdf:Description>
    <rdf:Description rdf:about="&obo;UBERON_0005461">
        <obo:IAO_0000412 rdf:resource="&obo;uberon.owl"/>
    </rdf:Description>
    <rdf:Description rdf:about="&obo;UBERON_0003326">
        <obo:IAO_0000412 rdf:resource="&obo;uberon.owl"/>
    </rdf:Description>
    <rdf:Description rdf:about="&obo;UBERON_0007499">
        <obo:IAO_0000412 rdf:resource="&obo;uberon.owl"/>
    </rdf:Description>
    <rdf:Description rdf:about="&obo;UBERON_0003327">
        <obo:IAO_0000412 rdf:resource="&obo;uberon.owl"/>
    </rdf:Description>
    <rdf:Description rdf:about="&obo;CHEBI_74136">
        <obo:IAO_0000412 rdf:resource="&obo;chebi.owl"/>
    </rdf:Description>
    <rdf:Description rdf:about="&obo;UBERON_0010321">
        <obo:IAO_0000412 rdf:resource="&obo;uberon.owl"/>
    </rdf:Description>
    <rdf:Description rdf:about="&obo;UBERON_0007590">
        <obo:IAO_0000412 rdf:resource="&obo;uberon.owl"/>
    </rdf:Description>
    <rdf:Description rdf:about="&obo;CHEBI_48001">
        <obo:IAO_0000412 rdf:resource="&obo;chebi.owl"/>
    </rdf:Description>
    <rdf:Description rdf:about="&obo;GO_0000302">
        <obo:IAO_0000412 rdf:resource="&obo;go.owl"/>
        <oboInOwl:inSubset rdf:resource="&obo;go#gosubset_prok"/>
    </rdf:Description>
    <rdf:Description rdf:about="&obo;CHEBI_67079">
        <obo:IAO_0000412 rdf:resource="&obo;chebi.owl"/>
    </rdf:Description>
    <rdf:Description rdf:about="&obo;UBERON_0005458">
        <obo:IAO_0000412 rdf:resource="&obo;uberon.owl"/>
    </rdf:Description>
    <rdf:Description rdf:about="&obo;UBERON_0005459">
        <obo:IAO_0000412 rdf:resource="&obo;uberon.owl"/>
    </rdf:Description>
    <rdf:Description rdf:about="&obo;UBERON_0005454">
        <obo:IAO_0000412 rdf:resource="&obo;uberon.owl"/>
    </rdf:Description>
    <rdf:Description rdf:about="&obo;PATO_0001154">
        <obo:IAO_0000412 rdf:resource="&obo;pato.owl"/>
        <oboInOwl:inSubset rdf:resource="&obo;pato#value_slim"/>
    </rdf:Description>
    <rdf:Description rdf:about="&obo;UBERON_0003315">
        <obo:IAO_0000412 rdf:resource="&obo;uberon.owl"/>
    </rdf:Description>
    <rdf:Description rdf:about="&obo;UBERON_0003316">
        <obo:IAO_0000412 rdf:resource="&obo;uberon.owl"/>
    </rdf:Description>
    <rdf:Description rdf:about="&obo;UBERON_0007592">
        <obo:IAO_0000412 rdf:resource="&obo;uberon.owl"/>
    </rdf:Description>
    <rdf:Description rdf:about="&obo;UBERON_0005453">
        <obo:IAO_0000412 rdf:resource="&obo;uberon.owl"/>
    </rdf:Description>
    <rdf:Description rdf:about="&obo;CHEBI_67072">
        <obo:IAO_0000412 rdf:resource="&obo;chebi.owl"/>
    </rdf:Description>
    <rdf:Description rdf:about="&obo;UBERON_0003314">
        <obo:IAO_0000412 rdf:resource="&obo;uberon.owl"/>
    </rdf:Description>
    <rdf:Description rdf:about="&obo;UBERON_0010316">
        <obo:IAO_0000412 rdf:resource="&obo;uberon.owl"/>
    </rdf:Description>
    <rdf:Description rdf:about="&obo;UBERON_0003312">
        <obo:IAO_0000412 rdf:resource="&obo;uberon.owl"/>
    </rdf:Description>
    <rdf:Description rdf:about="&obo;CHEBI_71338">
        <obo:IAO_0000412 rdf:resource="&obo;chebi.owl"/>
    </rdf:Description>
    <rdf:Description rdf:about="&obo;UBERON_0010310">
        <obo:IAO_0000412 rdf:resource="&obo;uberon.owl"/>
    </rdf:Description>
    <rdf:Description rdf:about="&obo;UBERON_0010311">
        <obo:IAO_0000412 rdf:resource="&obo;uberon.owl"/>
    </rdf:Description>
    <rdf:Description rdf:about="&obo;CHEBI_60816">
        <obo:IAO_0000412 rdf:resource="&obo;chebi.owl"/>
    </rdf:Description>
    <rdf:Description rdf:about="&obo;UBERON_0007589">
        <obo:IAO_0000412 rdf:resource="&obo;uberon.owl"/>
    </rdf:Description>
    <rdf:Description rdf:about="&obo;UBERON_0006976">
        <obo:IAO_0000412 rdf:resource="&obo;uberon.owl"/>
    </rdf:Description>
    <rdf:Description rdf:about="&obo;UBERON_0005443">
        <obo:IAO_0000412 rdf:resource="&obo;uberon.owl"/>
    </rdf:Description>
    <rdf:Description rdf:about="&obo;UBERON_0003302">
        <obo:IAO_0000412 rdf:resource="&obo;uberon.owl"/>
    </rdf:Description>
    <rdf:Description rdf:about="&obo;UBERON_0005441">
        <obo:IAO_0000412 rdf:resource="&obo;uberon.owl"/>
    </rdf:Description>
    <rdf:Description rdf:about="&obo;UBERON_0003303">
        <obo:IAO_0000412 rdf:resource="&obo;uberon.owl"/>
    </rdf:Description>
    <rdf:Description rdf:about="&obo;UBERON_0007475">
        <obo:IAO_0000412 rdf:resource="&obo;uberon.owl"/>
    </rdf:Description>
    <rdf:Description rdf:about="&obo;UBERON_0005442">
        <obo:IAO_0000412 rdf:resource="&obo;uberon.owl"/>
    </rdf:Description>
    <rdf:Description rdf:about="&obo;UBERON_0010309">
        <obo:IAO_0000412 rdf:resource="&obo;uberon.owl"/>
    </rdf:Description>
    <rdf:Description rdf:about="&obo;UBERON_0010308">
        <obo:IAO_0000412 rdf:resource="&obo;uberon.owl"/>
    </rdf:Description>
    <rdf:Description rdf:about="&obo;UBERON_0005440">
        <obo:IAO_0000412 rdf:resource="&obo;uberon.owl"/>
    </rdf:Description>
    <rdf:Description rdf:about="&obo;UBERON_0010303">
        <obo:IAO_0000412 rdf:resource="&obo;uberon.owl"/>
    </rdf:Description>
    <rdf:Description rdf:about="&obo;UBERON_0010302">
        <obo:IAO_0000412 rdf:resource="&obo;uberon.owl"/>
    </rdf:Description>
    <rdf:Description rdf:about="&obo;UBERON_0003300">
        <obo:IAO_0000412 rdf:resource="&obo;uberon.owl"/>
    </rdf:Description>
    <rdf:Description rdf:about="&obo;UBERON_0010304">
        <obo:IAO_0000412 rdf:resource="&obo;uberon.owl"/>
    </rdf:Description>
    <rdf:Description rdf:about="&obo;UBERON_0003301">
        <obo:IAO_0000412 rdf:resource="&obo;uberon.owl"/>
    </rdf:Description>
    <rdf:Description rdf:about="&obo;UBERON_0006958">
        <obo:IAO_0000412 rdf:resource="&obo;uberon.owl"/>
    </rdf:Description>
    <rdf:Description rdf:about="&obo;CHEBI_26413">
        <obo:IAO_0000412 rdf:resource="&obo;chebi.owl"/>
    </rdf:Description>
    <rdf:Description rdf:about="&obo;CHEBI_74152">
        <obo:IAO_0000412 rdf:resource="&obo;chebi.owl"/>
    </rdf:Description>
    <rdf:Description rdf:about="&obo;UBERON_0001106">
        <obo:IAO_0000412 rdf:resource="&obo;uberon.owl"/>
    </rdf:Description>
    <rdf:Description rdf:about="&obo;UBERON_0001107">
        <obo:IAO_0000412 rdf:resource="&obo;uberon.owl"/>
    </rdf:Description>
    <rdf:Description rdf:about="&obo;UBERON_0010300">
        <obo:IAO_0000412 rdf:resource="&obo;uberon.owl"/>
    </rdf:Description>
    <rdf:Description rdf:about="&obo;UBERON_0001108">
        <obo:IAO_0000412 rdf:resource="&obo;uberon.owl"/>
    </rdf:Description>
    <rdf:Description rdf:about="&obo;UBERON_0001109">
        <obo:IAO_0000412 rdf:resource="&obo;uberon.owl"/>
    </rdf:Description>
    <rdf:Description rdf:about="&obo;CLO_0009524">
        <obo:IAO_0000412 rdf:resource="&obo;clo.owl"/>
    </rdf:Description>
    <rdf:Description rdf:about="&obo;UBERON_0003378">
        <obo:IAO_0000412 rdf:resource="&obo;uberon.owl"/>
    </rdf:Description>
    <rdf:Description rdf:about="&obo;CLO_0009526">
        <obo:IAO_0000412 rdf:resource="&obo;clo.owl"/>
    </rdf:Description>
    <rdf:Description rdf:about="&obo;DOID_9460">
        <obo:IAO_0000412 rdf:resource="&obo;doid.owl"/>
    </rdf:Description>
    <rdf:Description rdf:about="&obo;UBERON_0001110">
        <obo:IAO_0000412 rdf:resource="&obo;uberon.owl"/>
    </rdf:Description>
    <rdf:Description rdf:about="&obo;UBERON_0006960">
        <obo:IAO_0000412 rdf:resource="&obo;uberon.owl"/>
    </rdf:Description>
    <rdf:Description rdf:about="&obo;UBERON_0001112">
        <obo:IAO_0000412 rdf:resource="&obo;uberon.owl"/>
    </rdf:Description>
    <rdf:Description rdf:about="&obo;UBERON_0001111">
        <obo:IAO_0000412 rdf:resource="&obo;uberon.owl"/>
    </rdf:Description>
    <rdf:Description rdf:about="&obo;UBERON_0003379">
        <obo:IAO_0000412 rdf:resource="&obo;uberon.owl"/>
    </rdf:Description>
    <rdf:Description rdf:about="&obo;UBERON_0009749">
        <obo:IAO_0000412 rdf:resource="&obo;uberon.owl"/>
    </rdf:Description>
    <rdf:Description rdf:about="&obo;UBERON_0009748">
        <obo:IAO_0000412 rdf:resource="&obo;uberon.owl"/>
    </rdf:Description>
    <rdf:Description rdf:about="&obo;UBERON_0006964">
        <obo:IAO_0000412 rdf:resource="&obo;uberon.owl"/>
    </rdf:Description>
    <rdf:Description rdf:about="&obo;UBERON_0003373">
        <obo:IAO_0000412 rdf:resource="&obo;uberon.owl"/>
    </rdf:Description>
    <rdf:Description rdf:about="&obo;UBERON_0009747">
        <obo:IAO_0000412 rdf:resource="&obo;uberon.owl"/>
    </rdf:Description>
    <rdf:Description rdf:about="&obo;UBERON_0000218">
        <obo:IAO_0000412 rdf:resource="&obo;uberon.owl"/>
    </rdf:Description>
    <rdf:Description rdf:about="&obo;UBERON_0003372">
        <obo:IAO_0000412 rdf:resource="&obo;uberon.owl"/>
    </rdf:Description>
    <rdf:Description rdf:about="&obo;UBERON_0006966">
        <obo:IAO_0000412 rdf:resource="&obo;uberon.owl"/>
    </rdf:Description>
    <rdf:Description rdf:about="&obo;UBERON_0003371">
        <obo:IAO_0000412 rdf:resource="&obo;uberon.owl"/>
    </rdf:Description>
    <rdf:Description rdf:about="&obo;UBERON_0009746">
        <obo:IAO_0000412 rdf:resource="&obo;uberon.owl"/>
    </rdf:Description>
    <rdf:Description rdf:about="&obo;UBERON_0006948">
        <obo:IAO_0000412 rdf:resource="&obo;uberon.owl"/>
    </rdf:Description>
    <rdf:Description rdf:about="&obo;UBERON_0000211">
        <obo:IAO_0000412 rdf:resource="&obo;uberon.owl"/>
    </rdf:Description>
    <rdf:Description rdf:about="&obo;UBERON_0006949">
        <obo:IAO_0000412 rdf:resource="&obo;uberon.owl"/>
    </rdf:Description>
    <rdf:Description rdf:about="&obo;UBERON_0000210">
        <obo:IAO_0000412 rdf:resource="&obo;uberon.owl"/>
    </rdf:Description>
    <rdf:Description rdf:about="&obo;GO_0005739">
        <obo:IAO_0000412 rdf:resource="&obo;go.owl"/>
        <oboInOwl:inSubset rdf:resource="&obo;go#goslim_aspergillus"/>
        <oboInOwl:inSubset rdf:resource="&obo;go#goslim_candida"/>
        <oboInOwl:inSubset rdf:resource="&obo;go#goslim_generic"/>
        <oboInOwl:inSubset rdf:resource="&obo;go#goslim_metagenomics"/>
        <oboInOwl:inSubset rdf:resource="&obo;go#goslim_pir"/>
        <oboInOwl:inSubset rdf:resource="&obo;go#goslim_plant"/>
        <oboInOwl:inSubset rdf:resource="&obo;go#goslim_yeast"/>
    </rdf:Description>
    <rdf:Description rdf:about="&obo;CHEBI_61966">
        <obo:IAO_0000412 rdf:resource="&obo;chebi.owl"/>
    </rdf:Description>
    <rdf:Description rdf:about="&obo;CHEBI_60832">
        <obo:IAO_0000412 rdf:resource="&obo;chebi.owl"/>
    </rdf:Description>
    <rdf:Description rdf:about="&obo;UBERON_0003365">
        <obo:IAO_0000412 rdf:resource="&obo;uberon.owl"/>
    </rdf:Description>
    <rdf:Description rdf:about="&obo;UBERON_0009754">
        <obo:IAO_0000412 rdf:resource="&obo;uberon.owl"/>
    </rdf:Description>
    <rdf:Description rdf:about="&obo;UBERON_0001105">
        <obo:IAO_0000412 rdf:resource="&obo;uberon.owl"/>
    </rdf:Description>
    <rdf:Description rdf:about="&obo;UBERON_0001104">
        <obo:IAO_0000412 rdf:resource="&obo;uberon.owl"/>
    </rdf:Description>
    <rdf:Description rdf:about="&obo;UBERON_0003364">
        <obo:IAO_0000412 rdf:resource="&obo;uberon.owl"/>
    </rdf:Description>
    <rdf:Description rdf:about="&obo;UBERON_0009752">
        <obo:IAO_0000412 rdf:resource="&obo;uberon.owl"/>
    </rdf:Description>
    <rdf:Description rdf:about="&obo;GO_0006355">
        <obo:IAO_0000412 rdf:resource="&obo;go.owl"/>
        <oboInOwl:inSubset rdf:resource="&obo;go#goslim_pombe"/>
        <oboInOwl:inSubset rdf:resource="&obo;go#gosubset_prok"/>
    </rdf:Description>
    <rdf:Description rdf:about="&obo;UBERON_0001103">
        <obo:IAO_0000412 rdf:resource="&obo;uberon.owl"/>
    </rdf:Description>
    <rdf:Description rdf:about="&obo;UBERON_0003367">
        <obo:IAO_0000412 rdf:resource="&obo;uberon.owl"/>
    </rdf:Description>
    <rdf:Description rdf:about="&obo;UBERON_0009751">
        <obo:IAO_0000412 rdf:resource="&obo;uberon.owl"/>
    </rdf:Description>
    <rdf:Description rdf:about="&obo;UBERON_0001102">
        <obo:IAO_0000412 rdf:resource="&obo;uberon.owl"/>
    </rdf:Description>
    <rdf:Description rdf:about="&obo;UBERON_0003366">
        <obo:IAO_0000412 rdf:resource="&obo;uberon.owl"/>
    </rdf:Description>
    <rdf:Description rdf:about="&obo;UBERON_0009750">
        <obo:IAO_0000412 rdf:resource="&obo;uberon.owl"/>
    </rdf:Description>
    <rdf:Description rdf:about="&obo;UBERON_0001101">
        <obo:IAO_0000412 rdf:resource="&obo;uberon.owl"/>
    </rdf:Description>
    <rdf:Description rdf:about="&obo;UBERON_0003368">
        <obo:IAO_0000412 rdf:resource="&obo;uberon.owl"/>
    </rdf:Description>
    <rdf:Description rdf:about="&obo;UBERON_0001100">
        <obo:IAO_0000412 rdf:resource="&obo;uberon.owl"/>
    </rdf:Description>
    <rdf:Description rdf:about="&obo;GO_0006351">
        <obo:IAO_0000412 rdf:resource="&obo;go.owl"/>
        <oboInOwl:inSubset rdf:resource="&obo;go#goslim_aspergillus"/>
        <oboInOwl:inSubset rdf:resource="&obo;go#goslim_metagenomics"/>
        <oboInOwl:inSubset rdf:resource="&obo;go#goslim_pombe"/>
        <oboInOwl:inSubset rdf:resource="&obo;go#gosubset_prok"/>
    </rdf:Description>
    <rdf:Description rdf:about="&obo;UBERON_0006950">
        <obo:IAO_0000412 rdf:resource="&obo;uberon.owl"/>
    </rdf:Description>
    <rdf:Description rdf:about="&obo;UBERON_0006951">
        <obo:IAO_0000412 rdf:resource="&obo;uberon.owl"/>
    </rdf:Description>
    <rdf:Description rdf:about="&obo;GO_0005737">
        <obo:IAO_0000412 rdf:resource="&obo;go.owl"/>
        <oboInOwl:inSubset rdf:resource="&obo;go#goslim_candida"/>
        <oboInOwl:inSubset rdf:resource="&obo;go#goslim_generic"/>
        <oboInOwl:inSubset rdf:resource="&obo;go#goslim_metagenomics"/>
        <oboInOwl:inSubset rdf:resource="&obo;go#goslim_plant"/>
        <oboInOwl:inSubset rdf:resource="&obo;go#goslim_yeast"/>
        <oboInOwl:inSubset rdf:resource="&obo;go#gosubset_prok"/>
    </rdf:Description>
    <rdf:Description rdf:about="&obo;UBERON_0000209">
        <obo:IAO_0000412 rdf:resource="&obo;uberon.owl"/>
    </rdf:Description>
    <rdf:Description rdf:about="&obo;UBERON_0006952">
        <obo:IAO_0000412 rdf:resource="&obo;uberon.owl"/>
    </rdf:Description>
    <rdf:Description rdf:about="&obo;UBERON_0006953">
        <obo:IAO_0000412 rdf:resource="&obo;uberon.owl"/>
    </rdf:Description>
    <rdf:Description rdf:about="&obo;UBERON_0009758">
        <obo:IAO_0000412 rdf:resource="&obo;uberon.owl"/>
    </rdf:Description>
    <rdf:Description rdf:about="&obo;UBERON_0003361">
        <obo:IAO_0000412 rdf:resource="&obo;uberon.owl"/>
    </rdf:Description>
    <rdf:Description rdf:about="&obo;UBERON_0006954">
        <obo:IAO_0000412 rdf:resource="&obo;uberon.owl"/>
    </rdf:Description>
    <rdf:Description rdf:about="&obo;UBERON_0006955">
        <obo:IAO_0000412 rdf:resource="&obo;uberon.owl"/>
    </rdf:Description>
    <rdf:Description rdf:about="&obo;UBERON_0003360">
        <obo:IAO_0000412 rdf:resource="&obo;uberon.owl"/>
    </rdf:Description>
    <rdf:Description rdf:about="&obo;UBERON_0009756">
        <obo:IAO_0000412 rdf:resource="&obo;uberon.owl"/>
    </rdf:Description>
    <rdf:Description rdf:about="&obo;UBERON_0003363">
        <obo:IAO_0000412 rdf:resource="&obo;uberon.owl"/>
    </rdf:Description>
    <rdf:Description rdf:about="&obo;UBERON_0003362">
        <obo:IAO_0000412 rdf:resource="&obo;uberon.owl"/>
    </rdf:Description>
    <rdf:Description rdf:about="&obo;UBERON_0006957">
        <obo:IAO_0000412 rdf:resource="&obo;uberon.owl"/>
    </rdf:Description>
    <rdf:Description rdf:about="&obo;UBERON_0000201">
        <obo:IAO_0000412 rdf:resource="&obo;uberon.owl"/>
    </rdf:Description>
    <rdf:Description rdf:about="&obo;UBERON_0006938">
        <obo:IAO_0000412 rdf:resource="&obo;uberon.owl"/>
    </rdf:Description>
    <rdf:Description rdf:about="&obo;UBERON_0000202">
        <obo:IAO_0000412 rdf:resource="&obo;uberon.owl"/>
    </rdf:Description>
    <rdf:Description rdf:about="&obo;UBERON_0006937">
        <obo:IAO_0000412 rdf:resource="&obo;uberon.owl"/>
    </rdf:Description>
    <rdf:Description rdf:about="&obo;UBERON_0006936">
        <obo:IAO_0000412 rdf:resource="&obo;uberon.owl"/>
    </rdf:Description>
    <rdf:Description rdf:about="&obo;UBERON_0003359">
        <obo:IAO_0000412 rdf:resource="&obo;uberon.owl"/>
    </rdf:Description>
    <rdf:Description rdf:about="&obo;UBERON_0005494">
        <obo:IAO_0000412 rdf:resource="&obo;uberon.owl"/>
    </rdf:Description>
    <rdf:Description rdf:about="&obo;UBERON_0003358">
        <obo:IAO_0000412 rdf:resource="&obo;uberon.owl"/>
    </rdf:Description>
    <rdf:Description rdf:about="&obo;UBERON_0005497">
        <obo:IAO_0000412 rdf:resource="&obo;uberon.owl"/>
    </rdf:Description>
    <rdf:Description rdf:about="&obo;UBERON_0003357">
        <obo:IAO_0000412 rdf:resource="&obo;uberon.owl"/>
    </rdf:Description>
    <rdf:Description rdf:about="&obo;UBERON_0003356">
        <obo:IAO_0000412 rdf:resource="&obo;uberon.owl"/>
    </rdf:Description>
    <rdf:Description rdf:about="&obo;UBERON_0005491">
        <obo:IAO_0000412 rdf:resource="&obo;uberon.owl"/>
    </rdf:Description>
    <rdf:Description rdf:about="&obo;UBERON_0003355">
        <obo:IAO_0000412 rdf:resource="&obo;uberon.owl"/>
    </rdf:Description>
    <rdf:Description rdf:about="&obo;UBERON_0003354">
        <obo:IAO_0000412 rdf:resource="&obo;uberon.owl"/>
    </rdf:Description>
    <rdf:Description rdf:about="&obo;UBERON_0005493">
        <obo:IAO_0000412 rdf:resource="&obo;uberon.owl"/>
    </rdf:Description>
    <rdf:Description rdf:about="&obo;UBERON_0003353">
        <obo:IAO_0000412 rdf:resource="&obo;uberon.owl"/>
    </rdf:Description>
    <rdf:Description rdf:about="&obo;UBERON_0005492">
        <obo:IAO_0000412 rdf:resource="&obo;uberon.owl"/>
    </rdf:Description>
    <rdf:Description rdf:about="&obo;UBERON_0003352">
        <obo:IAO_0000412 rdf:resource="&obo;uberon.owl"/>
    </rdf:Description>
    <rdf:Description rdf:about="&obo;UBERON_0003351">
        <obo:IAO_0000412 rdf:resource="&obo;uberon.owl"/>
    </rdf:Description>
    <rdf:Description rdf:about="&obo;UBERON_0003350">
        <obo:IAO_0000412 rdf:resource="&obo;uberon.owl"/>
    </rdf:Description>
    <rdf:Description rdf:about="&obo;UBERON_0006929">
        <obo:IAO_0000412 rdf:resource="&obo;uberon.owl"/>
    </rdf:Description>
    <rdf:Description rdf:about="&obo;CHEBI_49205">
        <obo:IAO_0000412 rdf:resource="&obo;chebi.owl"/>
    </rdf:Description>
    <rdf:Description rdf:about="&obo;UBERON_0006925">
        <obo:IAO_0000412 rdf:resource="&obo;uberon.owl"/>
    </rdf:Description>
    <rdf:Description rdf:about="&obo;GO_0010888">
        <obo:IAO_0000412 rdf:resource="&obo;go.owl"/>
    </rdf:Description>
    <rdf:Description rdf:about="&obo;DOID_3498">
        <obo:IAO_0000412 rdf:resource="&obo;doid.owl"/>
    </rdf:Description>
    <rdf:Description rdf:about="&obo;UBERON_0003339">
        <obo:IAO_0000412 rdf:resource="&obo;uberon.owl"/>
    </rdf:Description>
    <rdf:Description rdf:about="&obo;CHEBI_49200">
        <obo:IAO_0000412 rdf:resource="&obo;chebi.owl"/>
    </rdf:Description>
    <rdf:Description rdf:about="&obo;CHEBI_49201">
        <obo:IAO_0000412 rdf:resource="&obo;chebi.owl"/>
    </rdf:Description>
    <rdf:Description rdf:about="&obo;UBERON_0005486">
        <obo:IAO_0000412 rdf:resource="&obo;uberon.owl"/>
    </rdf:Description>
    <rdf:Description rdf:about="&obo;GO_0010884">
        <obo:IAO_0000412 rdf:resource="&obo;go.owl"/>
    </rdf:Description>
    <rdf:Description rdf:about="&obo;UBERON_0005481">
        <obo:IAO_0000412 rdf:resource="&obo;uberon.owl"/>
    </rdf:Description>
    <rdf:Description rdf:about="&obo;UBERON_0006932">
        <obo:IAO_0000412 rdf:resource="&obo;uberon.owl"/>
    </rdf:Description>
    <rdf:Description rdf:about="&obo;UBERON_0006934">
        <obo:IAO_0000412 rdf:resource="&obo;uberon.owl"/>
    </rdf:Description>
    <rdf:Description rdf:about="&obo;UBERON_0006935">
        <obo:IAO_0000412 rdf:resource="&obo;uberon.owl"/>
    </rdf:Description>
    <rdf:Description rdf:about="&obo;UBERON_0005488">
        <obo:IAO_0000412 rdf:resource="&obo;uberon.owl"/>
    </rdf:Description>
    <rdf:Description rdf:about="&obo;UBERON_0006930">
        <obo:IAO_0000412 rdf:resource="&obo;uberon.owl"/>
    </rdf:Description>
    <rdf:Description rdf:about="&obo;UBERON_0005487">
        <obo:IAO_0000412 rdf:resource="&obo;uberon.owl"/>
    </rdf:Description>
    <rdf:Description rdf:about="&obo;CHEBI_59727">
        <obo:IAO_0000412 rdf:resource="&obo;chebi.owl"/>
    </rdf:Description>
    <rdf:Description rdf:about="&obo;PATO_0002263">
        <obo:IAO_0000412 rdf:resource="&obo;pato.owl"/>
        <oboInOwl:inSubset rdf:resource="&obo;pato#value_slim"/>
    </rdf:Description>
    <rdf:Description rdf:about="&obo;GO_0005783">
        <obo:IAO_0000412 rdf:resource="&obo;go.owl"/>
        <oboInOwl:inSubset rdf:resource="&obo;go#goslim_aspergillus"/>
        <oboInOwl:inSubset rdf:resource="&obo;go#goslim_candida"/>
        <oboInOwl:inSubset rdf:resource="&obo;go#goslim_generic"/>
        <oboInOwl:inSubset rdf:resource="&obo;go#goslim_metagenomics"/>
        <oboInOwl:inSubset rdf:resource="&obo;go#goslim_pir"/>
        <oboInOwl:inSubset rdf:resource="&obo;go#goslim_plant"/>
        <oboInOwl:inSubset rdf:resource="&obo;go#goslim_yeast"/>
    </rdf:Description>
    <rdf:Description rdf:about="&obo;GO_0043005">
        <obo:IAO_0000412 rdf:resource="&obo;go.owl"/>
        <oboInOwl:inSubset rdf:resource="&obo;go#goslim_pir"/>
    </rdf:Description>
    <rdf:Description rdf:about="&obo;CHEBI_72483">
        <obo:IAO_0000412 rdf:resource="&obo;chebi.owl"/>
    </rdf:Description>
    <rdf:Description rdf:about="&obo;CHEBI_48878">
        <obo:IAO_0000412 rdf:resource="&obo;chebi.owl"/>
    </rdf:Description>
    <rdf:Description rdf:about="&obo;CHEBI_48876">
        <obo:IAO_0000412 rdf:resource="&obo;chebi.owl"/>
    </rdf:Description>
    <rdf:Description rdf:about="&obo;CHEBI_48873">
        <obo:IAO_0000412 rdf:resource="&obo;chebi.owl"/>
    </rdf:Description>
    <rdf:Description rdf:about="&obo;CHEBI_50790">
        <obo:IAO_0000412 rdf:resource="&obo;chebi.owl"/>
    </rdf:Description>
    <rdf:Description rdf:about="&obo;CHEBI_59739">
        <obo:IAO_0000412 rdf:resource="&obo;chebi.owl"/>
    </rdf:Description>
    <rdf:Description rdf:about="&obo;GO_0005776">
        <obo:IAO_0000412 rdf:resource="&obo;go.owl"/>
    </rdf:Description>
    <rdf:Description rdf:about="&obo;CHEBI_50792">
        <obo:IAO_0000412 rdf:resource="&obo;chebi.owl"/>
    </rdf:Description>
    <rdf:Description rdf:about="&obo;CHEBI_53353">
        <obo:IAO_0000412 rdf:resource="&obo;chebi.owl"/>
    </rdf:Description>
    <rdf:Description rdf:about="&obo;CHEBI_72470">
        <obo:IAO_0000412 rdf:resource="&obo;chebi.owl"/>
    </rdf:Description>
    <rdf:Description rdf:about="&obo;NCBITaxon_10116">
        <obo:IAO_0000412 rdf:resource="&obo;ncbitaxon.owl"/>
    </rdf:Description>
    <rdf:Description rdf:about="&obo;CHEBI_48887">
        <obo:IAO_0000412 rdf:resource="&obo;chebi.owl"/>
    </rdf:Description>
    <rdf:Description rdf:about="&obo;GO_0005764">
        <obo:IAO_0000412 rdf:resource="&obo;go.owl"/>
        <oboInOwl:inSubset rdf:resource="&obo;go#goslim_generic"/>
        <oboInOwl:inSubset rdf:resource="&obo;go#goslim_plant"/>
    </rdf:Description>
    <rdf:Description rdf:about="&obo;UBERON_0003390">
        <obo:IAO_0000412 rdf:resource="&obo;uberon.owl"/>
    </rdf:Description>
    <rdf:Description rdf:about="&obo;CHEBI_61951">
        <obo:IAO_0000412 rdf:resource="&obo;chebi.owl"/>
    </rdf:Description>
    <rdf:Description rdf:about="&obo;CHEBI_59740">
        <obo:IAO_0000412 rdf:resource="&obo;chebi.owl"/>
    </rdf:Description>
    <rdf:Description rdf:about="&obo;CHEBI_61950">
        <obo:IAO_0000412 rdf:resource="&obo;chebi.owl"/>
    </rdf:Description>
    <rdf:Description rdf:about="&obo;CHEBI_59745">
        <obo:IAO_0000412 rdf:resource="&obo;chebi.owl"/>
    </rdf:Description>
    <rdf:Description rdf:about="&obo;DOID_2394">
        <obo:IAO_0000412 rdf:resource="&obo;doid.owl"/>
    </rdf:Description>
    <rdf:Description rdf:about="&obo;UBERON_0003384">
        <obo:IAO_0000412 rdf:resource="&obo;uberon.owl"/>
    </rdf:Description>
    <rdf:Description rdf:about="&obo;UBERON_0003385">
        <obo:IAO_0000412 rdf:resource="&obo;uberon.owl"/>
    </rdf:Description>
    <rdf:Description rdf:about="&obo;UBERON_0003382">
        <obo:IAO_0000412 rdf:resource="&obo;uberon.owl"/>
    </rdf:Description>
    <rdf:Description rdf:about="&obo;UBERON_0003383">
        <obo:IAO_0000412 rdf:resource="&obo;uberon.owl"/>
    </rdf:Description>
    <rdf:Description rdf:about="&obo;UBERON_0003380">
        <obo:IAO_0000412 rdf:resource="&obo;uberon.owl"/>
    </rdf:Description>
    <rdf:Description rdf:about="&obo;UBERON_0003381">
        <obo:IAO_0000412 rdf:resource="&obo;uberon.owl"/>
    </rdf:Description>
    <rdf:Description rdf:about="&obo;UBERON_0003388">
        <obo:IAO_0000412 rdf:resource="&obo;uberon.owl"/>
    </rdf:Description>
    <rdf:Description rdf:about="&obo;UBERON_0003389">
        <obo:IAO_0000412 rdf:resource="&obo;uberon.owl"/>
    </rdf:Description>
    <rdf:Description rdf:about="&obo;UBERON_0003386">
        <obo:IAO_0000412 rdf:resource="&obo;uberon.owl"/>
    </rdf:Description>
    <rdf:Description rdf:about="&obo;UBERON_0003387">
        <obo:IAO_0000412 rdf:resource="&obo;uberon.owl"/>
    </rdf:Description>
    <rdf:Description rdf:about="&obo;UBERON_0010399">
        <obo:IAO_0000412 rdf:resource="&obo;uberon.owl"/>
    </rdf:Description>
    <rdf:Description rdf:about="&obo;PATO_0001959">
        <obo:IAO_0000412 rdf:resource="&obo;pato.owl"/>
        <oboInOwl:inSubset rdf:resource="&obo;pato#value_slim"/>
    </rdf:Description>
    <rdf:Description rdf:about="&obo;UBERON_0010395">
        <obo:IAO_0000412 rdf:resource="&obo;uberon.owl"/>
    </rdf:Description>
    <rdf:Description rdf:about="&obo;CHEBI_25355">
        <obo:IAO_0000412 rdf:resource="&obo;chebi.owl"/>
    </rdf:Description>
    <rdf:Description rdf:about="&obo;DOID_3458">
        <obo:IAO_0000412 rdf:resource="&obo;doid.owl"/>
    </rdf:Description>
    <rdf:Description rdf:about="&obo;DOID_3459">
        <obo:IAO_0000412 rdf:resource="&obo;doid.owl"/>
    </rdf:Description>
    <rdf:Description rdf:about="&obo;CHEBI_59752">
        <obo:IAO_0000412 rdf:resource="&obo;chebi.owl"/>
    </rdf:Description>
    <rdf:Description rdf:about="&obo;DOID_3451">
        <obo:IAO_0000412 rdf:resource="&obo;doid.owl"/>
    </rdf:Description>
    <rdf:Description rdf:about="&obo;UBERON_0010379">
        <obo:IAO_0000412 rdf:resource="&obo;uberon.owl"/>
    </rdf:Description>
    <rdf:Description rdf:about="&obo;UBERON_0005431">
        <obo:IAO_0000412 rdf:resource="&obo;uberon.owl"/>
    </rdf:Description>
    <rdf:Description rdf:about="&obo;CHEBI_51087">
        <obo:IAO_0000412 rdf:resource="&obo;chebi.owl"/>
    </rdf:Description>
    <rdf:Description rdf:about="&obo;CHEBI_51086">
        <obo:IAO_0000412 rdf:resource="&obo;chebi.owl"/>
    </rdf:Description>
    <rdf:Description rdf:about="&obo;UBERON_0005432">
        <obo:IAO_0000412 rdf:resource="&obo;uberon.owl"/>
    </rdf:Description>
    <rdf:Description rdf:about="&obo;UBERON_0005438">
        <obo:IAO_0000412 rdf:resource="&obo;uberon.owl"/>
    </rdf:Description>
    <rdf:Description rdf:about="&obo;UBERON_0005436">
        <obo:IAO_0000412 rdf:resource="&obo;uberon.owl"/>
    </rdf:Description>
    <rdf:Description rdf:about="&obo;PATO_0002220">
        <obo:IAO_0000412 rdf:resource="&obo;pato.owl"/>
        <oboInOwl:inSubset rdf:resource="&obo;pato#value_slim"/>
    </rdf:Description>
    <rdf:Description rdf:about="&obo;GO_0051330">
        <obo:IAO_0000412 rdf:resource="&obo;go.owl"/>
        <oboInOwl:inSubset rdf:resource="&obo;go#gocheck_do_not_annotate"/>
    </rdf:Description>
    <rdf:Description rdf:about="&obo;GO_0051332">
        <obo:IAO_0000412 rdf:resource="&obo;go.owl"/>
        <oboInOwl:inSubset rdf:resource="&obo;go#gocheck_do_not_annotate"/>
    </rdf:Description>
    <rdf:Description rdf:about="&obo;GO_0051331">
        <obo:IAO_0000412 rdf:resource="&obo;go.owl"/>
    </rdf:Description>
    <rdf:Description rdf:about="&obo;CHEBI_52943">
        <obo:IAO_0000412 rdf:resource="&obo;chebi.owl"/>
    </rdf:Description>
    <rdf:Description rdf:about="&obo;CHEBI_52941">
        <obo:IAO_0000412 rdf:resource="&obo;chebi.owl"/>
    </rdf:Description>
    <rdf:Description rdf:about="&obo;UBERON_0010380">
        <obo:IAO_0000412 rdf:resource="&obo;uberon.owl"/>
    </rdf:Description>
    <rdf:Description rdf:about="&obo;CHEBI_23092">
        <obo:IAO_0000412 rdf:resource="&obo;chebi.owl"/>
    </rdf:Description>
    <rdf:Description rdf:about="&obo;UBERON_0010386">
        <obo:IAO_0000412 rdf:resource="&obo;uberon.owl"/>
    </rdf:Description>
    <rdf:Description rdf:about="&obo;CHEBI_15339">
        <obo:IAO_0000412 rdf:resource="&obo;chebi.owl"/>
    </rdf:Description>
    <rdf:Description rdf:about="&obo;UBERON_0010389">
        <obo:IAO_0000412 rdf:resource="&obo;uberon.owl"/>
    </rdf:Description>
    <rdf:Description rdf:about="&obo;UBERON_0010388">
        <obo:IAO_0000412 rdf:resource="&obo;uberon.owl"/>
    </rdf:Description>
    <rdf:Description rdf:about="&obo;UBERON_0004895">
        <obo:IAO_0000412 rdf:resource="&obo;uberon.owl"/>
    </rdf:Description>
    <rdf:Description rdf:about="&obo;UBERON_0004896">
        <obo:IAO_0000412 rdf:resource="&obo;uberon.owl"/>
    </rdf:Description>
    <rdf:Description rdf:about="&obo;UBERON_0004897">
        <obo:IAO_0000412 rdf:resource="&obo;uberon.owl"/>
    </rdf:Description>
    <rdf:Description rdf:about="&obo;GO_0030334">
        <obo:IAO_0000412 rdf:resource="&obo;go.owl"/>
    </rdf:Description>
    <rdf:Description rdf:about="&obo;UBERON_0004899">
        <obo:IAO_0000412 rdf:resource="&obo;uberon.owl"/>
    </rdf:Description>
    <rdf:Description rdf:about="&obo;UBERON_0005426">
        <obo:IAO_0000412 rdf:resource="&obo;uberon.owl"/>
    </rdf:Description>
    <rdf:Description rdf:about="&obo;NCBITaxon_373153">
        <obo:IAO_0000412 rdf:resource="&obo;ncbitaxon.owl"/>
    </rdf:Description>
    <rdf:Description rdf:about="&obo;UBERON_0005428">
        <obo:IAO_0000412 rdf:resource="&obo;uberon.owl"/>
    </rdf:Description>
    <rdf:Description rdf:about="&obo;UBERON_0005427">
        <obo:IAO_0000412 rdf:resource="&obo;uberon.owl"/>
    </rdf:Description>
    <rdf:Description rdf:about="&obo;UBERON_0010370">
        <obo:IAO_0000412 rdf:resource="&obo;uberon.owl"/>
    </rdf:Description>
    <rdf:Description rdf:about="&obo;UBERON_0010371">
        <obo:IAO_0000412 rdf:resource="&obo;uberon.owl"/>
    </rdf:Description>
    <rdf:Description rdf:about="&obo;UBERON_0010378">
        <obo:IAO_0000412 rdf:resource="&obo;uberon.owl"/>
    </rdf:Description>
    <rdf:Description rdf:about="&obo;UBERON_0010377">
        <obo:IAO_0000412 rdf:resource="&obo;uberon.owl"/>
    </rdf:Description>
    <rdf:Description rdf:about="&obo;UBERON_0010376">
        <obo:IAO_0000412 rdf:resource="&obo;uberon.owl"/>
    </rdf:Description>
    <rdf:Description rdf:about="&obo;UBERON_0010375">
        <obo:IAO_0000412 rdf:resource="&obo;uberon.owl"/>
    </rdf:Description>
    <rdf:Description rdf:about="&obo;CHEBI_61115">
        <obo:IAO_0000412 rdf:resource="&obo;chebi.owl"/>
    </rdf:Description>
    <rdf:Description rdf:about="&obo;GO_0051319">
        <obo:IAO_0000412 rdf:resource="&obo;go.owl"/>
        <oboInOwl:inSubset rdf:resource="&obo;go#gocheck_do_not_annotate"/>
    </rdf:Description>
    <rdf:Description rdf:about="&obo;UBERON_0010357">
        <obo:IAO_0000412 rdf:resource="&obo;uberon.owl"/>
    </rdf:Description>
    <rdf:Description rdf:about="&obo;UBERON_0004884">
        <obo:IAO_0000412 rdf:resource="&obo;uberon.owl"/>
    </rdf:Description>
    <rdf:Description rdf:about="&obo;UBERON_0010358">
        <obo:IAO_0000412 rdf:resource="&obo;uberon.owl"/>
    </rdf:Description>
    <rdf:Description rdf:about="&obo;UBERON_0010359">
        <obo:IAO_0000412 rdf:resource="&obo;uberon.owl"/>
    </rdf:Description>
    <rdf:Description rdf:about="&obo;UBERON_0004883">
        <obo:IAO_0000412 rdf:resource="&obo;uberon.owl"/>
    </rdf:Description>
    <rdf:Description rdf:about="&obo;UBERON_0005416">
        <obo:IAO_0000412 rdf:resource="&obo;uberon.owl"/>
    </rdf:Description>
    <rdf:Description rdf:about="&obo;UBERON_0005415">
        <obo:IAO_0000412 rdf:resource="&obo;uberon.owl"/>
    </rdf:Description>
    <rdf:Description rdf:about="&obo;UBERON_0005414">
        <obo:IAO_0000412 rdf:resource="&obo;uberon.owl"/>
    </rdf:Description>
    <rdf:Description rdf:about="&obo;UBERON_0005411">
        <obo:IAO_0000412 rdf:resource="&obo;uberon.owl"/>
    </rdf:Description>
    <rdf:Description rdf:about="&obo;UBERON_0005410">
        <obo:IAO_0000412 rdf:resource="&obo;uberon.owl"/>
    </rdf:Description>
    <rdf:Description rdf:about="&obo;GO_0051318">
        <obo:IAO_0000412 rdf:resource="&obo;go.owl"/>
        <oboInOwl:inSubset rdf:resource="&obo;go#gocheck_do_not_annotate"/>
    </rdf:Description>
    <rdf:Description rdf:about="&obo;CHEBI_23888">
        <obo:IAO_0000412 rdf:resource="&obo;chebi.owl"/>
    </rdf:Description>
    <rdf:Description rdf:about="&obo;UBERON_0005407">
        <obo:IAO_0000412 rdf:resource="&obo;uberon.owl"/>
    </rdf:Description>
    <rdf:Description rdf:about="&obo;UBERON_0010365">
        <obo:IAO_0000412 rdf:resource="&obo;uberon.owl"/>
    </rdf:Description>
    <rdf:Description rdf:about="&obo;UBERON_0010367">
        <obo:IAO_0000412 rdf:resource="&obo;uberon.owl"/>
    </rdf:Description>
    <rdf:Description rdf:about="&obo;UBERON_0010360">
        <obo:IAO_0000412 rdf:resource="&obo;uberon.owl"/>
    </rdf:Description>
    <rdf:Description rdf:about="&obo;UBERON_0010363">
        <obo:IAO_0000412 rdf:resource="&obo;uberon.owl"/>
    </rdf:Description>
    <rdf:Description rdf:about="&obo;NCBITaxon_4932">
        <obo:IAO_0000412 rdf:resource="&obo;ncbitaxon.owl"/>
    </rdf:Description>
    <rdf:Description rdf:about="&obo;UBERON_0010348">
        <obo:IAO_0000412 rdf:resource="&obo;uberon.owl"/>
    </rdf:Description>
    <rdf:Description rdf:about="&obo;GO_0005794">
        <obo:IAO_0000412 rdf:resource="&obo;go.owl"/>
        <oboInOwl:inSubset rdf:resource="&obo;go#goslim_aspergillus"/>
        <oboInOwl:inSubset rdf:resource="&obo;go#goslim_candida"/>
        <oboInOwl:inSubset rdf:resource="&obo;go#goslim_generic"/>
        <oboInOwl:inSubset rdf:resource="&obo;go#goslim_metagenomics"/>
        <oboInOwl:inSubset rdf:resource="&obo;go#goslim_pir"/>
        <oboInOwl:inSubset rdf:resource="&obo;go#goslim_plant"/>
        <oboInOwl:inSubset rdf:resource="&obo;go#goslim_yeast"/>
    </rdf:Description>
    <rdf:Description rdf:about="&obo;UBERON_0010349">
        <obo:IAO_0000412 rdf:resource="&obo;uberon.owl"/>
    </rdf:Description>
    <rdf:Description rdf:about="&obo;UBERON_0010347">
        <obo:IAO_0000412 rdf:resource="&obo;uberon.owl"/>
    </rdf:Description>
    <rdf:Description rdf:about="&obo;UBERON_0005406">
        <obo:IAO_0000412 rdf:resource="&obo;uberon.owl"/>
    </rdf:Description>
    <rdf:Description rdf:about="&obo;UBERON_0005405">
        <obo:IAO_0000412 rdf:resource="&obo;uberon.owl"/>
    </rdf:Description>
    <rdf:Description rdf:about="&obo;UBERON_0005400">
        <obo:IAO_0000412 rdf:resource="&obo;uberon.owl"/>
    </rdf:Description>
    <rdf:Description rdf:about="&obo;GO_0051327">
        <obo:IAO_0000412 rdf:resource="&obo;go.owl"/>
        <oboInOwl:inSubset rdf:resource="&obo;go#gocheck_do_not_annotate"/>
    </rdf:Description>
    <rdf:Description rdf:about="&obo;CHEBI_53337">
        <obo:IAO_0000412 rdf:resource="&obo;chebi.owl"/>
    </rdf:Description>
    <rdf:Description rdf:about="&obo;PATO_0001995">
        <obo:IAO_0000412 rdf:resource="&obo;pato.owl"/>
    </rdf:Description>
    <rdf:Description rdf:about="&obo;GO_0051321">
        <obo:IAO_0000412 rdf:resource="&obo;go.owl"/>
        <oboInOwl:inSubset rdf:resource="&obo;go#goslim_yeast"/>
    </rdf:Description>
    <rdf:Description rdf:about="&obo;GO_0051320">
        <obo:IAO_0000412 rdf:resource="&obo;go.owl"/>
        <oboInOwl:inSubset rdf:resource="&obo;go#gocheck_do_not_annotate"/>
    </rdf:Description>
    <rdf:Description rdf:about="&obo;GO_0071964">
        <obo:IAO_0000412 rdf:resource="&obo;go.owl"/>
    </rdf:Description>
    <rdf:Description rdf:about="&obo;CHEBI_61908">
        <obo:IAO_0000412 rdf:resource="&obo;chebi.owl"/>
    </rdf:Description>
    <rdf:Description rdf:about="&obo;CHEBI_23891">
        <obo:IAO_0000412 rdf:resource="&obo;chebi.owl"/>
    </rdf:Description>
    <rdf:Description rdf:about="&obo;UBERON_0010356">
        <obo:IAO_0000412 rdf:resource="&obo;uberon.owl"/>
    </rdf:Description>
    <rdf:Description rdf:about="&obo;UBERON_0010355">
        <obo:IAO_0000412 rdf:resource="&obo;uberon.owl"/>
    </rdf:Description>
    <rdf:Description rdf:about="&obo;UBERON_0010354">
        <obo:IAO_0000412 rdf:resource="&obo;uberon.owl"/>
    </rdf:Description>
    <rdf:Description rdf:about="&obo;DOID_13955">
        <obo:IAO_0000412 rdf:resource="&obo;doid.owl"/>
    </rdf:Description>
    <rdf:Description rdf:about="&obo;UBERON_0004869">
        <obo:IAO_0000412 rdf:resource="&obo;uberon.owl"/>
    </rdf:Description>
    <rdf:Description rdf:about="&obo;UBERON_0004868">
        <obo:IAO_0000412 rdf:resource="&obo;uberon.owl"/>
    </rdf:Description>
    <rdf:Description rdf:about="&obo;UBERON_0010351">
        <obo:IAO_0000412 rdf:resource="&obo;uberon.owl"/>
    </rdf:Description>
    <rdf:Description rdf:about="&obo;UBERON_0003868">
        <obo:IAO_0000412 rdf:resource="&obo;uberon.owl"/>
    </rdf:Description>
    <rdf:Description rdf:about="&obo;UBERON_0010250">
        <obo:IAO_0000412 rdf:resource="&obo;uberon.owl"/>
    </rdf:Description>
    <rdf:Description rdf:about="&obo;UBERON_0003867">
        <obo:IAO_0000412 rdf:resource="&obo;uberon.owl"/>
    </rdf:Description>
    <rdf:Description rdf:about="&obo;UBERON_0010251">
        <obo:IAO_0000412 rdf:resource="&obo;uberon.owl"/>
    </rdf:Description>
    <rdf:Description rdf:about="&obo;DOID_4897">
        <obo:IAO_0000412 rdf:resource="&obo;doid.owl"/>
    </rdf:Description>
    <rdf:Description rdf:about="&obo;UBERON_0010252">
        <obo:IAO_0000412 rdf:resource="&obo;uberon.owl"/>
    </rdf:Description>
    <rdf:Description rdf:about="&obo;UBERON_0010253">
        <obo:IAO_0000412 rdf:resource="&obo;uberon.owl"/>
    </rdf:Description>
    <rdf:Description rdf:about="&obo;UBERON_0010254">
        <obo:IAO_0000412 rdf:resource="&obo;uberon.owl"/>
    </rdf:Description>
    <rdf:Description rdf:about="&obo;GO_0032059">
        <obo:IAO_0000412 rdf:resource="&obo;go.owl"/>
        <oboInOwl:inSubset rdf:resource="&obo;go#goslim_pir"/>
    </rdf:Description>
    <rdf:Description rdf:about="&obo;UBERON_0010255">
        <obo:IAO_0000412 rdf:resource="&obo;uberon.owl"/>
    </rdf:Description>
    <rdf:Description rdf:about="&obo;UBERON_0010256">
        <obo:IAO_0000412 rdf:resource="&obo;uberon.owl"/>
    </rdf:Description>
    <rdf:Description rdf:about="&obo;UBERON_0010257">
        <obo:IAO_0000412 rdf:resource="&obo;uberon.owl"/>
    </rdf:Description>
    <rdf:Description rdf:about="&obo;CHEBI_24002">
        <obo:IAO_0000412 rdf:resource="&obo;chebi.owl"/>
    </rdf:Description>
    <rdf:Description rdf:about="&obo;UBERON_0003082">
        <obo:IAO_0000412 rdf:resource="&obo;uberon.owl"/>
    </rdf:Description>
    <rdf:Description rdf:about="&obo;CHEBI_24937">
        <obo:IAO_0000412 rdf:resource="&obo;chebi.owl"/>
    </rdf:Description>
    <rdf:Description rdf:about="&obo;UBERON_0003083">
        <obo:IAO_0000412 rdf:resource="&obo;uberon.owl"/>
    </rdf:Description>
    <rdf:Description rdf:about="&obo;UBERON_0003085">
        <obo:IAO_0000412 rdf:resource="&obo;uberon.owl"/>
    </rdf:Description>
    <rdf:Description rdf:about="&obo;UBERON_0003086">
        <obo:IAO_0000412 rdf:resource="&obo;uberon.owl"/>
    </rdf:Description>
    <rdf:Description rdf:about="&obo;UBERON_0003087">
        <obo:IAO_0000412 rdf:resource="&obo;uberon.owl"/>
    </rdf:Description>
    <rdf:Description rdf:about="&obo;UBERON_0003088">
        <obo:IAO_0000412 rdf:resource="&obo;uberon.owl"/>
    </rdf:Description>
    <rdf:Description rdf:about="&obo;UBERON_0010248">
        <obo:IAO_0000412 rdf:resource="&obo;uberon.owl"/>
    </rdf:Description>
    <rdf:Description rdf:about="&obo;UBERON_0003089">
        <obo:IAO_0000412 rdf:resource="&obo;uberon.owl"/>
    </rdf:Description>
    <rdf:Description rdf:about="&obo;UBERON_0010247">
        <obo:IAO_0000412 rdf:resource="&obo;uberon.owl"/>
    </rdf:Description>
    <rdf:Description rdf:about="&obo;UBERON_0010249">
        <obo:IAO_0000412 rdf:resource="&obo;uberon.owl"/>
    </rdf:Description>
    <rdf:Description rdf:about="&obo;UBERON_0003859">
        <obo:IAO_0000412 rdf:resource="&obo;uberon.owl"/>
    </rdf:Description>
    <rdf:Description rdf:about="&obo;UBERON_0003858">
        <obo:IAO_0000412 rdf:resource="&obo;uberon.owl"/>
    </rdf:Description>
    <rdf:Description rdf:about="&obo;UBERON_0010264">
        <obo:IAO_0000412 rdf:resource="&obo;uberon.owl"/>
    </rdf:Description>
    <rdf:Description rdf:about="&obo;UBERON_0003857">
        <obo:IAO_0000412 rdf:resource="&obo;uberon.owl"/>
    </rdf:Description>
    <rdf:Description rdf:about="&obo;UBERON_0003856">
        <obo:IAO_0000412 rdf:resource="&obo;uberon.owl"/>
    </rdf:Description>
    <rdf:Description rdf:about="&obo;UBERON_0010265">
        <obo:IAO_0000412 rdf:resource="&obo;uberon.owl"/>
    </rdf:Description>
    <rdf:Description rdf:about="&obo;UBERON_0010266">
        <obo:IAO_0000412 rdf:resource="&obo;uberon.owl"/>
    </rdf:Description>
    <rdf:Description rdf:about="&obo;DOID_4074">
        <obo:IAO_0000412 rdf:resource="&obo;doid.owl"/>
    </rdf:Description>
    <rdf:Description rdf:about="&obo;CHEBI_24942">
        <obo:IAO_0000412 rdf:resource="&obo;chebi.owl"/>
    </rdf:Description>
    <rdf:Description rdf:about="&obo;UBERON_0003091">
        <obo:IAO_0000412 rdf:resource="&obo;uberon.owl"/>
    </rdf:Description>
    <rdf:Description rdf:about="&obo;UBERON_0003090">
        <obo:IAO_0000412 rdf:resource="&obo;uberon.owl"/>
    </rdf:Description>
    <rdf:Description rdf:about="&obo;CHEBI_24941">
        <obo:IAO_0000412 rdf:resource="&obo;chebi.owl"/>
    </rdf:Description>
    <rdf:Description rdf:about="&obo;UBERON_0010260">
        <obo:IAO_0000412 rdf:resource="&obo;uberon.owl"/>
    </rdf:Description>
    <rdf:Description rdf:about="&obo;UBERON_0003094">
        <obo:IAO_0000412 rdf:resource="&obo;uberon.owl"/>
    </rdf:Description>
    <rdf:Description rdf:about="&obo;UBERON_0003095">
        <obo:IAO_0000412 rdf:resource="&obo;uberon.owl"/>
    </rdf:Description>
    <rdf:Description rdf:about="&obo;UBERON_0003093">
        <obo:IAO_0000412 rdf:resource="&obo;uberon.owl"/>
    </rdf:Description>
    <rdf:Description rdf:about="&obo;UBERON_0003099">
        <obo:IAO_0000412 rdf:resource="&obo;uberon.owl"/>
    </rdf:Description>
    <rdf:Description rdf:about="&obo;UBERON_0003096">
        <obo:IAO_0000412 rdf:resource="&obo;uberon.owl"/>
    </rdf:Description>
    <rdf:Description rdf:about="&obo;UBERON_0003861">
        <obo:IAO_0000412 rdf:resource="&obo;uberon.owl"/>
    </rdf:Description>
    <rdf:Description rdf:about="&obo;UBERON_0003862">
        <obo:IAO_0000412 rdf:resource="&obo;uberon.owl"/>
    </rdf:Description>
    <rdf:Description rdf:about="&obo;UBERON_0010259">
        <obo:IAO_0000412 rdf:resource="&obo;uberon.owl"/>
    </rdf:Description>
    <rdf:Description rdf:about="&obo;UBERON_0003860">
        <obo:IAO_0000412 rdf:resource="&obo;uberon.owl"/>
    </rdf:Description>
    <rdf:Description rdf:about="&obo;UBERON_0010258">
        <obo:IAO_0000412 rdf:resource="&obo;uberon.owl"/>
    </rdf:Description>
    <rdf:Description rdf:about="&obo;UBERON_0003865">
        <obo:IAO_0000412 rdf:resource="&obo;uberon.owl"/>
    </rdf:Description>
    <rdf:Description rdf:about="&obo;UBERON_0003866">
        <obo:IAO_0000412 rdf:resource="&obo;uberon.owl"/>
    </rdf:Description>
    <rdf:Description rdf:about="&obo;UBERON_0003863">
        <obo:IAO_0000412 rdf:resource="&obo;uberon.owl"/>
    </rdf:Description>
    <rdf:Description rdf:about="&obo;UBERON_0003864">
        <obo:IAO_0000412 rdf:resource="&obo;uberon.owl"/>
    </rdf:Description>
    <rdf:Description rdf:about="&obo;UBERON_0010232">
        <obo:IAO_0000412 rdf:resource="&obo;uberon.owl"/>
    </rdf:Description>
    <rdf:Description rdf:about="&obo;UBERON_0010233">
        <obo:IAO_0000412 rdf:resource="&obo;uberon.owl"/>
    </rdf:Description>
    <rdf:Description rdf:about="&obo;UBERON_0010234">
        <obo:IAO_0000412 rdf:resource="&obo;uberon.owl"/>
    </rdf:Description>
    <rdf:Description rdf:about="&obo;CHEBI_24020">
        <obo:IAO_0000412 rdf:resource="&obo;chebi.owl"/>
    </rdf:Description>
    <rdf:Description rdf:about="&obo;UBERON_0010235">
        <obo:IAO_0000412 rdf:resource="&obo;uberon.owl"/>
    </rdf:Description>
    <rdf:Description rdf:about="&obo;UBERON_0010230">
        <obo:IAO_0000412 rdf:resource="&obo;uberon.owl"/>
    </rdf:Description>
    <rdf:Description rdf:about="&obo;CHEBI_22695">
        <obo:IAO_0000412 rdf:resource="&obo;chebi.owl"/>
    </rdf:Description>
    <rdf:Description rdf:about="&obo;CHEBI_24028">
        <obo:IAO_0000412 rdf:resource="&obo;chebi.owl"/>
    </rdf:Description>
    <rdf:Description rdf:about="&obo;UBERON_0003891">
        <obo:IAO_0000412 rdf:resource="&obo;uberon.owl"/>
    </rdf:Description>
    <rdf:Description rdf:about="&obo;UBERON_0003060">
        <obo:IAO_0000412 rdf:resource="&obo;uberon.owl"/>
    </rdf:Description>
    <rdf:Description rdf:about="&obo;UBERON_0003897">
        <obo:IAO_0000412 rdf:resource="&obo;uberon.owl"/>
    </rdf:Description>
    <rdf:Description rdf:about="&obo;UBERON_0003898">
        <obo:IAO_0000412 rdf:resource="&obo;uberon.owl"/>
    </rdf:Description>
    <rdf:Description rdf:about="&obo;UBERON_0003899">
        <obo:IAO_0000412 rdf:resource="&obo;uberon.owl"/>
    </rdf:Description>
    <rdf:Description rdf:about="&obo;UBERON_0003895">
        <obo:IAO_0000412 rdf:resource="&obo;uberon.owl"/>
    </rdf:Description>
    <rdf:Description rdf:about="&obo;UBERON_0010245">
        <obo:IAO_0000412 rdf:resource="&obo;uberon.owl"/>
    </rdf:Description>
    <rdf:Description rdf:about="&obo;UBERON_0001700">
        <obo:IAO_0000412 rdf:resource="&obo;uberon.owl"/>
    </rdf:Description>
    <rdf:Description rdf:about="&obo;UBERON_0010246">
        <obo:IAO_0000412 rdf:resource="&obo;uberon.owl"/>
    </rdf:Description>
    <rdf:Description rdf:about="&obo;UBERON_0001701">
        <obo:IAO_0000412 rdf:resource="&obo;uberon.owl"/>
    </rdf:Description>
    <rdf:Description rdf:about="&obo;UBERON_0010243">
        <obo:IAO_0000412 rdf:resource="&obo;uberon.owl"/>
    </rdf:Description>
    <rdf:Description rdf:about="&obo;UBERON_0010244">
        <obo:IAO_0000412 rdf:resource="&obo;uberon.owl"/>
    </rdf:Description>
    <rdf:Description rdf:about="&obo;UBERON_0010241">
        <obo:IAO_0000412 rdf:resource="&obo;uberon.owl"/>
    </rdf:Description>
    <rdf:Description rdf:about="&obo;UBERON_0010242">
        <obo:IAO_0000412 rdf:resource="&obo;uberon.owl"/>
    </rdf:Description>
    <rdf:Description rdf:about="&obo;UBERON_0010240">
        <obo:IAO_0000412 rdf:resource="&obo;uberon.owl"/>
    </rdf:Description>
    <rdf:Description rdf:about="&obo;UBERON_0001708">
        <obo:IAO_0000412 rdf:resource="&obo;uberon.owl"/>
    </rdf:Description>
    <rdf:Description rdf:about="&obo;UBERON_0001709">
        <obo:IAO_0000412 rdf:resource="&obo;uberon.owl"/>
    </rdf:Description>
    <rdf:Description rdf:about="&obo;CHEBI_59499">
        <obo:IAO_0000412 rdf:resource="&obo;chebi.owl"/>
    </rdf:Description>
    <rdf:Description rdf:about="&obo;UBERON_0003077">
        <obo:IAO_0000412 rdf:resource="&obo;uberon.owl"/>
    </rdf:Description>
    <rdf:Description rdf:about="&obo;UBERON_0003074">
        <obo:IAO_0000412 rdf:resource="&obo;uberon.owl"/>
    </rdf:Description>
    <rdf:Description rdf:about="&obo;UBERON_0003075">
        <obo:IAO_0000412 rdf:resource="&obo;uberon.owl"/>
    </rdf:Description>
    <rdf:Description rdf:about="&obo;CHEBI_72716">
        <obo:IAO_0000412 rdf:resource="&obo;chebi.owl"/>
    </rdf:Description>
    <rdf:Description rdf:about="&obo;UBERON_0001710">
        <obo:IAO_0000412 rdf:resource="&obo;uberon.owl"/>
    </rdf:Description>
    <rdf:Description rdf:about="&obo;CHEBI_22676">
        <obo:IAO_0000412 rdf:resource="&obo;chebi.owl"/>
    </rdf:Description>
    <rdf:Description rdf:about="&obo;DOID_4045">
        <obo:IAO_0000412 rdf:resource="&obo;doid.owl"/>
    </rdf:Description>
    <rdf:Description rdf:about="&obo;UBERON_0010290">
        <obo:IAO_0000412 rdf:resource="&obo;uberon.owl"/>
    </rdf:Description>
    <rdf:Description rdf:about="&obo;DOID_4043">
        <obo:IAO_0000412 rdf:resource="&obo;doid.owl"/>
    </rdf:Description>
    <rdf:Description rdf:about="&obo;UBERON_0010295">
        <obo:IAO_0000412 rdf:resource="&obo;uberon.owl"/>
    </rdf:Description>
    <rdf:Description rdf:about="&obo;UBERON_0002848">
        <obo:IAO_0000412 rdf:resource="&obo;uberon.owl"/>
    </rdf:Description>
    <rdf:Description rdf:about="&obo;UBERON_0010294">
        <obo:IAO_0000412 rdf:resource="&obo;uberon.owl"/>
    </rdf:Description>
    <rdf:Description rdf:about="&obo;UBERON_0002849">
        <obo:IAO_0000412 rdf:resource="&obo;uberon.owl"/>
    </rdf:Description>
    <rdf:Description rdf:about="&obo;UBERON_0003824">
        <obo:IAO_0000412 rdf:resource="&obo;uberon.owl"/>
    </rdf:Description>
    <rdf:Description rdf:about="&obo;UBERON_0003825">
        <obo:IAO_0000412 rdf:resource="&obo;uberon.owl"/>
    </rdf:Description>
    <rdf:Description rdf:about="&obo;UBERON_0010297">
        <obo:IAO_0000412 rdf:resource="&obo;uberon.owl"/>
    </rdf:Description>
    <rdf:Description rdf:about="&obo;UBERON_0003826">
        <obo:IAO_0000412 rdf:resource="&obo;uberon.owl"/>
    </rdf:Description>
    <rdf:Description rdf:about="&obo;UBERON_0010296">
        <obo:IAO_0000412 rdf:resource="&obo;uberon.owl"/>
    </rdf:Description>
    <rdf:Description rdf:about="&obo;UBERON_0001714">
        <obo:IAO_0000412 rdf:resource="&obo;uberon.owl"/>
    </rdf:Description>
    <rdf:Description rdf:about="&obo;UBERON_0003827">
        <obo:IAO_0000412 rdf:resource="&obo;uberon.owl"/>
    </rdf:Description>
    <rdf:Description rdf:about="&obo;GO_0031752">
        <obo:IAO_0000412 rdf:resource="&obo;go.owl"/>
    </rdf:Description>
    <rdf:Description rdf:about="&obo;UBERON_0002844">
        <obo:IAO_0000412 rdf:resource="&obo;uberon.owl"/>
    </rdf:Description>
    <rdf:Description rdf:about="&obo;UBERON_0010299">
        <obo:IAO_0000412 rdf:resource="&obo;uberon.owl"/>
    </rdf:Description>
    <rdf:Description rdf:about="&obo;UBERON_0002845">
        <obo:IAO_0000412 rdf:resource="&obo;uberon.owl"/>
    </rdf:Description>
    <rdf:Description rdf:about="&obo;UBERON_0010298">
        <obo:IAO_0000412 rdf:resource="&obo;uberon.owl"/>
    </rdf:Description>
    <rdf:Description rdf:about="&obo;UBERON_0003828">
        <obo:IAO_0000412 rdf:resource="&obo;uberon.owl"/>
[truncated: 329,905 more chars]
