# Supplementary material for: Evolving BioAssay Ontology (BAO): modularization, integration and applications
Source: J Biomed Semantics. 2014 Jun 3;5(Suppl 1):S5. doi: 10.1186/2041-1480-5-S1-S5 (PMC4108877; doi:10.1186/2041-1480-5-S1-S5)
Supplement: Additional file 1 — BAO 2.x build 2866. BAO version 2.x (build 2866) is a collection of OWL files that describe our domain of discourse. These files are serialized in OWL XML file format. In order to view and perform reasoning of BAO, we recommend of using a standard OWL editor that support SROIQ(D) DL constructs, such as, Protégé-4.3 open source ontology editor and knowledgebase framework (http://protege.stanford.edu). In addition, up-to-date BAO releases are freely available from the BioAssay Ontology (BAO) project website (http://bioassayontology.org/wp/bao) and the NCBO BioPortal. [file 2041-1480-5-S1-S5-S1.zip › bao_core.owl]

<?xml version="1.0"?>


<!DOCTYPE rdf:RDF [
    <!ENTITY owl "http://www.w3.org/2002/07/owl#" >
    <!ENTITY obo "http://purl.obolibrary.org/obo/" >
    <!ENTITY dc "http://purl.org/dc/elements/1.1/" >
    <!ENTITY xsd "http://www.w3.org/2001/XMLSchema#" >
    <!ENTITY bao "http://www.bioassayontology.org/bao#" >
    <!ENTITY rdfs "http://www.w3.org/2000/01/rdf-schema#" >
    <!ENTITY rdf "http://www.w3.org/1999/02/22-rdf-syntax-ns#" >
    <!ENTITY oboInOwl "http://www.geneontology.org/formats/oboInOwl#" >
]>


<rdf:RDF xmlns="http://www.bioassayontology.org/bao/bao_core_axiom.owl#"
     xml:base="http://www.bioassayontology.org/bao/bao_core_axiom.owl"
     xmlns:dc="http://purl.org/dc/elements/1.1/"
     xmlns:obo="http://purl.obolibrary.org/obo/"
     xmlns:rdfs="http://www.w3.org/2000/01/rdf-schema#"
     xmlns:owl="http://www.w3.org/2002/07/owl#"
     xmlns:xsd="http://www.w3.org/2001/XMLSchema#"
     xmlns:rdf="http://www.w3.org/1999/02/22-rdf-syntax-ns#"
     xmlns:oboInOwl="http://www.geneontology.org/formats/oboInOwl#"
     xmlns:bao="http://www.bioassayontology.org/bao#">
    <owl:Ontology rdf:about="http://www.bioassayontology.org/bao/bao_core.owl">
        <dc:license rdf:resource="http://creativecommons.org/licenses/by/3.0/"/>
        <owl:versionIRI rdf:resource="http://www.bioassayontology.org/bao/bao_core.owl"/>
        <owl:imports rdf:resource="http://www.bioassayontology.org/bao/bao_module_vocabularies.owl"/>
    </owl:Ontology>
    


    <!-- 
    ///////////////////////////////////////////////////////////////////////////////////////
    //
    // Annotation properties
    //
    ///////////////////////////////////////////////////////////////////////////////////////
     -->

    


    <!-- 
    ///////////////////////////////////////////////////////////////////////////////////////
    //
    // Datatypes
    //
    ///////////////////////////////////////////////////////////////////////////////////////
     -->

    


    <!-- 
    ///////////////////////////////////////////////////////////////////////////////////////
    //
    // Object Properties
    //
    ///////////////////////////////////////////////////////////////////////////////////////
     -->

    


    <!-- http://www.bioassayontology.org/bao#BAO_0000209 -->

    <owl:ObjectProperty rdf:about="&bao;BAO_0000209">
        <rdfs:domain rdf:resource="&bao;BAO_0000015"/>
        <rdfs:range rdf:resource="&bao;BAO_0000040"/>
    </owl:ObjectProperty>
    


    <!-- http://www.bioassayontology.org/bao#BAO_0000426 -->

    <owl:ObjectProperty rdf:about="&bao;BAO_0000426">
        <rdfs:range rdf:resource="&bao;BAO_0000015"/>
        <rdfs:domain rdf:resource="&bao;BAO_0000040"/>
    </owl:ObjectProperty>
    


    <!-- http://www.bioassayontology.org/bao#BAO_0000555 -->

    <owl:ObjectProperty rdf:about="&bao;BAO_0000555">
        <rdfs:range rdf:resource="&bao;BAO_0000015"/>
        <rdfs:domain rdf:resource="&bao;BAO_0000019"/>
    </owl:ObjectProperty>
    


    <!-- 
    ///////////////////////////////////////////////////////////////////////////////////////
    //
    // Data properties
    //
    ///////////////////////////////////////////////////////////////////////////////////////
     -->

    


    <!-- http://www.bioassayontology.org/bao#BAO_0000300 -->

    <owl:DatatypeProperty rdf:about="&bao;BAO_0000300">
        <rdf:type rdf:resource="&owl;FunctionalProperty"/>
        <rdfs:domain rdf:resource="&bao;BAO_0000269"/>
    </owl:DatatypeProperty>
    


    <!-- 
    ///////////////////////////////////////////////////////////////////////////////////////
    //
    // Classes
    //
    ///////////////////////////////////////////////////////////////////////////////////////
     -->

    


    <!-- http://purl.obolibrary.org/obo/CHEBI_22582 -->

    <owl:Class rdf:about="&obo;CHEBI_22582"/>
    


    <!-- http://www.bioassayontology.org/bao#BAO_0000006 -->

    <owl:Class rdf:about="&bao;BAO_0000006">
        <owl:equivalentClass>
            <owl:Class>
                <owl:intersectionOf rdf:parseType="Collection">
                    <rdf:Description rdf:about="&bao;BAO_0000201"/>
                    <owl:Restriction>
                        <owl:onProperty rdf:resource="&bao;BAO_0000196"/>
                        <owl:someValuesFrom rdf:resource="&bao;BAO_0000090"/>
                    </owl:Restriction>
                    <owl:Restriction>
                        <owl:onProperty rdf:resource="&bao;BAO_0000196"/>
                        <owl:allValuesFrom rdf:resource="&bao;BAO_0000090"/>
                    </owl:Restriction>
                    <owl:Restriction>
                        <owl:onProperty rdf:resource="&bao;BAO_0000195"/>
                        <owl:qualifiedCardinality rdf:datatype="&xsd;nonNegativeInteger">1</owl:qualifiedCardinality>
                        <owl:onDataRange rdf:resource="&xsd;float"/>
                    </owl:Restriction>
                </owl:intersectionOf>
            </owl:Class>
        </owl:equivalentClass>
    </owl:Class>
    


    <!-- http://www.bioassayontology.org/bao#BAO_0000015 -->

    <owl:Class rdf:about="&bao;BAO_0000015">
        <rdfs:subClassOf>
            <owl:Restriction>
                <owl:onProperty rdf:resource="&bao;BA0_0090012"/>
                <owl:someValuesFrom>
                    <owl:Class>
                        <owl:intersectionOf rdf:parseType="Collection">
                            <rdf:Description rdf:about="&bao;BAO_0003111"/>
                            <owl:Restriction>
                                <owl:onProperty rdf:resource="&bao;BAO_0003102"/>
                                <owl:someValuesFrom rdf:resource="&bao;BAO_0003064"/>
                            </owl:Restriction>
                        </owl:intersectionOf>
                    </owl:Class>
                </owl:someValuesFrom>
            </owl:Restriction>
        </rdfs:subClassOf>
        <rdfs:subClassOf>
            <owl:Restriction>
                <owl:onProperty rdf:resource="&bao;BA0_0090012"/>
                <owl:someValuesFrom rdf:resource="&bao;BAO_0000076"/>
            </owl:Restriction>
        </rdfs:subClassOf>
        <rdfs:subClassOf>
            <owl:Restriction>
                <owl:onProperty rdf:resource="&bao;BAO_0000214"/>
                <owl:allValuesFrom rdf:resource="&bao;BAO_0000026"/>
            </owl:Restriction>
        </rdfs:subClassOf>
        <rdfs:subClassOf>
            <owl:Restriction>
                <owl:onProperty rdf:resource="&bao;BAO_0000210"/>
                <owl:allValuesFrom rdf:resource="&bao;BAO_0000029"/>
            </owl:Restriction>
        </rdfs:subClassOf>
        <rdfs:subClassOf>
            <owl:Restriction>
                <owl:onProperty rdf:resource="&bao;BAO_0000212"/>
                <owl:someValuesFrom rdf:resource="&bao;BAO_0002202"/>
            </owl:Restriction>
        </rdfs:subClassOf>
        <rdfs:subClassOf>
            <owl:Restriction>
                <owl:onProperty rdf:resource="&bao;BAO_0000209"/>
                <owl:onClass rdf:resource="&bao;BAO_0000040"/>
                <owl:minQualifiedCardinality rdf:datatype="&xsd;nonNegativeInteger">1</owl:minQualifiedCardinality>
            </owl:Restriction>
        </rdfs:subClassOf>
        <rdfs:subClassOf>
            <owl:Restriction>
                <owl:onProperty rdf:resource="&bao;BA0_0090012"/>
                <owl:someValuesFrom>
                    <owl:Class>
                        <owl:intersectionOf rdf:parseType="Collection">
                            <rdf:Description rdf:about="&bao;BAO_0003043"/>
                            <owl:Restriction>
                                <owl:onProperty rdf:resource="&bao;BAO_0003102"/>
                                <owl:someValuesFrom rdf:resource="&bao;BAO_0002001"/>
                            </owl:Restriction>
                        </owl:intersectionOf>
                    </owl:Class>
                </owl:someValuesFrom>
            </owl:Restriction>
        </rdfs:subClassOf>
        <rdfs:subClassOf>
            <owl:Restriction>
                <owl:onProperty rdf:resource="&bao;BAO_0000207"/>
                <owl:someValuesFrom rdf:resource="&bao;BAO_0000035"/>
            </owl:Restriction>
        </rdfs:subClassOf>
        <rdfs:subClassOf>
            <owl:Restriction>
                <owl:onProperty rdf:resource="&bao;BA0_0090012"/>
                <owl:someValuesFrom rdf:resource="&bao;BAO_0003043"/>
            </owl:Restriction>
        </rdfs:subClassOf>
        <rdfs:subClassOf>
            <owl:Restriction>
                <owl:onProperty rdf:resource="&bao;BAO_0000208"/>
                <owl:someValuesFrom rdf:resource="&bao;BAO_0000179"/>
            </owl:Restriction>
        </rdfs:subClassOf>
        <rdfs:subClassOf>
            <owl:Restriction>
                <owl:onProperty rdf:resource="&bao;BAO_0000205"/>
                <owl:allValuesFrom rdf:resource="&bao;BAO_0000019"/>
            </owl:Restriction>
        </rdfs:subClassOf>
    </owl:Class>
    


    <!-- http://www.bioassayontology.org/bao#BAO_0000019 -->

    <owl:Class rdf:about="&bao;BAO_0000019">
        <rdfs:subClassOf>
            <owl:Restriction>
                <owl:onProperty rdf:resource="&bao;BAO_0000555"/>
                <owl:allValuesFrom rdf:resource="&bao;BAO_0000015"/>
            </owl:Restriction>
        </rdfs:subClassOf>
    </owl:Class>
    


    <!-- http://www.bioassayontology.org/bao#BAO_0000026 -->

    <owl:Class rdf:about="&bao;BAO_0000026">
        <rdfs:subClassOf>
            <owl:Restriction>
                <owl:onProperty rdf:resource="&bao;BAO_0000594"/>
                <owl:allValuesFrom rdf:resource="&bao;BAO_0000015"/>
            </owl:Restriction>
        </rdfs:subClassOf>
    </owl:Class>
    


    <!-- http://www.bioassayontology.org/bao#BAO_0000035 -->

    <rdf:Description rdf:about="&bao;BAO_0000035">
        <rdfs:subClassOf rdf:resource="&bao;BAO_0002753"/>
    </rdf:Description>
    


    <!-- http://www.bioassayontology.org/bao#BAO_0000040 -->

    <owl:Class rdf:about="&bao;BAO_0000040">
        <owl:equivalentClass>
            <owl:Class>
                <owl:intersectionOf rdf:parseType="Collection">
                    <owl:Restriction>
                        <owl:onProperty rdf:resource="&bao;BA0_0090012"/>
                        <owl:someValuesFrom rdf:resource="&bao;BAO_0000076"/>
                    </owl:Restriction>
                    <owl:Restriction>
                        <owl:onProperty rdf:resource="&bao;BA0_0090012"/>
                        <owl:someValuesFrom>
                            <owl:Class>
                                <owl:intersectionOf rdf:parseType="Collection">
                                    <rdf:Description rdf:about="&bao;BAO_0003043"/>
                                    <owl:Restriction>
                                        <owl:onProperty rdf:resource="&bao;BAO_0003102"/>
                                        <owl:someValuesFrom rdf:resource="&bao;BAO_0002001"/>
                                    </owl:Restriction>
                                </owl:intersectionOf>
                            </owl:Class>
                        </owl:someValuesFrom>
                    </owl:Restriction>
                    <owl:Restriction>
                        <owl:onProperty rdf:resource="&bao;BA0_0090012"/>
                        <owl:someValuesFrom>
                            <owl:Class>
                                <owl:intersectionOf rdf:parseType="Collection">
                                    <rdf:Description rdf:about="&bao;BAO_0003111"/>
                                    <owl:Restriction>
                                        <owl:onProperty rdf:resource="&bao;BAO_0003102"/>
                                        <owl:someValuesFrom rdf:resource="&bao;BAO_0003064"/>
                                    </owl:Restriction>
                                </owl:intersectionOf>
                            </owl:Class>
                        </owl:someValuesFrom>
                    </owl:Restriction>
                    <owl:Restriction>
                        <owl:onProperty rdf:resource="&bao;BAO_0000207"/>
                        <owl:someValuesFrom rdf:resource="&bao;BAO_0000035"/>
                    </owl:Restriction>
                    <owl:Restriction>
                        <owl:onProperty rdf:resource="&bao;BAO_0000208"/>
                        <owl:someValuesFrom rdf:resource="&bao;BAO_0000179"/>
                    </owl:Restriction>
                    <owl:Restriction>
                        <owl:onProperty rdf:resource="&bao;BAO_0000212"/>
                        <owl:someValuesFrom rdf:resource="&bao;BAO_0002202"/>
                    </owl:Restriction>
                    <owl:Restriction>
                        <owl:onProperty rdf:resource="&bao;BAO_0000426"/>
                        <owl:allValuesFrom rdf:resource="&bao;BAO_0000015"/>
                    </owl:Restriction>
                </owl:intersectionOf>
            </owl:Class>
        </owl:equivalentClass>
        <rdfs:subClassOf>
            <owl:Restriction>
                <owl:onProperty rdf:resource="&bao;BA0_0090012"/>
                <owl:someValuesFrom rdf:resource="&bao;BAO_0000076"/>
            </owl:Restriction>
        </rdfs:subClassOf>
        <rdfs:subClassOf>
            <owl:Restriction>
                <owl:onProperty rdf:resource="&bao;BAO_0000212"/>
                <owl:someValuesFrom rdf:resource="&bao;BAO_0002202"/>
            </owl:Restriction>
        </rdfs:subClassOf>
        <rdfs:subClassOf>
            <owl:Restriction>
                <owl:onProperty rdf:resource="&bao;BAO_0000207"/>
                <owl:someValuesFrom rdf:resource="&bao;BAO_0000035"/>
            </owl:Restriction>
        </rdfs:subClassOf>
        <rdfs:subClassOf>
            <owl:Restriction>
                <owl:onProperty rdf:resource="&bao;BAO_0000208"/>
                <owl:someValuesFrom rdf:resource="&bao;BAO_0000179"/>
            </owl:Restriction>
        </rdfs:subClassOf>
        <rdfs:subClassOf>
            <owl:Restriction>
                <owl:onProperty rdf:resource="&bao;BA0_0090012"/>
                <owl:someValuesFrom>
                    <owl:Class>
                        <owl:intersectionOf rdf:parseType="Collection">
                            <rdf:Description rdf:about="&bao;BAO_0003043"/>
                            <owl:Restriction>
                                <owl:onProperty rdf:resource="&bao;BAO_0003102"/>
                                <owl:someValuesFrom rdf:resource="&bao;BAO_0002001"/>
                            </owl:Restriction>
                        </owl:intersectionOf>
                    </owl:Class>
                </owl:someValuesFrom>
            </owl:Restriction>
        </rdfs:subClassOf>
        <rdfs:subClassOf>
            <owl:Restriction>
                <owl:onProperty rdf:resource="&bao;BAO_0000426"/>
                <owl:allValuesFrom rdf:resource="&bao;BAO_0000015"/>
            </owl:Restriction>
        </rdfs:subClassOf>
        <rdfs:subClassOf>
            <owl:Restriction>
                <owl:onProperty rdf:resource="&bao;BA0_0090012"/>
                <owl:someValuesFrom>
                    <owl:Class>
                        <owl:intersectionOf rdf:parseType="Collection">
                            <rdf:Description rdf:about="&bao;BAO_0003111"/>
                            <owl:Restriction>
                                <owl:onProperty rdf:resource="&bao;BAO_0003102"/>
                                <owl:someValuesFrom rdf:resource="&bao;BAO_0003064"/>
                            </owl:Restriction>
                        </owl:intersectionOf>
                    </owl:Class>
                </owl:someValuesFrom>
            </owl:Restriction>
        </rdfs:subClassOf>
    </owl:Class>
    


    <!-- http://www.bioassayontology.org/bao#BAO_0000042 -->

    <owl:Class rdf:about="&bao;BAO_0000042">
        <rdfs:subClassOf>
            <owl:Restriction>
                <owl:onProperty rdf:resource="&bao;BAO_0000212"/>
                <owl:someValuesFrom rdf:resource="&bao;BAO_0003025"/>
            </owl:Restriction>
        </rdfs:subClassOf>
        <rdfs:subClassOf>
            <owl:Restriction>
                <owl:onProperty rdf:resource="&bao;BAO_0000208"/>
                <owl:someValuesFrom rdf:resource="&bao;BAO_0000193"/>
            </owl:Restriction>
        </rdfs:subClassOf>
    </owl:Class>
    


    <!-- http://www.bioassayontology.org/bao#BAO_0000044 -->

    <owl:Class rdf:about="&bao;BAO_0000044">
        <rdfs:subClassOf>
            <owl:Restriction>
                <owl:onProperty rdf:resource="&bao;BA0_0090012"/>
                <owl:someValuesFrom>
                    <owl:Class>
                        <owl:intersectionOf rdf:parseType="Collection">
                            <rdf:Description rdf:about="&bao;BAO_0000025"/>
                            <owl:Restriction>
                                <owl:onProperty rdf:resource="&bao;BAO_0002662"/>
                                <owl:someValuesFrom rdf:resource="&bao;BAO_0000024"/>
                            </owl:Restriction>
                        </owl:intersectionOf>
                    </owl:Class>
                </owl:someValuesFrom>
            </owl:Restriction>
        </rdfs:subClassOf>
        <rdfs:subClassOf>
            <owl:Restriction>
                <owl:onProperty rdf:resource="&bao;BA0_0090012"/>
                <owl:someValuesFrom rdf:resource="&bao;BAO_0000502"/>
            </owl:Restriction>
        </rdfs:subClassOf>
        <rdfs:subClassOf>
            <owl:Restriction>
                <owl:onProperty rdf:resource="&bao;BAO_0002000"/>
                <owl:someValuesFrom>
                    <owl:Class>
                        <owl:intersectionOf rdf:parseType="Collection">
                            <rdf:Description rdf:about="&bao;BAO_0000175"/>
                            <owl:Restriction>
                                <owl:onProperty rdf:resource="&bao;BAO_0003102"/>
                                <owl:someValuesFrom rdf:resource="&bao;BAO_0002023"/>
                            </owl:Restriction>
                        </owl:intersectionOf>
                    </owl:Class>
                </owl:someValuesFrom>
            </owl:Restriction>
        </rdfs:subClassOf>
        <rdfs:subClassOf>
            <owl:Restriction>
                <owl:onProperty rdf:resource="&bao;BAO_0000207"/>
                <owl:someValuesFrom rdf:resource="&bao;BAO_0000005"/>
            </owl:Restriction>
        </rdfs:subClassOf>
    </owl:Class>
    


    <!-- http://www.bioassayontology.org/bao#BAO_0000076 -->

    <owl:Class rdf:about="&bao;BAO_0000076">
        <owl:equivalentClass>
            <owl:Restriction>
                <owl:onProperty rdf:resource="&bao;BAO_0003102"/>
                <owl:someValuesFrom rdf:resource="&bao;BAO_0002932"/>
            </owl:Restriction>
        </owl:equivalentClass>
    </owl:Class>
    


    <!-- http://www.bioassayontology.org/bao#BAO_0000077 -->

    <rdf:Description rdf:about="&bao;BAO_0000077">
        <rdfs:subClassOf rdf:resource="&bao;BAO_0003115"/>
    </rdf:Description>
    


    <!-- http://www.bioassayontology.org/bao#BAO_0000096 -->

    <owl:Class rdf:about="&bao;BAO_0000096">
        <owl:equivalentClass>
            <owl:Class>
                <owl:intersectionOf rdf:parseType="Collection">
                    <rdf:Description rdf:about="&bao;BAO_0000201"/>
                    <owl:Restriction>
                        <owl:onProperty rdf:resource="&bao;BAO_0000196"/>
                        <owl:someValuesFrom rdf:resource="&bao;BAO_0000094"/>
                    </owl:Restriction>
                    <owl:Restriction>
                        <owl:onProperty rdf:resource="&bao;BAO_0000196"/>
                        <owl:allValuesFrom rdf:resource="&bao;BAO_0000094"/>
                    </owl:Restriction>
                    <owl:Restriction>
                        <owl:onProperty rdf:resource="&bao;BAO_0000195"/>
                        <owl:qualifiedCardinality rdf:datatype="&xsd;nonNegativeInteger">1</owl:qualifiedCardinality>
                        <owl:onDataRange rdf:resource="&xsd;float"/>
                    </owl:Restriction>
                </owl:intersectionOf>
            </owl:Class>
        </owl:equivalentClass>
    </owl:Class>
    


    <!-- http://www.bioassayontology.org/bao#BAO_0000115 -->

    <owl:Class rdf:about="&bao;BAO_0000115">
        <rdfs:subClassOf>
            <owl:Restriction>
                <owl:onProperty rdf:resource="&bao;BAO_0000135"/>
                <owl:someValuesFrom rdf:resource="&bao;BAO_0000269"/>
            </owl:Restriction>
        </rdfs:subClassOf>
    </owl:Class>
    


    <!-- http://www.bioassayontology.org/bao#BAO_0000141 -->

    <owl:Class rdf:about="&bao;BAO_0000141">
        <owl:equivalentClass>
            <owl:Class>
                <owl:intersectionOf rdf:parseType="Collection">
                    <rdf:Description rdf:about="&bao;BAO_0000291"/>
                    <owl:Restriction>
                        <owl:onProperty rdf:resource="&bao;BAO_0002665"/>
                        <owl:someValuesFrom rdf:resource="&bao;BAO_0000776"/>
                    </owl:Restriction>
                    <owl:Restriction>
                        <owl:onProperty rdf:resource="&bao;BAO_0002665"/>
                        <owl:someValuesFrom rdf:resource="&bao;BAO_0003108"/>
                    </owl:Restriction>
                    <owl:Restriction>
                        <owl:onProperty rdf:resource="&bao;BAO_0003102"/>
                        <owl:someValuesFrom>
                            <owl:Class>
                                <owl:unionOf rdf:parseType="Collection">
                                    <rdf:Description rdf:about="&bao;BAO_0002001"/>
                                    <rdf:Description rdf:about="&bao;BAO_0002030"/>
                                    <rdf:Description rdf:about="&bao;BAO_0003061"/>
                                </owl:unionOf>
                            </owl:Class>
                        </owl:someValuesFrom>
                    </owl:Restriction>
                </owl:intersectionOf>
            </owl:Class>
        </owl:equivalentClass>
    </owl:Class>
    


    <!-- http://www.bioassayontology.org/bao#BAO_0000143 -->

    <owl:Class rdf:about="&bao;BAO_0000143">
        <owl:equivalentClass>
            <owl:Class>
                <owl:intersectionOf rdf:parseType="Collection">
                    <rdf:Description rdf:about="&bao;BAO_0000082"/>
                    <owl:Restriction>
                        <owl:onProperty rdf:resource="&bao;BAO_0000196"/>
                        <owl:someValuesFrom rdf:resource="&bao;BAO_0000084"/>
                    </owl:Restriction>
                    <owl:Restriction>
                        <owl:onProperty rdf:resource="&bao;BAO_0001105"/>
                        <owl:someValuesFrom rdf:resource="&bao;BAO_0000431"/>
                    </owl:Restriction>
                    <owl:Restriction>
                        <owl:onProperty rdf:resource="&bao;BAO_0000196"/>
                        <owl:allValuesFrom rdf:resource="&bao;BAO_0000084"/>
                    </owl:Restriction>
                    <owl:Restriction>
                        <owl:onProperty rdf:resource="&bao;BAO_0001105"/>
                        <owl:allValuesFrom rdf:resource="&bao;BAO_0000431"/>
                    </owl:Restriction>
                    <owl:Restriction>
                        <owl:onProperty rdf:resource="&bao;BAO_0000195"/>
                        <owl:qualifiedCardinality rdf:datatype="&xsd;nonNegativeInteger">1</owl:qualifiedCardinality>
                        <owl:onDataRange rdf:resource="&xsd;float"/>
                    </owl:Restriction>
                </owl:intersectionOf>
            </owl:Class>
        </owl:equivalentClass>
    </owl:Class>
    


    <!-- http://www.bioassayontology.org/bao#BAO_0000165 -->

    <owl:Class rdf:about="&bao;BAO_0000165">
        <rdfs:subClassOf>
            <owl:Restriction>
                <owl:onProperty rdf:resource="&bao;BAO_0002000"/>
                <owl:someValuesFrom>
                    <owl:Class>
                        <owl:intersectionOf rdf:parseType="Collection">
                            <rdf:Description rdf:about="&bao;BAO_0003049"/>
                            <owl:Restriction>
                                <owl:onProperty rdf:resource="&bao;BAO_0002739"/>
                                <owl:someValuesFrom rdf:resource="&bao;BAO_0003050"/>
                            </owl:Restriction>
                        </owl:intersectionOf>
                    </owl:Class>
                </owl:someValuesFrom>
            </owl:Restriction>
        </rdfs:subClassOf>
        <rdfs:subClassOf>
            <owl:Restriction>
                <owl:onProperty rdf:resource="&bao;BAO_0000207"/>
                <owl:someValuesFrom rdf:resource="&bao;BAO_0000450"/>
            </owl:Restriction>
        </rdfs:subClassOf>
        <rdfs:subClassOf>
            <owl:Restriction>
                <owl:onProperty rdf:resource="&bao;BA0_0090012"/>
                <owl:someValuesFrom rdf:resource="&bao;BAO_0003050"/>
            </owl:Restriction>
        </rdfs:subClassOf>
    </owl:Class>
    


    <!-- http://www.bioassayontology.org/bao#BAO_0000167 -->

    <owl:Class rdf:about="&bao;BAO_0000167">
        <rdfs:subClassOf>
            <owl:Restriction>
                <owl:onProperty rdf:resource="&bao;BA0_0090012"/>
                <owl:someValuesFrom rdf:resource="&bao;BAO_0003051"/>
            </owl:Restriction>
        </rdfs:subClassOf>
    </owl:Class>
    


    <!-- http://www.bioassayontology.org/bao#BAO_0000169 -->

    <owl:Class rdf:about="&bao;BAO_0000169">
        <rdfs:subClassOf>
            <owl:Restriction>
                <owl:onProperty rdf:resource="&bao;BAO_0002000"/>
                <owl:someValuesFrom rdf:resource="&bao;BAO_0000269"/>
            </owl:Restriction>
        </rdfs:subClassOf>
        <rdfs:subClassOf>
            <owl:Restriction>
                <owl:onProperty rdf:resource="&bao;BAO_0000207"/>
                <owl:someValuesFrom rdf:resource="&bao;BAO_0000363"/>
            </owl:Restriction>
        </rdfs:subClassOf>
        <rdfs:subClassOf>
            <owl:Restriction>
                <owl:onProperty rdf:resource="&bao;BA0_0090012"/>
                <owl:someValuesFrom rdf:resource="&bao;BAO_0000047"/>
            </owl:Restriction>
        </rdfs:subClassOf>
    </owl:Class>
    


    <!-- http://www.bioassayontology.org/bao#BAO_0000175 -->

    <owl:Class rdf:about="&bao;BAO_0000175">
        <rdfs:subClassOf>
            <owl:Restriction>
                <owl:onProperty rdf:resource="&bao;BA0_0090004"/>
                <owl:someValuesFrom rdf:resource="&bao;BAO_0000325"/>
            </owl:Restriction>
        </rdfs:subClassOf>
        <rdfs:subClassOf>
            <owl:Restriction>
                <owl:onProperty rdf:resource="&bao;BAO_0002897"/>
                <owl:someValuesFrom rdf:resource="&bao;BAO_0000356"/>
            </owl:Restriction>
        </rdfs:subClassOf>
    </owl:Class>
    


    <!-- http://www.bioassayontology.org/bao#BAO_0000178 -->

    <owl:Class rdf:about="&bao;BAO_0000178">
        <owl:equivalentClass>
            <owl:Class>
                <owl:intersectionOf rdf:parseType="Collection">
                    <owl:Restriction>
                        <owl:onProperty rdf:resource="&bao;BA0_0090004"/>
                        <owl:someValuesFrom rdf:resource="&bao;BAO_0000015"/>
                    </owl:Restriction>
                    <owl:Restriction>
                        <owl:onProperty rdf:resource="&bao;BA0_0090004"/>
                        <owl:allValuesFrom rdf:resource="&bao;BAO_0000015"/>
                    </owl:Restriction>
                </owl:intersectionOf>
            </owl:Class>
        </owl:equivalentClass>
    </owl:Class>
    


    <!-- http://www.bioassayontology.org/bao#BAO_0000179 -->

    <owl:Class rdf:about="&bao;BAO_0000179">
        <rdfs:subClassOf>
            <owl:Restriction>
                <owl:onProperty rdf:resource="&bao;BAO_0000559"/>
                <owl:someValuesFrom rdf:resource="&bao;BAO_0000040"/>
            </owl:Restriction>
        </rdfs:subClassOf>
    </owl:Class>
    


    <!-- http://www.bioassayontology.org/bao#BAO_0000180 -->

    <owl:Class rdf:about="&bao;BAO_0000180">
        <owl:equivalentClass>
            <owl:Class>
                <owl:intersectionOf rdf:parseType="Collection">
                    <rdf:Description rdf:about="&bao;BAO_0000179"/>
                    <owl:Restriction>
                        <owl:onProperty rdf:resource="&bao;BAO_0000183"/>
                        <owl:someValuesFrom rdf:resource="&bao;BAO_0190000"/>
                    </owl:Restriction>
                    <owl:Restriction>
                        <owl:onProperty rdf:resource="&bao;BAO_0000183"/>
                        <owl:allValuesFrom rdf:resource="&bao;BAO_0190000"/>
                    </owl:Restriction>
                    <owl:Restriction>
                        <owl:onProperty rdf:resource="&bao;BAO_0002666"/>
                        <owl:qualifiedCardinality rdf:datatype="&xsd;nonNegativeInteger">1</owl:qualifiedCardinality>
                        <owl:onDataRange rdf:resource="&xsd;float"/>
                    </owl:Restriction>
                </owl:intersectionOf>
            </owl:Class>
        </owl:equivalentClass>
        <owl:disjointWith rdf:resource="&bao;BAO_0000181"/>
    </owl:Class>
    


    <!-- http://www.bioassayontology.org/bao#BAO_0000181 -->

    <owl:Class rdf:about="&bao;BAO_0000181">
        <rdfs:subClassOf>
            <owl:Class>
                <owl:intersectionOf rdf:parseType="Collection">
                    <owl:Restriction>
                        <owl:onProperty rdf:resource="&bao;BAO_0000338"/>
                        <owl:someValuesFrom rdf:resource="&bao;BAO_0000098"/>
                    </owl:Restriction>
                    <owl:Restriction>
                        <owl:onProperty rdf:resource="&bao;BAO_0000338"/>
                        <owl:allValuesFrom rdf:resource="&bao;BAO_0000098"/>
                    </owl:Restriction>
                </owl:intersectionOf>
            </owl:Class>
        </rdfs:subClassOf>
    </owl:Class>
    


    <!-- http://www.bioassayontology.org/bao#BAO_0000184 -->

    <owl:Class rdf:about="&bao;BAO_0000184">
        <rdfs:subClassOf>
            <owl:Class>
                <owl:unionOf rdf:parseType="Collection">
                    <rdf:Description rdf:about="&bao;BAO_0000534"/>
                    <rdf:Description rdf:about="&bao;BAO_0000564"/>
                </owl:unionOf>
            </owl:Class>
        </rdfs:subClassOf>
    </owl:Class>
    


    <!-- http://www.bioassayontology.org/bao#BAO_0000186 -->

    <owl:Class rdf:about="&bao;BAO_0000186">
        <owl:equivalentClass>
            <owl:Class>
                <owl:unionOf rdf:parseType="Collection">
                    <rdf:Description rdf:about="&bao;BAO_0000188"/>
                    <rdf:Description rdf:about="&bao;BAO_0000190"/>
                </owl:unionOf>
            </owl:Class>
        </owl:equivalentClass>
        <rdfs:subClassOf>
            <owl:Restriction>
                <owl:onProperty rdf:resource="&bao;BAO_0000335"/>
                <owl:allValuesFrom rdf:resource="&bao;BAO_0000434"/>
            </owl:Restriction>
        </rdfs:subClassOf>
    </owl:Class>
    


    <!-- http://www.bioassayontology.org/bao#BAO_0000187 -->

    <owl:Class rdf:about="&bao;BAO_0000187">
        <owl:equivalentClass>
            <owl:Class>
                <owl:intersectionOf rdf:parseType="Collection">
                    <rdf:Description rdf:about="&bao;BAO_0002162"/>
                    <owl:Restriction>
                        <owl:onProperty rdf:resource="&bao;BAO_0000196"/>
                        <owl:someValuesFrom rdf:resource="&bao;BAO_0000090"/>
                    </owl:Restriction>
                    <owl:Restriction>
                        <owl:onProperty rdf:resource="&bao;BAO_0000337"/>
                        <owl:someValuesFrom rdf:resource="&bao;BAO_0000588"/>
                    </owl:Restriction>
                    <owl:Restriction>
                        <owl:onProperty rdf:resource="&bao;BAO_0001105"/>
                        <owl:someValuesFrom rdf:resource="&bao;BAO_0000065"/>
                    </owl:Restriction>
                    <owl:Restriction>
                        <owl:onProperty rdf:resource="&bao;BAO_0000196"/>
                        <owl:allValuesFrom rdf:resource="&bao;BAO_0000090"/>
                    </owl:Restriction>
                    <owl:Restriction>
                        <owl:onProperty rdf:resource="&bao;BAO_0000337"/>
                        <owl:allValuesFrom rdf:resource="&bao;BAO_0000588"/>
                    </owl:Restriction>
                    <owl:Restriction>
                        <owl:onProperty rdf:resource="&bao;BAO_0001105"/>
                        <owl:allValuesFrom rdf:resource="&bao;BAO_0000065"/>
                    </owl:Restriction>
                </owl:intersectionOf>
            </owl:Class>
        </owl:equivalentClass>
    </owl:Class>
    


    <!-- http://www.bioassayontology.org/bao#BAO_0000188 -->

    <owl:Class rdf:about="&bao;BAO_0000188">
        <owl:equivalentClass>
            <owl:Class>
                <owl:intersectionOf rdf:parseType="Collection">
                    <rdf:Description rdf:about="&bao;BAO_0002162"/>
                    <owl:Restriction>
                        <owl:onProperty rdf:resource="&bao;BAO_0000196"/>
                        <owl:someValuesFrom rdf:resource="&bao;BAO_0000087"/>
                    </owl:Restriction>
                    <owl:Restriction>
                        <owl:onProperty rdf:resource="&bao;BAO_0000337"/>
                        <owl:someValuesFrom rdf:resource="&bao;BAO_0000346"/>
                    </owl:Restriction>
                    <owl:Restriction>
                        <owl:onProperty rdf:resource="&bao;BAO_0000196"/>
                        <owl:allValuesFrom rdf:resource="&bao;BAO_0000087"/>
                    </owl:Restriction>
                    <owl:Restriction>
                        <owl:onProperty rdf:resource="&bao;BAO_0000337"/>
                        <owl:allValuesFrom rdf:resource="&bao;BAO_0000346"/>
                    </owl:Restriction>
                </owl:intersectionOf>
            </owl:Class>
        </owl:equivalentClass>
        <rdfs:subClassOf>
            <owl:Restriction>
                <owl:onProperty rdf:resource="&bao;BAO_0000335"/>
                <owl:allValuesFrom rdf:resource="&bao;BAO_0000434"/>
            </owl:Restriction>
        </rdfs:subClassOf>
    </owl:Class>
    


    <!-- http://www.bioassayontology.org/bao#BAO_0000189 -->

    <owl:Class rdf:about="&bao;BAO_0000189">
        <owl:equivalentClass>
            <owl:Class>
                <owl:intersectionOf rdf:parseType="Collection">
                    <rdf:Description rdf:about="&bao;BAO_0002162"/>
                    <owl:Restriction>
                        <owl:onProperty rdf:resource="&bao;BAO_0000196"/>
                        <owl:someValuesFrom rdf:resource="&bao;BAO_0000094"/>
                    </owl:Restriction>
                    <owl:Restriction>
                        <owl:onProperty rdf:resource="&bao;BAO_0000337"/>
                        <owl:someValuesFrom rdf:resource="&bao;BAO_0001106"/>
                    </owl:Restriction>
                    <owl:Restriction>
                        <owl:onProperty rdf:resource="&bao;BAO_0001105"/>
                        <owl:someValuesFrom rdf:resource="&bao;BAO_0000065"/>
                    </owl:Restriction>
                    <owl:Restriction>
                        <owl:onProperty rdf:resource="&bao;BAO_0000196"/>
                        <owl:allValuesFrom rdf:resource="&bao;BAO_0000094"/>
                    </owl:Restriction>
                    <owl:Restriction>
                        <owl:onProperty rdf:resource="&bao;BAO_0000337"/>
                        <owl:allValuesFrom rdf:resource="&bao;BAO_0001106"/>
                    </owl:Restriction>
                    <owl:Restriction>
                        <owl:onProperty rdf:resource="&bao;BAO_0001105"/>
                        <owl:allValuesFrom rdf:resource="&bao;BAO_0000065"/>
                    </owl:Restriction>
                </owl:intersectionOf>
            </owl:Class>
        </owl:equivalentClass>
    </owl:Class>
    


    <!-- http://www.bioassayontology.org/bao#BAO_0000190 -->

    <owl:Class rdf:about="&bao;BAO_0000190">
        <owl:equivalentClass>
            <owl:Class>
                <owl:intersectionOf rdf:parseType="Collection">
                    <rdf:Description rdf:about="&bao;BAO_0002162"/>
                    <owl:Restriction>
                        <owl:onProperty rdf:resource="&bao;BAO_0000196"/>
                        <owl:someValuesFrom rdf:resource="&bao;BAO_0000091"/>
                    </owl:Restriction>
                    <owl:Restriction>
                        <owl:onProperty rdf:resource="&bao;BAO_0000337"/>
                        <owl:someValuesFrom rdf:resource="&bao;BAO_0000347"/>
                    </owl:Restriction>
                    <owl:Restriction>
                        <owl:onProperty rdf:resource="&bao;BAO_0001105"/>
                        <owl:someValuesFrom rdf:resource="&bao;BAO_0000065"/>
                    </owl:Restriction>
                    <owl:Restriction>
                        <owl:onProperty rdf:resource="&bao;BAO_0000196"/>
                        <owl:allValuesFrom rdf:resource="&bao;BAO_0000091"/>
                    </owl:Restriction>
                    <owl:Restriction>
                        <owl:onProperty rdf:resource="&bao;BAO_0000337"/>
                        <owl:allValuesFrom rdf:resource="&bao;BAO_0000347"/>
                    </owl:Restriction>
                    <owl:Restriction>
                        <owl:onProperty rdf:resource="&bao;BAO_0001105"/>
                        <owl:allValuesFrom rdf:resource="&bao;BAO_0000065"/>
                    </owl:Restriction>
                </owl:intersectionOf>
            </owl:Class>
        </owl:equivalentClass>
        <rdfs:subClassOf>
            <owl:Restriction>
                <owl:onProperty rdf:resource="&bao;BAO_0000335"/>
                <owl:allValuesFrom rdf:resource="&bao;BAO_0000434"/>
            </owl:Restriction>
        </rdfs:subClassOf>
    </owl:Class>
    


    <!-- http://www.bioassayontology.org/bao#BAO_0000191 -->

    <owl:Class rdf:about="&bao;BAO_0000191">
        <owl:equivalentClass>
            <owl:Class>
                <owl:intersectionOf rdf:parseType="Collection">
                    <rdf:Description rdf:about="&bao;BAO_0002162"/>
                    <owl:Restriction>
                        <owl:onProperty rdf:resource="&bao;BAO_0000196"/>
                        <owl:someValuesFrom rdf:resource="&bao;BAO_0000091"/>
                    </owl:Restriction>
                    <owl:Restriction>
                        <owl:onProperty rdf:resource="&bao;BAO_0000337"/>
                        <owl:someValuesFrom rdf:resource="&bao;BAO_0000348"/>
                    </owl:Restriction>
                    <owl:Restriction>
                        <owl:onProperty rdf:resource="&bao;BAO_0001105"/>
                        <owl:someValuesFrom rdf:resource="&bao;BAO_0000065"/>
                    </owl:Restriction>
                    <owl:Restriction>
                        <owl:onProperty rdf:resource="&bao;BAO_0000196"/>
                        <owl:allValuesFrom rdf:resource="&bao;BAO_0000091"/>
                    </owl:Restriction>
                    <owl:Restriction>
                        <owl:onProperty rdf:resource="&bao;BAO_0000337"/>
                        <owl:allValuesFrom rdf:resource="&bao;BAO_0000348"/>
                    </owl:Restriction>
                    <owl:Restriction>
                        <owl:onProperty rdf:resource="&bao;BAO_0001105"/>
                        <owl:allValuesFrom rdf:resource="&bao;BAO_0000065"/>
                    </owl:Restriction>
                </owl:intersectionOf>
            </owl:Class>
        </owl:equivalentClass>
    </owl:Class>
    


    <!-- http://www.bioassayontology.org/bao#BAO_0000192 -->

    <owl:Class rdf:about="&bao;BAO_0000192">
        <owl:equivalentClass>
            <owl:Class>
                <owl:intersectionOf rdf:parseType="Collection">
                    <rdf:Description rdf:about="&bao;BAO_0002162"/>
                    <owl:Restriction>
                        <owl:onProperty rdf:resource="&bao;BAO_0000196"/>
                        <owl:someValuesFrom>
                            <owl:Class>
                                <owl:unionOf rdf:parseType="Collection">
                                    <rdf:Description rdf:about="&bao;BAO_0000441"/>
                                    <rdf:Description rdf:about="&bao;BAO_0000482"/>
                                </owl:unionOf>
                            </owl:Class>
                        </owl:someValuesFrom>
                    </owl:Restriction>
                    <owl:Restriction>
                        <owl:onProperty rdf:resource="&bao;BAO_0000337"/>
                        <owl:someValuesFrom rdf:resource="&bao;BAO_0000347"/>
                    </owl:Restriction>
                    <owl:Restriction>
                        <owl:onProperty rdf:resource="&bao;BAO_0001105"/>
                        <owl:someValuesFrom rdf:resource="&bao;BAO_0000065"/>
                    </owl:Restriction>
                    <owl:Restriction>
                        <owl:onProperty rdf:resource="&bao;BAO_0000196"/>
                        <owl:allValuesFrom>
                            <owl:Class>
                                <owl:unionOf rdf:parseType="Collection">
                                    <rdf:Description rdf:about="&bao;BAO_0000441"/>
                                    <rdf:Description rdf:about="&bao;BAO_0000482"/>
                                </owl:unionOf>
                            </owl:Class>
                        </owl:allValuesFrom>
                    </owl:Restriction>
                    <owl:Restriction>
                        <owl:onProperty rdf:resource="&bao;BAO_0000337"/>
                        <owl:allValuesFrom rdf:resource="&bao;BAO_0000347"/>
                    </owl:Restriction>
                    <owl:Restriction>
                        <owl:onProperty rdf:resource="&bao;BAO_0001105"/>
                        <owl:allValuesFrom rdf:resource="&bao;BAO_0000065"/>
                    </owl:Restriction>
                </owl:intersectionOf>
            </owl:Class>
        </owl:equivalentClass>
        <rdfs:subClassOf>
            <owl:Restriction>
                <owl:onProperty rdf:resource="&bao;BAO_0000335"/>
                <owl:allValuesFrom rdf:resource="&bao;BAO_0000434"/>
            </owl:Restriction>
        </rdfs:subClassOf>
    </owl:Class>
    


    <!-- http://www.bioassayontology.org/bao#BAO_0000194 -->

    <owl:Class rdf:about="&bao;BAO_0000194">
        <owl:equivalentClass>
            <owl:Class>
                <owl:intersectionOf rdf:parseType="Collection">
                    <rdf:Description rdf:about="&bao;BAO_0002162"/>
                    <owl:Restriction>
                        <owl:onProperty rdf:resource="&bao;BAO_0000196"/>
                        <owl:someValuesFrom rdf:resource="&bao;BAO_0000094"/>
                    </owl:Restriction>
                    <owl:Restriction>
                        <owl:onProperty rdf:resource="&bao;BAO_0000337"/>
                        <owl:someValuesFrom rdf:resource="&bao;BAO_0001108"/>
                    </owl:Restriction>
                    <owl:Restriction>
                        <owl:onProperty rdf:resource="&bao;BAO_0001105"/>
                        <owl:someValuesFrom rdf:resource="&bao;BAO_0000065"/>
                    </owl:Restriction>
                    <owl:Restriction>
                        <owl:onProperty rdf:resource="&bao;BAO_0000196"/>
                        <owl:allValuesFrom rdf:resource="&bao;BAO_0000094"/>
                    </owl:Restriction>
                    <owl:Restriction>
                        <owl:onProperty rdf:resource="&bao;BAO_0000337"/>
                        <owl:allValuesFrom rdf:resource="&bao;BAO_0001108"/>
                    </owl:Restriction>
                    <owl:Restriction>
                        <owl:onProperty rdf:resource="&bao;BAO_0001105"/>
                        <owl:allValuesFrom rdf:resource="&bao;BAO_0000065"/>
                    </owl:Restriction>
                </owl:intersectionOf>
            </owl:Class>
        </owl:equivalentClass>
    </owl:Class>
    


    <!-- http://www.bioassayontology.org/bao#BAO_0000200 -->

    <owl:Class rdf:about="&bao;BAO_0000200">
        <owl:equivalentClass>
            <owl:Class>
                <owl:intersectionOf rdf:parseType="Collection">
                    <rdf:Description rdf:about="&bao;BAO_0000082"/>
                    <owl:Restriction>
                        <owl:onProperty rdf:resource="&bao;BAO_0000196"/>
                        <owl:someValuesFrom rdf:resource="&bao;BAO_0000087"/>
                    </owl:Restriction>
                    <owl:Restriction>
                        <owl:onProperty rdf:resource="&bao;BAO_0001105"/>
                        <owl:someValuesFrom rdf:resource="&bao;BAO_0001104"/>
                    </owl:Restriction>
                    <owl:Restriction>
                        <owl:onProperty rdf:resource="&bao;BAO_0000196"/>
                        <owl:allValuesFrom rdf:resource="&bao;BAO_0000087"/>
                    </owl:Restriction>
                    <owl:Restriction>
                        <owl:onProperty rdf:resource="&bao;BAO_0001105"/>
                        <owl:allValuesFrom rdf:resource="&bao;BAO_0001104"/>
                    </owl:Restriction>
                    <owl:Restriction>
                        <owl:onProperty rdf:resource="&bao;BAO_0000195"/>
                        <owl:qualifiedCardinality rdf:datatype="&xsd;nonNegativeInteger">1</owl:qualifiedCardinality>
                        <owl:onDataRange rdf:resource="&xsd;float"/>
                    </owl:Restriction>
                </owl:intersectionOf>
            </owl:Class>
        </owl:equivalentClass>
    </owl:Class>
    


    <!-- http://www.bioassayontology.org/bao#BAO_0000201 -->

    <owl:Class rdf:about="&bao;BAO_0000201">
        <owl:equivalentClass>
            <owl:Class>
                <owl:intersectionOf rdf:parseType="Collection">
                    <rdf:Description rdf:about="&bao;BAO_0000082"/>
                    <owl:Restriction>
                        <owl:onProperty rdf:resource="&bao;BAO_0000196"/>
                        <owl:someValuesFrom rdf:resource="&bao;BAO_0000091"/>
                    </owl:Restriction>
                    <owl:Restriction>
                        <owl:onProperty rdf:resource="&bao;BAO_0001105"/>
                        <owl:someValuesFrom rdf:resource="&bao;BAO_0000065"/>
                    </owl:Restriction>
                    <owl:Restriction>
                        <owl:onProperty rdf:resource="&bao;BAO_0000196"/>
                        <owl:allValuesFrom rdf:resource="&bao;BAO_0000091"/>
                    </owl:Restriction>
                    <owl:Restriction>
                        <owl:onProperty rdf:resource="&bao;BAO_0001105"/>
                        <owl:allValuesFrom rdf:resource="&bao;BAO_0000065"/>
                    </owl:Restriction>
                    <owl:Restriction>
                        <owl:onProperty rdf:resource="&bao;BAO_0000195"/>
                        <owl:qualifiedCardinality rdf:datatype="&xsd;nonNegativeInteger">1</owl:qualifiedCardinality>
                        <owl:onDataRange rdf:resource="&xsd;float"/>
                    </owl:Restriction>
                </owl:intersectionOf>
            </owl:Class>
        </owl:equivalentClass>
    </owl:Class>
    


    <!-- http://www.bioassayontology.org/bao#BAO_0000202 -->

    <owl:Class rdf:about="&bao;BAO_0000202">
        <owl:equivalentClass>
            <owl:Class>
                <owl:intersectionOf rdf:parseType="Collection">
                    <rdf:Description rdf:about="&bao;BAO_0001103"/>
                    <owl:Restriction>
                        <owl:onProperty rdf:resource="&bao;BAO_0000196"/>
                        <owl:someValuesFrom>
                            <owl:Class>
                                <owl:unionOf rdf:parseType="Collection">
                                    <rdf:Description rdf:about="&bao;BAO_0000090"/>
                                    <rdf:Description rdf:about="&bao;BAO_0000094"/>
                                </owl:unionOf>
                            </owl:Class>
                        </owl:someValuesFrom>
                    </owl:Restriction>
                    <owl:Restriction>
                        <owl:onProperty rdf:resource="&bao;BAO_0000196"/>
                        <owl:allValuesFrom>
                            <owl:Class>
                                <owl:unionOf rdf:parseType="Collection">
                                    <rdf:Description rdf:about="&bao;BAO_0000090"/>
                                    <rdf:Description rdf:about="&bao;BAO_0000094"/>
                                </owl:unionOf>
                            </owl:Class>
                        </owl:allValuesFrom>
                    </owl:Restriction>
                    <owl:Restriction>
                        <owl:onProperty rdf:resource="&bao;BAO_0000195"/>
                        <owl:qualifiedCardinality rdf:datatype="&xsd;nonNegativeInteger">1</owl:qualifiedCardinality>
                        <owl:onDataRange rdf:resource="&xsd;float"/>
                    </owl:Restriction>
                </owl:intersectionOf>
            </owl:Class>
        </owl:equivalentClass>
    </owl:Class>
    


    <!-- http://www.bioassayontology.org/bao#BAO_0000204 -->

    <owl:Class rdf:about="&bao;BAO_0000204">
        <rdfs:subClassOf>
            <owl:Restriction>
                <owl:onProperty rdf:resource="&bao;BAO_0003102"/>
                <owl:someValuesFrom rdf:resource="&bao;BAO_0003058"/>
            </owl:Restriction>
        </rdfs:subClassOf>
    </owl:Class>
    


    <!-- http://www.bioassayontology.org/bao#BAO_0000218 -->

    <owl:Class rdf:about="&bao;BAO_0000218">
        <rdfs:subClassOf>
            <owl:Restriction>
                <owl:onProperty rdf:resource="&bao;BAO_0002921"/>
                <owl:someValuesFrom rdf:resource="&bao;BAO_0000551"/>
            </owl:Restriction>
        </rdfs:subClassOf>
    </owl:Class>
    


    <!-- http://www.bioassayontology.org/bao#BAO_0000220 -->

    <rdf:Description rdf:about="&bao;BAO_0000220">
        <owl:disjointWith rdf:resource="&bao;BAO_0000254"/>
    </rdf:Description>
    


    <!-- http://www.bioassayontology.org/bao#BAO_0000223 -->

    <rdf:Description rdf:about="&bao;BAO_0000223">
        <owl:disjointWith rdf:resource="&bao;BAO_0000357"/>
    </rdf:Description>
    


    <!-- http://www.bioassayontology.org/bao#BAO_0000224 -->

    <rdf:Description rdf:about="&bao;BAO_0000224">
        <owl:disjointWith rdf:resource="&bao;BAO_0000225"/>
    </rdf:Description>
    


    <!-- http://www.bioassayontology.org/bao#BAO_0000225 -->

    <rdf:Description rdf:about="&bao;BAO_0000225"/>
    


    <!-- http://www.bioassayontology.org/bao#BAO_0000232 -->

    <rdf:Description rdf:about="&bao;BAO_0000232">
        <owl:disjointWith rdf:resource="&bao;BAO_0000658"/>
    </rdf:Description>
    


    <!-- http://www.bioassayontology.org/bao#BAO_0000233 -->

    <rdf:Description rdf:about="&bao;BAO_0000233">
        <owl:disjointWith rdf:resource="&bao;BAO_0000553"/>
    </rdf:Description>
    


    <!-- http://www.bioassayontology.org/bao#BAO_0000236 -->

    <owl:Class rdf:about="&bao;BAO_0000236">
        <rdfs:subClassOf>
            <owl:Restriction>
                <owl:onProperty rdf:resource="&bao;BAO_0003102"/>
                <owl:someValuesFrom>
                    <owl:Class>
                        <owl:unionOf rdf:parseType="Collection">
                            <rdf:Description rdf:about="&bao;BAO_0003058"/>
                            <rdf:Description rdf:about="&bao;BAO_0003060"/>
                        </owl:unionOf>
                    </owl:Class>
                </owl:someValuesFrom>
            </owl:Restriction>
        </rdfs:subClassOf>
    </owl:Class>
    


    <!-- http://www.bioassayontology.org/bao#BAO_0000248 -->

    <owl:Class rdf:about="&bao;BAO_0000248">
        <rdfs:subClassOf rdf:resource="&bao;BAO_0003112"/>
        <rdfs:subClassOf>
            <owl:Restriction>
                <owl:onProperty rdf:resource="&bao;BAO_0000737"/>
                <owl:someValuesFrom>
                    <owl:Class>
                        <owl:intersectionOf rdf:parseType="Collection">
                            <rdf:Description rdf:about="&bao;BAO_0002091"/>
                            <owl:Restriction>
                                <owl:onProperty rdf:resource="&bao;BAO_0003102"/>
                                <owl:someValuesFrom rdf:resource="&bao;BAO_0000558"/>
                            </owl:Restriction>
                        </owl:intersectionOf>
                    </owl:Class>
                </owl:someValuesFrom>
            </owl:Restriction>
        </rdfs:subClassOf>
    </owl:Class>
    


    <!-- http://www.bioassayontology.org/bao#BAO_0000254 -->

    <rdf:Description rdf:about="&bao;BAO_0000254"/>
    


    <!-- http://www.bioassayontology.org/bao#BAO_0000269 -->

    <owl:Class rdf:about="&bao;BAO_0000269">
        <rdfs:subClassOf>
            <owl:Restriction>
                <owl:onProperty rdf:resource="&bao;BAO_0003102"/>
                <owl:someValuesFrom rdf:resource="&bao;BAO_0003063"/>
            </owl:Restriction>
        </rdfs:subClassOf>
        <rdfs:subClassOf>
            <owl:Restriction>
                <owl:onProperty rdf:resource="&bao;BAO_0000300"/>
                <owl:qualifiedCardinality rdf:datatype="&xsd;nonNegativeInteger">1</owl:qualifiedCardinality>
                <owl:onDataRange rdf:resource="&xsd;string"/>
            </owl:Restriction>
        </rdfs:subClassOf>
        <rdfs:subClassOf>
            <owl:Restriction>
                <owl:onProperty rdf:resource="&bao;BA0_0090004"/>
                <owl:someValuesFrom rdf:resource="&bao;BAO_0003018"/>
            </owl:Restriction>
        </rdfs:subClassOf>
        <rdfs:subClassOf>
            <owl:Restriction>
                <owl:onProperty rdf:resource="&bao;BA0_0090004"/>
                <owl:someValuesFrom rdf:resource="&bao;BAO_0000582"/>
            </owl:Restriction>
        </rdfs:subClassOf>
    </owl:Class>
    


    <!-- http://www.bioassayontology.org/bao#BAO_0000271 -->

    <owl:Class rdf:about="&bao;BAO_0000271">
        <rdfs:subClassOf>
            <owl:Restriction>
                <owl:onProperty rdf:resource="&bao;BAO_0003102"/>
                <owl:someValuesFrom rdf:resource="&bao;BAO_0003058"/>
            </owl:Restriction>
        </rdfs:subClassOf>
    </owl:Class>
    


    <!-- http://www.bioassayontology.org/bao#BAO_0000297 -->

    <owl:Class rdf:about="&bao;BAO_0000297">
        <rdfs:subClassOf>
            <owl:Restriction>
                <owl:onProperty rdf:resource="&bao;BAO_0003102"/>
                <owl:someValuesFrom>
                    <owl:Class>
                        <owl:unionOf rdf:parseType="Collection">
                            <rdf:Description rdf:about="&bao;BAO_0002626"/>
                            <rdf:Description rdf:about="&bao;BAO_0002628"/>
                        </owl:unionOf>
                    </owl:Class>
                </owl:someValuesFrom>
            </owl:Restriction>
        </rdfs:subClassOf>
    </owl:Class>
    


    <!-- http://www.bioassayontology.org/bao#BAO_0000303 -->

    <owl:Class rdf:about="&bao;BAO_0000303">
        <rdfs:subClassOf>
            <owl:Restriction>
                <owl:onProperty rdf:resource="&bao;BAO_0003102"/>
                <owl:someValuesFrom>
                    <owl:Class>
                        <owl:unionOf rdf:parseType="Collection">
                            <rdf:Description rdf:about="&bao;BAO_0002626"/>
                            <rdf:Description rdf:about="&bao;BAO_0002628"/>
                        </owl:unionOf>
                    </owl:Class>
                </owl:someValuesFrom>
            </owl:Restriction>
        </rdfs:subClassOf>
    </owl:Class>
    


    <!-- http://www.bioassayontology.org/bao#BAO_0000305 -->

    <owl:Class rdf:about="&bao;BAO_0000305">
        <rdfs:subClassOf>
            <owl:Restriction>
                <owl:onProperty rdf:resource="&bao;BAO_0003102"/>
                <owl:someValuesFrom rdf:resource="&bao;BAO_0002626"/>
            </owl:Restriction>
        </rdfs:subClassOf>
    </owl:Class>
    


    <!-- http://www.bioassayontology.org/bao#BAO_0000306 -->

    <owl:Class rdf:about="&bao;BAO_0000306">
        <rdfs:subClassOf>
            <owl:Restriction>
                <owl:onProperty rdf:resource="&bao;BAO_0003102"/>
                <owl:someValuesFrom rdf:resource="&bao;BAO_0002626"/>
            </owl:Restriction>
        </rdfs:subClassOf>
    </owl:Class>
    


    <!-- http://www.bioassayontology.org/bao#BAO_0000323 -->

    <owl:Class rdf:about="&bao;BAO_0000323">
        <rdfs:subClassOf>
            <owl:Restriction>
                <owl:onProperty rdf:resource="&bao;BAO_0002869"/>
                <owl:someValuesFrom>
                    <owl:Class>
                        <owl:intersectionOf rdf:parseType="Collection">
                            <rdf:Description rdf:about="&bao;BAO_0000582"/>
                            <owl:Restriction>
                                <owl:onProperty rdf:resource="&bao;BAO_0003102"/>
                                <owl:someValuesFrom rdf:resource="&bao;BAO_0003064"/>
                            </owl:Restriction>
                        </owl:intersectionOf>
                    </owl:Class>
                </owl:someValuesFrom>
            </owl:Restriction>
        </rdfs:subClassOf>
    </owl:Class>
    


    <!-- http://www.bioassayontology.org/bao#BAO_0000324 -->

    <owl:Class rdf:about="&bao;BAO_0000324">
        <rdfs:subClassOf>
            <owl:Restriction>
                <owl:onProperty rdf:resource="&bao;BAO_0002869"/>
                <owl:someValuesFrom>
                    <owl:Class>
                        <owl:intersectionOf rdf:parseType="Collection">
                            <rdf:Description rdf:about="&bao;BAO_0000582"/>
                            <owl:Restriction>
                                <owl:onProperty rdf:resource="&bao;BAO_0003102"/>
                                <owl:someValuesFrom rdf:resource="&bao;BAO_0003064"/>
                            </owl:Restriction>
                        </owl:intersectionOf>
                    </owl:Class>
                </owl:someValuesFrom>
            </owl:Restriction>
        </rdfs:subClassOf>
    </owl:Class>
    


    <!-- http://www.bioassayontology.org/bao#BAO_0000346 -->

    <owl:Class rdf:about="&bao;BAO_0000346">
        <owl:equivalentClass>
            <owl:Class>
                <owl:intersectionOf rdf:parseType="Collection">
                    <rdf:Description rdf:about="&bao;BAO_0000200"/>
                    <owl:Restriction>
                        <owl:onProperty rdf:resource="&bao;BAO_0000195"/>
                        <owl:hasValue rdf:datatype="&xsd;float">50.0</owl:hasValue>
                    </owl:Restriction>
                </owl:intersectionOf>
            </owl:Class>
        </owl:equivalentClass>
    </owl:Class>
    


    <!-- http://www.bioassayontology.org/bao#BAO_0000347 -->

    <owl:Class rdf:about="&bao;BAO_0000347">
        <owl:equivalentClass>
            <owl:Class>
                <owl:intersectionOf rdf:parseType="Collection">
                    <rdf:Description rdf:about="&bao;BAO_0000201"/>
                    <owl:Restriction>
                        <owl:onProperty rdf:resource="&bao;BAO_0000195"/>
                        <owl:hasValue rdf:datatype="&xsd;float">50.0</owl:hasValue>
                    </owl:Restriction>
                </owl:intersectionOf>
            </owl:Class>
        </owl:equivalentClass>
    </owl:Class>
    


    <!-- http://www.bioassayontology.org/bao#BAO_0000348 -->

    <owl:Class rdf:about="&bao;BAO_0000348">
        <owl:equivalentClass>
            <owl:Class>
                <owl:intersectionOf rdf:parseType="Collection">
                    <rdf:Description rdf:about="&bao;BAO_0000201"/>
                    <owl:Restriction>
                        <owl:onProperty rdf:resource="&bao;BAO_0000195"/>
                        <owl:hasValue rdf:datatype="&xsd;float">80.0</owl:hasValue>
                    </owl:Restriction>
                </owl:intersectionOf>
            </owl:Class>
        </owl:equivalentClass>
    </owl:Class>
    


    <!-- http://www.bioassayontology.org/bao#BAO_0000349 -->

    <owl:Class rdf:about="&bao;BAO_0000349">
        <owl:equivalentClass>
            <owl:Class>
                <owl:intersectionOf rdf:parseType="Collection">
                    <rdf:Description rdf:about="&bao;BAO_0000202"/>
                    <owl:Restriction>
                        <owl:onProperty rdf:resource="&bao;BAO_0000195"/>
                        <owl:hasValue rdf:datatype="&xsd;float">50.0</owl:hasValue>
                    </owl:Restriction>
                </owl:intersectionOf>
            </owl:Class>
        </owl:equivalentClass>
    </owl:Class>
    


    <!-- http://www.bioassayontology.org/bao#BAO_0000357 -->

    <rdf:Description rdf:about="&bao;BAO_0000357"/>
    


    <!-- http://www.bioassayontology.org/bao#BAO_0000360 -->

    <owl:Class rdf:about="&bao;BAO_0000360">
        <rdfs:subClassOf>
            <owl:Restriction>
                <owl:onProperty rdf:resource="&bao;BA0_0090012"/>
                <owl:someValuesFrom>
                    <owl:Class>
                        <owl:intersectionOf rdf:parseType="Collection">
                            <rdf:Description rdf:about="&bao;BAO_0000175"/>
                            <owl:Restriction>
                                <owl:onProperty rdf:resource="&bao;BAO_0002896"/>
                                <owl:someValuesFrom>
                                    <owl:Class>
                                        <owl:unionOf rdf:parseType="Collection">
                                            <rdf:Description rdf:about="&bao;BAO_0000551"/>
                                            <rdf:Description rdf:about="&bao;BAO_0003048"/>
                                        </owl:unionOf>
                                    </owl:Class>
                                </owl:someValuesFrom>
                            </owl:Restriction>
                        </owl:intersectionOf>
                    </owl:Class>
                </owl:someValuesFrom>
            </owl:Restriction>
        </rdfs:subClassOf>
    </owl:Class>
    


    <!-- http://www.bioassayontology.org/bao#BAO_0000362 -->

    <rdf:Description rdf:about="&bao;BAO_0000362">
        <owl:disjointWith rdf:resource="&bao;BAO_0000518"/>
    </rdf:Description>
    


    <!-- http://www.bioassayontology.org/bao#BAO_0000364 -->

    <rdf:Description rdf:about="&bao;BAO_0000364">
        <owl:disjointWith rdf:resource="&bao;BAO_0000509"/>
    </rdf:Description>
    


    <!-- http://www.bioassayontology.org/bao#BAO_0000509 -->

    <rdf:Description rdf:about="&bao;BAO_0000509"/>
    


    <!-- http://www.bioassayontology.org/bao#BAO_0000510 -->

    <rdf:Description rdf:about="&bao;BAO_0000510">
        <owl:disjointWith rdf:resource="&bao;BAO_0000511"/>
    </rdf:Description>
    


    <!-- http://www.bioassayontology.org/bao#BAO_0000511 -->

    <rdf:Description rdf:about="&bao;BAO_0000511"/>
    


    <!-- http://www.bioassayontology.org/bao#BAO_0000518 -->

    <rdf:Description rdf:about="&bao;BAO_0000518"/>
    


    <!-- http://www.bioassayontology.org/bao#BAO_0000521 -->

    <owl:Class rdf:about="&bao;BAO_0000521">
        <rdfs:subClassOf>
            <owl:Restriction>
                <owl:onProperty rdf:resource="&bao;BAO_0000552"/>
                <owl:someValuesFrom rdf:resource="&xsd;string"/>
            </owl:Restriction>
        </rdfs:subClassOf>
    </owl:Class>
    


    <!-- http://www.bioassayontology.org/bao#BAO_0000522 -->

    <owl:Class rdf:about="&bao;BAO_0000522">
        <rdfs:subClassOf>
            <owl:Restriction>
                <owl:onProperty rdf:resource="&bao;BAO_0000552"/>
                <owl:someValuesFrom rdf:resource="&xsd;string"/>
            </owl:Restriction>
        </rdfs:subClassOf>
    </owl:Class>
    


    <!-- http://www.bioassayontology.org/bao#BAO_0000525 -->

    <owl:Class rdf:about="&bao;BAO_0000525">
        <rdfs:subClassOf>
            <owl:Restriction>
                <owl:onProperty rdf:resource="&bao;BAO_0000552"/>
                <owl:someValuesFrom rdf:resource="&xsd;string"/>
            </owl:Restriction>
        </rdfs:subClassOf>
    </owl:Class>
    


    <!-- http://www.bioassayontology.org/bao#BAO_0000533 -->

    <owl:Class rdf:about="&bao;BAO_0000533">
        <rdfs:subClassOf>
            <owl:Restriction>
                <owl:onProperty rdf:resource="&bao;BAO_0002845"/>
                <owl:qualifiedCardinality rdf:datatype="&xsd;nonNegativeInteger">1</owl:qualifiedCardinality>
                <owl:onDataRange rdf:resource="&xsd;int"/>
            </owl:Restriction>
        </rdfs:subClassOf>
    </owl:Class>
    


    <!-- http://www.bioassayontology.org/bao#BAO_0000535 -->

    <owl:Class rdf:about="&bao;BAO_0000535">
        <rdfs:subClassOf>
            <owl:Restriction>
                <owl:onProperty rdf:resource="&bao;BAO_0002787"/>
                <owl:qualifiedCardinality rdf:datatype="&xsd;nonNegativeInteger">1</owl:qualifiedCardinality>
                <owl:onDataRange rdf:resource="&xsd;int"/>
            </owl:Restriction>
        </rdfs:subClassOf>
    </owl:Class>
    


    <!-- http://www.bioassayontology.org/bao#BAO_0000550 -->

    <owl:Class rdf:about="&bao;BAO_0000550">
        <rdfs:subClassOf>
            <owl:Restriction>
                <owl:onProperty rdf:resource="&bao;BAO_0002926"/>
                <owl:someValuesFrom rdf:resource="&bao;BAO_0003048"/>
            </owl:Restriction>
        </rdfs:subClassOf>
        <rdfs:subClassOf>
            <owl:Restriction>
                <owl:onProperty rdf:resource="&bao;BAO_0002813"/>
                <owl:qualifiedCardinality rdf:datatype="&xsd;nonNegativeInteger">1</owl:qualifiedCardinality>
                <owl:onDataRange rdf:resource="&xsd;int"/>
            </owl:Restriction>
        </rdfs:subClassOf>
    </owl:Class>
    


    <!-- http://www.bioassayontology.org/bao#BAO_0000553 -->

    <rdf:Description rdf:about="&bao;BAO_0000553"/>
    


    <!-- http://www.bioassayontology.org/bao#BAO_0000582 -->

    <owl:Class rdf:about="&bao;BAO_0000582">
        <rdfs:subClassOf>
            <owl:Restriction>
                <owl:onProperty rdf:resource="&bao;BA0_0090004"/>
                <owl:someValuesFrom rdf:resource="&bao;BAO_0003019"/>
            </owl:Restriction>
        </rdfs:subClassOf>
        <rdfs:subClassOf>
            <owl:Restriction>
                <owl:onProperty rdf:resource="&bao;BAO_0000398"/>
                <owl:someValuesFrom rdf:resource="&bao;BAO_0000282"/>
            </owl:Restriction>
        </rdfs:subClassOf>
        <rdfs:subClassOf>
            <owl:Restriction>
                <owl:onProperty rdf:resource="&bao;BA0_0090004"/>
                <owl:someValuesFrom rdf:resource="&bao;BAO_0003020"/>
            </owl:Restriction>
        </rdfs:subClassOf>
    </owl:Class>
    


    <!-- http://www.bioassayontology.org/bao#BAO_0000585 -->

    <owl:Class rdf:about="&bao;BAO_0000585">
        <owl:equivalentClass>
            <owl:Class>
                <owl:intersectionOf rdf:parseType="Collection">
                    <rdf:Description rdf:about="&bao;BAO_0000179"/>
                    <owl:Restriction>
                        <owl:onProperty rdf:resource="&bao;BAO_0000097"/>
                        <owl:someValuesFrom rdf:resource="&bao;BAO_0190002"/>
                    </owl:Restriction>
                    <owl:Restriction>
                        <owl:onProperty rdf:resource="&bao;BAO_0000097"/>
                        <owl:allValuesFrom rdf:resource="&bao;BAO_0190002"/>
                    </owl:Restriction>
                    <owl:Restriction>
                        <owl:onProperty rdf:resource="&bao;BAO_0000109"/>
                        <owl:qualifiedCardinality rdf:datatype="&xsd;nonNegativeInteger">1</owl:qualifiedCardinality>
                        <owl:onDataRange rdf:resource="&xsd;float"/>
                    </owl:Restriction>
                </owl:intersectionOf>
            </owl:Class>
        </owl:equivalentClass>
    </owl:Class>
    


    <!-- http://www.bioassayontology.org/bao#BAO_0000588 -->

    <owl:Class rdf:about="&bao;BAO_0000588">
        <owl:equivalentClass>
            <owl:Class>
                <owl:intersectionOf rdf:parseType="Collection">
                    <rdf:Description rdf:about="&bao;BAO_0000006"/>
                    <owl:Restriction>
                        <owl:onProperty rdf:resource="&bao;BAO_0000195"/>
                        <owl:hasValue rdf:datatype="&xsd;float">50.0</owl:hasValue>
                    </owl:Restriction>
                </owl:intersectionOf>
            </owl:Class>
        </owl:equivalentClass>
    </owl:Class>
    


    <!-- http://www.bioassayontology.org/bao#BAO_0000638 -->

    <owl:Class rdf:about="&bao;BAO_0000638">
        <rdfs:subClassOf>
            <owl:Restriction>
                <owl:onProperty rdf:resource="&bao;BAO_0003102"/>
                <owl:someValuesFrom rdf:resource="&bao;BAO_0003060"/>
            </owl:Restriction>
        </rdfs:subClassOf>
    </owl:Class>
    


    <!-- http://www.bioassayontology.org/bao#BAO_0000639 -->

    <owl:Class rdf:about="&bao;BAO_0000639">
        <rdfs:subClassOf>
            <owl:Restriction>
                <owl:onProperty rdf:resource="&bao;BAO_0003102"/>
                <owl:someValuesFrom rdf:resource="&bao;BAO_0003058"/>
            </owl:Restriction>
        </rdfs:subClassOf>
        <rdfs:subClassOf>
            <owl:Restriction>
                <owl:onProperty rdf:resource="&bao;BAO_0003102"/>
                <owl:someValuesFrom rdf:resource="&bao;BAO_0003060"/>
            </owl:Restriction>
        </rdfs:subClassOf>
    </owl:Class>
    


    <!-- http://www.bioassayontology.org/bao#BAO_0000656 -->

    <owl:Class rdf:about="&bao;BAO_0000656">
        <rdfs:subClassOf>
            <owl:Class>
                <owl:intersectionOf rdf:parseType="Collection">
                    <owl:Restriction>
                        <owl:onProperty rdf:resource="&bao;BAO_0000196"/>
                        <owl:someValuesFrom rdf:resource="&bao;BAO_0000084"/>
                    </owl:Restriction>
                    <owl:Restriction>
                        <owl:onProperty rdf:resource="&bao;BAO_0000196"/>
                        <owl:allValuesFrom rdf:resource="&bao;BAO_0000084"/>
                    </owl:Restriction>
                    <owl:Restriction>
                        <owl:onProperty rdf:resource="&bao;BAO_0000195"/>
                        <owl:qualifiedCardinality rdf:datatype="&xsd;nonNegativeInteger">1</owl:qualifiedCardinality>
                        <owl:onDataRange rdf:resource="&xsd;float"/>
                    </owl:Restriction>
                </owl:intersectionOf>
            </owl:Class>
        </rdfs:subClassOf>
    </owl:Class>
    


    <!-- http://www.bioassayontology.org/bao#BAO_0000658 -->

    <rdf:Description rdf:about="&bao;BAO_0000658"/>
    


    <!-- http://www.bioassayontology.org/bao#BAO_0000661 -->

    <owl:Class rdf:about="&bao;BAO_0000661">
        <rdfs:subClassOf>
            <owl:Restriction>
                <owl:onProperty rdf:resource="&bao;BAO_0000737"/>
                <owl:someValuesFrom>
                    <owl:Class>
                        <owl:unionOf rdf:parseType="Collection">
                            <owl:Class>
                                <owl:intersectionOf rdf:parseType="Collection">
                                    <rdf:Description rdf:about="&bao;BAO_0002091"/>
                                    <owl:Restriction>
                                        <owl:onProperty rdf:resource="&bao;BAO_0003102"/>
                                        <owl:someValuesFrom rdf:resource="&bao;BAO_0000558"/>
                                    </owl:Restriction>
                                </owl:intersectionOf>
                            </owl:Class>
                            <owl:Class>
                                <owl:intersectionOf rdf:parseType="Collection">
                                    <rdf:Description rdf:about="&bao;BAO_0002873"/>
                                    <owl:Restriction>
                                        <owl:onProperty rdf:resource="&bao;BAO_0003102"/>
                                        <owl:someValuesFrom rdf:resource="&bao;BAO_0002625"/>
                                    </owl:Restriction>
                                </owl:intersectionOf>
                            </owl:Class>
                        </owl:unionOf>
                    </owl:Class>
                </owl:someValuesFrom>
            </owl:Restriction>
        </rdfs:subClassOf>
    </owl:Class>
    


    <!-- http://www.bioassayontology.org/bao#BAO_0000677 -->

    <owl:Class rdf:about="&bao;BAO_0000677">
        <rdfs:subClassOf>
            <owl:Restriction>
                <owl:onProperty rdf:resource="&bao;BAO_0003102"/>
                <owl:someValuesFrom rdf:resource="&bao;BAO_0002626"/>
            </owl:Restriction>
        </rdfs:subClassOf>
    </owl:Class>
    


    <!-- http://www.bioassayontology.org/bao#BAO_0000682 -->

    <owl:Class rdf:about="&bao;BAO_0000682">
        <rdfs:subClassOf>
            <owl:Restriction>
                <owl:onProperty rdf:resource="&bao;BAO_0002002"/>
                <owl:someValuesFrom rdf:resource="&bao;BAO_0000776"/>
            </owl:Restriction>
        </rdfs:subClassOf>
        <rdfs:subClassOf>
            <owl:Restriction>
                <owl:onProperty rdf:resource="&bao;BAO_0002664"/>
                <owl:someValuesFrom rdf:resource="&bao;BAO_0000141"/>
            </owl:Restriction>
        </rdfs:subClassOf>
    </owl:Class>
    


    <!-- http://www.bioassayontology.org/bao#BAO_0000718 -->

    <owl:Class rdf:about="&bao;BAO_0000718">
        <rdfs:subClassOf>
            <owl:Restriction>
                <owl:onProperty rdf:resource="&bao;BAO_0003102"/>
                <owl:someValuesFrom rdf:resource="&bao;BAO_0003058"/>
            </owl:Restriction>
        </rdfs:subClassOf>
    </owl:Class>
    


    <!-- http://www.bioassayontology.org/bao#BAO_0000719 -->

    <owl:Class rdf:about="&bao;BAO_0000719">
        <rdfs:subClassOf>
            <owl:Restriction>
                <owl:onProperty rdf:resource="&bao;BAO_0003102"/>
                <owl:someValuesFrom rdf:resource="&bao;BAO_0003058"/>
            </owl:Restriction>
        </rdfs:subClassOf>
    </owl:Class>
    


    <!-- http://www.bioassayontology.org/bao#BAO_0000720 -->

    <owl:Class rdf:about="&bao;BAO_0000720">
        <rdfs:subClassOf>
            <owl:Restriction>
                <owl:onProperty rdf:resource="&bao;BAO_0003102"/>
                <owl:someValuesFrom rdf:resource="&bao;BAO_0002627"/>
            </owl:Restriction>
        </rdfs:subClassOf>
    </owl:Class>
    


    <!-- http://www.bioassayontology.org/bao#BAO_0000721 -->

    <owl:Class rdf:about="&bao;BAO_0000721">
        <rdfs:subClassOf>
            <owl:Restriction>
                <owl:onProperty rdf:resource="&bao;BAO_0003102"/>
                <owl:someValuesFrom rdf:resource="&bao;BAO_0002627"/>
            </owl:Restriction>
        </rdfs:subClassOf>
    </owl:Class>
    


    <!-- http://www.bioassayontology.org/bao#BAO_0000729 -->

    <owl:Class rdf:about="&bao;BAO_0000729">
        <rdfs:subClassOf>
            <owl:Restriction>
                <owl:onProperty rdf:resource="&bao;BAO_0003102"/>
                <owl:someValuesFrom rdf:resource="&bao;BAO_0002628"/>
            </owl:Restriction>
        </rdfs:subClassOf>
    </owl:Class>
    


    <!-- http://www.bioassayontology.org/bao#BAO_0000730 -->

    <owl:Class rdf:about="&bao;BAO_0000730">
        <rdfs:subClassOf>
            <owl:Restriction>
                <owl:onProperty rdf:resource="&bao;BAO_0003102"/>
                <owl:someValuesFrom rdf:resource="&bao;BAO_0002628"/>
            </owl:Restriction>
        </rdfs:subClassOf>
    </owl:Class>
    


    <!-- http://www.bioassayontology.org/bao#BAO_0000731 -->

    <owl:Class rdf:about="&bao;BAO_0000731">
        <rdfs:subClassOf>
            <owl:Restriction>
                <owl:onProperty rdf:resource="&bao;BAO_0003102"/>
                <owl:someValuesFrom rdf:resource="&bao;BAO_0002628"/>
            </owl:Restriction>
        </rdfs:subClassOf>
    </owl:Class>
    


    <!-- http://www.bioassayontology.org/bao#BAO_0000736 -->

    <owl:Class rdf:about="&bao;BAO_0000736">
        <rdfs:subClassOf>
            <owl:Restriction>
                <owl:onProperty rdf:resource="&bao;BAO_0003102"/>
                <owl:someValuesFrom rdf:resource="&bao;BAO_0003063"/>
            </owl:Restriction>
        </rdfs:subClassOf>
    </owl:Class>
    


    <!-- http://www.bioassayontology.org/bao#BAO_0000745 -->

    <owl:Class rdf:about="&bao;BAO_0000745">
        <rdfs:subClassOf>
            <owl:Restriction>
                <owl:onProperty rdf:resource="&bao;BAO_0003102"/>
                <owl:someValuesFrom rdf:resource="&bao;BAO_0002001"/>
            </owl:Restriction>
        </rdfs:subClassOf>
    </owl:Class>
    


    <!-- http://www.bioassayontology.org/bao#BAO_0000746 -->

    <owl:Class rdf:about="&bao;BAO_0000746">
        <rdfs:subClassOf>
            <owl:Restriction>
                <owl:onProperty rdf:resource="&bao;BAO_0003102"/>
                <owl:someValuesFrom>
                    <owl:Class>
                        <owl:unionOf rdf:parseType="Collection">
                            <rdf:Description rdf:about="&bao;BAO_0002626"/>
                            <rdf:Description rdf:about="&bao;BAO_0002628"/>
                        </owl:unionOf>
                    </owl:Class>
                </owl:someValuesFrom>
            </owl:Restriction>
        </rdfs:subClassOf>
    </owl:Class>
    


    <!-- http://www.bioassayontology.org/bao#BAO_0000750 -->

    <owl:Class rdf:about="&bao;BAO_0000750">
        <rdfs:subClassOf>
            <owl:Restriction>
                <owl:onProperty rdf:resource="&bao;BAO_0003102"/>
                <owl:someValuesFrom>
                    <owl:Class>
                        <owl:unionOf rdf:parseType="Collection">
                            <rdf:Description rdf:about="&bao;BAO_0002001"/>
                            <rdf:Description rdf:about="&bao;BAO_0003061"/>
                        </owl:unionOf>
                    </owl:Class>
                </owl:someValuesFrom>
            </owl:Restriction>
        </rdfs:subClassOf>
    </owl:Class>
    


    <!-- http://www.bioassayontology.org/bao#BAO_0000751 -->

    <owl:Class rdf:about="&bao;BAO_0000751">
        <rdfs:subClassOf>
            <owl:Restriction>
                <owl:onProperty rdf:resource="&bao;BAO_0003102"/>
                <owl:someValuesFrom rdf:resource="&bao;BAO_0002001"/>
            </owl:Restriction>
        </rdfs:subClassOf>
    </owl:Class>
    


    <!-- http://www.bioassayontology.org/bao#BAO_0000759 -->

    <rdf:Description rdf:about="&bao;BAO_0000759">
        <rdfs:subClassOf>
            <owl:Restriction>
                <owl:onProperty rdf:resource="&bao;BAO_0003102"/>
                <owl:someValuesFrom rdf:resource="&obo;CHEBI_22582"/>
            </owl:Restriction>
        </rdfs:subClassOf>
        <rdfs:subClassOf>
            <owl:Restriction>
                <owl:onProperty rdf:resource="&bao;BAO_0003102"/>
                <owl:someValuesFrom rdf:resource="&bao;BAO_0003058"/>
            </owl:Restriction>
        </rdfs:subClassOf>
    </rdf:Description>
    


    <!-- http://www.bioassayontology.org/bao#BAO_0000760 -->

    <owl:Class rdf:about="&bao;BAO_0000760">
        <rdfs:subClassOf>
            <owl:Restriction>
                <owl:onProperty rdf:resource="&bao;BAO_0003102"/>
                <owl:someValuesFrom rdf:resource="&bao;BAO_0003058"/>
            </owl:Restriction>
        </rdfs:subClassOf>
    </owl:Class>
    


    <!-- http://www.bioassayontology.org/bao#BAO_0000762 -->

    <owl:Class rdf:about="&bao;BAO_0000762">
        <rdfs:subClassOf>
            <owl:Restriction>
                <owl:onProperty rdf:resource="&bao;BAO_0003102"/>
                <owl:someValuesFrom rdf:resource="&bao;BAO_0003058"/>
            </owl:Restriction>
        </rdfs:subClassOf>
    </owl:Class>
    


    <!-- http://www.bioassayontology.org/bao#BAO_0000763 -->

    <owl:Class rdf:about="&bao;BAO_0000763">
        <rdfs:subClassOf>
            <owl:Restriction>
                <owl:onProperty rdf:resource="&bao;BAO_0003102"/>
                <owl:someValuesFrom rdf:resource="&bao;BAO_0003058"/>
            </owl:Restriction>
        </rdfs:subClassOf>
    </owl:Class>
    


    <!-- http://www.bioassayontology.org/bao#BAO_0000764 -->

    <owl:Class rdf:about="&bao;BAO_0000764">
        <rdfs:subClassOf>
            <owl:Restriction>
                <owl:onProperty rdf:resource="&bao;BAO_0003102"/>
                <owl:someValuesFrom rdf:resource="&bao;BAO_0003058"/>
            </owl:Restriction>
        </rdfs:subClassOf>
    </owl:Class>
    


    <!-- http://www.bioassayontology.org/bao#BAO_0000765 -->

    <owl:Class rdf:about="&bao;BAO_0000765">
        <rdfs:subClassOf>
            <owl:Restriction>
                <owl:onProperty rdf:resource="&bao;BAO_0003102"/>
                <owl:someValuesFrom rdf:resource="&bao;BAO_0003058"/>
            </owl:Restriction>
        </rdfs:subClassOf>
    </owl:Class>
    


    <!-- http://www.bioassayontology.org/bao#BAO_0000766 -->

    <owl:Class rdf:about="&bao;BAO_0000766">
        <rdfs:subClassOf>
            <owl:Restriction>
                <owl:onProperty rdf:resource="&bao;BAO_0003102"/>
                <owl:someValuesFrom rdf:resource="&bao;BAO_0003058"/>
            </owl:Restriction>
        </rdfs:subClassOf>
    </owl:Class>
    


    <!-- http://www.bioassayontology.org/bao#BAO_0000767 -->

    <owl:Class rdf:about="&bao;BAO_0000767">
        <rdfs:subClassOf>
            <owl:Restriction>
                <owl:onProperty rdf:resource="&bao;BAO_0003102"/>
                <owl:someValuesFrom rdf:resource="&bao;BAO_0003058"/>
            </owl:Restriction>
        </rdfs:subClassOf>
    </owl:Class>
    


    <!-- http://www.bioassayontology.org/bao#BAO_0000769 -->

    <owl:Class rdf:about="&bao;BAO_0000769">
        <rdfs:subClassOf>
            <owl:Restriction>
                <owl:onProperty rdf:resource="&bao;BAO_0003102"/>
                <owl:someValuesFrom rdf:resource="&bao;BAO_0003058"/>
            </owl:Restriction>
        </rdfs:subClassOf>
    </owl:Class>
    


    <!-- http://www.bioassayontology.org/bao#BAO_0000770 -->

    <owl:Class rdf:about="&bao;BAO_0000770">
        <rdfs:subClassOf>
            <owl:Class>
                <owl:unionOf rdf:parseType="Collection">
                    <owl:Restriction>
                        <owl:onProperty rdf:resource="&bao;BAO_0003102"/>
                        <owl:someValuesFrom rdf:resource="&bao;BAO_0003058"/>
                    </owl:Restriction>
                    <owl:Restriction>
                        <owl:onProperty rdf:resource="&bao;BAO_0003102"/>
                        <owl:someValuesFrom rdf:resource="&bao;BAO_0003063"/>
                    </owl:Restriction>
                </owl:unionOf>
            </owl:Class>
        </rdfs:subClassOf>
    </owl:Class>
    


    <!-- http://www.bioassayontology.org/bao#BAO_0000771 -->

    <owl:Class rdf:about="&bao;BAO_0000771">
        <rdfs:subClassOf>
            <owl:Restriction>
                <owl:onProperty rdf:resource="&bao;BAO_0003102"/>
                <owl:someValuesFrom rdf:resource="&bao;BAO_0003058"/>
            </owl:Restriction>
        </rdfs:subClassOf>
    </owl:Class>
    


    <!-- http://www.bioassayontology.org/bao#BAO_0000772 -->

    <owl:Class rdf:about="&bao;BAO_0000772">
        <rdfs:subClassOf>
            <owl:Restriction>
                <owl:onProperty rdf:resource="&bao;BAO_0003102"/>
                <owl:someValuesFrom rdf:resource="&bao;BAO_0003058"/>
            </owl:Restriction>
        </rdfs:subClassOf>
    </owl:Class>
    


    <!-- http://www.bioassayontology.org/bao#BAO_0000774 -->

    <owl:Class rdf:about="&bao;BAO_0000774">
        <rdfs:subClassOf>
            <owl:Restriction>
                <owl:onProperty rdf:resource="&bao;BAO_0003102"/>
                <owl:someValuesFrom rdf:resource="&bao;BAO_0003058"/>
            </owl:Restriction>
        </rdfs:subClassOf>
    </owl:Class>
    


    <!-- http://www.bioassayontology.org/bao#BAO_0000775 -->

    <owl:Class rdf:about="&bao;BAO_0000775">
        <rdfs:subClassOf>
            <owl:Class>
                <owl:unionOf rdf:parseType="Collection">
                    <owl:Restriction>
                        <owl:onProperty rdf:resource="&bao;BAO_0003102"/>
                        <owl:someValuesFrom rdf:resource="&bao;BAO_0002001"/>
                    </owl:Restriction>
                    <owl:Restriction>
                        <owl:onProperty rdf:resource="&bao;BAO_0003102"/>
                        <owl:someValuesFrom rdf:resource="&bao;BAO_0002030"/>
                    </owl:Restriction>
                </owl:unionOf>
            </owl:Class>
        </rdfs:subClassOf>
    </owl:Class>
    


    <!-- http://www.bioassayontology.org/bao#BAO_0000776 -->

    <owl:Class rdf:about="&bao;BAO_0000776">
        <rdfs:subClassOf>
            <owl:Restriction>
                <owl:onProperty rdf:resource="&bao;BAO_0003102"/>
                <owl:someValuesFrom>
                    <owl:Class>
                        <owl:unionOf rdf:parseType="Collection">
                            <rdf:Description rdf:about="&bao;BAO_0002001"/>
                            <rdf:Description rdf:about="&bao;BAO_0002030"/>
                            <rdf:Description rdf:about="&bao;BAO_0003060"/>
                            <rdf:Description rdf:about="&bao;BAO_0003063"/>
                            <rdf:Description rdf:about="&bao;BAO_0003065"/>
                        </owl:unionOf>
                    </owl:Class>
                </owl:someValuesFrom>
            </owl:Restriction>
        </rdfs:subClassOf>
    </owl:Class>
    


    <!-- http://www.bioassayontology.org/bao#BAO_0000777 -->

    <owl:Class rdf:about="&bao;BAO_0000777">
        <rdfs:subClassOf>
            <owl:Restriction>
                <owl:onProperty rdf:resource="&bao;BAO_0003102"/>
                <owl:someValuesFrom rdf:resource="&bao;BAO_0002030"/>
            </owl:Restriction>
        </rdfs:subClassOf>
    </owl:Class>
    


    <!-- http://www.bioassayontology.org/bao#BAO_0000778 -->

    <owl:Class rdf:about="&bao;BAO_0000778">
        <rdfs:subClassOf>
            <owl:Restriction>
                <owl:onProperty rdf:resource="&bao;BAO_0003102"/>
                <owl:someValuesFrom rdf:resource="&bao;BAO_0002030"/>
            </owl:Restriction>
        </rdfs:subClassOf>
    </owl:Class>
    


    <!-- http://www.bioassayontology.org/bao#BAO_0000779 -->

    <owl:Class rdf:about="&bao;BAO_0000779">
        <rdfs:subClassOf>
            <owl:Restriction>
                <owl:onProperty rdf:resource="&bao;BAO_0003102"/>
                <owl:someValuesFrom rdf:resource="&bao;BAO_0002030"/>
            </owl:Restriction>
        </rdfs:subClassOf>
    </owl:Class>
    


    <!-- http://www.bioassayontology.org/bao#BAO_0000781 -->

    <owl:Class rdf:about="&bao;BAO_0000781">
        <rdfs:subClassOf>
            <owl:Restriction>
                <owl:onProperty rdf:resource="&bao;BAO_0003102"/>
                <owl:someValuesFrom rdf:resource="&bao;BAO_0002030"/>
            </owl:Restriction>
        </rdfs:subClassOf>
    </owl:Class>
    


    <!-- http://www.bioassayontology.org/bao#BAO_0000782 -->

    <owl:Class rdf:about="&bao;BAO_0000782">
        <rdfs:subClassOf>
            <owl:Restriction>
                <owl:onProperty rdf:resource="&bao;BAO_0003102"/>
                <owl:someValuesFrom rdf:resource="&bao;BAO_0002030"/>
            </owl:Restriction>
        </rdfs:subClassOf>
    </owl:Class>
    


    <!-- http://www.bioassayontology.org/bao#BAO_0000783 -->

    <owl:Class rdf:about="&bao;BAO_0000783">
        <rdfs:subClassOf>
            <owl:Restriction>
                <owl:onProperty rdf:resource="&bao;BAO_0003102"/>
                <owl:someValuesFrom rdf:resource="&bao;BAO_0002030"/>
            </owl:Restriction>
        </rdfs:subClassOf>
    </owl:Class>
    


    <!-- http://www.bioassayontology.org/bao#BAO_0000784 -->

    <owl:Class rdf:about="&bao;BAO_0000784">
        <rdfs:subClassOf>
            <owl:Restriction>
                <owl:onProperty rdf:resource="&bao;BAO_0003102"/>
                <owl:someValuesFrom rdf:resource="&bao;BAO_0002030"/>
            </owl:Restriction>
        </rdfs:subClassOf>
    </owl:Class>
    


    <!-- http://www.bioassayontology.org/bao#BAO_0000785 -->

    <owl:Class rdf:about="&bao;BAO_0000785">
        <rdfs:subClassOf>
            <owl:Restriction>
                <owl:onProperty rdf:resource="&bao;BAO_0003102"/>
                <owl:someValuesFrom rdf:resource="&bao;BAO_0002030"/>
            </owl:Restriction>
        </rdfs:subClassOf>
    </owl:Class>
    


    <!-- http://www.bioassayontology.org/bao#BAO_0000786 -->

    <owl:Class rdf:about="&bao;BAO_0000786">
        <rdfs:subClassOf>
            <owl:Restriction>
                <owl:onProperty rdf:resource="&bao;BAO_0003102"/>
                <owl:someValuesFrom rdf:resource="&bao;BAO_0002030"/>
            </owl:Restriction>
        </rdfs:subClassOf>
    </owl:Class>
    


    <!-- http://www.bioassayontology.org/bao#BAO_0000787 -->

    <owl:Class rdf:about="&bao;BAO_0000787">
        <rdfs:subClassOf>
            <owl:Restriction>
                <owl:onProperty rdf:resource="&bao;BAO_0003102"/>
                <owl:someValuesFrom rdf:resource="&bao;BAO_0002030"/>
            </owl:Restriction>
        </rdfs:subClassOf>
    </owl:Class>
    


    <!-- http://www.bioassayontology.org/bao#BAO_0000788 -->

    <owl:Class rdf:about="&bao;BAO_0000788">
        <rdfs:subClassOf>
            <owl:Restriction>
                <owl:onProperty rdf:resource="&bao;BAO_0003102"/>
                <owl:someValuesFrom rdf:resource="&bao;BAO_0002030"/>
            </owl:Restriction>
        </rdfs:subClassOf>
    </owl:Class>
    


    <!-- http://www.bioassayontology.org/bao#BAO_0000789 -->

    <owl:Class rdf:about="&bao;BAO_0000789">
        <rdfs:subClassOf>
            <owl:Restriction>
                <owl:onProperty rdf:resource="&bao;BAO_0003102"/>
                <owl:someValuesFrom rdf:resource="&bao;BAO_0002030"/>
            </owl:Restriction>
        </rdfs:subClassOf>
    </owl:Class>
    


    <!-- http://www.bioassayontology.org/bao#BAO_0000792 -->

    <owl:Class rdf:about="&bao;BAO_0000792">
        <rdfs:subClassOf>
            <owl:Restriction>
                <owl:onProperty rdf:resource="&bao;BAO_0003102"/>
                <owl:someValuesFrom rdf:resource="&bao;BAO_0002030"/>
            </owl:Restriction>
        </rdfs:subClassOf>
    </owl:Class>
    


    <!-- http://www.bioassayontology.org/bao#BAO_0000793 -->

    <owl:Class rdf:about="&bao;BAO_0000793">
        <rdfs:subClassOf>
            <owl:Restriction>
                <owl:onProperty rdf:resource="&bao;BAO_0003102"/>
                <owl:someValuesFrom rdf:resource="&bao;BAO_0002030"/>
            </owl:Restriction>
        </rdfs:subClassOf>
    </owl:Class>
    


    <!-- http://www.bioassayontology.org/bao#BAO_0000794 -->

    <owl:Class rdf:about="&bao;BAO_0000794">
        <rdfs:subClassOf>
            <owl:Restriction>
                <owl:onProperty rdf:resource="&bao;BAO_0003102"/>
                <owl:someValuesFrom rdf:resource="&bao;BAO_0002030"/>
            </owl:Restriction>
        </rdfs:subClassOf>
    </owl:Class>
    


    <!-- http://www.bioassayontology.org/bao#BAO_0000798 -->

    <owl:Class rdf:about="&bao;BAO_0000798">
        <rdfs:subClassOf>
            <owl:Restriction>
                <owl:onProperty rdf:resource="&bao;BAO_0003102"/>
                <owl:someValuesFrom rdf:resource="&bao;BAO_0002626"/>
            </owl:Restriction>
        </rdfs:subClassOf>
    </owl:Class>
    


    <!-- http://www.bioassayontology.org/bao#BAO_0000799 -->

    <owl:Class rdf:about="&bao;BAO_0000799">
        <rdfs:subClassOf>
            <owl:Restriction>
                <owl:onProperty rdf:resource="&bao;BAO_0003102"/>
                <owl:someValuesFrom rdf:resource="&bao;BAO_0002105"/>
            </owl:Restriction>
        </rdfs:subClassOf>
    </owl:Class>
    


    <!-- http://www.bioassayontology.org/bao#BAO_0000800 -->

    <owl:Class rdf:about="&bao;BAO_0000800">
        <rdfs:subClassOf>
            <owl:Restriction>
                <owl:onProperty rdf:resource="&bao;BAO_0003102"/>
                <owl:someValuesFrom rdf:resource="&bao;BAO_0002105"/>
            </owl:Restriction>
        </rdfs:subClassOf>
    </owl:Class>
    


    <!-- http://www.bioassayontology.org/bao#BAO_0000801 -->

    <owl:Class rdf:about="&bao;BAO_0000801">
        <rdfs:subClassOf>
            <owl:Restriction>
                <owl:onProperty rdf:resource="&bao;BAO_0003102"/>
                <owl:someValuesFrom rdf:resource="&bao;BAO_0002105"/>
            </owl:Restriction>
        </rdfs:subClassOf>
    </owl:Class>
    


    <!-- http://www.bioassayontology.org/bao#BAO_0000802 -->

    <owl:Class rdf:about="&bao;BAO_0000802">
        <rdfs:subClassOf>
            <owl:Restriction>
                <owl:onProperty rdf:resource="&bao;BAO_0003102"/>
                <owl:someValuesFrom rdf:resource="&bao;BAO_0002627"/>
            </owl:Restriction>
        </rdfs:subClassOf>
    </owl:Class>
    


    <!-- http://www.bioassayontology.org/bao#BAO_0000804 -->

    <owl:Class rdf:about="&bao;BAO_0000804">
        <rdfs:subClassOf>
            <owl:Class>
                <owl:intersectionOf rdf:parseType="Collection">
                    <owl:Restriction>
                        <owl:onProperty rdf:resource="&bao;BAO_0000196"/>
                        <owl:someValuesFrom rdf:resource="&bao;BAO_0000091"/>
                    </owl:Restriction>
                    <owl:Restriction>
                        <owl:onProperty rdf:resource="&bao;BAO_0000196"/>
                        <owl:allValuesFrom rdf:resource="&bao;BAO_0000091"/>
                    </owl:Restriction>
                    <owl:Restriction>
                        <owl:onProperty rdf:resource="&bao;BAO_0000195"/>
                        <owl:qualifiedCardinality rdf:datatype="&xsd;nonNegativeInteger">1</owl:qualifiedCardinality>
                        <owl:onDataRange rdf:resource="&xsd;float"/>
                    </owl:Restriction>
                </owl:intersectionOf>
            </owl:Class>
        </rdfs:subClassOf>
    </owl:Class>
    


    <!-- http://www.bioassayontology.org/bao#BAO_0000805 -->

    <owl:Class rdf:about="&bao;BAO_0000805">
        <rdfs:subClassOf>
            <owl:Class>
                <owl:intersectionOf rdf:parseType="Collection">
                    <owl:Restriction>
                        <owl:onProperty rdf:resource="&bao;BAO_0000196"/>
                        <owl:someValuesFrom rdf:resource="&bao;BAO_0000087"/>
                    </owl:Restriction>
                    <owl:Restriction>
                        <owl:onProperty rdf:resource="&bao;BAO_0000196"/>
                        <owl:allValuesFrom rdf:resource="&bao;BAO_0000087"/>
                    </owl:Restriction>
                    <owl:Restriction>
                        <owl:onProperty rdf:resource="&bao;BAO_0000195"/>
                        <owl:qualifiedCardinality rdf:datatype="&xsd;nonNegativeInteger">1</owl:qualifiedCardinality>
                        <owl:onDataRange rdf:resource="&xsd;float"/>
                    </owl:Restriction>
                </owl:intersectionOf>
            </owl:Class>
        </rdfs:subClassOf>
    </owl:Class>
    


    <!-- http://www.bioassayontology.org/bao#BAO_0000811 -->

    <owl:Class rdf:about="&bao;BAO_0000811">
        <rdfs:subClassOf>
            <owl:Restriction>
                <owl:onProperty rdf:resource="&bao;BAO_0003102"/>
                <owl:someValuesFrom rdf:resource="&bao;BAO_0002001"/>
            </owl:Restriction>
        </rdfs:subClassOf>
    </owl:Class>
    


    <!-- http://www.bioassayontology.org/bao#BAO_0000820 -->

    <owl:Class rdf:about="&bao;BAO_0000820">
        <rdfs:subClassOf>
            <owl:Restriction>
                <owl:onProperty rdf:resource="&bao;BAO_0003102"/>
                <owl:someValuesFrom rdf:resource="&bao;BAO_0002001"/>
            </owl:Restriction>
        </rdfs:subClassOf>
    </owl:Class>
    


    <!-- http://www.bioassayontology.org/bao#BAO_0000821 -->

    <owl:Class rdf:about="&bao;BAO_0000821">
        <rdfs:subClassOf>
            <owl:Restriction>
                <owl:onProperty rdf:resource="&bao;BAO_0003102"/>
                <owl:someValuesFrom rdf:resource="&bao;BAO_0003063"/>
            </owl:Restriction>
        </rdfs:subClassOf>
    </owl:Class>
    


    <!-- http://www.bioassayontology.org/bao#BAO_0000822 -->

    <owl:Class rdf:about="&bao;BAO_0000822">
        <rdfs:subClassOf>
            <owl:Restriction>
                <owl:onProperty rdf:resource="&bao;BAO_0003102"/>
                <owl:someValuesFrom rdf:resource="&bao;BAO_0002001"/>
            </owl:Restriction>
        </rdfs:subClassOf>
    </owl:Class>
    


    <!-- http://www.bioassayontology.org/bao#BAO_0000823 -->

    <owl:Class rdf:about="&bao;BAO_0000823">
        <rdfs:subClassOf>
            <owl:Restriction>
                <owl:onProperty rdf:resource="&bao;BAO_0003102"/>
                <owl:someValuesFrom rdf:resource="&bao;BAO_0003063"/>
            </owl:Restriction>
        </rdfs:subClassOf>
    </owl:Class>
    


    <!-- http://www.bioassayontology.org/bao#BAO_0000824 -->

    <owl:Class rdf:about="&bao;BAO_0000824">
        <rdfs:subClassOf>
            <owl:Restriction>
                <owl:onProperty rdf:resource="&bao;BAO_0003102"/>
                <owl:someValuesFrom rdf:resource="&bao;BAO_0003063"/>
            </owl:Restriction>
        </rdfs:subClassOf>
    </owl:Class>
    


    <!-- http://www.bioassayontology.org/bao#BAO_0000825 -->

    <owl:Class rdf:about="&bao;BAO_0000825">
        <rdfs:subClassOf>
            <owl:Restriction>
                <owl:onProperty rdf:resource="&bao;BAO_0003102"/>
                <owl:someValuesFrom rdf:resource="&bao;BAO_0003060"/>
            </owl:Restriction>
        </rdfs:subClassOf>
    </owl:Class>
    


    <!-- http://www.bioassayontology.org/bao#BAO_0000826 -->

    <owl:Class rdf:about="&bao;BAO_0000826">
        <rdfs:subClassOf>
            <owl:Restriction>
                <owl:onProperty rdf:resource="&bao;BAO_0003102"/>
                <owl:someValuesFrom rdf:resource="&bao;BAO_0003063"/>
            </owl:Restriction>
        </rdfs:subClassOf>
    </owl:Class>
    


    <!-- http://www.bioassayontology.org/bao#BAO_0000827 -->

    <owl:Class rdf:about="&bao;BAO_0000827">
        <rdfs:subClassOf>
            <owl:Restriction>
                <owl:onProperty rdf:resource="&bao;BAO_0003102"/>
                <owl:someValuesFrom rdf:resource="&bao;BAO_0002001"/>
            </owl:Restriction>
        </rdfs:subClassOf>
    </owl:Class>
    


    <!-- http://www.bioassayontology.org/bao#BAO_0000828 -->

    <owl:Class rdf:about="&bao;BAO_0000828">
        <rdfs:subClassOf>
            <owl:Restriction>
                <owl:onProperty rdf:resource="&bao;BAO_0003102"/>
                <owl:someValuesFrom>
                    <owl:Class>
                        <owl:unionOf rdf:parseType="Collection">
                            <rdf:Description rdf:about="&bao;BAO_0002001"/>
                            <rdf:Description rdf:about="&bao;BAO_0003058"/>
                            <rdf:Description rdf:about="&bao;BAO_0003060"/>
                        </owl:unionOf>
                    </owl:Class>
                </owl:someValuesFrom>
            </owl:Restriction>
        </rdfs:subClassOf>
    </owl:Class>
    


    <!-- http://www.bioassayontology.org/bao#BAO_0000829 -->

    <owl:Class rdf:about="&bao;BAO_0000829">
        <rdfs:subClassOf>
            <owl:Restriction>
                <owl:onProperty rdf:resource="&bao;BAO_0003102"/>
                <owl:someValuesFrom rdf:resource="&bao;BAO_0003060"/>
            </owl:Restriction>
        </rdfs:subClassOf>
    </owl:Class>
    


    <!-- http://www.bioassayontology.org/bao#BAO_0000830 -->

    <owl:Class rdf:about="&bao;BAO_0000830">
        <rdfs:subClassOf>
            <owl:Restriction>
                <owl:onProperty rdf:resource="&bao;BAO_0003102"/>
                <owl:someValuesFrom rdf:resource="&bao;BAO_0003063"/>
            </owl:Restriction>
        </rdfs:subClassOf>
    </owl:Class>
    


    <!-- http://www.bioassayontology.org/bao#BAO_0000831 -->

    <owl:Class rdf:about="&bao;BAO_0000831">
        <rdfs:subClassOf>
            <owl:Restriction>
                <owl:onProperty rdf:resource="&bao;BAO_0003102"/>
                <owl:someValuesFrom>
                    <owl:Class>
                        <owl:unionOf rdf:parseType="Collection">
                            <rdf:Description rdf:about="&bao;BAO_0002626"/>
                            <rdf:Description rdf:about="&bao;BAO_0002628"/>
                        </owl:unionOf>
                    </owl:Class>
                </owl:someValuesFrom>
            </owl:Restriction>
        </rdfs:subClassOf>
    </owl:Class>
    


    <!-- http://www.bioassayontology.org/bao#BAO_0000832 -->

    <owl:Class rdf:about="&bao;BAO_0000832">
        <rdfs:subClassOf>
            <owl:Restriction>
                <owl:onProperty rdf:resource="&bao;BAO_0003102"/>
                <owl:someValuesFrom rdf:resource="&bao;BAO_0002626"/>
            </owl:Restriction>
        </rdfs:subClassOf>
    </owl:Class>
    


    <!-- http://www.bioassayontology.org/bao#BAO_0000833 -->

    <owl:Class rdf:about="&bao;BAO_0000833">
        <rdfs:subClassOf>
            <owl:Restriction>
                <owl:onProperty rdf:resource="&bao;BAO_0003102"/>
                <owl:someValuesFrom rdf:resource="&bao;BAO_0003063"/>
            </owl:Restriction>
        </rdfs:subClassOf>
    </owl:Class>
    


    <!-- http://www.bioassayontology.org/bao#BAO_0000835 -->

    <owl:Class rdf:about="&bao;BAO_0000835">
        <rdfs:subClassOf>
            <owl:Restriction>
                <owl:onProperty rdf:resource="&bao;BAO_0003102"/>
                <owl:someValuesFrom rdf:resource="&bao;BAO_0003063"/>
            </owl:Restriction>
        </rdfs:subClassOf>
    </owl:Class>
    


    <!-- http://www.bioassayontology.org/bao#BAO_0000836 -->

    <owl:Class rdf:about="&bao;BAO_0000836">
        <rdfs:subClassOf>
            <owl:Restriction>
                <owl:onProperty rdf:resource="&bao;BAO_0003102"/>
                <owl:someValuesFrom rdf:resource="&bao;BAO_0003063"/>
            </owl:Restriction>
        </rdfs:subClassOf>
    </owl:Class>
    


    <!-- http://www.bioassayontology.org/bao#BAO_0000838 -->

    <owl:Class rdf:about="&bao;BAO_0000838">
        <rdfs:subClassOf>
            <owl:Restriction>
                <owl:onProperty rdf:resource="&bao;BAO_0003102"/>
                <owl:someValuesFrom rdf:resource="&bao;BAO_0003060"/>
            </owl:Restriction>
        </rdfs:subClassOf>
    </owl:Class>
    


    <!-- http://www.bioassayontology.org/bao#BAO_0000840 -->

    <owl:Class rdf:about="&bao;BAO_0000840">
        <rdfs:subClassOf>
            <owl:Restriction>
                <owl:onProperty rdf:resource="&bao;BAO_0003102"/>
                <owl:someValuesFrom rdf:resource="&bao;BAO_0002001"/>
            </owl:Restriction>
        </rdfs:subClassOf>
    </owl:Class>
    


    <!-- http://www.bioassayontology.org/bao#BAO_0000842 -->

    <owl:Class rdf:about="&bao;BAO_0000842">
        <rdfs:subClassOf>
            <owl:Restriction>
                <owl:onProperty rdf:resource="&bao;BAO_0003102"/>
                <owl:someValuesFrom rdf:resource="&bao;BAO_0002628"/>
            </owl:Restriction>
        </rdfs:subClassOf>
    </owl:Class>
    


    <!-- http://www.bioassayontology.org/bao#BAO_0000844 -->

    <owl:Class rdf:about="&bao;BAO_0000844">
        <rdfs:subClassOf>
            <owl:Restriction>
                <owl:onProperty rdf:resource="&bao;BAO_0003102"/>
                <owl:someValuesFrom rdf:resource="&bao;BAO_0003063"/>
            </owl:Restriction>
        </rdfs:subClassOf>
    </owl:Class>
    


    <!-- http://www.bioassayontology.org/bao#BAO_0000845 -->

    <owl:Class rdf:about="&bao;BAO_0000845">
        <rdfs:subClassOf>
            <owl:Restriction>
                <owl:onProperty rdf:resource="&bao;BAO_0003102"/>
                <owl:someValuesFrom rdf:resource="&bao;BAO_0002001"/>
            </owl:Restriction>
        </rdfs:subClassOf>
    </owl:Class>
    


    <!-- http://www.bioassayontology.org/bao#BAO_0000846 -->

    <owl:Class rdf:about="&bao;BAO_0000846">
        <rdfs:subClassOf>
            <owl:Restriction>
                <owl:onProperty rdf:resource="&bao;BAO_0003102"/>
                <owl:someValuesFrom rdf:resource="&bao;BAO_0002001"/>
            </owl:Restriction>
        </rdfs:subClassOf>
    </owl:Class>
    


    <!-- http://www.bioassayontology.org/bao#BAO_0000847 -->

    <owl:Class rdf:about="&bao;BAO_0000847">
        <rdfs:subClassOf>
            <owl:Restriction>
                <owl:onProperty rdf:resource="&bao;BAO_0003102"/>
                <owl:someValuesFrom rdf:resource="&bao;BAO_0002626"/>
            </owl:Restriction>
        </rdfs:subClassOf>
    </owl:Class>
    


    <!-- http://www.bioassayontology.org/bao#BAO_0000848 -->

    <owl:Class rdf:about="&bao;BAO_0000848">
        <rdfs:subClassOf>
            <owl:Restriction>
                <owl:onProperty rdf:resource="&bao;BAO_0003102"/>
                <owl:someValuesFrom rdf:resource="&bao;BAO_0003060"/>
            </owl:Restriction>
        </rdfs:subClassOf>
    </owl:Class>
    


    <!-- http://www.bioassayontology.org/bao#BAO_0000849 -->

    <owl:Class rdf:about="&bao;BAO_0000849">
        <rdfs:subClassOf>
            <owl:Restriction>
                <owl:onProperty rdf:resource="&bao;BAO_0003102"/>
                <owl:someValuesFrom rdf:resource="&bao;BAO_0003060"/>
            </owl:Restriction>
        </rdfs:subClassOf>
        <rdfs:subClassOf>
            <owl:Restriction>
                <owl:onProperty rdf:resource="&bao;BAO_0003102"/>
                <owl:someValuesFrom rdf:resource="&bao;BAO_0000022"/>
            </owl:Restriction>
        </rdfs:subClassOf>
    </owl:Class>
    


    <!-- http://www.bioassayontology.org/bao#BAO_0000851 -->

    <owl:Class rdf:about="&bao;BAO_0000851">
        <rdfs:subClassOf>
            <owl:Restriction>
                <owl:onProperty rdf:resource="&bao;BAO_0003102"/>
                <owl:someValuesFrom>
                    <owl:Class>
                        <owl:unionOf rdf:parseType="Collection">
                            <rdf:Description rdf:about="&bao;BAO_0002626"/>
                            <rdf:Description rdf:about="&bao;BAO_0002628"/>
                        </owl:unionOf>
                    </owl:Class>
                </owl:someValuesFrom>
            </owl:Restriction>
        </rdfs:subClassOf>
    </owl:Class>
    


    <!-- http://www.bioassayontology.org/bao#BAO_0000853 -->

    <owl:Class rdf:about="&bao;BAO_0000853">
        <rdfs:subClassOf>
            <owl:Restriction>
                <owl:onProperty rdf:resource="&bao;BAO_0003102"/>
                <owl:someValuesFrom rdf:resource="&bao;BAO_0003063"/>
            </owl:Restriction>
        </rdfs:subClassOf>
    </owl:Class>
    


    <!-- http://www.bioassayontology.org/bao#BAO_0000854 -->

    <owl:Class rdf:about="&bao;BAO_0000854">
        <rdfs:subClassOf>
            <owl:Restriction>
                <owl:onProperty rdf:resource="&bao;BAO_0003102"/>
                <owl:someValuesFrom rdf:resource="&bao;BAO_0002001"/>
            </owl:Restriction>
        </rdfs:subClassOf>
    </owl:Class>
    


    <!-- http://www.bioassayontology.org/bao#BAO_0000858 -->

    <owl:Class rdf:about="&bao;BAO_0000858">
        <rdfs:subClassOf>
            <owl:Restriction>
                <owl:onProperty rdf:resource="&bao;BAO_0003102"/>
                <owl:someValuesFrom>
                    <owl:Class>
                        <owl:unionOf rdf:parseType="Collection">
                            <rdf:Description rdf:about="&bao;BAO_0002626"/>
                            <rdf:Description rdf:about="&bao;BAO_0002627"/>
                        </owl:unionOf>
                    </owl:Class>
                </owl:someValuesFrom>
            </owl:Restriction>
        </rdfs:subClassOf>
    </owl:Class>
    


    <!-- http://www.bioassayontology.org/bao#BAO_0000859 -->

    <owl:Class rdf:about="&bao;BAO_0000859">
        <rdfs:subClassOf>
            <owl:Restriction>
                <owl:onProperty rdf:resource="&bao;BAO_0003102"/>
                <owl:someValuesFrom>
                    <owl:Class>
                        <owl:unionOf rdf:parseType="Collection">
                            <rdf:Description rdf:about="&bao;BAO_0002626"/>
                            <rdf:Description rdf:about="&bao;BAO_0002628"/>
                        </owl:unionOf>
                    </owl:Class>
                </owl:someValuesFrom>
            </owl:Restriction>
        </rdfs:subClassOf>
    </owl:Class>
    


    <!-- http://www.bioassayontology.org/bao#BAO_0000860 -->

    <owl:Class rdf:about="&bao;BAO_0000860">
        <rdfs:subClassOf>
            <owl:Restriction>
                <owl:onProperty rdf:resource="&bao;BAO_0003102"/>
                <owl:someValuesFrom rdf:resource="&bao;BAO_0003063"/>
            </owl:Restriction>
        </rdfs:subClassOf>
    </owl:Class>
    


    <!-- http://www.bioassayontology.org/bao#BAO_0000861 -->

    <owl:Class rdf:about="&bao;BAO_0000861">
        <rdfs:subClassOf>
            <owl:Restriction>
                <owl:onProperty rdf:resource="&bao;BAO_0003102"/>
                <owl:someValuesFrom rdf:resource="&bao;BAO_0002628"/>
            </owl:Restriction>
        </rdfs:subClassOf>
    </owl:Class>
    


    <!-- http://www.bioassayontology.org/bao#BAO_0000863 -->

    <owl:Class rdf:about="&bao;BAO_0000863">
        <rdfs:subClassOf>
            <owl:Restriction>
                <owl:onProperty rdf:resource="&bao;BAO_0003102"/>
                <owl:someValuesFrom rdf:resource="&bao;BAO_0002628"/>
            </owl:Restriction>
        </rdfs:subClassOf>
    </owl:Class>
    


    <!-- http://www.bioassayontology.org/bao#BAO_0000864 -->

    <owl:Class rdf:about="&bao;BAO_0000864">
        <rdfs:subClassOf>
            <owl:Restriction>
                <owl:onProperty rdf:resource="&bao;BAO_0003102"/>
                <owl:someValuesFrom rdf:resource="&bao;BAO_0003063"/>
            </owl:Restriction>
        </rdfs:subClassOf>
    </owl:Class>
    


    <!-- http://www.bioassayontology.org/bao#BAO_0000865 -->

    <owl:Class rdf:about="&bao;BAO_0000865">
        <rdfs:subClassOf>
            <owl:Restriction>
                <owl:onProperty rdf:resource="&bao;BAO_0003102"/>
                <owl:someValuesFrom rdf:resource="&bao;BAO_0003063"/>
            </owl:Restriction>
        </rdfs:subClassOf>
    </owl:Class>
    


    <!-- http://www.bioassayontology.org/bao#BAO_0000866 -->

    <owl:Class rdf:about="&bao;BAO_0000866">
        <rdfs:subClassOf>
            <owl:Restriction>
                <owl:onProperty rdf:resource="&bao;BAO_0003102"/>
                <owl:someValuesFrom rdf:resource="&bao;BAO_0003063"/>
            </owl:Restriction>
        </rdfs:subClassOf>
    </owl:Class>
    


    <!-- http://www.bioassayontology.org/bao#BAO_0000868 -->

    <owl:Class rdf:about="&bao;BAO_0000868">
        <rdfs:subClassOf>
            <owl:Restriction>
                <owl:onProperty rdf:resource="&bao;BAO_0003102"/>
                <owl:someValuesFrom rdf:resource="&bao;BAO_0003060"/>
            </owl:Restriction>
        </rdfs:subClassOf>
    </owl:Class>
    


    <!-- http://www.bioassayontology.org/bao#BAO_0000872 -->

    <owl:Class rdf:about="&bao;BAO_0000872">
        <rdfs:subClassOf>
            <owl:Restriction>
                <owl:onProperty rdf:resource="&bao;BAO_0003102"/>
                <owl:someValuesFrom rdf:resource="&bao;BAO_0002626"/>
            </owl:Restriction>
        </rdfs:subClassOf>
    </owl:Class>
    


    <!-- http://www.bioassayontology.org/bao#BAO_0000874 -->

    <owl:Class rdf:about="&bao;BAO_0000874">
        <rdfs:subClassOf>
            <owl:Restriction>
                <owl:onProperty rdf:resource="&bao;BAO_0003102"/>
                <owl:someValuesFrom rdf:resource="&bao;BAO_0002001"/>
            </owl:Restriction>
        </rdfs:subClassOf>
    </owl:Class>
    


    <!-- http://www.bioassayontology.org/bao#BAO_0000875 -->

    <owl:Class rdf:about="&bao;BAO_0000875">
        <rdfs:subClassOf>
            <owl:Restriction>
                <owl:onProperty rdf:resource="&bao;BAO_0003102"/>
                <owl:someValuesFrom>
                    <owl:Class>
                        <owl:unionOf rdf:parseType="Collection">
                            <rdf:Description rdf:about="&bao;BAO_0002001"/>
                            <rdf:Description rdf:about="&bao;BAO_0002756"/>
                        </owl:unionOf>
                    </owl:Class>
                </owl:someValuesFrom>
            </owl:Restriction>
        </rdfs:subClassOf>
    </owl:Class>
    


    <!-- http://www.bioassayontology.org/bao#BAO_0000876 -->

    <owl:Class rdf:about="&bao;BAO_0000876">
        <rdfs:subClassOf>
            <owl:Restriction>
                <owl:onProperty rdf:resource="&bao;BAO_0003102"/>
                <owl:someValuesFrom rdf:resource="&bao;BAO_0003060"/>
            </owl:Restriction>
        </rdfs:subClassOf>
    </owl:Class>
    


    <!-- http://www.bioassayontology.org/bao#BAO_0000877 -->

    <owl:Class rdf:about="&bao;BAO_0000877">
        <rdfs:subClassOf>
            <owl:Restriction>
                <owl:onProperty rdf:resource="&bao;BAO_0003102"/>
                <owl:someValuesFrom rdf:resource="&bao;BAO_0002001"/>
            </owl:Restriction>
        </rdfs:subClassOf>
    </owl:Class>
    


    <!-- http://www.bioassayontology.org/bao#BAO_0000879 -->

    <owl:Class rdf:about="&bao;BAO_0000879">
        <rdfs:subClassOf>
            <owl:Restriction>
                <owl:onProperty rdf:resource="&bao;BAO_0003102"/>
                <owl:someValuesFrom rdf:resource="&bao;BAO_0002626"/>
            </owl:Restriction>
        </rdfs:subClassOf>
    </owl:Class>
    


    <!-- http://www.bioassayontology.org/bao#BAO_0000881 -->

    <owl:Class rdf:about="&bao;BAO_0000881">
        <rdfs:subClassOf>
            <owl:Restriction>
                <owl:onProperty rdf:resource="&bao;BAO_0003102"/>
                <owl:someValuesFrom>
                    <owl:Class>
                        <owl:unionOf rdf:parseType="Collection">
                            <rdf:Description rdf:about="&bao;BAO_0002626"/>
                            <rdf:Description rdf:about="&bao;BAO_0002628"/>
                        </owl:unionOf>
                    </owl:Class>
                </owl:someValuesFrom>
            </owl:Restriction>
        </rdfs:subClassOf>
    </owl:Class>
    


    <!-- http://www.bioassayontology.org/bao#BAO_0000886 -->

    <owl:Class rdf:about="&bao;BAO_0000886">
        <rdfs:subClassOf>
            <owl:Restriction>
                <owl:onProperty rdf:resource="&bao;BAO_0003102"/>
                <owl:someValuesFrom>
                    <owl:Class>
                        <owl:unionOf rdf:parseType="Collection">
                            <rdf:Description rdf:about="&bao;BAO_0002001"/>
                            <rdf:Description rdf:about="&bao;BAO_0002756"/>
                        </owl:unionOf>
                    </owl:Class>
                </owl:someValuesFrom>
            </owl:Restriction>
        </rdfs:subClassOf>
    </owl:Class>
    


    <!-- http://www.bioassayontology.org/bao#BAO_0000888 -->

    <owl:Class rdf:about="&bao;BAO_0000888">
        <rdfs:subClassOf>
            <owl:Restriction>
                <owl:onProperty rdf:resource="&bao;BAO_0003102"/>
                <owl:someValuesFrom rdf:resource="&bao;BAO_0003063"/>
            </owl:Restriction>
        </rdfs:subClassOf>
    </owl:Class>
    


    <!-- http://www.bioassayontology.org/bao#BAO_0000889 -->

    <owl:Class rdf:about="&bao;BAO_0000889">
        <rdfs:subClassOf>
            <owl:Restriction>
                <owl:onProperty rdf:resource="&bao;BAO_0003102"/>
                <owl:someValuesFrom rdf:resource="&bao;BAO_0002628"/>
            </owl:Restriction>
        </rdfs:subClassOf>
    </owl:Class>
    


    <!-- http://www.bioassayontology.org/bao#BAO_0000890 -->

    <owl:Class rdf:about="&bao;BAO_0000890">
        <rdfs:subClassOf>
            <owl:Restriction>
                <owl:onProperty rdf:resource="&bao;BAO_0003102"/>
                <owl:someValuesFrom rdf:resource="&bao;BAO_0003060"/>
            </owl:Restriction>
        </rdfs:subClassOf>
    </owl:Class>
    


    <!-- http://www.bioassayontology.org/bao#BAO_0000892 -->

    <owl:Class rdf:about="&bao;BAO_0000892">
        <rdfs:subClassOf>
            <owl:Restriction>
                <owl:onProperty rdf:resource="&bao;BAO_0003102"/>
                <owl:someValuesFrom rdf:resource="&bao;BAO_0003063"/>
            </owl:Restriction>
        </rdfs:subClassOf>
    </owl:Class>
    


    <!-- http://www.bioassayontology.org/bao#BAO_0000893 -->

    <owl:Class rdf:about="&bao;BAO_0000893">
        <rdfs:subClassOf>
            <owl:Restriction>
                <owl:onProperty rdf:resource="&bao;BAO_0003102"/>
                <owl:someValuesFrom rdf:resource="&bao;BAO_0002626"/>
            </owl:Restriction>
        </rdfs:subClassOf>
    </owl:Class>
    


    <!-- http://www.bioassayontology.org/bao#BAO_0000894 -->

    <owl:Class rdf:about="&bao;BAO_0000894">
        <rdfs:subClassOf>
            <owl:Restriction>
                <owl:onProperty rdf:resource="&bao;BAO_0003102"/>
                <owl:someValuesFrom rdf:resource="&bao;BAO_0003060"/>
            </owl:Restriction>
        </rdfs:subClassOf>
    </owl:Class>
    


    <!-- http://www.bioassayontology.org/bao#BAO_0000896 -->

    <owl:Class rdf:about="&bao;BAO_0000896">
        <rdfs:subClassOf>
            <owl:Restriction>
                <owl:onProperty rdf:resource="&bao;BAO_0003102"/>
                <owl:someValuesFrom rdf:resource="&bao;BAO_0003063"/>
            </owl:Restriction>
        </rdfs:subClassOf>
    </owl:Class>
    


    <!-- http://www.bioassayontology.org/bao#BAO_0000897 -->

    <owl:Class rdf:about="&bao;BAO_0000897">
        <rdfs:subClassOf>
            <owl:Restriction>
                <owl:onProperty rdf:resource="&bao;BAO_0003102"/>
                <owl:someValuesFrom rdf:resource="&bao;BAO_0003060"/>
            </owl:Restriction>
        </rdfs:subClassOf>
    </owl:Class>
    


    <!-- http://www.bioassayontology.org/bao#BAO_0000900 -->

    <owl:Class rdf:about="&bao;BAO_0000900">
        <rdfs:subClassOf>
            <owl:Restriction>
                <owl:onProperty rdf:resource="&bao;BAO_0003102"/>
                <owl:someValuesFrom rdf:resource="&bao;BAO_0003063"/>
            </owl:Restriction>
        </rdfs:subClassOf>
    </owl:Class>
    


    <!-- http://www.bioassayontology.org/bao#BAO_0000901 -->

    <owl:Class rdf:about="&bao;BAO_0000901">
        <rdfs:subClassOf>
            <owl:Restriction>
                <owl:onProperty rdf:resource="&bao;BAO_0003102"/>
                <owl:someValuesFrom rdf:resource="&bao;BAO_0002030"/>
            </owl:Restriction>
        </rdfs:subClassOf>
    </owl:Class>
    


    <!-- http://www.bioassayontology.org/bao#BAO_0000909 -->

    <owl:Class rdf:about="&bao;BAO_0000909">
        <rdfs:subClassOf>
            <owl:Restriction>
                <owl:onProperty rdf:resource="&bao;BAO_0003102"/>
                <owl:someValuesFrom rdf:resource="&bao;BAO_0003063"/>
            </owl:Restriction>
        </rdfs:subClassOf>
    </owl:Class>
    


    <!-- http://www.bioassayontology.org/bao#BAO_0000910 -->

    <owl:Class rdf:about="&bao;BAO_0000910">
        <rdfs:subClassOf>
            <owl:Restriction>
                <owl:onProperty rdf:resource="&bao;BAO_0003102"/>
                <owl:someValuesFrom rdf:resource="&bao;BAO_0003063"/>
            </owl:Restriction>
        </rdfs:subClassOf>
    </owl:Class>
    


    <!-- http://www.bioassayontology.org/bao#BAO_0000912 -->

    <owl:Class rdf:about="&bao;BAO_0000912">
        <rdfs:subClassOf>
            <owl:Restriction>
                <owl:onProperty rdf:resource="&bao;BAO_0003102"/>
                <owl:someValuesFrom rdf:resource="&bao;BAO_0003063"/>
            </owl:Restriction>
        </rdfs:subClassOf>
    </owl:Class>
    


    <!-- http://www.bioassayontology.org/bao#BAO_0000914 -->

    <owl:Class rdf:about="&bao;BAO_0000914">
        <rdfs:subClassOf>
            <owl:Restriction>
                <owl:onProperty rdf:resource="&bao;BAO_0003102"/>
                <owl:someValuesFrom rdf:resource="&bao;BAO_0003063"/>
            </owl:Restriction>
        </rdfs:subClassOf>
    </owl:Class>
    


    <!-- http://www.bioassayontology.org/bao#BAO_0000918 -->

    <owl:Class rdf:about="&bao;BAO_0000918">
        <rdfs:subClassOf>
            <owl:Restriction>
                <owl:onProperty rdf:resource="&bao;BAO_0003102"/>
                <owl:someValuesFrom rdf:resource="&bao;BAO_0003060"/>
            </owl:Restriction>
        </rdfs:subClassOf>
    </owl:Class>
    


    <!-- http://www.bioassayontology.org/bao#BAO_0000919 -->

    <owl:Class rdf:about="&bao;BAO_0000919">
        <rdfs:subClassOf>
            <owl:Restriction>
                <owl:onProperty rdf:resource="&bao;BAO_0003102"/>
                <owl:someValuesFrom>
                    <owl:Class>
                        <owl:unionOf rdf:parseType="Collection">
                            <rdf:Description rdf:about="&bao;BAO_0002001"/>
                            <rdf:Description rdf:about="&bao;BAO_0003063"/>
                        </owl:unionOf>
                    </owl:Class>
                </owl:someValuesFrom>
            </owl:Restriction>
        </rdfs:subClassOf>
    </owl:Class>
    


    <!-- http://www.bioassayontology.org/bao#BAO_0000920 -->

    <owl:Class rdf:about="&bao;BAO_0000920">
        <rdfs:subClassOf>
            <owl:Restriction>
                <owl:onProperty rdf:resource="&bao;BAO_0003102"/>
                <owl:someValuesFrom rdf:resource="&bao;BAO_0003060"/>
            </owl:Restriction>
        </rdfs:subClassOf>
    </owl:Class>
    


    <!-- http://www.bioassayontology.org/bao#BAO_0000924 -->

    <owl:Class rdf:about="&bao;BAO_0000924">
        <rdfs:subClassOf>
            <owl:Restriction>
                <owl:onProperty rdf:resource="&bao;BAO_0003102"/>
                <owl:someValuesFrom rdf:resource="&bao;BAO_0003063"/>
            </owl:Restriction>
        </rdfs:subClassOf>
    </owl:Class>
    


    <!-- http://www.bioassayontology.org/bao#BAO_0000925 -->

    <owl:Class rdf:about="&bao;BAO_0000925">
        <rdfs:subClassOf>
            <owl:Restriction>
                <owl:onProperty rdf:resource="&bao;BAO_0003102"/>
                <owl:someValuesFrom rdf:resource="&bao;BAO_0003063"/>
            </owl:Restriction>
        </rdfs:subClassOf>
    </owl:Class>
    


    <!-- http://www.bioassayontology.org/bao#BAO_0000926 -->

    <owl:Class rdf:about="&bao;BAO_0000926">
        <rdfs:subClassOf>
            <owl:Restriction>
                <owl:onProperty rdf:resource="&bao;BAO_0003102"/>
                <owl:someValuesFrom rdf:resource="&bao;BAO_0003060"/>
            </owl:Restriction>
        </rdfs:subClassOf>
    </owl:Class>
    


    <!-- http://www.bioassayontology.org/bao#BAO_0000927 -->

    <owl:Class rdf:about="&bao;BAO_0000927">
        <rdfs:subClassOf>
            <owl:Restriction>
                <owl:onProperty rdf:resource="&bao;BAO_0003102"/>
                <owl:someValuesFrom rdf:resource="&bao;BAO_0003063"/>
            </owl:Restriction>
        </rdfs:subClassOf>
    </owl:Class>
    


    <!-- http://www.bioassayontology.org/bao#BAO_0000928 -->

    <owl:Class rdf:about="&bao;BAO_0000928">
        <rdfs:subClassOf>
            <owl:Restriction>
                <owl:onProperty rdf:resource="&bao;BAO_0003102"/>
                <owl:someValuesFrom rdf:resource="&bao;BAO_0003060"/>
            </owl:Restriction>
        </rdfs:subClassOf>
    </owl:Class>
    


    <!-- http://www.bioassayontology.org/bao#BAO_0000931 -->

    <owl:Class rdf:about="&bao;BAO_0000931">
        <rdfs:subClassOf>
            <owl:Restriction>
                <owl:onProperty rdf:resource="&bao;BAO_0003102"/>
                <owl:someValuesFrom rdf:resource="&bao;BAO_0003063"/>
            </owl:Restriction>
        </rdfs:subClassOf>
    </owl:Class>
    


    <!-- http://www.bioassayontology.org/bao#BAO_0000934 -->

    <owl:Class rdf:about="&bao;BAO_0000934">
        <rdfs:subClassOf>
            <owl:Restriction>
                <owl:onProperty rdf:resource="&bao;BAO_0003102"/>
                <owl:someValuesFrom rdf:resource="&bao;BAO_0003063"/>
            </owl:Restriction>
        </rdfs:subClassOf>
    </owl:Class>
    


    <!-- http://www.bioassayontology.org/bao#BAO_0000935 -->

    <owl:Class rdf:about="&bao;BAO_0000935">
        <rdfs:subClassOf>
            <owl:Restriction>
                <owl:onProperty rdf:resource="&bao;BAO_0003102"/>
                <owl:someValuesFrom rdf:resource="&bao;BAO_0002628"/>
            </owl:Restriction>
        </rdfs:subClassOf>
    </owl:Class>
    


    <!-- http://www.bioassayontology.org/bao#BAO_0000946 -->

    <owl:Class rdf:about="&bao;BAO_0000946">
        <rdfs:subClassOf>
            <owl:Restriction>
                <owl:onProperty rdf:resource="&bao;BAO_0003102"/>
                <owl:someValuesFrom rdf:resource="&bao;BAO_0002628"/>
            </owl:Restriction>
        </rdfs:subClassOf>
    </owl:Class>
    


    <!-- http://www.bioassayontology.org/bao#BAO_0000947 -->

    <owl:Class rdf:about="&bao;BAO_0000947">
        <rdfs:subClassOf>
            <owl:Restriction>
                <owl:onProperty rdf:resource="&bao;BAO_0003102"/>
                <owl:someValuesFrom rdf:resource="&bao;BAO_0002001"/>
            </owl:Restriction>
        </rdfs:subClassOf>
    </owl:Class>
    


    <!-- http://www.bioassayontology.org/bao#BAO_0000950 -->

    <owl:Class rdf:about="&bao;BAO_0000950">
        <rdfs:subClassOf>
            <owl:Restriction>
                <owl:onProperty rdf:resource="&bao;BAO_0003102"/>
                <owl:someValuesFrom rdf:resource="&bao;BAO_0003060"/>
            </owl:Restriction>
        </rdfs:subClassOf>
    </owl:Class>
    


    <!-- http://www.bioassayontology.org/bao#BAO_0000952 -->

    <owl:Class rdf:about="&bao;BAO_0000952">
        <rdfs:subClassOf>
            <owl:Restriction>
                <owl:onProperty rdf:resource="&bao;BAO_0003102"/>
                <owl:someValuesFrom rdf:resource="&bao;BAO_0003060"/>
            </owl:Restriction>
        </rdfs:subClassOf>
    </owl:Class>
    


    <!-- http://www.bioassayontology.org/bao#BAO_0000954 -->

    <owl:Class rdf:about="&bao;BAO_0000954">
        <rdfs:subClassOf>
            <owl:Restriction>
                <owl:onProperty rdf:resource="&bao;BAO_0003102"/>
                <owl:someValuesFrom rdf:resource="&bao;BAO_0003060"/>
            </owl:Restriction>
        </rdfs:subClassOf>
    </owl:Class>
    


    <!-- http://www.bioassayontology.org/bao#BAO_0000955 -->

    <owl:Class rdf:about="&bao;BAO_0000955">
        <rdfs:subClassOf>
            <owl:Restriction>
                <owl:onProperty rdf:resource="&bao;BAO_0003102"/>
                <owl:someValuesFrom rdf:resource="&bao;BAO_0002626"/>
            </owl:Restriction>
        </rdfs:subClassOf>
    </owl:Class>
    


    <!-- http://www.bioassayontology.org/bao#BAO_0000956 -->

    <owl:Class rdf:about="&bao;BAO_0000956">
        <rdfs:subClassOf>
            <owl:Restriction>
                <owl:onProperty rdf:resource="&bao;BAO_0003102"/>
                <owl:someValuesFrom rdf:resource="&bao;BAO_0002105"/>
            </owl:Restriction>
        </rdfs:subClassOf>
    </owl:Class>
    


    <!-- http://www.bioassayontology.org/bao#BAO_0000960 -->

    <owl:Class rdf:about="&bao;BAO_0000960">
        <rdfs:subClassOf>
            <owl:Restriction>
                <owl:onProperty rdf:resource="&bao;BAO_0003102"/>
                <owl:someValuesFrom rdf:resource="&bao;BAO_0003063"/>
            </owl:Restriction>
        </rdfs:subClassOf>
    </owl:Class>
    


    <!-- http://www.bioassayontology.org/bao#BAO_0000961 -->

    <owl:Class rdf:about="&bao;BAO_0000961">
        <rdfs:subClassOf>
            <owl:Restriction>
                <owl:onProperty rdf:resource="&bao;BAO_0003102"/>
                <owl:someValuesFrom>
                    <owl:Class>
                        <owl:unionOf rdf:parseType="Collection">
                            <rdf:Description rdf:about="&bao;BAO_0002030"/>
                            <rdf:Description rdf:about="&bao;BAO_0003063"/>
                        </owl:unionOf>
                    </owl:Class>
                </owl:someValuesFrom>
            </owl:Restriction>
        </rdfs:subClassOf>
    </owl:Class>
    


    <!-- http://www.bioassayontology.org/bao#BAO_0000962 -->

    <owl:Class rdf:about="&bao;BAO_0000962">
        <rdfs:subClassOf>
            <owl:Restriction>
                <owl:onProperty rdf:resource="&bao;BAO_0003102"/>
                <owl:someValuesFrom rdf:resource="&bao;BAO_0003060"/>
            </owl:Restriction>
        </rdfs:subClassOf>
    </owl:Class>
    


    <!-- http://www.bioassayontology.org/bao#BAO_0000963 -->

    <owl:Class rdf:about="&bao;BAO_0000963">
        <rdfs:subClassOf>
            <owl:Restriction>
                <owl:onProperty rdf:resource="&bao;BAO_0003102"/>
                <owl:someValuesFrom rdf:resource="&bao;BAO_0003060"/>
            </owl:Restriction>
        </rdfs:subClassOf>
    </owl:Class>
    


    <!-- http://www.bioassayontology.org/bao#BAO_0000964 -->

    <owl:Class rdf:about="&bao;BAO_0000964">
        <rdfs:subClassOf>
            <owl:Restriction>
                <owl:onProperty rdf:resource="&bao;BAO_0003102"/>
                <owl:someValuesFrom rdf:resource="&bao;BAO_0003063"/>
            </owl:Restriction>
        </rdfs:subClassOf>
    </owl:Class>
    


    <!-- http://www.bioassayontology.org/bao#BAO_0000965 -->

    <owl:Class rdf:about="&bao;BAO_0000965">
        <rdfs:subClassOf>
            <owl:Restriction>
                <owl:onProperty rdf:resource="&bao;BAO_0003102"/>
                <owl:someValuesFrom rdf:resource="&bao;BAO_0003060"/>
            </owl:Restriction>
        </rdfs:subClassOf>
    </owl:Class>
    


    <!-- http://www.bioassayontology.org/bao#BAO_0000966 -->

    <owl:Class rdf:about="&bao;BAO_0000966">
        <rdfs:subClassOf>
            <owl:Restriction>
                <owl:onProperty rdf:resource="&bao;BAO_0003102"/>
                <owl:someValuesFrom rdf:resource="&bao;BAO_0002626"/>
            </owl:Restriction>
        </rdfs:subClassOf>
    </owl:Class>
    


    <!-- http://www.bioassayontology.org/bao#BAO_0000967 -->

    <owl:Class rdf:about="&bao;BAO_0000967">
        <rdfs:subClassOf>
            <owl:Restriction>
                <owl:onProperty rdf:resource="&bao;BAO_0003102"/>
                <owl:someValuesFrom rdf:resource="&bao;BAO_0003063"/>
            </owl:Restriction>
        </rdfs:subClassOf>
    </owl:Class>
    


    <!-- http://www.bioassayontology.org/bao#BAO_0000968 -->

    <owl:Class rdf:about="&bao;BAO_0000968">
        <rdfs:subClassOf>
            <owl:Restriction>
                <owl:onProperty rdf:resource="&bao;BAO_0003102"/>
                <owl:someValuesFrom rdf:resource="&bao;BAO_0002628"/>
            </owl:Restriction>
        </rdfs:subClassOf>
    </owl:Class>
    


    <!-- http://www.bioassayontology.org/bao#BAO_0000969 -->

    <owl:Class rdf:about="&bao;BAO_0000969">
        <rdfs:subClassOf>
            <owl:Restriction>
                <owl:onProperty rdf:resource="&bao;BAO_0003102"/>
                <owl:someValuesFrom rdf:resource="&bao;BAO_0002628"/>
            </owl:Restriction>
        </rdfs:subClassOf>
    </owl:Class>
    


    <!-- http://www.bioassayontology.org/bao#BAO_0000970 -->

    <owl:Class rdf:about="&bao;BAO_0000970">
        <rdfs:subClassOf>
            <owl:Class>
                <owl:unionOf rdf:parseType="Collection">
                    <owl:Restriction>
                        <owl:onProperty rdf:resource="&bao;BAO_0003102"/>
                        <owl:someValuesFrom rdf:resource="&bao;BAO_0003058"/>
                    </owl:Restriction>
                    <owl:Restriction>
                        <owl:onProperty rdf:resource="&bao;BAO_0003102"/>
                        <owl:someValuesFrom rdf:resource="&bao;BAO_0003060"/>
                    </owl:Restriction>
                </owl:unionOf>
            </owl:Class>
        </rdfs:subClassOf>
    </owl:Class>
    


    <!-- http://www.bioassayontology.org/bao#BAO_0000972 -->

    <owl:Class rdf:about="&bao;BAO_0000972">
        <rdfs:subClassOf>
            <owl:Restriction>
                <owl:onProperty rdf:resource="&bao;BAO_0003102"/>
                <owl:someValuesFrom rdf:resource="&bao;BAO_0003063"/>
            </owl:Restriction>
        </rdfs:subClassOf>
    </owl:Class>
    


    <!-- http://www.bioassayontology.org/bao#BAO_0000974 -->

    <owl:Class rdf:about="&bao;BAO_0000974">
        <rdfs:subClassOf>
            <owl:Restriction>
                <owl:onProperty rdf:resource="&bao;BAO_0003102"/>
                <owl:someValuesFrom rdf:resource="&bao;BAO_0003060"/>
            </owl:Restriction>
        </rdfs:subClassOf>
    </owl:Class>
    


    <!-- http://www.bioassayontology.org/bao#BAO_0000975 -->

    <owl:Class rdf:about="&bao;BAO_0000975">
        <rdfs:subClassOf>
            <owl:Restriction>
                <owl:onProperty rdf:resource="&bao;BAO_0003102"/>
                <owl:someValuesFrom rdf:resource="&bao;BAO_0003060"/>
            </owl:Restriction>
        </rdfs:subClassOf>
    </owl:Class>
    


    <!-- http://www.bioassayontology.org/bao#BAO_0000976 -->

    <owl:Class rdf:about="&bao;BAO_0000976">
        <rdfs:subClassOf>
            <owl:Restriction>
                <owl:onProperty rdf:resource="&bao;BAO_0003102"/>
                <owl:someValuesFrom rdf:resource="&bao;BAO_0003063"/>
            </owl:Restriction>
        </rdfs:subClassOf>
    </owl:Class>
    


    <!-- http://www.bioassayontology.org/bao#BAO_0000980 -->

    <owl:Class rdf:about="&bao;BAO_0000980">
        <rdfs:subClassOf>
            <owl:Restriction>
                <owl:onProperty rdf:resource="&bao;BAO_0003102"/>
                <owl:someValuesFrom rdf:resource="&bao;BAO_0003063"/>
            </owl:Restriction>
        </rdfs:subClassOf>
    </owl:Class>
    


    <!-- http://www.bioassayontology.org/bao#BAO_0000982 -->

    <owl:Class rdf:about="&bao;BAO_0000982">
        <rdfs:label>Opera QEHS</rdfs:label>
        <rdfs:subClassOf rdf:resource="&bao;BAO_0000697"/>
    </owl:Class>
    


    <!-- http://www.bioassayontology.org/bao#BAO_0000984 -->

    <owl:Class rdf:about="&bao;BAO_0000984">
        <rdfs:subClassOf>
            <owl:Restriction>
                <owl:onProperty rdf:resource="&bao;BAO_0003102"/>
                <owl:someValuesFrom rdf:resource="&bao;BAO_0003060"/>
            </owl:Restriction>
        </rdfs:subClassOf>
    </owl:Class>
    


    <!-- http://www.bioassayontology.org/bao#BAO_0000985 -->

    <owl:Class rdf:about="&bao;BAO_0000985">
        <rdfs:subClassOf>
            <owl:Restriction>
                <owl:onProperty rdf:resource="&bao;BAO_0003102"/>
                <owl:someValuesFrom rdf:resource="&bao;BAO_0003060"/>
            </owl:Restriction>
        </rdfs:subClassOf>
    </owl:Class>
    


    <!-- http://www.bioassayontology.org/bao#BAO_0000986 -->

    <owl:Class rdf:about="&bao;BAO_0000986">
        <rdfs:subClassOf>
            <owl:Restriction>
                <owl:onProperty rdf:resource="&bao;BAO_0003102"/>
                <owl:someValuesFrom rdf:resource="&bao;BAO_0002001"/>
            </owl:Restriction>
        </rdfs:subClassOf>
    </owl:Class>
    


    <!-- http://www.bioassayontology.org/bao#BAO_0000987 -->

    <owl:Class rdf:about="&bao;BAO_0000987">
        <rdfs:subClassOf>
            <owl:Restriction>
                <owl:onProperty rdf:resource="&bao;BAO_0003102"/>
                <owl:someValuesFrom rdf:resource="&bao;BAO_0003063"/>
            </owl:Restriction>
        </rdfs:subClassOf>
    </owl:Class>
    


    <!-- http://www.bioassayontology.org/bao#BAO_0000990 -->

    <owl:Class rdf:about="&bao;BAO_0000990">
        <rdfs:subClassOf>
            <owl:Restriction>
                <owl:onProperty rdf:resource="&bao;BAO_0003102"/>
                <owl:someValuesFrom>
                    <owl:Class>
                        <owl:unionOf rdf:parseType="Collection">
                            <rdf:Description rdf:about="&bao;BAO_0002030"/>
                            <rdf:Description rdf:about="&bao;BAO_0003063"/>
                        </owl:unionOf>
                    </owl:Class>
                </owl:someValuesFrom>
            </owl:Restriction>
        </rdfs:subClassOf>
    </owl:Class>
    


    <!-- http://www.bioassayontology.org/bao#BAO_0000991 -->

    <owl:Class rdf:about="&bao;BAO_0000991">
        <rdfs:subClassOf>
            <owl:Restriction>
                <owl:onProperty rdf:resource="&bao;BAO_0003102"/>
                <owl:someValuesFrom rdf:resource="&bao;BAO_0003063"/>
            </owl:Restriction>
        </rdfs:subClassOf>
    </owl:Class>
    


    <!-- http://www.bioassayontology.org/bao#BAO_0000992 -->

    <owl:Class rdf:about="&bao;BAO_0000992">
        <rdfs:subClassOf>
            <owl:Restriction>
                <owl:onProperty rdf:resource="&bao;BAO_0003102"/>
                <owl:someValuesFrom rdf:resource="&bao;BAO_0003063"/>
            </owl:Restriction>
        </rdfs:subClassOf>
    </owl:Class>
    


    <!-- http://www.bioassayontology.org/bao#BAO_0000994 -->

    <owl:Class rdf:about="&bao;BAO_0000994">
        <rdfs:subClassOf>
            <owl:Restriction>
                <owl:onProperty rdf:resource="&bao;BAO_0003102"/>
                <owl:someValuesFrom rdf:resource="&bao;BAO_0002628"/>
            </owl:Restriction>
        </rdfs:subClassOf>
    </owl:Class>
    


    <!-- http://www.bioassayontology.org/bao#BAO_0000996 -->

    <owl:Class rdf:about="&bao;BAO_0000996">
        <rdfs:subClassOf>
            <owl:Restriction>
                <owl:onProperty rdf:resource="&bao;BAO_0003102"/>
                <owl:someValuesFrom>
                    <owl:Class>
                        <owl:unionOf rdf:parseType="Collection">
                            <rdf:Description rdf:about="&bao;BAO_0003058"/>
                            <rdf:Description rdf:about="&bao;BAO_0003063"/>
                        </owl:unionOf>
                    </owl:Class>
                </owl:someValuesFrom>
            </owl:Restriction>
        </rdfs:subClassOf>
    </owl:Class>
    


    <!-- http://www.bioassayontology.org/bao#BAO_0000997 -->

    <owl:Class rdf:about="&bao;BAO_0000997">
        <rdfs:subClassOf>
            <owl:Restriction>
                <owl:onProperty rdf:resource="&bao;BAO_0003102"/>
                <owl:someValuesFrom rdf:resource="&bao;BAO_0003063"/>
            </owl:Restriction>
        </rdfs:subClassOf>
    </owl:Class>
    


    <!-- http://www.bioassayontology.org/bao#BAO_0000999 -->

    <owl:Class rdf:about="&bao;BAO_0000999">
        <rdfs:subClassOf>
            <owl:Restriction>
                <owl:onProperty rdf:resource="&bao;BAO_0003102"/>
                <owl:someValuesFrom rdf:resource="&bao;BAO_0002001"/>
            </owl:Restriction>
        </rdfs:subClassOf>
    </owl:Class>
    


    <!-- http://www.bioassayontology.org/bao#BAO_0001000 -->

    <owl:Class rdf:about="&bao;BAO_0001000">
        <rdfs:subClassOf>
            <owl:Restriction>
                <owl:onProperty rdf:resource="&bao;BAO_0003102"/>
                <owl:someValuesFrom rdf:resource="&bao;BAO_0003063"/>
            </owl:Restriction>
        </rdfs:subClassOf>
    </owl:Class>
    


    <!-- http://www.bioassayontology.org/bao#BAO_0001001 -->

    <owl:Class rdf:about="&bao;BAO_0001001">
        <rdfs:subClassOf>
            <owl:Restriction>
                <owl:onProperty rdf:resource="&bao;BAO_0003102"/>
                <owl:someValuesFrom rdf:resource="&bao;BAO_0003060"/>
            </owl:Restriction>
        </rdfs:subClassOf>
    </owl:Class>
    


    <!-- http://www.bioassayontology.org/bao#BAO_0001002 -->

    <owl:Class rdf:about="&bao;BAO_0001002">
        <rdfs:subClassOf>
            <owl:Restriction>
                <owl:onProperty rdf:resource="&bao;BAO_0003102"/>
                <owl:someValuesFrom rdf:resource="&bao;BAO_0003063"/>
            </owl:Restriction>
        </rdfs:subClassOf>
    </owl:Class>
    


    <!-- http://www.bioassayontology.org/bao#BAO_0001006 -->

    <owl:Class rdf:about="&bao;BAO_0001006">
        <rdfs:subClassOf>
            <owl:Restriction>
                <owl:onProperty rdf:resource="&bao;BAO_0003102"/>
                <owl:someValuesFrom rdf:resource="&bao;BAO_0003065"/>
            </owl:Restriction>
        </rdfs:subClassOf>
    </owl:Class>
    


    <!-- http://www.bioassayontology.org/bao#BAO_0001007 -->

    <owl:Class rdf:about="&bao;BAO_0001007">
        <rdfs:subClassOf>
            <owl:Restriction>
                <owl:onProperty rdf:resource="&bao;BAO_0003102"/>
                <owl:someValuesFrom rdf:resource="&bao;BAO_0003063"/>
            </owl:Restriction>
        </rdfs:subClassOf>
    </owl:Class>
    


    <!-- http://www.bioassayontology.org/bao#BAO_0001008 -->

    <owl:Class rdf:about="&bao;BAO_0001008">
        <rdfs:subClassOf>
            <owl:Restriction>
                <owl:onProperty rdf:resource="&bao;BAO_0003102"/>
                <owl:someValuesFrom rdf:resource="&bao;BAO_0003063"/>
            </owl:Restriction>
        </rdfs:subClassOf>
    </owl:Class>
    


    <!-- http://www.bioassayontology.org/bao#BAO_0001010 -->

    <owl:Class rdf:about="&bao;BAO_0001010">
        <rdfs:subClassOf>
            <owl:Restriction>
                <owl:onProperty rdf:resource="&bao;BAO_0003102"/>
                <owl:someValuesFrom rdf:resource="&bao;BAO_0003063"/>
            </owl:Restriction>
        </rdfs:subClassOf>
    </owl:Class>
    


    <!-- http://www.bioassayontology.org/bao#BAO_0001011 -->

    <owl:Class rdf:about="&bao;BAO_0001011">
        <rdfs:subClassOf>
            <owl:Restriction>
                <owl:onProperty rdf:resource="&bao;BAO_0003102"/>
                <owl:someValuesFrom rdf:resource="&bao;BAO_0002001"/>
            </owl:Restriction>
        </rdfs:subClassOf>
    </owl:Class>
    


    <!-- http://www.bioassayontology.org/bao#BAO_0001014 -->

    <owl:Class rdf:about="&bao;BAO_0001014">
        <rdfs:subClassOf>
            <owl:Class>
                <owl:unionOf rdf:parseType="Collection">
                    <owl:Restriction>
                        <owl:onProperty rdf:resource="&bao;BAO_0003102"/>
                        <owl:someValuesFrom rdf:resource="&bao;BAO_0002030"/>
                    </owl:Restriction>
                    <owl:Restriction>
                        <owl:onProperty rdf:resource="&bao;BAO_0003102"/>
                        <owl:someValuesFrom rdf:resource="&bao;BAO_0003063"/>
                    </owl:Restriction>
                </owl:unionOf>
            </owl:Class>
        </rdfs:subClassOf>
    </owl:Class>
    


    <!-- http://www.bioassayontology.org/bao#BAO_0001016 -->

    <owl:Class rdf:about="&bao;BAO_0001016">
        <rdfs:subClassOf>
            <owl:Restriction>
                <owl:onProperty rdf:resource="&bao;BAO_0003102"/>
                <owl:someValuesFrom>
                    <owl:Class>
                        <owl:unionOf rdf:parseType="Collection">
                            <rdf:Description rdf:about="&bao;BAO_0002626"/>
                            <rdf:Description rdf:about="&bao;BAO_0002627"/>
                        </owl:unionOf>
                    </owl:Class>
                </owl:someValuesFrom>
            </owl:Restriction>
        </rdfs:subClassOf>
    </owl:Class>
    


    <!-- http://www.bioassayontology.org/bao#BAO_0001017 -->

    <owl:Class rdf:about="&bao;BAO_0001017">
        <rdfs:subClassOf>
            <owl:Restriction>
                <owl:onProperty rdf:resource="&bao;BAO_0003102"/>
                <owl:someValuesFrom rdf:resource="&bao;BAO_0003060"/>
            </owl:Restriction>
        </rdfs:subClassOf>
    </owl:Class>
    


    <!-- http://www.bioassayontology.org/bao#BAO_0001020 -->

    <owl:Class rdf:about="&bao;BAO_0001020">
        <rdfs:subClassOf>
            <owl:Restriction>
                <owl:onProperty rdf:resource="&bao;BAO_0003102"/>
                <owl:someValuesFrom rdf:resource="&bao;BAO_0003060"/>
            </owl:Restriction>
        </rdfs:subClassOf>
    </owl:Class>
    


    <!-- http://www.bioassayontology.org/bao#BAO_0001023 -->

    <owl:Class rdf:about="&bao;BAO_0001023">
        <rdfs:subClassOf>
            <owl:Restriction>
                <owl:onProperty rdf:resource="&bao;BAO_0003102"/>
                <owl:someValuesFrom rdf:resource="&bao;BAO_0003063"/>
            </owl:Restriction>
        </rdfs:subClassOf>
    </owl:Class>
    


    <!-- http://www.bioassayontology.org/bao#BAO_0001028 -->

    <owl:Class rdf:about="&bao;BAO_0001028">
        <rdfs:subClassOf>
            <owl:Restriction>
                <owl:onProperty rdf:resource="&bao;BAO_0003102"/>
                <owl:someValuesFrom>
                    <owl:Class>
                        <owl:unionOf rdf:parseType="Collection">
                            <rdf:Description rdf:about="&bao;BAO_0002001"/>
                            <rdf:Description rdf:about="&bao;BAO_0003063"/>
                        </owl:unionOf>
                    </owl:Class>
                </owl:someValuesFrom>
            </owl:Restriction>
        </rdfs:subClassOf>
    </owl:Class>
    


    <!-- http://www.bioassayontology.org/bao#BAO_0001030 -->

    <owl:Class rdf:about="&bao;BAO_0001030">
        <rdfs:subClassOf>
            <owl:Restriction>
                <owl:onProperty rdf:resource="&bao;BAO_0003102"/>
                <owl:someValuesFrom rdf:resource="&bao;BAO_0003060"/>
            </owl:Restriction>
        </rdfs:subClassOf>
    </owl:Class>
    


    <!-- http://www.bioassayontology.org/bao#BAO_0001033 -->

    <owl:Class rdf:about="&bao;BAO_0001033">
        <rdfs:subClassOf>
            <owl:Restriction>
                <owl:onProperty rdf:resource="&bao;BAO_0003102"/>
                <owl:someValuesFrom rdf:resource="&bao;BAO_0003060"/>
            </owl:Restriction>
        </rdfs:subClassOf>
    </owl:Class>
    


    <!-- http://www.bioassayontology.org/bao#BAO_0001034 -->

    <owl:Class rdf:about="&bao;BAO_0001034">
        <rdfs:subClassOf>
            <owl:Restriction>
                <owl:onProperty rdf:resource="&bao;BAO_0003102"/>
                <owl:someValuesFrom rdf:resource="&bao;BAO_0003060"/>
            </owl:Restriction>
        </rdfs:subClassOf>
    </owl:Class>
    


    <!-- http://www.bioassayontology.org/bao#BAO_0001035 -->

    <owl:Class rdf:about="&bao;BAO_0001035">
        <rdfs:subClassOf>
            <owl:Restriction>
                <owl:onProperty rdf:resource="&bao;BAO_0003102"/>
                <owl:someValuesFrom rdf:resource="&bao;BAO_0003063"/>
            </owl:Restriction>
        </rdfs:subClassOf>
    </owl:Class>
    


    <!-- http://www.bioassayontology.org/bao#BAO_0001039 -->

    <owl:Class rdf:about="&bao;BAO_0001039">
        <rdfs:subClassOf>
            <owl:Restriction>
                <owl:onProperty rdf:resource="&bao;BAO_0003102"/>
                <owl:someValuesFrom rdf:resource="&bao;BAO_0003063"/>
            </owl:Restriction>
        </rdfs:subClassOf>
    </owl:Class>
    


    <!-- http://www.bioassayontology.org/bao#BAO_0001040 -->

    <owl:Class rdf:about="&bao;BAO_0001040">
        <rdfs:subClassOf>
            <owl:Restriction>
                <owl:onProperty rdf:resource="&bao;BAO_0003102"/>
                <owl:someValuesFrom rdf:resource="&bao;BAO_0003063"/>
            </owl:Restriction>
        </rdfs:subClassOf>
    </owl:Class>
    


    <!-- http://www.bioassayontology.org/bao#BAO_0001042 -->

    <owl:Class rdf:about="&bao;BAO_0001042">
        <rdfs:subClassOf>
            <owl:Restriction>
                <owl:onProperty rdf:resource="&bao;BAO_0003102"/>
                <owl:someValuesFrom rdf:resource="&bao;BAO_0003063"/>
            </owl:Restriction>
        </rdfs:subClassOf>
    </owl:Class>
    


    <!-- http://www.bioassayontology.org/bao#BAO_0001044 -->

    <owl:Class rdf:about="&bao;BAO_0001044">
        <rdfs:subClassOf>
            <owl:Restriction>
                <owl:onProperty rdf:resource="&bao;BAO_0003102"/>
                <owl:someValuesFrom rdf:resource="&bao;BAO_0003060"/>
            </owl:Restriction>
        </rdfs:subClassOf>
    </owl:Class>
    


    <!-- http://www.bioassayontology.org/bao#BAO_0001050 -->

    <owl:Class rdf:about="&bao;BAO_0001050">
        <rdfs:subClassOf>
            <owl:Restriction>
                <owl:onProperty rdf:resource="&bao;BAO_0003102"/>
                <owl:someValuesFrom rdf:resource="&bao;BAO_0003060"/>
            </owl:Restriction>
        </rdfs:subClassOf>
    </owl:Class>
    


    <!-- http://www.bioassayontology.org/bao#BAO_0001051 -->

    <owl:Class rdf:about="&bao;BAO_0001051">
        <rdfs:subClassOf>
            <owl:Restriction>
                <owl:onProperty rdf:resource="&bao;BAO_0003102"/>
                <owl:someValuesFrom rdf:resource="&bao;BAO_0003060"/>
            </owl:Restriction>
        </rdfs:subClassOf>
    </owl:Class>
    


    <!-- http://www.bioassayontology.org/bao#BAO_0001052 -->

    <owl:Class rdf:about="&bao;BAO_0001052">
        <rdfs:subClassOf>
            <owl:Restriction>
                <owl:onProperty rdf:resource="&bao;BAO_0003102"/>
                <owl:someValuesFrom rdf:resource="&bao;BAO_0003063"/>
            </owl:Restriction>
        </rdfs:subClassOf>
    </owl:Class>
    


    <!-- http://www.bioassayontology.org/bao#BAO_0001053 -->

    <owl:Class rdf:about="&bao;BAO_0001053">
        <rdfs:subClassOf>
            <owl:Restriction>
                <owl:onProperty rdf:resource="&bao;BAO_0003102"/>
                <owl:someValuesFrom rdf:resource="&bao;BAO_0003063"/>
            </owl:Restriction>
        </rdfs:subClassOf>
    </owl:Class>
    


    <!-- http://www.bioassayontology.org/bao#BAO_0001054 -->

    <owl:Class rdf:about="&bao;BAO_0001054">
        <rdfs:subClassOf>
            <owl:Restriction>
                <owl:onProperty rdf:resource="&bao;BAO_0003102"/>
                <owl:someValuesFrom rdf:resource="&bao;BAO_0003060"/>
            </owl:Restriction>
        </rdfs:subClassOf>
    </owl:Class>
    


    <!-- http://www.bioassayontology.org/bao#BAO_0001055 -->

    <owl:Class rdf:about="&bao;BAO_0001055">
        <rdfs:subClassOf>
            <owl:Restriction>
                <owl:onProperty rdf:resource="&bao;BAO_0003102"/>
                <owl:someValuesFrom rdf:resource="&bao;BAO_0002628"/>
            </owl:Restriction>
        </rdfs:subClassOf>
    </owl:Class>
    


    <!-- http://www.bioassayontology.org/bao#BAO_0001064 -->

    <owl:Class rdf:about="&bao;BAO_0001064"/>
    


    <!-- http://www.bioassayontology.org/bao#BAO_0001103 -->

    <owl:Class rdf:about="&bao;BAO_0001103">
        <owl:equivalentClass>
            <owl:Class>
                <owl:intersectionOf rdf:parseType="Collection">
                    <rdf:Description rdf:about="&bao;BAO_0000082"/>
                    <owl:Restriction>
                        <owl:onProperty rdf:resource="&bao;BAO_0000196"/>
                        <owl:someValuesFrom rdf:resource="&bao;BAO_0000084"/>
                    </owl:Restriction>
                    <owl:Restriction>
                        <owl:onProperty rdf:resource="&bao;BAO_0001105"/>
                        <owl:someValuesFrom rdf:resource="&bao;BAO_0000431"/>
                    </owl:Restriction>
                    <owl:Restriction>
                        <owl:onProperty rdf:resource="&bao;BAO_0000196"/>
                        <owl:allValuesFrom rdf:resource="&bao;BAO_0000084"/>
                    </owl:Restriction>
                    <owl:Restriction>
                        <owl:onProperty rdf:resource="&bao;BAO_0001105"/>
                        <owl:allValuesFrom rdf:resource="&bao;BAO_0000431"/>
                    </owl:Restriction>
                    <owl:Restriction>
                        <owl:onProperty rdf:resource="&bao;BAO_0000195"/>
                        <owl:qualifiedCardinality rdf:datatype="&xsd;nonNegativeInteger">1</owl:qualifiedCardinality>
                        <owl:onDataRange rdf:resource="&xsd;float"/>
                    </owl:Restriction>
                </owl:intersectionOf>
            </owl:Class>
        </owl:equivalentClass>
    </owl:Class>
    


    <!-- http://www.bioassayontology.org/bao#BAO_0001106 -->

    <owl:Class rdf:about="&bao;BAO_0001106">
        <owl:equivalentClass>
            <owl:Class>
                <owl:intersectionOf rdf:parseType="Collection">
                    <rdf:Description rdf:about="&bao;BAO_0000096"/>
                    <owl:Restriction>
                        <owl:onProperty rdf:resource="&bao;BAO_0000195"/>
                        <owl:hasValue rdf:datatype="&xsd;float">50.0</owl:hasValue>
                    </owl:Restriction>
                </owl:intersectionOf>
            </owl:Class>
        </owl:equivalentClass>
    </owl:Class>
    


    <!-- http://www.bioassayontology.org/bao#BAO_0001108 -->

    <owl:Class rdf:about="&bao;BAO_0001108">
        <owl:equivalentClass>
            <owl:Class>
                <owl:intersectionOf rdf:parseType="Collection">
                    <rdf:Description rdf:about="&bao;BAO_0000096"/>
                    <owl:Restriction>
                        <owl:onProperty rdf:resource="&bao;BAO_0000195"/>
                        <owl:hasValue rdf:datatype="&xsd;float">100.0</owl:hasValue>
                    </owl:Restriction>
                </owl:intersectionOf>
            </owl:Class>
        </owl:equivalentClass>
    </owl:Class>
    


    <!-- http://www.bioassayontology.org/bao#BAO_0002006 -->

    <owl:Class rdf:about="&bao;BAO_0002006">
        <owl:equivalentClass>
            <owl:Restriction>
                <owl:onProperty rdf:resource="&bao;BAO_0000106"/>
                <owl:someValuesFrom rdf:resource="&bao;BAO_0003050"/>
            </owl:Restriction>
        </owl:equivalentClass>
    </owl:Class>
    


    <!-- http://www.bioassayontology.org/bao#BAO_0002007 -->

    <owl:Class rdf:about="&bao;BAO_0002007">
        <rdfs:label>phosphorylated</rdfs:label>
        <rdfs:subClassOf rdf:resource="&bao;BAO_0000672"/>
        <obo:IAO_0000115>A quality of an amino acid residue that has a phosphate group attached to it.</obo:IAO_0000115>
    </owl:Class>
    


    <!-- http://www.bioassayontology.org/bao#BAO_0002021 -->

    <owl:Class rdf:about="&bao;BAO_0002021">
        <rdfs:subClassOf>
            <owl:Restriction>
                <owl:onProperty rdf:resource="&bao;BAO_0003102"/>
                <owl:someValuesFrom>
                    <owl:Class>
                        <owl:unionOf rdf:parseType="Collection">
                            <rdf:Description rdf:about="&bao;BAO_0002626"/>
                            <rdf:Description rdf:about="&bao;BAO_0002628"/>
                        </owl:unionOf>
                    </owl:Class>
                </owl:someValuesFrom>
            </owl:Restriction>
        </rdfs:subClassOf>
    </owl:Class>
    


    <!-- http://www.bioassayontology.org/bao#BAO_0002022 -->

    <owl:Class rdf:about="&bao;BAO_0002022">
        <rdfs:subClassOf>
            <owl:Restriction>
                <owl:onProperty rdf:resource="&bao;BAO_0000207"/>
                <owl:someValuesFrom rdf:resource="&bao;BAO_0000005"/>
            </owl:Restriction>
        </rdfs:subClassOf>
        <rdfs:subClassOf>
            <owl:Restriction>
                <owl:onProperty rdf:resource="&bao;BA0_0090012"/>
                <owl:someValuesFrom rdf:resource="&bao;BAO_0000315"/>
            </owl:Restriction>
        </rdfs:subClassOf>
        <rdfs:subClassOf>
            <owl:Restriction>
                <owl:onProperty rdf:resource="&bao;BAO_0002000"/>
                <owl:someValuesFrom rdf:resource="&bao;BAO_0000274"/>
            </owl:Restriction>
        </rdfs:subClassOf>
        <rdfs:subClassOf>
            <owl:Restriction>
                <owl:onProperty rdf:resource="&bao;BA0_0090012"/>
                <owl:someValuesFrom>
                    <owl:Class>
                        <owl:intersectionOf rdf:parseType="Collection">
                            <rdf:Description rdf:about="&bao;BAO_0000025"/>
                            <owl:Restriction>
                                <owl:onProperty rdf:resource="&bao;BAO_0002662"/>
                                <owl:someValuesFrom rdf:resource="&bao;BAO_0000024"/>
                            </owl:Restriction>
                        </owl:intersectionOf>
                    </owl:Class>
                </owl:someValuesFrom>
            </owl:Restriction>
        </rdfs:subClassOf>
    </owl:Class>
    


    <!-- http://www.bioassayontology.org/bao#BAO_0002040 -->

    <owl:Class rdf:about="&bao;BAO_0002040">
        <owl:equivalentClass>
            <owl:Restriction>
                <owl:onProperty rdf:resource="&bao;BAO_0000106"/>
                <owl:someValuesFrom rdf:resource="&bao;BAO_0002743"/>
            </owl:Restriction>
        </owl:equivalentClass>
        <owl:equivalentClass>
            <owl:Restriction>
                <owl:onProperty rdf:resource="&bao;BAO_0000106"/>
                <owl:someValuesFrom rdf:resource="&bao;BAO_0000021"/>
            </owl:Restriction>
        </owl:equivalentClass>
    </owl:Class>
    


    <!-- http://www.bioassayontology.org/bao#BAO_0002041 -->

    <owl:Class rdf:about="&bao;BAO_0002041">
        <rdfs:subClassOf>
            <owl:Restriction>
                <owl:onProperty rdf:resource="&bao;BAO_0000205"/>
                <owl:someValuesFrom rdf:resource="&bao;BAO_0000219"/>
            </owl:Restriction>
        </rdfs:subClassOf>
    </owl:Class>
    


    <!-- http://www.bioassayontology.org/bao#BAO_0002043 -->

    <owl:Class rdf:about="&bao;BAO_0002043">
        <rdfs:subClassOf>
            <owl:Restriction>
                <owl:onProperty rdf:resource="&bao;BAO_0000196"/>
                <owl:someValuesFrom rdf:resource="&bao;BAO_0000091"/>
            </owl:Restriction>
        </rdfs:subClassOf>
        <rdfs:subClassOf>
            <owl:Restriction>
                <owl:onProperty rdf:resource="&bao;BAO_0000212"/>
                <owl:someValuesFrom>
                    <owl:Class>
                        <owl:unionOf rdf:parseType="Collection">
                            <rdf:Description rdf:about="&bao;BAO_0000073"/>
                            <rdf:Description rdf:about="&bao;BAO_0000159"/>
                            <rdf:Description rdf:about="&bao;BAO_0000165"/>
                            <rdf:Description rdf:about="&bao;BAO_0000167"/>
                            <rdf:Description rdf:about="&bao;BAO_0000423"/>
                        </owl:unionOf>
                    </owl:Class>
                </owl:someValuesFrom>
            </owl:Restriction>
        </rdfs:subClassOf>
        <rdfs:subClassOf>
            <owl:Restriction>
                <owl:onProperty rdf:resource="&bao;BAO_0000208"/>
                <owl:someValuesFrom rdf:resource="&bao;BAO_0002006"/>
            </owl:Restriction>
        </rdfs:subClassOf>
    </owl:Class>
    


    <!-- http://www.bioassayontology.org/bao#BAO_0002044 -->

    <owl:Class rdf:about="&bao;BAO_0002044">
        <owl:equivalentClass>
            <owl:Restriction>
                <owl:onProperty rdf:resource="&bao;BAO_0000106"/>
                <owl:someValuesFrom rdf:resource="&bao;BAO_0002742"/>
            </owl:Restriction>
        </owl:equivalentClass>
    </owl:Class>
    


    <!-- http://www.bioassayontology.org/bao#BAO_0002051 -->

    <owl:Class rdf:about="&bao;BAO_0002051">
        <rdfs:subClassOf>
            <owl:Restriction>
                <owl:onProperty rdf:resource="&bao;BAO_0002926"/>
                <owl:someValuesFrom rdf:resource="&bao;BAO_0003048"/>
            </owl:Restriction>
        </rdfs:subClassOf>
        <rdfs:subClassOf>
            <owl:Restriction>
                <owl:onProperty rdf:resource="&bao;BAO_0002813"/>
                <owl:qualifiedCardinality rdf:datatype="&xsd;nonNegativeInteger">1</owl:qualifiedCardinality>
                <owl:onDataRange rdf:resource="&xsd;int"/>
            </owl:Restriction>
        </rdfs:subClassOf>
    </owl:Class>
    


    <!-- http://www.bioassayontology.org/bao#BAO_0002081 -->

    <owl:Class rdf:about="&bao;BAO_0002081">
        <owl:equivalentClass>
            <owl:Class>
                <owl:intersectionOf rdf:parseType="Collection">
                    <owl:Class>
                        <owl:complementOf>
                            <owl:Restriction>
                                <owl:onProperty rdf:resource="&bao;BAO_0000106"/>
                                <owl:someValuesFrom rdf:resource="&bao;BAO_0002743"/>
                            </owl:Restriction>
                        </owl:complementOf>
                    </owl:Class>
                    <owl:Restriction>
                        <owl:onProperty rdf:resource="&bao;BAO_0000106"/>
                        <owl:someValuesFrom rdf:resource="&bao;BAO_0002742"/>
                    </owl:Restriction>
                </owl:intersectionOf>
            </owl:Class>
        </owl:equivalentClass>
    </owl:Class>
    


    <!-- http://www.bioassayontology.org/bao#BAO_0002082 -->

    <owl:Class rdf:about="&bao;BAO_0002082">
        <owl:equivalentClass>
            <owl:Class>
                <owl:intersectionOf rdf:parseType="Collection">
                    <owl:Restriction>
                        <owl:onProperty rdf:resource="&bao;BAO_0000106"/>
                        <owl:someValuesFrom rdf:resource="&bao;BAO_0002742"/>
                    </owl:Restriction>
                    <owl:Restriction>
                        <owl:onProperty rdf:resource="&bao;BAO_0000106"/>
                        <owl:someValuesFrom rdf:resource="&bao;BAO_0002743"/>
                    </owl:Restriction>
                </owl:intersectionOf>
            </owl:Class>
        </owl:equivalentClass>
    </owl:Class>
    


    <!-- http://www.bioassayontology.org/bao#BAO_0002084 -->

    <owl:Class rdf:about="&bao;BAO_0002084">
        <owl:equivalentClass rdf:resource="&bao;BAO_0003031"/>
    </owl:Class>
    


    <!-- http://www.bioassayontology.org/bao#BAO_0002094 -->

    <rdf:Description rdf:about="&bao;BAO_0002094">
        <rdfs:subClassOf rdf:resource="&bao;BAO_0002753"/>
    </rdf:Description>
    


    <!-- http://www.bioassayontology.org/bao#BAO_0002111 -->

    <owl:Class rdf:about="&bao;BAO_0002111">
        <rdfs:subClassOf>
            <owl:Restriction>
                <owl:onProperty rdf:resource="&bao;BAO_0002662"/>
                <owl:someValuesFrom rdf:resource="&bao;BAO_0002636"/>
            </owl:Restriction>
        </rdfs:subClassOf>
    </owl:Class>
    


    <!-- http://www.bioassayontology.org/bao#BAO_0002112 -->

    <owl:Class rdf:about="&bao;BAO_0002112">
        <rdfs:subClassOf>
            <owl:Restriction>
                <owl:onProperty rdf:resource="&bao;BAO_0002662"/>
                <owl:someValuesFrom rdf:resource="&bao;BAO_0002636"/>
            </owl:Restriction>
        </rdfs:subClassOf>
    </owl:Class>
    


    <!-- http://www.bioassayontology.org/bao#BAO_0002114 -->

    <owl:Class rdf:about="&bao;BAO_0002114">
        <owl:equivalentClass>
            <owl:Class>
                <owl:intersectionOf rdf:parseType="Collection">
                    <rdf:Description rdf:about="&bao;BAO_0000179"/>
                    <owl:Restriction>
                        <owl:onProperty rdf:resource="&bao;BAO_0002668"/>
                        <owl:someValuesFrom rdf:resource="&bao;BAO_0190003"/>
                    </owl:Restriction>
                    <owl:Restriction>
                        <owl:onProperty rdf:resource="&bao;BAO_0002668"/>
                        <owl:allValuesFrom rdf:resource="&bao;BAO_0190003"/>
                    </owl:Restriction>
                    <owl:Restriction>
                        <owl:onProperty rdf:resource="&bao;BAO_0002669"/>
                        <owl:qualifiedCardinality rdf:datatype="&xsd;nonNegativeInteger">1</owl:qualifiedCardinality>
                        <owl:onDataRange rdf:resource="&xsd;float"/>
                    </owl:Restriction>
                </owl:intersectionOf>
            </owl:Class>
        </owl:equivalentClass>
    </owl:Class>
    


    <!-- http://www.bioassayontology.org/bao#BAO_0002144 -->

    <owl:Class rdf:about="&bao;BAO_0002144">
        <owl:equivalentClass>
            <owl:Class>
                <owl:intersectionOf rdf:parseType="Collection">
                    <rdf:Description rdf:about="&bao;BAO_0002162"/>
                    <owl:Restriction>
                        <owl:onProperty rdf:resource="&bao;BAO_0000196"/>
                        <owl:someValuesFrom rdf:resource="&bao;BAO_0000091"/>
                    </owl:Restriction>
                    <owl:Restriction>
                        <owl:onProperty rdf:resource="&bao;BAO_0000337"/>
                        <owl:someValuesFrom rdf:resource="&bao;BAO_0002667"/>
                    </owl:Restriction>
                    <owl:Restriction>
                        <owl:onProperty rdf:resource="&bao;BAO_0001105"/>
                        <owl:someValuesFrom rdf:resource="&bao;BAO_0000065"/>
                    </owl:Restriction>
                    <owl:Restriction>
                        <owl:onProperty rdf:resource="&bao;BAO_0000196"/>
                        <owl:allValuesFrom rdf:resource="&bao;BAO_0000091"/>
                    </owl:Restriction>
                    <owl:Restriction>
                        <owl:onProperty rdf:resource="&bao;BAO_0000337"/>
                        <owl:allValuesFrom rdf:resource="&bao;BAO_0002667"/>
                    </owl:Restriction>
                    <owl:Restriction>
                        <owl:onProperty rdf:resource="&bao;BAO_0001105"/>
                        <owl:allValuesFrom rdf:resource="&bao;BAO_0000065"/>
                    </owl:Restriction>
                </owl:intersectionOf>
            </owl:Class>
        </owl:equivalentClass>
    </owl:Class>
    


    <!-- http://www.bioassayontology.org/bao#BAO_0002202 -->

    <rdf:Description rdf:about="&bao;BAO_0002202">
        <rdfs:subClassOf>
            <owl:Restriction>
                <owl:onProperty rdf:resource="&bao;BAO_0000207"/>
                <owl:someValuesFrom rdf:resource="&bao;BAO_0000035"/>
            </owl:Restriction>
        </rdfs:subClassOf>
    </rdf:Description>
    


    <!-- http://www.bioassayontology.org/bao#BAO_0002212 -->

    <owl:Class rdf:about="&bao;BAO_0002212">
        <rdfs:label>computational structure analysis</rdfs:label>
        <rdfs:subClassOf rdf:resource="&bao;BAO_0002026"/>
        <rdfs:subClassOf rdf:resource="&bao;BAO_0002095"/>
    </owl:Class>
    


    <!-- http://www.bioassayontology.org/bao#BAO_0002213 -->

    <owl:Class rdf:about="&bao;BAO_0002213">
        <rdfs:label>2D structure prediction</rdfs:label>
        <rdfs:subClassOf rdf:resource="&bao;BAO_0002212"/>
    </owl:Class>
    


    <!-- http://www.bioassayontology.org/bao#BAO_0002214 -->

    <owl:Class rdf:about="&bao;BAO_0002214">
        <rdfs:label>PREDATOR structure prediction</rdfs:label>
        <rdfs:subClassOf rdf:resource="&bao;BAO_0002213"/>
    </owl:Class>
    


    <!-- http://www.bioassayontology.org/bao#BAO_0002215 -->

    <owl:Class rdf:about="&bao;BAO_0002215">
        <rdfs:label>PredictProtein structure prediction</rdfs:label>
        <rdfs:subClassOf rdf:resource="&bao;BAO_0002213"/>
    </owl:Class>
    


    <!-- http://www.bioassayontology.org/bao#BAO_0002216 -->

    <owl:Class rdf:about="&bao;BAO_0002216">
        <rdfs:label>3D structure prediction</rdfs:label>
        <rdfs:subClassOf rdf:resource="&bao;BAO_0002212"/>
    </owl:Class>
    


    <!-- http://www.bioassayontology.org/bao#BAO_0002217 -->

    <owl:Class rdf:about="&bao;BAO_0002217">
        <rdfs:label>computational structure solution</rdfs:label>
        <rdfs:subClassOf rdf:resource="&bao;BAO_0002216"/>
    </owl:Class>
    


    <!-- http://www.bioassayontology.org/bao#BAO_0002218 -->

    <owl:Class rdf:about="&bao;BAO_0002218">
        <rdfs:label>computational NMR structure solution</rdfs:label>
        <rdfs:subClassOf rdf:resource="&bao;BAO_0002217"/>
    </owl:Class>
    


    <!-- http://www.bioassayontology.org/bao#BAO_0002219 -->

    <owl:Class rdf:about="&bao;BAO_0002219">
        <rdfs:label>computational X-ray structure solution</rdfs:label>
        <rdfs:subClassOf rdf:resource="&bao;BAO_0002217"/>
    </owl:Class>
    


    <!-- http://www.bioassayontology.org/bao#BAO_0002220 -->

    <owl:Class rdf:about="&bao;BAO_0002220">
        <rdfs:label>computational electron microscopy structure solution</rdfs:label>
        <rdfs:subClassOf rdf:resource="&bao;BAO_0002217"/>
    </owl:Class>
    


    <!-- http://www.bioassayontology.org/bao#BAO_0002221 -->

    <owl:Class rdf:about="&bao;BAO_0002221">
        <rdfs:label>homology modeling</rdfs:label>
        <rdfs:subClassOf rdf:resource="&bao;BAO_0002216"/>
        <obo:IAO_0000115>Also known as comparative modeling of protein, refers to constructing an atomic-resolution model of the &quot;target&quot; protein from its amino acid sequence and an experimental three-dimensional structure of a related homologous protein (the &quot;template&quot;).</obo:IAO_0000115>
    </owl:Class>
    


    <!-- http://www.bioassayontology.org/bao#BAO_0002222 -->

    <owl:Class rdf:about="&bao;BAO_0002222">
        <rdfs:label>MODELLER homology modeling</rdfs:label>
        <rdfs:subClassOf rdf:resource="&bao;BAO_0002221"/>
    </owl:Class>
    


    <!-- http://www.bioassayontology.org/bao#BAO_0002223 -->

    <owl:Class rdf:about="&bao;BAO_0002223">
        <rdfs:label>SwissModel homology modeling</rdfs:label>
        <rdfs:subClassOf rdf:resource="&bao;BAO_0002221"/>
    </owl:Class>
    


    <!-- http://www.bioassayontology.org/bao#BAO_0002224 -->

    <owl:Class rdf:about="&bao;BAO_0002224">
        <rdfs:label>protein threading</rdfs:label>
        <rdfs:subClassOf rdf:resource="&bao;BAO_0002216"/>
        <obo:IAO_0000115>A method of computational protein structure prediction used for protein sequences which have the same fold as proteins of known structures but do not have homologous proteins with known structure.</obo:IAO_0000115>
    </owl:Class>
    


    <!-- http://www.bioassayontology.org/bao#BAO_0002225 -->

    <owl:Class rdf:about="&bao;BAO_0002225">
        <rdfs:label>RAPTOR protein threading</rdfs:label>
        <rdfs:subClassOf rdf:resource="&bao;BAO_0002224"/>
        <obo:IAO_0000115>protein threading software used for protein structure prediction, given a primary sequence.</obo:IAO_0000115>
    </owl:Class>
    


    <!-- http://www.bioassayontology.org/bao#BAO_0002226 -->

    <owl:Class rdf:about="&bao;BAO_0002226">
        <rdfs:label>protein-protein docking</rdfs:label>
        <rdfs:subClassOf rdf:resource="&bao;BAO_0002216"/>
    </owl:Class>
    


    <!-- http://www.bioassayontology.org/bao#BAO_0002227 -->

    <owl:Class rdf:about="&bao;BAO_0002227">
        <rdfs:label>global range molecular matching</rdfs:label>
        <rdfs:subClassOf rdf:resource="&bao;BAO_0002226"/>
    </owl:Class>
    


    <!-- http://www.bioassayontology.org/bao#BAO_0002228 -->

    <owl:Class rdf:about="&bao;BAO_0002228">
        <rdfs:label>structure alignment</rdfs:label>
        <rdfs:subClassOf rdf:resource="&bao;BAO_0002216"/>
        <obo:IAO_0000115>Structural alignment software attempts to establish equivalences between two or more polymer structures based on their shape and three-dimensional conformation.</obo:IAO_0000115>
    </owl:Class>
    


    <!-- http://www.bioassayontology.org/bao#BAO_0002229 -->

    <owl:Class rdf:about="&bao;BAO_0002229">
        <rdfs:label>distance matrix alignment</rdfs:label>
        <rdfs:subClassOf rdf:resource="&bao;BAO_0002228"/>
        <obo:IAO_0000115>DALI breaks the input structures into hexapeptide fragments and calculates a distance matrix by evaluating the contact patterns between successive fragments.</obo:IAO_0000115>
    </owl:Class>
    


    <!-- http://www.bioassayontology.org/bao#BAO_0002230 -->

    <owl:Class rdf:about="&bao;BAO_0002230">
        <rdfs:label>matching molecular models obtained from theory</rdfs:label>
        <rdfs:subClassOf rdf:resource="&bao;BAO_0002228"/>
    </owl:Class>
    


    <!-- http://www.bioassayontology.org/bao#BAO_0002305 -->

    <owl:Class rdf:about="&bao;BAO_0002305">
        <rdfs:label>quantitative structure activity relationship analysis</rdfs:label>
        <rdfs:subClassOf rdf:resource="&bao;BAO_0002094"/>
        <rdfs:subClassOf rdf:resource="&bao;BAO_0002410"/>
        <obo:IAO_0000115>Mathematical relationships linking chemical structure and pharmacological activity in a quantitative manner for a series of compounds. Methods which can be used in QSAR include various regression and pattern recognition techniques.</obo:IAO_0000115>
    </owl:Class>
    


    <!-- http://www.bioassayontology.org/bao#BAO_0002306 -->

    <owl:Class rdf:about="&bao;BAO_0002306">
        <rdfs:label>linear QSAR</rdfs:label>
        <rdfs:subClassOf rdf:resource="&bao;BAO_0002305"/>
    </owl:Class>
    


    <!-- http://www.bioassayontology.org/bao#BAO_0002307 -->

    <owl:Class rdf:about="&bao;BAO_0002307">
        <rdfs:label>partial least squares QSAR</rdfs:label>
        <rdfs:subClassOf rdf:resource="&bao;BAO_0002306"/>
    </owl:Class>
    


    <!-- http://www.bioassayontology.org/bao#BAO_0002308 -->

    <owl:Class rdf:about="&bao;BAO_0002308">
        <rdfs:label>regression QSAR</rdfs:label>
        <rdfs:subClassOf rdf:resource="&bao;BAO_0002306"/>
    </owl:Class>
    


    <!-- http://www.bioassayontology.org/bao#BAO_0002309 -->

    <owl:Class rdf:about="&bao;BAO_0002309">
        <rdfs:label>non-linear QSAR</rdfs:label>
        <rdfs:subClassOf rdf:resource="&bao;BAO_0002305"/>
    </owl:Class>
    


    <!-- http://www.bioassayontology.org/bao#BAO_0002310 -->

    <owl:Class rdf:about="&bao;BAO_0002310">
        <rdfs:label>neural network QSAR</rdfs:label>
        <rdfs:subClassOf rdf:resource="&bao;BAO_0002309"/>
    </owl:Class>
    


    <!-- http://www.bioassayontology.org/bao#BAO_0002311 -->

    <owl:Class rdf:about="&bao;BAO_0002311">
        <rdfs:label>recursive partitioning QSAR</rdfs:label>
        <rdfs:subClassOf rdf:resource="&bao;BAO_0002309"/>
    </owl:Class>
    


    <!-- http://www.bioassayontology.org/bao#BAO_0002312 -->

    <owl:Class rdf:about="&bao;BAO_0002312">
        <rdfs:label>three dimensional QSAR</rdfs:label>
        <rdfs:subClassOf rdf:resource="&bao;BAO_0002305"/>
        <obo:IAO_0000115>Involves the analysis of the quantitative relationship between the biological activity of a set of compounds and their three- dimensional properties using statistical correlation methods.</obo:IAO_0000115>
    </owl:Class>
    


    <!-- http://www.bioassayontology.org/bao#BAO_0002313 -->

    <owl:Class rdf:about="&bao;BAO_0002313">
        <rdfs:label>comparative molecular field analysis</rdfs:label>
        <rdfs:subClassOf rdf:resource="&bao;BAO_0002312"/>
        <obo:IAO_0000115>A 3D-QSAR method that uses statistical correlation techniques for the analysis of the quantitative relationship between the biological activity of a set of compounds with a specified alignment, and their three-dimensional electronic and steric properties.</obo:IAO_0000115>
    </owl:Class>
    


    <!-- http://www.bioassayontology.org/bao#BAO_0002314 -->

    <owl:Class rdf:about="&bao;BAO_0002314">
        <rdfs:label>comparative molecular similarity indices analysis</rdfs:label>
        <rdfs:subClassOf rdf:resource="&bao;BAO_0002312"/>
    </owl:Class>
    


    <!-- http://www.bioassayontology.org/bao#BAO_0002315 -->

    <owl:Class rdf:about="&bao;BAO_0002315">
        <rdfs:label>self organizing molecular field analysis</rdfs:label>
        <rdfs:subClassOf rdf:resource="&bao;BAO_0002312"/>
    </owl:Class>
    


    <!-- http://www.bioassayontology.org/bao#BAO_0002316 -->

    <owl:Class rdf:about="&bao;BAO_0002316">
        <rdfs:label>two dimensional QSAR</rdfs:label>
        <rdfs:subClassOf rdf:resource="&bao;BAO_0002305"/>
    </owl:Class>
    


    <!-- http://www.bioassayontology.org/bao#BAO_0002541 -->

    <owl:Class rdf:about="&bao;BAO_0002541">
        <rdfs:subClassOf>
            <owl:Restriction>
                <owl:onProperty rdf:resource="&bao;BAO_0003102"/>
                <owl:someValuesFrom rdf:resource="&bao;BAO_0002626"/>
            </owl:Restriction>
        </rdfs:subClassOf>
    </owl:Class>
    


    <!-- http://www.bioassayontology.org/bao#BAO_0002542 -->

    <rdf:Description rdf:about="&bao;BAO_0002542">
        <rdfs:subClassOf rdf:resource="&bao;BAO_0003114"/>
    </rdf:Description>
    


    <!-- http://www.bioassayontology.org/bao#BAO_0002544 -->

    <owl:Class rdf:about="&bao;BAO_0002544">
        <rdfs:subClassOf>
            <owl:Restriction>
                <owl:onProperty rdf:resource="&bao;BAO_0003102"/>
                <owl:someValuesFrom rdf:resource="&bao;BAO_0002539"/>
            </owl:Restriction>
        </rdfs:subClassOf>
    </owl:Class>
    


    <!-- http://www.bioassayontology.org/bao#BAO_0002545 -->

    <owl:Class rdf:about="&bao;BAO_0002545">
        <rdfs:subClassOf>
            <owl:Restriction>
                <owl:onProperty rdf:resource="&bao;BAO_0003102"/>
                <owl:someValuesFrom rdf:resource="&bao;BAO_0002539"/>
            </owl:Restriction>
        </rdfs:subClassOf>
    </owl:Class>
    


    <!-- http://www.bioassayontology.org/bao#BAO_0002546 -->

    <owl:Class rdf:about="&bao;BAO_0002546">
        <rdfs:subClassOf>
            <owl:Restriction>
                <owl:onProperty rdf:resource="&bao;BAO_0003102"/>
                <owl:someValuesFrom rdf:resource="&bao;BAO_0002539"/>
            </owl:Restriction>
        </rdfs:subClassOf>
    </owl:Class>
    


    <!-- http://www.bioassayontology.org/bao#BAO_0002547 -->

    <owl:Class rdf:about="&bao;BAO_0002547">
        <rdfs:subClassOf>
            <owl:Restriction>
                <owl:onProperty rdf:resource="&bao;BAO_0003102"/>
                <owl:someValuesFrom rdf:resource="&bao;BAO_0002539"/>
            </owl:Restriction>
        </rdfs:subClassOf>
    </owl:Class>
    


    <!-- http://www.bioassayontology.org/bao#BAO_0002554 -->

    <owl:Class rdf:about="&bao;BAO_0002554">
        <rdfs:subClassOf>
            <owl:Restriction>
                <owl:onProperty rdf:resource="&bao;BA0_0090004"/>
                <owl:someValuesFrom rdf:resource="&bao;BAO_0002555"/>
            </owl:Restriction>
        </rdfs:subClassOf>
        <rdfs:subClassOf>
            <owl:Restriction>
                <owl:onProperty rdf:resource="&bao;BA0_0090004"/>
                <owl:allValuesFrom rdf:resource="&bao;BAO_0002555"/>
            </owl:Restriction>
        </rdfs:subClassOf>
    </owl:Class>
    


    <!-- http://www.bioassayontology.org/bao#BAO_0002558 -->

    <owl:Class rdf:about="&bao;BAO_0002558">
        <rdfs:subClassOf>
            <owl:Restriction>
                <owl:onProperty rdf:resource="&bao;BAO_0003102"/>
                <owl:someValuesFrom rdf:resource="&bao;BAO_0002628"/>
            </owl:Restriction>
        </rdfs:subClassOf>
    </owl:Class>
    


    <!-- http://www.bioassayontology.org/bao#BAO_0002568 -->

    <owl:Class rdf:about="&bao;BAO_0002568">
        <rdfs:subClassOf>
            <owl:Restriction>
                <owl:onProperty rdf:resource="&bao;BAO_0003102"/>
                <owl:someValuesFrom rdf:resource="&bao;BAO_0002626"/>
            </owl:Restriction>
        </rdfs:subClassOf>
    </owl:Class>
    


    <!-- http://www.bioassayontology.org/bao#BAO_0002570 -->

    <owl:Class rdf:about="&bao;BAO_0002570">
        <rdfs:label>Cellomics ArrayScan</rdfs:label>
        <rdfs:subClassOf rdf:resource="&bao;BAO_0000697"/>
    </owl:Class>
    


    <!-- http://www.bioassayontology.org/bao#BAO_0002571 -->

    <owl:Class rdf:about="&bao;BAO_0002571">
        <rdfs:label>IN Cell Analyzer</rdfs:label>
        <rdfs:subClassOf rdf:resource="&bao;BAO_0000697"/>
    </owl:Class>
    


    <!-- http://www.bioassayontology.org/bao#BAO_0002582 -->

    <owl:Class rdf:about="&bao;BAO_0002582">
        <rdfs:subClassOf>
            <owl:Restriction>
                <owl:onProperty rdf:resource="&bao;BAO_0003102"/>
                <owl:someValuesFrom rdf:resource="&bao;BAO_0002626"/>
            </owl:Restriction>
        </rdfs:subClassOf>
    </owl:Class>
    


    <!-- http://www.bioassayontology.org/bao#BAO_0002584 -->

    <owl:Class rdf:about="&bao;BAO_0002584">
        <rdfs:subClassOf>
            <owl:Restriction>
                <owl:onProperty rdf:resource="&bao;BAO_0000212"/>
                <owl:someValuesFrom>
                    <owl:Class>
                        <owl:unionOf rdf:parseType="Collection">
                            <rdf:Description rdf:about="&bao;BAO_0000073"/>
                            <rdf:Description rdf:about="&bao;BAO_0000159"/>
                            <rdf:Description rdf:about="&bao;BAO_0000165"/>
                            <rdf:Description rdf:about="&bao;BAO_0000167"/>
                            <rdf:Description rdf:about="&bao;BAO_0000423"/>
                        </owl:unionOf>
                    </owl:Class>
                </owl:someValuesFrom>
            </owl:Restriction>
        </rdfs:subClassOf>
        <rdfs:subClassOf>
            <owl:Restriction>
                <owl:onProperty rdf:resource="&bao;BAO_0000212"/>
                <owl:someValuesFrom>
                    <owl:Class>
                        <owl:unionOf rdf:parseType="Collection">
                            <rdf:Description rdf:about="&bao;BAO_0002740"/>
                            <rdf:Description rdf:about="&bao;BAO_0002741"/>
                        </owl:unionOf>
                    </owl:Class>
                </owl:someValuesFrom>
            </owl:Restriction>
        </rdfs:subClassOf>
        <rdfs:subClassOf>
            <owl:Restriction>
                <owl:onProperty rdf:resource="&bao;BAO_0000208"/>
                <owl:someValuesFrom>
                    <owl:Class>
                        <owl:unionOf rdf:parseType="Collection">
                            <rdf:Description rdf:about="&bao;BAO_0002006"/>
                            <rdf:Description rdf:about="&bao;BAO_0002040"/>
                            <rdf:Description rdf:about="&bao;BAO_0002042"/>
                            <rdf:Description rdf:about="&bao;BAO_0002044"/>
                            <rdf:Description rdf:about="&bao;BAO_0002081"/>
                            <rdf:Description rdf:about="&bao;BAO_0002807"/>
                        </owl:unionOf>
                    </owl:Class>
                </owl:someValuesFrom>
            </owl:Restriction>
        </rdfs:subClassOf>
    </owl:Class>
    


    <!-- http://www.bioassayontology.org/bao#BAO_0002595 -->

    <owl:Class rdf:about="&bao;BAO_0002595">
        <rdfs:subClassOf>
            <owl:Restriction>
                <owl:onProperty rdf:resource="&bao;BA0_0090012"/>
                <owl:someValuesFrom>
                    <owl:Class>
                        <owl:intersectionOf rdf:parseType="Collection">
                            <rdf:Description rdf:about="&bao;BAO_0000141"/>
                            <owl:Class>
                                <owl:intersectionOf rdf:parseType="Collection">
                                    <owl:Restriction>
                                        <owl:onProperty rdf:resource="&bao;BAO_0002739"/>
                                        <owl:someValuesFrom rdf:resource="&bao;BAO_0003108"/>
                                    </owl:Restriction>
                                    <owl:Restriction>
                                        <owl:onProperty rdf:resource="&bao;BAO_0003102"/>
                                        <owl:someValuesFrom rdf:resource="&bao;BAO_0002001"/>
                                    </owl:Restriction>
                                </owl:intersectionOf>
                            </owl:Class>
                        </owl:intersectionOf>
                    </owl:Class>
                </owl:someValuesFrom>
            </owl:Restriction>
        </rdfs:subClassOf>
    </owl:Class>
    


    <!-- http://www.bioassayontology.org/bao#BAO_0002618 -->

    <owl:Class rdf:about="&bao;BAO_0002618">
        <rdfs:subClassOf>
            <owl:Class>
                <owl:intersectionOf rdf:parseType="Collection">
                    <owl:Restriction>
                        <owl:onProperty rdf:resource="&bao;BAO_0002623"/>
                        <owl:someValuesFrom rdf:resource="&bao;BAO_0190001"/>
                    </owl:Restriction>
                    <owl:Restriction>
                        <owl:onProperty rdf:resource="&bao;BAO_0002623"/>
                        <owl:allValuesFrom rdf:resource="&bao;BAO_0190001"/>
                    </owl:Restriction>
                    <owl:Restriction>
                        <owl:onProperty rdf:resource="&bao;BAO_0002622"/>
                        <owl:qualifiedCardinality rdf:datatype="&xsd;nonNegativeInteger">1</owl:qualifiedCardinality>
                        <owl:onDataRange>
                            <rdfs:Datatype>
                                <owl:onDatatype rdf:resource="&xsd;float"/>
                                <owl:withRestrictions rdf:parseType="Collection">
                                    <rdf:Description>
                                        <xsd:minInclusive rdf:datatype="&xsd;float">0.0</xsd:minInclusive>
                                    </rdf:Description>
                                </owl:withRestrictions>
                            </rdfs:Datatype>
                        </owl:onDataRange>
                    </owl:Restriction>
                </owl:intersectionOf>
            </owl:Class>
        </rdfs:subClassOf>
    </owl:Class>
    


    <!-- http://www.bioassayontology.org/bao#BAO_0002651 -->

    <owl:Class rdf:about="&bao;BAO_0002651">
        <rdfs:subClassOf>
            <owl:Restriction>
                <owl:onProperty rdf:resource="&bao;BAO_0003102"/>
                <owl:someValuesFrom rdf:resource="&bao;BAO_0002105"/>
            </owl:Restriction>
        </rdfs:subClassOf>
    </owl:Class>
    


    <!-- http://www.bioassayontology.org/bao#BAO_0002667 -->

    <owl:Class rdf:about="&bao;BAO_0002667">
        <owl:equivalentClass>
            <owl:Class>
                <owl:intersectionOf rdf:parseType="Collection">
                    <rdf:Description rdf:about="&bao;BAO_0000201"/>
                    <owl:Restriction>
                        <owl:onProperty rdf:resource="&bao;BAO_0000195"/>
                        <owl:hasValue rdf:datatype="&xsd;float">90.0</owl:hasValue>
                    </owl:Restriction>
                </owl:intersectionOf>
            </owl:Class>
        </owl:equivalentClass>
    </owl:Class>
    


    <!-- http://www.bioassayontology.org/bao#BAO_0002725 -->

    <owl:Class rdf:about="&bao;BAO_0002725">
        <rdfs:subClassOf>
            <owl:Restriction>
                <owl:onProperty rdf:resource="&bao;BAO_0003102"/>
                <owl:someValuesFrom rdf:resource="&bao;BAO_0002726"/>
            </owl:Restriction>
        </rdfs:subClassOf>
    </owl:Class>
    


    <!-- http://www.bioassayontology.org/bao#BAO_0002740 -->

    <owl:Class rdf:about="&bao;BAO_0002740">
        <rdfs:subClassOf>
            <owl:Restriction>
                <owl:onProperty rdf:resource="&bao;BAO_0002000"/>
                <owl:someValuesFrom rdf:resource="&bao;BAO_0000269"/>
            </owl:Restriction>
        </rdfs:subClassOf>
        <rdfs:subClassOf>
            <owl:Restriction>
                <owl:onProperty rdf:resource="&bao;BAO_0000207"/>
                <owl:someValuesFrom rdf:resource="&bao;BAO_0000450"/>
            </owl:Restriction>
        </rdfs:subClassOf>
        <rdfs:subClassOf>
            <owl:Restriction>
                <owl:onProperty rdf:resource="&bao;BA0_0090012"/>
                <owl:someValuesFrom rdf:resource="&bao;BAO_0002742"/>
            </owl:Restriction>
        </rdfs:subClassOf>
        <owl:disjointWith rdf:resource="&bao;BAO_0002741"/>
    </owl:Class>
    


    <!-- http://www.bioassayontology.org/bao#BAO_0002741 -->

    <owl:Class rdf:about="&bao;BAO_0002741">
        <rdfs:subClassOf>
            <owl:Restriction>
                <owl:onProperty rdf:resource="&bao;BA0_0090012"/>
                <owl:someValuesFrom rdf:resource="&bao;BAO_0002743"/>
            </owl:Restriction>
        </rdfs:subClassOf>
        <rdfs:subClassOf>
            <owl:Restriction>
                <owl:onProperty rdf:resource="&bao;BAO_0000207"/>
                <owl:someValuesFrom rdf:resource="&bao;BAO_0000450"/>
            </owl:Restriction>
        </rdfs:subClassOf>
        <rdfs:subClassOf>
            <owl:Restriction>
                <owl:onProperty rdf:resource="&bao;BA0_0090012"/>
                <owl:someValuesFrom rdf:resource="&bao;BAO_0000021"/>
            </owl:Restriction>
        </rdfs:subClassOf>
    </owl:Class>
    


    <!-- http://www.bioassayontology.org/bao#BAO_0002757 -->

    <owl:Class rdf:about="&bao;BAO_0002757">
        <rdfs:subClassOf>
            <owl:Restriction>
                <owl:onProperty rdf:resource="&bao;BAO_0003102"/>
                <owl:someValuesFrom>
                    <owl:Class>
                        <owl:unionOf rdf:parseType="Collection">
                            <rdf:Description rdf:about="&bao;BAO_0002001"/>
                            <rdf:Description rdf:about="&bao;BAO_0002756"/>
                        </owl:unionOf>
                    </owl:Class>
                </owl:someValuesFrom>
            </owl:Restriction>
        </rdfs:subClassOf>
    </owl:Class>
    


    <!-- http://www.bioassayontology.org/bao#BAO_0002908 -->

    <owl:Class rdf:about="&bao;BAO_0002908">
        <rdfs:subClassOf>
            <owl:Restriction>
                <owl:onProperty rdf:resource="&bao;BAO_0000196"/>
                <owl:someValuesFrom rdf:resource="&bao;BAO_0000441"/>
            </owl:Restriction>
        </rdfs:subClassOf>
        <rdfs:subClassOf>
            <owl:Restriction>
                <owl:onProperty rdf:resource="&bao;BAO_0000205"/>
                <owl:someValuesFrom rdf:resource="&bao;BAO_0000219"/>
            </owl:Restriction>
        </rdfs:subClassOf>
        <rdfs:subClassOf>
            <owl:Restriction>
                <owl:onProperty rdf:resource="&bao;BAO_0000205"/>
                <owl:allValuesFrom rdf:resource="&bao;BAO_0000219"/>
            </owl:Restriction>
        </rdfs:subClassOf>
        <rdfs:subClassOf>
            <owl:Restriction>
                <owl:onProperty rdf:resource="&bao;BAO_0000208"/>
                <owl:someValuesFrom rdf:resource="&bao;BAO_0000190"/>
            </owl:Restriction>
        </rdfs:subClassOf>
    </owl:Class>
    


    <!-- http://www.bioassayontology.org/bao#BAO_0002989 -->

    <owl:Class rdf:about="&bao;BAO_0002989">
        <rdfs:subClassOf>
            <owl:Restriction>
                <owl:onProperty rdf:resource="&bao;BAO_0000205"/>
                <owl:someValuesFrom>
                    <owl:Class>
                        <owl:unionOf rdf:parseType="Collection">
                            <rdf:Description rdf:about="&bao;BAO_0000217"/>
                            <rdf:Description rdf:about="&bao;BAO_0000219"/>
                        </owl:unionOf>
                    </owl:Class>
                </owl:someValuesFrom>
            </owl:Restriction>
        </rdfs:subClassOf>
        <rdfs:subClassOf>
            <owl:Restriction>
                <owl:onProperty rdf:resource="&bao;BAO_0000205"/>
                <owl:allValuesFrom>
                    <owl:Class>
                        <owl:unionOf rdf:parseType="Collection">
                            <rdf:Description rdf:about="&bao;BAO_0000217"/>
                            <rdf:Description rdf:about="&bao;BAO_0000219"/>
                        </owl:unionOf>
                    </owl:Class>
                </owl:allValuesFrom>
            </owl:Restriction>
        </rdfs:subClassOf>
    </owl:Class>
    


    <!-- http://www.bioassayontology.org/bao#BAO_0002993 -->

    <owl:Class rdf:about="&bao;BAO_0002993">
        <rdfs:subClassOf>
            <owl:Restriction>
                <owl:onProperty rdf:resource="&bao;BAO_0000205"/>
                <owl:someValuesFrom rdf:resource="&bao;BAO_0000219"/>
            </owl:Restriction>
        </rdfs:subClassOf>
    </owl:Class>
    


    <!-- http://www.bioassayontology.org/bao#BAO_0002995 -->

    <owl:Class rdf:about="&bao;BAO_0002995">
        <rdfs:subClassOf>
            <owl:Restriction>
                <owl:onProperty rdf:resource="&bao;BAO_0000208"/>
                <owl:someValuesFrom rdf:resource="&bao;BAO_0000193"/>
            </owl:Restriction>
        </rdfs:subClassOf>
        <rdfs:subClassOf>
            <owl:Restriction>
                <owl:onProperty rdf:resource="&bao;BAO_0000212"/>
                <owl:someValuesFrom rdf:resource="&bao;BAO_0002022"/>
            </owl:Restriction>
        </rdfs:subClassOf>
        <rdfs:subClassOf>
            <owl:Restriction>
                <owl:onProperty rdf:resource="&bao;BAO_0000205"/>
                <owl:someValuesFrom rdf:resource="&bao;BAO_0000219"/>
            </owl:Restriction>
        </rdfs:subClassOf>
    </owl:Class>
    


    <!-- http://www.bioassayontology.org/bao#BAO_0003002 -->

    <owl:Class rdf:about="&bao;BAO_0003002">
        <rdfs:subClassOf>
            <owl:Restriction>
                <owl:onProperty rdf:resource="&bao;BAO_0000205"/>
                <owl:someValuesFrom rdf:resource="&bao;BAO_0000219"/>
            </owl:Restriction>
        </rdfs:subClassOf>
    </owl:Class>
    


    <!-- http://www.bioassayontology.org/bao#BAO_0003006 -->

    <owl:Class rdf:about="&bao;BAO_0003006">
        <rdfs:subClassOf>
            <owl:Restriction>
                <owl:onProperty rdf:resource="&bao;BAO_0000205"/>
                <owl:allValuesFrom rdf:resource="&bao;BAO_0000219"/>
            </owl:Restriction>
        </rdfs:subClassOf>
        <rdfs:subClassOf>
            <owl:Restriction>
                <owl:onProperty rdf:resource="&bao;BAO_0002000"/>
                <owl:someValuesFrom>
                    <owl:Class>
                        <owl:intersectionOf rdf:parseType="Collection">
                            <rdf:Description rdf:about="&bao;BAO_0000175"/>
                            <owl:Restriction>
                                <owl:onProperty rdf:resource="&bao;BAO_0003102"/>
                                <owl:someValuesFrom rdf:resource="&bao;BAO_0003061"/>
                            </owl:Restriction>
                        </owl:intersectionOf>
                    </owl:Class>
                </owl:someValuesFrom>
            </owl:Restriction>
        </rdfs:subClassOf>
    </owl:Class>
    


    <!-- http://www.bioassayontology.org/bao#BAO_0003009 -->

    <owl:Class rdf:about="&bao;BAO_0003009">
        <rdfs:subClassOf>
            <owl:Restriction>
                <owl:onProperty rdf:resource="&bao;BAO_0000205"/>
                <owl:someValuesFrom rdf:resource="&bao;BAO_0000219"/>
            </owl:Restriction>
        </rdfs:subClassOf>
        <rdfs:subClassOf>
            <owl:Restriction>
                <owl:onProperty rdf:resource="&bao;BAO_0000212"/>
                <owl:someValuesFrom rdf:resource="&bao;BAO_0000127"/>
            </owl:Restriction>
        </rdfs:subClassOf>
        <rdfs:subClassOf>
            <owl:Restriction>
                <owl:onProperty rdf:resource="&bao;BAO_0000208"/>
                <owl:someValuesFrom rdf:resource="&bao;BAO_0000202"/>
            </owl:Restriction>
        </rdfs:subClassOf>
    </owl:Class>
    


    <!-- http://www.bioassayontology.org/bao#BAO_0003011 -->

    <owl:Class rdf:about="&bao;BAO_0003011">
        <rdfs:subClassOf>
            <owl:Restriction>
                <owl:onProperty rdf:resource="&bao;BAO_0000196"/>
                <owl:someValuesFrom rdf:resource="&bao;BAO_0000441"/>
            </owl:Restriction>
        </rdfs:subClassOf>
        <rdfs:subClassOf>
            <owl:Restriction>
                <owl:onProperty rdf:resource="&bao;BAO_0000205"/>
                <owl:someValuesFrom rdf:resource="&bao;BAO_0000217"/>
            </owl:Restriction>
        </rdfs:subClassOf>
        <rdfs:subClassOf>
            <owl:Restriction>
                <owl:onProperty rdf:resource="&bao;BAO_0000205"/>
                <owl:allValuesFrom rdf:resource="&bao;BAO_0000217"/>
            </owl:Restriction>
        </rdfs:subClassOf>
        <rdfs:subClassOf>
            <owl:Restriction>
                <owl:onProperty rdf:resource="&bao;BAO_0000212"/>
                <owl:someValuesFrom rdf:resource="&bao;BAO_0003030"/>
            </owl:Restriction>
        </rdfs:subClassOf>
        <rdfs:subClassOf>
            <owl:Restriction>
                <owl:onProperty rdf:resource="&bao;BAO_0000208"/>
                <owl:someValuesFrom rdf:resource="&bao;BAO_0000201"/>
            </owl:Restriction>
        </rdfs:subClassOf>
    </owl:Class>
    


    <!-- http://www.bioassayontology.org/bao#BAO_0003017 -->

    <owl:Class rdf:about="&bao;BAO_0003017">
        <rdfs:subClassOf>
            <owl:Restriction>
                <owl:onProperty rdf:resource="&bao;BAO_0002767"/>
                <owl:someValuesFrom rdf:resource="&bao;BAO_0000282"/>
            </owl:Restriction>
        </rdfs:subClassOf>
    </owl:Class>
    


    <!-- http://www.bioassayontology.org/bao#BAO_0003019 -->

    <owl:Class rdf:about="&bao;BAO_0003019">
        <rdfs:subClassOf>
            <owl:Restriction>
                <owl:onProperty rdf:resource="&bao;BAO_0000398"/>
                <owl:someValuesFrom rdf:resource="&bao;BAO_0000282"/>
            </owl:Restriction>
        </rdfs:subClassOf>
        <rdfs:subClassOf>
            <owl:Restriction>
                <owl:onProperty rdf:resource="&bao;BAO_0003104"/>
                <owl:someValuesFrom rdf:resource="&bao;BAO_0003017"/>
            </owl:Restriction>
        </rdfs:subClassOf>
        <rdfs:subClassOf>
            <owl:Restriction>
                <owl:onProperty rdf:resource="&bao;BA0_0090004"/>
                <owl:allValuesFrom rdf:resource="&bao;BAO_0003017"/>
            </owl:Restriction>
        </rdfs:subClassOf>
        <rdfs:subClassOf>
            <owl:Restriction>
                <owl:onProperty rdf:resource="&bao;BAO_0000589"/>
                <owl:someValuesFrom rdf:resource="&bao;BAO_0003020"/>
            </owl:Restriction>
        </rdfs:subClassOf>
    </owl:Class>
    


    <!-- http://www.bioassayontology.org/bao#BAO_0003025 -->

    <owl:Class rdf:about="&bao;BAO_0003025">
        <rdfs:subClassOf>
            <owl:Restriction>
                <owl:onProperty rdf:resource="&bao;BAO_0000207"/>
                <owl:someValuesFrom rdf:resource="&bao;BAO_0000005"/>
            </owl:Restriction>
        </rdfs:subClassOf>
        <rdfs:subClassOf>
            <owl:Restriction>
                <owl:onProperty rdf:resource="&bao;BA0_0090012"/>
                <owl:someValuesFrom>
                    <owl:Class>
                        <owl:intersectionOf rdf:parseType="Collection">
                            <rdf:Description rdf:about="&bao;BAO_0000025"/>
                            <owl:Restriction>
                                <owl:onProperty rdf:resource="&bao;BAO_0002662"/>
                                <owl:someValuesFrom rdf:resource="&bao;BAO_0000024"/>
                            </owl:Restriction>
                        </owl:intersectionOf>
                    </owl:Class>
                </owl:someValuesFrom>
            </owl:Restriction>
        </rdfs:subClassOf>
        <rdfs:subClassOf>
            <owl:Restriction>
                <owl:onProperty rdf:resource="&bao;BA0_0090012"/>
                <owl:someValuesFrom rdf:resource="&bao;BAO_0000502"/>
            </owl:Restriction>
        </rdfs:subClassOf>
        <rdfs:subClassOf>
            <owl:Restriction>
                <owl:onProperty rdf:resource="&bao;BA0_0090012"/>
                <owl:someValuesFrom rdf:resource="&bao;BAO_0000294"/>
            </owl:Restriction>
        </rdfs:subClassOf>
    </owl:Class>
    


    <!-- http://www.bioassayontology.org/bao#BAO_0003030 -->

    <owl:Class rdf:about="&bao;BAO_0003030">
        <rdfs:subClassOf>
            <owl:Restriction>
                <owl:onProperty rdf:resource="&bao;BAO_0002000"/>
                <owl:someValuesFrom rdf:resource="&bao;BAO_0000294"/>
            </owl:Restriction>
        </rdfs:subClassOf>
        <rdfs:subClassOf>
            <owl:Restriction>
                <owl:onProperty rdf:resource="&bao;BA0_0090012"/>
                <owl:someValuesFrom>
                    <owl:Class>
                        <owl:intersectionOf rdf:parseType="Collection">
                            <rdf:Description rdf:about="&bao;BAO_0000294"/>
                            <owl:Restriction>
                                <owl:onProperty rdf:resource="&bao;BAO_0002796"/>
                                <owl:someValuesFrom rdf:resource="&bao;BAO_0000269"/>
                            </owl:Restriction>
                        </owl:intersectionOf>
                    </owl:Class>
                </owl:someValuesFrom>
            </owl:Restriction>
        </rdfs:subClassOf>
        <rdfs:subClassOf>
            <owl:Restriction>
                <owl:onProperty rdf:resource="&bao;BAO_0002797"/>
                <owl:someValuesFrom rdf:resource="&bao;BAO_0000269"/>
            </owl:Restriction>
        </rdfs:subClassOf>
        <rdfs:subClassOf>
            <owl:Restriction>
                <owl:onProperty rdf:resource="&bao;BA0_0090012"/>
                <owl:someValuesFrom>
                    <owl:Class>
                        <owl:intersectionOf rdf:parseType="Collection">
                            <rdf:Description rdf:about="&bao;BAO_0003043"/>
                            <owl:Restriction>
                                <owl:onProperty rdf:resource="&bao;BAO_0003102"/>
                                <owl:someValuesFrom rdf:resource="&bao;BAO_0003063"/>
                            </owl:Restriction>
                        </owl:intersectionOf>
                    </owl:Class>
                </owl:someValuesFrom>
            </owl:Restriction>
        </rdfs:subClassOf>
        <rdfs:subClassOf>
            <owl:Restriction>
                <owl:onProperty rdf:resource="&bao;BAO_0000207"/>
                <owl:someValuesFrom rdf:resource="&bao;BAO_0003031"/>
            </owl:Restriction>
        </rdfs:subClassOf>
    </owl:Class>
    


    <!-- http://www.bioassayontology.org/bao#BAO_0003031 -->

    <owl:Class rdf:about="&bao;BAO_0003031">
        <rdfs:subClassOf>
            <owl:Restriction>
                <owl:onProperty rdf:resource="&bao;BAO_0002000"/>
                <owl:someValuesFrom rdf:resource="&bao;BAO_0000269"/>
            </owl:Restriction>
        </rdfs:subClassOf>
    </owl:Class>
    


    <!-- http://www.bioassayontology.org/bao#BAO_0003044 -->

    <owl:Class rdf:about="&bao;BAO_0003044">
        <rdfs:subClassOf>
            <owl:Restriction>
                <owl:onProperty rdf:resource="&bao;BAO_0003102"/>
                <owl:someValuesFrom rdf:resource="&bao;BAO_0002656"/>
            </owl:Restriction>
        </rdfs:subClassOf>
    </owl:Class>
    


    <!-- http://www.bioassayontology.org/bao#BAO_0003045 -->

    <owl:Class rdf:about="&bao;BAO_0003045">
        <rdfs:subClassOf>
            <owl:Restriction>
                <owl:onProperty rdf:resource="&bao;BAO_0003102"/>
                <owl:someValuesFrom rdf:resource="&bao;BAO_0002656"/>
            </owl:Restriction>
        </rdfs:subClassOf>
    </owl:Class>
    


    <!-- http://www.bioassayontology.org/bao#BAO_0003046 -->

    <owl:Class rdf:about="&bao;BAO_0003046">
        <rdfs:subClassOf>
            <owl:Restriction>
                <owl:onProperty rdf:resource="&bao;BAO_0003102"/>
                <owl:someValuesFrom rdf:resource="&bao;BAO_0002656"/>
            </owl:Restriction>
        </rdfs:subClassOf>
    </owl:Class>
    


    <!-- http://www.bioassayontology.org/bao#BAO_0003047 -->

    <owl:Class rdf:about="&bao;BAO_0003047">
        <rdfs:subClassOf>
            <owl:Restriction>
                <owl:onProperty rdf:resource="&bao;BAO_0002659"/>
                <owl:someValuesFrom rdf:resource="&bao;BAO_0000141"/>
            </owl:Restriction>
        </rdfs:subClassOf>
        <rdfs:subClassOf>
            <owl:Restriction>
                <owl:onProperty rdf:resource="&bao;BAO_0003102"/>
                <owl:someValuesFrom rdf:resource="&bao;BAO_0002656"/>
            </owl:Restriction>
        </rdfs:subClassOf>
    </owl:Class>
    


    <!-- http://www.bioassayontology.org/bao#BAO_0003048 -->

    <owl:Class rdf:about="&bao;BAO_0003048">
        <rdfs:subClassOf>
            <owl:Restriction>
                <owl:onProperty rdf:resource="&bao;BAO_0002788"/>
                <owl:qualifiedCardinality rdf:datatype="&xsd;nonNegativeInteger">1</owl:qualifiedCardinality>
                <owl:onDataRange rdf:resource="&xsd;int"/>
            </owl:Restriction>
        </rdfs:subClassOf>
        <rdfs:subClassOf>
            <owl:Restriction>
                <owl:onProperty rdf:resource="&bao;BAO_0002848"/>
                <owl:someValuesFrom rdf:resource="&bao;BAO_0002927"/>
            </owl:Restriction>
        </rdfs:subClassOf>
        <rdfs:subClassOf>
            <owl:Restriction>
                <owl:onProperty rdf:resource="&bao;BA0_0090006"/>
                <owl:someValuesFrom rdf:resource="&bao;BAO_0000551"/>
            </owl:Restriction>
        </rdfs:subClassOf>
        <rdfs:subClassOf>
            <owl:Restriction>
                <owl:onProperty rdf:resource="&bao;BAO_0002811"/>
                <owl:qualifiedCardinality rdf:datatype="&xsd;nonNegativeInteger">1</owl:qualifiedCardinality>
                <owl:onDataRange rdf:resource="&xsd;int"/>
            </owl:Restriction>
        </rdfs:subClassOf>
    </owl:Class>
    


    <!-- http://www.bioassayontology.org/bao#BAO_0003050 -->

    <owl:Class rdf:about="&bao;BAO_0003050">
        <owl:equivalentClass>
            <owl:Restriction>
                <owl:onProperty rdf:resource="&bao;BAO_0000117"/>
                <owl:someValuesFrom rdf:resource="&bao;BAO_0003049"/>
            </owl:Restriction>
        </owl:equivalentClass>
    </owl:Class>
    


    <!-- http://www.bioassayontology.org/bao#BAO_0003051 -->

    <owl:Class rdf:about="&bao;BAO_0003051">
        <rdfs:subClassOf>
            <owl:Restriction>
                <owl:onProperty rdf:resource="&bao;BAO_0003102"/>
                <owl:someValuesFrom rdf:resource="&bao;BAO_0003065"/>
            </owl:Restriction>
        </rdfs:subClassOf>
        <rdfs:subClassOf>
            <owl:Restriction>
                <owl:onProperty rdf:resource="&bao;BAO_0000135"/>
                <owl:someValuesFrom rdf:resource="&bao;BAO_0000269"/>
            </owl:Restriction>
        </rdfs:subClassOf>
    </owl:Class>
    


    <!-- http://www.bioassayontology.org/bao#BAO_0003058 -->

    <rdf:Description rdf:about="&bao;BAO_0003058">
        <owl:disjointWith rdf:resource="&bao;BAO_0003060"/>
    </rdf:Description>
    


    <!-- http://www.bioassayontology.org/bao#BAO_0003060 -->

    <rdf:Description rdf:about="&bao;BAO_0003060"/>
    


    <!-- http://www.bioassayontology.org/bao#BAO_0003116 -->

    <rdf:Description rdf:about="&bao;BAO_0003116">
        <rdfs:subClassOf rdf:resource="&bao;BAO_0002753"/>
    </rdf:Description>
    


    <!-- http://www.bioassayontology.org/bao#BAO_0003118 -->

    <rdf:Description rdf:about="&bao;BAO_0003118">
        <rdfs:subClassOf rdf:resource="&bao;BAO_0002753"/>
    </rdf:Description>
    


    <!-- http://www.bioassayontology.org/bao#BAO_0003119 -->

    <rdf:Description rdf:about="&bao;BAO_0003119">
        <rdfs:subClassOf rdf:resource="&bao;BAO_0002753"/>
    </rdf:Description>
    


    <!-- 
    ///////////////////////////////////////////////////////////////////////////////////////
    //
    // Annotations
    //
    ///////////////////////////////////////////////////////////////////////////////////////
     -->

    <rdf:Description rdf:about="http://www.bioassayontology.org/bao/bao_vocabulary_phenotype.owl">
        <dc:license rdf:resource="http://creativecommons.org/licenses/by/3.0/"/>
    </rdf:Description>
    <rdf:Description rdf:about="http://www.bioassayontology.org/bao/bao_vocabulary_assay.owl">
        <dc:license rdf:resource="http://creativecommons.org/licenses/by/3.0/"/>
    </rdf:Description>
    <rdf:Description rdf:about="http://www.bioassayontology.org/bao/bao_vocabulary_ro.owl">
        <dc:license rdf:resource="http://creativecommons.org/licenses/by/3.0/"/>
    </rdf:Description>
    <rdf:Description rdf:about="http://www.bioassayontology.org/bao/bao_vocabulary_quality.owl">
        <dc:license rdf:resource="http://creativecommons.org/licenses/by/3.0/"/>
    </rdf:Description>
    <rdf:Description rdf:about="http://www.bioassayontology.org/bao/bao_vocabulary_unit.owl">
        <dc:license rdf:resource="http://creativecommons.org/licenses/by/3.0/"/>
    </rdf:Description>
    <rdf:Description rdf:about="http://www.bioassayontology.org/bao/bao_vocabulary_instrument.owl">
        <dc:license rdf:resource="http://creativecommons.org/licenses/by/3.0/"/>
    </rdf:Description>
    <rdf:Description rdf:about="http://www.bioassayontology.org/bao/bao_vocabulary_method.owl">
        <dc:license rdf:resource="http://creativecommons.org/licenses/by/3.0/"/>
    </rdf:Description>
    <rdf:Description rdf:about="http://www.bioassayontology.org/bao/bao_vocabulary_role.owl">
        <dc:license rdf:resource="http://creativecommons.org/licenses/by/3.0/"/>
    </rdf:Description>
    <rdf:Description rdf:about="http://www.bioassayontology.org/bao/bao_module_biology.owl">
        <dc:license rdf:resource="http://creativecommons.org/licenses/by/3.0/"/>
    </rdf:Description>
    <rdf:Description rdf:about="http://www.bioassayontology.org/bao/bao_vocabulary_materialentity.owl">
        <dc:license rdf:resource="http://creativecommons.org/licenses/by/3.0/"/>
    </rdf:Description>
    <rdf:Description rdf:about="http://www.bioassayontology.org/bao/bao_module_properties.owl">
        <dc:license rdf:resource="http://creativecommons.org/licenses/by/3.0/"/>
    </rdf:Description>
    <rdf:Description rdf:about="http://www.bioassayontology.org/bao/bao_vocabulary_biology.owl">
        <dc:license rdf:resource="http://creativecommons.org/licenses/by/3.0/"/>
    </rdf:Description>
    <rdf:Description rdf:about="http://www.bioassayontology.org/bao/bao_vocabulary_properties.owl">
        <dc:license rdf:resource="http://creativecommons.org/licenses/by/3.0/"/>
    </rdf:Description>
    <rdf:Description rdf:about="http://www.bioassayontology.org/bao/bao_vocabulary_organization.owl">
        <dc:license rdf:resource="http://creativecommons.org/licenses/by/3.0/"/>
    </rdf:Description>
    <rdf:Description rdf:about="http://www.bioassayontology.org/bao/bao_metadata.owl">
        <dc:license rdf:resource="http://creativecommons.org/licenses/by/3.0/"/>
    </rdf:Description>
    <rdf:Description rdf:about="http://www.bioassayontology.org/bao/bao_vocabulary_format.owl">
        <dc:license rdf:resource="http://creativecommons.org/licenses/by/3.0/"/>
    </rdf:Description>
    <rdf:Description rdf:about="http://www.bioassayontology.org/bao/bao_vocabulary_computational.owl">
        <dc:license rdf:resource="http://creativecommons.org/licenses/by/3.0/"/>
    </rdf:Description>
    <rdf:Description rdf:about="http://www.bioassayontology.org/bao/bao_vocabulary_function.owl">
        <dc:license rdf:resource="http://creativecommons.org/licenses/by/3.0/"/>
    </rdf:Description>
    <rdf:Description rdf:about="http://www.bioassayontology.org/bao/bao_vocabulary_result.owl">
        <dc:license rdf:resource="http://creativecommons.org/licenses/by/3.0/"/>
    </rdf:Description>
    <rdf:Description rdf:about="http://www.bioassayontology.org/bao/bao_vocabulary_detection.owl">
        <dc:license rdf:resource="http://creativecommons.org/licenses/by/3.0/"/>
    </rdf:Description>
    <rdf:Description rdf:about="http://www.bioassayontology.org/bao/bao_vocabulary_assaykit.owl">
        <dc:license rdf:resource="http://creativecommons.org/licenses/by/3.0/"/>
    </rdf:Description>
    <rdf:Description rdf:about="http://www.bioassayontology.org/bao/bao_vocabulary_screenedentity.owl">
        <dc:license rdf:resource="http://creativecommons.org/licenses/by/3.0/"/>
    </rdf:Description>
    <rdf:Description rdf:about="http://www.bioassayontology.org/bao/bao_vocabulary_software.owl">
        <dc:license rdf:resource="http://creativecommons.org/licenses/by/3.0/"/>
    </rdf:Description>
    


    <!-- 
    ///////////////////////////////////////////////////////////////////////////////////////
    //
    // General axioms
    //
    ///////////////////////////////////////////////////////////////////////////////////////
     -->

    <rdf:Description>
        <rdf:type rdf:resource="&owl;AllDisjointClasses"/>
        <owl:members rdf:parseType="Collection">
            <rdf:Description rdf:about="&bao;BAO_0000007"/>
            <rdf:Description rdf:about="&bao;BAO_0000249"/>
            <rdf:Description rdf:about="&bao;BAO_0000250"/>
            <rdf:Description rdf:about="&bao;BAO_0000251"/>
            <rdf:Description rdf:about="&bao;BAO_0000252"/>
            <rdf:Description rdf:about="&bao;BAO_0000253"/>
        </owl:members>
    </rdf:Description>
    <rdf:Description>
        <rdf:type rdf:resource="&owl;AllDisjointClasses"/>
        <owl:members rdf:parseType="Collection">
            <rdf:Description rdf:about="&bao;BAO_0000045"/>
            <rdf:Description rdf:about="&bao;BAO_0000046"/>
            <rdf:Description rdf:about="&bao;BAO_0000049"/>
            <rdf:Description rdf:about="&bao;BAO_0000427"/>
            <rdf:Description rdf:about="&bao;BAO_0000452"/>
            <rdf:Description rdf:about="&bao;BAO_0000657"/>
        </owl:members>
    </rdf:Description>
    <rdf:Description>
        <rdf:type rdf:resource="&owl;AllDisjointClasses"/>
        <owl:members rdf:parseType="Collection">
            <rdf:Description rdf:about="&bao;BAO_0000636"/>
            <rdf:Description rdf:about="&bao;BAO_0000712"/>
            <rdf:Description rdf:about="&bao;BAO_0002657"/>
        </owl:members>
    </rdf:Description>
    <rdf:Description>
        <rdf:type rdf:resource="&owl;AllDisjointClasses"/>
        <owl:members rdf:parseType="Collection">
            <rdf:Description rdf:about="&bao;BAO_0000649"/>
            <rdf:Description rdf:about="&bao;BAO_0000650"/>
            <rdf:Description rdf:about="&bao;BAO_0000651"/>
        </owl:members>
    </rdf:Description>
    <rdf:Description>
        <rdf:type rdf:resource="&owl;AllDisjointClasses"/>
        <owl:members rdf:parseType="Collection">
            <rdf:Description rdf:about="&bao;BAO_0000216"/>
            <rdf:Description rdf:about="&bao;BAO_0000298"/>
            <rdf:Description rdf:about="&bao;BAO_0000299"/>
            <rdf:Description rdf:about="&bao;BAO_0000307"/>
            <rdf:Description rdf:about="&bao;BAO_0000310"/>
            <rdf:Description rdf:about="&bao;BAO_0000311"/>
            <rdf:Description rdf:about="&bao;BAO_0000333"/>
            <rdf:Description rdf:about="&bao;BAO_0000670"/>
            <rdf:Description rdf:about="&bao;BAO_0000674"/>
            <rdf:Description rdf:about="&bao;BAO_0000675"/>
            <rdf:Description rdf:about="&bao;BAO_0000678"/>
            <rdf:Description rdf:about="&bao;BAO_0000679"/>
            <rdf:Description rdf:about="&bao;BAO_0000680"/>
            <rdf:Description rdf:about="&bao;BAO_0000681"/>
            <rdf:Description rdf:about="&bao;BAO_0000682"/>
            <rdf:Description rdf:about="&bao;BAO_0000683"/>
            <rdf:Description rdf:about="&bao;BAO_0000685"/>
            <rdf:Description rdf:about="&bao;BAO_0000686"/>
            <rdf:Description rdf:about="&bao;BAO_0000687"/>
            <rdf:Description rdf:about="&bao;BAO_0000688"/>
            <rdf:Description rdf:about="&bao;BAO_0000689"/>
            <rdf:Description rdf:about="&bao;BAO_0000690"/>
            <rdf:Description rdf:about="&bao;BAO_0000814"/>
            <rdf:Description rdf:about="&bao;BAO_0000815"/>
            <rdf:Description rdf:about="&bao;BAO_0000816"/>
            <rdf:Description rdf:about="&bao;BAO_0000873"/>
            <rdf:Description rdf:about="&bao;BAO_0000898"/>
            <rdf:Description rdf:about="&bao;BAO_0000908"/>
            <rdf:Description rdf:about="&bao;BAO_0000917"/>
            <rdf:Description rdf:about="&bao;BAO_0000923"/>
            <rdf:Description rdf:about="&bao;BAO_0000936"/>
            <rdf:Description rdf:about="&bao;BAO_0000937"/>
            <rdf:Description rdf:about="&bao;BAO_0000938"/>
            <rdf:Description rdf:about="&bao;BAO_0000939"/>
            <rdf:Description rdf:about="&bao;BAO_0000940"/>
            <rdf:Description rdf:about="&bao;BAO_0000941"/>
            <rdf:Description rdf:about="&bao;BAO_0000942"/>
            <rdf:Description rdf:about="&bao;BAO_0000948"/>
            <rdf:Description rdf:about="&bao;BAO_0000953"/>
            <rdf:Description rdf:about="&bao;BAO_0000958"/>
            <rdf:Description rdf:about="&bao;BAO_0000983"/>
            <rdf:Description rdf:about="&bao;BAO_0000988"/>
            <rdf:Description rdf:about="&bao;BAO_0001025"/>
            <rdf:Description rdf:about="&bao;BAO_0002018"/>
            <rdf:Description rdf:about="&bao;BAO_0002540"/>
            <rdf:Description rdf:about="&bao;BAO_0002561"/>
            <rdf:Description rdf:about="&bao;BAO_0002562"/>
            <rdf:Description rdf:about="&bao;BAO_0002563"/>
            <rdf:Description rdf:about="&bao;BAO_0002564"/>
            <rdf:Description rdf:about="&bao;BAO_0002565"/>
            <rdf:Description rdf:about="&bao;BAO_0002566"/>
            <rdf:Description rdf:about="&bao;BAO_0002567"/>
            <rdf:Description rdf:about="&bao;BAO_0002727"/>
            <rdf:Description rdf:about="&bao;BAO_0002728"/>
            <rdf:Description rdf:about="&bao;BAO_0002732"/>
            <rdf:Description rdf:about="&bao;BAO_0002974"/>
            <rdf:Description rdf:about="&bao;BAO_0002975"/>
            <rdf:Description rdf:about="&bao;BAO_0002976"/>
            <rdf:Description rdf:about="&bao;BAO_0002977"/>
            <rdf:Description rdf:about="&bao;BAO_0002978"/>
            <rdf:Description rdf:about="&bao;BAO_0002979"/>
            <rdf:Description rdf:about="&bao;BAO_0002980"/>
            <rdf:Description rdf:about="&bao;BAO_0002981"/>
            <rdf:Description rdf:about="&bao;BAO_0002982"/>
            <rdf:Description rdf:about="&bao;BAO_0002983"/>
            <rdf:Description rdf:about="&bao;BAO_0002984"/>
            <rdf:Description rdf:about="&bao;BAO_0002985"/>
            <rdf:Description rdf:about="&bao;BAO_0002986"/>
            <rdf:Description rdf:about="&bao;BAO_0003076"/>
            <rdf:Description rdf:about="&bao;BAO_0003077"/>
            <rdf:Description rdf:about="&bao;BAO_0003078"/>
            <rdf:Description rdf:about="&bao;BAO_0003079"/>
            <rdf:Description rdf:about="&bao;BAO_0003080"/>
            <rdf:Description rdf:about="&bao;BAO_0003081"/>
            <rdf:Description rdf:about="&bao;BAO_0003082"/>
            <rdf:Description rdf:about="&bao;BAO_0003083"/>
            <rdf:Description rdf:about="&bao;BAO_0003084"/>
            <rdf:Description rdf:about="&bao;BAO_0003085"/>
            <rdf:Description rdf:about="&bao;BAO_0003086"/>
            <rdf:Description rdf:about="&bao;BAO_0003087"/>
            <rdf:Description rdf:about="&bao;BAO_0003088"/>
            <rdf:Description rdf:about="&bao;BAO_0003089"/>
            <rdf:Description rdf:about="&bao;BAO_0003090"/>
            <rdf:Description rdf:about="&bao;BAO_0003091"/>
            <rdf:Description rdf:about="&bao;BAO_0003092"/>
            <rdf:Description rdf:about="&bao;BAO_0003109"/>
            <rdf:Description rdf:about="&bao;BAO_0140001"/>
            <rdf:Description rdf:about="&bao;BAO_0140002"/>
            <rdf:Description rdf:about="&bao;BAO_0140003"/>
            <rdf:Description rdf:about="&bao;BAO_0140004"/>
            <rdf:Description rdf:about="&bao;BAO_0140005"/>
            <rdf:Description rdf:about="&bao;BAO_0140006"/>
            <rdf:Description rdf:about="&bao;BAO_0140007"/>
        </owl:members>
    </rdf:Description>
    <rdf:Description>
        <rdf:type rdf:resource="&owl;AllDisjointClasses"/>
        <owl:members rdf:parseType="Collection">
            <rdf:Description rdf:about="&bao;BAO_0000100"/>
            <rdf:Description rdf:about="&bao;BAO_0000217"/>
            <rdf:Description rdf:about="&bao;BAO_0000218"/>
            <rdf:Description rdf:about="&bao;BAO_0000219"/>
            <rdf:Description rdf:about="&bao;BAO_0000221"/>
            <rdf:Description rdf:about="&bao;BAO_0000366"/>
        </owl:members>
    </rdf:Description>
    <rdf:Description>
        <rdf:type rdf:resource="&owl;AllDisjointClasses"/>
        <owl:members rdf:parseType="Collection">
            <rdf:Description rdf:about="&bao;BAO_0000012"/>
            <rdf:Description rdf:about="&bao;BAO_0000021"/>
            <rdf:Description rdf:about="&bao;BAO_0000047"/>
            <rdf:Description rdf:about="&bao;BAO_0000116"/>
            <rdf:Description rdf:about="&bao;BAO_0000118"/>
            <rdf:Description rdf:about="&bao;BAO_0000172"/>
            <rdf:Description rdf:about="&bao;BAO_0000174"/>
            <rdf:Description rdf:about="&bao;BAO_0000495"/>
            <rdf:Description rdf:about="&bao;BAO_0000497"/>
            <rdf:Description rdf:about="&bao;BAO_0000500"/>
            <rdf:Description rdf:about="&bao;BAO_0000638"/>
            <rdf:Description rdf:about="&bao;BAO_0000639"/>
            <rdf:Description rdf:about="&bao;BAO_0000666"/>
            <rdf:Description rdf:about="&bao;BAO_0000693"/>
            <rdf:Description rdf:about="&bao;BAO_0000694"/>
            <rdf:Description rdf:about="&bao;BAO_0000695"/>
            <rdf:Description rdf:about="&bao;BAO_0000696"/>
            <rdf:Description rdf:about="&bao;BAO_0000736"/>
            <rdf:Description rdf:about="&bao;BAO_0000747"/>
            <rdf:Description rdf:about="&bao;BAO_0000748"/>
            <rdf:Description rdf:about="&bao;BAO_0000749"/>
            <rdf:Description rdf:about="&bao;BAO_0000754"/>
            <rdf:Description rdf:about="&bao;BAO_0000755"/>
            <rdf:Description rdf:about="&bao;BAO_0000759"/>
            <rdf:Description rdf:about="&bao;BAO_0000760"/>
            <rdf:Description rdf:about="&bao;BAO_0000761"/>
            <rdf:Description rdf:about="&bao;BAO_0000763"/>
            <rdf:Description rdf:about="&bao;BAO_0000765"/>
            <rdf:Description rdf:about="&bao;BAO_0000769"/>
            <rdf:Description rdf:about="&bao;BAO_0000772"/>
            <rdf:Description rdf:about="&bao;BAO_0000773"/>
            <rdf:Description rdf:about="&bao;BAO_0000777"/>
            <rdf:Description rdf:about="&bao;BAO_0000778"/>
            <rdf:Description rdf:about="&bao;BAO_0000781"/>
            <rdf:Description rdf:about="&bao;BAO_0000784"/>
            <rdf:Description rdf:about="&bao;BAO_0000786"/>
            <rdf:Description rdf:about="&bao;BAO_0000787"/>
            <rdf:Description rdf:about="&bao;BAO_0000788"/>
            <rdf:Description rdf:about="&bao;BAO_0000789"/>
            <rdf:Description rdf:about="&bao;BAO_0000795"/>
            <rdf:Description rdf:about="&bao;BAO_0000796"/>
            <rdf:Description rdf:about="&bao;BAO_0000797"/>
            <rdf:Description rdf:about="&bao;BAO_0000799"/>
            <rdf:Description rdf:about="&bao;BAO_0000800"/>
            <rdf:Description rdf:about="&bao;BAO_0000801"/>
            <rdf:Description rdf:about="&bao;BAO_0000811"/>
            <rdf:Description rdf:about="&bao;BAO_0000820"/>
            <rdf:Description rdf:about="&bao;BAO_0000822"/>
            <rdf:Description rdf:about="&bao;BAO_0000823"/>
            <rdf:Description rdf:about="&bao;BAO_0000824"/>
            <rdf:Description rdf:about="&bao;BAO_0000825"/>
            <rdf:Description rdf:about="&bao;BAO_0000826"/>
            <rdf:Description rdf:about="&bao;BAO_0000827"/>
            <rdf:Description rdf:about="&bao;BAO_0000829"/>
            <rdf:Description rdf:about="&bao;BAO_0000830"/>
            <rdf:Description rdf:about="&bao;BAO_0000838"/>
            <rdf:Description rdf:about="&bao;BAO_0000840"/>
            <rdf:Description rdf:about="&bao;BAO_0000844"/>
            <rdf:Description rdf:about="&bao;BAO_0000846"/>
            <rdf:Description rdf:about="&bao;BAO_0000848"/>
            <rdf:Description rdf:about="&bao;BAO_0000853"/>
            <rdf:Description rdf:about="&bao;BAO_0000854"/>
            <rdf:Description rdf:about="&bao;BAO_0000860"/>
            <rdf:Description rdf:about="&bao;BAO_0000862"/>
            <rdf:Description rdf:about="&bao;BAO_0000867"/>
            <rdf:Description rdf:about="&bao;BAO_0000868"/>
            <rdf:Description rdf:about="&bao;BAO_0000870"/>
            <rdf:Description rdf:about="&bao;BAO_0000874"/>
            <rdf:Description rdf:about="&bao;BAO_0000876"/>
            <rdf:Description rdf:about="&bao;BAO_0000880"/>
            <rdf:Description rdf:about="&bao;BAO_0000882"/>
            <rdf:Description rdf:about="&bao;BAO_0000883"/>
            <rdf:Description rdf:about="&bao;BAO_0000885"/>
            <rdf:Description rdf:about="&bao;BAO_0000886"/>
            <rdf:Description rdf:about="&bao;BAO_0000890"/>
            <rdf:Description rdf:about="&bao;BAO_0000891"/>
            <rdf:Description rdf:about="&bao;BAO_0000892"/>
            <rdf:Description rdf:about="&bao;BAO_0000894"/>
            <rdf:Description rdf:about="&bao;BAO_0000895"/>
            <rdf:Description rdf:about="&bao;BAO_0000897"/>
            <rdf:Description rdf:about="&bao;BAO_0000900"/>
            <rdf:Description rdf:about="&bao;BAO_0000901"/>
            <rdf:Description rdf:about="&bao;BAO_0000907"/>
            <rdf:Description rdf:about="&bao;BAO_0000914"/>
            <rdf:Description rdf:about="&bao;BAO_0000915"/>
            <rdf:Description rdf:about="&bao;BAO_0000916"/>
            <rdf:Description rdf:about="&bao;BAO_0000926"/>
            <rdf:Description rdf:about="&bao;BAO_0000929"/>
            <rdf:Description rdf:about="&bao;BAO_0000932"/>
            <rdf:Description rdf:about="&bao;BAO_0000933"/>
            <rdf:Description rdf:about="&bao;BAO_0000945"/>
            <rdf:Description rdf:about="&bao;BAO_0000949"/>
            <rdf:Description rdf:about="&bao;BAO_0000950"/>
            <rdf:Description rdf:about="&bao;BAO_0000952"/>
            <rdf:Description rdf:about="&bao;BAO_0000956"/>
            <rdf:Description rdf:about="&bao;BAO_0000960"/>
            <rdf:Description rdf:about="&bao;BAO_0000961"/>
            <rdf:Description rdf:about="&bao;BAO_0000962"/>
            <rdf:Description rdf:about="&bao;BAO_0000967"/>
            <rdf:Description rdf:about="&bao;BAO_0000972"/>
            <rdf:Description rdf:about="&bao;BAO_0000978"/>
            <rdf:Description rdf:about="&bao;BAO_0000980"/>
            <rdf:Description rdf:about="&bao;BAO_0000986"/>
            <rdf:Description rdf:about="&bao;BAO_0000987"/>
            <rdf:Description rdf:about="&bao;BAO_0000990"/>
            <rdf:Description rdf:about="&bao;BAO_0000991"/>
            <rdf:Description rdf:about="&bao;BAO_0000992"/>
            <rdf:Description rdf:about="&bao;BAO_0000995"/>
            <rdf:Description rdf:about="&bao;BAO_0000996"/>
            <rdf:Description rdf:about="&bao;BAO_0000997"/>
            <rdf:Description rdf:about="&bao;BAO_0000998"/>
            <rdf:Description rdf:about="&bao;BAO_0000999"/>
            <rdf:Description rdf:about="&bao;BAO_0001000"/>
            <rdf:Description rdf:about="&bao;BAO_0001001"/>
            <rdf:Description rdf:about="&bao;BAO_0001003"/>
            <rdf:Description rdf:about="&bao;BAO_0001005"/>
            <rdf:Description rdf:about="&bao;BAO_0001006"/>
            <rdf:Description rdf:about="&bao;BAO_0001009"/>
            <rdf:Description rdf:about="&bao;BAO_0001010"/>
            <rdf:Description rdf:about="&bao;BAO_0001012"/>
            <rdf:Description rdf:about="&bao;BAO_0001013"/>
            <rdf:Description rdf:about="&bao;BAO_0001017"/>
            <rdf:Description rdf:about="&bao;BAO_0001018"/>
            <rdf:Description rdf:about="&bao;BAO_0001021"/>
            <rdf:Description rdf:about="&bao;BAO_0001022"/>
            <rdf:Description rdf:about="&bao;BAO_0001024"/>
            <rdf:Description rdf:about="&bao;BAO_0001026"/>
            <rdf:Description rdf:about="&bao;BAO_0001027"/>
            <rdf:Description rdf:about="&bao;BAO_0001028"/>
            <rdf:Description rdf:about="&bao;BAO_0001030"/>
            <rdf:Description rdf:about="&bao;BAO_0001032"/>
            <rdf:Description rdf:about="&bao;BAO_0001037"/>
            <rdf:Description rdf:about="&bao;BAO_0001038"/>
            <rdf:Description rdf:about="&bao;BAO_0001044"/>
            <rdf:Description rdf:about="&bao;BAO_0001050"/>
            <rdf:Description rdf:about="&bao;BAO_0001054"/>
            <rdf:Description rdf:about="&bao;BAO_0002149"/>
            <rdf:Description rdf:about="&bao;BAO_0002537"/>
            <rdf:Description rdf:about="&bao;BAO_0002538"/>
            <rdf:Description rdf:about="&bao;BAO_0002547"/>
            <rdf:Description rdf:about="&bao;BAO_0002579"/>
            <rdf:Description rdf:about="&bao;BAO_0002580"/>
            <rdf:Description rdf:about="&bao;BAO_0002581"/>
            <rdf:Description rdf:about="&bao;BAO_0002641"/>
            <rdf:Description rdf:about="&bao;BAO_0002651"/>
            <rdf:Description rdf:about="&bao;BAO_0002672"/>
            <rdf:Description rdf:about="&bao;BAO_0002720"/>
            <rdf:Description rdf:about="&bao;BAO_0002781"/>
            <rdf:Description rdf:about="&bao;BAO_0002784"/>
            <rdf:Description rdf:about="&bao;BAO_0002904"/>
            <rdf:Description rdf:about="&bao;BAO_0003053"/>
            <rdf:Description rdf:about="&bao;BAO_0003054"/>
            <rdf:Description rdf:about="&bao;BAO_0003055"/>
            <rdf:Description rdf:about="&bao;BAO_0003056"/>
            <rdf:Description rdf:about="&bao;BAO_0003108"/>
        </owl:members>
    </rdf:Description>
    <rdf:Description>
        <rdf:type rdf:resource="&owl;AllDisjointClasses"/>
        <owl:members rdf:parseType="Collection">
            <rdf:Description rdf:about="&bao;BAO_0000011"/>
            <rdf:Description rdf:about="&bao;BAO_0000171"/>
            <rdf:Description rdf:about="&bao;BAO_0000175"/>
            <rdf:Description rdf:about="&bao;BAO_0000325"/>
            <rdf:Description rdf:about="&bao;BAO_0000550"/>
            <rdf:Description rdf:about="&bao;BAO_0000582"/>
            <rdf:Description rdf:about="&bao;BAO_0002010"/>
            <rdf:Description rdf:about="&bao;BAO_0002015"/>
            <rdf:Description rdf:about="&bao;BAO_0002051"/>
            <rdf:Description rdf:about="&bao;BAO_0002554"/>
            <rdf:Description rdf:about="&bao;BAO_0002555"/>
        </owl:members>
    </rdf:Description>
    <rdf:Description>
        <rdf:type rdf:resource="&owl;AllDisjointClasses"/>
        <owl:members rdf:parseType="Collection">
            <rdf:Description rdf:about="&bao;BAO_0000418"/>
            <rdf:Description rdf:about="&bao;BAO_0000605"/>
            <rdf:Description rdf:about="&bao;BAO_0000659"/>
            <rdf:Description rdf:about="&bao;BAO_0000662"/>
        </owl:members>
    </rdf:Description>
    <rdf:Description>
        <rdf:type rdf:resource="&owl;AllDisjointClasses"/>
        <owl:members rdf:parseType="Collection">
            <rdf:Description rdf:about="&bao;BAO_0000073"/>
            <rdf:Description rdf:about="&bao;BAO_0000159"/>
            <rdf:Description rdf:about="&bao;BAO_0000165"/>
            <rdf:Description rdf:about="&bao;BAO_0000423"/>
        </owl:members>
    </rdf:Description>
</rdf:RDF>


<!-- Generated by the OWL API (version 3.2.5.1928) http://owlapi.sourceforge.net -->
