# Supplementary material for: Evolving BioAssay Ontology (BAO): modularization, integration and applications
Source: J Biomed Semantics. 2014 Jun 3;5(Suppl 1):S5. doi: 10.1186/2041-1480-5-S1-S5 (PMC4108877; doi:10.1186/2041-1480-5-S1-S5)
Supplement: Additional file 1 — BAO 2.x build 2866. BAO version 2.x (build 2866) is a collection of OWL files that describe our domain of discourse. These files are serialized in OWL XML file format. In order to view and perform reasoning of BAO, we recommend of using a standard OWL editor that support SROIQ(D) DL constructs, such as, Protégé-4.3 open source ontology editor and knowledgebase framework (http://protege.stanford.edu). In addition, up-to-date BAO releases are freely available from the BioAssay Ontology (BAO) project website (http://bioassayontology.org/wp/bao) and the NCBO BioPortal. [file 2041-1480-5-S1-S5-S1.zip › bao_complete_bfo_dev.owl]

<?xml version="1.0"?>


<!DOCTYPE rdf:RDF [
    <!ENTITY foaf "http://xmlns.com/foaf/0.1/" >
    <!ENTITY owl "http://www.w3.org/2002/07/owl#" >
    <!ENTITY obo "http://purl.obolibrary.org/obo/" >
    <!ENTITY dc "http://purl.org/dc/elements/1.1/" >
    <!ENTITY xsd "http://www.w3.org/2001/XMLSchema#" >
    <!ENTITY rdfs "http://www.w3.org/2000/01/rdf-schema#" >
    <!ENTITY rdf "http://www.w3.org/1999/02/22-rdf-syntax-ns#" >
    <!ENTITY core "http://purl.obolibrary.org/obo/uberon/core#" >
    <!ENTITY oboInOwl "http://www.geneontology.org/formats/oboInOwl#" >
]>


<rdf:RDF xmlns="http://www.bioassayontology.org/bao/bao_complete_bfo.owl#"
     xml:base="http://www.bioassayontology.org/bao/bao_complete_bfo.owl"
     xmlns:dc="http://purl.org/dc/elements/1.1/"
     xmlns:obo="http://purl.obolibrary.org/obo/"
     xmlns:rdfs="http://www.w3.org/2000/01/rdf-schema#"
     xmlns:foaf="http://xmlns.com/foaf/0.1/"
     xmlns:owl="http://www.w3.org/2002/07/owl#"
     xmlns:xsd="http://www.w3.org/2001/XMLSchema#"
     xmlns:rdf="http://www.w3.org/1999/02/22-rdf-syntax-ns#"
     xmlns:core="&obo;uberon/core#"
     xmlns:oboInOwl="http://www.geneontology.org/formats/oboInOwl#">
    <owl:Ontology rdf:about="http://www.bioassayontology.org/bao/bao_complete_bfo_dev.owl">
        <rdfs:comment>Release date:
Feb 4th 2014</rdfs:comment>
        <rdfs:isDefinedBy rdf:resource="http://bfo.googlecode.com/svn/trunk/src/ontology/owl-group/specification/"/>
        <rdfs:seeAlso rdf:resource="http://bfo.googlecode.com/svn/trunk/src/tools/"/>
        <foaf:homepage rdf:resource="http://code.google.com/p/bfo/"/>
        <dc:license rdf:resource="http://creativecommons.org/licenses/by/3.0/"/>
        <rdfs:seeAlso rdf:resource="http://goo.gl/bIlrEE"/>
        <rdfs:seeAlso rdf:resource="http://groups.google.com/group/bfo-devel"/>
        <rdfs:seeAlso rdf:resource="http://groups.google.com/group/bfo-discuss"/>
        <rdfs:seeAlso rdf:resource="http://groups.google.com/group/bfo-owl-devel"/>
        <foaf:homepage rdf:resource="http://ifomis.org/bfo"/>
        <dc:source rdf:resource="http://obofoundry.org/ro"/>
        <owl:imports rdf:resource="&obo;bfo.owl"/>
        <rdfs:isDefinedBy rdf:resource="&obo;bfo/2012-07-20/Reference"/>
        <rdfs:isDefinedBy rdf:resource="&obo;bfo/2012-07-20/ReleaseNotes"/>
        <rdfs:isDefinedBy rdf:resource="&obo;bfo/dev/bfo.clif"/>
        <owl:imports rdf:resource="http://www.bioassayontology.org/bao/bao_complete.owl"/>
        <owl:versionIRI rdf:resource="http://www.bioassayontology.org/bao/bao_complete_bfo_dev.owl"/>
        <owl:imports rdf:resource="http://www.bioassayontology.org/bao/bao_ro_combinator.owl"/>
        <foaf:mbox rdf:resource="mailto:bfo-owl-devel@googlegroups.com"/>
    </owl:Ontology>
    


    <!-- 
    ///////////////////////////////////////////////////////////////////////////////////////
    //
    // Annotation properties
    //
    ///////////////////////////////////////////////////////////////////////////////////////
     -->

    


    <!-- http://purl.obolibrary.org/obo/IAO_0000116 -->

    <rdf:Description rdf:about="&obo;IAO_0000116">
        <obo:IAO_0000114 rdf:resource="&obo;IAO_0000122"/>
        <rdfs:isDefinedBy rdf:resource="&obo;iao.owl"/>
    </rdf:Description>
    


    <!-- http://purl.obolibrary.org/obo/IAO_0000412 -->

    <rdf:Description rdf:about="&obo;IAO_0000412">
        <obo:IAO_0000114 rdf:resource="&obo;IAO_0000125"/>
        <rdfs:isDefinedBy rdf:resource="&obo;iao.owl"/>
    </rdf:Description>
    


    <!-- 
    ///////////////////////////////////////////////////////////////////////////////////////
    //
    // Classes
    //
    ///////////////////////////////////////////////////////////////////////////////////////
     -->

    


    <!-- http://purl.obolibrary.org/obo/BFO_0000001 -->

    <rdf:Description rdf:about="&obo;BFO_0000001">
        <rdfs:isDefinedBy rdf:resource="&obo;bfo.owl"/>
    </rdf:Description>
    


    <!-- http://purl.obolibrary.org/obo/BFO_0000004 -->

    <rdf:Description rdf:about="&obo;BFO_0000004">
        <rdfs:isDefinedBy rdf:resource="&obo;bfo.owl"/>
    </rdf:Description>
    


    <!-- http://purl.obolibrary.org/obo/BFO_0000015 -->

    <rdf:Description rdf:about="&obo;BFO_0000015">
        <rdfs:isDefinedBy rdf:resource="&obo;bfo.owl"/>
    </rdf:Description>
    


    <!-- http://purl.obolibrary.org/obo/BFO_0000016 -->

    <rdf:Description rdf:about="&obo;BFO_0000016">
        <rdfs:isDefinedBy rdf:resource="&obo;bfo.owl"/>
    </rdf:Description>
    


    <!-- http://purl.obolibrary.org/obo/BFO_0000017 -->

    <rdf:Description rdf:about="&obo;BFO_0000017">
        <rdfs:isDefinedBy rdf:resource="&obo;bfo.owl"/>
    </rdf:Description>
    


    <!-- http://purl.obolibrary.org/obo/BFO_0000019 -->

    <rdf:Description rdf:about="&obo;BFO_0000019">
        <owl:equivalentClass rdf:resource="http://www.bioassayontology.org/bao#BAO_0002928"/>
        <rdfs:isDefinedBy rdf:resource="&obo;bfo.owl"/>
    </rdf:Description>
    


    <!-- http://purl.obolibrary.org/obo/BFO_0000020 -->

    <rdf:Description rdf:about="&obo;BFO_0000020">
        <rdfs:isDefinedBy rdf:resource="&obo;bfo.owl"/>
    </rdf:Description>
    


    <!-- http://purl.obolibrary.org/obo/BFO_0000023 -->

    <rdf:Description rdf:about="&obo;BFO_0000023">
        <owl:equivalentClass rdf:resource="http://www.bioassayontology.org/bao#BAO_0002929"/>
        <rdfs:isDefinedBy rdf:resource="&obo;bfo.owl"/>
    </rdf:Description>
    


    <!-- http://purl.obolibrary.org/obo/BFO_0000024 -->

    <rdf:Description rdf:about="&obo;BFO_0000024">
        <rdfs:isDefinedBy rdf:resource="&obo;bfo.owl"/>
    </rdf:Description>
    


    <!-- http://purl.obolibrary.org/obo/BFO_0000030 -->

    <rdf:Description rdf:about="&obo;BFO_0000030">
        <rdfs:isDefinedBy rdf:resource="&obo;bfo.owl"/>
    </rdf:Description>
    


    <!-- http://purl.obolibrary.org/obo/BFO_0000031 -->

    <rdf:Description rdf:about="&obo;BFO_0000031">
        <rdfs:isDefinedBy rdf:resource="&obo;bfo.owl"/>
    </rdf:Description>
    


    <!-- http://purl.obolibrary.org/obo/BFO_0000034 -->

    <rdf:Description rdf:about="&obo;BFO_0000034">
        <owl:equivalentClass rdf:resource="http://www.bioassayontology.org/bao#BAO_0003117"/>
        <rdfs:isDefinedBy rdf:resource="&obo;bfo.owl"/>
    </rdf:Description>
    


    <!-- http://purl.obolibrary.org/obo/BFO_0000040 -->

    <rdf:Description rdf:about="&obo;BFO_0000040">
        <owl:equivalentClass rdf:resource="http://www.bioassayontology.org/bao#BAO_0003116"/>
        <rdfs:isDefinedBy rdf:resource="&obo;bfo.owl"/>
    </rdf:Description>
    


    <!-- http://purl.obolibrary.org/obo/CLO_0000001 -->

    <rdf:Description rdf:about="&obo;CLO_0000001">
        <rdfs:subClassOf rdf:resource="&obo;BFO_0000030"/>
        <rdfs:subClassOf rdf:resource="http://www.bioassayontology.org/bao#BAO_0003114"/>
        <obo:IAO_0000412 rdf:resource="&obo;clo.owl"/>
    </rdf:Description>
    


    <!-- http://purl.obolibrary.org/obo/CLO_0000031 -->

    <rdf:Description rdf:about="&obo;CLO_0000031">
        <rdfs:subClassOf rdf:resource="&obo;BFO_0000030"/>
        <obo:IAO_0000412 rdf:resource="&obo;clo.owl"/>
    </rdf:Description>
    


    <!-- http://purl.obolibrary.org/obo/DOID_4 -->

    <rdf:Description rdf:about="&obo;DOID_4">
        <owl:equivalentClass rdf:resource="http://www.bioassayontology.org/bao#BAO_0002927"/>
        <rdfs:subClassOf rdf:resource="&obo;BFO_0000016"/>
        <obo:IAO_0000412 rdf:resource="&obo;doid.owl"/>
    </rdf:Description>
    


    <!-- http://purl.obolibrary.org/obo/GO_0005575 -->

    <rdf:Description rdf:about="&obo;GO_0005575">
        <rdfs:subClassOf rdf:resource="&obo;BFO_0000024"/>
        <obo:IAO_0000412 rdf:resource="&obo;go.owl"/>
        <oboInOwl:inSubset rdf:resource="&obo;go#goslim_aspergillus"/>
        <oboInOwl:inSubset rdf:resource="&obo;go#goslim_candida"/>
        <oboInOwl:inSubset rdf:resource="&obo;go#goslim_generic"/>
        <oboInOwl:inSubset rdf:resource="&obo;go#goslim_metagenomics"/>
        <oboInOwl:inSubset rdf:resource="&obo;go#goslim_pir"/>
        <oboInOwl:inSubset rdf:resource="&obo;go#goslim_plant"/>
        <oboInOwl:inSubset rdf:resource="&obo;go#goslim_yeast"/>
        <oboInOwl:inSubset rdf:resource="&obo;go#gosubset_prok"/>
    </rdf:Description>
    


    <!-- http://purl.obolibrary.org/obo/GO_0008150 -->

    <rdf:Description rdf:about="&obo;GO_0008150">
        <rdfs:subClassOf rdf:resource="&obo;BFO_0000015"/>
        <obo:IAO_0000412 rdf:resource="&obo;go.owl"/>
        <oboInOwl:inSubset rdf:resource="&obo;go#goslim_aspergillus"/>
        <oboInOwl:inSubset rdf:resource="&obo;go#goslim_candida"/>
        <oboInOwl:inSubset rdf:resource="&obo;go#goslim_generic"/>
        <oboInOwl:inSubset rdf:resource="&obo;go#goslim_metagenomics"/>
        <oboInOwl:inSubset rdf:resource="&obo;go#goslim_pir"/>
        <oboInOwl:inSubset rdf:resource="&obo;go#goslim_plant"/>
        <oboInOwl:inSubset rdf:resource="&obo;go#goslim_pombe"/>
        <oboInOwl:inSubset rdf:resource="&obo;go#goslim_yeast"/>
        <oboInOwl:inSubset rdf:resource="&obo;go#gosubset_prok"/>
    </rdf:Description>
    


    <!-- http://purl.obolibrary.org/obo/UBERON_0001062 -->

    <rdf:Description rdf:about="&obo;UBERON_0001062">
        <rdfs:subClassOf rdf:resource="&obo;BFO_0000030"/>
        <rdfs:subClassOf rdf:resource="http://www.bioassayontology.org/bao#BAO_0003114"/>
        <obo:IAO_0000412 rdf:resource="&obo;uberon.owl"/>
        <oboInOwl:inSubset rdf:resource="&obo;uberon/core#upper_level"/>
    </rdf:Description>
    


    <!-- http://purl.org/obo/owl/UO#UO_0000001 -->

    <rdf:Description rdf:about="http://purl.org/obo/owl/UO#UO_0000001">
        <rdfs:subClassOf rdf:resource="http://www.bioassayontology.org/bao#BAO_0000077"/>
        <obo:IAO_0000412 rdf:resource="http://purl.org/obo/owl/UO"/>
        <oboInOwl:inSubset rdf:resource="http://purl.org/obo/owl/obo#unit_group_slim"/>
        <oboInOwl:hasDefinition>
            <rdf:Description/>
        </oboInOwl:hasDefinition>
        <oboInOwl:hasDefinition>
            <rdf:Description/>
        </oboInOwl:hasDefinition>
        <oboInOwl:hasDefinition>
            <rdf:Description/>
        </oboInOwl:hasDefinition>
        <oboInOwl:hasDefinition>
            <rdf:Description/>
        </oboInOwl:hasDefinition>
        <oboInOwl:hasDefinition>
            <rdf:Description/>
        </oboInOwl:hasDefinition>
        <oboInOwl:hasDefinition>
            <rdf:Description/>
        </oboInOwl:hasDefinition>
        <oboInOwl:hasDefinition>
            <rdf:Description/>
        </oboInOwl:hasDefinition>
        <oboInOwl:hasDefinition>
            <rdf:Description/>
        </oboInOwl:hasDefinition>
        <oboInOwl:hasDefinition>
            <rdf:Description/>
        </oboInOwl:hasDefinition>
        <oboInOwl:hasDefinition>
            <rdf:Description/>
        </oboInOwl:hasDefinition>
        <oboInOwl:hasDefinition>
            <rdf:Description/>
        </oboInOwl:hasDefinition>
        <oboInOwl:hasDefinition>
            <rdf:Description/>
        </oboInOwl:hasDefinition>
        <oboInOwl:hasDefinition>
            <rdf:Description/>
        </oboInOwl:hasDefinition>
        <oboInOwl:hasDefinition>
            <rdf:Description/>
        </oboInOwl:hasDefinition>
        <oboInOwl:hasDefinition>
            <rdf:Description/>
        </oboInOwl:hasDefinition>
        <oboInOwl:hasDefinition>
            <rdf:Description/>
        </oboInOwl:hasDefinition>
        <oboInOwl:hasDefinition>
            <rdf:Description/>
        </oboInOwl:hasDefinition>
        <oboInOwl:hasDefinition>
            <rdf:Description/>
        </oboInOwl:hasDefinition>
        <oboInOwl:hasDefinition>
            <rdf:Description/>
        </oboInOwl:hasDefinition>
        <oboInOwl:hasDefinition>
            <rdf:Description/>
        </oboInOwl:hasDefinition>
        <oboInOwl:hasDefinition>
            <rdf:Description/>
        </oboInOwl:hasDefinition>
        <oboInOwl:hasDefinition>
            <rdf:Description/>
        </oboInOwl:hasDefinition>
        <oboInOwl:hasDefinition>
            <rdf:Description/>
        </oboInOwl:hasDefinition>
        <oboInOwl:hasDefinition>
            <rdf:Description/>
        </oboInOwl:hasDefinition>
        <oboInOwl:hasDefinition>
            <rdf:Description/>
        </oboInOwl:hasDefinition>
        <oboInOwl:hasDefinition>
            <rdf:Description/>
        </oboInOwl:hasDefinition>
        <oboInOwl:hasDefinition>
            <rdf:Description/>
        </oboInOwl:hasDefinition>
        <oboInOwl:hasDefinition>
            <rdf:Description/>
        </oboInOwl:hasDefinition>
        <oboInOwl:hasDefinition>
            <rdf:Description/>
        </oboInOwl:hasDefinition>
        <oboInOwl:hasDefinition>
            <rdf:Description/>
        </oboInOwl:hasDefinition>
        <oboInOwl:hasDefinition>
            <rdf:Description/>
        </oboInOwl:hasDefinition>
        <oboInOwl:hasDefinition>
            <rdf:Description/>
        </oboInOwl:hasDefinition>
        <oboInOwl:hasDefinition>
            <rdf:Description/>
        </oboInOwl:hasDefinition>
        <oboInOwl:hasDefinition>
            <rdf:Description/>
        </oboInOwl:hasDefinition>
        <oboInOwl:hasDefinition>
            <rdf:Description/>
        </oboInOwl:hasDefinition>
        <oboInOwl:hasDefinition>
            <rdf:Description/>
        </oboInOwl:hasDefinition>
        <oboInOwl:hasDefinition>
            <rdf:Description/>
        </oboInOwl:hasDefinition>
        <oboInOwl:hasDefinition>
            <rdf:Description/>
        </oboInOwl:hasDefinition>
        <oboInOwl:hasDefinition>
            <rdf:Description/>
        </oboInOwl:hasDefinition>
        <oboInOwl:hasDefinition>
            <rdf:Description/>
        </oboInOwl:hasDefinition>
        <oboInOwl:hasDefinition>
            <rdf:Description/>
        </oboInOwl:hasDefinition>
        <oboInOwl:hasDefinition>
            <rdf:Description/>
        </oboInOwl:hasDefinition>
        <oboInOwl:hasDefinition>
            <rdf:Description/>
        </oboInOwl:hasDefinition>
        <oboInOwl:hasDefinition>
            <rdf:Description/>
        </oboInOwl:hasDefinition>
        <oboInOwl:hasDefinition>
            <rdf:Description/>
        </oboInOwl:hasDefinition>
        <oboInOwl:hasDefinition>
            <rdf:Description/>
        </oboInOwl:hasDefinition>
        <oboInOwl:hasDefinition>
            <rdf:Description/>
        </oboInOwl:hasDefinition>
        <oboInOwl:hasDefinition>
            <rdf:Description/>
        </oboInOwl:hasDefinition>
        <oboInOwl:hasDefinition>
            <rdf:Description/>
        </oboInOwl:hasDefinition>
        <oboInOwl:hasDefinition>
            <rdf:Description/>
        </oboInOwl:hasDefinition>
        <oboInOwl:hasDefinition>
            <rdf:Description/>
        </oboInOwl:hasDefinition>
        <oboInOwl:hasDefinition>
            <rdf:Description/>
        </oboInOwl:hasDefinition>
        <oboInOwl:hasDefinition>
            <rdf:Description/>
        </oboInOwl:hasDefinition>
        <oboInOwl:hasDefinition>
            <rdf:Description/>
        </oboInOwl:hasDefinition>
        <oboInOwl:hasDefinition>
            <rdf:Description/>
        </oboInOwl:hasDefinition>
        <oboInOwl:hasDefinition>
            <rdf:Description/>
        </oboInOwl:hasDefinition>
        <oboInOwl:hasDefinition>
            <rdf:Description/>
        </oboInOwl:hasDefinition>
        <oboInOwl:hasDefinition>
            <rdf:Description/>
        </oboInOwl:hasDefinition>
        <oboInOwl:hasDefinition>
            <rdf:Description/>
        </oboInOwl:hasDefinition>
        <oboInOwl:hasDefinition>
            <rdf:Description/>
        </oboInOwl:hasDefinition>
        <oboInOwl:hasDefinition>
            <rdf:Description/>
        </oboInOwl:hasDefinition>
        <oboInOwl:hasDefinition>
            <rdf:Description/>
        </oboInOwl:hasDefinition>
        <oboInOwl:hasDefinition>
            <rdf:Description/>
        </oboInOwl:hasDefinition>
        <oboInOwl:hasDefinition>
            <rdf:Description/>
        </oboInOwl:hasDefinition>
        <oboInOwl:hasDefinition>
            <rdf:Description/>
        </oboInOwl:hasDefinition>
        <oboInOwl:hasDefinition>
            <rdf:Description/>
        </oboInOwl:hasDefinition>
        <oboInOwl:hasDefinition>
            <rdf:Description/>
        </oboInOwl:hasDefinition>
        <oboInOwl:hasDefinition>
            <rdf:Description/>
        </oboInOwl:hasDefinition>
        <oboInOwl:hasDefinition>
            <rdf:Description/>
        </oboInOwl:hasDefinition>
        <oboInOwl:hasDefinition>
            <rdf:Description/>
        </oboInOwl:hasDefinition>
        <oboInOwl:hasDefinition>
            <rdf:Description/>
        </oboInOwl:hasDefinition>
        <oboInOwl:hasDefinition>
            <rdf:Description/>
        </oboInOwl:hasDefinition>
        <oboInOwl:hasDefinition>
            <rdf:Description/>
        </oboInOwl:hasDefinition>
        <oboInOwl:hasDefinition>
            <rdf:Description/>
        </oboInOwl:hasDefinition>
        <oboInOwl:hasDefinition>
            <rdf:Description/>
        </oboInOwl:hasDefinition>
        <oboInOwl:hasDefinition>
            <rdf:Description/>
        </oboInOwl:hasDefinition>
        <oboInOwl:hasDefinition>
            <rdf:Description/>
        </oboInOwl:hasDefinition>
        <oboInOwl:hasDefinition>
            <rdf:Description/>
        </oboInOwl:hasDefinition>
        <oboInOwl:hasDefinition>
            <rdf:Description/>
        </oboInOwl:hasDefinition>
        <oboInOwl:hasDefinition>
            <rdf:Description/>
        </oboInOwl:hasDefinition>
        <oboInOwl:hasDefinition>
            <rdf:Description/>
        </oboInOwl:hasDefinition>
        <oboInOwl:hasDefinition>
            <rdf:Description/>
        </oboInOwl:hasDefinition>
        <oboInOwl:hasDefinition>
            <rdf:Description/>
        </oboInOwl:hasDefinition>
        <oboInOwl:hasDefinition>
            <rdf:Description/>
        </oboInOwl:hasDefinition>
        <oboInOwl:hasDefinition>
            <rdf:Description/>
        </oboInOwl:hasDefinition>
        <oboInOwl:hasDefinition>
            <rdf:Description/>
        </oboInOwl:hasDefinition>
        <oboInOwl:hasDefinition>
            <rdf:Description/>
        </oboInOwl:hasDefinition>
        <oboInOwl:hasDefinition>
            <rdf:Description/>
        </oboInOwl:hasDefinition>
        <oboInOwl:hasDefinition>
            <rdf:Description/>
        </oboInOwl:hasDefinition>
        <oboInOwl:hasDefinition>
            <rdf:Description/>
        </oboInOwl:hasDefinition>
        <oboInOwl:hasDefinition>
            <rdf:Description/>
        </oboInOwl:hasDefinition>
        <oboInOwl:hasDefinition>
            <rdf:Description/>
        </oboInOwl:hasDefinition>
        <oboInOwl:hasDefinition>
            <rdf:Description/>
        </oboInOwl:hasDefinition>
        <oboInOwl:hasDefinition>
            <rdf:Description/>
        </oboInOwl:hasDefinition>
        <oboInOwl:hasDefinition>
            <rdf:Description/>
        </oboInOwl:hasDefinition>
        <oboInOwl:hasDefinition>
            <rdf:Description/>
        </oboInOwl:hasDefinition>
        <oboInOwl:hasDefinition>
            <rdf:Description/>
        </oboInOwl:hasDefinition>
        <oboInOwl:hasDefinition>
            <rdf:Description/>
        </oboInOwl:hasDefinition>
        <oboInOwl:hasDefinition>
            <rdf:Description/>
        </oboInOwl:hasDefinition>
        <oboInOwl:hasDefinition>
            <rdf:Description/>
        </oboInOwl:hasDefinition>
        <oboInOwl:hasDefinition>
            <rdf:Description/>
        </oboInOwl:hasDefinition>
        <oboInOwl:hasDefinition>
            <rdf:Description/>
        </oboInOwl:hasDefinition>
        <oboInOwl:hasDefinition>
            <rdf:Description/>
        </oboInOwl:hasDefinition>
        <oboInOwl:hasDefinition>
            <rdf:Description/>
        </oboInOwl:hasDefinition>
        <oboInOwl:hasDefinition>
            <rdf:Description/>
        </oboInOwl:hasDefinition>
        <oboInOwl:hasDefinition>
            <rdf:Description/>
        </oboInOwl:hasDefinition>
        <oboInOwl:hasDefinition>
            <rdf:Description/>
        </oboInOwl:hasDefinition>
        <oboInOwl:hasDefinition>
            <rdf:Description/>
        </oboInOwl:hasDefinition>
        <oboInOwl:hasDefinition>
            <rdf:Description/>
        </oboInOwl:hasDefinition>
        <oboInOwl:hasDefinition>
            <rdf:Description/>
        </oboInOwl:hasDefinition>
        <oboInOwl:hasDefinition>
            <rdf:Description/>
        </oboInOwl:hasDefinition>
        <oboInOwl:hasDefinition>
            <rdf:Description/>
        </oboInOwl:hasDefinition>
        <oboInOwl:hasDefinition>
            <rdf:Description/>
        </oboInOwl:hasDefinition>
        <oboInOwl:hasDefinition>
            <rdf:Description/>
        </oboInOwl:hasDefinition>
        <oboInOwl:hasDefinition>
            <rdf:Description/>
        </oboInOwl:hasDefinition>
        <oboInOwl:hasDefinition>
            <rdf:Description/>
        </oboInOwl:hasDefinition>
        <oboInOwl:hasDefinition>
            <rdf:Description/>
        </oboInOwl:hasDefinition>
        <oboInOwl:hasDefinition>
            <rdf:Description/>
        </oboInOwl:hasDefinition>
        <oboInOwl:hasDefinition>
            <rdf:Description/>
        </oboInOwl:hasDefinition>
        <oboInOwl:hasDefinition>
            <rdf:Description/>
        </oboInOwl:hasDefinition>
        <oboInOwl:hasDefinition>
            <rdf:Description/>
        </oboInOwl:hasDefinition>
        <oboInOwl:hasDefinition>
            <rdf:Description/>
        </oboInOwl:hasDefinition>
        <oboInOwl:hasDefinition>
            <rdf:Description/>
        </oboInOwl:hasDefinition>
        <oboInOwl:hasDefinition>
            <rdf:Description/>
        </oboInOwl:hasDefinition>
        <oboInOwl:hasDefinition>
            <rdf:Description/>
        </oboInOwl:hasDefinition>
        <oboInOwl:hasDefinition>
            <rdf:Description/>
        </oboInOwl:hasDefinition>
        <oboInOwl:hasDefinition>
            <rdf:Description/>
        </oboInOwl:hasDefinition>
        <oboInOwl:hasDefinition>
            <rdf:Description/>
        </oboInOwl:hasDefinition>
        <oboInOwl:hasDefinition>
            <rdf:Description/>
        </oboInOwl:hasDefinition>
        <oboInOwl:hasDefinition>
            <rdf:Description/>
        </oboInOwl:hasDefinition>
        <oboInOwl:hasDefinition>
            <rdf:Description/>
        </oboInOwl:hasDefinition>
        <oboInOwl:hasDefinition>
            <rdf:Description/>
        </oboInOwl:hasDefinition>
        <oboInOwl:hasDefinition>
            <rdf:Description/>
        </oboInOwl:hasDefinition>
        <oboInOwl:hasDefinition>
            <rdf:Description/>
        </oboInOwl:hasDefinition>
        <oboInOwl:hasDefinition>
            <rdf:Description/>
        </oboInOwl:hasDefinition>
        <oboInOwl:hasDefinition>
            <rdf:Description/>
        </oboInOwl:hasDefinition>
        <oboInOwl:hasDefinition>
            <rdf:Description/>
        </oboInOwl:hasDefinition>
        <oboInOwl:hasDefinition>
            <rdf:Description/>
        </oboInOwl:hasDefinition>
        <oboInOwl:hasDefinition>
            <rdf:Description/>
        </oboInOwl:hasDefinition>
        <oboInOwl:hasDefinition>
            <rdf:Description/>
        </oboInOwl:hasDefinition>
        <oboInOwl:hasDefinition>
            <rdf:Description/>
        </oboInOwl:hasDefinition>
        <oboInOwl:hasDefinition>
            <rdf:Description/>
        </oboInOwl:hasDefinition>
        <oboInOwl:hasDefinition>
            <rdf:Description/>
        </oboInOwl:hasDefinition>
        <oboInOwl:hasDefinition>
            <rdf:Description/>
        </oboInOwl:hasDefinition>
        <oboInOwl:hasDefinition>
            <rdf:Description/>
        </oboInOwl:hasDefinition>
        <oboInOwl:hasDefinition>
            <rdf:Description/>
        </oboInOwl:hasDefinition>
        <oboInOwl:hasDefinition>
            <rdf:Description/>
        </oboInOwl:hasDefinition>
        <oboInOwl:hasDefinition>
            <rdf:Description/>
        </oboInOwl:hasDefinition>
        <oboInOwl:hasDefinition>
            <rdf:Description/>
        </oboInOwl:hasDefinition>
        <oboInOwl:hasDefinition>
            <rdf:Description/>
        </oboInOwl:hasDefinition>
        <oboInOwl:hasDefinition>
            <rdf:Description/>
        </oboInOwl:hasDefinition>
        <oboInOwl:hasDefinition>
            <rdf:Description/>
        </oboInOwl:hasDefinition>
        <oboInOwl:hasDefinition>
            <rdf:Description/>
        </oboInOwl:hasDefinition>
        <oboInOwl:hasDefinition>
            <rdf:Description/>
        </oboInOwl:hasDefinition>
        <oboInOwl:hasDefinition>
            <rdf:Description/>
        </oboInOwl:hasDefinition>
        <oboInOwl:hasDefinition>
            <rdf:Description/>
        </oboInOwl:hasDefinition>
        <oboInOwl:hasDefinition>
            <rdf:Description/>
        </oboInOwl:hasDefinition>
        <oboInOwl:hasDefinition>
            <rdf:Description/>
        </oboInOwl:hasDefinition>
        <oboInOwl:hasDefinition>
            <rdf:Description/>
        </oboInOwl:hasDefinition>
        <oboInOwl:hasDefinition>
            <rdf:Description/>
        </oboInOwl:hasDefinition>
        <oboInOwl:hasDefinition>
            <rdf:Description/>
        </oboInOwl:hasDefinition>
        <oboInOwl:hasDefinition>
            <rdf:Description/>
        </oboInOwl:hasDefinition>
        <oboInOwl:hasDefinition>
            <rdf:Description/>
        </oboInOwl:hasDefinition>
        <oboInOwl:hasDefinition>
            <rdf:Description/>
        </oboInOwl:hasDefinition>
        <oboInOwl:hasDefinition>
            <rdf:Description/>
        </oboInOwl:hasDefinition>
        <oboInOwl:hasDefinition>
            <rdf:Description/>
        </oboInOwl:hasDefinition>
        <oboInOwl:hasDefinition>
            <rdf:Description/>
        </oboInOwl:hasDefinition>
        <oboInOwl:hasDefinition>
            <rdf:Description/>
        </oboInOwl:hasDefinition>
        <oboInOwl:hasDefinition>
            <rdf:Description/>
        </oboInOwl:hasDefinition>
        <oboInOwl:hasDefinition>
            <rdf:Description/>
        </oboInOwl:hasDefinition>
        <oboInOwl:hasDefinition>
            <rdf:Description/>
        </oboInOwl:hasDefinition>
        <oboInOwl:hasDefinition>
            <rdf:Description/>
        </oboInOwl:hasDefinition>
        <oboInOwl:hasDefinition>
            <rdf:Description/>
        </oboInOwl:hasDefinition>
        <oboInOwl:hasDefinition>
            <rdf:Description/>
        </oboInOwl:hasDefinition>
        <oboInOwl:hasDefinition>
            <rdf:Description/>
        </oboInOwl:hasDefinition>
        <oboInOwl:hasDefinition>
            <rdf:Description/>
        </oboInOwl:hasDefinition>
        <oboInOwl:hasDefinition>
            <rdf:Description/>
        </oboInOwl:hasDefinition>
        <oboInOwl:hasDefinition>
            <rdf:Description/>
        </oboInOwl:hasDefinition>
        <oboInOwl:hasDefinition>
            <rdf:Description/>
        </oboInOwl:hasDefinition>
        <oboInOwl:hasDefinition>
            <rdf:Description/>
        </oboInOwl:hasDefinition>
        <oboInOwl:hasDefinition>
            <rdf:Description/>
        </oboInOwl:hasDefinition>
        <oboInOwl:hasDefinition>
            <rdf:Description/>
        </oboInOwl:hasDefinition>
        <oboInOwl:hasDefinition>
            <rdf:Description/>
        </oboInOwl:hasDefinition>
        <oboInOwl:hasDefinition>
            <rdf:Description/>
        </oboInOwl:hasDefinition>
        <oboInOwl:hasDefinition>
            <rdf:Description/>
        </oboInOwl:hasDefinition>
        <oboInOwl:hasDefinition>
            <rdf:Description/>
        </oboInOwl:hasDefinition>
        <oboInOwl:hasDefinition>
            <rdf:Description/>
        </oboInOwl:hasDefinition>
        <oboInOwl:hasDefinition>
            <rdf:Description/>
        </oboInOwl:hasDefinition>
        <oboInOwl:hasDefinition>
            <rdf:Description/>
        </oboInOwl:hasDefinition>
        <oboInOwl:hasDefinition>
            <rdf:Description/>
        </oboInOwl:hasDefinition>
        <oboInOwl:hasDefinition>
            <rdf:Description/>
        </oboInOwl:hasDefinition>
        <oboInOwl:hasDefinition>
            <rdf:Description/>
        </oboInOwl:hasDefinition>
        <oboInOwl:hasDefinition>
            <rdf:Description/>
        </oboInOwl:hasDefinition>
        <oboInOwl:hasDefinition>
            <rdf:Description/>
        </oboInOwl:hasDefinition>
        <oboInOwl:hasDefinition>
            <rdf:Description/>
        </oboInOwl:hasDefinition>
        <oboInOwl:hasDefinition>
            <rdf:Description/>
        </oboInOwl:hasDefinition>
        <oboInOwl:hasDefinition>
            <rdf:Description/>
        </oboInOwl:hasDefinition>
        <oboInOwl:hasDefinition>
            <rdf:Description/>
        </oboInOwl:hasDefinition>
        <oboInOwl:hasDefinition>
            <rdf:Description/>
        </oboInOwl:hasDefinition>
        <oboInOwl:hasDefinition>
            <rdf:Description/>
        </oboInOwl:hasDefinition>
        <oboInOwl:hasDefinition>
            <rdf:Description/>
        </oboInOwl:hasDefinition>
        <oboInOwl:hasDefinition>
            <rdf:Description/>
        </oboInOwl:hasDefinition>
        <oboInOwl:hasDefinition>
            <rdf:Description/>
        </oboInOwl:hasDefinition>
        <oboInOwl:hasDefinition>
            <rdf:Description/>
        </oboInOwl:hasDefinition>
        <oboInOwl:hasDefinition>
            <rdf:Description/>
        </oboInOwl:hasDefinition>
        <oboInOwl:hasDefinition>
            <rdf:Description/>
        </oboInOwl:hasDefinition>
        <oboInOwl:hasDefinition>
            <rdf:Description/>
        </oboInOwl:hasDefinition>
        <oboInOwl:hasDefinition>
            <rdf:Description/>
        </oboInOwl:hasDefinition>
        <oboInOwl:hasDefinition>
            <rdf:Description/>
        </oboInOwl:hasDefinition>
        <oboInOwl:hasDefinition>
            <rdf:Description/>
        </oboInOwl:hasDefinition>
        <oboInOwl:hasDefinition>
            <rdf:Description/>
        </oboInOwl:hasDefinition>
        <oboInOwl:hasDefinition>
            <rdf:Description/>
        </oboInOwl:hasDefinition>
        <oboInOwl:hasDefinition>
            <rdf:Description/>
        </oboInOwl:hasDefinition>
        <oboInOwl:hasDefinition>
            <rdf:Description/>
        </oboInOwl:hasDefinition>
        <oboInOwl:hasDefinition>
            <rdf:Description/>
        </oboInOwl:hasDefinition>
        <oboInOwl:hasDefinition>
            <rdf:Description/>
        </oboInOwl:hasDefinition>
        <oboInOwl:hasDefinition>
            <rdf:Description/>
        </oboInOwl:hasDefinition>
        <oboInOwl:hasDefinition>
            <rdf:Description/>
        </oboInOwl:hasDefinition>
        <oboInOwl:hasDefinition>
            <rdf:Description/>
        </oboInOwl:hasDefinition>
        <oboInOwl:hasDefinition>
            <rdf:Description/>
        </oboInOwl:hasDefinition>
        <oboInOwl:hasDefinition>
            <rdf:Description/>
        </oboInOwl:hasDefinition>
        <oboInOwl:hasDefinition>
            <rdf:Description/>
        </oboInOwl:hasDefinition>
        <oboInOwl:hasDefinition>
            <rdf:Description/>
        </oboInOwl:hasDefinition>
        <oboInOwl:hasDefinition>
            <rdf:Description/>
        </oboInOwl:hasDefinition>
        <oboInOwl:hasDefinition>
            <rdf:Description/>
        </oboInOwl:hasDefinition>
        <oboInOwl:hasDefinition>
            <rdf:Description/>
        </oboInOwl:hasDefinition>
        <oboInOwl:hasDefinition>
            <rdf:Description/>
        </oboInOwl:hasDefinition>
        <oboInOwl:hasDefinition>
            <rdf:Description/>
        </oboInOwl:hasDefinition>
        <oboInOwl:hasDefinition>
            <rdf:Description/>
        </oboInOwl:hasDefinition>
        <oboInOwl:hasDefinition>
            <rdf:Description/>
        </oboInOwl:hasDefinition>
        <oboInOwl:hasDefinition>
            <rdf:Description/>
        </oboInOwl:hasDefinition>
        <oboInOwl:hasDefinition>
            <rdf:Description/>
        </oboInOwl:hasDefinition>
        <oboInOwl:hasDefinition>
            <rdf:Description/>
        </oboInOwl:hasDefinition>
        <oboInOwl:hasDefinition>
            <rdf:Description/>
        </oboInOwl:hasDefinition>
        <oboInOwl:hasDefinition>
            <rdf:Description/>
        </oboInOwl:hasDefinition>
        <oboInOwl:hasDefinition>
            <rdf:Description/>
        </oboInOwl:hasDefinition>
        <oboInOwl:hasDefinition>
            <rdf:Description/>
        </oboInOwl:hasDefinition>
        <oboInOwl:hasDefinition>
            <rdf:Description/>
        </oboInOwl:hasDefinition>
        <oboInOwl:hasDefinition>
            <rdf:Description/>
        </oboInOwl:hasDefinition>
        <oboInOwl:hasDefinition>
            <rdf:Description/>
        </oboInOwl:hasDefinition>
        <oboInOwl:hasDefinition>
            <rdf:Description/>
        </oboInOwl:hasDefinition>
        <oboInOwl:hasDefinition>
            <rdf:Description/>
        </oboInOwl:hasDefinition>
        <oboInOwl:hasDefinition>
            <rdf:Description/>
        </oboInOwl:hasDefinition>
        <oboInOwl:hasDefinition>
            <rdf:Description/>
        </oboInOwl:hasDefinition>
        <oboInOwl:hasDefinition>
            <rdf:Description/>
        </oboInOwl:hasDefinition>
        <oboInOwl:hasDefinition>
            <rdf:Description/>
        </oboInOwl:hasDefinition>
        <oboInOwl:hasDefinition>
            <rdf:Description/>
        </oboInOwl:hasDefinition>
        <oboInOwl:hasDefinition>
            <rdf:Description/>
        </oboInOwl:hasDefinition>
        <oboInOwl:hasDefinition>
            <rdf:Description/>
        </oboInOwl:hasDefinition>
        <oboInOwl:hasDefinition>
            <rdf:Description/>
        </oboInOwl:hasDefinition>
        <oboInOwl:hasDefinition>
            <rdf:Description/>
        </oboInOwl:hasDefinition>
        <oboInOwl:hasDefinition>
            <rdf:Description/>
        </oboInOwl:hasDefinition>
        <oboInOwl:hasDefinition>
            <rdf:Description/>
        </oboInOwl:hasDefinition>
        <oboInOwl:hasDefinition>
            <rdf:Description/>
        </oboInOwl:hasDefinition>
        <oboInOwl:hasDefinition>
            <rdf:Description/>
        </oboInOwl:hasDefinition>
        <oboInOwl:hasDefinition>
            <rdf:Description/>
        </oboInOwl:hasDefinition>
        <oboInOwl:hasDefinition>
            <rdf:Description/>
        </oboInOwl:hasDefinition>
        <oboInOwl:hasDefinition>
            <rdf:Description/>
        </oboInOwl:hasDefinition>
        <oboInOwl:hasDefinition>
            <rdf:Description/>
        </oboInOwl:hasDefinition>
        <oboInOwl:hasDefinition>
            <rdf:Description/>
        </oboInOwl:hasDefinition>
        <oboInOwl:hasDefinition>
            <rdf:Description/>
        </oboInOwl:hasDefinition>
        <oboInOwl:hasDefinition>
            <rdf:Description/>
        </oboInOwl:hasDefinition>
        <oboInOwl:hasDefinition>
            <rdf:Description/>
        </oboInOwl:hasDefinition>
        <oboInOwl:hasDefinition>
            <rdf:Description/>
        </oboInOwl:hasDefinition>
        <oboInOwl:hasDefinition>
            <rdf:Description/>
        </oboInOwl:hasDefinition>
        <oboInOwl:hasDefinition>
            <rdf:Description/>
        </oboInOwl:hasDefinition>
        <oboInOwl:hasDefinition>
            <rdf:Description/>
        </oboInOwl:hasDefinition>
        <oboInOwl:hasDefinition>
            <rdf:Description/>
        </oboInOwl:hasDefinition>
        <oboInOwl:hasDefinition>
            <rdf:Description/>
        </oboInOwl:hasDefinition>
        <oboInOwl:hasDefinition>
            <rdf:Description/>
        </oboInOwl:hasDefinition>
        <oboInOwl:hasDefinition>
            <rdf:Description/>
        </oboInOwl:hasDefinition>
        <oboInOwl:hasDefinition>
            <rdf:Description/>
        </oboInOwl:hasDefinition>
        <oboInOwl:hasDefinition>
            <rdf:Description/>
        </oboInOwl:hasDefinition>
        <oboInOwl:hasDefinition>
            <rdf:Description/>
        </oboInOwl:hasDefinition>
        <oboInOwl:hasDefinition>
            <rdf:Description/>
        </oboInOwl:hasDefinition>
        <oboInOwl:hasDefinition>
            <rdf:Description/>
        </oboInOwl:hasDefinition>
        <oboInOwl:hasDefinition>
            <rdf:Description/>
        </oboInOwl:hasDefinition>
        <oboInOwl:hasDefinition>
            <rdf:Description/>
        </oboInOwl:hasDefinition>
        <oboInOwl:hasDefinition>
            <rdf:Description/>
        </oboInOwl:hasDefinition>
        <oboInOwl:hasDefinition>
            <rdf:Description/>
        </oboInOwl:hasDefinition>
        <oboInOwl:hasDefinition>
            <rdf:Description/>
        </oboInOwl:hasDefinition>
        <oboInOwl:hasDefinition>
            <rdf:Description/>
        </oboInOwl:hasDefinition>
        <oboInOwl:hasDefinition>
            <rdf:Description/>
        </oboInOwl:hasDefinition>
        <oboInOwl:hasDefinition>
            <rdf:Description/>
        </oboInOwl:hasDefinition>
        <oboInOwl:hasDefinition>
            <rdf:Description/>
        </oboInOwl:hasDefinition>
        <oboInOwl:hasDefinition>
            <rdf:Description/>
        </oboInOwl:hasDefinition>
        <oboInOwl:hasDefinition>
            <rdf:Description/>
        </oboInOwl:hasDefinition>
        <oboInOwl:hasDefinition>
            <rdf:Description/>
        </oboInOwl:hasDefinition>
        <oboInOwl:hasDefinition>
            <rdf:Description/>
        </oboInOwl:hasDefinition>
        <oboInOwl:hasDefinition>
            <rdf:Description/>
        </oboInOwl:hasDefinition>
    </rdf:Description>
    


    <!-- http://purl.org/obo/owl/UO#UO_0000003 -->

    <rdf:Description rdf:about="http://purl.org/obo/owl/UO#UO_0000003">
        <rdfs:subClassOf rdf:resource="http://www.bioassayontology.org/bao#BAO_0000077"/>
        <obo:IAO_0000412 rdf:resource="http://purl.org/obo/owl/UO"/>
        <oboInOwl:inSubset rdf:resource="http://purl.org/obo/owl/obo#unit_group_slim"/>
        <oboInOwl:hasDefinition>
            <rdf:Description/>
        </oboInOwl:hasDefinition>
        <oboInOwl:hasDefinition>
            <rdf:Description/>
        </oboInOwl:hasDefinition>
        <oboInOwl:hasDefinition>
            <rdf:Description/>
        </oboInOwl:hasDefinition>
        <oboInOwl:hasDefinition>
            <rdf:Description/>
        </oboInOwl:hasDefinition>
        <oboInOwl:hasDefinition>
            <rdf:Description/>
        </oboInOwl:hasDefinition>
        <oboInOwl:hasDefinition>
            <rdf:Description/>
        </oboInOwl:hasDefinition>
        <oboInOwl:hasDefinition>
            <rdf:Description/>
        </oboInOwl:hasDefinition>
        <oboInOwl:hasExactSynonym>
            <rdf:Description/>
        </oboInOwl:hasExactSynonym>
        <oboInOwl:hasDefinition>
            <rdf:Description/>
        </oboInOwl:hasDefinition>
        <oboInOwl:hasExactSynonym>
            <rdf:Description/>
        </oboInOwl:hasExactSynonym>
        <oboInOwl:hasExactSynonym>
            <rdf:Description/>
        </oboInOwl:hasExactSynonym>
        <oboInOwl:hasDefinition>
            <rdf:Description/>
        </oboInOwl:hasDefinition>
        <oboInOwl:hasDefinition>
            <rdf:Description/>
        </oboInOwl:hasDefinition>
        <oboInOwl:hasExactSynonym>
            <rdf:Description/>
        </oboInOwl:hasExactSynonym>
        <oboInOwl:hasExactSynonym>
            <rdf:Description/>
        </oboInOwl:hasExactSynonym>
        <oboInOwl:hasExactSynonym>
            <rdf:Description/>
        </oboInOwl:hasExactSynonym>
        <oboInOwl:hasExactSynonym>
            <rdf:Description/>
        </oboInOwl:hasExactSynonym>
        <oboInOwl:hasExactSynonym>
            <rdf:Description/>
        </oboInOwl:hasExactSynonym>
        <oboInOwl:hasExactSynonym>
            <rdf:Description/>
        </oboInOwl:hasExactSynonym>
        <oboInOwl:hasExactSynonym>
            <rdf:Description/>
        </oboInOwl:hasExactSynonym>
        <oboInOwl:hasExactSynonym>
            <rdf:Description/>
        </oboInOwl:hasExactSynonym>
        <oboInOwl:hasExactSynonym>
            <rdf:Description/>
        </oboInOwl:hasExactSynonym>
        <oboInOwl:hasExactSynonym>
            <rdf:Description/>
        </oboInOwl:hasExactSynonym>
        <oboInOwl:hasExactSynonym>
            <rdf:Description/>
        </oboInOwl:hasExactSynonym>
        <oboInOwl:hasDefinition>
            <rdf:Description/>
        </oboInOwl:hasDefinition>
        <oboInOwl:hasDefinition>
            <rdf:Description/>
        </oboInOwl:hasDefinition>
        <oboInOwl:hasDefinition>
            <rdf:Description/>
        </oboInOwl:hasDefinition>
        <oboInOwl:hasDefinition>
            <rdf:Description/>
        </oboInOwl:hasDefinition>
        <oboInOwl:hasDefinition>
            <rdf:Description/>
        </oboInOwl:hasDefinition>
        <oboInOwl:hasDefinition>
            <rdf:Description/>
        </oboInOwl:hasDefinition>
        <oboInOwl:hasDefinition>
            <rdf:Description/>
        </oboInOwl:hasDefinition>
        <oboInOwl:hasDefinition>
            <rdf:Description/>
        </oboInOwl:hasDefinition>
        <oboInOwl:hasDefinition>
            <rdf:Description/>
        </oboInOwl:hasDefinition>
        <oboInOwl:hasDefinition>
            <rdf:Description/>
        </oboInOwl:hasDefinition>
        <oboInOwl:hasDefinition>
            <rdf:Description/>
        </oboInOwl:hasDefinition>
        <oboInOwl:hasDefinition>
            <rdf:Description/>
        </oboInOwl:hasDefinition>
        <oboInOwl:hasDefinition>
            <rdf:Description/>
        </oboInOwl:hasDefinition>
        <oboInOwl:hasDefinition>
            <rdf:Description/>
        </oboInOwl:hasDefinition>
        <oboInOwl:hasDefinition>
            <rdf:Description/>
        </oboInOwl:hasDefinition>
        <oboInOwl:hasDefinition>
            <rdf:Description/>
        </oboInOwl:hasDefinition>
        <oboInOwl:hasDefinition>
            <rdf:Description/>
        </oboInOwl:hasDefinition>
        <oboInOwl:hasDefinition>
            <rdf:Description/>
        </oboInOwl:hasDefinition>
        <oboInOwl:hasDefinition>
            <rdf:Description/>
        </oboInOwl:hasDefinition>
        <oboInOwl:hasDefinition>
            <rdf:Description/>
        </oboInOwl:hasDefinition>
        <oboInOwl:hasDefinition>
            <rdf:Description/>
        </oboInOwl:hasDefinition>
        <oboInOwl:hasDefinition>
            <rdf:Description/>
        </oboInOwl:hasDefinition>
        <oboInOwl:hasDefinition>
            <rdf:Description/>
        </oboInOwl:hasDefinition>
        <oboInOwl:hasDefinition>
            <rdf:Description/>
        </oboInOwl:hasDefinition>
        <oboInOwl:hasDefinition>
            <rdf:Description/>
        </oboInOwl:hasDefinition>
        <oboInOwl:hasDefinition>
            <rdf:Description/>
        </oboInOwl:hasDefinition>
        <oboInOwl:hasDefinition>
            <rdf:Description/>
        </oboInOwl:hasDefinition>
        <oboInOwl:hasDefinition>
            <rdf:Description/>
        </oboInOwl:hasDefinition>
        <oboInOwl:hasDefinition>
            <rdf:Description/>
        </oboInOwl:hasDefinition>
        <oboInOwl:hasDefinition>
            <rdf:Description/>
        </oboInOwl:hasDefinition>
        <oboInOwl:hasDefinition>
            <rdf:Description/>
        </oboInOwl:hasDefinition>
        <oboInOwl:hasDefinition>
            <rdf:Description/>
        </oboInOwl:hasDefinition>
        <oboInOwl:hasDefinition>
            <rdf:Description/>
        </oboInOwl:hasDefinition>
        <oboInOwl:hasDefinition>
            <rdf:Description/>
        </oboInOwl:hasDefinition>
        <oboInOwl:hasDefinition>
            <rdf:Description/>
        </oboInOwl:hasDefinition>
        <oboInOwl:hasDefinition>
            <rdf:Description/>
        </oboInOwl:hasDefinition>
        <oboInOwl:hasDefinition>
            <rdf:Description/>
        </oboInOwl:hasDefinition>
        <oboInOwl:hasDefinition>
            <rdf:Description/>
        </oboInOwl:hasDefinition>
        <oboInOwl:hasDefinition>
            <rdf:Description/>
        </oboInOwl:hasDefinition>
        <oboInOwl:hasDefinition>
            <rdf:Description/>
        </oboInOwl:hasDefinition>
        <oboInOwl:hasDefinition>
            <rdf:Description/>
        </oboInOwl:hasDefinition>
        <oboInOwl:hasDefinition>
            <rdf:Description/>
        </oboInOwl:hasDefinition>
        <oboInOwl:hasDefinition>
            <rdf:Description/>
        </oboInOwl:hasDefinition>
        <oboInOwl:hasDefinition>
            <rdf:Description/>
        </oboInOwl:hasDefinition>
        <oboInOwl:hasDefinition>
            <rdf:Description/>
        </oboInOwl:hasDefinition>
        <oboInOwl:hasDefinition>
            <rdf:Description/>
        </oboInOwl:hasDefinition>
        <oboInOwl:hasDefinition>
            <rdf:Description/>
        </oboInOwl:hasDefinition>
        <oboInOwl:hasDefinition>
            <rdf:Description/>
        </oboInOwl:hasDefinition>
        <oboInOwl:hasDefinition>
            <rdf:Description/>
        </oboInOwl:hasDefinition>
        <oboInOwl:hasDefinition>
            <rdf:Description/>
        </oboInOwl:hasDefinition>
        <oboInOwl:hasDefinition>
            <rdf:Description/>
        </oboInOwl:hasDefinition>
        <oboInOwl:hasDefinition>
            <rdf:Description/>
        </oboInOwl:hasDefinition>
        <oboInOwl:hasDefinition>
            <rdf:Description/>
        </oboInOwl:hasDefinition>
        <oboInOwl:hasDefinition>
            <rdf:Description/>
        </oboInOwl:hasDefinition>
        <oboInOwl:hasDefinition>
            <rdf:Description/>
        </oboInOwl:hasDefinition>
        <oboInOwl:hasDefinition>
            <rdf:Description/>
        </oboInOwl:hasDefinition>
        <oboInOwl:hasDefinition>
            <rdf:Description/>
        </oboInOwl:hasDefinition>
        <oboInOwl:hasDefinition>
            <rdf:Description/>
        </oboInOwl:hasDefinition>
        <oboInOwl:hasDefinition>
            <rdf:Description/>
        </oboInOwl:hasDefinition>
        <oboInOwl:hasDefinition>
            <rdf:Description/>
        </oboInOwl:hasDefinition>
        <oboInOwl:hasDefinition>
            <rdf:Description/>
        </oboInOwl:hasDefinition>
        <oboInOwl:hasDefinition>
            <rdf:Description/>
        </oboInOwl:hasDefinition>
        <oboInOwl:hasDefinition>
            <rdf:Description/>
        </oboInOwl:hasDefinition>
        <oboInOwl:hasDefinition>
            <rdf:Description/>
        </oboInOwl:hasDefinition>
        <oboInOwl:hasDefinition>
            <rdf:Description/>
        </oboInOwl:hasDefinition>
        <oboInOwl:hasExactSynonym>
            <rdf:Description/>
        </oboInOwl:hasExactSynonym>
        <oboInOwl:hasExactSynonym>
            <rdf:Description/>
        </oboInOwl:hasExactSynonym>
        <oboInOwl:hasExactSynonym>
            <rdf:Description/>
        </oboInOwl:hasExactSynonym>
        <oboInOwl:hasExactSynonym>
            <rdf:Description/>
        </oboInOwl:hasExactSynonym>
        <oboInOwl:hasExactSynonym>
            <rdf:Description/>
        </oboInOwl:hasExactSynonym>
        <oboInOwl:hasExactSynonym>
            <rdf:Description/>
        </oboInOwl:hasExactSynonym>
        <oboInOwl:hasExactSynonym>
            <rdf:Description/>
        </oboInOwl:hasExactSynonym>
        <oboInOwl:hasExactSynonym>
            <rdf:Description/>
        </oboInOwl:hasExactSynonym>
        <oboInOwl:hasExactSynonym>
            <rdf:Description/>
        </oboInOwl:hasExactSynonym>
        <oboInOwl:hasExactSynonym>
            <rdf:Description/>
        </oboInOwl:hasExactSynonym>
        <oboInOwl:hasExactSynonym>
            <rdf:Description/>
        </oboInOwl:hasExactSynonym>
        <oboInOwl:hasDefinition>
            <rdf:Description/>
        </oboInOwl:hasDefinition>
        <oboInOwl:hasDefinition>
            <rdf:Description/>
        </oboInOwl:hasDefinition>
        <oboInOwl:hasDefinition>
            <rdf:Description/>
        </oboInOwl:hasDefinition>
        <oboInOwl:hasDefinition>
            <rdf:Description/>
        </oboInOwl:hasDefinition>
        <oboInOwl:hasDefinition>
            <rdf:Description/>
        </oboInOwl:hasDefinition>
        <oboInOwl:hasDefinition>
            <rdf:Description/>
        </oboInOwl:hasDefinition>
        <oboInOwl:hasDefinition>
            <rdf:Description/>
        </oboInOwl:hasDefinition>
        <oboInOwl:hasDefinition>
            <rdf:Description/>
        </oboInOwl:hasDefinition>
        <oboInOwl:hasDefinition>
            <rdf:Description/>
        </oboInOwl:hasDefinition>
        <oboInOwl:hasDefinition>
            <rdf:Description/>
        </oboInOwl:hasDefinition>
        <oboInOwl:hasDefinition>
            <rdf:Description/>
        </oboInOwl:hasDefinition>
        <oboInOwl:hasDefinition>
            <rdf:Description/>
        </oboInOwl:hasDefinition>
        <oboInOwl:hasExactSynonym>
            <rdf:Description/>
        </oboInOwl:hasExactSynonym>
        <oboInOwl:hasDefinition>
            <rdf:Description/>
        </oboInOwl:hasDefinition>
        <oboInOwl:hasDefinition>
            <rdf:Description/>
        </oboInOwl:hasDefinition>
        <oboInOwl:hasDefinition>
            <rdf:Description/>
        </oboInOwl:hasDefinition>
        <oboInOwl:hasDefinition>
            <rdf:Description/>
        </oboInOwl:hasDefinition>
        <oboInOwl:hasDefinition>
            <rdf:Description/>
        </oboInOwl:hasDefinition>
        <oboInOwl:hasDefinition>
            <rdf:Description/>
        </oboInOwl:hasDefinition>
        <oboInOwl:hasDefinition>
            <rdf:Description/>
        </oboInOwl:hasDefinition>
        <oboInOwl:hasDefinition>
            <rdf:Description/>
        </oboInOwl:hasDefinition>
        <oboInOwl:hasDefinition>
            <rdf:Description/>
        </oboInOwl:hasDefinition>
        <oboInOwl:hasDefinition>
            <rdf:Description/>
        </oboInOwl:hasDefinition>
        <oboInOwl:hasDefinition>
            <rdf:Description/>
        </oboInOwl:hasDefinition>
        <oboInOwl:hasDefinition>
            <rdf:Description/>
        </oboInOwl:hasDefinition>
        <oboInOwl:hasDefinition>
            <rdf:Description/>
        </oboInOwl:hasDefinition>
        <oboInOwl:hasDefinition>
            <rdf:Description/>
        </oboInOwl:hasDefinition>
        <oboInOwl:hasDefinition>
            <rdf:Description/>
        </oboInOwl:hasDefinition>
        <oboInOwl:hasDefinition>
            <rdf:Description/>
        </oboInOwl:hasDefinition>
        <oboInOwl:hasDefinition>
            <rdf:Description/>
        </oboInOwl:hasDefinition>
        <oboInOwl:hasDefinition>
            <rdf:Description/>
        </oboInOwl:hasDefinition>
        <oboInOwl:hasDefinition>
            <rdf:Description/>
        </oboInOwl:hasDefinition>
        <oboInOwl:hasDefinition>
            <rdf:Description/>
        </oboInOwl:hasDefinition>
        <oboInOwl:hasDefinition>
            <rdf:Description/>
        </oboInOwl:hasDefinition>
        <oboInOwl:hasDefinition>
            <rdf:Description/>
        </oboInOwl:hasDefinition>
        <oboInOwl:hasDefinition>
            <rdf:Description/>
        </oboInOwl:hasDefinition>
        <oboInOwl:hasDefinition>
            <rdf:Description/>
        </oboInOwl:hasDefinition>
        <oboInOwl:hasDefinition>
            <rdf:Description/>
        </oboInOwl:hasDefinition>
        <oboInOwl:hasDefinition>
            <rdf:Description/>
        </oboInOwl:hasDefinition>
        <oboInOwl:hasDefinition>
            <rdf:Description/>
        </oboInOwl:hasDefinition>
        <oboInOwl:hasDefinition>
            <rdf:Description/>
        </oboInOwl:hasDefinition>
        <oboInOwl:hasDefinition>
            <rdf:Description/>
        </oboInOwl:hasDefinition>
        <oboInOwl:hasDefinition>
            <rdf:Description/>
        </oboInOwl:hasDefinition>
        <oboInOwl:hasDefinition>
            <rdf:Description/>
        </oboInOwl:hasDefinition>
        <oboInOwl:hasDefinition>
            <rdf:Description/>
        </oboInOwl:hasDefinition>
        <oboInOwl:hasDefinition>
            <rdf:Description/>
        </oboInOwl:hasDefinition>
        <oboInOwl:hasDefinition>
            <rdf:Description/>
        </oboInOwl:hasDefinition>
        <oboInOwl:hasExactSynonym>
            <rdf:Description/>
        </oboInOwl:hasExactSynonym>
        <oboInOwl:hasExactSynonym>
            <rdf:Description/>
        </oboInOwl:hasExactSynonym>
        <oboInOwl:hasExactSynonym>
            <rdf:Description/>
        </oboInOwl:hasExactSynonym>
        <oboInOwl:hasExactSynonym>
            <rdf:Description/>
        </oboInOwl:hasExactSynonym>
        <oboInOwl:hasExactSynonym>
            <rdf:Description/>
        </oboInOwl:hasExactSynonym>
        <oboInOwl:hasExactSynonym>
            <rdf:Description/>
        </oboInOwl:hasExactSynonym>
        <oboInOwl:hasExactSynonym>
            <rdf:Description/>
        </oboInOwl:hasExactSynonym>
        <oboInOwl:hasExactSynonym>
            <rdf:Description/>
        </oboInOwl:hasExactSynonym>
        <oboInOwl:hasExactSynonym>
            <rdf:Description/>
        </oboInOwl:hasExactSynonym>
        <oboInOwl:hasExactSynonym>
            <rdf:Description/>
        </oboInOwl:hasExactSynonym>
        <oboInOwl:hasExactSynonym>
            <rdf:Description/>
        </oboInOwl:hasExactSynonym>
        <oboInOwl:hasExactSynonym>
            <rdf:Description/>
        </oboInOwl:hasExactSynonym>
        <oboInOwl:hasDefinition>
            <rdf:Description/>
        </oboInOwl:hasDefinition>
        <oboInOwl:hasDefinition>
            <rdf:Description/>
        </oboInOwl:hasDefinition>
        <oboInOwl:hasDefinition>
            <rdf:Description/>
        </oboInOwl:hasDefinition>
        <oboInOwl:hasDefinition>
            <rdf:Description/>
        </oboInOwl:hasDefinition>
        <oboInOwl:hasDefinition>
            <rdf:Description/>
        </oboInOwl:hasDefinition>
        <oboInOwl:hasDefinition>
            <rdf:Description/>
        </oboInOwl:hasDefinition>
        <oboInOwl:hasDefinition>
            <rdf:Description/>
        </oboInOwl:hasDefinition>
        <oboInOwl:hasDefinition>
            <rdf:Description/>
        </oboInOwl:hasDefinition>
        <oboInOwl:hasDefinition>
            <rdf:Description/>
        </oboInOwl:hasDefinition>
        <oboInOwl:hasDefinition>
            <rdf:Description/>
        </oboInOwl:hasDefinition>
        <oboInOwl:hasDefinition>
            <rdf:Description/>
        </oboInOwl:hasDefinition>
        <oboInOwl:hasDefinition>
            <rdf:Description/>
        </oboInOwl:hasDefinition>
        <oboInOwl:hasDefinition>
            <rdf:Description/>
        </oboInOwl:hasDefinition>
        <oboInOwl:hasDefinition>
            <rdf:Description/>
        </oboInOwl:hasDefinition>
        <oboInOwl:hasDefinition>
            <rdf:Description/>
        </oboInOwl:hasDefinition>
        <oboInOwl:hasDefinition>
            <rdf:Description/>
        </oboInOwl:hasDefinition>
        <oboInOwl:hasDefinition>
            <rdf:Description/>
        </oboInOwl:hasDefinition>
        <oboInOwl:hasDefinition>
            <rdf:Description/>
        </oboInOwl:hasDefinition>
        <oboInOwl:hasDefinition>
            <rdf:Description/>
        </oboInOwl:hasDefinition>
        <oboInOwl:hasDefinition>
            <rdf:Description/>
        </oboInOwl:hasDefinition>
        <oboInOwl:hasDefinition>
            <rdf:Description/>
        </oboInOwl:hasDefinition>
        <oboInOwl:hasDefinition>
            <rdf:Description/>
        </oboInOwl:hasDefinition>
        <oboInOwl:hasDefinition>
            <rdf:Description/>
        </oboInOwl:hasDefinition>
        <oboInOwl:hasDefinition>
            <rdf:Description/>
        </oboInOwl:hasDefinition>
        <oboInOwl:hasDefinition>
            <rdf:Description/>
        </oboInOwl:hasDefinition>
        <oboInOwl:hasDefinition>
            <rdf:Description/>
        </oboInOwl:hasDefinition>
        <oboInOwl:hasDefinition>
            <rdf:Description/>
        </oboInOwl:hasDefinition>
        <oboInOwl:hasDefinition>
            <rdf:Description/>
        </oboInOwl:hasDefinition>
        <oboInOwl:hasDefinition>
            <rdf:Description/>
        </oboInOwl:hasDefinition>
        <oboInOwl:hasDefinition>
            <rdf:Description/>
        </oboInOwl:hasDefinition>
        <oboInOwl:hasExactSynonym>
            <rdf:Description/>
        </oboInOwl:hasExactSynonym>
        <oboInOwl:hasExactSynonym>
            <rdf:Description/>
        </oboInOwl:hasExactSynonym>
        <oboInOwl:hasExactSynonym>
            <rdf:Description/>
        </oboInOwl:hasExactSynonym>
        <oboInOwl:hasExactSynonym>
            <rdf:Description/>
        </oboInOwl:hasExactSynonym>
        <oboInOwl:hasExactSynonym>
            <rdf:Description/>
        </oboInOwl:hasExactSynonym>
        <oboInOwl:hasExactSynonym>
            <rdf:Description/>
        </oboInOwl:hasExactSynonym>
        <oboInOwl:hasExactSynonym>
            <rdf:Description/>
        </oboInOwl:hasExactSynonym>
        <oboInOwl:hasExactSynonym>
            <rdf:Description/>
        </oboInOwl:hasExactSynonym>
        <oboInOwl:hasExactSynonym>
            <rdf:Description/>
        </oboInOwl:hasExactSynonym>
        <oboInOwl:hasExactSynonym>
            <rdf:Description/>
        </oboInOwl:hasExactSynonym>
        <oboInOwl:hasExactSynonym>
            <rdf:Description/>
        </oboInOwl:hasExactSynonym>
        <oboInOwl:hasExactSynonym>
            <rdf:Description/>
        </oboInOwl:hasExactSynonym>
        <oboInOwl:hasExactSynonym>
            <rdf:Description/>
        </oboInOwl:hasExactSynonym>
        <oboInOwl:hasExactSynonym>
            <rdf:Description/>
        </oboInOwl:hasExactSynonym>
        <oboInOwl:hasExactSynonym>
            <rdf:Description/>
        </oboInOwl:hasExactSynonym>
        <oboInOwl:hasExactSynonym>
            <rdf:Description/>
        </oboInOwl:hasExactSynonym>
        <oboInOwl:hasExactSynonym>
            <rdf:Description/>
        </oboInOwl:hasExactSynonym>
        <oboInOwl:hasExactSynonym>
            <rdf:Description/>
        </oboInOwl:hasExactSynonym>
        <oboInOwl:hasExactSynonym>
            <rdf:Description/>
        </oboInOwl:hasExactSynonym>
        <oboInOwl:hasExactSynonym>
            <rdf:Description/>
        </oboInOwl:hasExactSynonym>
        <oboInOwl:hasExactSynonym>
            <rdf:Description/>
        </oboInOwl:hasExactSynonym>
        <oboInOwl:hasExactSynonym>
            <rdf:Description/>
        </oboInOwl:hasExactSynonym>
        <oboInOwl:hasExactSynonym>
            <rdf:Description/>
        </oboInOwl:hasExactSynonym>
        <oboInOwl:hasExactSynonym>
            <rdf:Description/>
        </oboInOwl:hasExactSynonym>
        <oboInOwl:hasExactSynonym>
            <rdf:Description/>
        </oboInOwl:hasExactSynonym>
        <oboInOwl:hasExactSynonym>
            <rdf:Description/>
        </oboInOwl:hasExactSynonym>
        <oboInOwl:hasExactSynonym>
            <rdf:Description/>
        </oboInOwl:hasExactSynonym>
        <oboInOwl:hasExactSynonym>
            <rdf:Description/>
        </oboInOwl:hasExactSynonym>
        <oboInOwl:hasExactSynonym>
            <rdf:Description/>
        </oboInOwl:hasExactSynonym>
        <oboInOwl:hasExactSynonym>
            <rdf:Description/>
        </oboInOwl:hasExactSynonym>
        <oboInOwl:hasExactSynonym>
            <rdf:Description/>
        </oboInOwl:hasExactSynonym>
        <oboInOwl:hasExactSynonym>
            <rdf:Description/>
        </oboInOwl:hasExactSynonym>
        <oboInOwl:hasExactSynonym>
            <rdf:Description/>
        </oboInOwl:hasExactSynonym>
        <oboInOwl:hasExactSynonym>
            <rdf:Description/>
        </oboInOwl:hasExactSynonym>
        <oboInOwl:hasExactSynonym>
            <rdf:Description/>
        </oboInOwl:hasExactSynonym>
        <oboInOwl:hasExactSynonym>
            <rdf:Description/>
        </oboInOwl:hasExactSynonym>
        <oboInOwl:hasExactSynonym>
            <rdf:Description/>
        </oboInOwl:hasExactSynonym>
        <oboInOwl:hasExactSynonym>
            <rdf:Description/>
        </oboInOwl:hasExactSynonym>
        <oboInOwl:hasExactSynonym>
            <rdf:Description/>
        </oboInOwl:hasExactSynonym>
        <oboInOwl:hasExactSynonym>
            <rdf:Description/>
        </oboInOwl:hasExactSynonym>
        <oboInOwl:hasExactSynonym>
            <rdf:Description/>
        </oboInOwl:hasExactSynonym>
        <oboInOwl:hasExactSynonym>
            <rdf:Description/>
        </oboInOwl:hasExactSynonym>
        <oboInOwl:hasExactSynonym>
            <rdf:Description/>
        </oboInOwl:hasExactSynonym>
        <oboInOwl:hasExactSynonym>
            <rdf:Description/>
        </oboInOwl:hasExactSynonym>
        <oboInOwl:hasExactSynonym>
            <rdf:Description/>
        </oboInOwl:hasExactSynonym>
        <oboInOwl:hasExactSynonym>
            <rdf:Description/>
        </oboInOwl:hasExactSynonym>
        <oboInOwl:hasDefinition>
            <rdf:Description/>
        </oboInOwl:hasDefinition>
        <oboInOwl:hasExactSynonym>
            <rdf:Description/>
        </oboInOwl:hasExactSynonym>
        <oboInOwl:hasExactSynonym>
            <rdf:Description/>
        </oboInOwl:hasExactSynonym>
        <oboInOwl:hasExactSynonym>
            <rdf:Description/>
        </oboInOwl:hasExactSynonym>
        <oboInOwl:hasDefinition>
            <rdf:Description/>
        </oboInOwl:hasDefinition>
        <oboInOwl:hasExactSynonym>
            <rdf:Description/>
        </oboInOwl:hasExactSynonym>
        <oboInOwl:hasExactSynonym>
            <rdf:Description/>
        </oboInOwl:hasExactSynonym>
        <oboInOwl:hasExactSynonym>
            <rdf:Description/>
        </oboInOwl:hasExactSynonym>
        <oboInOwl:hasExactSynonym>
            <rdf:Description/>
        </oboInOwl:hasExactSynonym>
        <oboInOwl:hasExactSynonym>
            <rdf:Description/>
        </oboInOwl:hasExactSynonym>
        <oboInOwl:hasExactSynonym>
            <rdf:Description/>
        </oboInOwl:hasExactSynonym>
        <oboInOwl:hasExactSynonym>
            <rdf:Description/>
        </oboInOwl:hasExactSynonym>
        <oboInOwl:hasExactSynonym>
            <rdf:Description/>
        </oboInOwl:hasExactSynonym>
        <oboInOwl:hasExactSynonym>
            <rdf:Description/>
        </oboInOwl:hasExactSynonym>
        <oboInOwl:hasExactSynonym>
            <rdf:Description/>
        </oboInOwl:hasExactSynonym>
        <oboInOwl:hasExactSynonym>
            <rdf:Description/>
        </oboInOwl:hasExactSynonym>
        <oboInOwl:hasExactSynonym>
            <rdf:Description/>
        </oboInOwl:hasExactSynonym>
        <oboInOwl:hasExactSynonym>
            <rdf:Description/>
        </oboInOwl:hasExactSynonym>
        <oboInOwl:hasDefinition>
            <rdf:Description/>
        </oboInOwl:hasDefinition>
        <oboInOwl:hasDefinition>
            <rdf:Description/>
        </oboInOwl:hasDefinition>
        <oboInOwl:hasDefinition>
            <rdf:Description/>
        </oboInOwl:hasDefinition>
        <oboInOwl:hasExactSynonym>
            <rdf:Description/>
        </oboInOwl:hasExactSynonym>
        <oboInOwl:hasExactSynonym>
            <rdf:Description/>
        </oboInOwl:hasExactSynonym>
        <oboInOwl:hasExactSynonym>
            <rdf:Description/>
        </oboInOwl:hasExactSynonym>
        <oboInOwl:hasExactSynonym>
            <rdf:Description/>
        </oboInOwl:hasExactSynonym>
        <oboInOwl:hasExactSynonym>
            <rdf:Description/>
        </oboInOwl:hasExactSynonym>
        <oboInOwl:hasExactSynonym>
            <rdf:Description/>
        </oboInOwl:hasExactSynonym>
        <oboInOwl:hasExactSynonym>
            <rdf:Description/>
        </oboInOwl:hasExactSynonym>
        <oboInOwl:hasExactSynonym>
            <rdf:Description/>
        </oboInOwl:hasExactSynonym>
        <oboInOwl:hasExactSynonym>
            <rdf:Description/>
        </oboInOwl:hasExactSynonym>
        <oboInOwl:hasDefinition>
            <rdf:Description/>
        </oboInOwl:hasDefinition>
        <oboInOwl:hasExactSynonym>
            <rdf:Description/>
        </oboInOwl:hasExactSynonym>
        <oboInOwl:hasDefinition>
            <rdf:Description/>
        </oboInOwl:hasDefinition>
        <oboInOwl:hasExactSynonym>
            <rdf:Description/>
        </oboInOwl:hasExactSynonym>
        <oboInOwl:hasDefinition>
            <rdf:Description/>
        </oboInOwl:hasDefinition>
        <oboInOwl:hasExactSynonym>
            <rdf:Description/>
        </oboInOwl:hasExactSynonym>
        <oboInOwl:hasExactSynonym>
            <rdf:Description/>
        </oboInOwl:hasExactSynonym>
        <oboInOwl:hasExactSynonym>
            <rdf:Description/>
        </oboInOwl:hasExactSynonym>
        <oboInOwl:hasExactSynonym>
            <rdf:Description/>
        </oboInOwl:hasExactSynonym>
        <oboInOwl:hasExactSynonym>
            <rdf:Description/>
        </oboInOwl:hasExactSynonym>
        <oboInOwl:hasExactSynonym>
            <rdf:Description/>
        </oboInOwl:hasExactSynonym>
        <oboInOwl:hasExactSynonym>
            <rdf:Description/>
        </oboInOwl:hasExactSynonym>
        <oboInOwl:hasExactSynonym>
            <rdf:Description/>
        </oboInOwl:hasExactSynonym>
        <oboInOwl:hasExactSynonym>
            <rdf:Description/>
        </oboInOwl:hasExactSynonym>
        <oboInOwl:hasExactSynonym>
            <rdf:Description/>
        </oboInOwl:hasExactSynonym>
        <oboInOwl:hasExactSynonym>
            <rdf:Description/>
        </oboInOwl:hasExactSynonym>
        <oboInOwl:hasExactSynonym>
            <rdf:Description/>
        </oboInOwl:hasExactSynonym>
        <oboInOwl:hasExactSynonym>
            <rdf:Description/>
        </oboInOwl:hasExactSynonym>
        <oboInOwl:hasExactSynonym>
            <rdf:Description/>
        </oboInOwl:hasExactSynonym>
        <oboInOwl:hasExactSynonym>
            <rdf:Description/>
        </oboInOwl:hasExactSynonym>
        <oboInOwl:hasExactSynonym>
            <rdf:Description/>
        </oboInOwl:hasExactSynonym>
        <oboInOwl:hasExactSynonym>
            <rdf:Description/>
        </oboInOwl:hasExactSynonym>
        <oboInOwl:hasExactSynonym>
            <rdf:Description/>
        </oboInOwl:hasExactSynonym>
        <oboInOwl:hasExactSynonym>
            <rdf:Description/>
        </oboInOwl:hasExactSynonym>
        <oboInOwl:hasExactSynonym>
            <rdf:Description/>
        </oboInOwl:hasExactSynonym>
        <oboInOwl:hasExactSynonym>
            <rdf:Description/>
        </oboInOwl:hasExactSynonym>
        <oboInOwl:hasDefinition>
            <rdf:Description/>
        </oboInOwl:hasDefinition>
        <oboInOwl:hasExactSynonym>
            <rdf:Description/>
        </oboInOwl:hasExactSynonym>
        <oboInOwl:hasExactSynonym>
            <rdf:Description/>
        </oboInOwl:hasExactSynonym>
        <oboInOwl:hasExactSynonym>
            <rdf:Description/>
        </oboInOwl:hasExactSynonym>
        <oboInOwl:hasExactSynonym>
            <rdf:Description/>
        </oboInOwl:hasExactSynonym>
        <oboInOwl:hasDefinition>
            <rdf:Description/>
        </oboInOwl:hasDefinition>
        <oboInOwl:hasExactSynonym>
            <rdf:Description/>
        </oboInOwl:hasExactSynonym>
        <oboInOwl:hasDefinition>
            <rdf:Description/>
        </oboInOwl:hasDefinition>
        <oboInOwl:hasExactSynonym>
            <rdf:Description/>
        </oboInOwl:hasExactSynonym>
        <oboInOwl:hasExactSynonym>
            <rdf:Description/>
        </oboInOwl:hasExactSynonym>
        <oboInOwl:hasDefinition>
            <rdf:Description/>
        </oboInOwl:hasDefinition>
        <oboInOwl:hasExactSynonym>
            <rdf:Description/>
        </oboInOwl:hasExactSynonym>
        <oboInOwl:hasExactSynonym>
            <rdf:Description/>
        </oboInOwl:hasExactSynonym>
        <oboInOwl:hasDefinition>
            <rdf:Description/>
        </oboInOwl:hasDefinition>
        <oboInOwl:hasExactSynonym>
            <rdf:Description/>
        </oboInOwl:hasExactSynonym>
        <oboInOwl:hasExactSynonym>
            <rdf:Description/>
        </oboInOwl:hasExactSynonym>
        <oboInOwl:hasExactSynonym>
            <rdf:Description/>
        </oboInOwl:hasExactSynonym>
        <oboInOwl:hasExactSynonym>
            <rdf:Description/>
        </oboInOwl:hasExactSynonym>
        <oboInOwl:hasDefinition>
            <rdf:Description/>
        </oboInOwl:hasDefinition>
        <oboInOwl:hasExactSynonym>
            <rdf:Description/>
        </oboInOwl:hasExactSynonym>
        <oboInOwl:hasExactSynonym>
            <rdf:Description/>
        </oboInOwl:hasExactSynonym>
        <oboInOwl:hasExactSynonym>
            <rdf:Description/>
        </oboInOwl:hasExactSynonym>
        <oboInOwl:hasExactSynonym>
            <rdf:Description/>
        </oboInOwl:hasExactSynonym>
        <oboInOwl:hasExactSynonym>
            <rdf:Description/>
        </oboInOwl:hasExactSynonym>
        <oboInOwl:hasExactSynonym>
            <rdf:Description/>
        </oboInOwl:hasExactSynonym>
        <oboInOwl:hasDefinition>
            <rdf:Description/>
        </oboInOwl:hasDefinition>
        <oboInOwl:hasExactSynonym>
            <rdf:Description/>
        </oboInOwl:hasExactSynonym>
        <oboInOwl:hasExactSynonym>
            <rdf:Description/>
        </oboInOwl:hasExactSynonym>
        <oboInOwl:hasExactSynonym>
            <rdf:Description/>
        </oboInOwl:hasExactSynonym>
        <oboInOwl:hasExactSynonym>
            <rdf:Description/>
        </oboInOwl:hasExactSynonym>
        <oboInOwl:hasDefinition>
            <rdf:Description/>
        </oboInOwl:hasDefinition>
        <oboInOwl:hasExactSynonym>
            <rdf:Description/>
        </oboInOwl:hasExactSynonym>
        <oboInOwl:hasExactSynonym>
            <rdf:Description/>
        </oboInOwl:hasExactSynonym>
        <oboInOwl:hasExactSynonym>
            <rdf:Description/>
        </oboInOwl:hasExactSynonym>
        <oboInOwl:hasExactSynonym>
            <rdf:Description/>
        </oboInOwl:hasExactSynonym>
        <oboInOwl:hasExactSynonym>
            <rdf:Description/>
        </oboInOwl:hasExactSynonym>
        <oboInOwl:hasExactSynonym>
            <rdf:Description/>
        </oboInOwl:hasExactSynonym>
        <oboInOwl:hasExactSynonym>
            <rdf:Description/>
        </oboInOwl:hasExactSynonym>
        <oboInOwl:hasExactSynonym>
            <rdf:Description/>
        </oboInOwl:hasExactSynonym>
        <oboInOwl:hasExactSynonym>
            <rdf:Description/>
        </oboInOwl:hasExactSynonym>
        <oboInOwl:hasExactSynonym>
            <rdf:Description/>
        </oboInOwl:hasExactSynonym>
        <oboInOwl:hasDefinition>
            <rdf:Description/>
        </oboInOwl:hasDefinition>
        <oboInOwl:hasDefinition>
            <rdf:Description/>
        </oboInOwl:hasDefinition>
        <oboInOwl:hasExactSynonym>
            <rdf:Description/>
        </oboInOwl:hasExactSynonym>
        <oboInOwl:hasExactSynonym>
            <rdf:Description/>
        </oboInOwl:hasExactSynonym>
        <oboInOwl:hasExactSynonym>
            <rdf:Description/>
        </oboInOwl:hasExactSynonym>
        <oboInOwl:hasExactSynonym>
            <rdf:Description/>
        </oboInOwl:hasExactSynonym>
        <oboInOwl:hasExactSynonym>
            <rdf:Description/>
        </oboInOwl:hasExactSynonym>
        <oboInOwl:hasExactSynonym>
            <rdf:Description/>
        </oboInOwl:hasExactSynonym>
        <oboInOwl:hasExactSynonym>
            <rdf:Description/>
        </oboInOwl:hasExactSynonym>
        <oboInOwl:hasExactSynonym>
            <rdf:Description/>
        </oboInOwl:hasExactSynonym>
        <oboInOwl:hasExactSynonym>
            <rdf:Description/>
        </oboInOwl:hasExactSynonym>
        <oboInOwl:hasDefinition>
            <rdf:Description/>
        </oboInOwl:hasDefinition>
        <oboInOwl:hasDefinition>
            <rdf:Description/>
        </oboInOwl:hasDefinition>
        <oboInOwl:hasDefinition>
            <rdf:Description/>
        </oboInOwl:hasDefinition>
        <oboInOwl:hasDefinition>
            <rdf:Description/>
        </oboInOwl:hasDefinition>
        <oboInOwl:hasDefinition>
            <rdf:Description/>
        </oboInOwl:hasDefinition>
        <oboInOwl:hasDefinition>
            <rdf:Description/>
        </oboInOwl:hasDefinition>
        <oboInOwl:hasDefinition>
            <rdf:Description/>
        </oboInOwl:hasDefinition>
        <oboInOwl:hasExactSynonym>
            <rdf:Description/>
        </oboInOwl:hasExactSynonym>
        <oboInOwl:hasExactSynonym>
            <rdf:Description/>
        </oboInOwl:hasExactSynonym>
        <oboInOwl:hasDefinition>
            <rdf:Description/>
        </oboInOwl:hasDefinition>
        <oboInOwl:hasExactSynonym>
            <rdf:Description/>
        </oboInOwl:hasExactSynonym>
        <oboInOwl:hasExactSynonym>
            <rdf:Description/>
        </oboInOwl:hasExactSynonym>
        <oboInOwl:hasExactSynonym>
            <rdf:Description/>
        </oboInOwl:hasExactSynonym>
        <oboInOwl:hasDefinition>
            <rdf:Description/>
        </oboInOwl:hasDefinition>
        <oboInOwl:hasExactSynonym>
            <rdf:Description/>
        </oboInOwl:hasExactSynonym>
        <oboInOwl:hasDefinition>
            <rdf:Description/>
        </oboInOwl:hasDefinition>
        <oboInOwl:hasExactSynonym>
            <rdf:Description/>
        </oboInOwl:hasExactSynonym>
        <oboInOwl:hasDefinition>
            <rdf:Description/>
        </oboInOwl:hasDefinition>
        <oboInOwl:hasDefinition>
            <rdf:Description/>
        </oboInOwl:hasDefinition>
        <oboInOwl:hasDefinition>
            <rdf:Description/>
        </oboInOwl:hasDefinition>
        <oboInOwl:hasDefinition>
            <rdf:Description/>
        </oboInOwl:hasDefinition>
        <oboInOwl:hasDefinition>
            <rdf:Description/>
        </oboInOwl:hasDefinition>
        <oboInOwl:hasDefinition>
            <rdf:Description/>
        </oboInOwl:hasDefinition>
        <oboInOwl:hasDefinition>
            <rdf:Description/>
        </oboInOwl:hasDefinition>
        <oboInOwl:hasExactSynonym>
            <rdf:Description/>
        </oboInOwl:hasExactSynonym>
        <oboInOwl:hasDefinition>
            <rdf:Description/>
        </oboInOwl:hasDefinition>
        <oboInOwl:hasDefinition>
            <rdf:Description/>
        </oboInOwl:hasDefinition>
        <oboInOwl:hasDefinition>
            <rdf:Description/>
        </oboInOwl:hasDefinition>
        <oboInOwl:hasDefinition>
            <rdf:Description/>
        </oboInOwl:hasDefinition>
        <oboInOwl:hasDefinition>
            <rdf:Description/>
        </oboInOwl:hasDefinition>
        <oboInOwl:hasDefinition>
            <rdf:Description/>
        </oboInOwl:hasDefinition>
        <oboInOwl:hasExactSynonym>
            <rdf:Description/>
        </oboInOwl:hasExactSynonym>
        <oboInOwl:hasExactSynonym>
            <rdf:Description/>
        </oboInOwl:hasExactSynonym>
        <oboInOwl:hasDefinition>
            <rdf:Description/>
        </oboInOwl:hasDefinition>
        <oboInOwl:hasExactSynonym>
            <rdf:Description/>
        </oboInOwl:hasExactSynonym>
        <oboInOwl:hasExactSynonym>
            <rdf:Description/>
        </oboInOwl:hasExactSynonym>
        <oboInOwl:hasExactSynonym>
            <rdf:Description/>
        </oboInOwl:hasExactSynonym>
        <oboInOwl:hasDefinition>
            <rdf:Description/>
        </oboInOwl:hasDefinition>
        <oboInOwl:hasExactSynonym>
            <rdf:Description/>
        </oboInOwl:hasExactSynonym>
        <oboInOwl:hasDefinition>
            <rdf:Description/>
        </oboInOwl:hasDefinition>
        <oboInOwl:hasExactSynonym>
            <rdf:Description/>
        </oboInOwl:hasExactSynonym>
        <oboInOwl:hasDefinition>
            <rdf:Description/>
        </oboInOwl:hasDefinition>
        <oboInOwl:hasDefinition>
            <rdf:Description/>
        </oboInOwl:hasDefinition>
        <oboInOwl:hasExactSynonym>
            <rdf:Description/>
        </oboInOwl:hasExactSynonym>
        <oboInOwl:hasExactSynonym>
            <rdf:Description/>
        </oboInOwl:hasExactSynonym>
        <oboInOwl:hasDefinition>
            <rdf:Description/>
        </oboInOwl:hasDefinition>
        <oboInOwl:hasExactSynonym>
            <rdf:Description/>
        </oboInOwl:hasExactSynonym>
        <oboInOwl:hasExactSynonym>
            <rdf:Description/>
        </oboInOwl:hasExactSynonym>
        <oboInOwl:hasExactSynonym>
            <rdf:Description/>
        </oboInOwl:hasExactSynonym>
        <oboInOwl:hasExactSynonym>
            <rdf:Description/>
        </oboInOwl:hasExactSynonym>
        <oboInOwl:hasDefinition>
            <rdf:Description/>
        </oboInOwl:hasDefinition>
        <oboInOwl:hasDefinition>
            <rdf:Description/>
        </oboInOwl:hasDefinition>
        <oboInOwl:hasDefinition>
            <rdf:Description/>
        </oboInOwl:hasDefinition>
        <oboInOwl:hasDefinition>
            <rdf:Description/>
        </oboInOwl:hasDefinition>
        <oboInOwl:hasDefinition>
            <rdf:Description/>
        </oboInOwl:hasDefinition>
        <oboInOwl:hasDefinition>
            <rdf:Description/>
        </oboInOwl:hasDefinition>
        <oboInOwl:hasDefinition>
            <rdf:Description/>
        </oboInOwl:hasDefinition>
        <oboInOwl:hasDefinition>
            <rdf:Description/>
        </oboInOwl:hasDefinition>
        <oboInOwl:hasDefinition>
            <rdf:Description/>
        </oboInOwl:hasDefinition>
        <oboInOwl:hasDefinition>
            <rdf:Description/>
        </oboInOwl:hasDefinition>
        <oboInOwl:hasDefinition>
            <rdf:Description/>
        </oboInOwl:hasDefinition>
        <oboInOwl:hasDefinition>
            <rdf:Description/>
        </oboInOwl:hasDefinition>
        <oboInOwl:hasDefinition>
            <rdf:Description/>
        </oboInOwl:hasDefinition>
        <oboInOwl:hasExactSynonym>
            <rdf:Description/>
        </oboInOwl:hasExactSynonym>
        <oboInOwl:hasExactSynonym>
            <rdf:Description/>
        </oboInOwl:hasExactSynonym>
        <oboInOwl:hasExactSynonym>
            <rdf:Description/>
        </oboInOwl:hasExactSynonym>
        <oboInOwl:hasExactSynonym>
            <rdf:Description/>
        </oboInOwl:hasExactSynonym>
        <oboInOwl:hasDefinition>
            <rdf:Description/>
        </oboInOwl:hasDefinition>
        <oboInOwl:hasExactSynonym>
            <rdf:Description/>
        </oboInOwl:hasExactSynonym>
        <oboInOwl:hasExactSynonym>
            <rdf:Description/>
        </oboInOwl:hasExactSynonym>
        <oboInOwl:hasDefinition>
            <rdf:Description/>
        </oboInOwl:hasDefinition>
        <oboInOwl:hasExactSynonym>
            <rdf:Description/>
        </oboInOwl:hasExactSynonym>
        <oboInOwl:hasDefinition>
            <rdf:Description/>
        </oboInOwl:hasDefinition>
        <oboInOwl:hasDefinition>
            <rdf:Description/>
        </oboInOwl:hasDefinition>
        <oboInOwl:hasExactSynonym>
            <rdf:Description/>
        </oboInOwl:hasExactSynonym>
        <oboInOwl:hasDefinition>
            <rdf:Description/>
        </oboInOwl:hasDefinition>
        <oboInOwl:hasExactSynonym>
            <rdf:Description/>
        </oboInOwl:hasExactSynonym>
        <oboInOwl:hasDefinition>
            <rdf:Description/>
        </oboInOwl:hasDefinition>
        <oboInOwl:hasDefinition>
            <rdf:Description/>
        </oboInOwl:hasDefinition>
        <oboInOwl:hasDefinition>
            <rdf:Description/>
        </oboInOwl:hasDefinition>
        <oboInOwl:hasExactSynonym>
            <rdf:Description/>
        </oboInOwl:hasExactSynonym>
        <oboInOwl:hasExactSynonym>
            <rdf:Description/>
        </oboInOwl:hasExactSynonym>
        <oboInOwl:hasDefinition>
            <rdf:Description/>
        </oboInOwl:hasDefinition>
        <oboInOwl:hasExactSynonym>
            <rdf:Description/>
        </oboInOwl:hasExactSynonym>
        <oboInOwl:hasExactSynonym>
            <rdf:Description/>
        </oboInOwl:hasExactSynonym>
        <oboInOwl:hasExactSynonym>
            <rdf:Description/>
        </oboInOwl:hasExactSynonym>
        <oboInOwl:hasDefinition>
            <rdf:Description/>
        </oboInOwl:hasDefinition>
        <oboInOwl:hasExactSynonym>
            <rdf:Description/>
        </oboInOwl:hasExactSynonym>
        <oboInOwl:hasDefinition>
            <rdf:Description/>
        </oboInOwl:hasDefinition>
        <oboInOwl:hasDefinition>
            <rdf:Description/>
        </oboInOwl:hasDefinition>
        <oboInOwl:hasDefinition>
            <rdf:Description/>
        </oboInOwl:hasDefinition>
        <oboInOwl:hasDefinition>
            <rdf:Description/>
        </oboInOwl:hasDefinition>
        <oboInOwl:hasDefinition>
            <rdf:Description/>
        </oboInOwl:hasDefinition>
        <oboInOwl:hasDefinition>
            <rdf:Description/>
        </oboInOwl:hasDefinition>
        <oboInOwl:hasDefinition>
            <rdf:Description/>
        </oboInOwl:hasDefinition>
        <oboInOwl:hasDefinition>
            <rdf:Description/>
        </oboInOwl:hasDefinition>
        <oboInOwl:hasDefinition>
            <rdf:Description/>
        </oboInOwl:hasDefinition>
        <oboInOwl:hasExactSynonym>
            <rdf:Description/>
        </oboInOwl:hasExactSynonym>
        <oboInOwl:hasDefinition>
            <rdf:Description/>
        </oboInOwl:hasDefinition>
        <oboInOwl:hasExactSynonym>
            <rdf:Description/>
        </oboInOwl:hasExactSynonym>
        <oboInOwl:hasDefinition>
            <rdf:Description/>
        </oboInOwl:hasDefinition>
        <oboInOwl:hasDefinition>
            <rdf:Description/>
        </oboInOwl:hasDefinition>
        <oboInOwl:hasDefinition>
            <rdf:Description/>
        </oboInOwl:hasDefinition>
        <oboInOwl:hasExactSynonym>
            <rdf:Description/>
        </oboInOwl:hasExactSynonym>
        <oboInOwl:hasExactSynonym>
            <rdf:Description/>
        </oboInOwl:hasExactSynonym>
        <oboInOwl:hasDefinition>
            <rdf:Description/>
        </oboInOwl:hasDefinition>
        <oboInOwl:hasExactSynonym>
            <rdf:Description/>
        </oboInOwl:hasExactSynonym>
        <oboInOwl:hasDefinition>
            <rdf:Description/>
        </oboInOwl:hasDefinition>
        <oboInOwl:hasDefinition>
            <rdf:Description/>
        </oboInOwl:hasDefinition>
        <oboInOwl:hasDefinition>
            <rdf:Description/>
        </oboInOwl:hasDefinition>
        <oboInOwl:hasDefinition>
            <rdf:Description/>
        </oboInOwl:hasDefinition>
        <oboInOwl:hasExactSynonym>
            <rdf:Description/>
        </oboInOwl:hasExactSynonym>
        <oboInOwl:hasExactSynonym>
            <rdf:Description/>
        </oboInOwl:hasExactSynonym>
        <oboInOwl:hasDefinition>
            <rdf:Description/>
        </oboInOwl:hasDefinition>
        <oboInOwl:hasExactSynonym>
            <rdf:Description/>
        </oboInOwl:hasExactSynonym>
        <oboInOwl:hasDefinition>
            <rdf:Description/>
        </oboInOwl:hasDefinition>
        <oboInOwl:hasExactSynonym>
            <rdf:Description/>
        </oboInOwl:hasExactSynonym>
        <oboInOwl:hasDefinition>
            <rdf:Description/>
        </oboInOwl:hasDefinition>
        <oboInOwl:hasDefinition>
            <rdf:Description/>
        </oboInOwl:hasDefinition>
        <oboInOwl:hasDefinition>
            <rdf:Description/>
        </oboInOwl:hasDefinition>
        <oboInOwl:hasExactSynonym>
            <rdf:Description/>
        </oboInOwl:hasExactSynonym>
        <oboInOwl:hasDefinition>
            <rdf:Description/>
        </oboInOwl:hasDefinition>
        <oboInOwl:hasExactSynonym>
            <rdf:Description/>
        </oboInOwl:hasExactSynonym>
        <oboInOwl:hasExactSynonym>
            <rdf:Description/>
        </oboInOwl:hasExactSynonym>
        <oboInOwl:hasDefinition>
            <rdf:Description/>
        </oboInOwl:hasDefinition>
        <oboInOwl:hasDefinition>
            <rdf:Description/>
        </oboInOwl:hasDefinition>
        <oboInOwl:hasDefinition>
            <rdf:Description/>
        </oboInOwl:hasDefinition>
        <oboInOwl:hasExactSynonym>
            <rdf:Description/>
        </oboInOwl:hasExactSynonym>
        <oboInOwl:hasExactSynonym>
            <rdf:Description/>
        </oboInOwl:hasExactSynonym>
        <oboInOwl:hasDefinition>
            <rdf:Description/>
        </oboInOwl:hasDefinition>
        <oboInOwl:hasDefinition>
            <rdf:Description/>
        </oboInOwl:hasDefinition>
        <oboInOwl:hasDefinition>
            <rdf:Description/>
        </oboInOwl:hasDefinition>
        <oboInOwl:hasExactSynonym>
            <rdf:Description/>
        </oboInOwl:hasExactSynonym>
        <oboInOwl:hasExactSynonym>
            <rdf:Description/>
        </oboInOwl:hasExactSynonym>
        <oboInOwl:hasDefinition>
            <rdf:Description/>
        </oboInOwl:hasDefinition>
        <oboInOwl:hasExactSynonym>
            <rdf:Description/>
        </oboInOwl:hasExactSynonym>
        <oboInOwl:hasDefinition>
            <rdf:Description/>
        </oboInOwl:hasDefinition>
        <oboInOwl:hasExactSynonym>
            <rdf:Description/>
        </oboInOwl:hasExactSynonym>
        <oboInOwl:hasExactSynonym>
            <rdf:Description/>
        </oboInOwl:hasExactSynonym>
        <oboInOwl:hasExactSynonym>
            <rdf:Description/>
        </oboInOwl:hasExactSynonym>
        <oboInOwl:hasDefinition>
            <rdf:Description/>
        </oboInOwl:hasDefinition>
        <oboInOwl:hasExactSynonym>
            <rdf:Description/>
        </oboInOwl:hasExactSynonym>
        <oboInOwl:hasExactSynonym>
            <rdf:Description/>
        </oboInOwl:hasExactSynonym>
        <oboInOwl:hasDefinition>
            <rdf:Description/>
        </oboInOwl:hasDefinition>
        <oboInOwl:hasExactSynonym>
            <rdf:Description/>
        </oboInOwl:hasExactSynonym>
        <oboInOwl:hasExactSynonym>
            <rdf:Description/>
        </oboInOwl:hasExactSynonym>
        <oboInOwl:hasExactSynonym>
            <rdf:Description/>
        </oboInOwl:hasExactSynonym>
        <oboInOwl:hasExactSynonym>
            <rdf:Description/>
        </oboInOwl:hasExactSynonym>
        <oboInOwl:hasExactSynonym>
            <rdf:Description/>
        </oboInOwl:hasExactSynonym>
        <oboInOwl:hasExactSynonym>
            <rdf:Description/>
        </oboInOwl:hasExactSynonym>
        <oboInOwl:hasExactSynonym>
            <rdf:Description/>
        </oboInOwl:hasExactSynonym>
        <oboInOwl:hasExactSynonym>
            <rdf:Description/>
        </oboInOwl:hasExactSynonym>
        <oboInOwl:hasExactSynonym>
            <rdf:Description/>
        </oboInOwl:hasExactSynonym>
        <oboInOwl:hasDefinition>
            <rdf:Description/>
        </oboInOwl:hasDefinition>
        <oboInOwl:hasExactSynonym>
            <rdf:Description/>
        </oboInOwl:hasExactSynonym>
        <oboInOwl:hasDefinition>
            <rdf:Description/>
        </oboInOwl:hasDefinition>
        <oboInOwl:hasExactSynonym>
            <rdf:Description/>
        </oboInOwl:hasExactSynonym>
        <oboInOwl:hasExactSynonym>
            <rdf:Description/>
        </oboInOwl:hasExactSynonym>
        <oboInOwl:hasDefinition>
            <rdf:Description/>
        </oboInOwl:hasDefinition>
        <oboInOwl:hasExactSynonym>
            <rdf:Description/>
        </oboInOwl:hasExactSynonym>
        <oboInOwl:hasExactSynonym>
            <rdf:Description/>
        </oboInOwl:hasExactSynonym>
        <oboInOwl:hasExactSynonym>
            <rdf:Description/>
        </oboInOwl:hasExactSynonym>
        <oboInOwl:hasExactSynonym>
            <rdf:Description/>
        </oboInOwl:hasExactSynonym>
        <oboInOwl:hasDefinition>
            <rdf:Description/>
        </oboInOwl:hasDefinition>
        <oboInOwl:hasExactSynonym>
            <rdf:Description/>
        </oboInOwl:hasExactSynonym>
        <oboInOwl:hasExactSynonym>
            <rdf:Description/>
        </oboInOwl:hasExactSynonym>
        <oboInOwl:hasExactSynonym>
            <rdf:Description/>
        </oboInOwl:hasExactSynonym>
        <oboInOwl:hasExactSynonym>
            <rdf:Description/>
        </oboInOwl:hasExactSynonym>
        <oboInOwl:hasExactSynonym>
            <rdf:Description/>
        </oboInOwl:hasExactSynonym>
        <oboInOwl:hasExactSynonym>
            <rdf:Description/>
        </oboInOwl:hasExactSynonym>
        <oboInOwl:hasDefinition>
            <rdf:Description/>
        </oboInOwl:hasDefinition>
        <oboInOwl:hasExactSynonym>
            <rdf:Description/>
        </oboInOwl:hasExactSynonym>
        <oboInOwl:hasDefinition>
            <rdf:Description/>
        </oboInOwl:hasDefinition>
        <oboInOwl:hasExactSynonym>
            <rdf:Description/>
        </oboInOwl:hasExactSynonym>
        <oboInOwl:hasExactSynonym>
            <rdf:Description/>
        </oboInOwl:hasExactSynonym>
        <oboInOwl:hasExactSynonym>
            <rdf:Description/>
        </oboInOwl:hasExactSynonym>
        <oboInOwl:hasDefinition>
            <rdf:Description/>
        </oboInOwl:hasDefinition>
        <oboInOwl:hasExactSynonym>
            <rdf:Description/>
        </oboInOwl:hasExactSynonym>
        <oboInOwl:hasDefinition>
            <rdf:Description/>
        </oboInOwl:hasDefinition>
        <oboInOwl:hasExactSynonym>
            <rdf:Description/>
        </oboInOwl:hasExactSynonym>
        <oboInOwl:hasExactSynonym>
            <rdf:Description/>
        </oboInOwl:hasExactSynonym>
        <oboInOwl:hasExactSynonym>
            <rdf:Description/>
        </oboInOwl:hasExactSynonym>
        <oboInOwl:hasDefinition>
            <rdf:Description/>
        </oboInOwl:hasDefinition>
        <oboInOwl:hasExactSynonym>
            <rdf:Description/>
        </oboInOwl:hasExactSynonym>
        <oboInOwl:hasDefinition>
            <rdf:Description/>
        </oboInOwl:hasDefinition>
        <oboInOwl:hasExactSynonym>
            <rdf:Description/>
        </oboInOwl:hasExactSynonym>
        <oboInOwl:hasDefinition>
            <rdf:Description/>
        </oboInOwl:hasDefinition>
        <oboInOwl:hasDefinition>
            <rdf:Description/>
        </oboInOwl:hasDefinition>
        <oboInOwl:hasDefinition>
            <rdf:Description/>
        </oboInOwl:hasDefinition>
        <oboInOwl:hasDefinition>
            <rdf:Description/>
        </oboInOwl:hasDefinition>
        <oboInOwl:hasDefinition>
            <rdf:Description/>
        </oboInOwl:hasDefinition>
        <oboInOwl:hasDefinition>
            <rdf:Description/>
        </oboInOwl:hasDefinition>
        <oboInOwl:hasDefinition>
            <rdf:Description/>
        </oboInOwl:hasDefinition>
        <oboInOwl:hasExactSynonym>
            <rdf:Description/>
        </oboInOwl:hasExactSynonym>
        <oboInOwl:hasExactSynonym>
            <rdf:Description/>
        </oboInOwl:hasExactSynonym>
        <oboInOwl:hasDefinition>
            <rdf:Description/>
        </oboInOwl:hasDefinition>
        <oboInOwl:hasDefinition>
            <rdf:Description/>
        </oboInOwl:hasDefinition>
        <oboInOwl:hasDefinition>
            <rdf:Description/>
        </oboInOwl:hasDefinition>
        <oboInOwl:hasDefinition>
            <rdf:Description/>
        </oboInOwl:hasDefinition>
        <oboInOwl:hasDefinition>
            <rdf:Description/>
        </oboInOwl:hasDefinition>
        <oboInOwl:hasExactSynonym>
            <rdf:Description/>
        </oboInOwl:hasExactSynonym>
        <oboInOwl:hasDefinition>
            <rdf:Description/>
        </oboInOwl:hasDefinition>
        <oboInOwl:hasDefinition>
            <rdf:Description/>
        </oboInOwl:hasDefinition>
        <oboInOwl:hasExactSynonym>
            <rdf:Description/>
        </oboInOwl:hasExactSynonym>
        <oboInOwl:hasExactSynonym>
            <rdf:Description/>
        </oboInOwl:hasExactSynonym>
        <oboInOwl:hasExactSynonym>
            <rdf:Description/>
        </oboInOwl:hasExactSynonym>
        <oboInOwl:hasDefinition>
            <rdf:Description/>
        </oboInOwl:hasDefinition>
        <oboInOwl:hasDefinition>
            <rdf:Description/>
        </oboInOwl:hasDefinition>
        <oboInOwl:hasDefinition>
            <rdf:Description/>
        </oboInOwl:hasDefinition>
        <oboInOwl:hasExactSynonym>
            <rdf:Description/>
        </oboInOwl:hasExactSynonym>
        <oboInOwl:hasExactSynonym>
            <rdf:Description/>
        </oboInOwl:hasExactSynonym>
        <oboInOwl:hasExactSynonym>
            <rdf:Description/>
        </oboInOwl:hasExactSynonym>
        <oboInOwl:hasExactSynonym>
            <rdf:Description/>
        </oboInOwl:hasExactSynonym>
        <oboInOwl:hasDefinition>
            <rdf:Description/>
        </oboInOwl:hasDefinition>
        <oboInOwl:hasDefinition>
            <rdf:Description/>
        </oboInOwl:hasDefinition>
        <oboInOwl:hasExactSynonym>
            <rdf:Description/>
        </oboInOwl:hasExactSynonym>
        <oboInOwl:hasExactSynonym>
            <rdf:Description/>
        </oboInOwl:hasExactSynonym>
        <oboInOwl:hasExactSynonym>
            <rdf:Description/>
        </oboInOwl:hasExactSynonym>
        <oboInOwl:hasDefinition>
            <rdf:Description/>
        </oboInOwl:hasDefinition>
        <oboInOwl:hasExactSynonym>
            <rdf:Description/>
        </oboInOwl:hasExactSynonym>
        <oboInOwl:hasDefinition>
            <rdf:Description/>
        </oboInOwl:hasDefinition>
        <oboInOwl:hasExactSynonym>
            <rdf:Description/>
        </oboInOwl:hasExactSynonym>
        <oboInOwl:hasDefinition>
            <rdf:Description/>
        </oboInOwl:hasDefinition>
        <oboInOwl:hasExactSynonym>
            <rdf:Description/>
        </oboInOwl:hasExactSynonym>
        <oboInOwl:hasExactSynonym>
            <rdf:Description/>
        </oboInOwl:hasExactSynonym>
        <oboInOwl:hasExactSynonym>
            <rdf:Description/>
        </oboInOwl:hasExactSynonym>
        <oboInOwl:hasDefinition>
            <rdf:Description/>
        </oboInOwl:hasDefinition>
        <oboInOwl:hasDefinition>
            <rdf:Description/>
        </oboInOwl:hasDefinition>
        <oboInOwl:hasExactSynonym>
            <rdf:Description/>
        </oboInOwl:hasExactSynonym>
        <oboInOwl:hasExactSynonym>
            <rdf:Description/>
        </oboInOwl:hasExactSynonym>
        <oboInOwl:hasExactSynonym>
            <rdf:Description/>
        </oboInOwl:hasExactSynonym>
        <oboInOwl:hasDefinition>
            <rdf:Description/>
        </oboInOwl:hasDefinition>
        <oboInOwl:hasExactSynonym>
            <rdf:Description/>
        </oboInOwl:hasExactSynonym>
        <oboInOwl:hasExactSynonym>
            <rdf:Description/>
        </oboInOwl:hasExactSynonym>
        <oboInOwl:hasExactSynonym>
            <rdf:Description/>
        </oboInOwl:hasExactSynonym>
        <oboInOwl:hasExactSynonym>
            <rdf:Description/>
        </oboInOwl:hasExactSynonym>
        <oboInOwl:hasExactSynonym>
            <rdf:Description/>
        </oboInOwl:hasExactSynonym>
    </rdf:Description>
    


    <!-- http://purl.org/obo/owl/UO#UO_0000005 -->

    <rdf:Description rdf:about="http://purl.org/obo/owl/UO#UO_0000005">
        <rdfs:subClassOf rdf:resource="http://www.bioassayontology.org/bao#BAO_0000077"/>
        <oboInOwl:inSubset rdf:resource="http://purl.org/obo/owl/obo#unit_group_slim"/>
        <oboInOwl:hasExactSynonym>
            <rdf:Description/>
        </oboInOwl:hasExactSynonym>
        <oboInOwl:hasExactSynonym>
            <rdf:Description/>
        </oboInOwl:hasExactSynonym>
        <oboInOwl:hasExactSynonym>
            <rdf:Description/>
        </oboInOwl:hasExactSynonym>
        <oboInOwl:hasExactSynonym>
            <rdf:Description/>
        </oboInOwl:hasExactSynonym>
        <oboInOwl:hasExactSynonym>
            <rdf:Description/>
        </oboInOwl:hasExactSynonym>
        <oboInOwl:hasExactSynonym>
            <rdf:Description/>
        </oboInOwl:hasExactSynonym>
        <oboInOwl:hasExactSynonym>
            <rdf:Description/>
        </oboInOwl:hasExactSynonym>
        <oboInOwl:hasExactSynonym>
            <rdf:Description/>
        </oboInOwl:hasExactSynonym>
        <oboInOwl:hasExactSynonym>
            <rdf:Description/>
        </oboInOwl:hasExactSynonym>
        <oboInOwl:hasExactSynonym>
            <rdf:Description/>
        </oboInOwl:hasExactSynonym>
        <oboInOwl:hasExactSynonym>
            <rdf:Description/>
        </oboInOwl:hasExactSynonym>
        <oboInOwl:hasExactSynonym>
            <rdf:Description/>
        </oboInOwl:hasExactSynonym>
        <oboInOwl:hasExactSynonym>
            <rdf:Description/>
        </oboInOwl:hasExactSynonym>
        <oboInOwl:hasExactSynonym>
            <rdf:Description/>
        </oboInOwl:hasExactSynonym>
        <oboInOwl:hasExactSynonym>
            <rdf:Description/>
        </oboInOwl:hasExactSynonym>
        <oboInOwl:hasExactSynonym>
            <rdf:Description/>
        </oboInOwl:hasExactSynonym>
        <oboInOwl:hasExactSynonym>
            <rdf:Description/>
        </oboInOwl:hasExactSynonym>
        <oboInOwl:hasExactSynonym>
            <rdf:Description/>
        </oboInOwl:hasExactSynonym>
        <oboInOwl:hasExactSynonym>
            <rdf:Description/>
        </oboInOwl:hasExactSynonym>
        <oboInOwl:hasExactSynonym>
            <rdf:Description/>
        </oboInOwl:hasExactSynonym>
        <oboInOwl:hasExactSynonym>
            <rdf:Description/>
        </oboInOwl:hasExactSynonym>
        <oboInOwl:hasExactSynonym>
            <rdf:Description/>
        </oboInOwl:hasExactSynonym>
        <oboInOwl:hasExactSynonym>
            <rdf:Description/>
        </oboInOwl:hasExactSynonym>
        <oboInOwl:hasExactSynonym>
            <rdf:Description/>
        </oboInOwl:hasExactSynonym>
        <oboInOwl:hasExactSynonym>
            <rdf:Description/>
        </oboInOwl:hasExactSynonym>
        <oboInOwl:hasExactSynonym>
            <rdf:Description/>
        </oboInOwl:hasExactSynonym>
        <oboInOwl:hasExactSynonym>
            <rdf:Description/>
        </oboInOwl:hasExactSynonym>
        <oboInOwl:hasExactSynonym>
            <rdf:Description/>
        </oboInOwl:hasExactSynonym>
        <oboInOwl:hasExactSynonym>
            <rdf:Description/>
        </oboInOwl:hasExactSynonym>
        <oboInOwl:hasExactSynonym>
            <rdf:Description/>
        </oboInOwl:hasExactSynonym>
        <oboInOwl:hasExactSynonym>
            <rdf:Description/>
        </oboInOwl:hasExactSynonym>
        <oboInOwl:hasExactSynonym>
            <rdf:Description/>
        </oboInOwl:hasExactSynonym>
        <oboInOwl:hasExactSynonym>
            <rdf:Description/>
        </oboInOwl:hasExactSynonym>
        <oboInOwl:hasExactSynonym>
            <rdf:Description/>
        </oboInOwl:hasExactSynonym>
        <oboInOwl:hasExactSynonym>
            <rdf:Description/>
        </oboInOwl:hasExactSynonym>
        <oboInOwl:hasExactSynonym>
            <rdf:Description/>
        </oboInOwl:hasExactSynonym>
        <oboInOwl:hasExactSynonym>
            <rdf:Description/>
        </oboInOwl:hasExactSynonym>
        <oboInOwl:hasExactSynonym>
            <rdf:Description/>
        </oboInOwl:hasExactSynonym>
        <oboInOwl:hasExactSynonym>
            <rdf:Description/>
        </oboInOwl:hasExactSynonym>
        <oboInOwl:hasExactSynonym>
            <rdf:Description/>
        </oboInOwl:hasExactSynonym>
        <oboInOwl:hasExactSynonym>
            <rdf:Description/>
        </oboInOwl:hasExactSynonym>
        <oboInOwl:hasExactSynonym>
            <rdf:Description/>
        </oboInOwl:hasExactSynonym>
        <oboInOwl:hasExactSynonym>
            <rdf:Description/>
        </oboInOwl:hasExactSynonym>
        <oboInOwl:hasExactSynonym>
            <rdf:Description/>
        </oboInOwl:hasExactSynonym>
        <oboInOwl:hasExactSynonym>
            <rdf:Description/>
        </oboInOwl:hasExactSynonym>
        <oboInOwl:hasExactSynonym>
            <rdf:Description/>
        </oboInOwl:hasExactSynonym>
        <oboInOwl:hasExactSynonym>
            <rdf:Description/>
        </oboInOwl:hasExactSynonym>
        <oboInOwl:hasExactSynonym>
            <rdf:Description/>
        </oboInOwl:hasExactSynonym>
        <oboInOwl:hasExactSynonym>
            <rdf:Description/>
        </oboInOwl:hasExactSynonym>
        <oboInOwl:hasExactSynonym>
            <rdf:Description/>
        </oboInOwl:hasExactSynonym>
        <oboInOwl:hasExactSynonym>
            <rdf:Description/>
        </oboInOwl:hasExactSynonym>
        <oboInOwl:hasExactSynonym>
            <rdf:Description/>
        </oboInOwl:hasExactSynonym>
        <oboInOwl:hasExactSynonym>
            <rdf:Description/>
        </oboInOwl:hasExactSynonym>
        <oboInOwl:hasExactSynonym>
            <rdf:Description/>
        </oboInOwl:hasExactSynonym>
        <oboInOwl:hasExactSynonym>
            <rdf:Description/>
        </oboInOwl:hasExactSynonym>
        <oboInOwl:hasExactSynonym>
            <rdf:Description/>
        </oboInOwl:hasExactSynonym>
        <oboInOwl:hasExactSynonym>
            <rdf:Description/>
        </oboInOwl:hasExactSynonym>
        <oboInOwl:hasExactSynonym>
            <rdf:Description/>
        </oboInOwl:hasExactSynonym>
        <oboInOwl:hasExactSynonym>
            <rdf:Description/>
        </oboInOwl:hasExactSynonym>
        <oboInOwl:hasExactSynonym>
            <rdf:Description/>
        </oboInOwl:hasExactSynonym>
        <oboInOwl:hasExactSynonym>
            <rdf:Description/>
        </oboInOwl:hasExactSynonym>
        <oboInOwl:hasExactSynonym>
            <rdf:Description/>
        </oboInOwl:hasExactSynonym>
        <oboInOwl:hasExactSynonym>
            <rdf:Description/>
        </oboInOwl:hasExactSynonym>
        <oboInOwl:hasExactSynonym>
            <rdf:Description/>
        </oboInOwl:hasExactSynonym>
        <oboInOwl:hasExactSynonym>
            <rdf:Description/>
        </oboInOwl:hasExactSynonym>
        <oboInOwl:hasExactSynonym>
            <rdf:Description/>
        </oboInOwl:hasExactSynonym>
        <oboInOwl:hasExactSynonym>
            <rdf:Description/>
        </oboInOwl:hasExactSynonym>
        <oboInOwl:hasExactSynonym>
            <rdf:Description/>
        </oboInOwl:hasExactSynonym>
        <oboInOwl:hasExactSynonym>
            <rdf:Description/>
        </oboInOwl:hasExactSynonym>
        <oboInOwl:hasExactSynonym>
            <rdf:Description/>
        </oboInOwl:hasExactSynonym>
        <oboInOwl:hasExactSynonym>
            <rdf:Description/>
        </oboInOwl:hasExactSynonym>
        <oboInOwl:hasExactSynonym>
            <rdf:Description/>
        </oboInOwl:hasExactSynonym>
        <oboInOwl:hasExactSynonym>
            <rdf:Description/>
        </oboInOwl:hasExactSynonym>
        <oboInOwl:hasExactSynonym>
            <rdf:Description/>
        </oboInOwl:hasExactSynonym>
        <oboInOwl:hasExactSynonym>
            <rdf:Description/>
        </oboInOwl:hasExactSynonym>
        <oboInOwl:hasExactSynonym>
            <rdf:Description/>
        </oboInOwl:hasExactSynonym>
        <oboInOwl:hasExactSynonym>
            <rdf:Description/>
        </oboInOwl:hasExactSynonym>
        <oboInOwl:hasExactSynonym>
            <rdf:Description/>
        </oboInOwl:hasExactSynonym>
        <oboInOwl:hasExactSynonym>
            <rdf:Description/>
        </oboInOwl:hasExactSynonym>
        <oboInOwl:hasExactSynonym>
            <rdf:Description/>
        </oboInOwl:hasExactSynonym>
        <oboInOwl:hasExactSynonym>
            <rdf:Description/>
        </oboInOwl:hasExactSynonym>
        <oboInOwl:hasExactSynonym>
            <rdf:Description/>
        </oboInOwl:hasExactSynonym>
        <oboInOwl:hasExactSynonym>
            <rdf:Description/>
        </oboInOwl:hasExactSynonym>
        <oboInOwl:hasExactSynonym>
            <rdf:Description/>
        </oboInOwl:hasExactSynonym>
        <oboInOwl:hasExactSynonym>
            <rdf:Description/>
        </oboInOwl:hasExactSynonym>
        <oboInOwl:hasExactSynonym>
            <rdf:Description/>
        </oboInOwl:hasExactSynonym>
        <oboInOwl:hasExactSynonym>
            <rdf:Description/>
        </oboInOwl:hasExactSynonym>
        <oboInOwl:hasExactSynonym>
            <rdf:Description/>
        </oboInOwl:hasExactSynonym>
        <oboInOwl:hasExactSynonym>
            <rdf:Description/>
        </oboInOwl:hasExactSynonym>
        <oboInOwl:hasExactSynonym>
            <rdf:Description/>
        </oboInOwl:hasExactSynonym>
        <oboInOwl:hasExactSynonym>
            <rdf:Description/>
        </oboInOwl:hasExactSynonym>
        <oboInOwl:hasExactSynonym>
            <rdf:Description/>
        </oboInOwl:hasExactSynonym>
        <oboInOwl:hasExactSynonym>
            <rdf:Description/>
        </oboInOwl:hasExactSynonym>
        <oboInOwl:hasExactSynonym>
            <rdf:Description/>
        </oboInOwl:hasExactSynonym>
        <oboInOwl:hasExactSynonym>
            <rdf:Description/>
        </oboInOwl:hasExactSynonym>
        <oboInOwl:hasExactSynonym>
            <rdf:Description/>
        </oboInOwl:hasExactSynonym>
        <oboInOwl:hasExactSynonym>
            <rdf:Description/>
        </oboInOwl:hasExactSynonym>
        <oboInOwl:hasExactSynonym>
            <rdf:Description/>
        </oboInOwl:hasExactSynonym>
        <oboInOwl:hasExactSynonym>
            <rdf:Description/>
        </oboInOwl:hasExactSynonym>
        <oboInOwl:hasExactSynonym>
            <rdf:Description/>
        </oboInOwl:hasExactSynonym>
        <oboInOwl:hasExactSynonym>
            <rdf:Description/>
        </oboInOwl:hasExactSynonym>
        <oboInOwl:hasExactSynonym>
            <rdf:Description/>
        </oboInOwl:hasExactSynonym>
        <oboInOwl:hasExactSynonym>
            <rdf:Description/>
        </oboInOwl:hasExactSynonym>
        <oboInOwl:hasExactSynonym>
            <rdf:Description/>
        </oboInOwl:hasExactSynonym>
        <oboInOwl:hasExactSynonym>
            <rdf:Description/>
        </oboInOwl:hasExactSynonym>
        <oboInOwl:hasExactSynonym>
            <rdf:Description/>
        </oboInOwl:hasExactSynonym>
        <oboInOwl:hasExactSynonym>
            <rdf:Description/>
        </oboInOwl:hasExactSynonym>
        <oboInOwl:hasExactSynonym>
            <rdf:Description/>
        </oboInOwl:hasExactSynonym>
        <oboInOwl:hasExactSynonym>
            <rdf:Description/>
        </oboInOwl:hasExactSynonym>
        <oboInOwl:hasExactSynonym>
            <rdf:Description/>
        </oboInOwl:hasExactSynonym>
        <oboInOwl:hasExactSynonym>
            <rdf:Description/>
        </oboInOwl:hasExactSynonym>
        <oboInOwl:hasExactSynonym>
            <rdf:Description/>
        </oboInOwl:hasExactSynonym>
        <oboInOwl:hasExactSynonym>
            <rdf:Description/>
        </oboInOwl:hasExactSynonym>
        <oboInOwl:hasExactSynonym>
            <rdf:Description/>
        </oboInOwl:hasExactSynonym>
        <oboInOwl:hasExactSynonym>
            <rdf:Description/>
        </oboInOwl:hasExactSynonym>
        <oboInOwl:hasExactSynonym>
            <rdf:Description/>
        </oboInOwl:hasExactSynonym>
        <oboInOwl:hasExactSynonym>
            <rdf:Description/>
        </oboInOwl:hasExactSynonym>
        <oboInOwl:hasExactSynonym>
            <rdf:Description/>
        </oboInOwl:hasExactSynonym>
        <oboInOwl:hasExactSynonym>
            <rdf:Description/>
        </oboInOwl:hasExactSynonym>
        <oboInOwl:hasExactSynonym>
            <rdf:Description/>
        </oboInOwl:hasExactSynonym>
        <oboInOwl:hasExactSynonym>
            <rdf:Description/>
        </oboInOwl:hasExactSynonym>
        <oboInOwl:hasExactSynonym>
            <rdf:Description/>
        </oboInOwl:hasExactSynonym>
        <oboInOwl:hasExactSynonym>
            <rdf:Description/>
        </oboInOwl:hasExactSynonym>
        <oboInOwl:hasExactSynonym>
            <rdf:Description/>
        </oboInOwl:hasExactSynonym>
        <oboInOwl:hasExactSynonym>
            <rdf:Description/>
        </oboInOwl:hasExactSynonym>
        <oboInOwl:hasExactSynonym>
            <rdf:Description/>
        </oboInOwl:hasExactSynonym>
        <oboInOwl:hasExactSynonym>
            <rdf:Description/>
        </oboInOwl:hasExactSynonym>
        <oboInOwl:hasExactSynonym>
            <rdf:Description/>
        </oboInOwl:hasExactSynonym>
        <oboInOwl:hasExactSynonym>
            <rdf:Description/>
        </oboInOwl:hasExactSynonym>
        <oboInOwl:hasExactSynonym>
            <rdf:Description/>
        </oboInOwl:hasExactSynonym>
        <oboInOwl:hasExactSynonym>
            <rdf:Description/>
        </oboInOwl:hasExactSynonym>
        <oboInOwl:hasExactSynonym>
            <rdf:Description/>
        </oboInOwl:hasExactSynonym>
        <oboInOwl:hasExactSynonym>
            <rdf:Description/>
        </oboInOwl:hasExactSynonym>
        <oboInOwl:hasExactSynonym>
            <rdf:Description/>
        </oboInOwl:hasExactSynonym>
        <oboInOwl:hasExactSynonym>
            <rdf:Description/>
        </oboInOwl:hasExactSynonym>
        <oboInOwl:hasExactSynonym>
            <rdf:Description/>
        </oboInOwl:hasExactSynonym>
        <oboInOwl:hasExactSynonym>
            <rdf:Description/>
        </oboInOwl:hasExactSynonym>
        <oboInOwl:hasExactSynonym>
            <rdf:Description/>
        </oboInOwl:hasExactSynonym>
        <oboInOwl:hasExactSynonym>
            <rdf:Description/>
        </oboInOwl:hasExactSynonym>
        <oboInOwl:hasExactSynonym>
            <rdf:Description/>
        </oboInOwl:hasExactSynonym>
        <oboInOwl:hasExactSynonym>
            <rdf:Description/>
        </oboInOwl:hasExactSynonym>
        <oboInOwl:hasExactSynonym>
            <rdf:Description/>
        </oboInOwl:hasExactSynonym>
        <oboInOwl:hasExactSynonym>
            <rdf:Description/>
        </oboInOwl:hasExactSynonym>
        <oboInOwl:hasExactSynonym>
            <rdf:Description/>
        </oboInOwl:hasExactSynonym>
        <oboInOwl:hasExactSynonym>
            <rdf:Description/>
        </oboInOwl:hasExactSynonym>
        <oboInOwl:hasExactSynonym>
            <rdf:Description/>
        </oboInOwl:hasExactSynonym>
        <oboInOwl:hasExactSynonym>
            <rdf:Description/>
        </oboInOwl:hasExactSynonym>
        <oboInOwl:hasExactSynonym>
            <rdf:Description/>
        </oboInOwl:hasExactSynonym>
        <oboInOwl:hasExactSynonym>
            <rdf:Description/>
        </oboInOwl:hasExactSynonym>
        <oboInOwl:hasExactSynonym>
            <rdf:Description/>
        </oboInOwl:hasExactSynonym>
        <oboInOwl:hasExactSynonym>
            <rdf:Description/>
        </oboInOwl:hasExactSynonym>
        <oboInOwl:hasExactSynonym>
            <rdf:Description/>
        </oboInOwl:hasExactSynonym>
        <oboInOwl:hasExactSynonym>
            <rdf:Description/>
        </oboInOwl:hasExactSynonym>
        <oboInOwl:hasExactSynonym>
            <rdf:Description/>
        </oboInOwl:hasExactSynonym>
        <oboInOwl:hasExactSynonym>
            <rdf:Description/>
        </oboInOwl:hasExactSynonym>
        <oboInOwl:hasExactSynonym>
            <rdf:Description/>
        </oboInOwl:hasExactSynonym>
        <oboInOwl:hasExactSynonym>
            <rdf:Description/>
        </oboInOwl:hasExactSynonym>
        <oboInOwl:hasExactSynonym>
            <rdf:Description/>
        </oboInOwl:hasExactSynonym>
        <oboInOwl:hasExactSynonym>
            <rdf:Description/>
        </oboInOwl:hasExactSynonym>
        <oboInOwl:hasExactSynonym>
            <rdf:Description/>
        </oboInOwl:hasExactSynonym>
        <oboInOwl:hasExactSynonym>
            <rdf:Description/>
        </oboInOwl:hasExactSynonym>
        <oboInOwl:hasExactSynonym>
            <rdf:Description/>
        </oboInOwl:hasExactSynonym>
        <oboInOwl:hasExactSynonym>
            <rdf:Description/>
        </oboInOwl:hasExactSynonym>
        <oboInOwl:hasExactSynonym>
            <rdf:Description/>
        </oboInOwl:hasExactSynonym>
        <oboInOwl:hasExactSynonym>
            <rdf:Description/>
        </oboInOwl:hasExactSynonym>
        <oboInOwl:hasExactSynonym>
            <rdf:Description/>
        </oboInOwl:hasExactSynonym>
        <oboInOwl:hasExactSynonym>
            <rdf:Description/>
        </oboInOwl:hasExactSynonym>
        <oboInOwl:hasExactSynonym>
            <rdf:Description/>
        </oboInOwl:hasExactSynonym>
        <oboInOwl:hasExactSynonym>
            <rdf:Description/>
        </oboInOwl:hasExactSynonym>
        <oboInOwl:hasExactSynonym>
            <rdf:Description/>
        </oboInOwl:hasExactSynonym>
        <oboInOwl:hasExactSynonym>
            <rdf:Description/>
        </oboInOwl:hasExactSynonym>
        <oboInOwl:hasExactSynonym>
            <rdf:Description/>
        </oboInOwl:hasExactSynonym>
        <oboInOwl:hasExactSynonym>
            <rdf:Description/>
        </oboInOwl:hasExactSynonym>
        <oboInOwl:hasExactSynonym>
            <rdf:Description/>
        </oboInOwl:hasExactSynonym>
        <oboInOwl:hasExactSynonym>
            <rdf:Description/>
        </oboInOwl:hasExactSynonym>
        <oboInOwl:hasExactSynonym>
            <rdf:Description/>
        </oboInOwl:hasExactSynonym>
        <oboInOwl:hasExactSynonym>
            <rdf:Description/>
        </oboInOwl:hasExactSynonym>
        <oboInOwl:hasExactSynonym>
            <rdf:Description/>
        </oboInOwl:hasExactSynonym>
        <oboInOwl:hasExactSynonym>
            <rdf:Description/>
        </oboInOwl:hasExactSynonym>
        <oboInOwl:hasExactSynonym>
            <rdf:Description/>
        </oboInOwl:hasExactSynonym>
        <oboInOwl:hasExactSynonym>
            <rdf:Description/>
        </oboInOwl:hasExactSynonym>
        <oboInOwl:hasExactSynonym>
            <rdf:Description/>
        </oboInOwl:hasExactSynonym>
        <oboInOwl:hasExactSynonym>
            <rdf:Description/>
        </oboInOwl:hasExactSynonym>
        <oboInOwl:hasExactSynonym>
            <rdf:Description/>
        </oboInOwl:hasExactSynonym>
        <oboInOwl:hasExactSynonym>
            <rdf:Description/>
        </oboInOwl:hasExactSynonym>
        <oboInOwl:hasExactSynonym>
            <rdf:Description/>
        </oboInOwl:hasExactSynonym>
        <oboInOwl:hasExactSynonym>
            <rdf:Description/>
        </oboInOwl:hasExactSynonym>
        <oboInOwl:hasExactSynonym>
            <rdf:Description/>
        </oboInOwl:hasExactSynonym>
        <oboInOwl:hasExactSynonym>
            <rdf:Description/>
        </oboInOwl:hasExactSynonym>
        <oboInOwl:hasExactSynonym>
            <rdf:Description/>
        </oboInOwl:hasExactSynonym>
        <oboInOwl:hasExactSynonym>
            <rdf:Description/>
        </oboInOwl:hasExactSynonym>
        <oboInOwl:hasExactSynonym>
            <rdf:Description/>
        </oboInOwl:hasExactSynonym>
        <oboInOwl:hasExactSynonym>
            <rdf:Description/>
        </oboInOwl:hasExactSynonym>
        <oboInOwl:hasExactSynonym>
            <rdf:Description/>
        </oboInOwl:hasExactSynonym>
        <oboInOwl:hasExactSynonym>
            <rdf:Description/>
        </oboInOwl:hasExactSynonym>
        <oboInOwl:hasExactSynonym>
            <rdf:Description/>
        </oboInOwl:hasExactSynonym>
        <oboInOwl:hasExactSynonym>
            <rdf:Description/>
        </oboInOwl:hasExactSynonym>
        <oboInOwl:hasExactSynonym>
            <rdf:Description/>
        </oboInOwl:hasExactSynonym>
        <oboInOwl:hasExactSynonym>
            <rdf:Description/>
        </oboInOwl:hasExactSynonym>
        <oboInOwl:hasExactSynonym>
            <rdf:Description/>
        </oboInOwl:hasExactSynonym>
        <oboInOwl:hasExactSynonym>
            <rdf:Description/>
        </oboInOwl:hasExactSynonym>
        <oboInOwl:hasExactSynonym>
            <rdf:Description/>
        </oboInOwl:hasExactSynonym>
        <oboInOwl:hasExactSynonym>
            <rdf:Description/>
        </oboInOwl:hasExactSynonym>
        <oboInOwl:hasExactSynonym>
            <rdf:Description/>
        </oboInOwl:hasExactSynonym>
        <oboInOwl:hasExactSynonym>
            <rdf:Description/>
        </oboInOwl:hasExactSynonym>
        <oboInOwl:hasExactSynonym>
            <rdf:Description/>
        </oboInOwl:hasExactSynonym>
        <oboInOwl:hasExactSynonym>
            <rdf:Description/>
        </oboInOwl:hasExactSynonym>
        <oboInOwl:hasExactSynonym>
            <rdf:Description/>
        </oboInOwl:hasExactSynonym>
        <oboInOwl:hasExactSynonym>
            <rdf:Description/>
        </oboInOwl:hasExactSynonym>
        <oboInOwl:hasExactSynonym>
            <rdf:Description/>
        </oboInOwl:hasExactSynonym>
        <oboInOwl:hasExactSynonym>
            <rdf:Description/>
        </oboInOwl:hasExactSynonym>
        <oboInOwl:hasExactSynonym>
            <rdf:Description/>
        </oboInOwl:hasExactSynonym>
        <oboInOwl:hasExactSynonym>
            <rdf:Description/>
        </oboInOwl:hasExactSynonym>
        <oboInOwl:hasExactSynonym>
            <rdf:Description/>
        </oboInOwl:hasExactSynonym>
        <oboInOwl:hasExactSynonym>
            <rdf:Description/>
        </oboInOwl:hasExactSynonym>
        <oboInOwl:hasExactSynonym>
            <rdf:Description/>
        </oboInOwl:hasExactSynonym>
        <oboInOwl:hasExactSynonym>
            <rdf:Description/>
        </oboInOwl:hasExactSynonym>
        <oboInOwl:hasExactSynonym>
            <rdf:Description/>
        </oboInOwl:hasExactSynonym>
        <oboInOwl:hasExactSynonym>
            <rdf:Description/>
        </oboInOwl:hasExactSynonym>
        <oboInOwl:hasExactSynonym>
            <rdf:Description/>
        </oboInOwl:hasExactSynonym>
        <oboInOwl:hasExactSynonym>
            <rdf:Description/>
        </oboInOwl:hasExactSynonym>
        <oboInOwl:hasExactSynonym>
            <rdf:Description/>
        </oboInOwl:hasExactSynonym>
        <oboInOwl:hasExactSynonym>
            <rdf:Description/>
        </oboInOwl:hasExactSynonym>
        <oboInOwl:hasExactSynonym>
            <rdf:Description/>
        </oboInOwl:hasExactSynonym>
        <oboInOwl:hasExactSynonym>
            <rdf:Description/>
        </oboInOwl:hasExactSynonym>
        <oboInOwl:hasExactSynonym>
            <rdf:Description/>
        </oboInOwl:hasExactSynonym>
        <oboInOwl:hasExactSynonym>
            <rdf:Description/>
        </oboInOwl:hasExactSynonym>
        <oboInOwl:hasExactSynonym>
            <rdf:Description/>
        </oboInOwl:hasExactSynonym>
        <oboInOwl:hasExactSynonym>
            <rdf:Description/>
        </oboInOwl:hasExactSynonym>
        <oboInOwl:hasExactSynonym>
            <rdf:Description/>
        </oboInOwl:hasExactSynonym>
        <oboInOwl:hasExactSynonym>
            <rdf:Description/>
        </oboInOwl:hasExactSynonym>
        <oboInOwl:hasExactSynonym>
            <rdf:Description/>
        </oboInOwl:hasExactSynonym>
        <oboInOwl:hasExactSynonym>
            <rdf:Description/>
        </oboInOwl:hasExactSynonym>
        <oboInOwl:hasExactSynonym>
            <rdf:Description/>
        </oboInOwl:hasExactSynonym>
        <oboInOwl:hasExactSynonym>
            <rdf:Description/>
        </oboInOwl:hasExactSynonym>
        <oboInOwl:hasExactSynonym>
            <rdf:Description/>
        </oboInOwl:hasExactSynonym>
        <oboInOwl:hasExactSynonym>
            <rdf:Description/>
        </oboInOwl:hasExactSynonym>
        <oboInOwl:hasExactSynonym>
            <rdf:Description/>
        </oboInOwl:hasExactSynonym>
        <oboInOwl:hasExactSynonym>
            <rdf:Description/>
        </oboInOwl:hasExactSynonym>
        <oboInOwl:hasExactSynonym>
            <rdf:Description/>
        </oboInOwl:hasExactSynonym>
        <oboInOwl:hasExactSynonym>
            <rdf:Description/>
        </oboInOwl:hasExactSynonym>
        <oboInOwl:hasExactSynonym>
            <rdf:Description/>
        </oboInOwl:hasExactSynonym>
        <oboInOwl:hasExactSynonym>
            <rdf:Description/>
        </oboInOwl:hasExactSynonym>
        <oboInOwl:hasExactSynonym>
            <rdf:Description/>
        </oboInOwl:hasExactSynonym>
        <oboInOwl:hasExactSynonym>
            <rdf:Description/>
        </oboInOwl:hasExactSynonym>
        <oboInOwl:hasExactSynonym>
            <rdf:Description/>
        </oboInOwl:hasExactSynonym>
        <oboInOwl:hasExactSynonym>
            <rdf:Description/>
        </oboInOwl:hasExactSynonym>
        <oboInOwl:hasExactSynonym>
            <rdf:Description/>
        </oboInOwl:hasExactSynonym>
        <oboInOwl:hasExactSynonym>
            <rdf:Description/>
        </oboInOwl:hasExactSynonym>
        <oboInOwl:hasExactSynonym>
            <rdf:Description/>
        </oboInOwl:hasExactSynonym>
        <oboInOwl:hasExactSynonym>
            <rdf:Description/>
        </oboInOwl:hasExactSynonym>
        <oboInOwl:hasExactSynonym>
            <rdf:Description/>
        </oboInOwl:hasExactSynonym>
        <oboInOwl:hasExactSynonym>
            <rdf:Description/>
        </oboInOwl:hasExactSynonym>
        <oboInOwl:hasExactSynonym>
            <rdf:Description/>
        </oboInOwl:hasExactSynonym>
        <oboInOwl:hasExactSynonym>
            <rdf:Description/>
        </oboInOwl:hasExactSynonym>
        <oboInOwl:hasExactSynonym>
            <rdf:Description/>
        </oboInOwl:hasExactSynonym>
        <oboInOwl:hasExactSynonym>
            <rdf:Description/>
        </oboInOwl:hasExactSynonym>
        <oboInOwl:hasExactSynonym>
            <rdf:Description/>
        </oboInOwl:hasExactSynonym>
        <oboInOwl:hasExactSynonym>
            <rdf:Description/>
        </oboInOwl:hasExactSynonym>
        <oboInOwl:hasExactSynonym>
            <rdf:Description/>
        </oboInOwl:hasExactSynonym>
        <oboInOwl:hasExactSynonym>
            <rdf:Description/>
        </oboInOwl:hasExactSynonym>
        <oboInOwl:hasExactSynonym>
            <rdf:Description/>
        </oboInOwl:hasExactSynonym>
        <oboInOwl:hasExactSynonym>
            <rdf:Description/>
        </oboInOwl:hasExactSynonym>
        <oboInOwl:hasExactSynonym>
            <rdf:Description/>
        </oboInOwl:hasExactSynonym>
        <oboInOwl:hasExactSynonym>
            <rdf:Description/>
        </oboInOwl:hasExactSynonym>
        <oboInOwl:hasExactSynonym>
            <rdf:Description/>
        </oboInOwl:hasExactSynonym>
        <oboInOwl:hasExactSynonym>
            <rdf:Description/>
        </oboInOwl:hasExactSynonym>
        <oboInOwl:hasExactSynonym>
            <rdf:Description/>
        </oboInOwl:hasExactSynonym>
        <oboInOwl:hasExactSynonym>
            <rdf:Description/>
        </oboInOwl:hasExactSynonym>
        <oboInOwl:hasExactSynonym>
            <rdf:Description/>
        </oboInOwl:hasExactSynonym>
        <oboInOwl:hasExactSynonym>
            <rdf:Description/>
        </oboInOwl:hasExactSynonym>
        <oboInOwl:hasExactSynonym>
            <rdf:Description/>
        </oboInOwl:hasExactSynonym>
        <oboInOwl:hasExactSynonym>
            <rdf:Description/>
        </oboInOwl:hasExactSynonym>
        <oboInOwl:hasExactSynonym>
            <rdf:Description/>
        </oboInOwl:hasExactSynonym>
        <oboInOwl:hasExactSynonym>
            <rdf:Description/>
        </oboInOwl:hasExactSynonym>
        <oboInOwl:hasExactSynonym>
            <rdf:Description/>
        </oboInOwl:hasExactSynonym>
        <oboInOwl:hasExactSynonym>
            <rdf:Description/>
        </oboInOwl:hasExactSynonym>
        <oboInOwl:hasExactSynonym>
            <rdf:Description/>
        </oboInOwl:hasExactSynonym>
        <oboInOwl:hasExactSynonym>
            <rdf:Description/>
        </oboInOwl:hasExactSynonym>
        <oboInOwl:hasExactSynonym>
            <rdf:Description/>
        </oboInOwl:hasExactSynonym>
        <oboInOwl:hasExactSynonym>
            <rdf:Description/>
        </oboInOwl:hasExactSynonym>
        <oboInOwl:hasDefinition>
            <rdf:Description/>
        </oboInOwl:hasDefinition>
        <oboInOwl:hasDefinition>
            <rdf:Description/>
        </oboInOwl:hasDefinition>
        <oboInOwl:hasDefinition>
            <rdf:Description/>
        </oboInOwl:hasDefinition>
        <oboInOwl:hasDefinition>
            <rdf:Description/>
        </oboInOwl:hasDefinition>
        <oboInOwl:hasDefinition>
            <rdf:Description/>
        </oboInOwl:hasDefinition>
        <oboInOwl:hasDefinition>
            <rdf:Description/>
        </oboInOwl:hasDefinition>
        <oboInOwl:hasDefinition>
            <rdf:Description/>
        </oboInOwl:hasDefinition>
        <oboInOwl:hasDefinition>
            <rdf:Description/>
        </oboInOwl:hasDefinition>
        <oboInOwl:hasDefinition>
            <rdf:Description/>
        </oboInOwl:hasDefinition>
        <oboInOwl:hasDefinition>
            <rdf:Description/>
        </oboInOwl:hasDefinition>
        <oboInOwl:hasDefinition>
            <rdf:Description/>
        </oboInOwl:hasDefinition>
        <oboInOwl:hasDefinition>
            <rdf:Description/>
        </oboInOwl:hasDefinition>
        <oboInOwl:hasDefinition>
            <rdf:Description/>
        </oboInOwl:hasDefinition>
        <oboInOwl:hasDefinition>
            <rdf:Description/>
        </oboInOwl:hasDefinition>
        <oboInOwl:hasDefinition>
            <rdf:Description/>
        </oboInOwl:hasDefinition>
        <oboInOwl:hasDefinition>
            <rdf:Description/>
        </oboInOwl:hasDefinition>
        <oboInOwl:hasDefinition>
            <rdf:Description/>
        </oboInOwl:hasDefinition>
        <oboInOwl:hasDefinition>
            <rdf:Description/>
        </oboInOwl:hasDefinition>
        <oboInOwl:hasDefinition>
            <rdf:Description/>
        </oboInOwl:hasDefinition>
        <oboInOwl:hasDefinition>
            <rdf:Description/>
        </oboInOwl:hasDefinition>
        <oboInOwl:hasDefinition>
            <rdf:Description/>
        </oboInOwl:hasDefinition>
        <oboInOwl:hasDefinition>
            <rdf:Description/>
        </oboInOwl:hasDefinition>
        <oboInOwl:hasDefinition>
            <rdf:Description/>
        </oboInOwl:hasDefinition>
        <oboInOwl:hasDefinition>
            <rdf:Description/>
        </oboInOwl:hasDefinition>
        <oboInOwl:hasDefinition>
            <rdf:Description/>
        </oboInOwl:hasDefinition>
        <oboInOwl:hasDefinition>
            <rdf:Description/>
        </oboInOwl:hasDefinition>
        <oboInOwl:hasDefinition>
            <rdf:Description/>
        </oboInOwl:hasDefinition>
        <oboInOwl:hasDefinition>
            <rdf:Description/>
        </oboInOwl:hasDefinition>
        <oboInOwl:hasDefinition>
            <rdf:Description/>
        </oboInOwl:hasDefinition>
        <oboInOwl:hasDefinition>
            <rdf:Description/>
        </oboInOwl:hasDefinition>
        <oboInOwl:hasDefinition>
            <rdf:Description/>
        </oboInOwl:hasDefinition>
        <oboInOwl:hasDefinition>
            <rdf:Description/>
        </oboInOwl:hasDefinition>
        <oboInOwl:hasDefinition>
            <rdf:Description/>
        </oboInOwl:hasDefinition>
        <oboInOwl:hasDefinition>
            <rdf:Description/>
        </oboInOwl:hasDefinition>
        <oboInOwl:hasDefinition>
            <rdf:Description/>
        </oboInOwl:hasDefinition>
        <oboInOwl:hasDefinition>
            <rdf:Description/>
        </oboInOwl:hasDefinition>
        <oboInOwl:hasDefinition>
            <rdf:Description/>
        </oboInOwl:hasDefinition>
        <oboInOwl:hasDefinition>
            <rdf:Description/>
        </oboInOwl:hasDefinition>
        <oboInOwl:hasDefinition>
            <rdf:Description/>
        </oboInOwl:hasDefinition>
        <oboInOwl:hasDefinition>
            <rdf:Description/>
        </oboInOwl:hasDefinition>
        <oboInOwl:hasDefinition>
            <rdf:Description/>
        </oboInOwl:hasDefinition>
        <oboInOwl:hasDefinition>
            <rdf:Description/>
        </oboInOwl:hasDefinition>
        <oboInOwl:hasDefinition>
            <rdf:Description/>
        </oboInOwl:hasDefinition>
        <oboInOwl:hasDefinition>
            <rdf:Description/>
        </oboInOwl:hasDefinition>
        <oboInOwl:hasDefinition>
            <rdf:Description/>
        </oboInOwl:hasDefinition>
        <oboInOwl:hasDefinition>
            <rdf:Description/>
        </oboInOwl:hasDefinition>
        <oboInOwl:hasDefinition>
            <rdf:Description/>
        </oboInOwl:hasDefinition>
        <oboInOwl:hasDefinition>
            <rdf:Description/>
        </oboInOwl:hasDefinition>
        <oboInOwl:hasDefinition>
            <rdf:Description/>
        </oboInOwl:hasDefinition>
        <oboInOwl:hasDefinition>
            <rdf:Description/>
        </oboInOwl:hasDefinition>
        <oboInOwl:hasDefinition>
            <rdf:Description/>
        </oboInOwl:hasDefinition>
        <oboInOwl:hasDefinition>
            <rdf:Description/>
        </oboInOwl:hasDefinition>
        <oboInOwl:hasDefinition>
            <rdf:Description/>
        </oboInOwl:hasDefinition>
        <oboInOwl:hasDefinition>
            <rdf:Description/>
        </oboInOwl:hasDefinition>
        <oboInOwl:hasDefinition>
            <rdf:Description/>
        </oboInOwl:hasDefinition>
        <oboInOwl:hasDefinition>
            <rdf:Description/>
        </oboInOwl:hasDefinition>
        <oboInOwl:hasDefinition>
            <rdf:Description/>
        </oboInOwl:hasDefinition>
        <oboInOwl:hasDefinition>
            <rdf:Description/>
        </oboInOwl:hasDefinition>
        <oboInOwl:hasDefinition>
            <rdf:Description/>
        </oboInOwl:hasDefinition>
        <oboInOwl:hasDefinition>
            <rdf:Description/>
        </oboInOwl:hasDefinition>
        <oboInOwl:hasDefinition>
            <rdf:Description/>
        </oboInOwl:hasDefinition>
        <oboInOwl:hasDefinition>
            <rdf:Description/>
        </oboInOwl:hasDefinition>
        <oboInOwl:hasDefinition>
            <rdf:Description/>
        </oboInOwl:hasDefinition>
        <oboInOwl:hasDefinition>
            <rdf:Description/>
        </oboInOwl:hasDefinition>
        <oboInOwl:hasDefinition>
            <rdf:Description/>
        </oboInOwl:hasDefinition>
        <oboInOwl:hasDefinition>
            <rdf:Description/>
        </oboInOwl:hasDefinition>
        <oboInOwl:hasDefinition>
            <rdf:Description/>
        </oboInOwl:hasDefinition>
        <oboInOwl:hasDefinition>
            <rdf:Description/>
        </oboInOwl:hasDefinition>
        <oboInOwl:hasDefinition>
            <rdf:Description/>
        </oboInOwl:hasDefinition>
        <oboInOwl:hasDefinition>
            <rdf:Description/>
        </oboInOwl:hasDefinition>
        <oboInOwl:hasDefinition>
            <rdf:Description/>
        </oboInOwl:hasDefinition>
        <oboInOwl:hasDefinition>
            <rdf:Description/>
        </oboInOwl:hasDefinition>
        <oboInOwl:hasDefinition>
            <rdf:Description/>
        </oboInOwl:hasDefinition>
        <oboInOwl:hasDefinition>
            <rdf:Description/>
        </oboInOwl:hasDefinition>
        <oboInOwl:hasDefinition>
            <rdf:Description/>
        </oboInOwl:hasDefinition>
        <oboInOwl:hasDefinition>
            <rdf:Description/>
        </oboInOwl:hasDefinition>
        <oboInOwl:hasDefinition>
            <rdf:Description/>
        </oboInOwl:hasDefinition>
        <oboInOwl:hasDefinition>
            <rdf:Description/>
        </oboInOwl:hasDefinition>
        <oboInOwl:hasDefinition>
            <rdf:Description/>
        </oboInOwl:hasDefinition>
        <oboInOwl:hasDefinition>
            <rdf:Description/>
        </oboInOwl:hasDefinition>
        <oboInOwl:hasDefinition>
            <rdf:Description/>
        </oboInOwl:hasDefinition>
        <oboInOwl:hasDefinition>
            <rdf:Description/>
        </oboInOwl:hasDefinition>
        <oboInOwl:hasDefinition>
            <rdf:Description/>
        </oboInOwl:hasDefinition>
        <oboInOwl:hasDefinition>
            <rdf:Description/>
        </oboInOwl:hasDefinition>
        <oboInOwl:hasDefinition>
            <rdf:Description/>
        </oboInOwl:hasDefinition>
        <oboInOwl:hasDefinition>
            <rdf:Description/>
        </oboInOwl:hasDefinition>
        <oboInOwl:hasDefinition>
            <rdf:Description/>
        </oboInOwl:hasDefinition>
        <oboInOwl:hasDefinition>
            <rdf:Description/>
        </oboInOwl:hasDefinition>
        <oboInOwl:hasDefinition>
            <rdf:Description/>
        </oboInOwl:hasDefinition>
        <oboInOwl:hasDefinition>
            <rdf:Description/>
        </oboInOwl:hasDefinition>
        <oboInOwl:hasDefinition>
            <rdf:Description/>
        </oboInOwl:hasDefinition>
        <oboInOwl:hasExactSynonym>
            <rdf:Description/>
        </oboInOwl:hasExactSynonym>
        <oboInOwl:hasDefinition>
            <rdf:Description/>
        </oboInOwl:hasDefinition>
        <oboInOwl:hasExactSynonym>
            <rdf:Description/>
        </oboInOwl:hasExactSynonym>
        <oboInOwl:hasDefinition>
            <rdf:Description/>
        </oboInOwl:hasDefinition>
        <oboInOwl:hasDefinition>
            <rdf:Description/>
        </oboInOwl:hasDefinition>
        <oboInOwl:hasDefinition>
            <rdf:Description/>
        </oboInOwl:hasDefinition>
        <oboInOwl:hasDefinition>
            <rdf:Description/>
        </oboInOwl:hasDefinition>
        <oboInOwl:hasDefinition>
            <rdf:Description/>
        </oboInOwl:hasDefinition>
        <oboInOwl:hasDefinition>
            <rdf:Description/>
        </oboInOwl:hasDefinition>
        <oboInOwl:hasDefinition>
            <rdf:Description/>
        </oboInOwl:hasDefinition>
        <oboInOwl:hasDefinition>
            <rdf:Description/>
        </oboInOwl:hasDefinition>
        <oboInOwl:hasDefinition>
            <rdf:Description/>
        </oboInOwl:hasDefinition>
        <oboInOwl:hasDefinition>
            <rdf:Description/>
        </oboInOwl:hasDefinition>
        <oboInOwl:hasDefinition>
            <rdf:Description/>
        </oboInOwl:hasDefinition>
        <oboInOwl:hasExactSynonym>
            <rdf:Description/>
        </oboInOwl:hasExactSynonym>
        <oboInOwl:hasDefinition>
            <rdf:Description/>
        </oboInOwl:hasDefinition>
        <oboInOwl:hasExactSynonym>
            <rdf:Description/>
        </oboInOwl:hasExactSynonym>
        <oboInOwl:hasDefinition>
            <rdf:Description/>
        </oboInOwl:hasDefinition>
        <oboInOwl:hasDefinition>
            <rdf:Description/>
        </oboInOwl:hasDefinition>
        <oboInOwl:hasExactSynonym>
            <rdf:Description/>
        </oboInOwl:hasExactSynonym>
        <oboInOwl:hasDefinition>
            <rdf:Description/>
        </oboInOwl:hasDefinition>
        <oboInOwl:hasDefinition>
            <rdf:Description/>
        </oboInOwl:hasDefinition>
        <oboInOwl:hasExactSynonym>
            <rdf:Description/>
        </oboInOwl:hasExactSynonym>
        <oboInOwl:hasDefinition>
            <rdf:Description/>
        </oboInOwl:hasDefinition>
        <oboInOwl:hasExactSynonym>
            <rdf:Description/>
        </oboInOwl:hasExactSynonym>
        <oboInOwl:hasDefinition>
            <rdf:Description/>
        </oboInOwl:hasDefinition>
        <oboInOwl:hasDefinition>
            <rdf:Description/>
        </oboInOwl:hasDefinition>
        <oboInOwl:hasExactSynonym>
            <rdf:Description/>
        </oboInOwl:hasExactSynonym>
        <oboInOwl:hasDefinition>
            <rdf:Description/>
        </oboInOwl:hasDefinition>
        <oboInOwl:hasExactSynonym>
            <rdf:Description/>
        </oboInOwl:hasExactSynonym>
        <oboInOwl:hasDefinition>
            <rdf:Description/>
        </oboInOwl:hasDefinition>
        <oboInOwl:hasDefinition>
            <rdf:Description/>
        </oboInOwl:hasDefinition>
        <oboInOwl:hasDefinition>
            <rdf:Description/>
        </oboInOwl:hasDefinition>
        <oboInOwl:hasDefinition>
            <rdf:Description/>
        </oboInOwl:hasDefinition>
        <oboInOwl:hasDefinition>
            <rdf:Description/>
        </oboInOwl:hasDefinition>
        <oboInOwl:hasDefinition>
            <rdf:Description/>
        </oboInOwl:hasDefinition>
        <oboInOwl:hasDefinition>
            <rdf:Description/>
        </oboInOwl:hasDefinition>
        <oboInOwl:hasDefinition>
            <rdf:Description/>
        </oboInOwl:hasDefinition>
        <oboInOwl:hasDefinition>
            <rdf:Description/>
        </oboInOwl:hasDefinition>
        <oboInOwl:hasDefinition>
            <rdf:Description/>
        </oboInOwl:hasDefinition>
        <oboInOwl:hasDefinition>
            <rdf:Description/>
        </oboInOwl:hasDefinition>
        <oboInOwl:hasDefinition>
            <rdf:Description/>
        </oboInOwl:hasDefinition>
        <oboInOwl:hasDefinition>
            <rdf:Description/>
        </oboInOwl:hasDefinition>
        <oboInOwl:hasDefinition>
            <rdf:Description/>
        </oboInOwl:hasDefinition>
        <oboInOwl:hasDefinition>
            <rdf:Description/>
        </oboInOwl:hasDefinition>
        <oboInOwl:hasDefinition>
            <rdf:Description/>
        </oboInOwl:hasDefinition>
        <oboInOwl:hasDefinition>
            <rdf:Description/>
        </oboInOwl:hasDefinition>
        <oboInOwl:hasDefinition>
            <rdf:Description/>
        </oboInOwl:hasDefinition>
        <oboInOwl:hasDefinition>
            <rdf:Description/>
        </oboInOwl:hasDefinition>
        <oboInOwl:hasDefinition>
            <rdf:Description/>
        </oboInOwl:hasDefinition>
        <oboInOwl:hasDefinition>
            <rdf:Description/>
        </oboInOwl:hasDefinition>
        <oboInOwl:hasDefinition>
            <rdf:Description/>
        </oboInOwl:hasDefinition>
        <oboInOwl:hasDefinition>
            <rdf:Description/>
        </oboInOwl:hasDefinition>
        <oboInOwl:hasDefinition>
            <rdf:Description/>
        </oboInOwl:hasDefinition>
        <oboInOwl:hasDefinition>
            <rdf:Description/>
        </oboInOwl:hasDefinition>
        <oboInOwl:hasDefinition>
            <rdf:Description/>
        </oboInOwl:hasDefinition>
        <oboInOwl:hasDefinition>
            <rdf:Description/>
        </oboInOwl:hasDefinition>
        <oboInOwl:hasDefinition>
            <rdf:Description/>
        </oboInOwl:hasDefinition>
        <oboInOwl:hasDefinition>
            <rdf:Description/>
        </oboInOwl:hasDefinition>
        <oboInOwl:hasDefinition>
            <rdf:Description/>
        </oboInOwl:hasDefinition>
        <oboInOwl:hasDefinition>
            <rdf:Description/>
        </oboInOwl:hasDefinition>
        <oboInOwl:hasDefinition>
            <rdf:Description/>
        </oboInOwl:hasDefinition>
        <oboInOwl:hasDefinition>
            <rdf:Description/>
        </oboInOwl:hasDefinition>
        <oboInOwl:hasDefinition>
            <rdf:Description/>
        </oboInOwl:hasDefinition>
        <oboInOwl:hasDefinition>
            <rdf:Description/>
        </oboInOwl:hasDefinition>
        <oboInOwl:hasDefinition>
            <rdf:Description/>
        </oboInOwl:hasDefinition>
        <oboInOwl:hasDefinition>
            <rdf:Description/>
        </oboInOwl:hasDefinition>
        <oboInOwl:hasDefinition>
            <rdf:Description/>
        </oboInOwl:hasDefinition>
        <oboInOwl:hasDefinition>
            <rdf:Description/>
        </oboInOwl:hasDefinition>
        <oboInOwl:hasDefinition>
            <rdf:Description/>
        </oboInOwl:hasDefinition>
        <oboInOwl:hasDefinition>
            <rdf:Description/>
        </oboInOwl:hasDefinition>
        <oboInOwl:hasDefinition>
            <rdf:Description/>
        </oboInOwl:hasDefinition>
        <oboInOwl:hasDefinition>
            <rdf:Description/>
        </oboInOwl:hasDefinition>
        <oboInOwl:hasDefinition>
            <rdf:Description/>
        </oboInOwl:hasDefinition>
        <oboInOwl:hasDefinition>
            <rdf:Description/>
        </oboInOwl:hasDefinition>
        <oboInOwl:hasDefinition>
            <rdf:Description/>
        </oboInOwl:hasDefinition>
        <oboInOwl:hasDefinition>
            <rdf:Description/>
        </oboInOwl:hasDefinition>
        <oboInOwl:hasDefinition>
            <rdf:Description/>
        </oboInOwl:hasDefinition>
        <oboInOwl:hasDefinition>
            <rdf:Description/>
        </oboInOwl:hasDefinition>
        <oboInOwl:hasDefinition>
            <rdf:Description/>
        </oboInOwl:hasDefinition>
        <oboInOwl:hasDefinition>
            <rdf:Description/>
        </oboInOwl:hasDefinition>
        <oboInOwl:hasDefinition>
            <rdf:Description/>
        </oboInOwl:hasDefinition>
        <oboInOwl:hasDefinition>
            <rdf:Description/>
        </oboInOwl:hasDefinition>
        <oboInOwl:hasDefinition>
            <rdf:Description/>
        </oboInOwl:hasDefinition>
        <oboInOwl:hasDefinition>
            <rdf:Description/>
        </oboInOwl:hasDefinition>
        <oboInOwl:hasDefinition>
            <rdf:Description/>
        </oboInOwl:hasDefinition>
        <oboInOwl:hasDefinition>
            <rdf:Description/>
        </oboInOwl:hasDefinition>
        <oboInOwl:hasDefinition>
            <rdf:Description/>
        </oboInOwl:hasDefinition>
        <oboInOwl:hasDefinition>
            <rdf:Description/>
        </oboInOwl:hasDefinition>
        <oboInOwl:hasDefinition>
            <rdf:Description/>
        </oboInOwl:hasDefinition>
        <oboInOwl:hasDefinition>
            <rdf:Description/>
        </oboInOwl:hasDefinition>
        <oboInOwl:hasDefinition>
            <rdf:Description/>
        </oboInOwl:hasDefinition>
        <oboInOwl:hasDefinition>
            <rdf:Description/>
        </oboInOwl:hasDefinition>
        <oboInOwl:hasDefinition>
            <rdf:Description/>
        </oboInOwl:hasDefinition>
        <oboInOwl:hasDefinition>
            <rdf:Description/>
        </oboInOwl:hasDefinition>
        <oboInOwl:hasDefinition>
            <rdf:Description/>
        </oboInOwl:hasDefinition>
        <oboInOwl:hasDefinition>
            <rdf:Description/>
        </oboInOwl:hasDefinition>
        <oboInOwl:hasDefinition>
            <rdf:Description/>
        </oboInOwl:hasDefinition>
        <oboInOwl:hasDefinition>
            <rdf:Description/>
        </oboInOwl:hasDefinition>
        <oboInOwl:hasDefinition>
            <rdf:Description/>
        </oboInOwl:hasDefinition>
        <oboInOwl:hasDefinition>
            <rdf:Description/>
        </oboInOwl:hasDefinition>
        <oboInOwl:hasDefinition>
            <rdf:Description/>
        </oboInOwl:hasDefinition>
        <oboInOwl:hasDefinition>
            <rdf:Description/>
        </oboInOwl:hasDefinition>
        <oboInOwl:hasDefinition>
            <rdf:Description/>
        </oboInOwl:hasDefinition>
        <oboInOwl:hasDefinition>
            <rdf:Description/>
        </oboInOwl:hasDefinition>
        <oboInOwl:hasDefinition>
            <rdf:Description/>
        </oboInOwl:hasDefinition>
        <oboInOwl:hasDefinition>
            <rdf:Description/>
        </oboInOwl:hasDefinition>
        <oboInOwl:hasDefinition>
            <rdf:Description/>
        </oboInOwl:hasDefinition>
        <oboInOwl:hasDefinition>
            <rdf:Description/>
        </oboInOwl:hasDefinition>
        <oboInOwl:hasDefinition>
            <rdf:Description/>
        </oboInOwl:hasDefinition>
        <oboInOwl:hasDefinition>
            <rdf:Description/>
        </oboInOwl:hasDefinition>
        <oboInOwl:hasDefinition>
            <rdf:Description/>
        </oboInOwl:hasDefinition>
        <oboInOwl:hasDefinition>
            <rdf:Description/>
        </oboInOwl:hasDefinition>
        <oboInOwl:hasDefinition>
            <rdf:Description/>
        </oboInOwl:hasDefinition>
        <oboInOwl:hasDefinition>
            <rdf:Description/>
        </oboInOwl:hasDefinition>
        <oboInOwl:hasDefinition>
            <rdf:Description/>
        </oboInOwl:hasDefinition>
        <oboInOwl:hasDefinition>
            <rdf:Description/>
        </oboInOwl:hasDefinition>
        <oboInOwl:hasDefinition>
            <rdf:Description/>
        </oboInOwl:hasDefinition>
        <oboInOwl:hasDefinition>
            <rdf:Description/>
        </oboInOwl:hasDefinition>
        <oboInOwl:hasDefinition>
            <rdf:Description/>
        </oboInOwl:hasDefinition>
        <oboInOwl:hasDefinition>
            <rdf:Description/>
        </oboInOwl:hasDefinition>
        <oboInOwl:hasDefinition>
            <rdf:Description/>
        </oboInOwl:hasDefinition>
        <oboInOwl:hasDefinition>
            <rdf:Description/>
        </oboInOwl:hasDefinition>
        <oboInOwl:hasDefinition>
            <rdf:Description/>
        </oboInOwl:hasDefinition>
        <oboInOwl:hasDefinition>
            <rdf:Description/>
        </oboInOwl:hasDefinition>
        <oboInOwl:hasDefinition>
            <rdf:Description/>
        </oboInOwl:hasDefinition>
        <oboInOwl:hasDefinition>
            <rdf:Description/>
        </oboInOwl:hasDefinition>
        <oboInOwl:hasDefinition>
            <rdf:Description/>
        </oboInOwl:hasDefinition>
        <oboInOwl:hasDefinition>
            <rdf:Description/>
        </oboInOwl:hasDefinition>
        <oboInOwl:hasDefinition>
            <rdf:Description/>
        </oboInOwl:hasDefinition>
        <oboInOwl:hasDefinition>
            <rdf:Description/>
        </oboInOwl:hasDefinition>
        <oboInOwl:hasDefinition>
            <rdf:Description/>
        </oboInOwl:hasDefinition>
        <oboInOwl:hasDefinition>
            <rdf:Description/>
        </oboInOwl:hasDefinition>
        <oboInOwl:hasDefinition>
            <rdf:Description/>
        </oboInOwl:hasDefinition>
        <oboInOwl:hasDefinition>
            <rdf:Description/>
        </oboInOwl:hasDefinition>
        <oboInOwl:hasDefinition>
            <rdf:Description/>
        </oboInOwl:hasDefinition>
        <oboInOwl:hasDefinition>
            <rdf:Description/>
        </oboInOwl:hasDefinition>
        <oboInOwl:hasDefinition>
            <rdf:Description/>
        </oboInOwl:hasDefinition>
        <oboInOwl:hasDefinition>
            <rdf:Description/>
        </oboInOwl:hasDefinition>
        <oboInOwl:hasDefinition>
            <rdf:Description/>
        </oboInOwl:hasDefinition>
        <oboInOwl:hasDefinition>
            <rdf:Description/>
        </oboInOwl:hasDefinition>
        <oboInOwl:hasDefinition>
            <rdf:Description/>
        </oboInOwl:hasDefinition>
        <oboInOwl:hasDefinition>
            <rdf:Description/>
        </oboInOwl:hasDefinition>
        <oboInOwl:hasDefinition>
            <rdf:Description/>
        </oboInOwl:hasDefinition>
        <oboInOwl:hasDefinition>
            <rdf:Description/>
        </oboInOwl:hasDefinition>
        <oboInOwl:hasDefinition>
            <rdf:Description/>
        </oboInOwl:hasDefinition>
        <oboInOwl:hasDefinition>
            <rdf:Description/>
        </oboInOwl:hasDefinition>
        <oboInOwl:hasDefinition>
            <rdf:Description/>
        </oboInOwl:hasDefinition>
        <oboInOwl:hasDefinition>
            <rdf:Description/>
        </oboInOwl:hasDefinition>
        <oboInOwl:hasDefinition>
            <rdf:Description/>
        </oboInOwl:hasDefinition>
        <oboInOwl:hasDefinition>
            <rdf:Description/>
        </oboInOwl:hasDefinition>
        <oboInOwl:hasDefinition>
            <rdf:Description/>
        </oboInOwl:hasDefinition>
        <oboInOwl:hasDefinition>
            <rdf:Description/>
        </oboInOwl:hasDefinition>
        <oboInOwl:hasDefinition>
            <rdf:Description/>
        </oboInOwl:hasDefinition>
        <oboInOwl:hasDefinition>
            <rdf:Description/>
        </oboInOwl:hasDefinition>
        <oboInOwl:hasDefinition>
            <rdf:Description/>
        </oboInOwl:hasDefinition>
        <oboInOwl:hasDefinition>
            <rdf:Description/>
        </oboInOwl:hasDefinition>
        <oboInOwl:hasDefinition>
            <rdf:Description/>
        </oboInOwl:hasDefinition>
        <oboInOwl:hasDefinition>
            <rdf:Description/>
        </oboInOwl:hasDefinition>
        <oboInOwl:hasDefinition>
            <rdf:Description/>
        </oboInOwl:hasDefinition>
        <oboInOwl:hasDefinition>
            <rdf:Description/>
        </oboInOwl:hasDefinition>
        <oboInOwl:hasDefinition>
            <rdf:Description/>
        </oboInOwl:hasDefinition>
        <oboInOwl:hasDefinition>
            <rdf:Description/>
        </oboInOwl:hasDefinition>
        <oboInOwl:hasDefinition>
            <rdf:Description/>
        </oboInOwl:hasDefinition>
        <oboInOwl:hasDefinition>
            <rdf:Description/>
        </oboInOwl:hasDefinition>
        <oboInOwl:hasDefinition>
            <rdf:Description/>
        </oboInOwl:hasDefinition>
        <oboInOwl:hasDefinition>
            <rdf:Description/>
        </oboInOwl:hasDefinition>
        <oboInOwl:hasDefinition>
            <rdf:Description/>
        </oboInOwl:hasDefinition>
        <oboInOwl:hasDefinition>
            <rdf:Description/>
        </oboInOwl:hasDefinition>
        <oboInOwl:hasDefinition>
            <rdf:Description/>
        </oboInOwl:hasDefinition>
        <oboInOwl:hasDefinition>
            <rdf:Description/>
        </oboInOwl:hasDefinition>
        <oboInOwl:hasDefinition>
            <rdf:Description/>
        </oboInOwl:hasDefinition>
        <oboInOwl:hasDefinition>
            <rdf:Description/>
        </oboInOwl:hasDefinition>
        <oboInOwl:hasDefinition>
            <rdf:Description/>
        </oboInOwl:hasDefinition>
        <oboInOwl:hasDefinition>
            <rdf:Description/>
        </oboInOwl:hasDefinition>
        <oboInOwl:hasDefinition>
            <rdf:Description/>
        </oboInOwl:hasDefinition>
        <oboInOwl:hasDefinition>
            <rdf:Description/>
        </oboInOwl:hasDefinition>
        <oboInOwl:hasDefinition>
            <rdf:Description/>
        </oboInOwl:hasDefinition>
        <oboInOwl:hasDefinition>
            <rdf:Description/>
        </oboInOwl:hasDefinition>
        <oboInOwl:hasDefinition>
            <rdf:Description/>
        </oboInOwl:hasDefinition>
        <oboInOwl:hasDefinition>
            <rdf:Description/>
        </oboInOwl:hasDefinition>
        <oboInOwl:hasDefinition>
            <rdf:Description/>
        </oboInOwl:hasDefinition>
        <oboInOwl:hasDefinition>
            <rdf:Description/>
        </oboInOwl:hasDefinition>
        <oboInOwl:hasDefinition>
            <rdf:Description/>
        </oboInOwl:hasDefinition>
        <oboInOwl:hasDefinition>
            <rdf:Description/>
        </oboInOwl:hasDefinition>
        <oboInOwl:hasDefinition>
            <rdf:Description/>
        </oboInOwl:hasDefinition>
        <oboInOwl:hasDefinition>
            <rdf:Description/>
        </oboInOwl:hasDefinition>
        <oboInOwl:hasDefinition>
            <rdf:Description/>
        </oboInOwl:hasDefinition>
        <oboInOwl:hasDefinition>
            <rdf:Description/>
        </oboInOwl:hasDefinition>
        <oboInOwl:hasDefinition>
            <rdf:Description/>
        </oboInOwl:hasDefinition>
        <oboInOwl:hasDefinition>
            <rdf:Description/>
        </oboInOwl:hasDefinition>
        <oboInOwl:hasDefinition>
            <rdf:Description/>
        </oboInOwl:hasDefinition>
        <oboInOwl:hasDefinition>
            <rdf:Description/>
        </oboInOwl:hasDefinition>
        <oboInOwl:hasDefinition>
            <rdf:Description/>
        </oboInOwl:hasDefinition>
        <oboInOwl:hasDefinition>
            <rdf:Description/>
        </oboInOwl:hasDefinition>
        <oboInOwl:hasDefinition>
            <rdf:Description/>
        </oboInOwl:hasDefinition>
        <oboInOwl:hasDefinition>
            <rdf:Description/>
        </oboInOwl:hasDefinition>
        <oboInOwl:hasDefinition>
            <rdf:Description/>
        </oboInOwl:hasDefinition>
        <oboInOwl:hasDefinition>
            <rdf:Description/>
        </oboInOwl:hasDefinition>
        <oboInOwl:hasDefinition>
            <rdf:Description/>
        </oboInOwl:hasDefinition>
        <oboInOwl:hasDefinition>
            <rdf:Description/>
        </oboInOwl:hasDefinition>
        <oboInOwl:hasDefinition>
            <rdf:Description/>
        </oboInOwl:hasDefinition>
        <oboInOwl:hasDefinition>
            <rdf:Description/>
        </oboInOwl:hasDefinition>
        <oboInOwl:hasDefinition>
            <rdf:Description/>
        </oboInOwl:hasDefinition>
        <oboInOwl:hasDefinition>
            <rdf:Description/>
        </oboInOwl:hasDefinition>
        <oboInOwl:hasDefinition>
            <rdf:Description/>
        </oboInOwl:hasDefinition>
        <oboInOwl:hasDefinition>
            <rdf:Description/>
        </oboInOwl:hasDefinition>
        <oboInOwl:hasDefinition>
            <rdf:Description/>
        </oboInOwl:hasDefinition>
    </rdf:Description>
    


    <!-- http://purl.org/obo/owl/UO#UO_0000051 -->

    <rdf:Description rdf:about="http://purl.org/obo/owl/UO#UO_0000051">
        <rdfs:subClassOf rdf:resource="http://www.bioassayontology.org/bao#BAO_0000077"/>
        <oboInOwl:inSubset rdf:resource="http://purl.org/obo/owl/obo#unit_group_slim"/>
        <oboInOwl:hasDefinition>
            <rdf:Description/>
        </oboInOwl:hasDefinition>
        <oboInOwl:hasDefinition>
            <rdf:Description/>
        </oboInOwl:hasDefinition>
        <oboInOwl:hasDefinition>
            <rdf:Description/>
        </oboInOwl:hasDefinition>
        <oboInOwl:hasDefinition>
            <rdf:Description/>
        </oboInOwl:hasDefinition>
        <oboInOwl:hasDefinition>
            <rdf:Description/>
        </oboInOwl:hasDefinition>
        <oboInOwl:hasDefinition>
            <rdf:Description/>
        </oboInOwl:hasDefinition>
        <oboInOwl:hasDefinition>
            <rdf:Description/>
        </oboInOwl:hasDefinition>
        <oboInOwl:hasDefinition>
            <rdf:Description/>
        </oboInOwl:hasDefinition>
        <oboInOwl:hasDefinition>
            <rdf:Description/>
        </oboInOwl:hasDefinition>
        <oboInOwl:hasDefinition>
            <rdf:Description/>
        </oboInOwl:hasDefinition>
        <oboInOwl:hasDefinition>
            <rdf:Description/>
        </oboInOwl:hasDefinition>
        <oboInOwl:hasDefinition>
            <rdf:Description/>
        </oboInOwl:hasDefinition>
        <oboInOwl:hasDefinition>
            <rdf:Description/>
        </oboInOwl:hasDefinition>
        <oboInOwl:hasDefinition>
            <rdf:Description/>
        </oboInOwl:hasDefinition>
        <oboInOwl:hasDefinition>
            <rdf:Description/>
        </oboInOwl:hasDefinition>
        <oboInOwl:hasDefinition>
            <rdf:Description/>
        </oboInOwl:hasDefinition>
        <oboInOwl:hasDefinition>
            <rdf:Description/>
        </oboInOwl:hasDefinition>
        <oboInOwl:hasDefinition>
            <rdf:Description/>
        </oboInOwl:hasDefinition>
        <oboInOwl:hasDefinition>
            <rdf:Description/>
        </oboInOwl:hasDefinition>
        <oboInOwl:hasDefinition>
            <rdf:Description/>
        </oboInOwl:hasDefinition>
        <oboInOwl:hasDefinition>
            <rdf:Description/>
        </oboInOwl:hasDefinition>
        <oboInOwl:hasDefinition>
            <rdf:Description/>
        </oboInOwl:hasDefinition>
        <oboInOwl:hasDefinition>
            <rdf:Description/>
        </oboInOwl:hasDefinition>
        <oboInOwl:hasDefinition>
            <rdf:Description/>
        </oboInOwl:hasDefinition>
        <oboInOwl:hasDefinition>
            <rdf:Description/>
        </oboInOwl:hasDefinition>
        <oboInOwl:hasDefinition>
            <rdf:Description/>
        </oboInOwl:hasDefinition>
        <oboInOwl:hasDefinition>
            <rdf:Description/>
        </oboInOwl:hasDefinition>
        <oboInOwl:hasDefinition>
            <rdf:Description/>
        </oboInOwl:hasDefinition>
        <oboInOwl:hasDefinition>
            <rdf:Description/>
        </oboInOwl:hasDefinition>
        <oboInOwl:hasDefinition>
            <rdf:Description/>
        </oboInOwl:hasDefinition>
        <oboInOwl:hasDefinition>
            <rdf:Description/>
        </oboInOwl:hasDefinition>
        <oboInOwl:hasDefinition>
            <rdf:Description/>
        </oboInOwl:hasDefinition>
        <oboInOwl:hasDefinition>
            <rdf:Description/>
        </oboInOwl:hasDefinition>
        <oboInOwl:hasDefinition>
            <rdf:Description/>
        </oboInOwl:hasDefinition>
        <oboInOwl:hasDefinition>
            <rdf:Description/>
        </oboInOwl:hasDefinition>
        <oboInOwl:hasDefinition>
            <rdf:Description/>
        </oboInOwl:hasDefinition>
        <oboInOwl:hasDefinition>
            <rdf:Description/>
        </oboInOwl:hasDefinition>
        <oboInOwl:hasDefinition>
            <rdf:Description/>
        </oboInOwl:hasDefinition>
        <oboInOwl:hasDefinition>
            <rdf:Description/>
        </oboInOwl:hasDefinition>
        <oboInOwl:hasDefinition>
            <rdf:Description/>
        </oboInOwl:hasDefinition>
        <oboInOwl:hasDefinition>
            <rdf:Description/>
        </oboInOwl:hasDefinition>
        <oboInOwl:hasDefinition>
            <rdf:Description/>
        </oboInOwl:hasDefinition>
        <oboInOwl:hasDefinition>
            <rdf:Description/>
        </oboInOwl:hasDefinition>
        <oboInOwl:hasDefinition>
            <rdf:Description/>
        </oboInOwl:hasDefinition>
        <oboInOwl:hasDefinition>
            <rdf:Description/>
        </oboInOwl:hasDefinition>
        <oboInOwl:hasDefinition>
            <rdf:Description/>
        </oboInOwl:hasDefinition>
        <oboInOwl:hasDefinition>
            <rdf:Description/>
        </oboInOwl:hasDefinition>
        <oboInOwl:hasDefinition>
            <rdf:Description/>
        </oboInOwl:hasDefinition>
        <oboInOwl:hasDefinition>
            <rdf:Description/>
        </oboInOwl:hasDefinition>
        <oboInOwl:hasDefinition>
            <rdf:Description/>
        </oboInOwl:hasDefinition>
        <oboInOwl:hasDefinition>
            <rdf:Description/>
        </oboInOwl:hasDefinition>
        <oboInOwl:hasDefinition>
            <rdf:Description/>
        </oboInOwl:hasDefinition>
        <oboInOwl:hasDefinition>
            <rdf:Description/>
        </oboInOwl:hasDefinition>
        <oboInOwl:hasDefinition>
            <rdf:Description/>
        </oboInOwl:hasDefinition>
        <oboInOwl:hasDefinition>
            <rdf:Description/>
        </oboInOwl:hasDefinition>
        <oboInOwl:hasDefinition>
            <rdf:Description/>
        </oboInOwl:hasDefinition>
        <oboInOwl:hasDefinition>
            <rdf:Description/>
        </oboInOwl:hasDefinition>
        <oboInOwl:hasDefinition>
            <rdf:Description/>
        </oboInOwl:hasDefinition>
        <oboInOwl:hasDefinition>
            <rdf:Description/>
        </oboInOwl:hasDefinition>
        <oboInOwl:hasDefinition>
            <rdf:Description/>
        </oboInOwl:hasDefinition>
        <oboInOwl:hasDefinition>
            <rdf:Description/>
        </oboInOwl:hasDefinition>
        <oboInOwl:hasDefinition>
            <rdf:Description/>
        </oboInOwl:hasDefinition>
        <oboInOwl:hasDefinition>
            <rdf:Description/>
        </oboInOwl:hasDefinition>
        <oboInOwl:hasDefinition>
            <rdf:Description/>
        </oboInOwl:hasDefinition>
        <oboInOwl:hasDefinition>
            <rdf:Description/>
        </oboInOwl:hasDefinition>
        <oboInOwl:hasDefinition>
            <rdf:Description/>
        </oboInOwl:hasDefinition>
        <oboInOwl:hasDefinition>
            <rdf:Description/>
        </oboInOwl:hasDefinition>
        <oboInOwl:hasDefinition>
            <rdf:Description/>
        </oboInOwl:hasDefinition>
        <oboInOwl:hasDefinition>
            <rdf:Description/>
        </oboInOwl:hasDefinition>
        <oboInOwl:hasDefinition>
            <rdf:Description/>
        </oboInOwl:hasDefinition>
        <oboInOwl:hasDefinition>
            <rdf:Description/>
        </oboInOwl:hasDefinition>
        <oboInOwl:hasDefinition>
            <rdf:Description/>
        </oboInOwl:hasDefinition>
        <oboInOwl:hasDefinition>
            <rdf:Description/>
        </oboInOwl:hasDefinition>
        <oboInOwl:hasDefinition>
            <rdf:Description/>
        </oboInOwl:hasDefinition>
        <oboInOwl:hasDefinition>
            <rdf:Description/>
        </oboInOwl:hasDefinition>
        <oboInOwl:hasDefinition>
            <rdf:Description/>
        </oboInOwl:hasDefinition>
        <oboInOwl:hasDefinition>
            <rdf:Description/>
        </oboInOwl:hasDefinition>
        <oboInOwl:hasDefinition>
            <rdf:Description/>
        </oboInOwl:hasDefinition>
        <oboInOwl:hasDefinition>
            <rdf:Description/>
        </oboInOwl:hasDefinition>
        <oboInOwl:hasDefinition>
            <rdf:Description/>
        </oboInOwl:hasDefinition>
        <oboInOwl:hasDefinition>
            <rdf:Description/>
        </oboInOwl:hasDefinition>
        <oboInOwl:hasDefinition>
            <rdf:Description/>
        </oboInOwl:hasDefinition>
        <oboInOwl:hasDefinition>
            <rdf:Description/>
        </oboInOwl:hasDefinition>
        <oboInOwl:hasDefinition>
            <rdf:Description/>
        </oboInOwl:hasDefinition>
        <oboInOwl:hasDefinition>
            <rdf:Description/>
        </oboInOwl:hasDefinition>
        <oboInOwl:hasDefinition>
            <rdf:Description/>
        </oboInOwl:hasDefinition>
        <oboInOwl:hasDefinition>
            <rdf:Description/>
        </oboInOwl:hasDefinition>
        <oboInOwl:hasDefinition>
            <rdf:Description/>
        </oboInOwl:hasDefinition>
        <oboInOwl:hasDefinition>
            <rdf:Description/>
        </oboInOwl:hasDefinition>
        <oboInOwl:hasDefinition>
            <rdf:Description/>
        </oboInOwl:hasDefinition>
        <oboInOwl:hasDefinition>
            <rdf:Description/>
        </oboInOwl:hasDefinition>
        <oboInOwl:hasDefinition>
            <rdf:Description/>
        </oboInOwl:hasDefinition>
        <oboInOwl:hasDefinition>
            <rdf:Description/>
        </oboInOwl:hasDefinition>
        <oboInOwl:hasDefinition>
            <rdf:Description/>
        </oboInOwl:hasDefinition>
        <oboInOwl:hasDefinition>
            <rdf:Description/>
        </oboInOwl:hasDefinition>
        <oboInOwl:hasDefinition>
            <rdf:Description/>
        </oboInOwl:hasDefinition>
        <oboInOwl:hasDefinition>
            <rdf:Description/>
        </oboInOwl:hasDefinition>
        <oboInOwl:hasDefinition>
            <rdf:Description/>
        </oboInOwl:hasDefinition>
        <oboInOwl:hasDefinition>
            <rdf:Description/>
        </oboInOwl:hasDefinition>
        <oboInOwl:hasDefinition>
            <rdf:Description/>
        </oboInOwl:hasDefinition>
        <oboInOwl:hasDefinition>
            <rdf:Description/>
        </oboInOwl:hasDefinition>
        <oboInOwl:hasDefinition>
            <rdf:Description/>
        </oboInOwl:hasDefinition>
        <oboInOwl:hasDefinition>
            <rdf:Description/>
        </oboInOwl:hasDefinition>
        <oboInOwl:hasDefinition>
            <rdf:Description/>
        </oboInOwl:hasDefinition>
        <oboInOwl:hasDefinition>
            <rdf:Description/>
        </oboInOwl:hasDefinition>
        <oboInOwl:hasDefinition>
            <rdf:Description/>
        </oboInOwl:hasDefinition>
        <oboInOwl:hasDefinition>
            <rdf:Description/>
        </oboInOwl:hasDefinition>
        <oboInOwl:hasDefinition>
            <rdf:Description/>
        </oboInOwl:hasDefinition>
        <oboInOwl:hasDefinition>
            <rdf:Description/>
        </oboInOwl:hasDefinition>
        <oboInOwl:hasDefinition>
            <rdf:Description/>
        </oboInOwl:hasDefinition>
        <oboInOwl:hasDefinition>
            <rdf:Description/>
        </oboInOwl:hasDefinition>
        <oboInOwl:hasDefinition>
            <rdf:Description/>
        </oboInOwl:hasDefinition>
        <oboInOwl:hasDefinition>
            <rdf:Description/>
        </oboInOwl:hasDefinition>
        <oboInOwl:hasDefinition>
            <rdf:Description/>
        </oboInOwl:hasDefinition>
        <oboInOwl:hasDefinition>
            <rdf:Description/>
        </oboInOwl:hasDefinition>
        <oboInOwl:hasDefinition>
            <rdf:Description/>
        </oboInOwl:hasDefinition>
        <oboInOwl:hasDefinition>
            <rdf:Description/>
        </oboInOwl:hasDefinition>
        <oboInOwl:hasDefinition>
            <rdf:Description/>
        </oboInOwl:hasDefinition>
        <oboInOwl:hasDefinition>
            <rdf:Description/>
        </oboInOwl:hasDefinition>
        <oboInOwl:hasDefinition>
            <rdf:Description/>
        </oboInOwl:hasDefinition>
        <oboInOwl:hasDefinition>
            <rdf:Description/>
        </oboInOwl:hasDefinition>
        <oboInOwl:hasDefinition>
            <rdf:Description/>
        </oboInOwl:hasDefinition>
        <oboInOwl:hasDefinition>
            <rdf:Description/>
        </oboInOwl:hasDefinition>
        <oboInOwl:hasDefinition>
            <rdf:Description/>
        </oboInOwl:hasDefinition>
        <oboInOwl:hasDefinition>
            <rdf:Description/>
        </oboInOwl:hasDefinition>
        <oboInOwl:hasDefinition>
            <rdf:Description/>
        </oboInOwl:hasDefinition>
        <oboInOwl:hasDefinition>
            <rdf:Description/>
        </oboInOwl:hasDefinition>
        <oboInOwl:hasDefinition>
            <rdf:Description/>
        </oboInOwl:hasDefinition>
        <oboInOwl:hasDefinition>
            <rdf:Description/>
        </oboInOwl:hasDefinition>
        <oboInOwl:hasDefinition>
            <rdf:Description/>
        </oboInOwl:hasDefinition>
        <oboInOwl:hasDefinition>
            <rdf:Description/>
        </oboInOwl:hasDefinition>
        <oboInOwl:hasDefinition>
            <rdf:Description/>
        </oboInOwl:hasDefinition>
        <oboInOwl:hasDefinition>
            <rdf:Description/>
        </oboInOwl:hasDefinition>
        <oboInOwl:hasDefinition>
            <rdf:Description/>
        </oboInOwl:hasDefinition>
        <oboInOwl:hasDefinition>
            <rdf:Description/>
        </oboInOwl:hasDefinition>
        <oboInOwl:hasDefinition>
            <rdf:Description/>
        </oboInOwl:hasDefinition>
        <oboInOwl:hasDefinition>
            <rdf:Description/>
        </oboInOwl:hasDefinition>
        <oboInOwl:hasDefinition>
            <rdf:Description/>
        </oboInOwl:hasDefinition>
        <oboInOwl:hasDefinition>
            <rdf:Description/>
        </oboInOwl:hasDefinition>
        <oboInOwl:hasDefinition>
            <rdf:Description/>
        </oboInOwl:hasDefinition>
        <oboInOwl:hasDefinition>
            <rdf:Description/>
        </oboInOwl:hasDefinition>
        <oboInOwl:hasDefinition>
            <rdf:Description/>
        </oboInOwl:hasDefinition>
        <oboInOwl:hasDefinition>
            <rdf:Description/>
        </oboInOwl:hasDefinition>
        <oboInOwl:hasDefinition>
            <rdf:Description/>
        </oboInOwl:hasDefinition>
        <oboInOwl:hasDefinition>
            <rdf:Description/>
        </oboInOwl:hasDefinition>
        <oboInOwl:hasDefinition>
            <rdf:Description/>
        </oboInOwl:hasDefinition>
        <oboInOwl:hasDefinition>
            <rdf:Description/>
        </oboInOwl:hasDefinition>
        <oboInOwl:hasDefinition>
            <rdf:Description/>
        </oboInOwl:hasDefinition>
        <oboInOwl:hasDefinition>
            <rdf:Description/>
        </oboInOwl:hasDefinition>
        <oboInOwl:hasDefinition>
            <rdf:Description/>
        </oboInOwl:hasDefinition>
        <oboInOwl:hasDefinition>
            <rdf:Description/>
        </oboInOwl:hasDefinition>
        <oboInOwl:hasDefinition>
            <rdf:Description/>
        </oboInOwl:hasDefinition>
        <oboInOwl:hasDefinition>
            <rdf:Description/>
        </oboInOwl:hasDefinition>
        <oboInOwl:hasDefinition>
            <rdf:Description/>
        </oboInOwl:hasDefinition>
        <oboInOwl:hasDefinition>
            <rdf:Description/>
        </oboInOwl:hasDefinition>
        <oboInOwl:hasDefinition>
            <rdf:Description/>
        </oboInOwl:hasDefinition>
        <oboInOwl:hasDefinition>
            <rdf:Description/>
        </oboInOwl:hasDefinition>
        <oboInOwl:hasDefinition>
            <rdf:Description/>
        </oboInOwl:hasDefinition>
        <oboInOwl:hasDefinition>
            <rdf:Description/>
        </oboInOwl:hasDefinition>
        <oboInOwl:hasDefinition>
            <rdf:Description/>
        </oboInOwl:hasDefinition>
        <oboInOwl:hasDefinition>
            <rdf:Description/>
        </oboInOwl:hasDefinition>
        <oboInOwl:hasDefinition>
            <rdf:Description/>
        </oboInOwl:hasDefinition>
        <oboInOwl:hasDefinition>
            <rdf:Description/>
        </oboInOwl:hasDefinition>
        <oboInOwl:hasDefinition>
            <rdf:Description/>
        </oboInOwl:hasDefinition>
        <oboInOwl:hasDefinition>
            <rdf:Description/>
        </oboInOwl:hasDefinition>
        <oboInOwl:hasDefinition>
            <rdf:Description/>
        </oboInOwl:hasDefinition>
        <oboInOwl:hasDefinition>
            <rdf:Description/>
        </oboInOwl:hasDefinition>
        <oboInOwl:hasDefinition>
            <rdf:Description/>
        </oboInOwl:hasDefinition>
        <oboInOwl:hasDefinition>
            <rdf:Description/>
        </oboInOwl:hasDefinition>
        <oboInOwl:hasDefinition>
            <rdf:Description/>
        </oboInOwl:hasDefinition>
        <oboInOwl:hasDefinition>
            <rdf:Description/>
        </oboInOwl:hasDefinition>
        <oboInOwl:hasDefinition>
            <rdf:Description/>
        </oboInOwl:hasDefinition>
        <oboInOwl:hasDefinition>
            <rdf:Description/>
        </oboInOwl:hasDefinition>
        <oboInOwl:hasDefinition>
            <rdf:Description/>
        </oboInOwl:hasDefinition>
        <oboInOwl:hasDefinition>
            <rdf:Description/>
        </oboInOwl:hasDefinition>
        <oboInOwl:hasDefinition>
            <rdf:Description/>
        </oboInOwl:hasDefinition>
        <oboInOwl:hasDefinition>
            <rdf:Description/>
        </oboInOwl:hasDefinition>
        <oboInOwl:hasDefinition>
            <rdf:Description/>
        </oboInOwl:hasDefinition>
        <oboInOwl:hasDefinition>
            <rdf:Description/>
        </oboInOwl:hasDefinition>
        <oboInOwl:hasDefinition>
            <rdf:Description/>
        </oboInOwl:hasDefinition>
        <oboInOwl:hasDefinition>
            <rdf:Description/>
        </oboInOwl:hasDefinition>
        <oboInOwl:hasDefinition>
            <rdf:Description/>
        </oboInOwl:hasDefinition>
        <oboInOwl:hasDefinition>
            <rdf:Description/>
        </oboInOwl:hasDefinition>
        <oboInOwl:hasDefinition>
            <rdf:Description/>
        </oboInOwl:hasDefinition>
        <oboInOwl:hasDefinition>
            <rdf:Description/>
        </oboInOwl:hasDefinition>
        <oboInOwl:hasDefinition>
            <rdf:Description/>
        </oboInOwl:hasDefinition>
        <oboInOwl:hasDefinition>
            <rdf:Description/>
        </oboInOwl:hasDefinition>
        <oboInOwl:hasDefinition>
            <rdf:Description/>
        </oboInOwl:hasDefinition>
        <oboInOwl:hasDefinition>
            <rdf:Description/>
        </oboInOwl:hasDefinition>
        <oboInOwl:hasDefinition>
            <rdf:Description/>
        </oboInOwl:hasDefinition>
        <oboInOwl:hasDefinition>
            <rdf:Description/>
        </oboInOwl:hasDefinition>
        <oboInOwl:hasDefinition>
            <rdf:Description/>
        </oboInOwl:hasDefinition>
        <oboInOwl:hasDefinition>
            <rdf:Description/>
        </oboInOwl:hasDefinition>
        <oboInOwl:hasDefinition>
            <rdf:Description/>
        </oboInOwl:hasDefinition>
        <oboInOwl:hasDefinition>
            <rdf:Description/>
        </oboInOwl:hasDefinition>
        <oboInOwl:hasDefinition>
            <rdf:Description/>
        </oboInOwl:hasDefinition>
        <oboInOwl:hasDefinition>
            <rdf:Description/>
        </oboInOwl:hasDefinition>
        <oboInOwl:hasDefinition>
            <rdf:Description/>
        </oboInOwl:hasDefinition>
        <oboInOwl:hasDefinition>
            <rdf:Description/>
        </oboInOwl:hasDefinition>
        <oboInOwl:hasDefinition>
            <rdf:Description/>
        </oboInOwl:hasDefinition>
        <oboInOwl:hasDefinition>
            <rdf:Description/>
        </oboInOwl:hasDefinition>
        <oboInOwl:hasDefinition>
            <rdf:Description/>
        </oboInOwl:hasDefinition>
        <oboInOwl:hasDefinition>
            <rdf:Description/>
        </oboInOwl:hasDefinition>
        <oboInOwl:hasDefinition>
            <rdf:Description/>
        </oboInOwl:hasDefinition>
        <oboInOwl:hasDefinition>
            <rdf:Description/>
        </oboInOwl:hasDefinition>
        <oboInOwl:hasDefinition>
            <rdf:Description/>
        </oboInOwl:hasDefinition>
        <oboInOwl:hasDefinition>
            <rdf:Description/>
        </oboInOwl:hasDefinition>
        <oboInOwl:hasDefinition>
            <rdf:Description/>
        </oboInOwl:hasDefinition>
        <oboInOwl:hasDefinition>
            <rdf:Description/>
        </oboInOwl:hasDefinition>
        <oboInOwl:hasDefinition>
            <rdf:Description/>
        </oboInOwl:hasDefinition>
        <oboInOwl:hasDefinition>
            <rdf:Description/>
        </oboInOwl:hasDefinition>
        <oboInOwl:hasDefinition>
            <rdf:Description/>
        </oboInOwl:hasDefinition>
        <oboInOwl:hasDefinition>
            <rdf:Description/>
        </oboInOwl:hasDefinition>
        <oboInOwl:hasDefinition>
            <rdf:Description/>
        </oboInOwl:hasDefinition>
        <oboInOwl:hasDefinition>
            <rdf:Description/>
        </oboInOwl:hasDefinition>
        <oboInOwl:hasDefinition>
            <rdf:Description/>
        </oboInOwl:hasDefinition>
        <oboInOwl:hasDefinition>
            <rdf:Description/>
        </oboInOwl:hasDefinition>
        <oboInOwl:hasDefinition>
            <rdf:Description/>
        </oboInOwl:hasDefinition>
        <oboInOwl:hasDefinition>
            <rdf:Description/>
        </oboInOwl:hasDefinition>
        <oboInOwl:hasDefinition>
            <rdf:Description/>
        </oboInOwl:hasDefinition>
        <oboInOwl:hasDefinition>
            <rdf:Description/>
        </oboInOwl:hasDefinition>
        <oboInOwl:hasDefinition>
            <rdf:Description/>
        </oboInOwl:hasDefinition>
        <oboInOwl:hasDefinition>
            <rdf:Description/>
        </oboInOwl:hasDefinition>
        <oboInOwl:hasDefinition>
            <rdf:Description/>
        </oboInOwl:hasDefinition>
        <oboInOwl:hasDefinition>
            <rdf:Description/>
        </oboInOwl:hasDefinition>
        <oboInOwl:hasDefinition>
            <rdf:Description/>
        </oboInOwl:hasDefinition>
        <oboInOwl:hasDefinition>
            <rdf:Description/>
        </oboInOwl:hasDefinition>
        <oboInOwl:hasDefinition>
            <rdf:Description/>
        </oboInOwl:hasDefinition>
        <oboInOwl:hasDefinition>
            <rdf:Description/>
        </oboInOwl:hasDefinition>
        <oboInOwl:hasDefinition>
            <rdf:Description/>
        </oboInOwl:hasDefinition>
        <oboInOwl:hasDefinition>
            <rdf:Description/>
        </oboInOwl:hasDefinition>
        <oboInOwl:hasDefinition>
            <rdf:Description/>
        </oboInOwl:hasDefinition>
        <oboInOwl:hasDefinition>
            <rdf:Description/>
        </oboInOwl:hasDefinition>
        <oboInOwl:hasDefinition>
            <rdf:Description/>
        </oboInOwl:hasDefinition>
        <oboInOwl:hasDefinition>
            <rdf:Description/>
        </oboInOwl:hasDefinition>
        <oboInOwl:hasDefinition>
            <rdf:Description/>
        </oboInOwl:hasDefinition>
        <oboInOwl:hasDefinition>
            <rdf:Description/>
        </oboInOwl:hasDefinition>
        <oboInOwl:hasDefinition>
            <rdf:Description/>
        </oboInOwl:hasDefinition>
        <oboInOwl:hasDefinition>
            <rdf:Description/>
        </oboInOwl:hasDefinition>
        <oboInOwl:hasDefinition>
            <rdf:Description/>
        </oboInOwl:hasDefinition>
        <oboInOwl:hasDefinition>
            <rdf:Description/>
        </oboInOwl:hasDefinition>
        <oboInOwl:hasDefinition>
            <rdf:Description/>
        </oboInOwl:hasDefinition>
        <oboInOwl:hasDefinition>
            <rdf:Description/>
        </oboInOwl:hasDefinition>
        <oboInOwl:hasDefinition>
            <rdf:Description/>
        </oboInOwl:hasDefinition>
        <oboInOwl:hasDefinition>
            <rdf:Description/>
        </oboInOwl:hasDefinition>
        <oboInOwl:hasDefinition>
            <rdf:Description/>
        </oboInOwl:hasDefinition>
        <oboInOwl:hasDefinition>
            <rdf:Description/>
        </oboInOwl:hasDefinition>
        <oboInOwl:hasDefinition>
            <rdf:Description/>
        </oboInOwl:hasDefinition>
        <oboInOwl:hasDefinition>
            <rdf:Description/>
        </oboInOwl:hasDefinition>
        <oboInOwl:hasDefinition>
            <rdf:Description/>
        </oboInOwl:hasDefinition>
        <oboInOwl:hasDefinition>
            <rdf:Description/>
        </oboInOwl:hasDefinition>
        <oboInOwl:hasDefinition>
            <rdf:Description/>
        </oboInOwl:hasDefinition>
        <oboInOwl:hasDefinition>
            <rdf:Description/>
        </oboInOwl:hasDefinition>
        <oboInOwl:hasDefinition>
            <rdf:Description/>
        </oboInOwl:hasDefinition>
        <oboInOwl:hasDefinition>
            <rdf:Description/>
        </oboInOwl:hasDefinition>
        <oboInOwl:hasDefinition>
            <rdf:Description/>
        </oboInOwl:hasDefinition>
        <oboInOwl:hasDefinition>
            <rdf:Description/>
        </oboInOwl:hasDefinition>
        <oboInOwl:hasDefinition>
            <rdf:Description/>
        </oboInOwl:hasDefinition>
        <oboInOwl:hasDefinition>
            <rdf:Description/>
        </oboInOwl:hasDefinition>
        <oboInOwl:hasDefinition>
            <rdf:Description/>
        </oboInOwl:hasDefinition>
        <oboInOwl:hasDefinition>
            <rdf:Description/>
        </oboInOwl:hasDefinition>
        <oboInOwl:hasDefinition>
            <rdf:Description/>
        </oboInOwl:hasDefinition>
        <oboInOwl:hasDefinition>
            <rdf:Description/>
        </oboInOwl:hasDefinition>
        <oboInOwl:hasDefinition>
            <rdf:Description/>
        </oboInOwl:hasDefinition>
        <oboInOwl:hasDefinition>
            <rdf:Description/>
        </oboInOwl:hasDefinition>
        <oboInOwl:hasDefinition>
            <rdf:Description/>
        </oboInOwl:hasDefinition>
        <oboInOwl:hasDefinition>
            <rdf:Description/>
        </oboInOwl:hasDefinition>
        <oboInOwl:hasDefinition>
            <rdf:Description/>
        </oboInOwl:hasDefinition>
        <oboInOwl:hasDefinition>
            <rdf:Description/>
        </oboInOwl:hasDefinition>
        <oboInOwl:hasDefinition>
            <rdf:Description/>
        </oboInOwl:hasDefinition>
        <oboInOwl:hasDefinition>
            <rdf:Description/>
        </oboInOwl:hasDefinition>
        <oboInOwl:hasDefinition>
            <rdf:Description/>
        </oboInOwl:hasDefinition>
        <oboInOwl:hasDefinition>
            <rdf:Description/>
        </oboInOwl:hasDefinition>
        <oboInOwl:hasDefinition>
            <rdf:Description/>
        </oboInOwl:hasDefinition>
        <oboInOwl:hasDefinition>
            <rdf:Description/>
        </oboInOwl:hasDefinition>
        <oboInOwl:hasDefinition>
            <rdf:Description/>
        </oboInOwl:hasDefinition>
        <oboInOwl:hasDefinition>
            <rdf:Description/>
        </oboInOwl:hasDefinition>
        <oboInOwl:hasDefinition>
            <rdf:Description/>
        </oboInOwl:hasDefinition>
        <oboInOwl:hasDefinition>
            <rdf:Description/>
        </oboInOwl:hasDefinition>
        <oboInOwl:hasDefinition>
            <rdf:Description/>
        </oboInOwl:hasDefinition>
        <oboInOwl:hasDefinition>
            <rdf:Description/>
        </oboInOwl:hasDefinition>
        <oboInOwl:hasDefinition>
            <rdf:Description/>
        </oboInOwl:hasDefinition>
        <oboInOwl:hasDefinition>
            <rdf:Description/>
        </oboInOwl:hasDefinition>
        <oboInOwl:hasDefinition>
            <rdf:Description/>
        </oboInOwl:hasDefinition>
        <oboInOwl:hasDefinition>
            <rdf:Description/>
        </oboInOwl:hasDefinition>
        <oboInOwl:hasDefinition>
            <rdf:Description/>
        </oboInOwl:hasDefinition>
        <oboInOwl:hasDefinition>
            <rdf:Description/>
        </oboInOwl:hasDefinition>
        <oboInOwl:hasDefinition>
            <rdf:Description/>
        </oboInOwl:hasDefinition>
        <oboInOwl:hasDefinition>
            <rdf:Description/>
        </oboInOwl:hasDefinition>
        <oboInOwl:hasDefinition>
            <rdf:Description/>
        </oboInOwl:hasDefinition>
    </rdf:Description>
    


    <!-- http://purl.org/obo/owl/UO#UO_0000105 -->

    <rdf:Description rdf:about="http://purl.org/obo/owl/UO#UO_0000105">
        <rdfs:subClassOf rdf:resource="http://www.bioassayontology.org/bao#BAO_0000077"/>
        <oboInOwl:inSubset rdf:resource="http://purl.org/obo/owl/obo#unit_group_slim"/>
        <oboInOwl:hasDefinition>
            <rdf:Description/>
        </oboInOwl:hasDefinition>
        <oboInOwl:hasDefinition>
            <rdf:Description/>
        </oboInOwl:hasDefinition>
        <oboInOwl:hasDefinition>
            <rdf:Description/>
        </oboInOwl:hasDefinition>
        <oboInOwl:hasDefinition>
            <rdf:Description/>
        </oboInOwl:hasDefinition>
        <oboInOwl:hasDefinition>
            <rdf:Description/>
        </oboInOwl:hasDefinition>
        <oboInOwl:hasDefinition>
            <rdf:Description/>
        </oboInOwl:hasDefinition>
        <oboInOwl:hasDefinition>
            <rdf:Description/>
        </oboInOwl:hasDefinition>
        <oboInOwl:hasDefinition>
            <rdf:Description/>
        </oboInOwl:hasDefinition>
        <oboInOwl:hasDefinition>
            <rdf:Description/>
        </oboInOwl:hasDefinition>
        <oboInOwl:hasDefinition>
            <rdf:Description/>
        </oboInOwl:hasDefinition>
        <oboInOwl:hasDefinition>
            <rdf:Description/>
        </oboInOwl:hasDefinition>
        <oboInOwl:hasDefinition>
            <rdf:Description/>
        </oboInOwl:hasDefinition>
        <oboInOwl:hasDefinition>
            <rdf:Description/>
        </oboInOwl:hasDefinition>
        <oboInOwl:hasDefinition>
            <rdf:Description/>
        </oboInOwl:hasDefinition>
        <oboInOwl:hasDefinition>
            <rdf:Description/>
        </oboInOwl:hasDefinition>
        <oboInOwl:hasDefinition>
            <rdf:Description/>
        </oboInOwl:hasDefinition>
        <oboInOwl:hasDefinition>
            <rdf:Description/>
        </oboInOwl:hasDefinition>
        <oboInOwl:hasDefinition>
            <rdf:Description/>
        </oboInOwl:hasDefinition>
        <oboInOwl:hasDefinition>
            <rdf:Description/>
        </oboInOwl:hasDefinition>
        <oboInOwl:hasDefinition>
            <rdf:Description/>
        </oboInOwl:hasDefinition>
        <oboInOwl:hasDefinition>
            <rdf:Description/>
        </oboInOwl:hasDefinition>
        <oboInOwl:hasDefinition>
            <rdf:Description/>
        </oboInOwl:hasDefinition>
        <oboInOwl:hasDefinition>
            <rdf:Description/>
        </oboInOwl:hasDefinition>
        <oboInOwl:hasDefinition>
            <rdf:Description/>
        </oboInOwl:hasDefinition>
        <oboInOwl:hasDefinition>
            <rdf:Description/>
        </oboInOwl:hasDefinition>
        <oboInOwl:hasDefinition>
            <rdf:Description/>
        </oboInOwl:hasDefinition>
        <oboInOwl:hasDefinition>
            <rdf:Description/>
        </oboInOwl:hasDefinition>
        <oboInOwl:hasDefinition>
            <rdf:Description/>
        </oboInOwl:hasDefinition>
        <oboInOwl:hasDefinition>
            <rdf:Description/>
        </oboInOwl:hasDefinition>
        <oboInOwl:hasDefinition>
            <rdf:Description/>
        </oboInOwl:hasDefinition>
        <oboInOwl:hasDefinition>
            <rdf:Description/>
        </oboInOwl:hasDefinition>
        <oboInOwl:hasDefinition>
            <rdf:Description/>
        </oboInOwl:hasDefinition>
        <oboInOwl:hasDefinition>
            <rdf:Description/>
        </oboInOwl:hasDefinition>
        <oboInOwl:hasDefinition>
            <rdf:Description/>
        </oboInOwl:hasDefinition>
        <oboInOwl:hasDefinition>
            <rdf:Description/>
        </oboInOwl:hasDefinition>
        <oboInOwl:hasDefinition>
            <rdf:Description/>
        </oboInOwl:hasDefinition>
        <oboInOwl:hasDefinition>
            <rdf:Description/>
        </oboInOwl:hasDefinition>
        <oboInOwl:hasDefinition>
            <rdf:Description/>
        </oboInOwl:hasDefinition>
        <oboInOwl:hasDefinition>
            <rdf:Description/>
        </oboInOwl:hasDefinition>
        <oboInOwl:hasDefinition>
            <rdf:Description/>
        </oboInOwl:hasDefinition>
        <oboInOwl:hasDefinition>
            <rdf:Description/>
        </oboInOwl:hasDefinition>
        <oboInOwl:hasDefinition>
            <rdf:Description/>
        </oboInOwl:hasDefinition>
        <oboInOwl:hasDefinition>
            <rdf:Description/>
        </oboInOwl:hasDefinition>
        <oboInOwl:hasDefinition>
            <rdf:Description/>
        </oboInOwl:hasDefinition>
        <oboInOwl:hasDefinition>
            <rdf:Description/>
        </oboInOwl:hasDefinition>
        <oboInOwl:hasDefinition>
            <rdf:Description/>
        </oboInOwl:hasDefinition>
        <oboInOwl:hasDefinition>
            <rdf:Description/>
        </oboInOwl:hasDefinition>
        <oboInOwl:hasDefinition>
            <rdf:Description/>
        </oboInOwl:hasDefinition>
        <oboInOwl:hasDefinition>
            <rdf:Description/>
        </oboInOwl:hasDefinition>
        <oboInOwl:hasDefinition>
            <rdf:Description/>
        </oboInOwl:hasDefinition>
        <oboInOwl:hasDefinition>
            <rdf:Description/>
        </oboInOwl:hasDefinition>
        <oboInOwl:hasDefinition>
            <rdf:Description/>
        </oboInOwl:hasDefinition>
        <oboInOwl:hasDefinition>
            <rdf:Description/>
        </oboInOwl:hasDefinition>
        <oboInOwl:hasDefinition>
            <rdf:Description/>
        </oboInOwl:hasDefinition>
        <oboInOwl:hasDefinition>
            <rdf:Description/>
        </oboInOwl:hasDefinition>
        <oboInOwl:hasDefinition>
            <rdf:Description/>
        </oboInOwl:hasDefinition>
        <oboInOwl:hasDefinition>
            <rdf:Description/>
        </oboInOwl:hasDefinition>
        <oboInOwl:hasDefinition>
            <rdf:Description/>
        </oboInOwl:hasDefinition>
        <oboInOwl:hasDefinition>
            <rdf:Description/>
        </oboInOwl:hasDefinition>
        <oboInOwl:hasDefinition>
            <rdf:Description/>
        </oboInOwl:hasDefinition>
        <oboInOwl:hasDefinition>
            <rdf:Description/>
        </oboInOwl:hasDefinition>
        <oboInOwl:hasDefinition>
            <rdf:Description/>
        </oboInOwl:hasDefinition>
        <oboInOwl:hasDefinition>
            <rdf:Description/>
        </oboInOwl:hasDefinition>
        <oboInOwl:hasDefinition>
            <rdf:Description/>
        </oboInOwl:hasDefinition>
        <oboInOwl:hasDefinition>
            <rdf:Description/>
        </oboInOwl:hasDefinition>
        <oboInOwl:hasDefinition>
            <rdf:Description/>
        </oboInOwl:hasDefinition>
        <oboInOwl:hasDefinition>
            <rdf:Description/>
        </oboInOwl:hasDefinition>
        <oboInOwl:hasDefinition>
            <rdf:Description/>
        </oboInOwl:hasDefinition>
        <oboInOwl:hasDefinition>
            <rdf:Description/>
        </oboInOwl:hasDefinition>
        <oboInOwl:hasDefinition>
            <rdf:Description/>
        </oboInOwl:hasDefinition>
        <oboInOwl:hasDefinition>
            <rdf:Description/>
        </oboInOwl:hasDefinition>
        <oboInOwl:hasDefinition>
            <rdf:Description/>
        </oboInOwl:hasDefinition>
        <oboInOwl:hasDefinition>
            <rdf:Description/>
        </oboInOwl:hasDefinition>
        <oboInOwl:hasDefinition>
            <rdf:Description/>
        </oboInOwl:hasDefinition>
        <oboInOwl:hasDefinition>
            <rdf:Description/>
        </oboInOwl:hasDefinition>
        <oboInOwl:hasDefinition>
            <rdf:Description/>
        </oboInOwl:hasDefinition>
        <oboInOwl:hasDefinition>
            <rdf:Description/>
        </oboInOwl:hasDefinition>
        <oboInOwl:hasDefinition>
            <rdf:Description/>
        </oboInOwl:hasDefinition>
        <oboInOwl:hasDefinition>
            <rdf:Description/>
        </oboInOwl:hasDefinition>
        <oboInOwl:hasDefinition>
            <rdf:Description/>
        </oboInOwl:hasDefinition>
        <oboInOwl:hasDefinition>
            <rdf:Description/>
        </oboInOwl:hasDefinition>
        <oboInOwl:hasDefinition>
            <rdf:Description/>
        </oboInOwl:hasDefinition>
        <oboInOwl:hasDefinition>
            <rdf:Description/>
        </oboInOwl:hasDefinition>
        <oboInOwl:hasDefinition>
            <rdf:Description/>
        </oboInOwl:hasDefinition>
        <oboInOwl:hasDefinition>
            <rdf:Description/>
        </oboInOwl:hasDefinition>
        <oboInOwl:hasDefinition>
            <rdf:Description/>
        </oboInOwl:hasDefinition>
        <oboInOwl:hasDefinition>
            <rdf:Description/>
        </oboInOwl:hasDefinition>
        <oboInOwl:hasDefinition>
            <rdf:Description/>
        </oboInOwl:hasDefinition>
        <oboInOwl:hasDefinition>
            <rdf:Description/>
        </oboInOwl:hasDefinition>
        <oboInOwl:hasDefinition>
            <rdf:Description/>
        </oboInOwl:hasDefinition>
        <oboInOwl:hasDefinition>
            <rdf:Description/>
        </oboInOwl:hasDefinition>
        <oboInOwl:hasDefinition>
            <rdf:Description/>
        </oboInOwl:hasDefinition>
        <oboInOwl:hasDefinition>
            <rdf:Description/>
        </oboInOwl:hasDefinition>
        <oboInOwl:hasDefinition>
            <rdf:Description/>
        </oboInOwl:hasDefinition>
        <oboInOwl:hasDefinition>
            <rdf:Description/>
        </oboInOwl:hasDefinition>
        <oboInOwl:hasDefinition>
            <rdf:Description/>
        </oboInOwl:hasDefinition>
        <oboInOwl:hasDefinition>
            <rdf:Description/>
        </oboInOwl:hasDefinition>
        <oboInOwl:hasDefinition>
            <rdf:Description/>
        </oboInOwl:hasDefinition>
        <oboInOwl:hasDefinition>
            <rdf:Description/>
        </oboInOwl:hasDefinition>
        <oboInOwl:hasDefinition>
            <rdf:Description/>
        </oboInOwl:hasDefinition>
        <oboInOwl:hasDefinition>
            <rdf:Description/>
        </oboInOwl:hasDefinition>
        <oboInOwl:hasDefinition>
            <rdf:Description/>
        </oboInOwl:hasDefinition>
        <oboInOwl:hasDefinition>
            <rdf:Description/>
        </oboInOwl:hasDefinition>
        <oboInOwl:hasDefinition>
            <rdf:Description/>
        </oboInOwl:hasDefinition>
        <oboInOwl:hasDefinition>
            <rdf:Description/>
        </oboInOwl:hasDefinition>
        <oboInOwl:hasDefinition>
            <rdf:Description/>
        </oboInOwl:hasDefinition>
        <oboInOwl:hasDefinition>
            <rdf:Description/>
        </oboInOwl:hasDefinition>
        <oboInOwl:hasDefinition>
            <rdf:Description/>
        </oboInOwl:hasDefinition>
        <oboInOwl:hasDefinition>
            <rdf:Description/>
        </oboInOwl:hasDefinition>
        <oboInOwl:hasDefinition>
            <rdf:Description/>
        </oboInOwl:hasDefinition>
        <oboInOwl:hasDefinition>
            <rdf:Description/>
        </oboInOwl:hasDefinition>
        <oboInOwl:hasDefinition>
            <rdf:Description/>
        </oboInOwl:hasDefinition>
        <oboInOwl:hasDefinition>
            <rdf:Description/>
        </oboInOwl:hasDefinition>
        <oboInOwl:hasDefinition>
            <rdf:Description/>
        </oboInOwl:hasDefinition>
        <oboInOwl:hasDefinition>
            <rdf:Description/>
        </oboInOwl:hasDefinition>
        <oboInOwl:hasDefinition>
            <rdf:Description/>
        </oboInOwl:hasDefinition>
        <oboInOwl:hasDefinition>
            <rdf:Description/>
        </oboInOwl:hasDefinition>
        <oboInOwl:hasDefinition>
            <rdf:Description/>
        </oboInOwl:hasDefinition>
        <oboInOwl:hasDefinition>
            <rdf:Description/>
        </oboInOwl:hasDefinition>
        <oboInOwl:hasDefinition>
            <rdf:Description/>
        </oboInOwl:hasDefinition>
        <oboInOwl:hasDefinition>
            <rdf:Description/>
        </oboInOwl:hasDefinition>
        <oboInOwl:hasDefinition>
            <rdf:Description/>
        </oboInOwl:hasDefinition>
        <oboInOwl:hasDefinition>
            <rdf:Description/>
        </oboInOwl:hasDefinition>
        <oboInOwl:hasDefinition>
            <rdf:Description/>
        </oboInOwl:hasDefinition>
        <oboInOwl:hasDefinition>
            <rdf:Description/>
        </oboInOwl:hasDefinition>
        <oboInOwl:hasDefinition>
            <rdf:Description/>
        </oboInOwl:hasDefinition>
        <oboInOwl:hasDefinition>
            <rdf:Description/>
        </oboInOwl:hasDefinition>
        <oboInOwl:hasDefinition>
            <rdf:Description/>
        </oboInOwl:hasDefinition>
        <oboInOwl:hasDefinition>
            <rdf:Description/>
        </oboInOwl:hasDefinition>
        <oboInOwl:hasDefinition>
            <rdf:Description/>
        </oboInOwl:hasDefinition>
        <oboInOwl:hasDefinition>
            <rdf:Description/>
        </oboInOwl:hasDefinition>
        <oboInOwl:hasDefinition>
            <rdf:Description/>
        </oboInOwl:hasDefinition>
        <oboInOwl:hasDefinition>
            <rdf:Description/>
        </oboInOwl:hasDefinition>
        <oboInOwl:hasDefinition>
            <rdf:Description/>
        </oboInOwl:hasDefinition>
        <oboInOwl:hasDefinition>
            <rdf:Description/>
        </oboInOwl:hasDefinition>
        <oboInOwl:hasDefinition>
            <rdf:Description/>
        </oboInOwl:hasDefinition>
        <oboInOwl:hasDefinition>
            <rdf:Description/>
        </oboInOwl:hasDefinition>
        <oboInOwl:hasDefinition>
            <rdf:Description/>
        </oboInOwl:hasDefinition>
        <oboInOwl:hasDefinition>
            <rdf:Description/>
        </oboInOwl:hasDefinition>
        <oboInOwl:hasDefinition>
            <rdf:Description/>
        </oboInOwl:hasDefinition>
        <oboInOwl:hasDefinition>
            <rdf:Description/>
        </oboInOwl:hasDefinition>
        <oboInOwl:hasDefinition>
            <rdf:Description/>
        </oboInOwl:hasDefinition>
        <oboInOwl:hasDefinition>
            <rdf:Description/>
        </oboInOwl:hasDefinition>
        <oboInOwl:hasDefinition>
            <rdf:Description/>
        </oboInOwl:hasDefinition>
        <oboInOwl:hasDefinition>
            <rdf:Description/>
        </oboInOwl:hasDefinition>
        <oboInOwl:hasDefinition>
            <rdf:Description/>
        </oboInOwl:hasDefinition>
        <oboInOwl:hasDefinition>
            <rdf:Description/>
        </oboInOwl:hasDefinition>
        <oboInOwl:hasDefinition>
            <rdf:Description/>
        </oboInOwl:hasDefinition>
        <oboInOwl:hasDefinition>
            <rdf:Description/>
        </oboInOwl:hasDefinition>
        <oboInOwl:hasDefinition>
            <rdf:Description/>
        </oboInOwl:hasDefinition>
        <oboInOwl:hasDefinition>
            <rdf:Description/>
        </oboInOwl:hasDefinition>
        <oboInOwl:hasDefinition>
            <rdf:Description/>
        </oboInOwl:hasDefinition>
        <oboInOwl:hasDefinition>
            <rdf:Description/>
        </oboInOwl:hasDefinition>
        <oboInOwl:hasDefinition>
            <rdf:Description/>
        </oboInOwl:hasDefinition>
        <oboInOwl:hasDefinition>
            <rdf:Description/>
        </oboInOwl:hasDefinition>
        <oboInOwl:hasDefinition>
            <rdf:Description/>
        </oboInOwl:hasDefinition>
        <oboInOwl:hasDefinition>
            <rdf:Description/>
        </oboInOwl:hasDefinition>
        <oboInOwl:hasDefinition>
            <rdf:Description/>
        </oboInOwl:hasDefinition>
        <oboInOwl:hasDefinition>
            <rdf:Description/>
        </oboInOwl:hasDefinition>
        <oboInOwl:hasDefinition>
            <rdf:Description/>
        </oboInOwl:hasDefinition>
        <oboInOwl:hasDefinition>
            <rdf:Description/>
        </oboInOwl:hasDefinition>
        <oboInOwl:hasDefinition>
            <rdf:Description/>
        </oboInOwl:hasDefinition>
        <oboInOwl:hasDefinition>
            <rdf:Description/>
        </oboInOwl:hasDefinition>
        <oboInOwl:hasDefinition>
            <rdf:Description/>
        </oboInOwl:hasDefinition>
        <oboInOwl:hasDefinition>
            <rdf:Description/>
        </oboInOwl:hasDefinition>
        <oboInOwl:hasDefinition>
            <rdf:Description/>
        </oboInOwl:hasDefinition>
        <oboInOwl:hasDefinition>
            <rdf:Description/>
        </oboInOwl:hasDefinition>
        <oboInOwl:hasDefinition>
            <rdf:Description/>
        </oboInOwl:hasDefinition>
        <oboInOwl:hasDefinition>
            <rdf:Description/>
        </oboInOwl:hasDefinition>
        <oboInOwl:hasDefinition>
            <rdf:Description/>
        </oboInOwl:hasDefinition>
        <oboInOwl:hasDefinition>
            <rdf:Description/>
        </oboInOwl:hasDefinition>
        <oboInOwl:hasDefinition>
            <rdf:Description/>
        </oboInOwl:hasDefinition>
        <oboInOwl:hasDefinition>
            <rdf:Description/>
        </oboInOwl:hasDefinition>
        <oboInOwl:hasDefinition>
            <rdf:Description/>
        </oboInOwl:hasDefinition>
        <oboInOwl:hasDefinition>
            <rdf:Description/>
        </oboInOwl:hasDefinition>
        <oboInOwl:hasDefinition>
            <rdf:Description/>
        </oboInOwl:hasDefinition>
        <oboInOwl:hasDefinition>
            <rdf:Description/>
        </oboInOwl:hasDefinition>
        <oboInOwl:hasDefinition>
            <rdf:Description/>
        </oboInOwl:hasDefinition>
        <oboInOwl:hasDefinition>
            <rdf:Description/>
        </oboInOwl:hasDefinition>
        <oboInOwl:hasDefinition>
            <rdf:Description/>
        </oboInOwl:hasDefinition>
        <oboInOwl:hasDefinition>
            <rdf:Description/>
        </oboInOwl:hasDefinition>
        <oboInOwl:hasDefinition>
            <rdf:Description/>
        </oboInOwl:hasDefinition>
        <oboInOwl:hasDefinition>
            <rdf:Description/>
        </oboInOwl:hasDefinition>
        <oboInOwl:hasDefinition>
            <rdf:Description/>
        </oboInOwl:hasDefinition>
        <oboInOwl:hasDefinition>
            <rdf:Description/>
        </oboInOwl:hasDefinition>
        <oboInOwl:hasDefinition>
            <rdf:Description/>
        </oboInOwl:hasDefinition>
        <oboInOwl:hasDefinition>
            <rdf:Description/>
        </oboInOwl:hasDefinition>
        <oboInOwl:hasDefinition>
            <rdf:Description/>
        </oboInOwl:hasDefinition>
        <oboInOwl:hasDefinition>
            <rdf:Description/>
        </oboInOwl:hasDefinition>
        <oboInOwl:hasDefinition>
            <rdf:Description/>
        </oboInOwl:hasDefinition>
        <oboInOwl:hasDefinition>
            <rdf:Description/>
        </oboInOwl:hasDefinition>
        <oboInOwl:hasDefinition>
            <rdf:Description/>
        </oboInOwl:hasDefinition>
        <oboInOwl:hasDefinition>
            <rdf:Description/>
        </oboInOwl:hasDefinition>
        <oboInOwl:hasDefinition>
            <rdf:Description/>
        </oboInOwl:hasDefinition>
        <oboInOwl:hasDefinition>
            <rdf:Description/>
        </oboInOwl:hasDefinition>
        <oboInOwl:hasDefinition>
            <rdf:Description/>
        </oboInOwl:hasDefinition>
        <oboInOwl:hasDefinition>
            <rdf:Description/>
        </oboInOwl:hasDefinition>
        <oboInOwl:hasDefinition>
            <rdf:Description/>
        </oboInOwl:hasDefinition>
        <oboInOwl:hasDefinition>
            <rdf:Description/>
        </oboInOwl:hasDefinition>
        <oboInOwl:hasDefinition>
            <rdf:Description/>
        </oboInOwl:hasDefinition>
        <oboInOwl:hasDefinition>
            <rdf:Description/>
        </oboInOwl:hasDefinition>
        <oboInOwl:hasDefinition>
            <rdf:Description/>
        </oboInOwl:hasDefinition>
        <oboInOwl:hasDefinition>
            <rdf:Description/>
        </oboInOwl:hasDefinition>
        <oboInOwl:hasDefinition>
            <rdf:Description/>
        </oboInOwl:hasDefinition>
        <oboInOwl:hasDefinition>
            <rdf:Description/>
        </oboInOwl:hasDefinition>
        <oboInOwl:hasDefinition>
            <rdf:Description/>
        </oboInOwl:hasDefinition>
        <oboInOwl:hasDefinition>
            <rdf:Description/>
        </oboInOwl:hasDefinition>
        <oboInOwl:hasDefinition>
            <rdf:Description/>
        </oboInOwl:hasDefinition>
        <oboInOwl:hasDefinition>
            <rdf:Description/>
        </oboInOwl:hasDefinition>
        <oboInOwl:hasDefinition>
            <rdf:Description/>
        </oboInOwl:hasDefinition>
        <oboInOwl:hasDefinition>
            <rdf:Description/>
        </oboInOwl:hasDefinition>
        <oboInOwl:hasDefinition>
            <rdf:Description/>
        </oboInOwl:hasDefinition>
        <oboInOwl:hasDefinition>
            <rdf:Description/>
        </oboInOwl:hasDefinition>
        <oboInOwl:hasDefinition>
            <rdf:Description/>
        </oboInOwl:hasDefinition>
        <oboInOwl:hasDefinition>
            <rdf:Description/>
        </oboInOwl:hasDefinition>
        <oboInOwl:hasDefinition>
            <rdf:Description/>
        </oboInOwl:hasDefinition>
        <oboInOwl:hasDefinition>
            <rdf:Description/>
        </oboInOwl:hasDefinition>
        <oboInOwl:hasDefinition>
            <rdf:Description/>
        </oboInOwl:hasDefinition>
        <oboInOwl:hasDefinition>
            <rdf:Description/>
        </oboInOwl:hasDefinition>
        <oboInOwl:hasDefinition>
            <rdf:Description/>
        </oboInOwl:hasDefinition>
        <oboInOwl:hasDefinition>
            <rdf:Description/>
        </oboInOwl:hasDefinition>
        <oboInOwl:hasDefinition>
            <rdf:Description/>
        </oboInOwl:hasDefinition>
        <oboInOwl:hasDefinition>
            <rdf:Description/>
        </oboInOwl:hasDefinition>
        <oboInOwl:hasDefinition>
            <rdf:Description/>
        </oboInOwl:hasDefinition>
        <oboInOwl:hasDefinition>
            <rdf:Description/>
        </oboInOwl:hasDefinition>
        <oboInOwl:hasDefinition>
            <rdf:Description/>
        </oboInOwl:hasDefinition>
        <oboInOwl:hasDefinition>
            <rdf:Description/>
        </oboInOwl:hasDefinition>
        <oboInOwl:hasDefinition>
            <rdf:Description/>
        </oboInOwl:hasDefinition>
        <oboInOwl:hasDefinition>
            <rdf:Description/>
        </oboInOwl:hasDefinition>
        <oboInOwl:hasDefinition>
            <rdf:Description/>
        </oboInOwl:hasDefinition>
        <oboInOwl:hasDefinition>
            <rdf:Description/>
        </oboInOwl:hasDefinition>
        <oboInOwl:hasDefinition>
            <rdf:Description/>
        </oboInOwl:hasDefinition>
        <oboInOwl:hasDefinition>
            <rdf:Description/>
        </oboInOwl:hasDefinition>
        <oboInOwl:hasDefinition>
            <rdf:Description/>
        </oboInOwl:hasDefinition>
        <oboInOwl:hasDefinition>
            <rdf:Description/>
        </oboInOwl:hasDefinition>
        <oboInOwl:hasDefinition>
            <rdf:Description/>
        </oboInOwl:hasDefinition>
        <oboInOwl:hasDefinition>
            <rdf:Description/>
        </oboInOwl:hasDefinition>
        <oboInOwl:hasDefinition>
            <rdf:Description/>
        </oboInOwl:hasDefinition>
        <oboInOwl:hasDefinition>
            <rdf:Description/>
        </oboInOwl:hasDefinition>
        <oboInOwl:hasDefinition>
            <rdf:Description/>
        </oboInOwl:hasDefinition>
        <oboInOwl:hasDefinition>
            <rdf:Description/>
        </oboInOwl:hasDefinition>
        <oboInOwl:hasDefinition>
            <rdf:Description/>
        </oboInOwl:hasDefinition>
        <oboInOwl:hasDefinition>
            <rdf:Description/>
        </oboInOwl:hasDefinition>
        <oboInOwl:hasDefinition>
            <rdf:Description/>
        </oboInOwl:hasDefinition>
        <oboInOwl:hasDefinition>
            <rdf:Description/>
        </oboInOwl:hasDefinition>
        <oboInOwl:hasDefinition>
            <rdf:Description/>
        </oboInOwl:hasDefinition>
        <oboInOwl:hasDefinition>
            <rdf:Description/>
        </oboInOwl:hasDefinition>
        <oboInOwl:hasDefinition>
            <rdf:Description/>
        </oboInOwl:hasDefinition>
        <oboInOwl:hasDefinition>
            <rdf:Description/>
        </oboInOwl:hasDefinition>
        <oboInOwl:hasDefinition>
            <rdf:Description/>
        </oboInOwl:hasDefinition>
        <oboInOwl:hasDefinition>
            <rdf:Description/>
        </oboInOwl:hasDefinition>
        <oboInOwl:hasDefinition>
            <rdf:Description/>
        </oboInOwl:hasDefinition>
        <oboInOwl:hasDefinition>
            <rdf:Description/>
        </oboInOwl:hasDefinition>
        <oboInOwl:hasDefinition>
            <rdf:Description/>
        </oboInOwl:hasDefinition>
        <oboInOwl:hasDefinition>
            <rdf:Description/>
        </oboInOwl:hasDefinition>
        <oboInOwl:hasDefinition>
            <rdf:Description/>
        </oboInOwl:hasDefinition>
        <oboInOwl:hasDefinition>
            <rdf:Description/>
        </oboInOwl:hasDefinition>
        <oboInOwl:hasDefinition>
            <rdf:Description/>
        </oboInOwl:hasDefinition>
        <oboInOwl:hasDefinition>
            <rdf:Description/>
        </oboInOwl:hasDefinition>
        <oboInOwl:hasDefinition>
            <rdf:Description/>
        </oboInOwl:hasDefinition>
        <oboInOwl:hasDefinition>
            <rdf:Description/>
        </oboInOwl:hasDefinition>
        <oboInOwl:hasDefinition>
            <rdf:Description/>
        </oboInOwl:hasDefinition>
        <oboInOwl:hasDefinition>
            <rdf:Description/>
        </oboInOwl:hasDefinition>
        <oboInOwl:hasDefinition>
            <rdf:Description/>
        </oboInOwl:hasDefinition>
        <oboInOwl:hasDefinition>
            <rdf:Description/>
        </oboInOwl:hasDefinition>
        <oboInOwl:hasDefinition>
            <rdf:Description/>
        </oboInOwl:hasDefinition>
        <oboInOwl:hasDefinition>
            <rdf:Description/>
        </oboInOwl:hasDefinition>
        <oboInOwl:hasDefinition>
            <rdf:Description/>
        </oboInOwl:hasDefinition>
        <oboInOwl:hasDefinition>
            <rdf:Description/>
        </oboInOwl:hasDefinition>
        <oboInOwl:hasDefinition>
            <rdf:Description/>
        </oboInOwl:hasDefinition>
        <oboInOwl:hasDefinition>
            <rdf:Description/>
        </oboInOwl:hasDefinition>
        <oboInOwl:hasDefinition>
            <rdf:Description/>
        </oboInOwl:hasDefinition>
        <oboInOwl:hasDefinition>
            <rdf:Description/>
        </oboInOwl:hasDefinition>
        <oboInOwl:hasDefinition>
            <rdf:Description/>
        </oboInOwl:hasDefinition>
        <oboInOwl:hasDefinition>
            <rdf:Description/>
        </oboInOwl:hasDefinition>
        <oboInOwl:hasDefinition>
            <rdf:Description/>
        </oboInOwl:hasDefinition>
        <oboInOwl:hasDefinition>
            <rdf:Description/>
        </oboInOwl:hasDefinition>
        <oboInOwl:hasDefinition>
            <rdf:Description/>
        </oboInOwl:hasDefinition>
        <oboInOwl:hasDefinition>
            <rdf:Description/>
        </oboInOwl:hasDefinition>
        <oboInOwl:hasDefinition>
            <rdf:Description/>
        </oboInOwl:hasDefinition>
        <oboInOwl:hasDefinition>
            <rdf:Description/>
        </oboInOwl:hasDefinition>
        <oboInOwl:hasDefinition>
            <rdf:Description/>
        </oboInOwl:hasDefinition>
        <oboInOwl:hasDefinition>
            <rdf:Description/>
        </oboInOwl:hasDefinition>
        <oboInOwl:hasDefinition>
            <rdf:Description/>
        </oboInOwl:hasDefinition>
        <oboInOwl:hasDefinition>
            <rdf:Description/>
        </oboInOwl:hasDefinition>
        <oboInOwl:hasDefinition>
            <rdf:Description/>
        </oboInOwl:hasDefinition>
        <oboInOwl:hasDefinition>
            <rdf:Description/>
        </oboInOwl:hasDefinition>
        <oboInOwl:hasDefinition>
            <rdf:Description/>
        </oboInOwl:hasDefinition>
        <oboInOwl:hasDefinition>
            <rdf:Description/>
        </oboInOwl:hasDefinition>
        <oboInOwl:hasDefinition>
            <rdf:Description/>
        </oboInOwl:hasDefinition>
    </rdf:Description>
    


    <!-- http://purl.org/obo/owl/UO#UO_0000186 -->

    <rdf:Description rdf:about="http://purl.org/obo/owl/UO#UO_0000186">
        <rdfs:subClassOf rdf:resource="http://www.bioassayontology.org/bao#BAO_0000077"/>
        <oboInOwl:inSubset rdf:resource="http://purl.org/obo/owl/obo#unit_group_slim"/>
        <oboInOwl:hasDefinition>
            <rdf:Description/>
        </oboInOwl:hasDefinition>
        <oboInOwl:hasDefinition>
            <rdf:Description/>
        </oboInOwl:hasDefinition>
        <oboInOwl:hasDefinition>
            <rdf:Description/>
        </oboInOwl:hasDefinition>
        <oboInOwl:hasDefinition>
            <rdf:Description/>
        </oboInOwl:hasDefinition>
        <oboInOwl:hasDefinition>
            <rdf:Description/>
        </oboInOwl:hasDefinition>
        <oboInOwl:hasDefinition>
            <rdf:Description/>
        </oboInOwl:hasDefinition>
        <oboInOwl:hasDefinition>
            <rdf:Description/>
        </oboInOwl:hasDefinition>
        <oboInOwl:hasDefinition>
            <rdf:Description/>
        </oboInOwl:hasDefinition>
        <oboInOwl:hasDefinition>
            <rdf:Description/>
        </oboInOwl:hasDefinition>
        <oboInOwl:hasDefinition>
            <rdf:Description/>
        </oboInOwl:hasDefinition>
        <oboInOwl:hasDefinition>
            <rdf:Description/>
        </oboInOwl:hasDefinition>
        <oboInOwl:hasDefinition>
            <rdf:Description/>
        </oboInOwl:hasDefinition>
        <oboInOwl:hasDefinition>
            <rdf:Description/>
        </oboInOwl:hasDefinition>
        <oboInOwl:hasDefinition>
            <rdf:Description/>
        </oboInOwl:hasDefinition>
        <oboInOwl:hasDefinition>
            <rdf:Description/>
        </oboInOwl:hasDefinition>
        <oboInOwl:hasDefinition>
            <rdf:Description/>
        </oboInOwl:hasDefinition>
        <oboInOwl:hasDefinition>
            <rdf:Description/>
        </oboInOwl:hasDefinition>
        <oboInOwl:hasDefinition>
            <rdf:Description/>
        </oboInOwl:hasDefinition>
        <oboInOwl:hasDefinition>
            <rdf:Description/>
        </oboInOwl:hasDefinition>
        <oboInOwl:hasDefinition>
            <rdf:Description/>
        </oboInOwl:hasDefinition>
        <oboInOwl:hasDefinition>
            <rdf:Description/>
        </oboInOwl:hasDefinition>
        <oboInOwl:hasDefinition>
            <rdf:Description/>
        </oboInOwl:hasDefinition>
        <oboInOwl:hasDefinition>
            <rdf:Description/>
        </oboInOwl:hasDefinition>
        <oboInOwl:hasDefinition>
            <rdf:Description/>
        </oboInOwl:hasDefinition>
        <oboInOwl:hasDefinition>
            <rdf:Description/>
        </oboInOwl:hasDefinition>
        <oboInOwl:hasDefinition>
            <rdf:Description/>
        </oboInOwl:hasDefinition>
        <oboInOwl:hasDefinition>
            <rdf:Description/>
        </oboInOwl:hasDefinition>
        <oboInOwl:hasDefinition>
            <rdf:Description/>
        </oboInOwl:hasDefinition>
        <oboInOwl:hasDefinition>
            <rdf:Description/>
        </oboInOwl:hasDefinition>
        <oboInOwl:hasDefinition>
            <rdf:Description/>
        </oboInOwl:hasDefinition>
        <oboInOwl:hasDefinition>
            <rdf:Description/>
        </oboInOwl:hasDefinition>
        <oboInOwl:hasDefinition>
            <rdf:Description/>
        </oboInOwl:hasDefinition>
        <oboInOwl:hasDefinition>
            <rdf:Description/>
        </oboInOwl:hasDefinition>
        <oboInOwl:hasDefinition>
            <rdf:Description/>
        </oboInOwl:hasDefinition>
        <oboInOwl:hasDefinition>
            <rdf:Description/>
        </oboInOwl:hasDefinition>
        <oboInOwl:hasDefinition>
            <rdf:Description/>
        </oboInOwl:hasDefinition>
        <oboInOwl:hasDefinition>
            <rdf:Description/>
        </oboInOwl:hasDefinition>
        <oboInOwl:hasDefinition>
            <rdf:Description/>
        </oboInOwl:hasDefinition>
        <oboInOwl:hasDefinition>
            <rdf:Description/>
        </oboInOwl:hasDefinition>
        <oboInOwl:hasDefinition>
            <rdf:Description/>
        </oboInOwl:hasDefinition>
        <oboInOwl:hasDefinition>
            <rdf:Description/>
        </oboInOwl:hasDefinition>
        <oboInOwl:hasDefinition>
            <rdf:Description/>
        </oboInOwl:hasDefinition>
        <oboInOwl:hasDefinition>
            <rdf:Description/>
        </oboInOwl:hasDefinition>
        <oboInOwl:hasDefinition>
            <rdf:Description/>
        </oboInOwl:hasDefinition>
        <oboInOwl:hasDefinition>
            <rdf:Description/>
        </oboInOwl:hasDefinition>
        <oboInOwl:hasDefinition>
            <rdf:Description/>
        </oboInOwl:hasDefinition>
        <oboInOwl:hasDefinition>
            <rdf:Description/>
        </oboInOwl:hasDefinition>
        <oboInOwl:hasDefinition>
            <rdf:Description/>
        </oboInOwl:hasDefinition>
        <oboInOwl:hasDefinition>
            <rdf:Description/>
        </oboInOwl:hasDefinition>
        <oboInOwl:hasDefinition>
            <rdf:Description/>
        </oboInOwl:hasDefinition>
        <oboInOwl:hasDefinition>
            <rdf:Description/>
        </oboInOwl:hasDefinition>
        <oboInOwl:hasDefinition>
            <rdf:Description/>
        </oboInOwl:hasDefinition>
        <oboInOwl:hasDefinition>
            <rdf:Description/>
        </oboInOwl:hasDefinition>
        <oboInOwl:hasDefinition>
            <rdf:Description/>
        </oboInOwl:hasDefinition>
        <oboInOwl:hasDefinition>
            <rdf:Description/>
        </oboInOwl:hasDefinition>
        <oboInOwl:hasDefinition>
            <rdf:Description/>
        </oboInOwl:hasDefinition>
        <oboInOwl:hasDefinition>
            <rdf:Description/>
        </oboInOwl:hasDefinition>
        <oboInOwl:hasDefinition>
            <rdf:Description/>
        </oboInOwl:hasDefinition>
        <oboInOwl:hasDefinition>
            <rdf:Description/>
        </oboInOwl:hasDefinition>
        <oboInOwl:hasDefinition>
            <rdf:Description/>
        </oboInOwl:hasDefinition>
        <oboInOwl:hasDefinition>
            <rdf:Description/>
        </oboInOwl:hasDefinition>
        <oboInOwl:hasDefinition>
            <rdf:Description/>
        </oboInOwl:hasDefinition>
        <oboInOwl:hasDefinition>
            <rdf:Description/>
        </oboInOwl:hasDefinition>
        <oboInOwl:hasDefinition>
            <rdf:Description/>
        </oboInOwl:hasDefinition>
        <oboInOwl:hasDefinition>
            <rdf:Description/>
        </oboInOwl:hasDefinition>
        <oboInOwl:hasDefinition>
            <rdf:Description/>
        </oboInOwl:hasDefinition>
        <oboInOwl:hasDefinition>
            <rdf:Description/>
        </oboInOwl:hasDefinition>
        <oboInOwl:hasDefinition>
            <rdf:Description/>
        </oboInOwl:hasDefinition>
        <oboInOwl:hasDefinition>
            <rdf:Description/>
        </oboInOwl:hasDefinition>
        <oboInOwl:hasDefinition>
            <rdf:Description/>
        </oboInOwl:hasDefinition>
        <oboInOwl:hasDefinition>
            <rdf:Description/>
        </oboInOwl:hasDefinition>
        <oboInOwl:hasDefinition>
            <rdf:Description/>
        </oboInOwl:hasDefinition>
        <oboInOwl:hasDefinition>
            <rdf:Description/>
        </oboInOwl:hasDefinition>
        <oboInOwl:hasDefinition>
            <rdf:Description/>
        </oboInOwl:hasDefinition>
        <oboInOwl:hasDefinition>
            <rdf:Description/>
        </oboInOwl:hasDefinition>
        <oboInOwl:hasDefinition>
            <rdf:Description/>
        </oboInOwl:hasDefinition>
        <oboInOwl:hasDefinition>
            <rdf:Description/>
        </oboInOwl:hasDefinition>
        <oboInOwl:hasDefinition>
            <rdf:Description/>
        </oboInOwl:hasDefinition>
        <oboInOwl:hasDefinition>
            <rdf:Description/>
        </oboInOwl:hasDefinition>
        <oboInOwl:hasDefinition>
            <rdf:Description/>
        </oboInOwl:hasDefinition>
        <oboInOwl:hasDefinition>
            <rdf:Description/>
        </oboInOwl:hasDefinition>
        <oboInOwl:hasDefinition>
            <rdf:Description/>
        </oboInOwl:hasDefinition>
        <oboInOwl:hasDefinition>
            <rdf:Description/>
        </oboInOwl:hasDefinition>
        <oboInOwl:hasDefinition>
            <rdf:Description/>
        </oboInOwl:hasDefinition>
        <oboInOwl:hasDefinition>
            <rdf:Description/>
        </oboInOwl:hasDefinition>
        <oboInOwl:hasDefinition>
            <rdf:Description/>
        </oboInOwl:hasDefinition>
        <oboInOwl:hasDefinition>
            <rdf:Description/>
        </oboInOwl:hasDefinition>
        <oboInOwl:hasDefinition>
            <rdf:Description/>
        </oboInOwl:hasDefinition>
        <oboInOwl:hasDefinition>
            <rdf:Description/>
        </oboInOwl:hasDefinition>
        <oboInOwl:hasDefinition>
            <rdf:Description/>
        </oboInOwl:hasDefinition>
        <oboInOwl:hasDefinition>
            <rdf:Description/>
        </oboInOwl:hasDefinition>
        <oboInOwl:hasDefinition>
            <rdf:Description/>
        </oboInOwl:hasDefinition>
        <oboInOwl:hasDefinition>
            <rdf:Description/>
        </oboInOwl:hasDefinition>
        <oboInOwl:hasDefinition>
            <rdf:Description/>
        </oboInOwl:hasDefinition>
        <oboInOwl:hasDefinition>
            <rdf:Description/>
        </oboInOwl:hasDefinition>
        <oboInOwl:hasDefinition>
            <rdf:Description/>
        </oboInOwl:hasDefinition>
        <oboInOwl:hasDefinition>
            <rdf:Description/>
        </oboInOwl:hasDefinition>
        <oboInOwl:hasDefinition>
            <rdf:Description/>
        </oboInOwl:hasDefinition>
        <oboInOwl:hasDefinition>
            <rdf:Description/>
        </oboInOwl:hasDefinition>
        <oboInOwl:hasDefinition>
            <rdf:Description/>
        </oboInOwl:hasDefinition>
        <oboInOwl:hasDefinition>
            <rdf:Description/>
        </oboInOwl:hasDefinition>
        <oboInOwl:hasDefinition>
            <rdf:Description/>
        </oboInOwl:hasDefinition>
        <oboInOwl:hasDefinition>
            <rdf:Description/>
        </oboInOwl:hasDefinition>
        <oboInOwl:hasDefinition>
            <rdf:Description/>
        </oboInOwl:hasDefinition>
        <oboInOwl:hasDefinition>
            <rdf:Description/>
        </oboInOwl:hasDefinition>
        <oboInOwl:hasDefinition>
            <rdf:Description/>
        </oboInOwl:hasDefinition>
        <oboInOwl:hasDefinition>
            <rdf:Description/>
        </oboInOwl:hasDefinition>
        <oboInOwl:hasDefinition>
            <rdf:Description/>
        </oboInOwl:hasDefinition>
        <oboInOwl:hasDefinition>
            <rdf:Description/>
        </oboInOwl:hasDefinition>
        <oboInOwl:hasDefinition>
            <rdf:Description/>
        </oboInOwl:hasDefinition>
        <oboInOwl:hasDefinition>
            <rdf:Description/>
        </oboInOwl:hasDefinition>
        <oboInOwl:hasDefinition>
            <rdf:Description/>
        </oboInOwl:hasDefinition>
        <oboInOwl:hasDefinition>
            <rdf:Description/>
        </oboInOwl:hasDefinition>
        <oboInOwl:hasDefinition>
            <rdf:Description/>
        </oboInOwl:hasDefinition>
        <oboInOwl:hasDefinition>
            <rdf:Description/>
        </oboInOwl:hasDefinition>
        <oboInOwl:hasDefinition>
            <rdf:Description/>
        </oboInOwl:hasDefinition>
        <oboInOwl:hasDefinition>
            <rdf:Description/>
        </oboInOwl:hasDefinition>
        <oboInOwl:hasDefinition>
            <rdf:Description/>
        </oboInOwl:hasDefinition>
        <oboInOwl:hasDefinition>
            <rdf:Description/>
        </oboInOwl:hasDefinition>
        <oboInOwl:hasDefinition>
            <rdf:Description/>
        </oboInOwl:hasDefinition>
        <oboInOwl:hasDefinition>
            <rdf:Description/>
        </oboInOwl:hasDefinition>
        <oboInOwl:hasDefinition>
            <rdf:Description/>
        </oboInOwl:hasDefinition>
        <oboInOwl:hasDefinition>
            <rdf:Description/>
        </oboInOwl:hasDefinition>
        <oboInOwl:hasDefinition>
            <rdf:Description/>
        </oboInOwl:hasDefinition>
        <oboInOwl:hasDefinition>
            <rdf:Description/>
        </oboInOwl:hasDefinition>
        <oboInOwl:hasDefinition>
            <rdf:Description/>
        </oboInOwl:hasDefinition>
        <oboInOwl:hasDefinition>
            <rdf:Description/>
        </oboInOwl:hasDefinition>
        <oboInOwl:hasDefinition>
            <rdf:Description/>
        </oboInOwl:hasDefinition>
        <oboInOwl:hasDefinition>
            <rdf:Description/>
        </oboInOwl:hasDefinition>
        <oboInOwl:hasDefinition>
            <rdf:Description/>
        </oboInOwl:hasDefinition>
        <oboInOwl:hasDefinition>
            <rdf:Description/>
        </oboInOwl:hasDefinition>
        <oboInOwl:hasDefinition>
            <rdf:Description/>
        </oboInOwl:hasDefinition>
        <oboInOwl:hasDefinition>
            <rdf:Description/>
        </oboInOwl:hasDefinition>
        <oboInOwl:hasDefinition>
            <rdf:Description/>
        </oboInOwl:hasDefinition>
        <oboInOwl:hasDefinition>
            <rdf:Description/>
        </oboInOwl:hasDefinition>
        <oboInOwl:hasDefinition>
            <rdf:Description/>
        </oboInOwl:hasDefinition>
        <oboInOwl:hasDefinition>
            <rdf:Description/>
        </oboInOwl:hasDefinition>
        <oboInOwl:hasDefinition>
            <rdf:Description/>
        </oboInOwl:hasDefinition>
        <oboInOwl:hasDefinition>
            <rdf:Description/>
        </oboInOwl:hasDefinition>
        <oboInOwl:hasDefinition>
            <rdf:Description/>
        </oboInOwl:hasDefinition>
        <oboInOwl:hasDefinition>
            <rdf:Description/>
        </oboInOwl:hasDefinition>
        <oboInOwl:hasDefinition>
            <rdf:Description/>
        </oboInOwl:hasDefinition>
        <oboInOwl:hasDefinition>
            <rdf:Description/>
        </oboInOwl:hasDefinition>
        <oboInOwl:hasDefinition>
            <rdf:Description/>
        </oboInOwl:hasDefinition>
        <oboInOwl:hasDefinition>
            <rdf:Description/>
        </oboInOwl:hasDefinition>
        <oboInOwl:hasDefinition>
            <rdf:Description/>
        </oboInOwl:hasDefinition>
        <oboInOwl:hasDefinition>
            <rdf:Description/>
        </oboInOwl:hasDefinition>
        <oboInOwl:hasDefinition>
            <rdf:Description/>
        </oboInOwl:hasDefinition>
        <oboInOwl:hasDefinition>
            <rdf:Description/>
        </oboInOwl:hasDefinition>
        <oboInOwl:hasDefinition>
            <rdf:Description/>
        </oboInOwl:hasDefinition>
        <oboInOwl:hasDefinition>
            <rdf:Description/>
        </oboInOwl:hasDefinition>
        <oboInOwl:hasDefinition>
            <rdf:Description/>
        </oboInOwl:hasDefinition>
        <oboInOwl:hasDefinition>
            <rdf:Description/>
        </oboInOwl:hasDefinition>
        <oboInOwl:hasDefinition>
            <rdf:Description/>
        </oboInOwl:hasDefinition>
        <oboInOwl:hasDefinition>
            <rdf:Description/>
        </oboInOwl:hasDefinition>
        <oboInOwl:hasDefinition>
            <rdf:Description/>
        </oboInOwl:hasDefinition>
        <oboInOwl:hasDefinition>
            <rdf:Description/>
        </oboInOwl:hasDefinition>
        <oboInOwl:hasDefinition>
            <rdf:Description/>
        </oboInOwl:hasDefinition>
        <oboInOwl:hasDefinition>
            <rdf:Description/>
        </oboInOwl:hasDefinition>
        <oboInOwl:hasDefinition>
            <rdf:Description/>
        </oboInOwl:hasDefinition>
        <oboInOwl:hasDefinition>
            <rdf:Description/>
        </oboInOwl:hasDefinition>
        <oboInOwl:hasDefinition>
            <rdf:Description/>
        </oboInOwl:hasDefinition>
        <oboInOwl:hasDefinition>
            <rdf:Description/>
        </oboInOwl:hasDefinition>
        <oboInOwl:hasDefinition>
            <rdf:Description/>
        </oboInOwl:hasDefinition>
        <oboInOwl:hasDefinition>
            <rdf:Description/>
        </oboInOwl:hasDefinition>
        <oboInOwl:hasDefinition>
            <rdf:Description/>
        </oboInOwl:hasDefinition>
        <oboInOwl:hasDefinition>
            <rdf:Description/>
        </oboInOwl:hasDefinition>
        <oboInOwl:hasDefinition>
            <rdf:Description/>
        </oboInOwl:hasDefinition>
        <oboInOwl:hasDefinition>
            <rdf:Description/>
        </oboInOwl:hasDefinition>
        <oboInOwl:hasDefinition>
            <rdf:Description/>
        </oboInOwl:hasDefinition>
        <oboInOwl:hasDefinition>
            <rdf:Description/>
        </oboInOwl:hasDefinition>
        <oboInOwl:hasDefinition>
            <rdf:Description/>
        </oboInOwl:hasDefinition>
        <oboInOwl:hasDefinition>
            <rdf:Description/>
        </oboInOwl:hasDefinition>
        <oboInOwl:hasDefinition>
            <rdf:Description/>
        </oboInOwl:hasDefinition>
        <oboInOwl:hasDefinition>
            <rdf:Description/>
        </oboInOwl:hasDefinition>
        <oboInOwl:hasDefinition>
            <rdf:Description/>
        </oboInOwl:hasDefinition>
        <oboInOwl:hasDefinition>
            <rdf:Description/>
        </oboInOwl:hasDefinition>
        <oboInOwl:hasDefinition>
            <rdf:Description/>
        </oboInOwl:hasDefinition>
        <oboInOwl:hasDefinition>
            <rdf:Description/>
        </oboInOwl:hasDefinition>
        <oboInOwl:hasDefinition>
            <rdf:Description/>
        </oboInOwl:hasDefinition>
        <oboInOwl:hasDefinition>
            <rdf:Description/>
        </oboInOwl:hasDefinition>
        <oboInOwl:hasDefinition>
            <rdf:Description/>
        </oboInOwl:hasDefinition>
        <oboInOwl:hasDefinition>
            <rdf:Description/>
        </oboInOwl:hasDefinition>
        <oboInOwl:hasDefinition>
            <rdf:Description/>
        </oboInOwl:hasDefinition>
        <oboInOwl:hasDefinition>
            <rdf:Description/>
        </oboInOwl:hasDefinition>
        <oboInOwl:hasDefinition>
            <rdf:Description/>
        </oboInOwl:hasDefinition>
        <oboInOwl:hasDefinition>
            <rdf:Description/>
        </oboInOwl:hasDefinition>
        <oboInOwl:hasDefinition>
            <rdf:Description/>
        </oboInOwl:hasDefinition>
        <oboInOwl:hasDefinition>
            <rdf:Description/>
        </oboInOwl:hasDefinition>
        <oboInOwl:hasDefinition>
            <rdf:Description/>
        </oboInOwl:hasDefinition>
        <oboInOwl:hasDefinition>
            <rdf:Description/>
        </oboInOwl:hasDefinition>
        <oboInOwl:hasDefinition>
            <rdf:Description/>
        </oboInOwl:hasDefinition>
        <oboInOwl:hasDefinition>
            <rdf:Description/>
        </oboInOwl:hasDefinition>
        <oboInOwl:hasDefinition>
            <rdf:Description/>
        </oboInOwl:hasDefinition>
        <oboInOwl:hasDefinition>
            <rdf:Description/>
        </oboInOwl:hasDefinition>
        <oboInOwl:hasDefinition>
            <rdf:Description/>
        </oboInOwl:hasDefinition>
        <oboInOwl:hasDefinition>
            <rdf:Description/>
        </oboInOwl:hasDefinition>
        <oboInOwl:hasDefinition>
            <rdf:Description/>
        </oboInOwl:hasDefinition>
        <oboInOwl:hasDefinition>
            <rdf:Description/>
        </oboInOwl:hasDefinition>
        <oboInOwl:hasDefinition>
            <rdf:Description/>
        </oboInOwl:hasDefinition>
        <oboInOwl:hasDefinition>
            <rdf:Description/>
        </oboInOwl:hasDefinition>
        <oboInOwl:hasDefinition>
            <rdf:Description/>
        </oboInOwl:hasDefinition>
        <oboInOwl:hasDefinition>
            <rdf:Description/>
        </oboInOwl:hasDefinition>
        <oboInOwl:hasDefinition>
            <rdf:Description/>
        </oboInOwl:hasDefinition>
        <oboInOwl:hasDefinition>
            <rdf:Description/>
        </oboInOwl:hasDefinition>
        <oboInOwl:hasDefinition>
            <rdf:Description/>
        </oboInOwl:hasDefinition>
        <oboInOwl:hasDefinition>
            <rdf:Description/>
        </oboInOwl:hasDefinition>
        <oboInOwl:hasDefinition>
            <rdf:Description/>
        </oboInOwl:hasDefinition>
        <oboInOwl:hasDefinition>
            <rdf:Description/>
        </oboInOwl:hasDefinition>
        <oboInOwl:hasDefinition>
            <rdf:Description/>
        </oboInOwl:hasDefinition>
        <oboInOwl:hasDefinition>
            <rdf:Description/>
        </oboInOwl:hasDefinition>
        <oboInOwl:hasDefinition>
            <rdf:Description/>
        </oboInOwl:hasDefinition>
        <oboInOwl:hasDefinition>
            <rdf:Description/>
        </oboInOwl:hasDefinition>
        <oboInOwl:hasDefinition>
            <rdf:Description/>
        </oboInOwl:hasDefinition>
        <oboInOwl:hasDefinition>
            <rdf:Description/>
        </oboInOwl:hasDefinition>
        <oboInOwl:hasDefinition>
            <rdf:Description/>
        </oboInOwl:hasDefinition>
        <oboInOwl:hasDefinition>
            <rdf:Description/>
        </oboInOwl:hasDefinition>
        <oboInOwl:hasDefinition>
            <rdf:Description/>
        </oboInOwl:hasDefinition>
        <oboInOwl:hasDefinition>
            <rdf:Description/>
        </oboInOwl:hasDefinition>
        <oboInOwl:hasDefinition>
            <rdf:Description/>
        </oboInOwl:hasDefinition>
        <oboInOwl:hasDefinition>
            <rdf:Description/>
        </oboInOwl:hasDefinition>
        <oboInOwl:hasDefinition>
            <rdf:Description/>
        </oboInOwl:hasDefinition>
        <oboInOwl:hasDefinition>
            <rdf:Description/>
        </oboInOwl:hasDefinition>
        <oboInOwl:hasDefinition>
            <rdf:Description/>
        </oboInOwl:hasDefinition>
        <oboInOwl:hasDefinition>
            <rdf:Description/>
        </oboInOwl:hasDefinition>
        <oboInOwl:hasDefinition>
            <rdf:Description/>
        </oboInOwl:hasDefinition>
        <oboInOwl:hasDefinition>
            <rdf:Description/>
        </oboInOwl:hasDefinition>
        <oboInOwl:hasDefinition>
            <rdf:Description/>
        </oboInOwl:hasDefinition>
        <oboInOwl:hasDefinition>
            <rdf:Description/>
        </oboInOwl:hasDefinition>
        <oboInOwl:hasDefinition>
            <rdf:Description/>
        </oboInOwl:hasDefinition>
        <oboInOwl:hasDefinition>
            <rdf:Description/>
        </oboInOwl:hasDefinition>
        <oboInOwl:hasDefinition>
            <rdf:Description/>
        </oboInOwl:hasDefinition>
        <oboInOwl:hasDefinition>
            <rdf:Description/>
        </oboInOwl:hasDefinition>
        <oboInOwl:hasDefinition>
            <rdf:Description/>
        </oboInOwl:hasDefinition>
        <oboInOwl:hasDefinition>
            <rdf:Description/>
        </oboInOwl:hasDefinition>
        <oboInOwl:hasDefinition>
            <rdf:Description/>
        </oboInOwl:hasDefinition>
        <oboInOwl:hasDefinition>
            <rdf:Description/>
        </oboInOwl:hasDefinition>
        <oboInOwl:hasDefinition>
            <rdf:Description/>
        </oboInOwl:hasDefinition>
        <oboInOwl:hasDefinition>
            <rdf:Description/>
        </oboInOwl:hasDefinition>
        <oboInOwl:hasDefinition>
            <rdf:Description/>
        </oboInOwl:hasDefinition>
        <oboInOwl:hasDefinition>
            <rdf:Description/>
        </oboInOwl:hasDefinition>
        <oboInOwl:hasDefinition>
            <rdf:Description/>
        </oboInOwl:hasDefinition>
        <oboInOwl:hasDefinition>
            <rdf:Description/>
        </oboInOwl:hasDefinition>
        <oboInOwl:hasDefinition>
            <rdf:Description/>
        </oboInOwl:hasDefinition>
        <oboInOwl:hasDefinition>
            <rdf:Description/>
        </oboInOwl:hasDefinition>
        <oboInOwl:hasDefinition>
            <rdf:Description/>
        </oboInOwl:hasDefinition>
        <oboInOwl:hasDefinition>
            <rdf:Description/>
        </oboInOwl:hasDefinition>
        <oboInOwl:hasDefinition>
            <rdf:Description/>
        </oboInOwl:hasDefinition>
        <oboInOwl:hasDefinition>
            <rdf:Description/>
        </oboInOwl:hasDefinition>
        <oboInOwl:hasDefinition>
            <rdf:Description/>
        </oboInOwl:hasDefinition>
        <oboInOwl:hasDefinition>
            <rdf:Description/>
        </oboInOwl:hasDefinition>
        <oboInOwl:hasDefinition>
            <rdf:Description/>
        </oboInOwl:hasDefinition>
        <oboInOwl:hasDefinition>
            <rdf:Description/>
        </oboInOwl:hasDefinition>
        <oboInOwl:hasDefinition>
            <rdf:Description/>
        </oboInOwl:hasDefinition>
        <oboInOwl:hasDefinition>
            <rdf:Description/>
        </oboInOwl:hasDefinition>
        <oboInOwl:hasDefinition>
            <rdf:Description/>
        </oboInOwl:hasDefinition>
        <oboInOwl:hasDefinition>
            <rdf:Description/>
        </oboInOwl:hasDefinition>
        <oboInOwl:hasDefinition>
            <rdf:Description/>
        </oboInOwl:hasDefinition>
        <oboInOwl:hasDefinition>
            <rdf:Description/>
        </oboInOwl:hasDefinition>
        <oboInOwl:hasDefinition>
            <rdf:Description/>
        </oboInOwl:hasDefinition>
        <oboInOwl:hasDefinition>
            <rdf:Description/>
        </oboInOwl:hasDefinition>
        <oboInOwl:hasDefinition>
            <rdf:Description/>
        </oboInOwl:hasDefinition>
        <oboInOwl:hasDefinition>
            <rdf:Description/>
        </oboInOwl:hasDefinition>
        <oboInOwl:hasDefinition>
            <rdf:Description/>
        </oboInOwl:hasDefinition>
        <oboInOwl:hasDefinition>
            <rdf:Description/>
        </oboInOwl:hasDefinition>
        <oboInOwl:hasDefinition>
            <rdf:Description/>
        </oboInOwl:hasDefinition>
        <oboInOwl:hasDefinition>
            <rdf:Description/>
        </oboInOwl:hasDefinition>
        <oboInOwl:hasDefinition>
            <rdf:Description/>
        </oboInOwl:hasDefinition>
        <oboInOwl:hasDefinition>
            <rdf:Description/>
        </oboInOwl:hasDefinition>
        <oboInOwl:hasDefinition>
            <rdf:Description/>
        </oboInOwl:hasDefinition>
        <oboInOwl:hasDefinition>
            <rdf:Description/>
        </oboInOwl:hasDefinition>
        <oboInOwl:hasDefinition>
            <rdf:Description/>
        </oboInOwl:hasDefinition>
        <oboInOwl:hasDefinition>
            <rdf:Description/>
        </oboInOwl:hasDefinition>
        <oboInOwl:hasDefinition>
            <rdf:Description/>
        </oboInOwl:hasDefinition>
        <oboInOwl:hasDefinition>
            <rdf:Description/>
        </oboInOwl:hasDefinition>
        <oboInOwl:hasDefinition>
            <rdf:Description/>
        </oboInOwl:hasDefinition>
        <oboInOwl:hasDefinition>
            <rdf:Description/>
        </oboInOwl:hasDefinition>
        <oboInOwl:hasDefinition>
            <rdf:Description/>
        </oboInOwl:hasDefinition>
        <oboInOwl:hasDefinition>
            <rdf:Description/>
        </oboInOwl:hasDefinition>
        <oboInOwl:hasDefinition>
            <rdf:Description/>
        </oboInOwl:hasDefinition>
        <oboInOwl:hasDefinition>
            <rdf:Description/>
        </oboInOwl:hasDefinition>
        <oboInOwl:hasDefinition>
            <rdf:Description/>
        </oboInOwl:hasDefinition>
        <oboInOwl:hasDefinition>
            <rdf:Description/>
        </oboInOwl:hasDefinition>
        <oboInOwl:hasDefinition>
            <rdf:Description/>
        </oboInOwl:hasDefinition>
        <oboInOwl:hasDefinition>
            <rdf:Description/>
        </oboInOwl:hasDefinition>
        <oboInOwl:hasDefinition>
            <rdf:Description/>
        </oboInOwl:hasDefinition>
        <oboInOwl:hasDefinition>
            <rdf:Description/>
        </oboInOwl:hasDefinition>
        <oboInOwl:hasDefinition>
            <rdf:Description/>
        </oboInOwl:hasDefinition>
        <oboInOwl:hasDefinition>
            <rdf:Description/>
        </oboInOwl:hasDefinition>
        <oboInOwl:hasDefinition>
            <rdf:Description/>
        </oboInOwl:hasDefinition>
    </rdf:Description>
    


    <!-- http://www.bioassayontology.org/bao#BAO_0000015 -->

    <rdf:Description rdf:about="http://www.bioassayontology.org/bao#BAO_0000015">
        <rdfs:subClassOf rdf:resource="&obo;BFO_0000015"/>
    </rdf:Description>
    


    <!-- http://www.bioassayontology.org/bao#BAO_0000025 -->

    <rdf:Description rdf:about="http://www.bioassayontology.org/bao#BAO_0000025">
        <rdfs:subClassOf rdf:resource="&obo;BFO_0000030"/>
    </rdf:Description>
    


    <!-- http://www.bioassayontology.org/bao#BAO_0000026 -->

    <rdf:Description rdf:about="http://www.bioassayontology.org/bao#BAO_0000026">
        <rdfs:subClassOf rdf:resource="&obo;BFO_0000031"/>
    </rdf:Description>
    


    <!-- http://www.bioassayontology.org/bao#BAO_0000035 -->

    <rdf:Description rdf:about="http://www.bioassayontology.org/bao#BAO_0000035">
        <rdfs:subClassOf rdf:resource="&obo;BFO_0000015"/>
    </rdf:Description>
    


    <!-- http://www.bioassayontology.org/bao#BAO_0000040 -->

    <rdf:Description rdf:about="http://www.bioassayontology.org/bao#BAO_0000040">
        <rdfs:subClassOf rdf:resource="&obo;BFO_0000015"/>
    </rdf:Description>
    


    <!-- http://www.bioassayontology.org/bao#BAO_0000077 -->

    <rdf:Description rdf:about="http://www.bioassayontology.org/bao#BAO_0000077">
        <rdfs:subClassOf rdf:resource="&obo;BFO_0000031"/>
    </rdf:Description>
    


    <!-- http://www.bioassayontology.org/bao#BAO_0000114 -->

    <rdf:Description rdf:about="http://www.bioassayontology.org/bao#BAO_0000114">
        <rdfs:subClassOf rdf:resource="&obo;BFO_0000030"/>
    </rdf:Description>
    


    <!-- http://www.bioassayontology.org/bao#BAO_0000248 -->

    <rdf:Description rdf:about="http://www.bioassayontology.org/bao#BAO_0000248">
        <rdfs:subClassOf rdf:resource="&obo;BFO_0000030"/>
    </rdf:Description>
    


    <!-- http://www.bioassayontology.org/bao#BAO_0000264 -->

    <rdf:Description rdf:about="http://www.bioassayontology.org/bao#BAO_0000264">
        <rdfs:subClassOf rdf:resource="&obo;BFO_0000015"/>
    </rdf:Description>
    


    <!-- http://www.bioassayontology.org/bao#BAO_0000551 -->

    <rdf:Description rdf:about="http://www.bioassayontology.org/bao#BAO_0000551">
        <rdfs:subClassOf rdf:resource="&obo;BFO_0000030"/>
    </rdf:Description>
    


    <!-- http://www.bioassayontology.org/bao#BAO_0000596 -->

    <rdf:Description rdf:about="http://www.bioassayontology.org/bao#BAO_0000596">
        <rdfs:subClassOf rdf:resource="&obo;BFO_0000030"/>
    </rdf:Description>
    


    <!-- http://www.bioassayontology.org/bao#BAO_0002094 -->

    <rdf:Description rdf:about="http://www.bioassayontology.org/bao#BAO_0002094">
        <rdfs:subClassOf rdf:resource="&obo;BFO_0000015"/>
    </rdf:Description>
    


    <!-- http://www.bioassayontology.org/bao#BAO_0002185 -->

    <rdf:Description rdf:about="http://www.bioassayontology.org/bao#BAO_0002185">
        <rdfs:subClassOf rdf:resource="&obo;BFO_0000031"/>
    </rdf:Description>
    


    <!-- http://www.bioassayontology.org/bao#BAO_0002542 -->

    <rdf:Description rdf:about="http://www.bioassayontology.org/bao#BAO_0002542">
        <rdfs:subClassOf rdf:resource="&obo;BFO_0000016"/>
    </rdf:Description>
    


    <!-- http://www.bioassayontology.org/bao#BAO_0002554 -->

    <rdf:Description rdf:about="http://www.bioassayontology.org/bao#BAO_0002554">
        <rdfs:subClassOf rdf:resource="&obo;BFO_0000030"/>
    </rdf:Description>
    


    <!-- http://www.bioassayontology.org/bao#BAO_0002555 -->

    <rdf:Description rdf:about="http://www.bioassayontology.org/bao#BAO_0002555">
        <rdfs:subClassOf rdf:resource="&obo;BFO_0000024"/>
    </rdf:Description>
    


    <!-- http://www.bioassayontology.org/bao#BAO_0002596 -->

    <rdf:Description rdf:about="http://www.bioassayontology.org/bao#BAO_0002596">
        <rdfs:subClassOf rdf:resource="&obo;BFO_0000030"/>
    </rdf:Description>
    


    <!-- http://www.bioassayontology.org/bao#BAO_0002597 -->

    <rdf:Description rdf:about="http://www.bioassayontology.org/bao#BAO_0002597">
        <rdfs:subClassOf rdf:resource="&obo;BFO_0000030"/>
    </rdf:Description>
    


    <!-- http://www.bioassayontology.org/bao#BAO_0002753 -->

    <rdf:Description rdf:about="http://www.bioassayontology.org/bao#BAO_0002753">
        <rdfs:subClassOf rdf:resource="&obo;BFO_0000001"/>
    </rdf:Description>
    


    <!-- http://www.bioassayontology.org/bao#BAO_0002927 -->

    <rdf:Description rdf:about="http://www.bioassayontology.org/bao#BAO_0002927">
        <rdfs:subClassOf rdf:resource="&obo;BFO_0000016"/>
    </rdf:Description>
    


    <!-- http://www.bioassayontology.org/bao#BAO_0002928 -->

    <rdf:Description rdf:about="http://www.bioassayontology.org/bao#BAO_0002928">
        <rdfs:subClassOf rdf:resource="&obo;BFO_0000020"/>
    </rdf:Description>
    


    <!-- http://www.bioassayontology.org/bao#BAO_0002929 -->

    <rdf:Description rdf:about="http://www.bioassayontology.org/bao#BAO_0002929">
        <rdfs:subClassOf rdf:resource="&obo;BFO_0000017"/>
    </rdf:Description>
    


    <!-- http://www.bioassayontology.org/bao#BAO_0002930 -->

    <rdf:Description rdf:about="http://www.bioassayontology.org/bao#BAO_0002930">
        <rdfs:subClassOf rdf:resource="&obo;BFO_0000030"/>
    </rdf:Description>
    


    <!-- http://www.bioassayontology.org/bao#BAO_0002931 -->

    <rdf:Description rdf:about="http://www.bioassayontology.org/bao#BAO_0002931">
        <rdfs:subClassOf rdf:resource="&obo;BFO_0000030"/>
    </rdf:Description>
    


    <!-- http://www.bioassayontology.org/bao#BAO_0002933 -->

    <rdf:Description rdf:about="http://www.bioassayontology.org/bao#BAO_0002933">
        <rdfs:subClassOf rdf:resource="&obo;BFO_0000031"/>
    </rdf:Description>
    


    <!-- http://www.bioassayontology.org/bao#BAO_0002934 -->

    <rdf:Description rdf:about="http://www.bioassayontology.org/bao#BAO_0002934">
        <rdfs:subClassOf rdf:resource="&obo;BFO_0000031"/>
    </rdf:Description>
    


    <!-- http://www.bioassayontology.org/bao#BAO_0003016 -->

    <rdf:Description rdf:about="http://www.bioassayontology.org/bao#BAO_0003016">
        <rdfs:subClassOf rdf:resource="&obo;BFO_0000031"/>
    </rdf:Description>
    


    <!-- http://www.bioassayontology.org/bao#BAO_0003018 -->

    <rdf:Description rdf:about="http://www.bioassayontology.org/bao#BAO_0003018">
        <rdfs:subClassOf rdf:resource="&obo;BFO_0000031"/>
    </rdf:Description>
    


    <!-- http://www.bioassayontology.org/bao#BAO_0003028 -->

    <rdf:Description rdf:about="http://www.bioassayontology.org/bao#BAO_0003028">
        <rdfs:subClassOf rdf:resource="&obo;BFO_0000015"/>
    </rdf:Description>
    


    <!-- http://www.bioassayontology.org/bao#BAO_0003043 -->

    <rdf:Description rdf:about="http://www.bioassayontology.org/bao#BAO_0003043">
        <rdfs:subClassOf rdf:resource="&obo;BFO_0000030"/>
    </rdf:Description>
    


    <!-- http://www.bioassayontology.org/bao#BAO_0003052 -->

    <rdf:Description rdf:about="http://www.bioassayontology.org/bao#BAO_0003052">
        <rdfs:subClassOf rdf:resource="&obo;BFO_0000024"/>
    </rdf:Description>
    


    <!-- http://www.bioassayontology.org/bao#BAO_0003111 -->

    <rdf:Description rdf:about="http://www.bioassayontology.org/bao#BAO_0003111">
        <rdfs:subClassOf rdf:resource="&obo;BFO_0000030"/>
    </rdf:Description>
    


    <!-- http://www.bioassayontology.org/bao#BAO_0003112 -->

    <rdf:Description rdf:about="http://www.bioassayontology.org/bao#BAO_0003112">
        <rdfs:subClassOf rdf:resource="&obo;BFO_0000001"/>
    </rdf:Description>
    


    <!-- http://www.bioassayontology.org/bao#BAO_0003113 -->

    <rdf:Description rdf:about="http://www.bioassayontology.org/bao#BAO_0003113">
        <rdfs:subClassOf rdf:resource="&obo;BFO_0000031"/>
    </rdf:Description>
    


    <!-- http://www.bioassayontology.org/bao#BAO_0003114 -->

    <rdf:Description rdf:about="http://www.bioassayontology.org/bao#BAO_0003114">
        <rdfs:subClassOf rdf:resource="&obo;BFO_0000001"/>
    </rdf:Description>
    


    <!-- http://www.bioassayontology.org/bao#BAO_0003115 -->

    <rdf:Description rdf:about="http://www.bioassayontology.org/bao#BAO_0003115">
        <rdfs:subClassOf rdf:resource="&obo;BFO_0000031"/>
    </rdf:Description>
    


    <!-- http://www.bioassayontology.org/bao#BAO_0003116 -->

    <rdf:Description rdf:about="http://www.bioassayontology.org/bao#BAO_0003116">
        <rdfs:subClassOf rdf:resource="&obo;BFO_0000004"/>
    </rdf:Description>
    


    <!-- http://www.bioassayontology.org/bao#BAO_0003117 -->

    <rdf:Description rdf:about="http://www.bioassayontology.org/bao#BAO_0003117">
        <rdfs:subClassOf rdf:resource="&obo;BFO_0000016"/>
    </rdf:Description>
    


    <!-- http://www.bioassayontology.org/bao#BAO_0003118 -->

    <rdf:Description rdf:about="http://www.bioassayontology.org/bao#BAO_0003118">
        <rdfs:subClassOf rdf:resource="&obo;BFO_0000030"/>
    </rdf:Description>
    


    <!-- http://www.bioassayontology.org/bao#BAO_0003119 -->

    <rdf:Description rdf:about="http://www.bioassayontology.org/bao#BAO_0003119">
        <rdfs:subClassOf rdf:resource="&obo;BFO_0000031"/>
    </rdf:Description>
    


    <!-- http://www.bioassayontology.org/bao#BAO_0003120 -->

    <rdf:Description rdf:about="http://www.bioassayontology.org/bao#BAO_0003120">
        <rdfs:subClassOf rdf:resource="http://www.bioassayontology.org/bao#BAO_0003043"/>
    </rdf:Description>
    


    <!-- http://www.bioassayontology.org/bao#BAO_0165000 -->

    <rdf:Description rdf:about="http://www.bioassayontology.org/bao#BAO_0165000">
        <rdfs:subClassOf rdf:resource="&obo;BFO_0000004"/>
    </rdf:Description>
    <rdf:Description>
        <dc:contributor>http://www.arabidopsis.org/</dc:contributor>
    </rdf:Description>
    <rdf:Description>
        <obo:IAO_0000116>from SIO</obo:IAO_0000116>
    </rdf:Description>
    


    <!-- 
    ///////////////////////////////////////////////////////////////////////////////////////
    //
    // Annotations
    //
    ///////////////////////////////////////////////////////////////////////////////////////
     -->

    <rdf:Description rdf:about="&obo;RO_0002293">
        <obo:IAO_0000114 rdf:resource="&obo;IAO_0000125"/>
    </rdf:Description>
    <rdf:Description rdf:about="&obo;RO_0002296">
        <obo:IAO_0000114 rdf:resource="&obo;IAO_0000125"/>
    </rdf:Description>
    <rdf:Description rdf:about="&obo;RO_0002295">
        <obo:IAO_0000114 rdf:resource="&obo;IAO_0000125"/>
        <rdfs:seeAlso rdf:resource="http://wiki.geneontology.org/index.php/Ontology_extensions"/>
    </rdf:Description>
    <rdf:Description rdf:about="&obo;RO_0002298">
        <obo:IAO_0000114 rdf:resource="&obo;IAO_0000125"/>
    </rdf:Description>
    <rdf:Description rdf:about="&obo;RO_0002297">
        <obo:IAO_0000114 rdf:resource="&obo;IAO_0000125"/>
    </rdf:Description>
    <rdf:Description rdf:about="&obo;RO_0002299">
        <obo:IAO_0000114 rdf:resource="&obo;IAO_0000125"/>
    </rdf:Description>
    <rdf:Description rdf:about="&obo;UBERON_0008202">
        <obo:IAO_0000412 rdf:resource="&obo;uberon.owl"/>
    </rdf:Description>
    <rdf:Description rdf:about="&obo;UBERON_0002337">
        <obo:IAO_0000412 rdf:resource="&obo;uberon.owl"/>
    </rdf:Description>
    <rdf:Description rdf:about="&obo;RO_0002292">
        <obo:IAO_0000114 rdf:resource="&obo;IAO_0000125"/>
    </rdf:Description>
    <rdf:Description rdf:about="&obo;RO_0002291">
        <obo:IAO_0000114 rdf:resource="&obo;IAO_0000125"/>
    </rdf:Description>
    <rdf:Description rdf:about="&obo;NCBITaxon_669">
        <obo:IAO_0000412 rdf:resource="&obo;ncbitaxon.owl"/>
    </rdf:Description>
    <rdf:Description rdf:about="&obo;CHEBI_36051">
        <obo:IAO_0000412 rdf:resource="&obo;chebi.owl"/>
    </rdf:Description>
    <rdf:Description rdf:about="&obo;CHEBI_36050">
        <obo:IAO_0000412 rdf:resource="&obo;chebi.owl"/>
    </rdf:Description>
    <rdf:Description rdf:about="&obo;CHEBI_36053">
        <obo:IAO_0000412 rdf:resource="&obo;chebi.owl"/>
    </rdf:Description>
    <rdf:Description rdf:about="&obo;UBERON_0002329">
        <obo:IAO_0000412 rdf:resource="&obo;uberon.owl"/>
    </rdf:Description>
    <rdf:Description rdf:about="&obo;CHEBI_50411">
        <obo:IAO_0000412 rdf:resource="&obo;chebi.owl"/>
    </rdf:Description>
    <rdf:Description rdf:about="&obo;CHEBI_50410">
        <obo:IAO_0000412 rdf:resource="&obo;chebi.owl"/>
    </rdf:Description>
    <rdf:Description rdf:about="&obo;CHEBI_51039">
        <obo:IAO_0000412 rdf:resource="&obo;chebi.owl"/>
    </rdf:Description>
    <rdf:Description rdf:about="&obo;CHEBI_50412">
        <obo:IAO_0000412 rdf:resource="&obo;chebi.owl"/>
    </rdf:Description>
    <rdf:Description rdf:about="&obo;RO_0002285">
        <obo:IAO_0000114 rdf:resource="&obo;IAO_0000125"/>
    </rdf:Description>
    <rdf:Description rdf:about="&obo;UBERON_0007958">
        <obo:IAO_0000412 rdf:resource="&obo;uberon.owl"/>
    </rdf:Description>
    <rdf:Description rdf:about="&obo;UBERON_0002340">
        <obo:IAO_0000412 rdf:resource="&obo;uberon.owl"/>
    </rdf:Description>
    <rdf:Description rdf:about="&obo;RO_0002287">
        <obo:IAO_0000114 rdf:resource="&obo;IAO_0000125"/>
    </rdf:Description>
    <rdf:Description rdf:about="&obo;RO_0002286">
        <obo:IAO_0000114 rdf:resource="&obo;IAO_0000125"/>
    </rdf:Description>
    <rdf:Description rdf:about="&obo;UBERON_0002347">
        <obo:IAO_0000412 rdf:resource="&obo;uberon.owl"/>
    </rdf:Description>
    <rdf:Description rdf:about="&obo;UBERON_0002346">
        <obo:IAO_0000412 rdf:resource="&obo;uberon.owl"/>
    </rdf:Description>
    <rdf:Description rdf:about="&obo;UBERON_0002341">
        <obo:IAO_0000412 rdf:resource="&obo;uberon.owl"/>
    </rdf:Description>
    <rdf:Description rdf:about="&obo;UBERON_0002342">
        <obo:IAO_0000412 rdf:resource="&obo;uberon.owl"/>
    </rdf:Description>
    <rdf:Description rdf:about="http://purl.org/obo/owl/UO#UO_0000106">
        <oboInOwl:inSubset rdf:resource="http://purl.org/obo/owl/obo#unit_slim"/>
        <oboInOwl:hasDefinition>
            <rdf:Description/>
        </oboInOwl:hasDefinition>
        <oboInOwl:hasDefinition>
            <rdf:Description/>
        </oboInOwl:hasDefinition>
        <oboInOwl:hasDefinition>
            <rdf:Description/>
        </oboInOwl:hasDefinition>
        <oboInOwl:hasDefinition>
            <rdf:Description/>
        </oboInOwl:hasDefinition>
        <oboInOwl:hasDefinition>
            <rdf:Description/>
        </oboInOwl:hasDefinition>
        <oboInOwl:hasDefinition>
            <rdf:Description/>
        </oboInOwl:hasDefinition>
        <oboInOwl:hasDefinition>
            <rdf:Description/>
        </oboInOwl:hasDefinition>
        <oboInOwl:hasDefinition>
            <rdf:Description/>
        </oboInOwl:hasDefinition>
        <oboInOwl:hasDefinition>
            <rdf:Description/>
        </oboInOwl:hasDefinition>
        <oboInOwl:hasDefinition>
            <rdf:Description/>
        </oboInOwl:hasDefinition>
        <oboInOwl:hasDefinition>
            <rdf:Description/>
        </oboInOwl:hasDefinition>
        <oboInOwl:hasDefinition>
            <rdf:Description/>
        </oboInOwl:hasDefinition>
        <oboInOwl:hasDefinition>
            <rdf:Description/>
        </oboInOwl:hasDefinition>
        <oboInOwl:hasDefinition>
            <rdf:Description/>
        </oboInOwl:hasDefinition>
        <oboInOwl:hasDefinition>
            <rdf:Description/>
        </oboInOwl:hasDefinition>
        <oboInOwl:hasDefinition>
            <rdf:Description/>
        </oboInOwl:hasDefinition>
        <oboInOwl:hasDefinition>
            <rdf:Description/>
        </oboInOwl:hasDefinition>
        <oboInOwl:hasDefinition>
            <rdf:Description/>
        </oboInOwl:hasDefinition>
        <oboInOwl:hasDefinition>
            <rdf:Description/>
        </oboInOwl:hasDefinition>
        <oboInOwl:hasDefinition>
            <rdf:Description/>
        </oboInOwl:hasDefinition>
        <oboInOwl:hasDefinition>
            <rdf:Description/>
        </oboInOwl:hasDefinition>
        <oboInOwl:hasDefinition>
            <rdf:Description/>
        </oboInOwl:hasDefinition>
        <oboInOwl:hasDefinition>
            <rdf:Description/>
        </oboInOwl:hasDefinition>
        <oboInOwl:hasDefinition>
            <rdf:Description/>
        </oboInOwl:hasDefinition>
        <oboInOwl:hasDefinition>
            <rdf:Description/>
        </oboInOwl:hasDefinition>
        <oboInOwl:hasDefinition>
            <rdf:Description/>
        </oboInOwl:hasDefinition>
        <oboInOwl:hasDefinition>
            <rdf:Description/>
        </oboInOwl:hasDefinition>
        <oboInOwl:hasDefinition>
            <rdf:Description/>
        </oboInOwl:hasDefinition>
        <oboInOwl:hasDefinition>
            <rdf:Description/>
        </oboInOwl:hasDefinition>
        <oboInOwl:hasDefinition>
            <rdf:Description/>
        </oboInOwl:hasDefinition>
        <oboInOwl:hasDefinition>
            <rdf:Description/>
        </oboInOwl:hasDefinition>
        <oboInOwl:hasDefinition>
            <rdf:Description/>
        </oboInOwl:hasDefinition>
        <oboInOwl:hasDefinition>
            <rdf:Description/>
        </oboInOwl:hasDefinition>
        <oboInOwl:hasDefinition>
            <rdf:Description/>
        </oboInOwl:hasDefinition>
        <oboInOwl:hasDefinition>
            <rdf:Description/>
        </oboInOwl:hasDefinition>
        <oboInOwl:hasDefinition>
            <rdf:Description/>
        </oboInOwl:hasDefinition>
        <oboInOwl:hasDefinition>
            <rdf:Description/>
        </oboInOwl:hasDefinition>
        <oboInOwl:hasDefinition>
            <rdf:Description/>
        </oboInOwl:hasDefinition>
        <oboInOwl:hasDefinition>
            <rdf:Description/>
        </oboInOwl:hasDefinition>
        <oboInOwl:hasDefinition>
            <rdf:Description/>
        </oboInOwl:hasDefinition>
        <oboInOwl:hasDefinition>
            <rdf:Description/>
        </oboInOwl:hasDefinition>
        <oboInOwl:hasDefinition>
            <rdf:Description/>
        </oboInOwl:hasDefinition>
        <oboInOwl:hasDefinition>
            <rdf:Description/>
        </oboInOwl:hasDefinition>
        <oboInOwl:hasDefinition>
            <rdf:Description/>
        </oboInOwl:hasDefinition>
        <oboInOwl:hasDefinition>
            <rdf:Description/>
        </oboInOwl:hasDefinition>
        <oboInOwl:hasDefinition>
            <rdf:Description/>
        </oboInOwl:hasDefinition>
        <oboInOwl:hasDefinition>
            <rdf:Description/>
        </oboInOwl:hasDefinition>
        <oboInOwl:hasDefinition>
            <rdf:Description/>
        </oboInOwl:hasDefinition>
        <oboInOwl:hasDefinition>
            <rdf:Description/>
        </oboInOwl:hasDefinition>
        <oboInOwl:hasDefinition>
            <rdf:Description/>
        </oboInOwl:hasDefinition>
        <oboInOwl:hasDefinition>
            <rdf:Description/>
        </oboInOwl:hasDefinition>
        <oboInOwl:hasDefinition>
            <rdf:Description/>
        </oboInOwl:hasDefinition>
        <oboInOwl:hasDefinition>
            <rdf:Description/>
        </oboInOwl:hasDefinition>
        <oboInOwl:hasDefinition>
            <rdf:Description/>
        </oboInOwl:hasDefinition>
        <oboInOwl:hasDefinition>
            <rdf:Description/>
        </oboInOwl:hasDefinition>
        <oboInOwl:hasDefinition>
            <rdf:Description/>
        </oboInOwl:hasDefinition>
        <oboInOwl:hasDefinition>
            <rdf:Description/>
        </oboInOwl:hasDefinition>
        <oboInOwl:hasDefinition>
            <rdf:Description/>
        </oboInOwl:hasDefinition>
        <oboInOwl:hasDefinition>
            <rdf:Description/>
        </oboInOwl:hasDefinition>
        <oboInOwl:hasDefinition>
            <rdf:Description/>
        </oboInOwl:hasDefinition>
        <oboInOwl:hasDefinition>
            <rdf:Description/>
        </oboInOwl:hasDefinition>
        <oboInOwl:hasDefinition>
            <rdf:Description/>
        </oboInOwl:hasDefinition>
        <oboInOwl:hasDefinition>
            <rdf:Description/>
        </oboInOwl:hasDefinition>
        <oboInOwl:hasDefinition>
            <rdf:Description/>
        </oboInOwl:hasDefinition>
        <oboInOwl:hasDefinition>
            <rdf:Description/>
        </oboInOwl:hasDefinition>
        <oboInOwl:hasDefinition>
            <rdf:Description/>
        </oboInOwl:hasDefinition>
        <oboInOwl:hasDefinition>
            <rdf:Description/>
        </oboInOwl:hasDefinition>
        <oboInOwl:hasDefinition>
            <rdf:Description/>
        </oboInOwl:hasDefinition>
        <oboInOwl:hasDefinition>
            <rdf:Description/>
        </oboInOwl:hasDefinition>
        <oboInOwl:hasDefinition>
            <rdf:Description/>
        </oboInOwl:hasDefinition>
        <oboInOwl:hasDefinition>
            <rdf:Description/>
        </oboInOwl:hasDefinition>
        <oboInOwl:hasDefinition>
            <rdf:Description/>
        </oboInOwl:hasDefinition>
        <oboInOwl:hasDefinition>
            <rdf:Description/>
        </oboInOwl:hasDefinition>
        <oboInOwl:hasDefinition>
            <rdf:Description/>
        </oboInOwl:hasDefinition>
        <oboInOwl:hasDefinition>
            <rdf:Description/>
        </oboInOwl:hasDefinition>
        <oboInOwl:hasDefinition>
            <rdf:Description/>
        </oboInOwl:hasDefinition>
        <oboInOwl:hasDefinition>
            <rdf:Description/>
        </oboInOwl:hasDefinition>
        <oboInOwl:hasDefinition>
            <rdf:Description/>
        </oboInOwl:hasDefinition>
        <oboInOwl:hasDefinition>
            <rdf:Description/>
        </oboInOwl:hasDefinition>
        <oboInOwl:hasDefinition>
            <rdf:Description/>
        </oboInOwl:hasDefinition>
        <oboInOwl:hasDefinition>
            <rdf:Description/>
        </oboInOwl:hasDefinition>
        <oboInOwl:hasDefinition>
            <rdf:Description/>
        </oboInOwl:hasDefinition>
        <oboInOwl:hasDefinition>
            <rdf:Description/>
        </oboInOwl:hasDefinition>
        <oboInOwl:hasDefinition>
            <rdf:Description/>
        </oboInOwl:hasDefinition>
        <oboInOwl:hasDefinition>
            <rdf:Description/>
        </oboInOwl:hasDefinition>
        <oboInOwl:hasDefinition>
            <rdf:Description/>
        </oboInOwl:hasDefinition>
        <oboInOwl:hasDefinition>
            <rdf:Description/>
        </oboInOwl:hasDefinition>
        <oboInOwl:hasDefinition>
            <rdf:Description/>
        </oboInOwl:hasDefinition>
        <oboInOwl:hasDefinition>
            <rdf:Description/>
        </oboInOwl:hasDefinition>
        <oboInOwl:hasDefinition>
            <rdf:Description/>
        </oboInOwl:hasDefinition>
        <oboInOwl:hasDefinition>
            <rdf:Description/>
        </oboInOwl:hasDefinition>
        <oboInOwl:hasDefinition>
            <rdf:Description/>
        </oboInOwl:hasDefinition>
        <oboInOwl:hasDefinition>
            <rdf:Description/>
        </oboInOwl:hasDefinition>
        <oboInOwl:hasDefinition>
            <rdf:Description/>
        </oboInOwl:hasDefinition>
        <oboInOwl:hasDefinition>
            <rdf:Description/>
        </oboInOwl:hasDefinition>
        <oboInOwl:hasDefinition>
            <rdf:Description/>
        </oboInOwl:hasDefinition>
        <oboInOwl:hasDefinition>
            <rdf:Description/>
        </oboInOwl:hasDefinition>
        <oboInOwl:hasDefinition>
            <rdf:Description/>
        </oboInOwl:hasDefinition>
        <oboInOwl:hasDefinition>
            <rdf:Description/>
        </oboInOwl:hasDefinition>
        <oboInOwl:hasDefinition>
            <rdf:Description/>
        </oboInOwl:hasDefinition>
        <oboInOwl:hasDefinition>
            <rdf:Description/>
        </oboInOwl:hasDefinition>
        <oboInOwl:hasDefinition>
            <rdf:Description/>
        </oboInOwl:hasDefinition>
        <oboInOwl:hasDefinition>
            <rdf:Description/>
        </oboInOwl:hasDefinition>
        <oboInOwl:hasDefinition>
            <rdf:Description/>
        </oboInOwl:hasDefinition>
        <oboInOwl:hasDefinition>
            <rdf:Description/>
        </oboInOwl:hasDefinition>
        <oboInOwl:hasDefinition>
            <rdf:Description/>
        </oboInOwl:hasDefinition>
        <oboInOwl:hasDefinition>
            <rdf:Description/>
        </oboInOwl:hasDefinition>
        <oboInOwl:hasDefinition>
            <rdf:Description/>
        </oboInOwl:hasDefinition>
        <oboInOwl:hasDefinition>
            <rdf:Description/>
        </oboInOwl:hasDefinition>
        <oboInOwl:hasDefinition>
            <rdf:Description/>
        </oboInOwl:hasDefinition>
        <oboInOwl:hasDefinition>
            <rdf:Description/>
        </oboInOwl:hasDefinition>
        <oboInOwl:hasDefinition>
            <rdf:Description/>
        </oboInOwl:hasDefinition>
        <oboInOwl:hasDefinition>
            <rdf:Description/>
        </oboInOwl:hasDefinition>
        <oboInOwl:hasDefinition>
            <rdf:Description/>
        </oboInOwl:hasDefinition>
        <oboInOwl:hasDefinition>
            <rdf:Description/>
        </oboInOwl:hasDefinition>
        <oboInOwl:hasDefinition>
            <rdf:Description/>
        </oboInOwl:hasDefinition>
        <oboInOwl:hasExactSynonym>
            <rdf:Description/>
        </oboInOwl:hasExactSynonym>
        <oboInOwl:hasDefinition>
            <rdf:Description/>
        </oboInOwl:hasDefinition>
        <oboInOwl:hasExactSynonym>
            <rdf:Description/>
        </oboInOwl:hasExactSynonym>
        <oboInOwl:hasDefinition>
            <rdf:Description/>
        </oboInOwl:hasDefinition>
        <oboInOwl:hasDefinition>
            <rdf:Description/>
        </oboInOwl:hasDefinition>
        <oboInOwl:hasExactSynonym>
            <rdf:Description/>
        </oboInOwl:hasExactSynonym>
        <oboInOwl:hasExactSynonym>
            <rdf:Description/>
        </oboInOwl:hasExactSynonym>
        <oboInOwl:hasExactSynonym>
            <rdf:Description/>
        </oboInOwl:hasExactSynonym>
        <oboInOwl:hasDefinition>
            <rdf:Description/>
        </oboInOwl:hasDefinition>
        <oboInOwl:hasExactSynonym>
            <rdf:Description/>
        </oboInOwl:hasExactSynonym>
        <oboInOwl:hasDefinition>
            <rdf:Description/>
        </oboInOwl:hasDefinition>
        <oboInOwl:hasExactSynonym>
            <rdf:Description/>
        </oboInOwl:hasExactSynonym>
        <oboInOwl:hasDefinition>
            <rdf:Description/>
        </oboInOwl:hasDefinition>
        <oboInOwl:hasExactSynonym>
            <rdf:Description/>
        </oboInOwl:hasExactSynonym>
        <oboInOwl:hasExactSynonym>
            <rdf:Description/>
        </oboInOwl:hasExactSynonym>
        <oboInOwl:hasExactSynonym>
            <rdf:Description/>
        </oboInOwl:hasExactSynonym>
        <oboInOwl:hasExactSynonym>
            <rdf:Description/>
        </oboInOwl:hasExactSynonym>
        <oboInOwl:hasExactSynonym>
            <rdf:Description/>
        </oboInOwl:hasExactSynonym>
        <oboInOwl:hasExactSynonym>
            <rdf:Description/>
        </oboInOwl:hasExactSynonym>
        <oboInOwl:hasExactSynonym>
            <rdf:Description/>
        </oboInOwl:hasExactSynonym>
        <oboInOwl:hasExactSynonym>
            <rdf:Description/>
        </oboInOwl:hasExactSynonym>
        <oboInOwl:hasExactSynonym>
            <rdf:Description/>
        </oboInOwl:hasExactSynonym>
        <oboInOwl:hasExactSynonym>
            <rdf:Description/>
        </oboInOwl:hasExactSynonym>
        <oboInOwl:hasExactSynonym>
            <rdf:Description/>
        </oboInOwl:hasExactSynonym>
        <oboInOwl:hasExactSynonym>
            <rdf:Description/>
        </oboInOwl:hasExactSynonym>
        <oboInOwl:hasDefinition>
            <rdf:Description/>
        </oboInOwl:hasDefinition>
        <oboInOwl:hasDefinition>
            <rdf:Description/>
        </oboInOwl:hasDefinition>
        <oboInOwl:hasDefinition>
            <rdf:Description/>
        </oboInOwl:hasDefinition>
        <oboInOwl:hasDefinition>
            <rdf:Description/>
        </oboInOwl:hasDefinition>
        <oboInOwl:hasDefinition>
            <rdf:Description/>
        </oboInOwl:hasDefinition>
        <oboInOwl:hasExactSynonym>
            <rdf:Description/>
        </oboInOwl:hasExactSynonym>
        <oboInOwl:hasDefinition>
            <rdf:Description/>
        </oboInOwl:hasDefinition>
        <oboInOwl:hasExactSynonym>
            <rdf:Description/>
        </oboInOwl:hasExactSynonym>
        <oboInOwl:hasDefinition>
            <rdf:Description/>
        </oboInOwl:hasDefinition>
        <oboInOwl:hasExactSynonym>
            <rdf:Description/>
        </oboInOwl:hasExactSynonym>
        <oboInOwl:hasDefinition>
            <rdf:Description/>
        </oboInOwl:hasDefinition>
        <oboInOwl:hasExactSynonym>
            <rdf:Description/>
        </oboInOwl:hasExactSynonym>
        <oboInOwl:hasExactSynonym>
            <rdf:Description/>
        </oboInOwl:hasExactSynonym>
        <oboInOwl:hasDefinition>
            <rdf:Description/>
        </oboInOwl:hasDefinition>
        <oboInOwl:hasExactSynonym>
            <rdf:Description/>
        </oboInOwl:hasExactSynonym>
        <oboInOwl:hasDefinition>
            <rdf:Description/>
        </oboInOwl:hasDefinition>
        <oboInOwl:hasExactSynonym>
            <rdf:Description/>
        </oboInOwl:hasExactSynonym>
        <oboInOwl:hasDefinition>
            <rdf:Description/>
        </oboInOwl:hasDefinition>
        <oboInOwl:hasExactSynonym>
            <rdf:Description/>
        </oboInOwl:hasExactSynonym>
        <oboInOwl:hasExactSynonym>
            <rdf:Description/>
        </oboInOwl:hasExactSynonym>
        <oboInOwl:hasExactSynonym>
            <rdf:Description/>
        </oboInOwl:hasExactSynonym>
        <oboInOwl:hasDefinition>
            <rdf:Description/>
        </oboInOwl:hasDefinition>
        <oboInOwl:hasExactSynonym>
            <rdf:Description/>
        </oboInOwl:hasExactSynonym>
        <oboInOwl:hasDefinition>
            <rdf:Description/>
        </oboInOwl:hasDefinition>
        <oboInOwl:hasExactSynonym>
            <rdf:Description/>
        </oboInOwl:hasExactSynonym>
        <oboInOwl:hasExactSynonym>
            <rdf:Description/>
        </oboInOwl:hasExactSynonym>
        <oboInOwl:hasExactSynonym>
            <rdf:Description/>
        </oboInOwl:hasExactSynonym>
        <oboInOwl:hasExactSynonym>
            <rdf:Description/>
        </oboInOwl:hasExactSynonym>
        <oboInOwl:hasExactSynonym>
            <rdf:Description/>
        </oboInOwl:hasExactSynonym>
        <oboInOwl:hasExactSynonym>
            <rdf:Description/>
        </oboInOwl:hasExactSynonym>
        <oboInOwl:hasExactSynonym>
            <rdf:Description/>
        </oboInOwl:hasExactSynonym>
        <oboInOwl:hasExactSynonym>
            <rdf:Description/>
        </oboInOwl:hasExactSynonym>
        <oboInOwl:hasExactSynonym>
            <rdf:Description/>
        </oboInOwl:hasExactSynonym>
        <oboInOwl:hasExactSynonym>
            <rdf:Description/>
        </oboInOwl:hasExactSynonym>
        <oboInOwl:hasDefinition>
            <rdf:Description/>
        </oboInOwl:hasDefinition>
        <oboInOwl:hasExactSynonym>
            <rdf:Description/>
        </oboInOwl:hasExactSynonym>
        <oboInOwl:hasDefinition>
            <rdf:Description/>
        </oboInOwl:hasDefinition>
        <oboInOwl:hasDefinition>
            <rdf:Description/>
        </oboInOwl:hasDefinition>
        <oboInOwl:hasDefinition>
            <rdf:Description/>
        </oboInOwl:hasDefinition>
        <oboInOwl:hasDefinition>
            <rdf:Description/>
        </oboInOwl:hasDefinition>
        <oboInOwl:hasExactSynonym>
            <rdf:Description/>
        </oboInOwl:hasExactSynonym>
        <oboInOwl:hasExactSynonym>
            <rdf:Description/>
        </oboInOwl:hasExactSynonym>
        <oboInOwl:hasExactSynonym>
            <rdf:Description/>
        </oboInOwl:hasExactSynonym>
        <oboInOwl:hasExactSynonym>
            <rdf:Description/>
        </oboInOwl:hasExactSynonym>
        <oboInOwl:hasExactSynonym>
            <rdf:Description/>
        </oboInOwl:hasExactSynonym>
        <oboInOwl:hasExactSynonym>
            <rdf:Description/>
        </oboInOwl:hasExactSynonym>
        <oboInOwl:hasExactSynonym>
            <rdf:Description/>
        </oboInOwl:hasExactSynonym>
        <oboInOwl:hasExactSynonym>
            <rdf:Description/>
        </oboInOwl:hasExactSynonym>
        <oboInOwl:hasExactSynonym>
            <rdf:Description/>
        </oboInOwl:hasExactSynonym>
        <oboInOwl:hasExactSynonym>
            <rdf:Description/>
        </oboInOwl:hasExactSynonym>
        <oboInOwl:hasExactSynonym>
            <rdf:Description/>
        </oboInOwl:hasExactSynonym>
        <oboInOwl:hasExactSynonym>
            <rdf:Description/>
        </oboInOwl:hasExactSynonym>
        <oboInOwl:hasExactSynonym>
            <rdf:Description/>
        </oboInOwl:hasExactSynonym>
        <oboInOwl:hasExactSynonym>
            <rdf:Description/>
        </oboInOwl:hasExactSynonym>
        <oboInOwl:hasExactSynonym>
            <rdf:Description/>
        </oboInOwl:hasExactSynonym>
        <oboInOwl:hasExactSynonym>
            <rdf:Description/>
        </oboInOwl:hasExactSynonym>
        <oboInOwl:hasExactSynonym>
            <rdf:Description/>
        </oboInOwl:hasExactSynonym>
        <oboInOwl:hasExactSynonym>
            <rdf:Description/>
        </oboInOwl:hasExactSynonym>
        <oboInOwl:hasExactSynonym>
            <rdf:Description/>
        </oboInOwl:hasExactSynonym>
        <oboInOwl:hasExactSynonym>
            <rdf:Description/>
        </oboInOwl:hasExactSynonym>
        <oboInOwl:hasExactSynonym>
            <rdf:Description/>
        </oboInOwl:hasExactSynonym>
        <oboInOwl:hasExactSynonym>
            <rdf:Description/>
        </oboInOwl:hasExactSynonym>
        <oboInOwl:hasExactSynonym>
            <rdf:Description/>
        </oboInOwl:hasExactSynonym>
        <oboInOwl:hasDefinition>
            <rdf:Description/>
        </oboInOwl:hasDefinition>
        <oboInOwl:hasExactSynonym>
            <rdf:Description/>
        </oboInOwl:hasExactSynonym>
        <oboInOwl:hasExactSynonym>
            <rdf:Description/>
        </oboInOwl:hasExactSynonym>
        <oboInOwl:hasDefinition>
            <rdf:Description/>
        </oboInOwl:hasDefinition>
        <oboInOwl:hasDefinition>
            <rdf:Description/>
        </oboInOwl:hasDefinition>
        <oboInOwl:hasDefinition>
            <rdf:Description/>
        </oboInOwl:hasDefinition>
        <oboInOwl:hasDefinition>
            <rdf:Description/>
        </oboInOwl:hasDefinition>
        <oboInOwl:hasExactSynonym>
            <rdf:Description/>
        </oboInOwl:hasExactSynonym>
        <oboInOwl:hasExactSynonym>
            <rdf:Description/>
        </oboInOwl:hasExactSynonym>
        <oboInOwl:hasExactSynonym>
            <rdf:Description/>
        </oboInOwl:hasExactSynonym>
        <oboInOwl:hasExactSynonym>
            <rdf:Description/>
        </oboInOwl:hasExactSynonym>
        <oboInOwl:hasExactSynonym>
            <rdf:Description/>
        </oboInOwl:hasExactSynonym>
        <oboInOwl:hasExactSynonym>
            <rdf:Description/>
        </oboInOwl:hasExactSynonym>
        <oboInOwl:hasExactSynonym>
            <rdf:Description/>
        </oboInOwl:hasExactSynonym>
        <oboInOwl:hasExactSynonym>
            <rdf:Description/>
        </oboInOwl:hasExactSynonym>
        <oboInOwl:hasExactSynonym>
            <rdf:Description/>
        </oboInOwl:hasExactSynonym>
        <oboInOwl:hasExactSynonym>
            <rdf:Description/>
        </oboInOwl:hasExactSynonym>
        <oboInOwl:hasExactSynonym>
            <rdf:Description/>
        </oboInOwl:hasExactSynonym>
        <oboInOwl:hasExactSynonym>
            <rdf:Description/>
        </oboInOwl:hasExactSynonym>
        <oboInOwl:hasExactSynonym>
            <rdf:Description/>
        </oboInOwl:hasExactSynonym>
        <oboInOwl:hasExactSynonym>
            <rdf:Description/>
        </oboInOwl:hasExactSynonym>
        <oboInOwl:hasExactSynonym>
            <rdf:Description/>
        </oboInOwl:hasExactSynonym>
        <oboInOwl:hasExactSynonym>
            <rdf:Description/>
        </oboInOwl:hasExactSynonym>
        <oboInOwl:hasExactSynonym>
            <rdf:Description/>
        </oboInOwl:hasExactSynonym>
        <oboInOwl:hasExactSynonym>
            <rdf:Description/>
        </oboInOwl:hasExactSynonym>
        <oboInOwl:hasExactSynonym>
            <rdf:Description/>
        </oboInOwl:hasExactSynonym>
        <oboInOwl:hasExactSynonym>
            <rdf:Description/>
        </oboInOwl:hasExactSynonym>
        <oboInOwl:hasExactSynonym>
            <rdf:Description/>
        </oboInOwl:hasExactSynonym>
        <oboInOwl:hasExactSynonym>
            <rdf:Description/>
        </oboInOwl:hasExactSynonym>
        <oboInOwl:hasExactSynonym>
            <rdf:Description/>
        </oboInOwl:hasExactSynonym>
        <oboInOwl:hasExactSynonym>
            <rdf:Description/>
        </oboInOwl:hasExactSynonym>
        <oboInOwl:hasExactSynonym>
            <rdf:Description/>
        </oboInOwl:hasExactSynonym>
        <oboInOwl:hasExactSynonym>
            <rdf:Description/>
        </oboInOwl:hasExactSynonym>
        <oboInOwl:hasExactSynonym>
            <rdf:Description/>
        </oboInOwl:hasExactSynonym>
        <oboInOwl:hasExactSynonym>
            <rdf:Description/>
        </oboInOwl:hasExactSynonym>
        <oboInOwl:hasExactSynonym>
            <rdf:Description/>
        </oboInOwl:hasExactSynonym>
        <oboInOwl:hasExactSynonym>
            <rdf:Description/>
        </oboInOwl:hasExactSynonym>
        <oboInOwl:hasExactSynonym>
            <rdf:Description/>
        </oboInOwl:hasExactSynonym>
        <oboInOwl:hasExactSynonym>
            <rdf:Description/>
        </oboInOwl:hasExactSynonym>
        <oboInOwl:hasExactSynonym>
            <rdf:Description/>
        </oboInOwl:hasExactSynonym>
        <oboInOwl:hasExactSynonym>
            <rdf:Description/>
        </oboInOwl:hasExactSynonym>
        <oboInOwl:hasExactSynonym>
            <rdf:Description/>
        </oboInOwl:hasExactSynonym>
        <oboInOwl:hasExactSynonym>
            <rdf:Description/>
        </oboInOwl:hasExactSynonym>
        <oboInOwl:hasExactSynonym>
            <rdf:Description/>
        </oboInOwl:hasExactSynonym>
        <oboInOwl:hasExactSynonym>
            <rdf:Description/>
        </oboInOwl:hasExactSynonym>
        <oboInOwl:hasExactSynonym>
            <rdf:Description/>
        </oboInOwl:hasExactSynonym>
        <oboInOwl:hasExactSynonym>
            <rdf:Description/>
        </oboInOwl:hasExactSynonym>
        <oboInOwl:hasExactSynonym>
            <rdf:Description/>
        </oboInOwl:hasExactSynonym>
        <oboInOwl:hasExactSynonym>
            <rdf:Description/>
        </oboInOwl:hasExactSynonym>
        <oboInOwl:hasExactSynonym>
            <rdf:Description/>
        </oboInOwl:hasExactSynonym>
        <oboInOwl:hasExactSynonym>
            <rdf:Description/>
        </oboInOwl:hasExactSynonym>
        <oboInOwl:hasExactSynonym>
            <rdf:Description/>
        </oboInOwl:hasExactSynonym>
        <oboInOwl:hasExactSynonym>
            <rdf:Description/>
        </oboInOwl:hasExactSynonym>
        <oboInOwl:hasExactSynonym>
            <rdf:Description/>
        </oboInOwl:hasExactSynonym>
        <oboInOwl:hasExactSynonym>
            <rdf:Description/>
        </oboInOwl:hasExactSynonym>
        <oboInOwl:hasExactSynonym>
            <rdf:Description/>
        </oboInOwl:hasExactSynonym>
        <oboInOwl:hasExactSynonym>
            <rdf:Description/>
        </oboInOwl:hasExactSynonym>
        <oboInOwl:hasExactSynonym>
            <rdf:Description/>
        </oboInOwl:hasExactSynonym>
        <oboInOwl:hasExactSynonym>
            <rdf:Description/>
        </oboInOwl:hasExactSynonym>
        <oboInOwl:hasExactSynonym>
            <rdf:Description/>
        </oboInOwl:hasExactSynonym>
        <oboInOwl:hasExactSynonym>
            <rdf:Description/>
        </oboInOwl:hasExactSynonym>
        <oboInOwl:hasExactSynonym>
            <rdf:Description/>
        </oboInOwl:hasExactSynonym>
        <oboInOwl:hasExactSynonym>
            <rdf:Description/>
        </oboInOwl:hasExactSynonym>
        <oboInOwl:hasExactSynonym>
            <rdf:Description/>
        </oboInOwl:hasExactSynonym>
        <oboInOwl:hasExactSynonym>
            <rdf:Description/>
        </oboInOwl:hasExactSynonym>
        <oboInOwl:hasExactSynonym>
            <rdf:Description/>
        </oboInOwl:hasExactSynonym>
        <oboInOwl:hasExactSynonym>
            <rdf:Description/>
        </oboInOwl:hasExactSynonym>
        <oboInOwl:hasExactSynonym>
            <rdf:Description/>
        </oboInOwl:hasExactSynonym>
        <oboInOwl:hasExactSynonym>
            <rdf:Description/>
        </oboInOwl:hasExactSynonym>
        <oboInOwl:hasExactSynonym>
            <rdf:Description/>
        </oboInOwl:hasExactSynonym>
        <oboInOwl:hasExactSynonym>
            <rdf:Description/>
        </oboInOwl:hasExactSynonym>
        <oboInOwl:hasExactSynonym>
            <rdf:Description/>
        </oboInOwl:hasExactSynonym>
        <oboInOwl:hasExactSynonym>
            <rdf:Description/>
        </oboInOwl:hasExactSynonym>
        <oboInOwl:hasExactSynonym>
            <rdf:Description/>
        </oboInOwl:hasExactSynonym>
        <oboInOwl:hasExactSynonym>
            <rdf:Description/>
        </oboInOwl:hasExactSynonym>
        <oboInOwl:hasExactSynonym>
            <rdf:Description/>
        </oboInOwl:hasExactSynonym>
        <oboInOwl:hasExactSynonym>
            <rdf:Description/>
        </oboInOwl:hasExactSynonym>
        <oboInOwl:hasExactSynonym>
            <rdf:Description/>
        </oboInOwl:hasExactSynonym>
        <oboInOwl:hasExactSynonym>
            <rdf:Description/>
        </oboInOwl:hasExactSynonym>
        <oboInOwl:hasExactSynonym>
            <rdf:Description/>
        </oboInOwl:hasExactSynonym>
        <oboInOwl:hasExactSynonym>
            <rdf:Description/>
        </oboInOwl:hasExactSynonym>
        <oboInOwl:hasExactSynonym>
            <rdf:Description/>
        </oboInOwl:hasExactSynonym>
        <oboInOwl:hasExactSynonym>
            <rdf:Description/>
        </oboInOwl:hasExactSynonym>
        <oboInOwl:hasExactSynonym>
            <rdf:Description/>
        </oboInOwl:hasExactSynonym>
        <oboInOwl:hasExactSynonym>
            <rdf:Description/>
        </oboInOwl:hasExactSynonym>
        <oboInOwl:hasExactSynonym>
            <rdf:Description/>
        </oboInOwl:hasExactSynonym>
        <oboInOwl:hasExactSynonym>
            <rdf:Description/>
        </oboInOwl:hasExactSynonym>
        <oboInOwl:hasExactSynonym>
            <rdf:Description/>
        </oboInOwl:hasExactSynonym>
        <oboInOwl:hasExactSynonym>
            <rdf:Description/>
        </oboInOwl:hasExactSynonym>
        <oboInOwl:hasExactSynonym>
            <rdf:Description/>
        </oboInOwl:hasExactSynonym>
        <oboInOwl:hasExactSynonym>
            <rdf:Description/>
        </oboInOwl:hasExactSynonym>
        <oboInOwl:hasExactSynonym>
            <rdf:Description/>
        </oboInOwl:hasExactSynonym>
        <oboInOwl:hasExactSynonym>
            <rdf:Description/>
        </oboInOwl:hasExactSynonym>
        <oboInOwl:hasExactSynonym>
            <rdf:Description/>
        </oboInOwl:hasExactSynonym>
        <oboInOwl:hasExactSynonym>
            <rdf:Description/>
        </oboInOwl:hasExactSynonym>
        <oboInOwl:hasExactSynonym>
            <rdf:Description/>
        </oboInOwl:hasExactSynonym>
        <oboInOwl:hasExactSynonym>
            <rdf:Description/>
        </oboInOwl:hasExactSynonym>
        <oboInOwl:hasExactSynonym>
            <rdf:Description/>
        </oboInOwl:hasExactSynonym>
        <oboInOwl:hasExactSynonym>
            <rdf:Description/>
        </oboInOwl:hasExactSynonym>
        <oboInOwl:hasExactSynonym>
            <rdf:Description/>
        </oboInOwl:hasExactSynonym>
        <oboInOwl:hasExactSynonym>
            <rdf:Description/>
        </oboInOwl:hasExactSynonym>
        <oboInOwl:hasExactSynonym>
            <rdf:Description/>
        </oboInOwl:hasExactSynonym>
        <oboInOwl:hasExactSynonym>
            <rdf:Description/>
        </oboInOwl:hasExactSynonym>
        <oboInOwl:hasExactSynonym>
            <rdf:Description/>
        </oboInOwl:hasExactSynonym>
        <oboInOwl:hasExactSynonym>
            <rdf:Description/>
        </oboInOwl:hasExactSynonym>
        <oboInOwl:hasExactSynonym>
            <rdf:Description/>
        </oboInOwl:hasExactSynonym>
        <oboInOwl:hasExactSynonym>
            <rdf:Description/>
        </oboInOwl:hasExactSynonym>
        <oboInOwl:hasExactSynonym>
            <rdf:Description/>
        </oboInOwl:hasExactSynonym>
        <oboInOwl:hasExactSynonym>
            <rdf:Description/>
        </oboInOwl:hasExactSynonym>
        <oboInOwl:hasExactSynonym>
            <rdf:Description/>
        </oboInOwl:hasExactSynonym>
        <oboInOwl:hasExactSynonym>
            <rdf:Description/>
        </oboInOwl:hasExactSynonym>
        <oboInOwl:hasExactSynonym>
            <rdf:Description/>
        </oboInOwl:hasExactSynonym>
        <oboInOwl:hasExactSynonym>
            <rdf:Description/>
        </oboInOwl:hasExactSynonym>
        <oboInOwl:hasExactSynonym>
            <rdf:Description/>
        </oboInOwl:hasExactSynonym>
        <oboInOwl:hasExactSynonym>
            <rdf:Description/>
        </oboInOwl:hasExactSynonym>
        <oboInOwl:hasExactSynonym>
            <rdf:Description/>
        </oboInOwl:hasExactSynonym>
        <oboInOwl:hasExactSynonym>
            <rdf:Description/>
        </oboInOwl:hasExactSynonym>
        <oboInOwl:hasExactSynonym>
            <rdf:Description/>
        </oboInOwl:hasExactSynonym>
        <oboInOwl:hasExactSynonym>
            <rdf:Description/>
        </oboInOwl:hasExactSynonym>
        <oboInOwl:hasExactSynonym>
            <rdf:Description/>
        </oboInOwl:hasExactSynonym>
        <oboInOwl:hasExactSynonym>
            <rdf:Description/>
        </oboInOwl:hasExactSynonym>
        <oboInOwl:hasExactSynonym>
            <rdf:Description/>
        </oboInOwl:hasExactSynonym>
        <oboInOwl:hasExactSynonym>
            <rdf:Description/>
        </oboInOwl:hasExactSynonym>
        <oboInOwl:hasExactSynonym>
            <rdf:Description/>
        </oboInOwl:hasExactSynonym>
        <oboInOwl:hasExactSynonym>
            <rdf:Description/>
        </oboInOwl:hasExactSynonym>
        <oboInOwl:hasExactSynonym>
            <rdf:Description/>
        </oboInOwl:hasExactSynonym>
        <oboInOwl:hasExactSynonym>
            <rdf:Description/>
        </oboInOwl:hasExactSynonym>
        <oboInOwl:hasExactSynonym>
            <rdf:Description/>
        </oboInOwl:hasExactSynonym>
        <oboInOwl:hasExactSynonym>
            <rdf:Description/>
        </oboInOwl:hasExactSynonym>
        <oboInOwl:hasExactSynonym>
            <rdf:Description/>
        </oboInOwl:hasExactSynonym>
        <oboInOwl:hasExactSynonym>
            <rdf:Description/>
        </oboInOwl:hasExactSynonym>
        <oboInOwl:hasExactSynonym>
            <rdf:Description/>
        </oboInOwl:hasExactSynonym>
        <oboInOwl:hasExactSynonym>
            <rdf:Description/>
        </oboInOwl:hasExactSynonym>
        <oboInOwl:hasExactSynonym>
            <rdf:Description/>
        </oboInOwl:hasExactSynonym>
        <oboInOwl:hasExactSynonym>
            <rdf:Description/>
        </oboInOwl:hasExactSynonym>
        <oboInOwl:hasExactSynonym>
            <rdf:Description/>
        </oboInOwl:hasExactSynonym>
        <oboInOwl:hasExactSynonym>
            <rdf:Description/>
        </oboInOwl:hasExactSynonym>
        <oboInOwl:hasExactSynonym>
            <rdf:Description/>
        </oboInOwl:hasExactSynonym>
        <oboInOwl:hasExactSynonym>
            <rdf:Description/>
        </oboInOwl:hasExactSynonym>
        <oboInOwl:hasExactSynonym>
            <rdf:Description/>
        </oboInOwl:hasExactSynonym>
        <oboInOwl:hasExactSynonym>
            <rdf:Description/>
        </oboInOwl:hasExactSynonym>
        <oboInOwl:hasExactSynonym>
            <rdf:Description/>
        </oboInOwl:hasExactSynonym>
        <oboInOwl:hasExactSynonym>
            <rdf:Description/>
        </oboInOwl:hasExactSynonym>
        <oboInOwl:hasExactSynonym>
            <rdf:Description/>
        </oboInOwl:hasExactSynonym>
        <oboInOwl:hasExactSynonym>
            <rdf:Description/>
        </oboInOwl:hasExactSynonym>
        <oboInOwl:hasExactSynonym>
            <rdf:Description/>
        </oboInOwl:hasExactSynonym>
        <oboInOwl:hasExactSynonym>
            <rdf:Description/>
        </oboInOwl:hasExactSynonym>
        <oboInOwl:hasExactSynonym>
            <rdf:Description/>
        </oboInOwl:hasExactSynonym>
        <oboInOwl:hasExactSynonym>
            <rdf:Description/>
        </oboInOwl:hasExactSynonym>
        <oboInOwl:hasExactSynonym>
            <rdf:Description/>
        </oboInOwl:hasExactSynonym>
        <oboInOwl:hasExactSynonym>
            <rdf:Description/>
        </oboInOwl:hasExactSynonym>
        <oboInOwl:hasExactSynonym>
            <rdf:Description/>
        </oboInOwl:hasExactSynonym>
        <oboInOwl:hasExactSynonym>
            <rdf:Description/>
        </oboInOwl:hasExactSynonym>
        <oboInOwl:hasExactSynonym>
            <rdf:Description/>
        </oboInOwl:hasExactSynonym>
        <oboInOwl:hasExactSynonym>
            <rdf:Description/>
        </oboInOwl:hasExactSynonym>
        <oboInOwl:hasExactSynonym>
            <rdf:Description/>
        </oboInOwl:hasExactSynonym>
        <oboInOwl:hasExactSynonym>
            <rdf:Description/>
        </oboInOwl:hasExactSynonym>
        <oboInOwl:hasExactSynonym>
            <rdf:Description/>
        </oboInOwl:hasExactSynonym>
        <oboInOwl:hasExactSynonym>
            <rdf:Description/>
        </oboInOwl:hasExactSynonym>
        <oboInOwl:hasExactSynonym>
            <rdf:Description/>
        </oboInOwl:hasExactSynonym>
        <oboInOwl:hasExactSynonym>
            <rdf:Description/>
        </oboInOwl:hasExactSynonym>
        <oboInOwl:hasExactSynonym>
            <rdf:Description/>
        </oboInOwl:hasExactSynonym>
        <oboInOwl:hasExactSynonym>
            <rdf:Description/>
        </oboInOwl:hasExactSynonym>
        <oboInOwl:hasExactSynonym>
            <rdf:Description/>
        </oboInOwl:hasExactSynonym>
        <oboInOwl:hasExactSynonym>
            <rdf:Description/>
        </oboInOwl:hasExactSynonym>
        <oboInOwl:hasExactSynonym>
            <rdf:Description/>
        </oboInOwl:hasExactSynonym>
        <oboInOwl:hasExactSynonym>
            <rdf:Description/>
        </oboInOwl:hasExactSynonym>
        <oboInOwl:hasExactSynonym>
            <rdf:Description/>
        </oboInOwl:hasExactSynonym>
        <oboInOwl:hasExactSynonym>
            <rdf:Description/>
        </oboInOwl:hasExactSynonym>
        <oboInOwl:hasExactSynonym>
            <rdf:Description/>
        </oboInOwl:hasExactSynonym>
        <oboInOwl:hasExactSynonym>
            <rdf:Description/>
        </oboInOwl:hasExactSynonym>
        <oboInOwl:hasExactSynonym>
            <rdf:Description/>
        </oboInOwl:hasExactSynonym>
        <oboInOwl:hasExactSynonym>
            <rdf:Description/>
        </oboInOwl:hasExactSynonym>
        <oboInOwl:hasExactSynonym>
            <rdf:Description/>
        </oboInOwl:hasExactSynonym>
        <oboInOwl:hasExactSynonym>
            <rdf:Description/>
        </oboInOwl:hasExactSynonym>
        <oboInOwl:hasExactSynonym>
            <rdf:Description/>
        </oboInOwl:hasExactSynonym>
        <oboInOwl:hasExactSynonym>
            <rdf:Description/>
        </oboInOwl:hasExactSynonym>
        <oboInOwl:hasExactSynonym>
            <rdf:Description/>
        </oboInOwl:hasExactSynonym>
        <oboInOwl:hasExactSynonym>
            <rdf:Description/>
        </oboInOwl:hasExactSynonym>
        <oboInOwl:hasExactSynonym>
            <rdf:Description/>
        </oboInOwl:hasExactSynonym>
        <oboInOwl:hasExactSynonym>
            <rdf:Description/>
        </oboInOwl:hasExactSynonym>
        <oboInOwl:hasExactSynonym>
            <rdf:Description/>
        </oboInOwl:hasExactSynonym>
        <oboInOwl:hasExactSynonym>
            <rdf:Description/>
        </oboInOwl:hasExactSynonym>
        <oboInOwl:hasExactSynonym>
            <rdf:Description/>
        </oboInOwl:hasExactSynonym>
        <oboInOwl:hasExactSynonym>
            <rdf:Description/>
        </oboInOwl:hasExactSynonym>
        <oboInOwl:hasExactSynonym>
            <rdf:Description/>
        </oboInOwl:hasExactSynonym>
        <oboInOwl:hasDefinition>
            <rdf:Description/>
        </oboInOwl:hasDefinition>
        <oboInOwl:hasDefinition>
            <rdf:Description/>
        </oboInOwl:hasDefinition>
        <oboInOwl:hasDefinition>
            <rdf:Description/>
        </oboInOwl:hasDefinition>
        <oboInOwl:hasDefinition>
            <rdf:Description/>
        </oboInOwl:hasDefinition>
        <oboInOwl:hasDefinition>
            <rdf:Description/>
        </oboInOwl:hasDefinition>
        <oboInOwl:hasDefinition>
            <rdf:Description/>
        </oboInOwl:hasDefinition>
        <oboInOwl:hasDefinition>
            <rdf:Description/>
        </oboInOwl:hasDefinition>
        <oboInOwl:hasDefinition>
            <rdf:Description/>
        </oboInOwl:hasDefinition>
        <oboInOwl:hasDefinition>
            <rdf:Description/>
        </oboInOwl:hasDefinition>
        <oboInOwl:hasDefinition>
            <rdf:Description/>
        </oboInOwl:hasDefinition>
        <oboInOwl:hasDefinition>
            <rdf:Description/>
        </oboInOwl:hasDefinition>
        <oboInOwl:hasDefinition>
            <rdf:Description/>
        </oboInOwl:hasDefinition>
        <oboInOwl:hasDefinition>
            <rdf:Description/>
        </oboInOwl:hasDefinition>
        <oboInOwl:hasDefinition>
            <rdf:Description/>
        </oboInOwl:hasDefinition>
        <oboInOwl:hasDefinition>
            <rdf:Description/>
        </oboInOwl:hasDefinition>
        <oboInOwl:hasDefinition>
            <rdf:Description/>
        </oboInOwl:hasDefinition>
        <oboInOwl:hasDefinition>
            <rdf:Description/>
        </oboInOwl:hasDefinition>
        <oboInOwl:hasDefinition>
            <rdf:Description/>
        </oboInOwl:hasDefinition>
        <oboInOwl:hasDefinition>
            <rdf:Description/>
        </oboInOwl:hasDefinition>
        <oboInOwl:hasDefinition>
            <rdf:Description/>
        </oboInOwl:hasDefinition>
        <oboInOwl:hasExactSynonym>
            <rdf:Description/>
        </oboInOwl:hasExactSynonym>
        <oboInOwl:hasExactSynonym>
            <rdf:Description/>
        </oboInOwl:hasExactSynonym>
        <oboInOwl:hasExactSynonym>
            <rdf:Description/>
        </oboInOwl:hasExactSynonym>
        <oboInOwl:hasExactSynonym>
            <rdf:Description/>
        </oboInOwl:hasExactSynonym>
        <oboInOwl:hasExactSynonym>
            <rdf:Description/>
        </oboInOwl:hasExactSynonym>
        <oboInOwl:hasExactSynonym>
            <rdf:Description/>
        </oboInOwl:hasExactSynonym>
        <oboInOwl:hasExactSynonym>
            <rdf:Description/>
        </oboInOwl:hasExactSynonym>
        <oboInOwl:hasExactSynonym>
            <rdf:Description/>
        </oboInOwl:hasExactSynonym>
        <oboInOwl:hasExactSynonym>
            <rdf:Description/>
        </oboInOwl:hasExactSynonym>
        <oboInOwl:hasExactSynonym>
            <rdf:Description/>
        </oboInOwl:hasExactSynonym>
        <oboInOwl:hasExactSynonym>
            <rdf:Description/>
        </oboInOwl:hasExactSynonym>
        <oboInOwl:hasExactSynonym>
            <rdf:Description/>
        </oboInOwl:hasExactSynonym>
        <oboInOwl:hasExactSynonym>
            <rdf:Description/>
        </oboInOwl:hasExactSynonym>
        <oboInOwl:hasExactSynonym>
            <rdf:Description/>
        </oboInOwl:hasExactSynonym>
        <oboInOwl:hasExactSynonym>
            <rdf:Description/>
        </oboInOwl:hasExactSynonym>
        <oboInOwl:hasExactSynonym>
            <rdf:Description/>
        </oboInOwl:hasExactSynonym>
        <oboInOwl:hasExactSynonym>
            <rdf:Description/>
        </oboInOwl:hasExactSynonym>
        <oboInOwl:hasExactSynonym>
            <rdf:Description/>
        </oboInOwl:hasExactSynonym>
        <oboInOwl:hasExactSynonym>
            <rdf:Description/>
        </oboInOwl:hasExactSynonym>
        <oboInOwl:hasExactSynonym>
            <rdf:Description/>
        </oboInOwl:hasExactSynonym>
        <oboInOwl:hasExactSynonym>
            <rdf:Description/>
        </oboInOwl:hasExactSynonym>
        <oboInOwl:hasExactSynonym>
            <rdf:Description/>
        </oboInOwl:hasExactSynonym>
        <oboInOwl:hasExactSynonym>
            <rdf:Description/>
        </oboInOwl:hasExactSynonym>
        <oboInOwl:hasExactSynonym>
            <rdf:Description/>
        </oboInOwl:hasExactSynonym>
        <oboInOwl:hasExactSynonym>
            <rdf:Description/>
        </oboInOwl:hasExactSynonym>
        <oboInOwl:hasExactSynonym>
            <rdf:Description/>
        </oboInOwl:hasExactSynonym>
        <oboInOwl:hasExactSynonym>
            <rdf:Description/>
        </oboInOwl:hasExactSynonym>
        <oboInOwl:hasExactSynonym>
            <rdf:Description/>
        </oboInOwl:hasExactSynonym>
        <oboInOwl:hasExactSynonym>
            <rdf:Description/>
        </oboInOwl:hasExactSynonym>
        <oboInOwl:hasExactSynonym>
            <rdf:Description/>
        </oboInOwl:hasExactSynonym>
        <oboInOwl:hasExactSynonym>
            <rdf:Description/>
        </oboInOwl:hasExactSynonym>
        <oboInOwl:hasExactSynonym>
            <rdf:Description/>
        </oboInOwl:hasExactSynonym>
        <oboInOwl:hasExactSynonym>
            <rdf:Description/>
        </oboInOwl:hasExactSynonym>
        <oboInOwl:hasExactSynonym>
            <rdf:Description/>
        </oboInOwl:hasExactSynonym>
        <oboInOwl:hasExactSynonym>
            <rdf:Description/>
        </oboInOwl:hasExactSynonym>
        <oboInOwl:hasExactSynonym>
            <rdf:Description/>
        </oboInOwl:hasExactSynonym>
        <oboInOwl:hasDefinition>
            <rdf:Description/>
        </oboInOwl:hasDefinition>
        <oboInOwl:hasDefinition>
            <rdf:Description/>
        </oboInOwl:hasDefinition>
        <oboInOwl:hasDefinition>
            <rdf:Description/>
        </oboInOwl:hasDefinition>
        <oboInOwl:hasDefinition>
            <rdf:Description/>
        </oboInOwl:hasDefinition>
        <oboInOwl:hasDefinition>
            <rdf:Description/>
        </oboInOwl:hasDefinition>
        <oboInOwl:hasDefinition>
            <rdf:Description/>
        </oboInOwl:hasDefinition>
        <oboInOwl:hasDefinition>
            <rdf:Description/>
        </oboInOwl:hasDefinition>
        <oboInOwl:hasDefinition>
            <rdf:Description/>
        </oboInOwl:hasDefinition>
        <oboInOwl:hasDefinition>
            <rdf:Description/>
        </oboInOwl:hasDefinition>
        <oboInOwl:hasDefinition>
            <rdf:Description/>
        </oboInOwl:hasDefinition>
        <oboInOwl:hasDefinition>
            <rdf:Description/>
        </oboInOwl:hasDefinition>
        <oboInOwl:hasDefinition>
            <rdf:Description/>
        </oboInOwl:hasDefinition>
        <oboInOwl:hasDefinition>
            <rdf:Description/>
        </oboInOwl:hasDefinition>
        <oboInOwl:hasDefinition>
            <rdf:Description/>
        </oboInOwl:hasDefinition>
        <oboInOwl:hasDefinition>
            <rdf:Description/>
        </oboInOwl:hasDefinition>
        <oboInOwl:hasDefinition>
            <rdf:Description/>
        </oboInOwl:hasDefinition>
        <oboInOwl:hasDefinition>
            <rdf:Description/>
        </oboInOwl:hasDefinition>
        <oboInOwl:hasDefinition>
            <rdf:Description/>
        </oboInOwl:hasDefinition>
        <oboInOwl:hasDefinition>
            <rdf:Description/>
        </oboInOwl:hasDefinition>
        <oboInOwl:hasDefinition>
            <rdf:Description/>
        </oboInOwl:hasDefinition>
        <oboInOwl:hasDefinition>
            <rdf:Description/>
        </oboInOwl:hasDefinition>
        <oboInOwl:hasDefinition>
            <rdf:Description/>
        </oboInOwl:hasDefinition>
        <oboInOwl:hasDefinition>
            <rdf:Description/>
        </oboInOwl:hasDefinition>
        <oboInOwl:hasDefinition>
            <rdf:Description/>
        </oboInOwl:hasDefinition>
        <oboInOwl:hasDefinition>
            <rdf:Description/>
        </oboInOwl:hasDefinition>
        <oboInOwl:hasDefinition>
            <rdf:Description/>
        </oboInOwl:hasDefinition>
        <oboInOwl:hasDefinition>
            <rdf:Description/>
        </oboInOwl:hasDefinition>
        <oboInOwl:hasDefinition>
            <rdf:Description/>
        </oboInOwl:hasDefinition>
        <oboInOwl:hasDefinition>
            <rdf:Description/>
        </oboInOwl:hasDefinition>
        <oboInOwl:hasDefinition>
            <rdf:Description/>
        </oboInOwl:hasDefinition>
        <oboInOwl:hasDefinition>
            <rdf:Description/>
        </oboInOwl:hasDefinition>
        <oboInOwl:hasDefinition>
            <rdf:Description/>
        </oboInOwl:hasDefinition>
        <oboInOwl:hasDefinition>
            <rdf:Description/>
        </oboInOwl:hasDefinition>
        <oboInOwl:hasDefinition>
            <rdf:Description/>
        </oboInOwl:hasDefinition>
        <oboInOwl:hasDefinition>
            <rdf:Description/>
        </oboInOwl:hasDefinition>
        <oboInOwl:hasDefinition>
            <rdf:Description/>
        </oboInOwl:hasDefinition>
        <oboInOwl:hasDefinition>
            <rdf:Description/>
        </oboInOwl:hasDefinition>
        <oboInOwl:hasDefinition>
            <rdf:Description/>
        </oboInOwl:hasDefinition>
        <oboInOwl:hasDefinition>
            <rdf:Description/>
        </oboInOwl:hasDefinition>
        <oboInOwl:hasDefinition>
            <rdf:Description/>
        </oboInOwl:hasDefinition>
        <oboInOwl:hasDefinition>
            <rdf:Description/>
        </oboInOwl:hasDefinition>
        <oboInOwl:hasDefinition>
            <rdf:Description/>
        </oboInOwl:hasDefinition>
        <oboInOwl:hasDefinition>
            <rdf:Description/>
        </oboInOwl:hasDefinition>
        <oboInOwl:hasDefinition>
            <rdf:Description/>
        </oboInOwl:hasDefinition>
        <oboInOwl:hasDefinition>
            <rdf:Description/>
        </oboInOwl:hasDefinition>
        <oboInOwl:hasDefinition>
            <rdf:Description/>
        </oboInOwl:hasDefinition>
        <oboInOwl:hasDefinition>
            <rdf:Description/>
        </oboInOwl:hasDefinition>
        <oboInOwl:hasDefinition>
            <rdf:Description/>
        </oboInOwl:hasDefinition>
        <oboInOwl:hasDefinition>
            <rdf:Description/>
        </oboInOwl:hasDefinition>
        <oboInOwl:hasDefinition>
            <rdf:Description/>
        </oboInOwl:hasDefinition>
        <oboInOwl:hasDefinition>
            <rdf:Description/>
        </oboInOwl:hasDefinition>
        <oboInOwl:hasDefinition>
            <rdf:Description/>
        </oboInOwl:hasDefinition>
        <oboInOwl:hasDefinition>
            <rdf:Description/>
        </oboInOwl:hasDefinition>
        <oboInOwl:hasDefinition>
            <rdf:Description/>
        </oboInOwl:hasDefinition>
        <oboInOwl:hasDefinition>
            <rdf:Description/>
        </oboInOwl:hasDefinition>
        <oboInOwl:hasDefinition>
            <rdf:Description/>
        </oboInOwl:hasDefinition>
        <oboInOwl:hasDefinition>
            <rdf:Description/>
        </oboInOwl:hasDefinition>
        <oboInOwl:hasDefinition>
            <rdf:Description/>
        </oboInOwl:hasDefinition>
        <oboInOwl:hasDefinition>
            <rdf:Description/>
        </oboInOwl:hasDefinition>
        <oboInOwl:hasDefinition>
            <rdf:Description/>
        </oboInOwl:hasDefinition>
        <oboInOwl:hasDefinition>
            <rdf:Description/>
        </oboInOwl:hasDefinition>
        <oboInOwl:hasDefinition>
            <rdf:Description/>
        </oboInOwl:hasDefinition>
        <oboInOwl:hasDefinition>
            <rdf:Description/>
        </oboInOwl:hasDefinition>
        <oboInOwl:hasDefinition>
            <rdf:Description/>
        </oboInOwl:hasDefinition>
        <oboInOwl:hasDefinition>
            <rdf:Description/>
        </oboInOwl:hasDefinition>
        <oboInOwl:hasDefinition>
            <rdf:Description/>
        </oboInOwl:hasDefinition>
        <oboInOwl:hasDefinition>
            <rdf:Description/>
        </oboInOwl:hasDefinition>
        <oboInOwl:hasDefinition>
            <rdf:Description/>
        </oboInOwl:hasDefinition>
        <oboInOwl:hasDefinition>
            <rdf:Description/>
        </oboInOwl:hasDefinition>
        <oboInOwl:hasDefinition>
            <rdf:Description/>
        </oboInOwl:hasDefinition>
        <oboInOwl:hasDefinition>
            <rdf:Description/>
        </oboInOwl:hasDefinition>
        <oboInOwl:hasDefinition>
            <rdf:Description/>
        </oboInOwl:hasDefinition>
        <oboInOwl:hasDefinition>
            <rdf:Description/>
        </oboInOwl:hasDefinition>
        <oboInOwl:hasDefinition>
            <rdf:Description/>
        </oboInOwl:hasDefinition>
        <oboInOwl:hasDefinition>
            <rdf:Description/>
        </oboInOwl:hasDefinition>
        <oboInOwl:hasDefinition>
            <rdf:Description/>
        </oboInOwl:hasDefinition>
        <oboInOwl:hasDefinition>
            <rdf:Description/>
        </oboInOwl:hasDefinition>
        <oboInOwl:hasDefinition>
            <rdf:Description/>
        </oboInOwl:hasDefinition>
        <oboInOwl:hasDefinition>
            <rdf:Description/>
        </oboInOwl:hasDefinition>
        <oboInOwl:hasDefinition>
            <rdf:Description/>
        </oboInOwl:hasDefinition>
        <oboInOwl:hasDefinition>
            <rdf:Description/>
        </oboInOwl:hasDefinition>
        <oboInOwl:hasDefinition>
            <rdf:Description/>
        </oboInOwl:hasDefinition>
        <oboInOwl:hasDefinition>
            <rdf:Description/>
        </oboInOwl:hasDefinition>
        <oboInOwl:hasDefinition>
            <rdf:Description/>
        </oboInOwl:hasDefinition>
        <oboInOwl:hasDefinition>
            <rdf:Description/>
        </oboInOwl:hasDefinition>
        <oboInOwl:hasDefinition>
            <rdf:Description/>
        </oboInOwl:hasDefinition>
        <oboInOwl:hasDefinition>
            <rdf:Description/>
        </oboInOwl:hasDefinition>
        <oboInOwl:hasDefinition>
            <rdf:Description/>
        </oboInOwl:hasDefinition>
        <oboInOwl:hasDefinition>
            <rdf:Description/>
        </oboInOwl:hasDefinition>
        <oboInOwl:hasDefinition>
            <rdf:Description/>
        </oboInOwl:hasDefinition>
        <oboInOwl:hasDefinition>
            <rdf:Description/>
        </oboInOwl:hasDefinition>
        <oboInOwl:hasDefinition>
            <rdf:Description/>
        </oboInOwl:hasDefinition>
        <oboInOwl:hasDefinition>
            <rdf:Description/>
        </oboInOwl:hasDefinition>
        <oboInOwl:hasDefinition>
            <rdf:Description/>
        </oboInOwl:hasDefinition>
        <oboInOwl:hasDefinition>
            <rdf:Description/>
        </oboInOwl:hasDefinition>
        <oboInOwl:hasDefinition>
            <rdf:Description/>
        </oboInOwl:hasDefinition>
        <oboInOwl:hasDefinition>
            <rdf:Description/>
        </oboInOwl:hasDefinition>
        <oboInOwl:hasDefinition>
            <rdf:Description/>
        </oboInOwl:hasDefinition>
        <oboInOwl:hasDefinition>
            <rdf:Description/>
        </oboInOwl:hasDefinition>
        <oboInOwl:hasExactSynonym>
            <rdf:Description/>
        </oboInOwl:hasExactSynonym>
        <oboInOwl:hasDefinition>
            <rdf:Description/>
        </oboInOwl:hasDefinition>
        <oboInOwl:hasExactSynonym>
            <rdf:Description/>
        </oboInOwl:hasExactSynonym>
        <oboInOwl:hasDefinition>
            <rdf:Description/>
        </oboInOwl:hasDefinition>
        <oboInOwl:hasExactSynonym>
            <rdf:Description/>
        </oboInOwl:hasExactSynonym>
        <oboInOwl:hasDefinition>
            <rdf:Description/>
        </oboInOwl:hasDefinition>
        <oboInOwl:hasExactSynonym>
            <rdf:Description/>
        </oboInOwl:hasExactSynonym>
        <oboInOwl:hasDefinition>
            <rdf:Description/>
        </oboInOwl:hasDefinition>
        <oboInOwl:hasExactSynonym>
            <rdf:Description/>
        </oboInOwl:hasExactSynonym>
        <oboInOwl:hasExactSynonym>
            <rdf:Description/>
        </oboInOwl:hasExactSynonym>
        <oboInOwl:hasExactSynonym>
            <rdf:Description/>
        </oboInOwl:hasExactSynonym>
        <oboInOwl:hasExactSynonym>
            <rdf:Description/>
        </oboInOwl:hasExactSynonym>
        <oboInOwl:hasExactSynonym>
            <rdf:Description/>
        </oboInOwl:hasExactSynonym>
        <oboInOwl:hasExactSynonym>
            <rdf:Description/>
        </oboInOwl:hasExactSynonym>
        <oboInOwl:hasExactSynonym>
            <rdf:Description/>
        </oboInOwl:hasExactSynonym>
        <oboInOwl:hasDefinition>
            <rdf:Description/>
        </oboInOwl:hasDefinition>
        <oboInOwl:hasDefinition>
            <rdf:Description/>
        </oboInOwl:hasDefinition>
        <oboInOwl:hasDefinition>
            <rdf:Description/>
        </oboInOwl:hasDefinition>
        <oboInOwl:hasDefinition>
            <rdf:Description/>
        </oboInOwl:hasDefinition>
        <oboInOwl:hasDefinition>
            <rdf:Description/>
        </oboInOwl:hasDefinition>
        <oboInOwl:hasDefinition>
            <rdf:Description/>
        </oboInOwl:hasDefinition>
        <oboInOwl:hasExactSynonym>
            <rdf:Description/>
        </oboInOwl:hasExactSynonym>
        <oboInOwl:hasDefinition>
            <rdf:Description/>
        </oboInOwl:hasDefinition>
        <oboInOwl:hasExactSynonym>
            <rdf:Description/>
        </oboInOwl:hasExactSynonym>
        <oboInOwl:hasDefinition>
            <rdf:Description/>
        </oboInOwl:hasDefinition>
        <oboInOwl:hasDefinition>
            <rdf:Description/>
        </oboInOwl:hasDefinition>
        <oboInOwl:hasExactSynonym>
            <rdf:Description/>
        </oboInOwl:hasExactSynonym>
        <oboInOwl:hasExactSynonym>
            <rdf:Description/>
        </oboInOwl:hasExactSynonym>
        <oboInOwl:hasDefinition>
            <rdf:Description/>
        </oboInOwl:hasDefinition>
        <oboInOwl:hasDefinition>
            <rdf:Description/>
        </oboInOwl:hasDefinition>
        <oboInOwl:hasExactSynonym>
            <rdf:Description/>
        </oboInOwl:hasExactSynonym>
        <oboInOwl:hasExactSynonym>
            <rdf:Description/>
        </oboInOwl:hasExactSynonym>
        <oboInOwl:hasDefinition>
            <rdf:Description/>
        </oboInOwl:hasDefinition>
        <oboInOwl:hasDefinition>
            <rdf:Description/>
        </oboInOwl:hasDefinition>
        <oboInOwl:hasDefinition>
            <rdf:Description/>
        </oboInOwl:hasDefinition>
        <oboInOwl:hasDefinition>
            <rdf:Description/>
        </oboInOwl:hasDefinition>
        <oboInOwl:hasExactSynonym>
            <rdf:Description/>
        </oboInOwl:hasExactSynonym>
        <oboInOwl:hasExactSynonym>
            <rdf:Description/>
        </oboInOwl:hasExactSynonym>
        <oboInOwl:hasDefinition>
            <rdf:Description/>
        </oboInOwl:hasDefinition>
        <oboInOwl:hasExactSynonym>
            <rdf:Description/>
        </oboInOwl:hasExactSynonym>
        <oboInOwl:hasExactSynonym>
            <rdf:Description/>
        </oboInOwl:hasExactSynonym>
        <oboInOwl:hasExactSynonym>
            <rdf:Description/>
        </oboInOwl:hasExactSynonym>
        <oboInOwl:hasExactSynonym>
            <rdf:Description/>
        </oboInOwl:hasExactSynonym>
        <oboInOwl:hasExactSynonym>
            <rdf:Description/>
        </oboInOwl:hasExactSynonym>
        <oboInOwl:hasExactSynonym>
            <rdf:Description/>
        </oboInOwl:hasExactSynonym>
        <oboInOwl:hasExactSynonym>
            <rdf:Description/>
        </oboInOwl:hasExactSynonym>
        <oboInOwl:hasExactSynonym>
            <rdf:Description/>
        </oboInOwl:hasExactSynonym>
        <oboInOwl:hasExactSynonym>
            <rdf:Description/>
        </oboInOwl:hasExactSynonym>
        <oboInOwl:hasExactSynonym>
            <rdf:Description/>
        </oboInOwl:hasExactSynonym>
        <oboInOwl:hasExactSynonym>
            <rdf:Description/>
        </oboInOwl:hasExactSynonym>
        <oboInOwl:hasExactSynonym>
            <rdf:Description/>
        </oboInOwl:hasExactSynonym>
        <oboInOwl:hasExactSynonym>
            <rdf:Description/>
        </oboInOwl:hasExactSynonym>
        <oboInOwl:hasExactSynonym>
            <rdf:Description/>
        </oboInOwl:hasExactSynonym>
        <oboInOwl:hasExactSynonym>
            <rdf:Description/>
        </oboInOwl:hasExactSynonym>
        <oboInOwl:hasExactSynonym>
            <rdf:Description/>
        </oboInOwl:hasExactSynonym>
        <oboInOwl:hasExactSynonym>
            <rdf:Description/>
        </oboInOwl:hasExactSynonym>
        <oboInOwl:hasExactSynonym>
            <rdf:Description/>
        </oboInOwl:hasExactSynonym>
        <oboInOwl:hasExactSynonym>
            <rdf:Description/>
        </oboInOwl:hasExactSynonym>
        <oboInOwl:hasExactSynonym>
            <rdf:Description/>
        </oboInOwl:hasExactSynonym>
        <oboInOwl:hasExactSynonym>
            <rdf:Description/>
        </oboInOwl:hasExactSynonym>
        <oboInOwl:hasExactSynonym>
            <rdf:Description/>
        </oboInOwl:hasExactSynonym>
        <oboInOwl:hasExactSynonym>
            <rdf:Description/>
        </oboInOwl:hasExactSynonym>
        <oboInOwl:hasExactSynonym>
            <rdf:Description/>
        </oboInOwl:hasExactSynonym>
        <oboInOwl:hasExactSynonym>
            <rdf:Description/>
        </oboInOwl:hasExactSynonym>
        <oboInOwl:hasExactSynonym>
            <rdf:Description/>
        </oboInOwl:hasExactSynonym>
        <oboInOwl:hasExactSynonym>
            <rdf:Description/>
        </oboInOwl:hasExactSynonym>
        <oboInOwl:hasExactSynonym>
            <rdf:Description/>
        </oboInOwl:hasExactSynonym>
        <oboInOwl:hasExactSynonym>
            <rdf:Description/>
        </oboInOwl:hasExactSynonym>
        <oboInOwl:hasExactSynonym>
            <rdf:Description/>
        </oboInOwl:hasExactSynonym>
        <oboInOwl:hasExactSynonym>
            <rdf:Description/>
        </oboInOwl:hasExactSynonym>
        <oboInOwl:hasExactSynonym>
            <rdf:Description/>
        </oboInOwl:hasExactSynonym>
        <oboInOwl:hasExactSynonym>
            <rdf:Description/>
        </oboInOwl:hasExactSynonym>
        <oboInOwl:hasExactSynonym>
            <rdf:Description/>
        </oboInOwl:hasExactSynonym>
        <oboInOwl:hasExactSynonym>
            <rdf:Description/>
        </oboInOwl:hasExactSynonym>
        <oboInOwl:hasExactSynonym>
            <rdf:Description/>
        </oboInOwl:hasExactSynonym>
        <oboInOwl:hasExactSynonym>
            <rdf:Description/>
        </oboInOwl:hasExactSynonym>
        <oboInOwl:hasExactSynonym>
            <rdf:Description/>
        </oboInOwl:hasExactSynonym>
        <oboInOwl:hasExactSynonym>
            <rdf:Description/>
        </oboInOwl:hasExactSynonym>
        <oboInOwl:hasExactSynonym>
            <rdf:Description/>
        </oboInOwl:hasExactSynonym>
        <oboInOwl:hasExactSynonym>
            <rdf:Description/>
        </oboInOwl:hasExactSynonym>
        <oboInOwl:hasExactSynonym>
            <rdf:Description/>
        </oboInOwl:hasExactSynonym>
        <oboInOwl:hasExactSynonym>
            <rdf:Description/>
        </oboInOwl:hasExactSynonym>
        <oboInOwl:hasExactSynonym>
            <rdf:Description/>
        </oboInOwl:hasExactSynonym>
        <oboInOwl:hasExactSynonym>
            <rdf:Description/>
        </oboInOwl:hasExactSynonym>
        <oboInOwl:hasExactSynonym>
            <rdf:Description/>
        </oboInOwl:hasExactSynonym>
        <oboInOwl:hasExactSynonym>
            <rdf:Description/>
        </oboInOwl:hasExactSynonym>
        <oboInOwl:hasExactSynonym>
            <rdf:Description/>
        </oboInOwl:hasExactSynonym>
        <oboInOwl:hasExactSynonym>
            <rdf:Description/>
        </oboInOwl:hasExactSynonym>
        <oboInOwl:hasExactSynonym>
            <rdf:Description/>
        </oboInOwl:hasExactSynonym>
        <oboInOwl:hasExactSynonym>
            <rdf:Description/>
        </oboInOwl:hasExactSynonym>
        <oboInOwl:hasExactSynonym>
            <rdf:Description/>
        </oboInOwl:hasExactSynonym>
        <oboInOwl:hasExactSynonym>
            <rdf:Description/>
        </oboInOwl:hasExactSynonym>
        <oboInOwl:hasExactSynonym>
            <rdf:Description/>
        </oboInOwl:hasExactSynonym>
        <oboInOwl:hasExactSynonym>
            <rdf:Description/>
        </oboInOwl:hasExactSynonym>
        <oboInOwl:hasExactSynonym>
            <rdf:Description/>
        </oboInOwl:hasExactSynonym>
        <oboInOwl:hasExactSynonym>
            <rdf:Description/>
        </oboInOwl:hasExactSynonym>
        <oboInOwl:hasExactSynonym>
            <rdf:Description/>
        </oboInOwl:hasExactSynonym>
        <oboInOwl:hasExactSynonym>
            <rdf:Description/>
        </oboInOwl:hasExactSynonym>
        <oboInOwl:hasExactSynonym>
            <rdf:Description/>
        </oboInOwl:hasExactSynonym>
        <oboInOwl:hasExactSynonym>
            <rdf:Description/>
        </oboInOwl:hasExactSynonym>
        <oboInOwl:hasExactSynonym>
            <rdf:Description/>
        </oboInOwl:hasExactSynonym>
        <oboInOwl:hasExactSynonym>
            <rdf:Description/>
        </oboInOwl:hasExactSynonym>
        <oboInOwl:hasExactSynonym>
            <rdf:Description/>
        </oboInOwl:hasExactSynonym>
        <oboInOwl:hasExactSynonym>
            <rdf:Description/>
        </oboInOwl:hasExactSynonym>
        <oboInOwl:hasExactSynonym>
            <rdf:Description/>
        </oboInOwl:hasExactSynonym>
        <oboInOwl:hasExactSynonym>
            <rdf:Description/>
        </oboInOwl:hasExactSynonym>
        <oboInOwl:hasExactSynonym>
            <rdf:Description/>
        </oboInOwl:hasExactSynonym>
        <oboInOwl:hasExactSynonym>
            <rdf:Description/>
        </oboInOwl:hasExactSynonym>
        <oboInOwl:hasExactSynonym>
            <rdf:Description/>
        </oboInOwl:hasExactSynonym>
        <oboInOwl:hasExactSynonym>
            <rdf:Description/>
        </oboInOwl:hasExactSynonym>
        <oboInOwl:hasExactSynonym>
            <rdf:Description/>
        </oboInOwl:hasExactSynonym>
        <oboInOwl:hasExactSynonym>
            <rdf:Description/>
        </oboInOwl:hasExactSynonym>
        <oboInOwl:hasExactSynonym>
            <rdf:Description/>
        </oboInOwl:hasExactSynonym>
        <oboInOwl:hasExactSynonym>
            <rdf:Description/>
        </oboInOwl:hasExactSynonym>
        <oboInOwl:hasExactSynonym>
            <rdf:Description/>
        </oboInOwl:hasExactSynonym>
        <oboInOwl:hasExactSynonym>
            <rdf:Description/>
        </oboInOwl:hasExactSynonym>
        <oboInOwl:hasExactSynonym>
            <rdf:Description/>
        </oboInOwl:hasExactSynonym>
        <oboInOwl:hasExactSynonym>
            <rdf:Description/>
        </oboInOwl:hasExactSynonym>
        <oboInOwl:hasExactSynonym>
            <rdf:Description/>
        </oboInOwl:hasExactSynonym>
        <oboInOwl:hasExactSynonym>
            <rdf:Description/>
        </oboInOwl:hasExactSynonym>
        <oboInOwl:hasExactSynonym>
            <rdf:Description/>
        </oboInOwl:hasExactSynonym>
        <oboInOwl:hasExactSynonym>
            <rdf:Description/>
        </oboInOwl:hasExactSynonym>
        <oboInOwl:hasExactSynonym>
            <rdf:Description/>
        </oboInOwl:hasExactSynonym>
        <oboInOwl:hasExactSynonym>
            <rdf:Description/>
        </oboInOwl:hasExactSynonym>
        <oboInOwl:hasExactSynonym>
            <rdf:Description/>
        </oboInOwl:hasExactSynonym>
        <oboInOwl:hasExactSynonym>
            <rdf:Description/>
        </oboInOwl:hasExactSynonym>
        <oboInOwl:hasExactSynonym>
            <rdf:Description/>
        </oboInOwl:hasExactSynonym>
        <oboInOwl:hasExactSynonym>
            <rdf:Description/>
        </oboInOwl:hasExactSynonym>
        <oboInOwl:hasExactSynonym>
            <rdf:Description/>
        </oboInOwl:hasExactSynonym>
        <oboInOwl:hasExactSynonym>
            <rdf:Description/>
        </oboInOwl:hasExactSynonym>
        <oboInOwl:hasExactSynonym>
            <rdf:Description/>
        </oboInOwl:hasExactSynonym>
        <oboInOwl:hasExactSynonym>
            <rdf:Description/>
        </oboInOwl:hasExactSynonym>
        <oboInOwl:hasExactSynonym>
            <rdf:Description/>
        </oboInOwl:hasExactSynonym>
        <oboInOwl:hasExactSynonym>
            <rdf:Description/>
        </oboInOwl:hasExactSynonym>
        <oboInOwl:hasExactSynonym>
            <rdf:Description/>
        </oboInOwl:hasExactSynonym>
        <oboInOwl:hasExactSynonym>
            <rdf:Description/>
        </oboInOwl:hasExactSynonym>
        <oboInOwl:hasExactSynonym>
            <rdf:Description/>
        </oboInOwl:hasExactSynonym>
        <oboInOwl:hasExactSynonym>
            <rdf:Description/>
        </oboInOwl:hasExactSynonym>
        <oboInOwl:hasExactSynonym>
            <rdf:Description/>
        </oboInOwl:hasExactSynonym>
        <oboInOwl:hasExactSynonym>
            <rdf:Description/>
        </oboInOwl:hasExactSynonym>
        <oboInOwl:hasExactSynonym>
            <rdf:Description/>
        </oboInOwl:hasExactSynonym>
        <oboInOwl:hasExactSynonym>
            <rdf:Description/>
        </oboInOwl:hasExactSynonym>
        <oboInOwl:hasExactSynonym>
            <rdf:Description/>
        </oboInOwl:hasExactSynonym>
        <oboInOwl:hasExactSynonym>
            <rdf:Description/>
        </oboInOwl:hasExactSynonym>
        <oboInOwl:hasExactSynonym>
            <rdf:Description/>
        </oboInOwl:hasExactSynonym>
        <oboInOwl:hasExactSynonym>
            <rdf:Description/>
        </oboInOwl:hasExactSynonym>
        <oboInOwl:hasExactSynonym>
            <rdf:Description/>
        </oboInOwl:hasExactSynonym>
        <oboInOwl:hasExactSynonym>
            <rdf:Description/>
        </oboInOwl:hasExactSynonym>
        <oboInOwl:hasExactSynonym>
            <rdf:Description/>
        </oboInOwl:hasExactSynonym>
        <oboInOwl:hasExactSynonym>
            <rdf:Description/>
        </oboInOwl:hasExactSynonym>
        <oboInOwl:hasExactSynonym>
            <rdf:Description/>
        </oboInOwl:hasExactSynonym>
        <oboInOwl:hasExactSynonym>
            <rdf:Description/>
        </oboInOwl:hasExactSynonym>
        <oboInOwl:hasExactSynonym>
            <rdf:Description/>
        </oboInOwl:hasExactSynonym>
        <oboInOwl:hasExactSynonym>
            <rdf:Description/>
        </oboInOwl:hasExactSynonym>
        <oboInOwl:hasExactSynonym>
            <rdf:Description/>
        </oboInOwl:hasExactSynonym>
        <oboInOwl:hasExactSynonym>
            <rdf:Description/>
        </oboInOwl:hasExactSynonym>
        <oboInOwl:hasExactSynonym>
            <rdf:Description/>
        </oboInOwl:hasExactSynonym>
        <oboInOwl:hasExactSynonym>
            <rdf:Description/>
        </oboInOwl:hasExactSynonym>
        <oboInOwl:hasExactSynonym>
            <rdf:Description/>
        </oboInOwl:hasExactSynonym>
        <oboInOwl:hasExactSynonym>
            <rdf:Description/>
        </oboInOwl:hasExactSynonym>
        <oboInOwl:hasExactSynonym>
            <rdf:Description/>
        </oboInOwl:hasExactSynonym>
        <oboInOwl:hasExactSynonym>
            <rdf:Description/>
        </oboInOwl:hasExactSynonym>
        <oboInOwl:hasExactSynonym>
            <rdf:Description/>
        </oboInOwl:hasExactSynonym>
        <oboInOwl:hasExactSynonym>
            <rdf:Description/>
        </oboInOwl:hasExactSynonym>
        <oboInOwl:hasExactSynonym>
            <rdf:Description/>
        </oboInOwl:hasExactSynonym>
        <oboInOwl:hasExactSynonym>
            <rdf:Description/>
        </oboInOwl:hasExactSynonym>
        <oboInOwl:hasExactSynonym>
            <rdf:Description/>
        </oboInOwl:hasExactSynonym>
        <oboInOwl:hasExactSynonym>
            <rdf:Description/>
        </oboInOwl:hasExactSynonym>
        <oboInOwl:hasExactSynonym>
            <rdf:Description/>
        </oboInOwl:hasExactSynonym>
        <oboInOwl:hasExactSynonym>
            <rdf:Description/>
        </oboInOwl:hasExactSynonym>
        <oboInOwl:hasExactSynonym>
            <rdf:Description/>
        </oboInOwl:hasExactSynonym>
        <oboInOwl:hasExactSynonym>
            <rdf:Description/>
        </oboInOwl:hasExactSynonym>
        <oboInOwl:hasExactSynonym>
            <rdf:Description/>
        </oboInOwl:hasExactSynonym>
        <oboInOwl:hasExactSynonym>
            <rdf:Description/>
        </oboInOwl:hasExactSynonym>
        <oboInOwl:hasExactSynonym>
            <rdf:Description/>
        </oboInOwl:hasExactSynonym>
        <oboInOwl:hasExactSynonym>
            <rdf:Description/>
        </oboInOwl:hasExactSynonym>
        <oboInOwl:hasExactSynonym>
            <rdf:Description/>
        </oboInOwl:hasExactSynonym>
        <oboInOwl:hasExactSynonym>
            <rdf:Description/>
        </oboInOwl:hasExactSynonym>
        <oboInOwl:hasExactSynonym>
            <rdf:Description/>
        </oboInOwl:hasExactSynonym>
        <oboInOwl:hasExactSynonym>
            <rdf:Description/>
        </oboInOwl:hasExactSynonym>
        <oboInOwl:hasExactSynonym>
            <rdf:Description/>
        </oboInOwl:hasExactSynonym>
        <oboInOwl:hasExactSynonym>
            <rdf:Description/>
        </oboInOwl:hasExactSynonym>
        <oboInOwl:hasExactSynonym>
            <rdf:Description/>
        </oboInOwl:hasExactSynonym>
        <oboInOwl:hasExactSynonym>
            <rdf:Description/>
        </oboInOwl:hasExactSynonym>
        <oboInOwl:hasExactSynonym>
            <rdf:Description/>
        </oboInOwl:hasExactSynonym>
        <oboInOwl:hasExactSynonym>
            <rdf:Description/>
        </oboInOwl:hasExactSynonym>
        <oboInOwl:hasExactSynonym>
            <rdf:Description/>
        </oboInOwl:hasExactSynonym>
        <oboInOwl:hasExactSynonym>
            <rdf:Description/>
        </oboInOwl:hasExactSynonym>
        <oboInOwl:hasExactSynonym>
            <rdf:Description/>
        </oboInOwl:hasExactSynonym>
        <oboInOwl:hasExactSynonym>
            <rdf:Description/>
        </oboInOwl:hasExactSynonym>
        <oboInOwl:hasExactSynonym>
            <rdf:Description/>
        </oboInOwl:hasExactSynonym>
        <oboInOwl:hasExactSynonym>
            <rdf:Description/>
        </oboInOwl:hasExactSynonym>
        <oboInOwl:hasExactSynonym>
            <rdf:Description/>
        </oboInOwl:hasExactSynonym>
        <oboInOwl:hasExactSynonym>
            <rdf:Description/>
        </oboInOwl:hasExactSynonym>
        <oboInOwl:hasExactSynonym>
            <rdf:Description/>
        </oboInOwl:hasExactSynonym>
        <oboInOwl:hasExactSynonym>
            <rdf:Description/>
        </oboInOwl:hasExactSynonym>
        <oboInOwl:hasExactSynonym>
            <rdf:Description/>
        </oboInOwl:hasExactSynonym>
        <oboInOwl:hasExactSynonym>
            <rdf:Description/>
        </oboInOwl:hasExactSynonym>
        <oboInOwl:hasExactSynonym>
            <rdf:Description/>
        </oboInOwl:hasExactSynonym>
        <oboInOwl:hasExactSynonym>
            <rdf:Description/>
        </oboInOwl:hasExactSynonym>
        <oboInOwl:hasExactSynonym>
            <rdf:Description/>
        </oboInOwl:hasExactSynonym>
        <oboInOwl:hasExactSynonym>
            <rdf:Description/>
        </oboInOwl:hasExactSynonym>
        <oboInOwl:hasExactSynonym>
            <rdf:Description/>
        </oboInOwl:hasExactSynonym>
        <oboInOwl:hasExactSynonym>
            <rdf:Description/>
        </oboInOwl:hasExactSynonym>
        <oboInOwl:hasExactSynonym>
            <rdf:Description/>
        </oboInOwl:hasExactSynonym>
        <oboInOwl:hasExactSynonym>
            <rdf:Description/>
        </oboInOwl:hasExactSynonym>
        <oboInOwl:hasExactSynonym>
            <rdf:Description/>
        </oboInOwl:hasExactSynonym>
        <oboInOwl:hasExactSynonym>
            <rdf:Description/>
        </oboInOwl:hasExactSynonym>
        <oboInOwl:hasExactSynonym>
            <rdf:Description/>
        </oboInOwl:hasExactSynonym>
        <oboInOwl:hasExactSynonym>
            <rdf:Description/>
        </oboInOwl:hasExactSynonym>
        <oboInOwl:hasExactSynonym>
            <rdf:Description/>
        </oboInOwl:hasExactSynonym>
        <oboInOwl:hasExactSynonym>
            <rdf:Description/>
        </oboInOwl:hasExactSynonym>
        <oboInOwl:hasExactSynonym>
            <rdf:Description/>
        </oboInOwl:hasExactSynonym>
        <oboInOwl:hasExactSynonym>
            <rdf:Description/>
        </oboInOwl:hasExactSynonym>
        <oboInOwl:hasExactSynonym>
            <rdf:Description/>
        </oboInOwl:hasExactSynonym>
        <oboInOwl:hasExactSynonym>
            <rdf:Description/>
        </oboInOwl:hasExactSynonym>
        <oboInOwl:hasExactSynonym>
            <rdf:Description/>
        </oboInOwl:hasExactSynonym>
        <oboInOwl:hasExactSynonym>
            <rdf:Description/>
        </oboInOwl:hasExactSynonym>
        <oboInOwl:hasExactSynonym>
            <rdf:Description/>
        </oboInOwl:hasExactSynonym>
        <oboInOwl:hasExactSynonym>
            <rdf:Description/>
        </oboInOwl:hasExactSynonym>
        <oboInOwl:hasExactSynonym>
            <rdf:Description/>
        </oboInOwl:hasExactSynonym>
        <oboInOwl:hasExactSynonym>
            <rdf:Description/>
        </oboInOwl:hasExactSynonym>
        <oboInOwl:hasExactSynonym>
            <rdf:Description/>
        </oboInOwl:hasExactSynonym>
        <oboInOwl:hasExactSynonym>
            <rdf:Description/>
        </oboInOwl:hasExactSynonym>
        <oboInOwl:hasExactSynonym>
            <rdf:Description/>
        </oboInOwl:hasExactSynonym>
        <oboInOwl:hasExactSynonym>
            <rdf:Description/>
        </oboInOwl:hasExactSynonym>
        <oboInOwl:hasExactSynonym>
            <rdf:Description/>
        </oboInOwl:hasExactSynonym>
        <oboInOwl:hasExactSynonym>
            <rdf:Description/>
        </oboInOwl:hasExactSynonym>
        <oboInOwl:hasExactSynonym>
            <rdf:Description/>
        </oboInOwl:hasExactSynonym>
        <oboInOwl:hasExactSynonym>
            <rdf:Description/>
        </oboInOwl:hasExactSynonym>
        <oboInOwl:hasExactSynonym>
            <rdf:Description/>
        </oboInOwl:hasExactSynonym>
        <oboInOwl:hasExactSynonym>
            <rdf:Description/>
        </oboInOwl:hasExactSynonym>
        <oboInOwl:hasExactSynonym>
            <rdf:Description/>
        </oboInOwl:hasExactSynonym>
        <oboInOwl:hasExactSynonym>
            <rdf:Description/>
        </oboInOwl:hasExactSynonym>
        <oboInOwl:hasExactSynonym>
            <rdf:Description/>
        </oboInOwl:hasExactSynonym>
        <oboInOwl:hasExactSynonym>
            <rdf:Description/>
        </oboInOwl:hasExactSynonym>
        <oboInOwl:hasExactSynonym>
            <rdf:Description/>
        </oboInOwl:hasExactSynonym>
        <oboInOwl:hasExactSynonym>
            <rdf:Description/>
        </oboInOwl:hasExactSynonym>
        <oboInOwl:hasExactSynonym>
            <rdf:Description/>
        </oboInOwl:hasExactSynonym>
        <oboInOwl:hasExactSynonym>
            <rdf:Description/>
        </oboInOwl:hasExactSynonym>
        <oboInOwl:hasExactSynonym>
            <rdf:Description/>
        </oboInOwl:hasExactSynonym>
        <oboInOwl:hasExactSynonym>
            <rdf:Description/>
        </oboInOwl:hasExactSynonym>
        <oboInOwl:hasExactSynonym>
            <rdf:Description/>
        </oboInOwl:hasExactSynonym>
        <oboInOwl:hasExactSynonym>
            <rdf:Description/>
        </oboInOwl:hasExactSynonym>
        <oboInOwl:hasExactSynonym>
            <rdf:Description/>
        </oboInOwl:hasExactSynonym>
        <oboInOwl:hasExactSynonym>
            <rdf:Description/>
        </oboInOwl:hasExactSynonym>
        <oboInOwl:hasExactSynonym>
            <rdf:Description/>
        </oboInOwl:hasExactSynonym>
        <oboInOwl:hasExactSynonym>
            <rdf:Description/>
        </oboInOwl:hasExactSynonym>
        <oboInOwl:hasExactSynonym>
            <rdf:Description/>
        </oboInOwl:hasExactSynonym>
        <oboInOwl:hasExactSynonym>
            <rdf:Description/>
        </oboInOwl:hasExactSynonym>
        <oboInOwl:hasExactSynonym>
            <rdf:Description/>
        </oboInOwl:hasExactSynonym>
        <oboInOwl:hasExactSynonym>
            <rdf:Description/>
        </oboInOwl:hasExactSynonym>
        <oboInOwl:hasExactSynonym>
            <rdf:Description/>
        </oboInOwl:hasExactSynonym>
        <oboInOwl:hasExactSynonym>
            <rdf:Description/>
        </oboInOwl:hasExactSynonym>
        <oboInOwl:hasExactSynonym>
            <rdf:Description/>
        </oboInOwl:hasExactSynonym>
        <oboInOwl:hasExactSynonym>
            <rdf:Description/>
        </oboInOwl:hasExactSynonym>
        <oboInOwl:hasExactSynonym>
            <rdf:Description/>
        </oboInOwl:hasExactSynonym>
        <oboInOwl:hasExactSynonym>
            <rdf:Description/>
        </oboInOwl:hasExactSynonym>
        <oboInOwl:hasExactSynonym>
            <rdf:Description/>
        </oboInOwl:hasExactSynonym>
        <oboInOwl:hasExactSynonym>
            <rdf:Description/>
        </oboInOwl:hasExactSynonym>
        <oboInOwl:hasExactSynonym>
            <rdf:Description/>
        </oboInOwl:hasExactSynonym>
        <oboInOwl:hasExactSynonym>
            <rdf:Description/>
        </oboInOwl:hasExactSynonym>
        <oboInOwl:hasExactSynonym>
            <rdf:Description/>
        </oboInOwl:hasExactSynonym>
        <oboInOwl:hasExactSynonym>
            <rdf:Description/>
        </oboInOwl:hasExactSynonym>
        <oboInOwl:hasExactSynonym>
            <rdf:Description/>
        </oboInOwl:hasExactSynonym>
        <oboInOwl:hasExactSynonym>
            <rdf:Description/>
        </oboInOwl:hasExactSynonym>
        <oboInOwl:hasExactSynonym>
            <rdf:Description/>
        </oboInOwl:hasExactSynonym>
        <oboInOwl:hasExactSynonym>
            <rdf:Description/>
        </oboInOwl:hasExactSynonym>
        <oboInOwl:hasExactSynonym>
            <rdf:Description/>
        </oboInOwl:hasExactSynonym>
        <oboInOwl:hasExactSynonym>
            <rdf:Description/>
        </oboInOwl:hasExactSynonym>
        <oboInOwl:hasExactSynonym>
            <rdf:Description/>
        </oboInOwl:hasExactSynonym>
        <oboInOwl:hasExactSynonym>
            <rdf:Description/>
        </oboInOwl:hasExactSynonym>
        <oboInOwl:hasExactSynonym>
            <rdf:Description/>
        </oboInOwl:hasExactSynonym>
        <oboInOwl:hasExactSynonym>
            <rdf:Description/>
        </oboInOwl:hasExactSynonym>
        <oboInOwl:hasExactSynonym>
            <rdf:Description/>
        </oboInOwl:hasExactSynonym>
        <oboInOwl:hasExactSynonym>
            <rdf:Description/>
        </oboInOwl:hasExactSynonym>
        <oboInOwl:hasExactSynonym>
            <rdf:Description/>
        </oboInOwl:hasExactSynonym>
        <oboInOwl:hasExactSynonym>
            <rdf:Description/>
        </oboInOwl:hasExactSynonym>
        <oboInOwl:hasExactSynonym>
            <rdf:Description/>
        </oboInOwl:hasExactSynonym>
        <oboInOwl:hasExactSynonym>
            <rdf:Description/>
        </oboInOwl:hasExactSynonym>
        <oboInOwl:hasExactSynonym>
            <rdf:Description/>
        </oboInOwl:hasExactSynonym>
        <oboInOwl:hasExactSynonym>
            <rdf:Description/>
        </oboInOwl:hasExactSynonym>
        <oboInOwl:hasExactSynonym>
            <rdf:Description/>
        </oboInOwl:hasExactSynonym>
        <oboInOwl:hasExactSynonym>
            <rdf:Description/>
        </oboInOwl:hasExactSynonym>
        <oboInOwl:hasExactSynonym>
            <rdf:Description/>
        </oboInOwl:hasExactSynonym>
        <oboInOwl:hasExactSynonym>
            <rdf:Description/>
        </oboInOwl:hasExactSynonym>
        <oboInOwl:hasExactSynonym>
            <rdf:Description/>
        </oboInOwl:hasExactSynonym>
        <oboInOwl:hasExactSynonym>
            <rdf:Description/>
        </oboInOwl:hasExactSynonym>
        <oboInOwl:hasExactSynonym>
            <rdf:Description/>
        </oboInOwl:hasExactSynonym>
        <oboInOwl:hasExactSynonym>
            <rdf:Description/>
        </oboInOwl:hasExactSynonym>
        <oboInOwl:hasExactSynonym>
            <rdf:Description/>
        </oboInOwl:hasExactSynonym>
        <oboInOwl:hasExactSynonym>
            <rdf:Description/>
        </oboInOwl:hasExactSynonym>
        <oboInOwl:hasExactSynonym>
            <rdf:Description/>
        </oboInOwl:hasExactSynonym>
        <oboInOwl:hasExactSynonym>
            <rdf:Description/>
        </oboInOwl:hasExactSynonym>
        <oboInOwl:hasExactSynonym>
            <rdf:Description/>
        </oboInOwl:hasExactSynonym>
        <oboInOwl:hasExactSynonym>
            <rdf:Description/>
        </oboInOwl:hasExactSynonym>
        <oboInOwl:hasExactSynonym>
            <rdf:Description/>
        </oboInOwl:hasExactSynonym>
        <oboInOwl:hasExactSynonym>
            <rdf:Description/>
        </oboInOwl:hasExactSynonym>
        <oboInOwl:hasExactSynonym>
            <rdf:Description/>
        </oboInOwl:hasExactSynonym>
        <oboInOwl:hasExactSynonym>
            <rdf:Description/>
        </oboInOwl:hasExactSynonym>
        <oboInOwl:hasExactSynonym>
            <rdf:Description/>
        </oboInOwl:hasExactSynonym>
        <oboInOwl:hasExactSynonym>
            <rdf:Description/>
        </oboInOwl:hasExactSynonym>
        <oboInOwl:hasExactSynonym>
            <rdf:Description/>
        </oboInOwl:hasExactSynonym>
        <oboInOwl:hasExactSynonym>
            <rdf:Description/>
        </oboInOwl:hasExactSynonym>
        <oboInOwl:hasExactSynonym>
            <rdf:Description/>
        </oboInOwl:hasExactSynonym>
        <oboInOwl:hasExactSynonym>
            <rdf:Description/>
        </oboInOwl:hasExactSynonym>
        <oboInOwl:hasExactSynonym>
            <rdf:Description/>
        </oboInOwl:hasExactSynonym>
        <oboInOwl:hasExactSynonym>
            <rdf:Description/>
        </oboInOwl:hasExactSynonym>
        <oboInOwl:hasExactSynonym>
            <rdf:Description/>
        </oboInOwl:hasExactSynonym>
        <oboInOwl:hasDefinition>
            <rdf:Description/>
        </oboInOwl:hasDefinition>
        <oboInOwl:hasDefinition>
            <rdf:Description/>
        </oboInOwl:hasDefinition>
        <oboInOwl:hasDefinition>
            <rdf:Description/>
        </oboInOwl:hasDefinition>
        <oboInOwl:hasDefinition>
            <rdf:Description/>
        </oboInOwl:hasDefinition>
        <oboInOwl:hasDefinition>
            <rdf:Description/>
        </oboInOwl:hasDefinition>
        <oboInOwl:hasExactSynonym>
            <rdf:Description/>
        </oboInOwl:hasExactSynonym>
        <oboInOwl:hasExactSynonym>
            <rdf:Description/>
        </oboInOwl:hasExactSynonym>
        <oboInOwl:hasExactSynonym>
            <rdf:Description/>
        </oboInOwl:hasExactSynonym>
        <oboInOwl:hasDefinition>
            <rdf:Description/>
        </oboInOwl:hasDefinition>
        <oboInOwl:hasExactSynonym>
            <rdf:Description/>
        </oboInOwl:hasExactSynonym>
        <oboInOwl:hasExactSynonym>
            <rdf:Description/>
        </oboInOwl:hasExactSynonym>
        <oboInOwl:hasExactSynonym>
            <rdf:Description/>
        </oboInOwl:hasExactSynonym>
        <oboInOwl:hasExactSynonym>
            <rdf:Description/>
        </oboInOwl:hasExactSynonym>
        <oboInOwl:hasExactSynonym>
            <rdf:Description/>
        </oboInOwl:hasExactSynonym>
        <oboInOwl:hasExactSynonym>
            <rdf:Description/>
        </oboInOwl:hasExactSynonym>
        <oboInOwl:hasExactSynonym>
            <rdf:Description/>
        </oboInOwl:hasExactSynonym>
    </rdf:Description>
    <rdf:Description rdf:about="&obo;CHEBI_36063">
        <obo:IAO_0000412 rdf:resource="&obo;chebi.owl"/>
    </rdf:Description>
    <rdf:Description rdf:about="&obo;UBERON_0002339">
        <obo:IAO_0000412 rdf:resource="&obo;uberon.owl"/>
    </rdf:Description>
    <rdf:Description rdf:about="&obo;CHEBI_50423">
        <obo:IAO_0000412 rdf:resource="&obo;chebi.owl"/>
    </rdf:Description>
    <rdf:Description rdf:about="&obo;CHEBI_50427">
        <obo:IAO_0000412 rdf:resource="&obo;chebi.owl"/>
    </rdf:Description>
    <rdf:Description rdf:about="&obo;GO_0000189">
        <obo:IAO_0000412 rdf:resource="&obo;go.owl"/>
    </rdf:Description>
    <rdf:Description rdf:about="&obo;UBERON_0005702">
        <obo:IAO_0000412 rdf:resource="&obo;uberon.owl"/>
    </rdf:Description>
    <rdf:Description rdf:about="&obo;CHEBI_70868">
        <obo:IAO_0000412 rdf:resource="&obo;chebi.owl"/>
    </rdf:Description>
    <rdf:Description rdf:about="&obo;UBERON_0005701">
        <obo:IAO_0000412 rdf:resource="&obo;uberon.owl"/>
    </rdf:Description>
    <rdf:Description rdf:about="&obo;UBERON_0005700">
        <obo:IAO_0000412 rdf:resource="&obo;uberon.owl"/>
    </rdf:Description>
    <rdf:Description rdf:about="&obo;UBERON_0002350">
        <obo:IAO_0000412 rdf:resource="&obo;uberon.owl"/>
    </rdf:Description>
    <rdf:Description rdf:about="&obo;UBERON_0002351">
        <obo:IAO_0000412 rdf:resource="&obo;uberon.owl"/>
    </rdf:Description>
    <rdf:Description rdf:about="&obo;UBERON_0002352">
        <obo:IAO_0000412 rdf:resource="&obo;uberon.owl"/>
    </rdf:Description>
    <rdf:Description rdf:about="&obo;UBERON_0002353">
        <obo:IAO_0000412 rdf:resource="&obo;uberon.owl"/>
    </rdf:Description>
    <rdf:Description rdf:about="&obo;CHEBI_72316">
        <obo:IAO_0000412 rdf:resource="&obo;chebi.owl"/>
    </rdf:Description>
    <rdf:Description rdf:about="&obo;UBERON_0002354">
        <obo:IAO_0000412 rdf:resource="&obo;uberon.owl"/>
    </rdf:Description>
    <rdf:Description rdf:about="&obo;CHEBI_72311">
        <obo:IAO_0000412 rdf:resource="&obo;chebi.owl"/>
    </rdf:Description>
    <rdf:Description rdf:about="&obo;UBERON_0007960">
        <obo:IAO_0000412 rdf:resource="&obo;uberon.owl"/>
    </rdf:Description>
    <rdf:Description rdf:about="&obo;UBERON_0002359">
        <obo:IAO_0000412 rdf:resource="&obo;uberon.owl"/>
    </rdf:Description>
    <rdf:Description rdf:about="&obo;DOID_4486">
        <obo:IAO_0000412 rdf:resource="&obo;doid.owl"/>
    </rdf:Description>
    <rdf:Description rdf:about="&obo;UBERON_0007959">
        <obo:IAO_0000412 rdf:resource="&obo;uberon.owl"/>
    </rdf:Description>
    <rdf:Description rdf:about="&obo;CLO_0003603">
        <obo:IAO_0000412 rdf:resource="&obo;clo.owl"/>
    </rdf:Description>
    <rdf:Description rdf:about="&obo;CHEBI_35337">
        <obo:IAO_0000412 rdf:resource="&obo;chebi.owl"/>
    </rdf:Description>
    <rdf:Description rdf:about="&obo;CHEBI_53142">
        <obo:IAO_0000412 rdf:resource="&obo;chebi.owl"/>
    </rdf:Description>
    <rdf:Description rdf:about="&obo;OBI_0000471">
        <obo:IAO_0000412 rdf:resource="&obo;obi.owl"/>
    </rdf:Description>
    <rdf:Description rdf:about="&obo;UBERON_0002361">
        <obo:IAO_0000412 rdf:resource="&obo;uberon.owl"/>
    </rdf:Description>
    <rdf:Description rdf:about="&obo;UBERON_0002362">
        <obo:IAO_0000412 rdf:resource="&obo;uberon.owl"/>
    </rdf:Description>
    <rdf:Description rdf:about="&obo;UBERON_0005710">
        <obo:IAO_0000412 rdf:resource="&obo;uberon.owl"/>
    </rdf:Description>
    <rdf:Description rdf:about="&obo;UBERON_0002360">
        <obo:IAO_0000412 rdf:resource="&obo;uberon.owl"/>
    </rdf:Description>
    <rdf:Description rdf:about="&obo;UBERON_0002365">
        <obo:IAO_0000412 rdf:resource="&obo;uberon.owl"/>
    </rdf:Description>
    <rdf:Description rdf:about="&obo;UBERON_0002366">
        <obo:IAO_0000412 rdf:resource="&obo;uberon.owl"/>
    </rdf:Description>
    <rdf:Description rdf:about="&obo;UBERON_0002363">
        <obo:IAO_0000412 rdf:resource="&obo;uberon.owl"/>
    </rdf:Description>
    <rdf:Description rdf:about="&obo;UBERON_0002364">
        <obo:IAO_0000412 rdf:resource="&obo;uberon.owl"/>
    </rdf:Description>
    <rdf:Description rdf:about="&obo;UBERON_0002369">
        <core:homologous_in rdf:resource="&obo;NCBITaxon_7742"/>
        <obo:IAO_0000412 rdf:resource="&obo;uberon.owl"/>
        <oboInOwl:inSubset rdf:resource="&obo;uberon/core#organ_slim"/>
        <oboInOwl:inSubset rdf:resource="&obo;uberon/core#uberon_slim"/>
    </rdf:Description>
    <rdf:Description rdf:about="&obo;UBERON_0002367">
        <core:homologous_in rdf:resource="&obo;NCBITaxon_7742"/>
        <obo:IAO_0000412 rdf:resource="&obo;uberon.owl"/>
        <oboInOwl:inSubset rdf:resource="&obo;uberon/core#efo_slim"/>
        <oboInOwl:inSubset rdf:resource="&obo;uberon/core#major_organ"/>
        <oboInOwl:inSubset rdf:resource="&obo;uberon/core#organ_slim"/>
        <oboInOwl:inSubset rdf:resource="&obo;uberon/core#uberon_slim"/>
    </rdf:Description>
    <rdf:Description rdf:about="&obo;UBERON_0002368">
        <obo:IAO_0000412 rdf:resource="&obo;uberon.owl"/>
    </rdf:Description>
    <rdf:Description rdf:about="&obo;CHEBI_50409">
        <obo:IAO_0000412 rdf:resource="&obo;chebi.owl"/>
    </rdf:Description>
    <rdf:Description rdf:about="&obo;CHEBI_50408">
        <obo:IAO_0000412 rdf:resource="&obo;chebi.owl"/>
    </rdf:Description>
    <rdf:Description rdf:about="&obo;CHEBI_50407">
        <obo:IAO_0000412 rdf:resource="&obo;chebi.owl"/>
    </rdf:Description>
    <rdf:Description rdf:about="&obo;CHEBI_50406">
        <obo:IAO_0000412 rdf:resource="&obo;chebi.owl"/>
    </rdf:Description>
    <rdf:Description rdf:about="&obo;UBERON_0005708">
        <obo:IAO_0000412 rdf:resource="&obo;uberon.owl"/>
    </rdf:Description>
    <rdf:Description rdf:about="&obo;UBERON_0005709">
        <obo:IAO_0000412 rdf:resource="&obo;uberon.owl"/>
    </rdf:Description>
    <rdf:Description rdf:about="&obo;UBERON_0005704">
        <obo:IAO_0000412 rdf:resource="&obo;uberon.owl"/>
    </rdf:Description>
    <rdf:Description rdf:about="&obo;CLO_0003610">
        <obo:IAO_0000412 rdf:resource="&obo;clo.owl"/>
    </rdf:Description>
    <rdf:Description rdf:about="&obo;UBERON_0005705">
        <obo:IAO_0000412 rdf:resource="&obo;uberon.owl"/>
    </rdf:Description>
    <rdf:Description rdf:about="&obo;RO_0002257">
        <obo:IAO_0000114 rdf:resource="&obo;IAO_0000125"/>
    </rdf:Description>
    <rdf:Description rdf:about="&obo;RO_0002258">
        <obo:IAO_0000114 rdf:resource="&obo;IAO_0000125"/>
    </rdf:Description>
    <rdf:Description rdf:about="&obo;UBERON_0005707">
        <obo:IAO_0000412 rdf:resource="&obo;uberon.owl"/>
    </rdf:Description>
    <rdf:Description rdf:about="&obo;UBERON_0002379">
        <obo:IAO_0000412 rdf:resource="&obo;uberon.owl"/>
    </rdf:Description>
    <rdf:Description rdf:about="&obo;UBERON_0008245">
        <obo:IAO_0000412 rdf:resource="&obo;uberon.owl"/>
    </rdf:Description>
    <rdf:Description rdf:about="&obo;UBERON_0002378">
        <obo:IAO_0000412 rdf:resource="&obo;uberon.owl"/>
    </rdf:Description>
    <rdf:Description rdf:about="&obo;CHEBI_63673">
        <obo:IAO_0000412 rdf:resource="&obo;chebi.owl"/>
    </rdf:Description>
    <rdf:Description rdf:about="&obo;UBERON_0002375">
        <obo:IAO_0000412 rdf:resource="&obo;uberon.owl"/>
    </rdf:Description>
    <rdf:Description rdf:about="&obo;UBERON_0002374">
        <obo:IAO_0000412 rdf:resource="&obo;uberon.owl"/>
    </rdf:Description>
    <rdf:Description rdf:about="&obo;UBERON_0008243">
        <obo:IAO_0000412 rdf:resource="&obo;uberon.owl"/>
    </rdf:Description>
    <rdf:Description rdf:about="&obo;UBERON_0002377">
        <obo:IAO_0000412 rdf:resource="&obo;uberon.owl"/>
    </rdf:Description>
    <rdf:Description rdf:about="&obo;CHEBI_63674">
        <obo:IAO_0000412 rdf:resource="&obo;chebi.owl"/>
    </rdf:Description>
    <rdf:Description rdf:about="&obo;DOID_3858">
        <obo:IAO_0000412 rdf:resource="&obo;doid.owl"/>
    </rdf:Description>
    <rdf:Description rdf:about="&obo;UBERON_0002376">
        <obo:IAO_0000412 rdf:resource="&obo;uberon.owl"/>
    </rdf:Description>
    <rdf:Description rdf:about="&obo;UBERON_0008242">
        <obo:IAO_0000412 rdf:resource="&obo;uberon.owl"/>
    </rdf:Description>
    <rdf:Description rdf:about="&obo;UBERON_0002371">
        <obo:IAO_0000412 rdf:resource="&obo;uberon.owl"/>
    </rdf:Description>
    <rdf:Description rdf:about="&obo;UBERON_0002370">
        <obo:IAO_0000412 rdf:resource="&obo;uberon.owl"/>
    </rdf:Description>
    <rdf:Description rdf:about="&obo;UBERON_0002373">
        <obo:IAO_0000412 rdf:resource="&obo;uberon.owl"/>
    </rdf:Description>
    <rdf:Description rdf:about="&obo;CHEBI_51076">
        <obo:IAO_0000412 rdf:resource="&obo;chebi.owl"/>
    </rdf:Description>
    <rdf:Description rdf:about="&obo;UBERON_0002372">
        <obo:IAO_0000412 rdf:resource="&obo;uberon.owl"/>
    </rdf:Description>
    <rdf:Description rdf:about="&obo;RO_0002254">
        <obo:IAO_0000114 rdf:resource="&obo;IAO_0000125"/>
    </rdf:Description>
    <rdf:Description rdf:about="&obo;RO_0002255">
        <obo:IAO_0000114 rdf:resource="&obo;IAO_0000125"/>
    </rdf:Description>
    <rdf:Description rdf:about="&obo;RO_0002256">
        <obo:IAO_0000114 rdf:resource="&obo;IAO_0000125"/>
    </rdf:Description>
    <rdf:Description rdf:about="&obo;CLO_0003665">
        <obo:IAO_0000412 rdf:resource="&obo;clo.owl"/>
    </rdf:Description>
    <rdf:Description rdf:about="&obo;UBERON_0011287">
        <obo:IAO_0000412 rdf:resource="&obo;uberon.owl"/>
    </rdf:Description>
    <rdf:Description rdf:about="&obo;DOID_5166">
        <obo:IAO_0000412 rdf:resource="&obo;doid.owl"/>
    </rdf:Description>
    <rdf:Description rdf:about="&obo;CHEBI_25078">
        <obo:IAO_0000412 rdf:resource="&obo;chebi.owl"/>
    </rdf:Description>
    <rdf:Description rdf:about="&obo;DOID_5165">
        <obo:IAO_0000412 rdf:resource="&obo;doid.owl"/>
    </rdf:Description>
    <rdf:Description rdf:about="&obo;DOID_3856">
        <obo:IAO_0000412 rdf:resource="&obo;doid.owl"/>
    </rdf:Description>
    <rdf:Description rdf:about="&obo;DOID_4467">
        <obo:IAO_0000412 rdf:resource="&obo;doid.owl"/>
    </rdf:Description>
    <rdf:Description rdf:about="&obo;CHEBI_51060">
        <obo:IAO_0000412 rdf:resource="&obo;chebi.owl"/>
    </rdf:Description>
    <rdf:Description rdf:about="&obo;CHEBI_51061">
        <obo:IAO_0000412 rdf:resource="&obo;chebi.owl"/>
    </rdf:Description>
    <rdf:Description rdf:about="&obo;UBERON_0008230">
        <obo:IAO_0000412 rdf:resource="&obo;uberon.owl"/>
    </rdf:Description>
    <rdf:Description rdf:about="&obo;UBERON_0002385">
        <core:spatially_disjoint_from rdf:resource="&obo;UBERON_0003714"/>
        <obo:IAO_0000412 rdf:resource="&obo;uberon.owl"/>
        <oboInOwl:inSubset rdf:resource="&obo;uberon/core#uberon_slim"/>
    </rdf:Description>
    <rdf:Description rdf:about="&obo;UBERON_0002384">
        <obo:IAO_0000412 rdf:resource="&obo;uberon.owl"/>
    </rdf:Description>
    <rdf:Description rdf:about="&obo;CHEBI_51065">
        <obo:IAO_0000412 rdf:resource="&obo;chebi.owl"/>
    </rdf:Description>
    <rdf:Description rdf:about="&obo;UBERON_0007914">
        <obo:IAO_0000412 rdf:resource="&obo;uberon.owl"/>
    </rdf:Description>
    <rdf:Description rdf:about="&obo;UBERON_0002383">
        <obo:IAO_0000412 rdf:resource="&obo;uberon.owl"/>
    </rdf:Description>
    <rdf:Description rdf:about="&obo;UBERON_0002382">
        <obo:IAO_0000412 rdf:resource="&obo;uberon.owl"/>
    </rdf:Description>
    <rdf:Description rdf:about="&obo;UBERON_0002381">
        <obo:IAO_0000412 rdf:resource="&obo;uberon.owl"/>
    </rdf:Description>
    <rdf:Description rdf:about="&obo;RO_0002372">
        <rdfs:seeAlso rdf:resource="http://dbpedia.org/property/origin"/>
    </rdf:Description>
    <rdf:Description rdf:about="&obo;UBERON_0002380">
        <obo:IAO_0000412 rdf:resource="&obo;uberon.owl"/>
    </rdf:Description>
    <rdf:Description rdf:about="&obo;CHEBI_51068">
        <obo:IAO_0000412 rdf:resource="&obo;chebi.owl"/>
    </rdf:Description>
    <rdf:Description rdf:about="&obo;RO_0002373">
        <rdfs:seeAlso rdf:resource="http://dbpedia.org/property/insertion"/>
    </rdf:Description>
    <rdf:Description rdf:about="&obo;NCBITaxon_630">
        <obo:IAO_0000412 rdf:resource="&obo;ncbitaxon.owl"/>
    </rdf:Description>
    <rdf:Description rdf:about="&obo;DOID_4450">
        <obo:IAO_0000412 rdf:resource="&obo;doid.owl"/>
    </rdf:Description>
    <rdf:Description rdf:about="&obo;NCBITaxon_633">
        <obo:IAO_0000412 rdf:resource="&obo;ncbitaxon.owl"/>
    </rdf:Description>
    <rdf:Description rdf:about="&obo;DOID_4451">
        <obo:IAO_0000412 rdf:resource="&obo;doid.owl"/>
    </rdf:Description>
    <rdf:Description rdf:about="&obo;CLO_0003679">
        <obo:IAO_0000412 rdf:resource="&obo;clo.owl"/>
    </rdf:Description>
    <rdf:Description rdf:about="&obo;DOID_5176">
        <obo:IAO_0000412 rdf:resource="&obo;doid.owl"/>
    </rdf:Description>
    <rdf:Description rdf:about="&obo;NCBITaxon_10633">
        <obo:IAO_0000412 rdf:resource="&obo;ncbitaxon.owl"/>
    </rdf:Description>
    <rdf:Description rdf:about="&obo;CHEBI_62966">
        <obo:IAO_0000412 rdf:resource="&obo;chebi.owl"/>
    </rdf:Description>
    <rdf:Description rdf:about="&obo;UBERON_0002397">
        <obo:IAO_0000412 rdf:resource="&obo;uberon.owl"/>
    </rdf:Description>
    <rdf:Description rdf:about="&obo;UBERON_0002396">
        <obo:IAO_0000412 rdf:resource="&obo;uberon.owl"/>
    </rdf:Description>
    <rdf:Description rdf:about="&obo;UBERON_0008267">
        <obo:IAO_0000412 rdf:resource="&obo;uberon.owl"/>
    </rdf:Description>
    <rdf:Description rdf:about="&obo;UBERON_0008266">
        <obo:IAO_0000412 rdf:resource="&obo;uberon.owl"/>
    </rdf:Description>
    <rdf:Description rdf:about="&obo;UBERON_0008269">
        <obo:IAO_0000412 rdf:resource="&obo;uberon.owl"/>
    </rdf:Description>
    <rdf:Description rdf:about="&obo;UBERON_0008268">
        <obo:IAO_0000412 rdf:resource="&obo;uberon.owl"/>
    </rdf:Description>
    <rdf:Description rdf:about="&obo;RO_0002231">
        <obo:IAO_0000114 rdf:resource="&obo;IAO_0000125"/>
    </rdf:Description>
    <rdf:Description rdf:about="&obo;RO_0002232">
        <obo:IAO_0000114 rdf:resource="&obo;IAO_0000125"/>
    </rdf:Description>
    <rdf:Description rdf:about="&obo;RO_0002233">
        <obo:IAO_0000114 rdf:resource="&obo;IAO_0000125"/>
    </rdf:Description>
    <rdf:Description rdf:about="&obo;RO_0002234">
        <obo:IAO_0000114 rdf:resource="&obo;IAO_0000125"/>
    </rdf:Description>
    <rdf:Description rdf:about="&obo;UBERON_0002390">
        <obo:IAO_0000412 rdf:resource="&obo;uberon.owl"/>
    </rdf:Description>
    <rdf:Description rdf:about="&obo;UBERON_0002393">
        <obo:IAO_0000412 rdf:resource="&obo;uberon.owl"/>
    </rdf:Description>
    <rdf:Description rdf:about="&obo;UBERON_0002395">
        <obo:IAO_0000412 rdf:resource="&obo;uberon.owl"/>
    </rdf:Description>
    <rdf:Description rdf:about="&obo;RO_0002230">
        <obo:IAO_0000114 rdf:resource="&obo;IAO_0000125"/>
    </rdf:Description>
    <rdf:Description rdf:about="&obo;GO_0003924">
        <obo:IAO_0000412 rdf:resource="&obo;go.owl"/>
        <oboInOwl:inSubset rdf:resource="&obo;go#goslim_generic"/>
        <oboInOwl:inSubset rdf:resource="&obo;go#goslim_metagenomics"/>
        <oboInOwl:inSubset rdf:resource="&obo;go#goslim_yeast"/>
        <oboInOwl:inSubset rdf:resource="&obo;go#gosubset_prok"/>
    </rdf:Description>
    <rdf:Description rdf:about="&obo;RO_0002229">
        <obo:IAO_0000114 rdf:resource="&obo;IAO_0000125"/>
    </rdf:Description>
    <rdf:Description rdf:about="&obo;RO_0002225">
        <obo:IAO_0000114 rdf:resource="&obo;IAO_0000125"/>
    </rdf:Description>
    <rdf:Description rdf:about="&obo;CLO_0002597">
        <obo:IAO_0000412 rdf:resource="&obo;clo.owl"/>
    </rdf:Description>
    <rdf:Description rdf:about="&obo;RO_0002224">
        <obo:IAO_0000114 rdf:resource="&obo;IAO_0000125"/>
    </rdf:Description>
    <rdf:Description rdf:about="&obo;RO_0002226">
        <obo:IAO_0000114 rdf:resource="&obo;IAO_0000125"/>
    </rdf:Description>
    <rdf:Description rdf:about="&obo;DOID_5974">
        <obo:IAO_0000412 rdf:resource="&obo;doid.owl"/>
    </rdf:Description>
    <rdf:Description rdf:about="&obo;UBERON_0004502">
        <obo:IAO_0000412 rdf:resource="&obo;uberon.owl"/>
    </rdf:Description>
    <rdf:Description rdf:about="&obo;UBERON_0008254">
        <obo:IAO_0000412 rdf:resource="&obo;uberon.owl"/>
    </rdf:Description>
    <rdf:Description rdf:about="&obo;UBERON_0004501">
        <obo:IAO_0000412 rdf:resource="&obo;uberon.owl"/>
    </rdf:Description>
    <rdf:Description rdf:about="&obo;UBERON_0008252">
        <obo:IAO_0000412 rdf:resource="&obo;uberon.owl"/>
    </rdf:Description>
    <rdf:Description rdf:about="&obo;UBERON_0004504">
        <obo:IAO_0000412 rdf:resource="&obo;uberon.owl"/>
    </rdf:Description>
    <rdf:Description rdf:about="&obo;UBERON_0004503">
        <obo:IAO_0000412 rdf:resource="&obo;uberon.owl"/>
    </rdf:Description>
    <rdf:Description rdf:about="&obo;UBERON_0008257">
        <obo:IAO_0000412 rdf:resource="&obo;uberon.owl"/>
    </rdf:Description>
    <rdf:Description rdf:about="&obo;UBERON_0004500">
        <obo:IAO_0000412 rdf:resource="&obo;uberon.owl"/>
    </rdf:Description>
    <rdf:Description rdf:about="&obo;UBERON_0008256">
        <obo:IAO_0000412 rdf:resource="&obo;uberon.owl"/>
    </rdf:Description>
    <rdf:Description rdf:about="&obo;UBERON_0008255">
        <obo:IAO_0000412 rdf:resource="&obo;uberon.owl"/>
    </rdf:Description>
    <rdf:Description rdf:about="&obo;RO_0002350">
        <obo:RO_0001900 rdf:resource="&obo;RO_0001901"/>
    </rdf:Description>
    <rdf:Description rdf:about="&obo;RO_0002222">
        <obo:IAO_0000114 rdf:resource="&obo;IAO_0000125"/>
    </rdf:Description>
    <rdf:Description rdf:about="&obo;RO_0002223">
        <obo:IAO_0000114 rdf:resource="&obo;IAO_0000125"/>
    </rdf:Description>
    <rdf:Description rdf:about="&obo;RO_0002351">
        <obo:RO_0001900 rdf:resource="&obo;RO_0001901"/>
    </rdf:Description>
    <rdf:Description rdf:about="&obo;RO_0002220">
        <obo:IAO_0000114 rdf:resource="&obo;IAO_0000125"/>
        <obo:RO_0001900 rdf:resource="&obo;RO_0001901"/>
    </rdf:Description>
    <rdf:Description rdf:about="&obo;RO_0002221">
        <obo:IAO_0000114 rdf:resource="&obo;IAO_0000125"/>
        <obo:RO_0001900 rdf:resource="&obo;RO_0001901"/>
    </rdf:Description>
    <rdf:Description rdf:about="&obo;IAO_0100001">
        <obo:IAO_0000114 rdf:resource="&obo;IAO_0000125"/>
    </rdf:Description>
    <rdf:Description rdf:about="&obo;RO_0002219">
        <obo:IAO_0000114 rdf:resource="&obo;IAO_0000125"/>
        <obo:RO_0001900 rdf:resource="&obo;RO_0001901"/>
    </rdf:Description>
    <rdf:Description rdf:about="&obo;CHEBI_36047">
        <obo:IAO_0000412 rdf:resource="&obo;chebi.owl"/>
    </rdf:Description>
    <rdf:Description rdf:about="&obo;DOID_4430">
        <obo:IAO_0000412 rdf:resource="&obo;doid.owl"/>
    </rdf:Description>
    <rdf:Description rdf:about="&obo;RO_0002218">
        <obo:IAO_0000114 rdf:resource="&obo;IAO_0000125"/>
    </rdf:Description>
    <rdf:Description rdf:about="&obo;RO_0002217">
        <obo:IAO_0000114 rdf:resource="&obo;IAO_0000125"/>
    </rdf:Description>
    <rdf:Description rdf:about="&obo;RO_0002216">
        <obo:IAO_0000114 rdf:resource="&obo;IAO_0000125"/>
    </rdf:Description>
    <rdf:Description rdf:about="&obo;RO_0002215">
        <obo:IAO_0000114 rdf:resource="&obo;IAO_0000125"/>
    </rdf:Description>
    <rdf:Description rdf:about="&obo;RO_0002214">
        <obo:IAO_0000114 rdf:resource="&obo;IAO_0000125"/>
    </rdf:Description>
    <rdf:Description rdf:about="&obo;RO_0002213">
        <obo:IAO_0000114 rdf:resource="&obo;IAO_0000125"/>
    </rdf:Description>
    <rdf:Description rdf:about="&obo;CHEBI_52629">
        <obo:IAO_0000412 rdf:resource="&obo;chebi.owl"/>
    </rdf:Description>
    <rdf:Description rdf:about="&obo;CHEBI_36043">
        <obo:IAO_0000412 rdf:resource="&obo;chebi.owl"/>
    </rdf:Description>
    <rdf:Description rdf:about="&obo;CHEBI_36044">
        <obo:IAO_0000412 rdf:resource="&obo;chebi.owl"/>
    </rdf:Description>
    <rdf:Description rdf:about="&obo;UBERON_0000391">
        <obo:IAO_0000412 rdf:resource="&obo;uberon.owl"/>
    </rdf:Description>
    <rdf:Description rdf:about="&obo;UBERON_0000392">
        <obo:IAO_0000412 rdf:resource="&obo;uberon.owl"/>
    </rdf:Description>
    <rdf:Description rdf:about="&obo;UBERON_0008281">
        <obo:IAO_0000412 rdf:resource="&obo;uberon.owl"/>
    </rdf:Description>
    <rdf:Description rdf:about="&obo;ENVO_0002036">
        <obo:IAO_0000412 rdf:resource="&obo;envo.owl"/>
    </rdf:Description>
    <rdf:Description rdf:about="&obo;CHEBI_62913">
        <obo:IAO_0000412 rdf:resource="&obo;chebi.owl"/>
    </rdf:Description>
    <rdf:Description rdf:about="&obo;CHEBI_39412">
        <obo:IAO_0000412 rdf:resource="&obo;chebi.owl"/>
    </rdf:Description>
    <rdf:Description rdf:about="&obo;RO_0002204">
        <obo:IAO_0000114 rdf:resource="&obo;IAO_0000125"/>
    </rdf:Description>
    <rdf:Description rdf:about="&obo;UBERON_0000398">
        <obo:IAO_0000412 rdf:resource="&obo;uberon.owl"/>
    </rdf:Description>
    <rdf:Description rdf:about="&obo;CHEBI_62914">
        <obo:IAO_0000412 rdf:resource="&obo;chebi.owl"/>
    </rdf:Description>
    <rdf:Description rdf:about="&obo;RO_0002205">
        <obo:IAO_0000114 rdf:resource="&obo;IAO_0000125"/>
    </rdf:Description>
    <rdf:Description rdf:about="&obo;CHEBI_62915">
        <obo:IAO_0000412 rdf:resource="&obo;chebi.owl"/>
    </rdf:Description>
    <rdf:Description rdf:about="&obo;CHEBI_39415">
        <obo:IAO_0000412 rdf:resource="&obo;chebi.owl"/>
    </rdf:Description>
    <rdf:Description rdf:about="&obo;RO_0002202">
        <obo:IAO_0000114 rdf:resource="&obo;IAO_0000125"/>
    </rdf:Description>
    <rdf:Description rdf:about="&obo;RO_0002203">
        <obo:IAO_0000114 rdf:resource="&obo;IAO_0000125"/>
    </rdf:Description>
    <rdf:Description rdf:about="&obo;RO_0002314">
        <obo:RO_0001900 rdf:resource="&obo;RO_0001901"/>
    </rdf:Description>
    <rdf:Description rdf:about="&obo;UBERON_0000395">
        <obo:IAO_0000412 rdf:resource="&obo;uberon.owl"/>
    </rdf:Description>
    <rdf:Description rdf:about="&obo;RO_0002206">
        <obo:IAO_0000114 rdf:resource="&obo;IAO_0000125"/>
    </rdf:Description>
    <rdf:Description rdf:about="&obo;RO_0002207">
        <obo:IAO_0000114 rdf:resource="&obo;IAO_0000125"/>
    </rdf:Description>
    <rdf:Description rdf:about="&obo;UBERON_0000397">
        <obo:IAO_0000412 rdf:resource="&obo;uberon.owl"/>
    </rdf:Description>
    <rdf:Description rdf:about="&obo;UBERON_0001281">
        <obo:IAO_0000412 rdf:resource="&obo;uberon.owl"/>
    </rdf:Description>
    <rdf:Description rdf:about="&obo;RO_0002212">
        <obo:IAO_0000114 rdf:resource="&obo;IAO_0000125"/>
    </rdf:Description>
    <rdf:Description rdf:about="&obo;RO_0002211">
        <obo:IAO_0000114 rdf:resource="&obo;IAO_0000125"/>
    </rdf:Description>
    <rdf:Description rdf:about="&obo;RO_0002210">
        <obo:IAO_0000114 rdf:resource="&obo;IAO_0000125"/>
    </rdf:Description>
    <rdf:Description rdf:about="&obo;UBERON_0001289">
        <obo:IAO_0000412 rdf:resource="&obo;uberon.owl"/>
    </rdf:Description>
    <rdf:Description rdf:about="&obo;GO_0007186">
        <obo:IAO_0000412 rdf:resource="&obo;go.owl"/>
    </rdf:Description>
    <rdf:Description rdf:about="&obo;UBERON_0001288">
        <obo:IAO_0000412 rdf:resource="&obo;uberon.owl"/>
    </rdf:Description>
    <rdf:Description rdf:about="&obo;UBERON_0008284">
        <obo:IAO_0000412 rdf:resource="&obo;uberon.owl"/>
    </rdf:Description>
    <rdf:Description rdf:about="&obo;UBERON_0008285">
        <obo:IAO_0000412 rdf:resource="&obo;uberon.owl"/>
    </rdf:Description>
    <rdf:Description rdf:about="&obo;UBERON_0001287">
        <obo:IAO_0000412 rdf:resource="&obo;uberon.owl"/>
    </rdf:Description>
    <rdf:Description rdf:about="&obo;DOID_4415">
        <obo:IAO_0000412 rdf:resource="&obo;doid.owl"/>
    </rdf:Description>
    <rdf:Description rdf:about="&obo;RO_0002323">
        <obo:RO_0001900 rdf:resource="&obo;RO_0001901"/>
    </rdf:Description>
    <rdf:Description rdf:about="http://purl.org/obo/owl/UO#UO_0000180">
        <oboInOwl:inSubset rdf:resource="http://purl.org/obo/owl/obo#unit_slim"/>
        <oboInOwl:hasDefinition>
            <rdf:Description/>
        </oboInOwl:hasDefinition>
        <oboInOwl:hasDefinition>
            <rdf:Description/>
        </oboInOwl:hasDefinition>
        <oboInOwl:hasDefinition>
            <rdf:Description/>
        </oboInOwl:hasDefinition>
        <oboInOwl:hasDefinition>
            <rdf:Description/>
        </oboInOwl:hasDefinition>
        <oboInOwl:hasDefinition>
            <rdf:Description/>
        </oboInOwl:hasDefinition>
        <oboInOwl:hasDefinition>
            <rdf:Description/>
        </oboInOwl:hasDefinition>
        <oboInOwl:hasDefinition>
            <rdf:Description/>
        </oboInOwl:hasDefinition>
        <oboInOwl:hasDefinition>
            <rdf:Description/>
        </oboInOwl:hasDefinition>
        <oboInOwl:hasDefinition>
            <rdf:Description/>
        </oboInOwl:hasDefinition>
        <oboInOwl:hasDefinition>
            <rdf:Description/>
        </oboInOwl:hasDefinition>
        <oboInOwl:hasDefinition>
            <rdf:Description/>
        </oboInOwl:hasDefinition>
        <oboInOwl:hasDefinition>
            <rdf:Description/>
        </oboInOwl:hasDefinition>
        <oboInOwl:hasDefinition>
            <rdf:Description/>
        </oboInOwl:hasDefinition>
        <oboInOwl:hasDefinition>
            <rdf:Description/>
        </oboInOwl:hasDefinition>
        <oboInOwl:hasDefinition>
            <rdf:Description/>
        </oboInOwl:hasDefinition>
        <oboInOwl:hasDefinition>
            <rdf:Description/>
        </oboInOwl:hasDefinition>
        <oboInOwl:hasDefinition>
            <rdf:Description/>
        </oboInOwl:hasDefinition>
        <oboInOwl:hasDefinition>
            <rdf:Description/>
        </oboInOwl:hasDefinition>
        <oboInOwl:hasDefinition>
            <rdf:Description/>
        </oboInOwl:hasDefinition>
        <oboInOwl:hasDefinition>
            <rdf:Description/>
        </oboInOwl:hasDefinition>
        <oboInOwl:hasDefinition>
            <rdf:Description/>
        </oboInOwl:hasDefinition>
        <oboInOwl:hasDefinition>
            <rdf:Description/>
        </oboInOwl:hasDefinition>
        <oboInOwl:hasDefinition>
            <rdf:Description/>
        </oboInOwl:hasDefinition>
        <oboInOwl:hasDefinition>
            <rdf:Description/>
        </oboInOwl:hasDefinition>
        <oboInOwl:hasDefinition>
            <rdf:Description/>
        </oboInOwl:hasDefinition>
        <oboInOwl:hasDefinition>
            <rdf:Description/>
        </oboInOwl:hasDefinition>
        <oboInOwl:hasDefinition>
            <rdf:Description/>
        </oboInOwl:hasDefinition>
        <oboInOwl:hasDefinition>
            <rdf:Description/>
        </oboInOwl:hasDefinition>
        <oboInOwl:hasDefinition>
            <rdf:Description/>
        </oboInOwl:hasDefinition>
        <oboInOwl:hasDefinition>
            <rdf:Description/>
        </oboInOwl:hasDefinition>
        <oboInOwl:hasDefinition>
            <rdf:Description/>
        </oboInOwl:hasDefinition>
        <oboInOwl:hasDefinition>
            <rdf:Description/>
        </oboInOwl:hasDefinition>
        <oboInOwl:hasDefinition>
            <rdf:Description/>
        </oboInOwl:hasDefinition>
        <oboInOwl:hasDefinition>
            <rdf:Description/>
        </oboInOwl:hasDefinition>
        <oboInOwl:hasDefinition>
            <rdf:Description/>
        </oboInOwl:hasDefinition>
        <oboInOwl:hasDefinition>
            <rdf:Description/>
        </oboInOwl:hasDefinition>
        <oboInOwl:hasDefinition>
            <rdf:Description/>
        </oboInOwl:hasDefinition>
        <oboInOwl:hasDefinition>
            <rdf:Description/>
        </oboInOwl:hasDefinition>
        <oboInOwl:hasDefinition>
            <rdf:Description/>
        </oboInOwl:hasDefinition>
        <oboInOwl:hasDefinition>
            <rdf:Description/>
        </oboInOwl:hasDefinition>
        <oboInOwl:hasDefinition>
            <rdf:Description/>
        </oboInOwl:hasDefinition>
        <oboInOwl:hasDefinition>
            <rdf:Description/>
        </oboInOwl:hasDefinition>
        <oboInOwl:hasDefinition>
            <rdf:Description/>
        </oboInOwl:hasDefinition>
        <oboInOwl:hasDefinition>
            <rdf:Description/>
        </oboInOwl:hasDefinition>
        <oboInOwl:hasDefinition>
            <rdf:Description/>
        </oboInOwl:hasDefinition>
        <oboInOwl:hasDefinition>
            <rdf:Description/>
        </oboInOwl:hasDefinition>
        <oboInOwl:hasDefinition>
            <rdf:Description/>
        </oboInOwl:hasDefinition>
        <oboInOwl:hasDefinition>
            <rdf:Description/>
        </oboInOwl:hasDefinition>
        <oboInOwl:hasDefinition>
            <rdf:Description/>
        </oboInOwl:hasDefinition>
        <oboInOwl:hasDefinition>
            <rdf:Description/>
        </oboInOwl:hasDefinition>
        <oboInOwl:hasDefinition>
            <rdf:Description/>
        </oboInOwl:hasDefinition>
        <oboInOwl:hasDefinition>
            <rdf:Description/>
        </oboInOwl:hasDefinition>
        <oboInOwl:hasDefinition>
            <rdf:Description/>
        </oboInOwl:hasDefinition>
        <oboInOwl:hasDefinition>
            <rdf:Description/>
        </oboInOwl:hasDefinition>
        <oboInOwl:hasDefinition>
            <rdf:Description/>
        </oboInOwl:hasDefinition>
        <oboInOwl:hasDefinition>
            <rdf:Description/>
        </oboInOwl:hasDefinition>
        <oboInOwl:hasDefinition>
            <rdf:Description/>
        </oboInOwl:hasDefinition>
        <oboInOwl:hasDefinition>
            <rdf:Description/>
        </oboInOwl:hasDefinition>
        <oboInOwl:hasDefinition>
            <rdf:Description/>
        </oboInOwl:hasDefinition>
        <oboInOwl:hasDefinition>
            <rdf:Description/>
        </oboInOwl:hasDefinition>
        <oboInOwl:hasDefinition>
            <rdf:Description/>
        </oboInOwl:hasDefinition>
        <oboInOwl:hasDefinition>
            <rdf:Description/>
        </oboInOwl:hasDefinition>
        <oboInOwl:hasDefinition>
            <rdf:Description/>
        </oboInOwl:hasDefinition>
        <oboInOwl:hasDefinition>
            <rdf:Description/>
        </oboInOwl:hasDefinition>
        <oboInOwl:hasDefinition>
            <rdf:Description/>
        </oboInOwl:hasDefinition>
        <oboInOwl:hasDefinition>
            <rdf:Description/>
        </oboInOwl:hasDefinition>
        <oboInOwl:hasDefinition>
            <rdf:Description/>
        </oboInOwl:hasDefinition>
        <oboInOwl:hasDefinition>
            <rdf:Description/>
        </oboInOwl:hasDefinition>
        <oboInOwl:hasDefinition>
            <rdf:Description/>
        </oboInOwl:hasDefinition>
        <oboInOwl:hasDefinition>
            <rdf:Description/>
        </oboInOwl:hasDefinition>
        <oboInOwl:hasDefinition>
            <rdf:Description/>
        </oboInOwl:hasDefinition>
        <oboInOwl:hasDefinition>
            <rdf:Description/>
        </oboInOwl:hasDefinition>
        <oboInOwl:hasDefinition>
            <rdf:Description/>
        </oboInOwl:hasDefinition>
        <oboInOwl:hasDefinition>
            <rdf:Description/>
        </oboInOwl:hasDefinition>
        <oboInOwl:hasDefinition>
            <rdf:Description/>
        </oboInOwl:hasDefinition>
        <oboInOwl:hasDefinition>
            <rdf:Description/>
        </oboInOwl:hasDefinition>
        <oboInOwl:hasDefinition>
            <rdf:Description/>
        </oboInOwl:hasDefinition>
        <oboInOwl:hasDefinition>
            <rdf:Description/>
        </oboInOwl:hasDefinition>
        <oboInOwl:hasDefinition>
            <rdf:Description/>
        </oboInOwl:hasDefinition>
        <oboInOwl:hasDefinition>
            <rdf:Description/>
        </oboInOwl:hasDefinition>
        <oboInOwl:hasDefinition>
            <rdf:Description/>
        </oboInOwl:hasDefinition>
        <oboInOwl:hasDefinition>
            <rdf:Description/>
        </oboInOwl:hasDefinition>
        <oboInOwl:hasDefinition>
            <rdf:Description/>
        </oboInOwl:hasDefinition>
        <oboInOwl:hasDefinition>
            <rdf:Description/>
        </oboInOwl:hasDefinition>
        <oboInOwl:hasDefinition>
            <rdf:Description/>
        </oboInOwl:hasDefinition>
        <oboInOwl:hasDefinition>
            <rdf:Description/>
        </oboInOwl:hasDefinition>
        <oboInOwl:hasDefinition>
            <rdf:Description/>
        </oboInOwl:hasDefinition>
        <oboInOwl:hasDefinition>
            <rdf:Description/>
        </oboInOwl:hasDefinition>
        <oboInOwl:hasDefinition>
            <rdf:Description/>
        </oboInOwl:hasDefinition>
        <oboInOwl:hasDefinition>
            <rdf:Description/>
        </oboInOwl:hasDefinition>
        <oboInOwl:hasDefinition>
            <rdf:Description/>
        </oboInOwl:hasDefinition>
        <oboInOwl:hasDefinition>
            <rdf:Description/>
        </oboInOwl:hasDefinition>
        <oboInOwl:hasDefinition>
            <rdf:Description/>
        </oboInOwl:hasDefinition>
        <oboInOwl:hasDefinition>
            <rdf:Description/>
        </oboInOwl:hasDefinition>
        <oboInOwl:hasDefinition>
            <rdf:Description/>
        </oboInOwl:hasDefinition>
        <oboInOwl:hasDefinition>
            <rdf:Description/>
        </oboInOwl:hasDefinition>
        <oboInOwl:hasDefinition>
            <rdf:Description/>
        </oboInOwl:hasDefinition>
        <oboInOwl:hasDefinition>
            <rdf:Description/>
        </oboInOwl:hasDefinition>
        <oboInOwl:hasDefinition>
            <rdf:Description/>
        </oboInOwl:hasDefinition>
        <oboInOwl:hasDefinition>
            <rdf:Description/>
        </oboInOwl:hasDefinition>
        <oboInOwl:hasDefinition>
            <rdf:Description/>
        </oboInOwl:hasDefinition>
        <oboInOwl:hasDefinition>
            <rdf:Description/>
        </oboInOwl:hasDefinition>
        <oboInOwl:hasDefinition>
            <rdf:Description/>
        </oboInOwl:hasDefinition>
        <oboInOwl:hasDefinition>
            <rdf:Description/>
        </oboInOwl:hasDefinition>
        <oboInOwl:hasDefinition>
            <rdf:Description/>
        </oboInOwl:hasDefinition>
        <oboInOwl:hasDefinition>
            <rdf:Description/>
        </oboInOwl:hasDefinition>
        <oboInOwl:hasDefinition>
            <rdf:Description/>
        </oboInOwl:hasDefinition>
        <oboInOwl:hasDefinition>
            <rdf:Description/>
        </oboInOwl:hasDefinition>
        <oboInOwl:hasDefinition>
            <rdf:Description/>
        </oboInOwl:hasDefinition>
        <oboInOwl:hasDefinition>
            <rdf:Description/>
        </oboInOwl:hasDefinition>
        <oboInOwl:hasDefinition>
            <rdf:Description/>
        </oboInOwl:hasDefinition>
        <oboInOwl:hasDefinition>
            <rdf:Description/>
        </oboInOwl:hasDefinition>
        <oboInOwl:hasDefinition>
            <rdf:Description/>
        </oboInOwl:hasDefinition>
        <oboInOwl:hasDefinition>
            <rdf:Description/>
        </oboInOwl:hasDefinition>
        <oboInOwl:hasDefinition>
            <rdf:Description/>
        </oboInOwl:hasDefinition>
        <oboInOwl:hasDefinition>
            <rdf:Description/>
        </oboInOwl:hasDefinition>
        <oboInOwl:hasDefinition>
            <rdf:Description/>
        </oboInOwl:hasDefinition>
        <oboInOwl:hasDefinition>
            <rdf:Description/>
        </oboInOwl:hasDefinition>
        <oboInOwl:hasDefinition>
            <rdf:Description/>
        </oboInOwl:hasDefinition>
        <oboInOwl:hasDefinition>
            <rdf:Description/>
        </oboInOwl:hasDefinition>
        <oboInOwl:hasDefinition>
            <rdf:Description/>
        </oboInOwl:hasDefinition>
        <oboInOwl:hasDefinition>
            <rdf:Description/>
        </oboInOwl:hasDefinition>
        <oboInOwl:hasDefinition>
            <rdf:Description/>
        </oboInOwl:hasDefinition>
        <oboInOwl:hasDefinition>
            <rdf:Description/>
        </oboInOwl:hasDefinition>
        <oboInOwl:hasDefinition>
            <rdf:Description/>
        </oboInOwl:hasDefinition>
        <oboInOwl:hasDefinition>
            <rdf:Description/>
        </oboInOwl:hasDefinition>
        <oboInOwl:hasDefinition>
            <rdf:Description/>
        </oboInOwl:hasDefinition>
        <oboInOwl:hasDefinition>
            <rdf:Description/>
        </oboInOwl:hasDefinition>
        <oboInOwl:hasDefinition>
            <rdf:Description/>
        </oboInOwl:hasDefinition>
        <oboInOwl:hasDefinition>
            <rdf:Description/>
        </oboInOwl:hasDefinition>
        <oboInOwl:hasDefinition>
            <rdf:Description/>
        </oboInOwl:hasDefinition>
        <oboInOwl:hasDefinition>
            <rdf:Description/>
        </oboInOwl:hasDefinition>
        <oboInOwl:hasDefinition>
            <rdf:Description/>
        </oboInOwl:hasDefinition>
        <oboInOwl:hasDefinition>
            <rdf:Description/>
        </oboInOwl:hasDefinition>
        <oboInOwl:hasDefinition>
            <rdf:Description/>
        </oboInOwl:hasDefinition>
        <oboInOwl:hasDefinition>
            <rdf:Description/>
        </oboInOwl:hasDefinition>
        <oboInOwl:hasDefinition>
            <rdf:Description/>
        </oboInOwl:hasDefinition>
        <oboInOwl:hasDefinition>
            <rdf:Description/>
        </oboInOwl:hasDefinition>
        <oboInOwl:hasDefinition>
            <rdf:Description/>
        </oboInOwl:hasDefinition>
        <oboInOwl:hasDefinition>
            <rdf:Description/>
        </oboInOwl:hasDefinition>
        <oboInOwl:hasDefinition>
            <rdf:Description/>
        </oboInOwl:hasDefinition>
        <oboInOwl:hasDefinition>
            <rdf:Description/>
        </oboInOwl:hasDefinition>
        <oboInOwl:hasDefinition>
            <rdf:Description/>
        </oboInOwl:hasDefinition>
        <oboInOwl:hasDefinition>
            <rdf:Description/>
        </oboInOwl:hasDefinition>
        <oboInOwl:hasDefinition>
            <rdf:Description/>
        </oboInOwl:hasDefinition>
        <oboInOwl:hasDefinition>
            <rdf:Description/>
        </oboInOwl:hasDefinition>
        <oboInOwl:hasDefinition>
            <rdf:Description/>
        </oboInOwl:hasDefinition>
        <oboInOwl:hasDefinition>
            <rdf:Description/>
        </oboInOwl:hasDefinition>
        <oboInOwl:hasDefinition>
            <rdf:Description/>
        </oboInOwl:hasDefinition>
        <oboInOwl:hasDefinition>
            <rdf:Description/>
        </oboInOwl:hasDefinition>
        <oboInOwl:hasDefinition>
            <rdf:Description/>
        </oboInOwl:hasDefinition>
        <oboInOwl:hasDefinition>
            <rdf:Description/>
        </oboInOwl:hasDefinition>
        <oboInOwl:hasDefinition>
            <rdf:Description/>
        </oboInOwl:hasDefinition>
        <oboInOwl:hasDefinition>
            <rdf:Description/>
        </oboInOwl:hasDefinition>
        <oboInOwl:hasDefinition>
            <rdf:Description/>
        </oboInOwl:hasDefinition>
        <oboInOwl:hasDefinition>
            <rdf:Description/>
        </oboInOwl:hasDefinition>
        <oboInOwl:hasDefinition>
            <rdf:Description/>
        </oboInOwl:hasDefinition>
        <oboInOwl:hasDefinition>
            <rdf:Description/>
        </oboInOwl:hasDefinition>
        <oboInOwl:hasDefinition>
            <rdf:Description/>
        </oboInOwl:hasDefinition>
        <oboInOwl:hasDefinition>
            <rdf:Description/>
        </oboInOwl:hasDefinition>
        <oboInOwl:hasDefinition>
            <rdf:Description/>
        </oboInOwl:hasDefinition>
        <oboInOwl:hasDefinition>
            <rdf:Description/>
        </oboInOwl:hasDefinition>
        <oboInOwl:hasDefinition>
            <rdf:Description/>
        </oboInOwl:hasDefinition>
        <oboInOwl:hasDefinition>
            <rdf:Description/>
        </oboInOwl:hasDefinition>
        <oboInOwl:hasDefinition>
            <rdf:Description/>
        </oboInOwl:hasDefinition>
        <oboInOwl:hasDefinition>
            <rdf:Description/>
        </oboInOwl:hasDefinition>
        <oboInOwl:hasDefinition>
            <rdf:Description/>
        </oboInOwl:hasDefinition>
        <oboInOwl:hasDefinition>
            <rdf:Description/>
        </oboInOwl:hasDefinition>
        <oboInOwl:hasDefinition>
            <rdf:Description/>
        </oboInOwl:hasDefinition>
        <oboInOwl:hasDefinition>
            <rdf:Description/>
        </oboInOwl:hasDefinition>
        <oboInOwl:hasDefinition>
            <rdf:Description/>
        </oboInOwl:hasDefinition>
        <oboInOwl:hasDefinition>
            <rdf:Description/>
        </oboInOwl:hasDefinition>
        <oboInOwl:hasDefinition>
            <rdf:Description/>
        </oboInOwl:hasDefinition>
        <oboInOwl:hasDefinition>
            <rdf:Description/>
        </oboInOwl:hasDefinition>
        <oboInOwl:hasDefinition>
            <rdf:Description/>
        </oboInOwl:hasDefinition>
        <oboInOwl:hasDefinition>
            <rdf:Description/>
        </oboInOwl:hasDefinition>
        <oboInOwl:hasDefinition>
            <rdf:Description/>
        </oboInOwl:hasDefinition>
        <oboInOwl:hasDefinition>
            <rdf:Description/>
        </oboInOwl:hasDefinition>
        <oboInOwl:hasDefinition>
            <rdf:Description/>
        </oboInOwl:hasDefinition>
        <oboInOwl:hasDefinition>
            <rdf:Description/>
        </oboInOwl:hasDefinition>
        <oboInOwl:hasDefinition>
            <rdf:Description/>
        </oboInOwl:hasDefinition>
        <oboInOwl:hasDefinition>
            <rdf:Description/>
        </oboInOwl:hasDefinition>
        <oboInOwl:hasDefinition>
            <rdf:Description/>
        </oboInOwl:hasDefinition>
        <oboInOwl:hasDefinition>
            <rdf:Description/>
        </oboInOwl:hasDefinition>
        <oboInOwl:hasDefinition>
            <rdf:Description/>
        </oboInOwl:hasDefinition>
        <oboInOwl:hasDefinition>
            <rdf:Description/>
        </oboInOwl:hasDefinition>
        <oboInOwl:hasDefinition>
            <rdf:Description/>
        </oboInOwl:hasDefinition>
        <oboInOwl:hasDefinition>
            <rdf:Description/>
        </oboInOwl:hasDefinition>
        <oboInOwl:hasDefinition>
            <rdf:Description/>
        </oboInOwl:hasDefinition>
        <oboInOwl:hasDefinition>
            <rdf:Description/>
        </oboInOwl:hasDefinition>
        <oboInOwl:hasDefinition>
            <rdf:Description/>
        </oboInOwl:hasDefinition>
        <oboInOwl:hasDefinition>
            <rdf:Description/>
        </oboInOwl:hasDefinition>
        <oboInOwl:hasDefinition>
            <rdf:Description/>
        </oboInOwl:hasDefinition>
        <oboInOwl:hasDefinition>
            <rdf:Description/>
        </oboInOwl:hasDefinition>
        <oboInOwl:hasDefinition>
            <rdf:Description/>
        </oboInOwl:hasDefinition>
        <oboInOwl:hasDefinition>
            <rdf:Description/>
        </oboInOwl:hasDefinition>
        <oboInOwl:hasDefinition>
            <rdf:Description/>
        </oboInOwl:hasDefinition>
        <oboInOwl:hasDefinition>
            <rdf:Description/>
        </oboInOwl:hasDefinition>
        <oboInOwl:hasDefinition>
            <rdf:Description/>
        </oboInOwl:hasDefinition>
        <oboInOwl:hasDefinition>
            <rdf:Description/>
        </oboInOwl:hasDefinition>
        <oboInOwl:hasDefinition>
            <rdf:Description/>
        </oboInOwl:hasDefinition>
        <oboInOwl:hasDefinition>
            <rdf:Description/>
        </oboInOwl:hasDefinition>
        <oboInOwl:hasDefinition>
            <rdf:Description/>
        </oboInOwl:hasDefinition>
        <oboInOwl:hasDefinition>
            <rdf:Description/>
        </oboInOwl:hasDefinition>
        <oboInOwl:hasDefinition>
            <rdf:Description/>
        </oboInOwl:hasDefinition>
        <oboInOwl:hasDefinition>
            <rdf:Description/>
        </oboInOwl:hasDefinition>
        <oboInOwl:hasDefinition>
            <rdf:Description/>
        </oboInOwl:hasDefinition>
        <oboInOwl:hasDefinition>
            <rdf:Description/>
        </oboInOwl:hasDefinition>
        <oboInOwl:hasDefinition>
            <rdf:Description/>
        </oboInOwl:hasDefinition>
        <oboInOwl:hasDefinition>
            <rdf:Description/>
        </oboInOwl:hasDefinition>
        <oboInOwl:hasDefinition>
            <rdf:Description/>
        </oboInOwl:hasDefinition>
        <oboInOwl:hasDefinition>
            <rdf:Description/>
        </oboInOwl:hasDefinition>
        <oboInOwl:hasDefinition>
            <rdf:Description/>
        </oboInOwl:hasDefinition>
        <oboInOwl:hasDefinition>
            <rdf:Description/>
        </oboInOwl:hasDefinition>
        <oboInOwl:hasDefinition>
            <rdf:Description/>
        </oboInOwl:hasDefinition>
        <oboInOwl:hasDefinition>
            <rdf:Description/>
        </oboInOwl:hasDefinition>
        <oboInOwl:hasDefinition>
            <rdf:Description/>
        </oboInOwl:hasDefinition>
        <oboInOwl:hasDefinition>
            <rdf:Description/>
        </oboInOwl:hasDefinition>
        <oboInOwl:hasDefinition>
            <rdf:Description/>
        </oboInOwl:hasDefinition>
        <oboInOwl:hasDefinition>
            <rdf:Description/>
        </oboInOwl:hasDefinition>
        <oboInOwl:hasDefinition>
            <rdf:Description/>
        </oboInOwl:hasDefinition>
        <oboInOwl:hasDefinition>
            <rdf:Description/>
        </oboInOwl:hasDefinition>
        <oboInOwl:hasDefinition>
            <rdf:Description/>
        </oboInOwl:hasDefinition>
        <oboInOwl:hasDefinition>
            <rdf:Description/>
        </oboInOwl:hasDefinition>
        <oboInOwl:hasDefinition>
            <rdf:Description/>
        </oboInOwl:hasDefinition>
        <oboInOwl:hasDefinition>
            <rdf:Description/>
        </oboInOwl:hasDefinition>
        <oboInOwl:hasDefinition>
            <rdf:Description/>
        </oboInOwl:hasDefinition>
        <oboInOwl:hasDefinition>
            <rdf:Description/>
        </oboInOwl:hasDefinition>
        <oboInOwl:hasDefinition>
            <rdf:Description/>
        </oboInOwl:hasDefinition>
        <oboInOwl:hasDefinition>
            <rdf:Description/>
        </oboInOwl:hasDefinition>
        <oboInOwl:hasDefinition>
            <rdf:Description/>
        </oboInOwl:hasDefinition>
        <oboInOwl:hasDefinition>
            <rdf:Description/>
        </oboInOwl:hasDefinition>
        <oboInOwl:hasDefinition>
            <rdf:Description/>
        </oboInOwl:hasDefinition>
        <oboInOwl:hasDefinition>
            <rdf:Description/>
        </oboInOwl:hasDefinition>
        <oboInOwl:hasDefinition>
            <rdf:Description/>
        </oboInOwl:hasDefinition>
        <oboInOwl:hasDefinition>
            <rdf:Description/>
        </oboInOwl:hasDefinition>
        <oboInOwl:hasDefinition>
            <rdf:Description/>
        </oboInOwl:hasDefinition>
        <oboInOwl:hasDefinition>
            <rdf:Description/>
        </oboInOwl:hasDefinition>
        <oboInOwl:hasDefinition>
            <rdf:Description/>
        </oboInOwl:hasDefinition>
        <oboInOwl:hasDefinition>
            <rdf:Description/>
        </oboInOwl:hasDefinition>
        <oboInOwl:hasDefinition>
            <rdf:Description/>
        </oboInOwl:hasDefinition>
        <oboInOwl:hasDefinition>
            <rdf:Description/>
        </oboInOwl:hasDefinition>
        <oboInOwl:hasDefinition>
            <rdf:Description/>
        </oboInOwl:hasDefinition>
        <oboInOwl:hasDefinition>
            <rdf:Description/>
        </oboInOwl:hasDefinition>
        <oboInOwl:hasDefinition>
            <rdf:Description/>
        </oboInOwl:hasDefinition>
        <oboInOwl:hasDefinition>
            <rdf:Description/>
        </oboInOwl:hasDefinition>
        <oboInOwl:hasDefinition>
            <rdf:Description/>
        </oboInOwl:hasDefinition>
        <oboInOwl:hasDefinition>
            <rdf:Description/>
        </oboInOwl:hasDefinition>
        <oboInOwl:hasDefinition>
            <rdf:Description/>
        </oboInOwl:hasDefinition>
        <oboInOwl:hasDefinition>
            <rdf:Description/>
        </oboInOwl:hasDefinition>
        <oboInOwl:hasDefinition>
            <rdf:Description/>
        </oboInOwl:hasDefinition>
        <oboInOwl:hasDefinition>
            <rdf:Description/>
        </oboInOwl:hasDefinition>
        <oboInOwl:hasDefinition>
            <rdf:Description/>
        </oboInOwl:hasDefinition>
        <oboInOwl:hasDefinition>
            <rdf:Description/>
        </oboInOwl:hasDefinition>
        <oboInOwl:hasDefinition>
            <rdf:Description/>
        </oboInOwl:hasDefinition>
        <oboInOwl:hasDefinition>
            <rdf:Description/>
        </oboInOwl:hasDefinition>
        <oboInOwl:hasDefinition>
            <rdf:Description/>
        </oboInOwl:hasDefinition>
        <oboInOwl:hasDefinition>
            <rdf:Description/>
        </oboInOwl:hasDefinition>
        <oboInOwl:hasDefinition>
            <rdf:Description/>
        </oboInOwl:hasDefinition>
        <oboInOwl:hasDefinition>
            <rdf:Description/>
        </oboInOwl:hasDefinition>
        <oboInOwl:hasDefinition>
            <rdf:Description/>
        </oboInOwl:hasDefinition>
        <oboInOwl:hasDefinition>
            <rdf:Description/>
        </oboInOwl:hasDefinition>
        <oboInOwl:hasDefinition>
            <rdf:Description/>
        </oboInOwl:hasDefinition>
        <oboInOwl:hasDefinition>
            <rdf:Description/>
        </oboInOwl:hasDefinition>
        <oboInOwl:hasDefinition>
            <rdf:Description/>
        </oboInOwl:hasDefinition>
        <oboInOwl:hasDefinition>
            <rdf:Description/>
        </oboInOwl:hasDefinition>
        <oboInOwl:hasDefinition>
            <rdf:Description/>
        </oboInOwl:hasDefinition>
        <oboInOwl:hasDefinition>
            <rdf:Description/>
        </oboInOwl:hasDefinition>
        <oboInOwl:hasDefinition>
            <rdf:Description/>
        </oboInOwl:hasDefinition>
        <oboInOwl:hasDefinition>
            <rdf:Description/>
        </oboInOwl:hasDefinition>
        <oboInOwl:hasDefinition>
            <rdf:Description/>
        </oboInOwl:hasDefinition>
        <oboInOwl:hasDefinition>
            <rdf:Description/>
        </oboInOwl:hasDefinition>
        <oboInOwl:hasDefinition>
            <rdf:Description/>
        </oboInOwl:hasDefinition>
        <oboInOwl:hasDefinition>
            <rdf:Description/>
        </oboInOwl:hasDefinition>
        <oboInOwl:hasDefinition>
            <rdf:Description/>
        </oboInOwl:hasDefinition>
        <oboInOwl:hasDefinition>
            <rdf:Description/>
        </oboInOwl:hasDefinition>
        <oboInOwl:hasDefinition>
            <rdf:Description/>
        </oboInOwl:hasDefinition>
        <oboInOwl:hasDefinition>
            <rdf:Description/>
        </oboInOwl:hasDefinition>
        <oboInOwl:hasDefinition>
            <rdf:Description/>
        </oboInOwl:hasDefinition>
        <oboInOwl:hasDefinition>
            <rdf:Description/>
        </oboInOwl:hasDefinition>
        <oboInOwl:hasDefinition>
            <rdf:Description/>
        </oboInOwl:hasDefinition>
        <oboInOwl:hasDefinition>
            <rdf:Description/>
        </oboInOwl:hasDefinition>
        <oboInOwl:hasDefinition>
            <rdf:Description/>
        </oboInOwl:hasDefinition>
        <oboInOwl:hasDefinition>
            <rdf:Description/>
        </oboInOwl:hasDefinition>
        <oboInOwl:hasDefinition>
            <rdf:Description/>
        </oboInOwl:hasDefinition>
        <oboInOwl:hasDefinition>
            <rdf:Description/>
        </oboInOwl:hasDefinition>
        <oboInOwl:hasDefinition>
            <rdf:Description/>
        </oboInOwl:hasDefinition>
        <oboInOwl:hasDefinition>
            <rdf:Description/>
        </oboInOwl:hasDefinition>
        <oboInOwl:hasDefinition>
            <rdf:Description/>
        </oboInOwl:hasDefinition>
        <oboInOwl:hasDefinition>
            <rdf:Description/>
        </oboInOwl:hasDefinition>
    </rdf:Description>
    <rdf:Description rdf:about="&obo;UBERON_0001292">
        <obo:IAO_0000412 rdf:resource="&obo;uberon.owl"/>
    </rdf:Description>
    <rdf:Description rdf:about="&obo;UBERON_0001291">
        <obo:IAO_0000412 rdf:resource="&obo;uberon.owl"/>
    </rdf:Description>
    <rdf:Description rdf:about="&obo;UBERON_0001290">
        <obo:IAO_0000412 rdf:resource="&obo;uberon.owl"/>
    </rdf:Description>
    <rdf:Description rdf:about="&obo;RO_0002201">
        <obo:IAO_0000114 rdf:resource="&obo;IAO_0000125"/>
    </rdf:Description>
    <rdf:Description rdf:about="&obo;RO_0002200">
        <obo:IAO_0000114 rdf:resource="&obo;IAO_0000125"/>
    </rdf:Description>
    <rdf:Description rdf:about="http://purl.org/obo/owl/UO#UO_0000187">
        <oboInOwl:inSubset rdf:resource="http://purl.org/obo/owl/obo#unit_slim"/>
        <oboInOwl:hasExactSynonym>
            <rdf:Description/>
        </oboInOwl:hasExactSynonym>
        <oboInOwl:hasExactSynonym>
            <rdf:Description/>
        </oboInOwl:hasExactSynonym>
        <oboInOwl:hasExactSynonym>
            <rdf:Description/>
        </oboInOwl:hasExactSynonym>
        <oboInOwl:hasExactSynonym>
            <rdf:Description/>
        </oboInOwl:hasExactSynonym>
        <oboInOwl:hasExactSynonym>
            <rdf:Description/>
        </oboInOwl:hasExactSynonym>
        <oboInOwl:hasExactSynonym>
            <rdf:Description/>
        </oboInOwl:hasExactSynonym>
        <oboInOwl:hasExactSynonym>
            <rdf:Description/>
        </oboInOwl:hasExactSynonym>
        <oboInOwl:hasExactSynonym>
            <rdf:Description/>
        </oboInOwl:hasExactSynonym>
        <oboInOwl:hasExactSynonym>
            <rdf:Description/>
        </oboInOwl:hasExactSynonym>
        <oboInOwl:hasExactSynonym>
            <rdf:Description/>
        </oboInOwl:hasExactSynonym>
        <oboInOwl:hasExactSynonym>
            <rdf:Description/>
        </oboInOwl:hasExactSynonym>
        <oboInOwl:hasExactSynonym>
            <rdf:Description/>
        </oboInOwl:hasExactSynonym>
        <oboInOwl:hasExactSynonym>
            <rdf:Description/>
        </oboInOwl:hasExactSynonym>
        <oboInOwl:hasExactSynonym>
            <rdf:Description/>
        </oboInOwl:hasExactSynonym>
        <oboInOwl:hasExactSynonym>
            <rdf:Description/>
        </oboInOwl:hasExactSynonym>
        <oboInOwl:hasExactSynonym>
            <rdf:Description/>
        </oboInOwl:hasExactSynonym>
        <oboInOwl:hasExactSynonym>
            <rdf:Description/>
        </oboInOwl:hasExactSynonym>
        <oboInOwl:hasExactSynonym>
            <rdf:Description/>
        </oboInOwl:hasExactSynonym>
        <oboInOwl:hasExactSynonym>
            <rdf:Description/>
        </oboInOwl:hasExactSynonym>
        <oboInOwl:hasExactSynonym>
            <rdf:Description/>
        </oboInOwl:hasExactSynonym>
        <oboInOwl:hasExactSynonym>
            <rdf:Description/>
        </oboInOwl:hasExactSynonym>
        <oboInOwl:hasExactSynonym>
            <rdf:Description/>
        </oboInOwl:hasExactSynonym>
        <oboInOwl:hasExactSynonym>
            <rdf:Description/>
        </oboInOwl:hasExactSynonym>
        <oboInOwl:hasExactSynonym>
            <rdf:Description/>
        </oboInOwl:hasExactSynonym>
        <oboInOwl:hasExactSynonym>
            <rdf:Description/>
        </oboInOwl:hasExactSynonym>
[truncated: 3,080,916 more chars]
