# Supplementary material for: Evolving BioAssay Ontology (BAO): modularization, integration and applications
Source: J Biomed Semantics. 2014 Jun 3;5(Suppl 1):S5. doi: 10.1186/2041-1480-5-S1-S5 (PMC4108877; doi:10.1186/2041-1480-5-S1-S5)
Supplement: Additional file 1 — BAO 2.x build 2866. BAO version 2.x (build 2866) is a collection of OWL files that describe our domain of discourse. These files are serialized in OWL XML file format. In order to view and perform reasoning of BAO, we recommend of using a standard OWL editor that support SROIQ(D) DL constructs, such as, Protégé-4.3 open source ontology editor and knowledgebase framework (http://protege.stanford.edu). In addition, up-to-date BAO releases are freely available from the BioAssay Ontology (BAO) project website (http://bioassayontology.org/wp/bao) and the NCBO BioPortal. [file 2041-1480-5-S1-S5-S1.zip › bao_complete.owl]

<?xml version="1.0"?>


<!DOCTYPE rdf:RDF [
    <!ENTITY owl "http://www.w3.org/2002/07/owl#" >
    <!ENTITY obo "http://purl.obolibrary.org/obo/" >
    <!ENTITY dc "http://purl.org/dc/elements/1.1/" >
    <!ENTITY xsd "http://www.w3.org/2001/XMLSchema#" >
    <!ENTITY rdfs "http://www.w3.org/2000/01/rdf-schema#" >
    <!ENTITY rdf "http://www.w3.org/1999/02/22-rdf-syntax-ns#" >
    <!ENTITY core "http://purl.obolibrary.org/obo/uberon/core#" >
    <!ENTITY oboInOwl "http://www.geneontology.org/formats/oboInOwl#" >
]>


<rdf:RDF xmlns="http://www.bioassayontology.org/bao/bao-bfo.owl#"
     xml:base="http://www.bioassayontology.org/bao/bao-bfo.owl"
     xmlns:dc="http://purl.org/dc/elements/1.1/"
     xmlns:obo="http://purl.obolibrary.org/obo/"
     xmlns:rdfs="http://www.w3.org/2000/01/rdf-schema#"
     xmlns:owl="http://www.w3.org/2002/07/owl#"
     xmlns:xsd="http://www.w3.org/2001/XMLSchema#"
     xmlns:rdf="http://www.w3.org/1999/02/22-rdf-syntax-ns#"
     xmlns:core="&obo;uberon/core#"
     xmlns:oboInOwl="http://www.geneontology.org/formats/oboInOwl#">
    <owl:Ontology rdf:about="http://www.bioassayontology.org/bao/bao_complete.owl">
        <rdfs:label>BAO</rdfs:label>
        <rdfs:label>BioAssay Ontology</rdfs:label>
        <rdfs:comment>Created by:
Saminda Abeyruwan, Uma Vempati, Hande Kucuk, Kunie Sakurai, Ubbo Visser, Vance Lemmon, Stephan Schurer</rdfs:comment>
        <rdfs:comment>Release date:
Feb 4th 2014</rdfs:comment>
        <rdfs:comment>Contact:
Stephan Schurer
stephan dot schurer at gmail dot com</rdfs:comment>
        <owl:versionInfo>2.0</owl:versionInfo>
        <dc:license rdf:resource="http://creativecommons.org/licenses/by/3.0/"/>
        <owl:versionIRI rdf:resource="http://www.bioassayontology.org/bao/bao_complete.owl"/>
        <owl:imports rdf:resource="http://www.bioassayontology.org/bao/bao_core.owl"/>
        <owl:imports rdf:resource="http://www.bioassayontology.org/bao/bao_external.owl"/>
    </owl:Ontology>
    


    <!-- 
    ///////////////////////////////////////////////////////////////////////////////////////
    //
    // Classes
    //
    ///////////////////////////////////////////////////////////////////////////////////////
     -->

    


    <!-- http://purl.obolibrary.org/obo/CHEBI_22582 -->

    <rdf:Description rdf:about="&obo;CHEBI_22582">
        <obo:IAO_0000412 rdf:resource="&obo;chebi.owl"/>
    </rdf:Description>
    


    <!-- http://purl.obolibrary.org/obo/CHEBI_22586 -->

    <rdf:Description rdf:about="&obo;CHEBI_22586">
        <obo:IAO_0000412 rdf:resource="&obo;chebi.owl"/>
    </rdf:Description>
    


    <!-- http://purl.obolibrary.org/obo/CHEBI_23354 -->

    <rdf:Description rdf:about="&obo;CHEBI_23354">
        <obo:IAO_0000412 rdf:resource="&obo;chebi.owl"/>
    </rdf:Description>
    


    <!-- http://purl.obolibrary.org/obo/CHEBI_23357 -->

    <rdf:Description rdf:about="&obo;CHEBI_23357">
        <obo:IAO_0000412 rdf:resource="&obo;chebi.owl"/>
    </rdf:Description>
    


    <!-- http://purl.obolibrary.org/obo/CHEBI_24432 -->

    <rdf:Description rdf:about="&obo;CHEBI_24432">
        <owl:equivalentClass rdf:resource="http://www.bioassayontology.org/bao#BAO_0110002"/>
        <obo:IAO_0000412 rdf:resource="&obo;chebi.owl"/>
    </rdf:Description>
    


    <!-- http://purl.obolibrary.org/obo/CHEBI_27780 -->

    <rdf:Description rdf:about="&obo;CHEBI_27780">
        <obo:IAO_0000412 rdf:resource="&obo;chebi.owl"/>
    </rdf:Description>
    


    <!-- http://purl.obolibrary.org/obo/CHEBI_33232 -->

    <rdf:Description rdf:about="&obo;CHEBI_33232">
        <owl:equivalentClass rdf:resource="http://www.bioassayontology.org/bao#BAO_0110001"/>
        <obo:IAO_0000412 rdf:resource="&obo;chebi.owl"/>
    </rdf:Description>
    


    <!-- http://purl.obolibrary.org/obo/CHEBI_35222 -->

    <rdf:Description rdf:about="&obo;CHEBI_35222">
        <obo:IAO_0000412 rdf:resource="&obo;chebi.owl"/>
    </rdf:Description>
    


    <!-- http://purl.obolibrary.org/obo/CHEBI_35225 -->

    <rdf:Description rdf:about="&obo;CHEBI_35225">
        <obo:IAO_0000412 rdf:resource="&obo;chebi.owl"/>
    </rdf:Description>
    


    <!-- http://purl.obolibrary.org/obo/CHEBI_37958 -->

    <rdf:Description rdf:about="&obo;CHEBI_37958">
        <obo:IAO_0000412 rdf:resource="&obo;chebi.owl"/>
    </rdf:Description>
    


    <!-- http://purl.obolibrary.org/obo/CHEBI_39442 -->

    <rdf:Description rdf:about="&obo;CHEBI_39442">
        <obo:IAO_0000412 rdf:resource="&obo;chebi.owl"/>
    </rdf:Description>
    


    <!-- http://purl.obolibrary.org/obo/CHEBI_51086 -->

    <rdf:Description rdf:about="&obo;CHEBI_51086">
        <owl:equivalentClass rdf:resource="http://www.bioassayontology.org/bao#BAO_0110000"/>
        <obo:IAO_0000412 rdf:resource="&obo;chebi.owl"/>
    </rdf:Description>
    


    <!-- http://purl.obolibrary.org/obo/CHEBI_51121 -->

    <rdf:Description rdf:about="&obo;CHEBI_51121">
        <obo:IAO_0000412 rdf:resource="&obo;chebi.owl"/>
    </rdf:Description>
    


    <!-- http://purl.obolibrary.org/obo/CHEBI_63247 -->

    <rdf:Description rdf:about="&obo;CHEBI_63247">
        <obo:IAO_0000412 rdf:resource="&obo;chebi.owl"/>
    </rdf:Description>
    


    <!-- http://purl.obolibrary.org/obo/CLO_0000001 -->

    <owl:Class rdf:about="&obo;CLO_0000001">
        <obo:IAO_0000412 rdf:resource="&obo;clo.owl"/>
    </owl:Class>
    


    <!-- http://purl.obolibrary.org/obo/CLO_0000019 -->

    <rdf:Description rdf:about="&obo;CLO_0000019">
        <owl:equivalentClass rdf:resource="http://www.bioassayontology.org/bao#BAO_0003048"/>
        <obo:IAO_0000412 rdf:resource="&obo;clo.owl"/>
    </rdf:Description>
    


    <!-- http://purl.obolibrary.org/obo/DOID_11934 -->

    <owl:Class rdf:about="&obo;DOID_11934">
        <rdfs:subClassOf rdf:resource="&obo;DOID_162"/>
        <obo:IAO_0000412 rdf:resource="&obo;doid.owl"/>
    </owl:Class>
    


    <!-- http://purl.obolibrary.org/obo/DOID_162 -->

    <rdf:Description rdf:about="&obo;DOID_162">
        <obo:IAO_0000412 rdf:resource="&obo;doid.owl"/>
    </rdf:Description>
    


    <!-- http://purl.obolibrary.org/obo/DOID_4 -->

    <rdf:Description rdf:about="&obo;DOID_4">
        <owl:equivalentClass rdf:resource="http://www.bioassayontology.org/bao#BAO_0002927"/>
        <rdfs:subClassOf rdf:resource="http://www.bioassayontology.org/bao#BAO_0003114"/>
        <obo:IAO_0000412 rdf:resource="&obo;doid.owl"/>
    </rdf:Description>
    


    <!-- http://purl.obolibrary.org/obo/GO_0000080 -->

    <rdf:Description rdf:about="&obo;GO_0000080">
        <obo:IAO_0000412 rdf:resource="&obo;go.owl"/>
        <oboInOwl:inSubset rdf:resource="&obo;go#gocheck_do_not_annotate"/>
    </rdf:Description>
    


    <!-- http://purl.obolibrary.org/obo/GO_0000084 -->

    <rdf:Description rdf:about="&obo;GO_0000084">
        <obo:IAO_0000412 rdf:resource="&obo;go.owl"/>
        <oboInOwl:inSubset rdf:resource="&obo;go#gocheck_do_not_annotate"/>
    </rdf:Description>
    


    <!-- http://purl.obolibrary.org/obo/GO_0000085 -->

    <rdf:Description rdf:about="&obo;GO_0000085">
        <obo:IAO_0000412 rdf:resource="&obo;go.owl"/>
    </rdf:Description>
    


    <!-- http://purl.obolibrary.org/obo/GO_0000087 -->

    <rdf:Description rdf:about="&obo;GO_0000087">
        <obo:IAO_0000412 rdf:resource="&obo;go.owl"/>
        <oboInOwl:inSubset rdf:resource="&obo;go#gocheck_do_not_annotate"/>
    </rdf:Description>
    


    <!-- http://purl.obolibrary.org/obo/GO_0000279 -->

    <rdf:Description rdf:about="&obo;GO_0000279">
        <obo:IAO_0000412 rdf:resource="&obo;go.owl"/>
        <oboInOwl:inSubset rdf:resource="&obo;go#gocheck_do_not_annotate"/>
    </rdf:Description>
    


    <!-- http://purl.obolibrary.org/obo/GO_0000302 -->

    <owl:Class rdf:about="&obo;GO_0000302">
        <rdfs:subClassOf rdf:resource="http://www.bioassayontology.org/bao#BAO_0000264"/>
        <obo:IAO_0000412 rdf:resource="&obo;go.owl"/>
        <oboInOwl:inSubset rdf:resource="&obo;go#gosubset_prok"/>
    </owl:Class>
    


    <!-- http://purl.obolibrary.org/obo/GO_0000380 -->

    <owl:Class rdf:about="&obo;GO_0000380">
        <rdfs:subClassOf rdf:resource="http://www.bioassayontology.org/bao#BAO_0000264"/>
        <obo:IAO_0000412 rdf:resource="&obo;go.owl"/>
    </owl:Class>
    


    <!-- http://purl.obolibrary.org/obo/GO_0000786 -->

    <owl:Class rdf:about="&obo;GO_0000786">
        <rdfs:subClassOf rdf:resource="http://www.bioassayontology.org/bao#BAO_0003052"/>
        <obo:IAO_0000412 rdf:resource="&obo;go.owl"/>
        <oboInOwl:inSubset rdf:resource="&obo;go#goslim_pir"/>
    </owl:Class>
    


    <!-- http://purl.obolibrary.org/obo/GO_0001588 -->

    <owl:Class rdf:about="&obo;GO_0001588">
        <obo:IAO_0000412 rdf:resource="&obo;go.owl"/>
    </owl:Class>
    


    <!-- http://purl.obolibrary.org/obo/GO_0001591 -->

    <owl:Class rdf:about="&obo;GO_0001591">
        <obo:IAO_0000412 rdf:resource="&obo;go.owl"/>
    </owl:Class>
    


    <!-- http://purl.obolibrary.org/obo/GO_0001666 -->

    <owl:Class rdf:about="&obo;GO_0001666">
        <rdfs:subClassOf rdf:resource="http://www.bioassayontology.org/bao#BAO_0000264"/>
        <obo:IAO_0000412 rdf:resource="&obo;go.owl"/>
    </owl:Class>
    


    <!-- http://purl.obolibrary.org/obo/GO_0002574 -->

    <owl:Class rdf:about="&obo;GO_0002574">
        <obo:IAO_0000412 rdf:resource="&obo;go.owl"/>
    </owl:Class>
    


    <!-- http://purl.obolibrary.org/obo/GO_0002673 -->

    <owl:Class rdf:about="&obo;GO_0002673">
        <rdfs:subClassOf rdf:resource="http://www.bioassayontology.org/bao#BAO_0000264"/>
        <obo:IAO_0000412 rdf:resource="&obo;go.owl"/>
    </owl:Class>
    


    <!-- http://purl.obolibrary.org/obo/GO_0003674 -->

    <rdf:Description rdf:about="&obo;GO_0003674">
        <owl:equivalentClass rdf:resource="http://www.bioassayontology.org/bao#BAO_0003075"/>
        <rdfs:subClassOf rdf:resource="http://www.bioassayontology.org/bao#BAO_0003117"/>
        <obo:IAO_0000412 rdf:resource="&obo;go.owl"/>
        <oboInOwl:inSubset rdf:resource="&obo;go#goslim_aspergillus"/>
        <oboInOwl:inSubset rdf:resource="&obo;go#goslim_candida"/>
        <oboInOwl:inSubset rdf:resource="&obo;go#goslim_generic"/>
        <oboInOwl:inSubset rdf:resource="&obo;go#goslim_metagenomics"/>
        <oboInOwl:inSubset rdf:resource="&obo;go#goslim_pir"/>
        <oboInOwl:inSubset rdf:resource="&obo;go#goslim_plant"/>
        <oboInOwl:inSubset rdf:resource="&obo;go#goslim_yeast"/>
        <oboInOwl:inSubset rdf:resource="&obo;go#gosubset_prok"/>
    </rdf:Description>
    


    <!-- http://purl.obolibrary.org/obo/GO_0003824 -->

    <owl:Class rdf:about="&obo;GO_0003824">
        <rdfs:subClassOf rdf:resource="http://www.bioassayontology.org/bao#BAO_0003075"/>
        <obo:IAO_0000412 rdf:resource="&obo;go.owl"/>
        <oboInOwl:inSubset rdf:resource="&obo;go#goslim_pir"/>
        <oboInOwl:inSubset rdf:resource="&obo;go#goslim_plant"/>
        <oboInOwl:inSubset rdf:resource="&obo;go#gosubset_prok"/>
    </owl:Class>
    


    <!-- http://purl.obolibrary.org/obo/GO_0004939 -->

    <owl:Class rdf:about="&obo;GO_0004939">
        <obo:IAO_0000412 rdf:resource="&obo;go.owl"/>
    </owl:Class>
    


    <!-- http://purl.obolibrary.org/obo/GO_0005488 -->

    <owl:Class rdf:about="&obo;GO_0005488">
        <rdfs:subClassOf rdf:resource="http://www.bioassayontology.org/bao#BAO_0003075"/>
        <obo:IAO_0000412 rdf:resource="&obo;go.owl"/>
        <oboInOwl:inSubset rdf:resource="&obo;go#goslim_pir"/>
        <oboInOwl:inSubset rdf:resource="&obo;go#goslim_plant"/>
        <oboInOwl:inSubset rdf:resource="&obo;go#gosubset_prok"/>
    </owl:Class>
    


    <!-- http://purl.obolibrary.org/obo/GO_0005515 -->

    <rdf:Description rdf:about="&obo;GO_0005515">
        <obo:IAO_0000412 rdf:resource="&obo;go.owl"/>
        <oboInOwl:inSubset rdf:resource="&obo;go#goslim_aspergillus"/>
        <oboInOwl:inSubset rdf:resource="&obo;go#goslim_candida"/>
        <oboInOwl:inSubset rdf:resource="&obo;go#goslim_pir"/>
        <oboInOwl:inSubset rdf:resource="&obo;go#goslim_plant"/>
        <oboInOwl:inSubset rdf:resource="&obo;go#gosubset_prok"/>
    </rdf:Description>
    


    <!-- http://purl.obolibrary.org/obo/GO_0005575 -->

    <rdf:Description rdf:about="&obo;GO_0005575">
        <owl:equivalentClass rdf:resource="http://www.bioassayontology.org/bao#BAO_0003052"/>
        <rdfs:subClassOf rdf:resource="http://www.bioassayontology.org/bao#BAO_0003114"/>
        <obo:IAO_0000412 rdf:resource="&obo;go.owl"/>
        <oboInOwl:inSubset rdf:resource="&obo;go#goslim_aspergillus"/>
        <oboInOwl:inSubset rdf:resource="&obo;go#goslim_candida"/>
        <oboInOwl:inSubset rdf:resource="&obo;go#goslim_generic"/>
        <oboInOwl:inSubset rdf:resource="&obo;go#goslim_metagenomics"/>
        <oboInOwl:inSubset rdf:resource="&obo;go#goslim_pir"/>
        <oboInOwl:inSubset rdf:resource="&obo;go#goslim_plant"/>
        <oboInOwl:inSubset rdf:resource="&obo;go#goslim_yeast"/>
        <oboInOwl:inSubset rdf:resource="&obo;go#gosubset_prok"/>
    </rdf:Description>
    


    <!-- http://purl.obolibrary.org/obo/GO_0005634 -->

    <owl:Class rdf:about="&obo;GO_0005634">
        <rdfs:subClassOf rdf:resource="http://www.bioassayontology.org/bao#BAO_0003052"/>
        <obo:IAO_0000412 rdf:resource="&obo;go.owl"/>
        <oboInOwl:inSubset rdf:resource="&obo;go#goslim_aspergillus"/>
        <oboInOwl:inSubset rdf:resource="&obo;go#goslim_candida"/>
        <oboInOwl:inSubset rdf:resource="&obo;go#goslim_generic"/>
        <oboInOwl:inSubset rdf:resource="&obo;go#goslim_metagenomics"/>
        <oboInOwl:inSubset rdf:resource="&obo;go#goslim_pir"/>
        <oboInOwl:inSubset rdf:resource="&obo;go#goslim_plant"/>
        <oboInOwl:inSubset rdf:resource="&obo;go#goslim_yeast"/>
    </owl:Class>
    


    <!-- http://purl.obolibrary.org/obo/GO_0005635 -->

    <owl:Class rdf:about="&obo;GO_0005635">
        <rdfs:subClassOf rdf:resource="http://www.bioassayontology.org/bao#BAO_0003052"/>
        <obo:IAO_0000412 rdf:resource="&obo;go.owl"/>
        <oboInOwl:inSubset rdf:resource="&obo;go#goslim_generic"/>
        <oboInOwl:inSubset rdf:resource="&obo;go#goslim_plant"/>
    </owl:Class>
    


    <!-- http://purl.obolibrary.org/obo/GO_0005737 -->

    <owl:Class rdf:about="&obo;GO_0005737">
        <rdfs:subClassOf rdf:resource="http://www.bioassayontology.org/bao#BAO_0003052"/>
        <obo:IAO_0000412 rdf:resource="&obo;go.owl"/>
        <oboInOwl:inSubset rdf:resource="&obo;go#goslim_candida"/>
        <oboInOwl:inSubset rdf:resource="&obo;go#goslim_generic"/>
        <oboInOwl:inSubset rdf:resource="&obo;go#goslim_metagenomics"/>
        <oboInOwl:inSubset rdf:resource="&obo;go#goslim_plant"/>
        <oboInOwl:inSubset rdf:resource="&obo;go#goslim_yeast"/>
        <oboInOwl:inSubset rdf:resource="&obo;go#gosubset_prok"/>
    </owl:Class>
    


    <!-- http://purl.obolibrary.org/obo/GO_0005739 -->

    <owl:Class rdf:about="&obo;GO_0005739">
        <rdfs:subClassOf rdf:resource="http://www.bioassayontology.org/bao#BAO_0003052"/>
        <obo:IAO_0000412 rdf:resource="&obo;go.owl"/>
        <oboInOwl:inSubset rdf:resource="&obo;go#goslim_aspergillus"/>
        <oboInOwl:inSubset rdf:resource="&obo;go#goslim_candida"/>
        <oboInOwl:inSubset rdf:resource="&obo;go#goslim_generic"/>
        <oboInOwl:inSubset rdf:resource="&obo;go#goslim_metagenomics"/>
        <oboInOwl:inSubset rdf:resource="&obo;go#goslim_pir"/>
        <oboInOwl:inSubset rdf:resource="&obo;go#goslim_plant"/>
        <oboInOwl:inSubset rdf:resource="&obo;go#goslim_yeast"/>
    </owl:Class>
    


    <!-- http://purl.obolibrary.org/obo/GO_0005764 -->

    <owl:Class rdf:about="&obo;GO_0005764">
        <rdfs:subClassOf rdf:resource="http://www.bioassayontology.org/bao#BAO_0003052"/>
        <obo:IAO_0000412 rdf:resource="&obo;go.owl"/>
        <oboInOwl:inSubset rdf:resource="&obo;go#goslim_generic"/>
        <oboInOwl:inSubset rdf:resource="&obo;go#goslim_plant"/>
    </owl:Class>
    


    <!-- http://purl.obolibrary.org/obo/GO_0005776 -->

    <owl:Class rdf:about="&obo;GO_0005776">
        <rdfs:subClassOf rdf:resource="http://www.bioassayontology.org/bao#BAO_0003052"/>
        <obo:IAO_0000412 rdf:resource="&obo;go.owl"/>
    </owl:Class>
    


    <!-- http://purl.obolibrary.org/obo/GO_0005783 -->

    <owl:Class rdf:about="&obo;GO_0005783">
        <rdfs:subClassOf rdf:resource="http://www.bioassayontology.org/bao#BAO_0003052"/>
        <obo:IAO_0000412 rdf:resource="&obo;go.owl"/>
        <oboInOwl:inSubset rdf:resource="&obo;go#goslim_aspergillus"/>
        <oboInOwl:inSubset rdf:resource="&obo;go#goslim_candida"/>
        <oboInOwl:inSubset rdf:resource="&obo;go#goslim_generic"/>
        <oboInOwl:inSubset rdf:resource="&obo;go#goslim_metagenomics"/>
        <oboInOwl:inSubset rdf:resource="&obo;go#goslim_pir"/>
        <oboInOwl:inSubset rdf:resource="&obo;go#goslim_plant"/>
        <oboInOwl:inSubset rdf:resource="&obo;go#goslim_yeast"/>
    </owl:Class>
    


    <!-- http://purl.obolibrary.org/obo/GO_0005794 -->

    <owl:Class rdf:about="&obo;GO_0005794">
        <rdfs:subClassOf rdf:resource="http://www.bioassayontology.org/bao#BAO_0003052"/>
        <obo:IAO_0000412 rdf:resource="&obo;go.owl"/>
        <oboInOwl:inSubset rdf:resource="&obo;go#goslim_aspergillus"/>
        <oboInOwl:inSubset rdf:resource="&obo;go#goslim_candida"/>
        <oboInOwl:inSubset rdf:resource="&obo;go#goslim_generic"/>
        <oboInOwl:inSubset rdf:resource="&obo;go#goslim_metagenomics"/>
        <oboInOwl:inSubset rdf:resource="&obo;go#goslim_pir"/>
        <oboInOwl:inSubset rdf:resource="&obo;go#goslim_plant"/>
        <oboInOwl:inSubset rdf:resource="&obo;go#goslim_yeast"/>
    </owl:Class>
    


    <!-- http://purl.obolibrary.org/obo/GO_0005829 -->

    <owl:Class rdf:about="&obo;GO_0005829">
        <rdfs:subClassOf rdf:resource="http://www.bioassayontology.org/bao#BAO_0003052"/>
        <obo:IAO_0000412 rdf:resource="&obo;go.owl"/>
        <oboInOwl:inSubset rdf:resource="&obo;go#goslim_aspergillus"/>
        <oboInOwl:inSubset rdf:resource="&obo;go#goslim_generic"/>
        <oboInOwl:inSubset rdf:resource="&obo;go#goslim_plant"/>
        <oboInOwl:inSubset rdf:resource="&obo;go#gosubset_prok"/>
    </owl:Class>
    


    <!-- http://purl.obolibrary.org/obo/GO_0005886 -->

    <owl:Class rdf:about="&obo;GO_0005886">
        <rdfs:subClassOf rdf:resource="http://www.bioassayontology.org/bao#BAO_0003052"/>
        <obo:IAO_0000412 rdf:resource="&obo;go.owl"/>
        <oboInOwl:inSubset rdf:resource="&obo;go#goslim_aspergillus"/>
        <oboInOwl:inSubset rdf:resource="&obo;go#goslim_candida"/>
        <oboInOwl:inSubset rdf:resource="&obo;go#goslim_generic"/>
        <oboInOwl:inSubset rdf:resource="&obo;go#goslim_metagenomics"/>
        <oboInOwl:inSubset rdf:resource="&obo;go#goslim_plant"/>
        <oboInOwl:inSubset rdf:resource="&obo;go#goslim_yeast"/>
        <oboInOwl:inSubset rdf:resource="&obo;go#gosubset_prok"/>
    </owl:Class>
    


    <!-- http://purl.obolibrary.org/obo/GO_0006281 -->

    <owl:Class rdf:about="&obo;GO_0006281">
        <rdfs:subClassOf rdf:resource="http://www.bioassayontology.org/bao#BAO_0000264"/>
        <obo:IAO_0000412 rdf:resource="&obo;go.owl"/>
        <oboInOwl:inSubset rdf:resource="&obo;go#goslim_pir"/>
        <oboInOwl:inSubset rdf:resource="&obo;go#goslim_pombe"/>
        <oboInOwl:inSubset rdf:resource="&obo;go#goslim_yeast"/>
        <oboInOwl:inSubset rdf:resource="&obo;go#gosubset_prok"/>
    </owl:Class>
    


    <!-- http://purl.obolibrary.org/obo/GO_0006355 -->

    <owl:Class rdf:about="&obo;GO_0006355">
        <rdfs:subClassOf rdf:resource="http://www.bioassayontology.org/bao#BAO_0000264"/>
        <obo:IAO_0000412 rdf:resource="&obo;go.owl"/>
        <oboInOwl:inSubset rdf:resource="&obo;go#goslim_pombe"/>
        <oboInOwl:inSubset rdf:resource="&obo;go#gosubset_prok"/>
    </owl:Class>
    


    <!-- http://purl.obolibrary.org/obo/GO_0006417 -->

    <owl:Class rdf:about="&obo;GO_0006417">
        <rdfs:subClassOf rdf:resource="http://www.bioassayontology.org/bao#BAO_0000264"/>
        <obo:IAO_0000412 rdf:resource="&obo;go.owl"/>
        <oboInOwl:inSubset rdf:resource="&obo;go#goslim_yeast"/>
        <oboInOwl:inSubset rdf:resource="&obo;go#gosubset_prok"/>
    </owl:Class>
    


    <!-- http://purl.obolibrary.org/obo/GO_0006468 -->

    <rdf:Description rdf:about="&obo;GO_0006468">
        <obo:IAO_0000412 rdf:resource="&obo;go.owl"/>
        <oboInOwl:inSubset rdf:resource="&obo;go#goslim_yeast"/>
        <oboInOwl:inSubset rdf:resource="&obo;go#gosubset_prok"/>
    </rdf:Description>
    


    <!-- http://purl.obolibrary.org/obo/GO_0006914 -->

    <owl:Class rdf:about="&obo;GO_0006914">
        <rdfs:subClassOf rdf:resource="http://www.bioassayontology.org/bao#BAO_0000264"/>
        <obo:IAO_0000412 rdf:resource="&obo;go.owl"/>
        <oboInOwl:inSubset rdf:resource="&obo;go#goslim_pir"/>
    </owl:Class>
    


    <!-- http://purl.obolibrary.org/obo/GO_0006915 -->

    <owl:Class rdf:about="&obo;GO_0006915">
        <rdfs:subClassOf rdf:resource="http://www.bioassayontology.org/bao#BAO_0000264"/>
        <obo:IAO_0000412 rdf:resource="&obo;go.owl"/>
    </owl:Class>
    


    <!-- http://purl.obolibrary.org/obo/GO_0006950 -->

    <owl:Class rdf:about="&obo;GO_0006950">
        <rdfs:subClassOf rdf:resource="http://www.bioassayontology.org/bao#BAO_0000264"/>
        <obo:IAO_0000412 rdf:resource="&obo;go.owl"/>
        <oboInOwl:inSubset rdf:resource="&obo;go#gocheck_do_not_manually_annotate"/>
        <oboInOwl:inSubset rdf:resource="&obo;go#goslim_aspergillus"/>
        <oboInOwl:inSubset rdf:resource="&obo;go#goslim_candida"/>
        <oboInOwl:inSubset rdf:resource="&obo;go#goslim_generic"/>
        <oboInOwl:inSubset rdf:resource="&obo;go#goslim_metagenomics"/>
        <oboInOwl:inSubset rdf:resource="&obo;go#goslim_plant"/>
        <oboInOwl:inSubset rdf:resource="&obo;go#gosubset_prok"/>
        <oboInOwl:inSubset rdf:resource="&obo;go#high_level_annotation_qc"/>
    </owl:Class>
    


    <!-- http://purl.obolibrary.org/obo/GO_0006954 -->

    <owl:Class rdf:about="&obo;GO_0006954">
        <rdfs:subClassOf rdf:resource="http://www.bioassayontology.org/bao#BAO_0000264"/>
        <obo:IAO_0000412 rdf:resource="&obo;go.owl"/>
    </owl:Class>
    


    <!-- http://purl.obolibrary.org/obo/GO_0007049 -->

    <owl:Class rdf:about="&obo;GO_0007049">
        <rdfs:subClassOf rdf:resource="http://www.bioassayontology.org/bao#BAO_0000264"/>
        <obo:IAO_0000412 rdf:resource="&obo;go.owl"/>
        <oboInOwl:inSubset rdf:resource="&obo;go#gocheck_do_not_manually_annotate"/>
        <oboInOwl:inSubset rdf:resource="&obo;go#goslim_aspergillus"/>
        <oboInOwl:inSubset rdf:resource="&obo;go#goslim_candida"/>
        <oboInOwl:inSubset rdf:resource="&obo;go#goslim_generic"/>
        <oboInOwl:inSubset rdf:resource="&obo;go#goslim_pir"/>
        <oboInOwl:inSubset rdf:resource="&obo;go#goslim_plant"/>
        <oboInOwl:inSubset rdf:resource="&obo;go#gosubset_prok"/>
    </owl:Class>
    


    <!-- http://purl.obolibrary.org/obo/GO_0007186 -->

    <owl:Class rdf:about="&obo;GO_0007186">
        <rdfs:subClassOf rdf:resource="http://www.bioassayontology.org/bao#BAO_0000264"/>
        <obo:IAO_0000412 rdf:resource="&obo;go.owl"/>
    </owl:Class>
    


    <!-- http://purl.obolibrary.org/obo/GO_0007259 -->

    <owl:Class rdf:about="&obo;GO_0007259">
        <obo:IAO_0000412 rdf:resource="&obo;go.owl"/>
    </owl:Class>
    


    <!-- http://purl.obolibrary.org/obo/GO_0007623 -->

    <owl:Class rdf:about="&obo;GO_0007623">
        <rdfs:subClassOf rdf:resource="http://www.bioassayontology.org/bao#BAO_0000264"/>
        <obo:IAO_0000412 rdf:resource="&obo;go.owl"/>
        <oboInOwl:inSubset rdf:resource="&obo;go#gosubset_prok"/>
    </owl:Class>
    


    <!-- http://purl.obolibrary.org/obo/GO_0008150 -->

    <rdf:Description rdf:about="&obo;GO_0008150">
        <owl:equivalentClass rdf:resource="http://www.bioassayontology.org/bao#BAO_0000264"/>
        <rdfs:subClassOf rdf:resource="http://www.bioassayontology.org/bao#BAO_0003114"/>
        <obo:IAO_0000412 rdf:resource="&obo;go.owl"/>
        <oboInOwl:inSubset rdf:resource="&obo;go#goslim_aspergillus"/>
        <oboInOwl:inSubset rdf:resource="&obo;go#goslim_candida"/>
        <oboInOwl:inSubset rdf:resource="&obo;go#goslim_generic"/>
        <oboInOwl:inSubset rdf:resource="&obo;go#goslim_metagenomics"/>
        <oboInOwl:inSubset rdf:resource="&obo;go#goslim_pir"/>
        <oboInOwl:inSubset rdf:resource="&obo;go#goslim_plant"/>
        <oboInOwl:inSubset rdf:resource="&obo;go#goslim_pombe"/>
        <oboInOwl:inSubset rdf:resource="&obo;go#goslim_yeast"/>
        <oboInOwl:inSubset rdf:resource="&obo;go#gosubset_prok"/>
    </rdf:Description>
    


    <!-- http://purl.obolibrary.org/obo/GO_0008219 -->

    <owl:Class rdf:about="&obo;GO_0008219">
        <rdfs:subClassOf rdf:resource="http://www.bioassayontology.org/bao#BAO_0000264"/>
        <obo:IAO_0000412 rdf:resource="&obo;go.owl"/>
        <oboInOwl:inSubset rdf:resource="&obo;go#goslim_generic"/>
        <oboInOwl:inSubset rdf:resource="&obo;go#goslim_plant"/>
        <oboInOwl:inSubset rdf:resource="&obo;go#gosubset_prok"/>
    </owl:Class>
    


    <!-- http://purl.obolibrary.org/obo/GO_0008283 -->

    <owl:Class rdf:about="&obo;GO_0008283">
        <rdfs:subClassOf rdf:resource="http://www.bioassayontology.org/bao#BAO_0000264"/>
        <obo:IAO_0000412 rdf:resource="&obo;go.owl"/>
        <oboInOwl:inSubset rdf:resource="&obo;go#goslim_generic"/>
        <oboInOwl:inSubset rdf:resource="&obo;go#goslim_pir"/>
        <oboInOwl:inSubset rdf:resource="&obo;go#gosubset_prok"/>
    </owl:Class>
    


    <!-- http://purl.obolibrary.org/obo/GO_0009372 -->

    <owl:Class rdf:about="&obo;GO_0009372">
        <rdfs:subClassOf rdf:resource="http://www.bioassayontology.org/bao#BAO_0000264"/>
        <obo:IAO_0000412 rdf:resource="&obo;go.owl"/>
        <oboInOwl:inSubset rdf:resource="&obo;go#goslim_pir"/>
        <oboInOwl:inSubset rdf:resource="&obo;go#gosubset_prok"/>
    </owl:Class>
    


    <!-- http://purl.obolibrary.org/obo/GO_0010467 -->

    <rdf:Description rdf:about="&obo;GO_0010467">
        <obo:IAO_0000412 rdf:resource="&obo;go.owl"/>
        <oboInOwl:inSubset rdf:resource="&obo;go#gosubset_prok"/>
    </rdf:Description>
    


    <!-- http://purl.obolibrary.org/obo/GO_0010468 -->

    <owl:Class rdf:about="&obo;GO_0010468">
        <rdfs:subClassOf rdf:resource="http://www.bioassayontology.org/bao#BAO_0000264"/>
        <obo:IAO_0000412 rdf:resource="&obo;go.owl"/>
        <oboInOwl:inSubset rdf:resource="&obo;go#gosubset_prok"/>
    </owl:Class>
    


    <!-- http://purl.obolibrary.org/obo/GO_0015893 -->

    <owl:Class rdf:about="&obo;GO_0015893">
        <rdfs:subClassOf rdf:resource="http://www.bioassayontology.org/bao#BAO_0000264"/>
        <obo:IAO_0000412 rdf:resource="&obo;go.owl"/>
        <oboInOwl:inSubset rdf:resource="&obo;go#goslim_pir"/>
        <oboInOwl:inSubset rdf:resource="&obo;go#gosubset_prok"/>
    </owl:Class>
    


    <!-- http://purl.obolibrary.org/obo/GO_0016032 -->

    <owl:Class rdf:about="&obo;GO_0016032">
        <rdfs:subClassOf rdf:resource="http://www.bioassayontology.org/bao#BAO_0000264"/>
        <obo:IAO_0000412 rdf:resource="&obo;go.owl"/>
        <oboInOwl:inSubset rdf:resource="&obo;go#goslim_metagenomics"/>
        <oboInOwl:inSubset rdf:resource="&obo;go#goslim_pir"/>
    </owl:Class>
    


    <!-- http://purl.obolibrary.org/obo/GO_0016246 -->

    <owl:Class rdf:about="&obo;GO_0016246">
        <rdfs:subClassOf rdf:resource="http://www.bioassayontology.org/bao#BAO_0000264"/>
        <obo:IAO_0000412 rdf:resource="&obo;go.owl"/>
    </owl:Class>
    


    <!-- http://purl.obolibrary.org/obo/GO_0016301 -->

    <owl:Class rdf:about="&obo;GO_0016301">
        <rdfs:subClassOf rdf:resource="http://www.bioassayontology.org/bao#BAO_0003075"/>
        <obo:IAO_0000412 rdf:resource="&obo;go.owl"/>
        <oboInOwl:inSubset rdf:resource="&obo;go#goslim_generic"/>
        <oboInOwl:inSubset rdf:resource="&obo;go#goslim_metagenomics"/>
        <oboInOwl:inSubset rdf:resource="&obo;go#goslim_plant"/>
        <oboInOwl:inSubset rdf:resource="&obo;go#goslim_yeast"/>
        <oboInOwl:inSubset rdf:resource="&obo;go#gosubset_prok"/>
    </owl:Class>
    


    <!-- http://purl.obolibrary.org/obo/GO_0019077 -->

    <owl:Class rdf:about="&obo;GO_0019077">
        <rdfs:subClassOf rdf:resource="http://www.bioassayontology.org/bao#BAO_0000264"/>
        <obo:IAO_0000412 rdf:resource="&obo;go.owl"/>
        <oboInOwl:inSubset rdf:resource="&obo;go#virus_checked"/>
    </owl:Class>
    


    <!-- http://purl.obolibrary.org/obo/GO_0019079 -->

    <owl:Class rdf:about="&obo;GO_0019079">
        <rdfs:subClassOf rdf:resource="http://www.bioassayontology.org/bao#BAO_0000264"/>
        <obo:IAO_0000412 rdf:resource="&obo;go.owl"/>
    </owl:Class>
    


    <!-- http://purl.obolibrary.org/obo/GO_0022403 -->

    <owl:Class rdf:about="&obo;GO_0022403">
        <rdfs:subClassOf rdf:resource="http://www.bioassayontology.org/bao#BAO_0000264"/>
        <obo:IAO_0000412 rdf:resource="&obo;go.owl"/>
        <oboInOwl:inSubset rdf:resource="&obo;go#gocheck_do_not_annotate"/>
    </owl:Class>
    


    <!-- http://purl.obolibrary.org/obo/GO_0030168 -->

    <owl:Class rdf:about="&obo;GO_0030168">
        <rdfs:subClassOf rdf:resource="http://www.bioassayontology.org/bao#BAO_0000264"/>
        <obo:IAO_0000412 rdf:resource="&obo;go.owl"/>
    </owl:Class>
    


    <!-- http://purl.obolibrary.org/obo/GO_0030334 -->

    <owl:Class rdf:about="&obo;GO_0030334">
        <rdfs:subClassOf rdf:resource="http://www.bioassayontology.org/bao#BAO_0000264"/>
        <obo:IAO_0000412 rdf:resource="&obo;go.owl"/>
    </owl:Class>
    


    <!-- http://purl.obolibrary.org/obo/GO_0031690 -->

    <owl:Class rdf:about="&obo;GO_0031690">
        <obo:IAO_0000412 rdf:resource="&obo;go.owl"/>
    </owl:Class>
    


    <!-- http://purl.obolibrary.org/obo/GO_0031748 -->

    <owl:Class rdf:about="&obo;GO_0031748">
        <obo:IAO_0000412 rdf:resource="&obo;go.owl"/>
    </owl:Class>
    


    <!-- http://purl.obolibrary.org/obo/GO_0031752 -->

    <owl:Class rdf:about="&obo;GO_0031752">
        <obo:IAO_0000412 rdf:resource="&obo;go.owl"/>
    </owl:Class>
    


    <!-- http://purl.obolibrary.org/obo/GO_0035196 -->

    <owl:Class rdf:about="&obo;GO_0035196">
        <rdfs:subClassOf rdf:resource="http://www.bioassayontology.org/bao#BAO_0000264"/>
        <obo:IAO_0000412 rdf:resource="&obo;go.owl"/>
    </owl:Class>
    


    <!-- http://purl.obolibrary.org/obo/GO_0040029 -->

    <owl:Class rdf:about="&obo;GO_0040029">
        <rdfs:subClassOf rdf:resource="http://www.bioassayontology.org/bao#BAO_0000264"/>
        <obo:IAO_0000412 rdf:resource="&obo;go.owl"/>
        <oboInOwl:inSubset rdf:resource="&obo;go#goslim_plant"/>
        <oboInOwl:inSubset rdf:resource="&obo;go#gosubset_prok"/>
    </owl:Class>
    


    <!-- http://purl.obolibrary.org/obo/GO_0042493 -->

    <owl:Class rdf:about="&obo;GO_0042493">
        <rdfs:subClassOf rdf:resource="http://www.bioassayontology.org/bao#BAO_0000264"/>
        <obo:IAO_0000412 rdf:resource="&obo;go.owl"/>
        <oboInOwl:inSubset rdf:resource="&obo;go#goslim_candida"/>
        <oboInOwl:inSubset rdf:resource="&obo;go#gosubset_prok"/>
    </owl:Class>
    


    <!-- http://purl.obolibrary.org/obo/GO_0042710 -->

    <owl:Class rdf:about="&obo;GO_0042710">
        <rdfs:subClassOf rdf:resource="http://www.bioassayontology.org/bao#BAO_0000264"/>
        <obo:IAO_0000412 rdf:resource="&obo;go.owl"/>
        <oboInOwl:inSubset rdf:resource="&obo;go#goslim_candida"/>
        <oboInOwl:inSubset rdf:resource="&obo;go#goslim_pir"/>
        <oboInOwl:inSubset rdf:resource="&obo;go#gosubset_prok"/>
    </owl:Class>
    


    <!-- http://purl.obolibrary.org/obo/GO_0043484 -->

    <owl:Class rdf:about="&obo;GO_0043484">
        <rdfs:subClassOf rdf:resource="http://www.bioassayontology.org/bao#BAO_0000264"/>
        <obo:IAO_0000412 rdf:resource="&obo;go.owl"/>
    </owl:Class>
    


    <!-- http://purl.obolibrary.org/obo/GO_0046718 -->

    <owl:Class rdf:about="&obo;GO_0046718">
        <rdfs:subClassOf rdf:resource="http://www.bioassayontology.org/bao#BAO_0000264"/>
        <obo:IAO_0000412 rdf:resource="&obo;go.owl"/>
        <oboInOwl:inSubset rdf:resource="&obo;go#virus_checked"/>
    </owl:Class>
    


    <!-- http://purl.obolibrary.org/obo/GO_0050663 -->

    <owl:Class rdf:about="&obo;GO_0050663">
        <rdfs:subClassOf rdf:resource="http://www.bioassayontology.org/bao#BAO_0003075"/>
        <obo:IAO_0000412 rdf:resource="&obo;go.owl"/>
    </owl:Class>
    


    <!-- http://purl.obolibrary.org/obo/GO_0050821 -->

    <owl:Class rdf:about="&obo;GO_0050821">
        <rdfs:subClassOf rdf:resource="http://www.bioassayontology.org/bao#BAO_0000264"/>
        <obo:IAO_0000412 rdf:resource="&obo;go.owl"/>
        <oboInOwl:inSubset rdf:resource="&obo;go#gosubset_prok"/>
    </owl:Class>
    


    <!-- http://purl.obolibrary.org/obo/GO_0051090 -->

    <owl:Class rdf:about="&obo;GO_0051090">
        <rdfs:subClassOf rdf:resource="http://www.bioassayontology.org/bao#BAO_0000264"/>
        <obo:IAO_0000412 rdf:resource="&obo;go.owl"/>
        <oboInOwl:inSubset rdf:resource="&obo;go#gosubset_prok"/>
    </owl:Class>
    


    <!-- http://purl.obolibrary.org/obo/GO_0051320 -->

    <rdf:Description rdf:about="&obo;GO_0051320">
        <obo:IAO_0000412 rdf:resource="&obo;go.owl"/>
        <oboInOwl:inSubset rdf:resource="&obo;go#gocheck_do_not_annotate"/>
    </rdf:Description>
    


    <!-- http://purl.obolibrary.org/obo/GO_0051327 -->

    <rdf:Description rdf:about="&obo;GO_0051327">
        <obo:IAO_0000412 rdf:resource="&obo;go.owl"/>
        <oboInOwl:inSubset rdf:resource="&obo;go#gocheck_do_not_annotate"/>
    </rdf:Description>
    


    <!-- http://purl.obolibrary.org/obo/GO_0051330 -->

    <rdf:Description rdf:about="&obo;GO_0051330">
        <obo:IAO_0000412 rdf:resource="&obo;go.owl"/>
        <oboInOwl:inSubset rdf:resource="&obo;go#gocheck_do_not_annotate"/>
    </rdf:Description>
    


    <!-- http://purl.obolibrary.org/obo/GO_0051331 -->

    <rdf:Description rdf:about="&obo;GO_0051331">
        <obo:IAO_0000412 rdf:resource="&obo;go.owl"/>
    </rdf:Description>
    


    <!-- http://purl.obolibrary.org/obo/GO_0051332 -->

    <rdf:Description rdf:about="&obo;GO_0051332">
        <obo:IAO_0000412 rdf:resource="&obo;go.owl"/>
        <oboInOwl:inSubset rdf:resource="&obo;go#gocheck_do_not_annotate"/>
    </rdf:Description>
    


    <!-- http://purl.obolibrary.org/obo/GO_0051438 -->

    <owl:Class rdf:about="&obo;GO_0051438">
        <rdfs:subClassOf rdf:resource="http://www.bioassayontology.org/bao#BAO_0000264"/>
        <obo:IAO_0000412 rdf:resource="&obo;go.owl"/>
    </owl:Class>
    


    <!-- http://purl.obolibrary.org/obo/GO_0060964 -->

    <owl:Class rdf:about="&obo;GO_0060964">
        <rdfs:subClassOf rdf:resource="http://www.bioassayontology.org/bao#BAO_0000264"/>
        <obo:IAO_0000412 rdf:resource="&obo;go.owl"/>
    </owl:Class>
    


    <!-- http://purl.obolibrary.org/obo/GO_0061136 -->

    <owl:Class rdf:about="&obo;GO_0061136">
        <rdfs:subClassOf rdf:resource="http://www.bioassayontology.org/bao#BAO_0000264"/>
        <obo:IAO_0000412 rdf:resource="&obo;go.owl"/>
    </owl:Class>
    


    <!-- http://purl.obolibrary.org/obo/GO_0065009 -->

    <owl:Class rdf:about="&obo;GO_0065009">
        <rdfs:subClassOf rdf:resource="http://www.bioassayontology.org/bao#BAO_0000264"/>
        <obo:IAO_0000412 rdf:resource="&obo;go.owl"/>
        <oboInOwl:inSubset rdf:resource="&obo;go#gosubset_prok"/>
    </owl:Class>
    


    <!-- http://purl.obolibrary.org/obo/GO_0070265 -->

    <owl:Class rdf:about="&obo;GO_0070265">
        <rdfs:subClassOf rdf:resource="http://www.bioassayontology.org/bao#BAO_0000264"/>
        <obo:IAO_0000412 rdf:resource="&obo;go.owl"/>
    </owl:Class>
    


    <!-- http://purl.obolibrary.org/obo/PATO_0001018 -->

    <rdf:Description rdf:about="&obo;PATO_0001018">
        <owl:equivalentClass rdf:resource="http://www.bioassayontology.org/bao#BAO_0120003"/>
        <obo:IAO_0000412 rdf:resource="&obo;pato.owl"/>
        <oboInOwl:inSubset rdf:resource="&obo;pato#attribute_slim"/>
    </rdf:Description>
    


    <!-- http://purl.obolibrary.org/obo/PATO_0001396 -->

    <rdf:Description rdf:about="&obo;PATO_0001396">
        <owl:equivalentClass rdf:resource="http://www.bioassayontology.org/bao#BAO_0120000"/>
        <obo:IAO_0000412 rdf:resource="&obo;pato.owl"/>
    </rdf:Description>
    


    <!-- http://purl.obolibrary.org/obo/PATO_0001995 -->

    <rdf:Description rdf:about="&obo;PATO_0001995">
        <owl:equivalentClass rdf:resource="http://www.bioassayontology.org/bao#BAO_0120002"/>
        <obo:IAO_0000412 rdf:resource="&obo;pato.owl"/>
    </rdf:Description>
    


    <!-- http://purl.obolibrary.org/obo/PATO_0002182 -->

    <rdf:Description rdf:about="&obo;PATO_0002182">
        <owl:equivalentClass rdf:resource="http://www.bioassayontology.org/bao#BAO_0120001"/>
        <obo:IAO_0000412 rdf:resource="&obo;pato.owl"/>
    </rdf:Description>
    


    <!-- http://purl.obolibrary.org/obo/UBERON_0001062 -->

    <rdf:Description rdf:about="&obo;UBERON_0001062">
        <owl:equivalentClass rdf:resource="http://www.bioassayontology.org/bao#BAO_0002930"/>
        <rdfs:subClassOf rdf:resource="http://www.bioassayontology.org/bao#BAO_0003114"/>
        <obo:IAO_0000412 rdf:resource="&obo;uberon.owl"/>
        <oboInOwl:inSubset rdf:resource="&obo;uberon/core#upper_level"/>
    </rdf:Description>
    


    <!-- http://purl.org/obo/owl/UO#UO_0000001 -->

    <rdf:Description rdf:about="http://purl.org/obo/owl/UO#UO_0000001">
        <rdfs:subClassOf rdf:resource="http://www.bioassayontology.org/bao#BAO_0000077"/>
        <obo:IAO_0000412 rdf:resource="http://purl.org/obo/owl/UO"/>
        <oboInOwl:inSubset rdf:resource="http://purl.org/obo/owl/obo#unit_group_slim"/>
        <oboInOwl:hasDefinition>
            <rdf:Description/>
        </oboInOwl:hasDefinition>
        <oboInOwl:hasDefinition>
            <rdf:Description/>
        </oboInOwl:hasDefinition>
        <oboInOwl:hasDefinition>
            <rdf:Description/>
        </oboInOwl:hasDefinition>
        <oboInOwl:hasDefinition>
            <rdf:Description/>
        </oboInOwl:hasDefinition>
        <oboInOwl:hasDefinition>
            <rdf:Description/>
        </oboInOwl:hasDefinition>
        <oboInOwl:hasDefinition>
            <rdf:Description/>
        </oboInOwl:hasDefinition>
        <oboInOwl:hasDefinition>
            <rdf:Description/>
        </oboInOwl:hasDefinition>
        <oboInOwl:hasDefinition>
            <rdf:Description/>
        </oboInOwl:hasDefinition>
        <oboInOwl:hasDefinition>
            <rdf:Description/>
        </oboInOwl:hasDefinition>
        <oboInOwl:hasDefinition>
            <rdf:Description/>
        </oboInOwl:hasDefinition>
        <oboInOwl:hasDefinition>
            <rdf:Description/>
        </oboInOwl:hasDefinition>
        <oboInOwl:hasDefinition>
            <rdf:Description/>
        </oboInOwl:hasDefinition>
        <oboInOwl:hasDefinition>
            <rdf:Description/>
        </oboInOwl:hasDefinition>
        <oboInOwl:hasDefinition>
            <rdf:Description/>
        </oboInOwl:hasDefinition>
        <oboInOwl:hasDefinition>
            <rdf:Description/>
        </oboInOwl:hasDefinition>
        <oboInOwl:hasDefinition>
            <rdf:Description/>
        </oboInOwl:hasDefinition>
        <oboInOwl:hasDefinition>
            <rdf:Description/>
        </oboInOwl:hasDefinition>
        <oboInOwl:hasDefinition>
            <rdf:Description/>
        </oboInOwl:hasDefinition>
        <oboInOwl:hasDefinition>
            <rdf:Description/>
        </oboInOwl:hasDefinition>
        <oboInOwl:hasDefinition>
            <rdf:Description/>
        </oboInOwl:hasDefinition>
        <oboInOwl:hasDefinition>
            <rdf:Description/>
        </oboInOwl:hasDefinition>
        <oboInOwl:hasDefinition>
            <rdf:Description/>
        </oboInOwl:hasDefinition>
        <oboInOwl:hasDefinition>
            <rdf:Description/>
        </oboInOwl:hasDefinition>
        <oboInOwl:hasDefinition>
            <rdf:Description/>
        </oboInOwl:hasDefinition>
        <oboInOwl:hasDefinition>
            <rdf:Description/>
        </oboInOwl:hasDefinition>
        <oboInOwl:hasDefinition>
            <rdf:Description/>
        </oboInOwl:hasDefinition>
        <oboInOwl:hasDefinition>
            <rdf:Description/>
        </oboInOwl:hasDefinition>
        <oboInOwl:hasDefinition>
            <rdf:Description/>
        </oboInOwl:hasDefinition>
        <oboInOwl:hasDefinition>
            <rdf:Description/>
        </oboInOwl:hasDefinition>
        <oboInOwl:hasDefinition>
            <rdf:Description/>
        </oboInOwl:hasDefinition>
        <oboInOwl:hasDefinition>
            <rdf:Description/>
        </oboInOwl:hasDefinition>
        <oboInOwl:hasDefinition>
            <rdf:Description/>
        </oboInOwl:hasDefinition>
        <oboInOwl:hasDefinition>
            <rdf:Description/>
        </oboInOwl:hasDefinition>
        <oboInOwl:hasDefinition>
            <rdf:Description/>
        </oboInOwl:hasDefinition>
        <oboInOwl:hasDefinition>
            <rdf:Description/>
        </oboInOwl:hasDefinition>
        <oboInOwl:hasDefinition>
            <rdf:Description/>
        </oboInOwl:hasDefinition>
        <oboInOwl:hasDefinition>
            <rdf:Description/>
        </oboInOwl:hasDefinition>
        <oboInOwl:hasDefinition>
            <rdf:Description/>
        </oboInOwl:hasDefinition>
        <oboInOwl:hasDefinition>
            <rdf:Description/>
        </oboInOwl:hasDefinition>
        <oboInOwl:hasDefinition>
            <rdf:Description/>
        </oboInOwl:hasDefinition>
        <oboInOwl:hasDefinition>
            <rdf:Description/>
        </oboInOwl:hasDefinition>
        <oboInOwl:hasDefinition>
            <rdf:Description/>
        </oboInOwl:hasDefinition>
        <oboInOwl:hasDefinition>
            <rdf:Description/>
        </oboInOwl:hasDefinition>
        <oboInOwl:hasDefinition>
            <rdf:Description/>
        </oboInOwl:hasDefinition>
        <oboInOwl:hasDefinition>
            <rdf:Description/>
        </oboInOwl:hasDefinition>
        <oboInOwl:hasDefinition>
            <rdf:Description/>
        </oboInOwl:hasDefinition>
        <oboInOwl:hasDefinition>
            <rdf:Description/>
        </oboInOwl:hasDefinition>
    </rdf:Description>
    


    <!-- http://purl.org/obo/owl/UO#UO_0000003 -->

    <rdf:Description rdf:about="http://purl.org/obo/owl/UO#UO_0000003">
        <owl:equivalentClass rdf:resource="http://www.bioassayontology.org/bao#BAO_0190003"/>
        <rdfs:subClassOf rdf:resource="http://www.bioassayontology.org/bao#BAO_0000077"/>
        <obo:IAO_0000412 rdf:resource="http://purl.org/obo/owl/UO"/>
        <oboInOwl:inSubset rdf:resource="http://purl.org/obo/owl/obo#unit_group_slim"/>
        <oboInOwl:hasDefinition>
            <rdf:Description/>
        </oboInOwl:hasDefinition>
        <oboInOwl:hasExactSynonym>
            <rdf:Description/>
        </oboInOwl:hasExactSynonym>
        <oboInOwl:hasDefinition>
            <rdf:Description/>
        </oboInOwl:hasDefinition>
        <oboInOwl:hasExactSynonym>
            <rdf:Description/>
        </oboInOwl:hasExactSynonym>
        <oboInOwl:hasExactSynonym>
            <rdf:Description/>
        </oboInOwl:hasExactSynonym>
        <oboInOwl:hasDefinition>
            <rdf:Description/>
        </oboInOwl:hasDefinition>
        <oboInOwl:hasDefinition>
            <rdf:Description/>
        </oboInOwl:hasDefinition>
        <oboInOwl:hasExactSynonym>
            <rdf:Description/>
        </oboInOwl:hasExactSynonym>
        <oboInOwl:hasExactSynonym>
            <rdf:Description/>
        </oboInOwl:hasExactSynonym>
        <oboInOwl:hasDefinition>
            <rdf:Description/>
        </oboInOwl:hasDefinition>
        <oboInOwl:hasExactSynonym>
            <rdf:Description/>
        </oboInOwl:hasExactSynonym>
        <oboInOwl:hasDefinition>
            <rdf:Description/>
        </oboInOwl:hasDefinition>
        <oboInOwl:hasDefinition>
            <rdf:Description/>
        </oboInOwl:hasDefinition>
        <oboInOwl:hasExactSynonym>
            <rdf:Description/>
        </oboInOwl:hasExactSynonym>
        <oboInOwl:hasDefinition>
            <rdf:Description/>
        </oboInOwl:hasDefinition>
        <oboInOwl:hasExactSynonym>
            <rdf:Description/>
        </oboInOwl:hasExactSynonym>
        <oboInOwl:hasDefinition>
            <rdf:Description/>
        </oboInOwl:hasDefinition>
        <oboInOwl:hasDefinition>
            <rdf:Description/>
        </oboInOwl:hasDefinition>
        <oboInOwl:hasDefinition>
            <rdf:Description/>
        </oboInOwl:hasDefinition>
        <oboInOwl:hasExactSynonym>
            <rdf:Description/>
        </oboInOwl:hasExactSynonym>
        <oboInOwl:hasExactSynonym>
            <rdf:Description/>
        </oboInOwl:hasExactSynonym>
        <oboInOwl:hasExactSynonym>
            <rdf:Description/>
        </oboInOwl:hasExactSynonym>
        <oboInOwl:hasDefinition>
            <rdf:Description/>
        </oboInOwl:hasDefinition>
        <oboInOwl:hasDefinition>
            <rdf:Description/>
        </oboInOwl:hasDefinition>
        <oboInOwl:hasExactSynonym>
            <rdf:Description/>
        </oboInOwl:hasExactSynonym>
        <oboInOwl:hasDefinition>
            <rdf:Description/>
        </oboInOwl:hasDefinition>
        <oboInOwl:hasExactSynonym>
            <rdf:Description/>
        </oboInOwl:hasExactSynonym>
        <oboInOwl:hasExactSynonym>
            <rdf:Description/>
        </oboInOwl:hasExactSynonym>
        <oboInOwl:hasExactSynonym>
            <rdf:Description/>
        </oboInOwl:hasExactSynonym>
        <oboInOwl:hasDefinition>
            <rdf:Description/>
        </oboInOwl:hasDefinition>
        <oboInOwl:hasExactSynonym>
            <rdf:Description/>
        </oboInOwl:hasExactSynonym>
        <oboInOwl:hasExactSynonym>
            <rdf:Description/>
        </oboInOwl:hasExactSynonym>
        <oboInOwl:hasExactSynonym>
            <rdf:Description/>
        </oboInOwl:hasExactSynonym>
        <oboInOwl:hasExactSynonym>
            <rdf:Description/>
        </oboInOwl:hasExactSynonym>
        <oboInOwl:hasExactSynonym>
            <rdf:Description/>
        </oboInOwl:hasExactSynonym>
        <oboInOwl:hasExactSynonym>
            <rdf:Description/>
        </oboInOwl:hasExactSynonym>
        <oboInOwl:hasDefinition>
            <rdf:Description/>
        </oboInOwl:hasDefinition>
        <oboInOwl:hasExactSynonym>
            <rdf:Description/>
        </oboInOwl:hasExactSynonym>
        <oboInOwl:hasExactSynonym>
            <rdf:Description/>
        </oboInOwl:hasExactSynonym>
        <oboInOwl:hasExactSynonym>
            <rdf:Description/>
        </oboInOwl:hasExactSynonym>
        <oboInOwl:hasExactSynonym>
            <rdf:Description/>
        </oboInOwl:hasExactSynonym>
        <oboInOwl:hasDefinition>
            <rdf:Description/>
        </oboInOwl:hasDefinition>
        <oboInOwl:hasExactSynonym>
            <rdf:Description/>
        </oboInOwl:hasExactSynonym>
        <oboInOwl:hasDefinition>
            <rdf:Description/>
        </oboInOwl:hasDefinition>
        <oboInOwl:hasExactSynonym>
            <rdf:Description/>
        </oboInOwl:hasExactSynonym>
        <oboInOwl:hasExactSynonym>
            <rdf:Description/>
        </oboInOwl:hasExactSynonym>
        <oboInOwl:hasDefinition>
            <rdf:Description/>
        </oboInOwl:hasDefinition>
        <oboInOwl:hasDefinition>
            <rdf:Description/>
        </oboInOwl:hasDefinition>
        <oboInOwl:hasDefinition>
            <rdf:Description/>
        </oboInOwl:hasDefinition>
        <oboInOwl:hasDefinition>
            <rdf:Description/>
        </oboInOwl:hasDefinition>
        <oboInOwl:hasDefinition>
            <rdf:Description/>
        </oboInOwl:hasDefinition>
        <oboInOwl:hasDefinition>
            <rdf:Description/>
        </oboInOwl:hasDefinition>
        <oboInOwl:hasDefinition>
            <rdf:Description/>
        </oboInOwl:hasDefinition>
        <oboInOwl:hasExactSynonym>
            <rdf:Description/>
        </oboInOwl:hasExactSynonym>
        <oboInOwl:hasExactSynonym>
            <rdf:Description/>
        </oboInOwl:hasExactSynonym>
        <oboInOwl:hasExactSynonym>
            <rdf:Description/>
        </oboInOwl:hasExactSynonym>
        <oboInOwl:hasDefinition>
            <rdf:Description/>
        </oboInOwl:hasDefinition>
        <oboInOwl:hasExactSynonym>
            <rdf:Description/>
        </oboInOwl:hasExactSynonym>
        <oboInOwl:hasExactSynonym>
            <rdf:Description/>
        </oboInOwl:hasExactSynonym>
        <oboInOwl:hasDefinition>
            <rdf:Description/>
        </oboInOwl:hasDefinition>
        <oboInOwl:hasExactSynonym>
            <rdf:Description/>
        </oboInOwl:hasExactSynonym>
        <oboInOwl:hasDefinition>
            <rdf:Description/>
        </oboInOwl:hasDefinition>
        <oboInOwl:hasDefinition>
            <rdf:Description/>
        </oboInOwl:hasDefinition>
        <oboInOwl:hasDefinition>
            <rdf:Description/>
        </oboInOwl:hasDefinition>
        <oboInOwl:hasDefinition>
            <rdf:Description/>
        </oboInOwl:hasDefinition>
        <oboInOwl:hasDefinition>
            <rdf:Description/>
        </oboInOwl:hasDefinition>
        <oboInOwl:hasDefinition>
            <rdf:Description/>
        </oboInOwl:hasDefinition>
        <oboInOwl:hasExactSynonym>
            <rdf:Description/>
        </oboInOwl:hasExactSynonym>
        <oboInOwl:hasExactSynonym>
            <rdf:Description/>
        </oboInOwl:hasExactSynonym>
        <oboInOwl:hasExactSynonym>
            <rdf:Description/>
        </oboInOwl:hasExactSynonym>
        <oboInOwl:hasExactSynonym>
            <rdf:Description/>
        </oboInOwl:hasExactSynonym>
        <oboInOwl:hasExactSynonym>
            <rdf:Description/>
        </oboInOwl:hasExactSynonym>
        <oboInOwl:hasExactSynonym>
            <rdf:Description/>
        </oboInOwl:hasExactSynonym>
        <oboInOwl:hasExactSynonym>
            <rdf:Description/>
        </oboInOwl:hasExactSynonym>
        <oboInOwl:hasExactSynonym>
            <rdf:Description/>
        </oboInOwl:hasExactSynonym>
        <oboInOwl:hasExactSynonym>
            <rdf:Description/>
        </oboInOwl:hasExactSynonym>
        <oboInOwl:hasExactSynonym>
            <rdf:Description/>
        </oboInOwl:hasExactSynonym>
        <oboInOwl:hasDefinition>
            <rdf:Description/>
        </oboInOwl:hasDefinition>
        <oboInOwl:hasDefinition>
            <rdf:Description/>
        </oboInOwl:hasDefinition>
        <oboInOwl:hasDefinition>
            <rdf:Description/>
        </oboInOwl:hasDefinition>
        <oboInOwl:hasDefinition>
            <rdf:Description/>
        </oboInOwl:hasDefinition>
        <oboInOwl:hasDefinition>
            <rdf:Description/>
        </oboInOwl:hasDefinition>
        <oboInOwl:hasDefinition>
            <rdf:Description/>
        </oboInOwl:hasDefinition>
        <oboInOwl:hasDefinition>
            <rdf:Description/>
        </oboInOwl:hasDefinition>
        <oboInOwl:hasDefinition>
            <rdf:Description/>
        </oboInOwl:hasDefinition>
        <oboInOwl:hasDefinition>
            <rdf:Description/>
        </oboInOwl:hasDefinition>
        <oboInOwl:hasExactSynonym>
            <rdf:Description/>
        </oboInOwl:hasExactSynonym>
        <oboInOwl:hasExactSynonym>
            <rdf:Description/>
        </oboInOwl:hasExactSynonym>
        <oboInOwl:hasDefinition>
            <rdf:Description/>
        </oboInOwl:hasDefinition>
        <oboInOwl:hasDefinition>
            <rdf:Description/>
        </oboInOwl:hasDefinition>
        <oboInOwl:hasDefinition>
            <rdf:Description/>
        </oboInOwl:hasDefinition>
        <oboInOwl:hasDefinition>
            <rdf:Description/>
        </oboInOwl:hasDefinition>
        <oboInOwl:hasDefinition>
            <rdf:Description/>
        </oboInOwl:hasDefinition>
        <oboInOwl:hasExactSynonym>
            <rdf:Description/>
        </oboInOwl:hasExactSynonym>
    </rdf:Description>
    


    <!-- http://purl.org/obo/owl/UO#UO_0000005 -->

    <rdf:Description rdf:about="http://purl.org/obo/owl/UO#UO_0000005">
        <owl:equivalentClass rdf:resource="http://www.bioassayontology.org/bao#BAO_0190002"/>
        <rdfs:subClassOf rdf:resource="http://www.bioassayontology.org/bao#BAO_0000077"/>
        <oboInOwl:inSubset rdf:resource="http://purl.org/obo/owl/obo#unit_group_slim"/>
        <oboInOwl:hasExactSynonym>
            <rdf:Description/>
        </oboInOwl:hasExactSynonym>
        <oboInOwl:hasExactSynonym>
            <rdf:Description/>
        </oboInOwl:hasExactSynonym>
        <oboInOwl:hasDefinition>
            <rdf:Description/>
        </oboInOwl:hasDefinition>
        <oboInOwl:hasExactSynonym>
            <rdf:Description/>
        </oboInOwl:hasExactSynonym>
        <oboInOwl:hasExactSynonym>
            <rdf:Description/>
        </oboInOwl:hasExactSynonym>
        <oboInOwl:hasExactSynonym>
            <rdf:Description/>
        </oboInOwl:hasExactSynonym>
        <oboInOwl:hasExactSynonym>
            <rdf:Description/>
        </oboInOwl:hasExactSynonym>
        <oboInOwl:hasExactSynonym>
            <rdf:Description/>
        </oboInOwl:hasExactSynonym>
        <oboInOwl:hasExactSynonym>
            <rdf:Description/>
        </oboInOwl:hasExactSynonym>
        <oboInOwl:hasExactSynonym>
            <rdf:Description/>
        </oboInOwl:hasExactSynonym>
        <oboInOwl:hasExactSynonym>
            <rdf:Description/>
        </oboInOwl:hasExactSynonym>
        <oboInOwl:hasExactSynonym>
            <rdf:Description/>
        </oboInOwl:hasExactSynonym>
        <oboInOwl:hasExactSynonym>
            <rdf:Description/>
        </oboInOwl:hasExactSynonym>
        <oboInOwl:hasExactSynonym>
            <rdf:Description/>
        </oboInOwl:hasExactSynonym>
        <oboInOwl:hasExactSynonym>
            <rdf:Description/>
        </oboInOwl:hasExactSynonym>
        <oboInOwl:hasDefinition>
            <rdf:Description/>
        </oboInOwl:hasDefinition>
        <oboInOwl:hasExactSynonym>
            <rdf:Description/>
        </oboInOwl:hasExactSynonym>
        <oboInOwl:hasExactSynonym>
            <rdf:Description/>
        </oboInOwl:hasExactSynonym>
        <oboInOwl:hasExactSynonym>
            <rdf:Description/>
        </oboInOwl:hasExactSynonym>
        <oboInOwl:hasExactSynonym>
            <rdf:Description/>
        </oboInOwl:hasExactSynonym>
        <oboInOwl:hasDefinition>
            <rdf:Description/>
        </oboInOwl:hasDefinition>
        <oboInOwl:hasDefinition>
            <rdf:Description/>
        </oboInOwl:hasDefinition>
        <oboInOwl:hasDefinition>
            <rdf:Description/>
        </oboInOwl:hasDefinition>
        <oboInOwl:hasDefinition>
            <rdf:Description/>
        </oboInOwl:hasDefinition>
        <oboInOwl:hasDefinition>
            <rdf:Description/>
        </oboInOwl:hasDefinition>
        <oboInOwl:hasDefinition>
            <rdf:Description/>
        </oboInOwl:hasDefinition>
        <oboInOwl:hasDefinition>
            <rdf:Description/>
        </oboInOwl:hasDefinition>
        <oboInOwl:hasDefinition>
            <rdf:Description/>
        </oboInOwl:hasDefinition>
        <oboInOwl:hasDefinition>
            <rdf:Description/>
        </oboInOwl:hasDefinition>
        <oboInOwl:hasDefinition>
            <rdf:Description/>
        </oboInOwl:hasDefinition>
        <oboInOwl:hasDefinition>
            <rdf:Description/>
        </oboInOwl:hasDefinition>
        <oboInOwl:hasExactSynonym>
            <rdf:Description/>
        </oboInOwl:hasExactSynonym>
        <oboInOwl:hasExactSynonym>
            <rdf:Description/>
        </oboInOwl:hasExactSynonym>
        <oboInOwl:hasExactSynonym>
            <rdf:Description/>
        </oboInOwl:hasExactSynonym>
        <oboInOwl:hasDefinition>
            <rdf:Description/>
        </oboInOwl:hasDefinition>
        <oboInOwl:hasExactSynonym>
            <rdf:Description/>
        </oboInOwl:hasExactSynonym>
        <oboInOwl:hasExactSynonym>
            <rdf:Description/>
        </oboInOwl:hasExactSynonym>
        <oboInOwl:hasExactSynonym>
            <rdf:Description/>
        </oboInOwl:hasExactSynonym>
        <oboInOwl:hasExactSynonym>
            <rdf:Description/>
        </oboInOwl:hasExactSynonym>
        <oboInOwl:hasExactSynonym>
            <rdf:Description/>
        </oboInOwl:hasExactSynonym>
        <oboInOwl:hasExactSynonym>
            <rdf:Description/>
        </oboInOwl:hasExactSynonym>
        <oboInOwl:hasDefinition>
            <rdf:Description/>
        </oboInOwl:hasDefinition>
        <oboInOwl:hasDefinition>
            <rdf:Description/>
        </oboInOwl:hasDefinition>
        <oboInOwl:hasDefinition>
            <rdf:Description/>
        </oboInOwl:hasDefinition>
        <oboInOwl:hasDefinition>
            <rdf:Description/>
        </oboInOwl:hasDefinition>
        <oboInOwl:hasDefinition>
            <rdf:Description/>
        </oboInOwl:hasDefinition>
        <oboInOwl:hasDefinition>
            <rdf:Description/>
        </oboInOwl:hasDefinition>
        <oboInOwl:hasExactSynonym>
            <rdf:Description/>
        </oboInOwl:hasExactSynonym>
        <oboInOwl:hasDefinition>
            <rdf:Description/>
        </oboInOwl:hasDefinition>
        <oboInOwl:hasDefinition>
            <rdf:Description/>
        </oboInOwl:hasDefinition>
        <oboInOwl:hasDefinition>
            <rdf:Description/>
        </oboInOwl:hasDefinition>
        <oboInOwl:hasDefinition>
            <rdf:Description/>
        </oboInOwl:hasDefinition>
        <oboInOwl:hasDefinition>
            <rdf:Description/>
        </oboInOwl:hasDefinition>
        <oboInOwl:hasDefinition>
            <rdf:Description/>
        </oboInOwl:hasDefinition>
        <oboInOwl:hasDefinition>
            <rdf:Description/>
        </oboInOwl:hasDefinition>
        <oboInOwl:hasDefinition>
            <rdf:Description/>
        </oboInOwl:hasDefinition>
        <oboInOwl:hasDefinition>
            <rdf:Description/>
        </oboInOwl:hasDefinition>
        <oboInOwl:hasDefinition>
            <rdf:Description/>
        </oboInOwl:hasDefinition>
        <oboInOwl:hasExactSynonym>
            <rdf:Description/>
        </oboInOwl:hasExactSynonym>
        <oboInOwl:hasExactSynonym>
            <rdf:Description/>
        </oboInOwl:hasExactSynonym>
        <oboInOwl:hasDefinition>
            <rdf:Description/>
        </oboInOwl:hasDefinition>
        <oboInOwl:hasDefinition>
            <rdf:Description/>
        </oboInOwl:hasDefinition>
        <oboInOwl:hasDefinition>
            <rdf:Description/>
        </oboInOwl:hasDefinition>
        <oboInOwl:hasExactSynonym>
            <rdf:Description/>
        </oboInOwl:hasExactSynonym>
        <oboInOwl:hasDefinition>
            <rdf:Description/>
        </oboInOwl:hasDefinition>
        <oboInOwl:hasDefinition>
            <rdf:Description/>
        </oboInOwl:hasDefinition>
        <oboInOwl:hasDefinition>
            <rdf:Description/>
        </oboInOwl:hasDefinition>
        <oboInOwl:hasDefinition>
            <rdf:Description/>
        </oboInOwl:hasDefinition>
        <oboInOwl:hasDefinition>
            <rdf:Description/>
        </oboInOwl:hasDefinition>
        <oboInOwl:hasDefinition>
            <rdf:Description/>
        </oboInOwl:hasDefinition>
        <oboInOwl:hasExactSynonym>
            <rdf:Description/>
        </oboInOwl:hasExactSynonym>
        <oboInOwl:hasExactSynonym>
            <rdf:Description/>
        </oboInOwl:hasExactSynonym>
        <oboInOwl:hasExactSynonym>
            <rdf:Description/>
        </oboInOwl:hasExactSynonym>
        <oboInOwl:hasExactSynonym>
            <rdf:Description/>
        </oboInOwl:hasExactSynonym>
        <oboInOwl:hasExactSynonym>
            <rdf:Description/>
        </oboInOwl:hasExactSynonym>
        <oboInOwl:hasExactSynonym>
            <rdf:Description/>
        </oboInOwl:hasExactSynonym>
        <oboInOwl:hasDefinition>
            <rdf:Description/>
        </oboInOwl:hasDefinition>
        <oboInOwl:hasExactSynonym>
            <rdf:Description/>
        </oboInOwl:hasExactSynonym>
        <oboInOwl:hasDefinition>
            <rdf:Description/>
        </oboInOwl:hasDefinition>
        <oboInOwl:hasExactSynonym>
            <rdf:Description/>
        </oboInOwl:hasExactSynonym>
        <oboInOwl:hasExactSynonym>
            <rdf:Description/>
        </oboInOwl:hasExactSynonym>
        <oboInOwl:hasDefinition>
            <rdf:Description/>
        </oboInOwl:hasDefinition>
        <oboInOwl:hasDefinition>
            <rdf:Description/>
        </oboInOwl:hasDefinition>
        <oboInOwl:hasExactSynonym>
            <rdf:Description/>
        </oboInOwl:hasExactSynonym>
        <oboInOwl:hasExactSynonym>
            <rdf:Description/>
        </oboInOwl:hasExactSynonym>
        <oboInOwl:hasExactSynonym>
            <rdf:Description/>
        </oboInOwl:hasExactSynonym>
        <oboInOwl:hasDefinition>
            <rdf:Description/>
        </oboInOwl:hasDefinition>
        <oboInOwl:hasDefinition>
            <rdf:Description/>
        </oboInOwl:hasDefinition>
        <oboInOwl:hasDefinition>
            <rdf:Description/>
        </oboInOwl:hasDefinition>
        <oboInOwl:hasDefinition>
            <rdf:Description/>
        </oboInOwl:hasDefinition>
        <oboInOwl:hasExactSynonym>
            <rdf:Description/>
        </oboInOwl:hasExactSynonym>
        <oboInOwl:hasExactSynonym>
            <rdf:Description/>
        </oboInOwl:hasExactSynonym>
        <oboInOwl:hasExactSynonym>
            <rdf:Description/>
        </oboInOwl:hasExactSynonym>
        <oboInOwl:hasExactSynonym>
            <rdf:Description/>
        </oboInOwl:hasExactSynonym>
    </rdf:Description>
    


    <!-- http://purl.org/obo/owl/UO#UO_0000051 -->

    <rdf:Description rdf:about="http://purl.org/obo/owl/UO#UO_0000051">
        <owl:equivalentClass rdf:resource="http://www.bioassayontology.org/bao#BAO_0190000"/>
        <rdfs:subClassOf rdf:resource="http://www.bioassayontology.org/bao#BAO_0000077"/>
        <oboInOwl:inSubset rdf:resource="http://purl.org/obo/owl/obo#unit_group_slim"/>
        <oboInOwl:hasDefinition>
            <rdf:Description/>
        </oboInOwl:hasDefinition>
        <oboInOwl:hasDefinition>
            <rdf:Description/>
        </oboInOwl:hasDefinition>
        <oboInOwl:hasDefinition>
            <rdf:Description/>
        </oboInOwl:hasDefinition>
        <oboInOwl:hasDefinition>
            <rdf:Description/>
        </oboInOwl:hasDefinition>
        <oboInOwl:hasDefinition>
            <rdf:Description/>
        </oboInOwl:hasDefinition>
        <oboInOwl:hasDefinition>
            <rdf:Description/>
        </oboInOwl:hasDefinition>
        <oboInOwl:hasDefinition>
            <rdf:Description/>
        </oboInOwl:hasDefinition>
        <oboInOwl:hasDefinition>
            <rdf:Description/>
        </oboInOwl:hasDefinition>
        <oboInOwl:hasDefinition>
            <rdf:Description/>
        </oboInOwl:hasDefinition>
        <oboInOwl:hasDefinition>
            <rdf:Description/>
        </oboInOwl:hasDefinition>
        <oboInOwl:hasDefinition>
            <rdf:Description/>
        </oboInOwl:hasDefinition>
        <oboInOwl:hasDefinition>
            <rdf:Description/>
        </oboInOwl:hasDefinition>
        <oboInOwl:hasDefinition>
            <rdf:Description/>
        </oboInOwl:hasDefinition>
        <oboInOwl:hasDefinition>
            <rdf:Description/>
        </oboInOwl:hasDefinition>
        <oboInOwl:hasDefinition>
            <rdf:Description/>
        </oboInOwl:hasDefinition>
        <oboInOwl:hasDefinition>
            <rdf:Description/>
        </oboInOwl:hasDefinition>
        <oboInOwl:hasDefinition>
            <rdf:Description/>
        </oboInOwl:hasDefinition>
        <oboInOwl:hasDefinition>
            <rdf:Description/>
        </oboInOwl:hasDefinition>
        <oboInOwl:hasDefinition>
            <rdf:Description/>
        </oboInOwl:hasDefinition>
        <oboInOwl:hasDefinition>
            <rdf:Description/>
        </oboInOwl:hasDefinition>
        <oboInOwl:hasDefinition>
            <rdf:Description/>
        </oboInOwl:hasDefinition>
        <oboInOwl:hasDefinition>
            <rdf:Description/>
        </oboInOwl:hasDefinition>
        <oboInOwl:hasDefinition>
            <rdf:Description/>
        </oboInOwl:hasDefinition>
        <oboInOwl:hasDefinition>
            <rdf:Description/>
        </oboInOwl:hasDefinition>
        <oboInOwl:hasDefinition>
            <rdf:Description/>
        </oboInOwl:hasDefinition>
        <oboInOwl:hasDefinition>
            <rdf:Description/>
        </oboInOwl:hasDefinition>
        <oboInOwl:hasDefinition>
            <rdf:Description/>
        </oboInOwl:hasDefinition>
        <oboInOwl:hasDefinition>
            <rdf:Description/>
        </oboInOwl:hasDefinition>
        <oboInOwl:hasDefinition>
            <rdf:Description/>
        </oboInOwl:hasDefinition>
        <oboInOwl:hasDefinition>
            <rdf:Description/>
        </oboInOwl:hasDefinition>
        <oboInOwl:hasDefinition>
            <rdf:Description/>
        </oboInOwl:hasDefinition>
        <oboInOwl:hasDefinition>
            <rdf:Description/>
        </oboInOwl:hasDefinition>
        <oboInOwl:hasDefinition>
            <rdf:Description/>
        </oboInOwl:hasDefinition>
        <oboInOwl:hasDefinition>
            <rdf:Description/>
        </oboInOwl:hasDefinition>
        <oboInOwl:hasDefinition>
            <rdf:Description/>
        </oboInOwl:hasDefinition>
        <oboInOwl:hasDefinition>
            <rdf:Description/>
        </oboInOwl:hasDefinition>
        <oboInOwl:hasDefinition>
            <rdf:Description/>
        </oboInOwl:hasDefinition>
        <oboInOwl:hasDefinition>
            <rdf:Description/>
        </oboInOwl:hasDefinition>
        <oboInOwl:hasDefinition>
            <rdf:Description/>
        </oboInOwl:hasDefinition>
        <oboInOwl:hasDefinition>
            <rdf:Description/>
        </oboInOwl:hasDefinition>
        <oboInOwl:hasDefinition>
            <rdf:Description/>
        </oboInOwl:hasDefinition>
        <oboInOwl:hasDefinition>
            <rdf:Description/>
        </oboInOwl:hasDefinition>
        <oboInOwl:hasDefinition>
            <rdf:Description/>
        </oboInOwl:hasDefinition>
        <oboInOwl:hasDefinition>
            <rdf:Description/>
        </oboInOwl:hasDefinition>
        <oboInOwl:hasDefinition>
            <rdf:Description/>
        </oboInOwl:hasDefinition>
        <oboInOwl:hasDefinition>
            <rdf:Description/>
        </oboInOwl:hasDefinition>
        <oboInOwl:hasDefinition>
            <rdf:Description/>
        </oboInOwl:hasDefinition>
    </rdf:Description>
    


    <!-- http://purl.org/obo/owl/UO#UO_0000061 -->

    <rdf:Description rdf:about="http://purl.org/obo/owl/UO#UO_0000061">
        <oboInOwl:inSubset rdf:resource="http://purl.org/obo/owl/obo#unit_group_slim"/>
        <oboInOwl:hasDefinition>
            <rdf:Description/>
        </oboInOwl:hasDefinition>
        <oboInOwl:hasDefinition>
            <rdf:Description/>
        </oboInOwl:hasDefinition>
        <oboInOwl:hasDefinition>
            <rdf:Description/>
        </oboInOwl:hasDefinition>
        <oboInOwl:hasDefinition>
            <rdf:Description/>
        </oboInOwl:hasDefinition>
        <oboInOwl:hasDefinition>
            <rdf:Description/>
        </oboInOwl:hasDefinition>
        <oboInOwl:hasDefinition>
            <rdf:Description/>
        </oboInOwl:hasDefinition>
        <oboInOwl:hasDefinition>
            <rdf:Description/>
        </oboInOwl:hasDefinition>
        <oboInOwl:hasDefinition>
            <rdf:Description/>
        </oboInOwl:hasDefinition>
        <oboInOwl:hasDefinition>
            <rdf:Description/>
        </oboInOwl:hasDefinition>
        <oboInOwl:hasDefinition>
            <rdf:Description/>
        </oboInOwl:hasDefinition>
        <oboInOwl:hasDefinition>
            <rdf:Description/>
        </oboInOwl:hasDefinition>
        <oboInOwl:hasDefinition>
            <rdf:Description/>
        </oboInOwl:hasDefinition>
        <oboInOwl:hasDefinition>
            <rdf:Description/>
        </oboInOwl:hasDefinition>
        <oboInOwl:hasDefinition>
            <rdf:Description/>
        </oboInOwl:hasDefinition>
        <oboInOwl:hasDefinition>
            <rdf:Description/>
        </oboInOwl:hasDefinition>
        <oboInOwl:hasDefinition>
            <rdf:Description/>
        </oboInOwl:hasDefinition>
        <oboInOwl:hasDefinition>
            <rdf:Description/>
        </oboInOwl:hasDefinition>
        <oboInOwl:hasDefinition>
            <rdf:Description/>
        </oboInOwl:hasDefinition>
        <oboInOwl:hasDefinition>
            <rdf:Description/>
        </oboInOwl:hasDefinition>
        <oboInOwl:hasDefinition>
            <rdf:Description/>
        </oboInOwl:hasDefinition>
        <oboInOwl:hasDefinition>
            <rdf:Description/>
        </oboInOwl:hasDefinition>
        <oboInOwl:hasDefinition>
            <rdf:Description/>
        </oboInOwl:hasDefinition>
        <oboInOwl:hasDefinition>
            <rdf:Description/>
        </oboInOwl:hasDefinition>
        <oboInOwl:hasDefinition>
            <rdf:Description/>
        </oboInOwl:hasDefinition>
        <oboInOwl:hasDefinition>
            <rdf:Description/>
        </oboInOwl:hasDefinition>
        <oboInOwl:hasDefinition>
            <rdf:Description/>
        </oboInOwl:hasDefinition>
        <oboInOwl:hasDefinition>
            <rdf:Description/>
        </oboInOwl:hasDefinition>
        <oboInOwl:hasDefinition>
            <rdf:Description/>
        </oboInOwl:hasDefinition>
        <oboInOwl:hasDefinition>
            <rdf:Description/>
        </oboInOwl:hasDefinition>
        <oboInOwl:hasDefinition>
            <rdf:Description/>
        </oboInOwl:hasDefinition>
        <oboInOwl:hasDefinition>
            <rdf:Description/>
        </oboInOwl:hasDefinition>
        <oboInOwl:hasDefinition>
            <rdf:Description/>
        </oboInOwl:hasDefinition>
        <oboInOwl:hasDefinition>
            <rdf:Description/>
        </oboInOwl:hasDefinition>
        <oboInOwl:hasDefinition>
            <rdf:Description/>
        </oboInOwl:hasDefinition>
        <oboInOwl:hasDefinition>
            <rdf:Description/>
        </oboInOwl:hasDefinition>
        <oboInOwl:hasDefinition>
            <rdf:Description/>
        </oboInOwl:hasDefinition>
        <oboInOwl:hasDefinition>
            <rdf:Description/>
        </oboInOwl:hasDefinition>
        <oboInOwl:hasDefinition>
            <rdf:Description/>
        </oboInOwl:hasDefinition>
        <oboInOwl:hasDefinition>
            <rdf:Description/>
        </oboInOwl:hasDefinition>
        <oboInOwl:hasDefinition>
            <rdf:Description/>
        </oboInOwl:hasDefinition>
        <oboInOwl:hasDefinition>
            <rdf:Description/>
        </oboInOwl:hasDefinition>
        <oboInOwl:hasDefinition>
            <rdf:Description/>
        </oboInOwl:hasDefinition>
        <oboInOwl:hasDefinition>
            <rdf:Description/>
        </oboInOwl:hasDefinition>
        <oboInOwl:hasDefinition>
            <rdf:Description/>
        </oboInOwl:hasDefinition>
        <oboInOwl:hasDefinition>
            <rdf:Description/>
        </oboInOwl:hasDefinition>
        <oboInOwl:hasDefinition>
            <rdf:Description/>
        </oboInOwl:hasDefinition>
        <oboInOwl:hasDefinition>
            <rdf:Description/>
        </oboInOwl:hasDefinition>
    </rdf:Description>
    


    <!-- http://purl.org/obo/owl/UO#UO_0000105 -->

    <rdf:Description rdf:about="http://purl.org/obo/owl/UO#UO_0000105">
        <rdfs:subClassOf rdf:resource="http://www.bioassayontology.org/bao#BAO_0000077"/>
        <oboInOwl:inSubset rdf:resource="http://purl.org/obo/owl/obo#unit_group_slim"/>
        <oboInOwl:hasDefinition>
            <rdf:Description/>
        </oboInOwl:hasDefinition>
        <oboInOwl:hasDefinition>
            <rdf:Description/>
        </oboInOwl:hasDefinition>
        <oboInOwl:hasDefinition>
            <rdf:Description/>
        </oboInOwl:hasDefinition>
        <oboInOwl:hasDefinition>
            <rdf:Description/>
        </oboInOwl:hasDefinition>
        <oboInOwl:hasDefinition>
            <rdf:Description/>
        </oboInOwl:hasDefinition>
        <oboInOwl:hasDefinition>
            <rdf:Description/>
        </oboInOwl:hasDefinition>
        <oboInOwl:hasDefinition>
            <rdf:Description/>
        </oboInOwl:hasDefinition>
        <oboInOwl:hasDefinition>
            <rdf:Description/>
        </oboInOwl:hasDefinition>
        <oboInOwl:hasDefinition>
            <rdf:Description/>
        </oboInOwl:hasDefinition>
        <oboInOwl:hasDefinition>
            <rdf:Description/>
        </oboInOwl:hasDefinition>
        <oboInOwl:hasDefinition>
            <rdf:Description/>
        </oboInOwl:hasDefinition>
        <oboInOwl:hasDefinition>
            <rdf:Description/>
        </oboInOwl:hasDefinition>
        <oboInOwl:hasDefinition>
            <rdf:Description/>
        </oboInOwl:hasDefinition>
        <oboInOwl:hasDefinition>
            <rdf:Description/>
        </oboInOwl:hasDefinition>
        <oboInOwl:hasDefinition>
            <rdf:Description/>
        </oboInOwl:hasDefinition>
        <oboInOwl:hasDefinition>
            <rdf:Description/>
        </oboInOwl:hasDefinition>
        <oboInOwl:hasDefinition>
            <rdf:Description/>
        </oboInOwl:hasDefinition>
        <oboInOwl:hasDefinition>
            <rdf:Description/>
        </oboInOwl:hasDefinition>
        <oboInOwl:hasDefinition>
            <rdf:Description/>
        </oboInOwl:hasDefinition>
        <oboInOwl:hasDefinition>
            <rdf:Description/>
        </oboInOwl:hasDefinition>
        <oboInOwl:hasDefinition>
            <rdf:Description/>
        </oboInOwl:hasDefinition>
        <oboInOwl:hasDefinition>
            <rdf:Description/>
        </oboInOwl:hasDefinition>
        <oboInOwl:hasDefinition>
            <rdf:Description/>
        </oboInOwl:hasDefinition>
        <oboInOwl:hasDefinition>
            <rdf:Description/>
        </oboInOwl:hasDefinition>
        <oboInOwl:hasDefinition>
            <rdf:Description/>
        </oboInOwl:hasDefinition>
        <oboInOwl:hasDefinition>
            <rdf:Description/>
        </oboInOwl:hasDefinition>
        <oboInOwl:hasDefinition>
            <rdf:Description/>
        </oboInOwl:hasDefinition>
        <oboInOwl:hasDefinition>
            <rdf:Description/>
        </oboInOwl:hasDefinition>
        <oboInOwl:hasDefinition>
            <rdf:Description/>
        </oboInOwl:hasDefinition>
        <oboInOwl:hasDefinition>
            <rdf:Description/>
        </oboInOwl:hasDefinition>
        <oboInOwl:hasDefinition>
            <rdf:Description/>
        </oboInOwl:hasDefinition>
        <oboInOwl:hasDefinition>
            <rdf:Description/>
        </oboInOwl:hasDefinition>
        <oboInOwl:hasDefinition>
            <rdf:Description/>
        </oboInOwl:hasDefinition>
        <oboInOwl:hasDefinition>
            <rdf:Description/>
        </oboInOwl:hasDefinition>
        <oboInOwl:hasDefinition>
            <rdf:Description/>
        </oboInOwl:hasDefinition>
        <oboInOwl:hasDefinition>
            <rdf:Description/>
        </oboInOwl:hasDefinition>
        <oboInOwl:hasDefinition>
            <rdf:Description/>
        </oboInOwl:hasDefinition>
        <oboInOwl:hasDefinition>
            <rdf:Description/>
        </oboInOwl:hasDefinition>
        <oboInOwl:hasDefinition>
            <rdf:Description/>
        </oboInOwl:hasDefinition>
        <oboInOwl:hasDefinition>
            <rdf:Description/>
        </oboInOwl:hasDefinition>
        <oboInOwl:hasDefinition>
            <rdf:Description/>
        </oboInOwl:hasDefinition>
        <oboInOwl:hasDefinition>
            <rdf:Description/>
        </oboInOwl:hasDefinition>
        <oboInOwl:hasDefinition>
            <rdf:Description/>
        </oboInOwl:hasDefinition>
        <oboInOwl:hasDefinition>
            <rdf:Description/>
        </oboInOwl:hasDefinition>
        <oboInOwl:hasDefinition>
            <rdf:Description/>
        </oboInOwl:hasDefinition>
        <oboInOwl:hasDefinition>
            <rdf:Description/>
        </oboInOwl:hasDefinition>
        <oboInOwl:hasDefinition>
            <rdf:Description/>
        </oboInOwl:hasDefinition>
    </rdf:Description>
    


    <!-- http://purl.org/obo/owl/UO#UO_0000186 -->

    <rdf:Description rdf:about="http://purl.org/obo/owl/UO#UO_0000186">
        <rdfs:subClassOf rdf:resource="http://www.bioassayontology.org/bao#BAO_0000077"/>
        <oboInOwl:inSubset rdf:resource="http://purl.org/obo/owl/obo#unit_group_slim"/>
        <oboInOwl:hasDefinition>
            <rdf:Description/>
        </oboInOwl:hasDefinition>
        <oboInOwl:hasDefinition>
            <rdf:Description/>
        </oboInOwl:hasDefinition>
        <oboInOwl:hasDefinition>
            <rdf:Description/>
        </oboInOwl:hasDefinition>
        <oboInOwl:hasDefinition>
            <rdf:Description/>
        </oboInOwl:hasDefinition>
        <oboInOwl:hasDefinition>
            <rdf:Description/>
        </oboInOwl:hasDefinition>
        <oboInOwl:hasDefinition>
            <rdf:Description/>
        </oboInOwl:hasDefinition>
        <oboInOwl:hasDefinition>
            <rdf:Description/>
        </oboInOwl:hasDefinition>
        <oboInOwl:hasDefinition>
            <rdf:Description/>
        </oboInOwl:hasDefinition>
        <oboInOwl:hasDefinition>
            <rdf:Description/>
        </oboInOwl:hasDefinition>
        <oboInOwl:hasDefinition>
            <rdf:Description/>
        </oboInOwl:hasDefinition>
        <oboInOwl:hasDefinition>
            <rdf:Description/>
        </oboInOwl:hasDefinition>
        <oboInOwl:hasDefinition>
            <rdf:Description/>
        </oboInOwl:hasDefinition>
        <oboInOwl:hasDefinition>
            <rdf:Description/>
        </oboInOwl:hasDefinition>
        <oboInOwl:hasDefinition>
            <rdf:Description/>
        </oboInOwl:hasDefinition>
        <oboInOwl:hasDefinition>
            <rdf:Description/>
        </oboInOwl:hasDefinition>
        <oboInOwl:hasDefinition>
            <rdf:Description/>
        </oboInOwl:hasDefinition>
        <oboInOwl:hasDefinition>
            <rdf:Description/>
        </oboInOwl:hasDefinition>
        <oboInOwl:hasDefinition>
            <rdf:Description/>
        </oboInOwl:hasDefinition>
        <oboInOwl:hasDefinition>
            <rdf:Description/>
        </oboInOwl:hasDefinition>
        <oboInOwl:hasDefinition>
            <rdf:Description/>
        </oboInOwl:hasDefinition>
        <oboInOwl:hasDefinition>
            <rdf:Description/>
        </oboInOwl:hasDefinition>
        <oboInOwl:hasDefinition>
            <rdf:Description/>
        </oboInOwl:hasDefinition>
        <oboInOwl:hasDefinition>
            <rdf:Description/>
        </oboInOwl:hasDefinition>
        <oboInOwl:hasDefinition>
            <rdf:Description/>
        </oboInOwl:hasDefinition>
        <oboInOwl:hasDefinition>
            <rdf:Description/>
        </oboInOwl:hasDefinition>
        <oboInOwl:hasDefinition>
            <rdf:Description/>
        </oboInOwl:hasDefinition>
        <oboInOwl:hasDefinition>
            <rdf:Description/>
        </oboInOwl:hasDefinition>
        <oboInOwl:hasDefinition>
            <rdf:Description/>
        </oboInOwl:hasDefinition>
        <oboInOwl:hasDefinition>
            <rdf:Description/>
        </oboInOwl:hasDefinition>
        <oboInOwl:hasDefinition>
            <rdf:Description/>
        </oboInOwl:hasDefinition>
        <oboInOwl:hasDefinition>
            <rdf:Description/>
        </oboInOwl:hasDefinition>
        <oboInOwl:hasDefinition>
            <rdf:Description/>
        </oboInOwl:hasDefinition>
        <oboInOwl:hasDefinition>
            <rdf:Description/>
        </oboInOwl:hasDefinition>
        <oboInOwl:hasDefinition>
            <rdf:Description/>
        </oboInOwl:hasDefinition>
        <oboInOwl:hasDefinition>
            <rdf:Description/>
        </oboInOwl:hasDefinition>
        <oboInOwl:hasDefinition>
            <rdf:Description/>
        </oboInOwl:hasDefinition>
        <oboInOwl:hasDefinition>
            <rdf:Description/>
        </oboInOwl:hasDefinition>
        <oboInOwl:hasDefinition>
            <rdf:Description/>
        </oboInOwl:hasDefinition>
        <oboInOwl:hasDefinition>
            <rdf:Description/>
        </oboInOwl:hasDefinition>
        <oboInOwl:hasDefinition>
            <rdf:Description/>
        </oboInOwl:hasDefinition>
        <oboInOwl:hasDefinition>
            <rdf:Description/>
        </oboInOwl:hasDefinition>
        <oboInOwl:hasDefinition>
            <rdf:Description/>
        </oboInOwl:hasDefinition>
        <oboInOwl:hasDefinition>
            <rdf:Description/>
        </oboInOwl:hasDefinition>
        <oboInOwl:hasDefinition>
            <rdf:Description/>
        </oboInOwl:hasDefinition>
        <oboInOwl:hasDefinition>
            <rdf:Description/>
        </oboInOwl:hasDefinition>
        <oboInOwl:hasDefinition>
            <rdf:Description/>
        </oboInOwl:hasDefinition>
        <oboInOwl:hasDefinition>
            <rdf:Description/>
        </oboInOwl:hasDefinition>
    </rdf:Description>
    


    <!-- http://purl.org/obo/owl/UO#UO_0000190 -->

    <rdf:Description rdf:about="http://purl.org/obo/owl/UO#UO_0000190">
        <owl:equivalentClass rdf:resource="http://www.bioassayontology.org/bao#BAO_0190001"/>
        <oboInOwl:inSubset rdf:resource="http://purl.org/obo/owl/obo#unit_group_slim"/>
        <oboInOwl:hasDefinition>
            <rdf:Description/>
        </oboInOwl:hasDefinition>
        <oboInOwl:hasDefinition>
            <rdf:Description/>
        </oboInOwl:hasDefinition>
        <oboInOwl:hasDefinition>
            <rdf:Description/>
        </oboInOwl:hasDefinition>
        <oboInOwl:hasDefinition>
            <rdf:Description/>
        </oboInOwl:hasDefinition>
        <oboInOwl:hasDefinition>
            <rdf:Description/>
        </oboInOwl:hasDefinition>
        <oboInOwl:hasDefinition>
            <rdf:Description/>
        </oboInOwl:hasDefinition>
        <oboInOwl:hasDefinition>
            <rdf:Description/>
        </oboInOwl:hasDefinition>
        <oboInOwl:hasDefinition>
            <rdf:Description/>
        </oboInOwl:hasDefinition>
        <oboInOwl:hasDefinition>
            <rdf:Description/>
        </oboInOwl:hasDefinition>
        <oboInOwl:hasDefinition>
            <rdf:Description/>
        </oboInOwl:hasDefinition>
        <oboInOwl:hasDefinition>
            <rdf:Description/>
        </oboInOwl:hasDefinition>
        <oboInOwl:hasDefinition>
            <rdf:Description/>
        </oboInOwl:hasDefinition>
        <oboInOwl:hasDefinition>
            <rdf:Description/>
        </oboInOwl:hasDefinition>
        <oboInOwl:hasDefinition>
            <rdf:Description/>
        </oboInOwl:hasDefinition>
        <oboInOwl:hasDefinition>
            <rdf:Description/>
        </oboInOwl:hasDefinition>
        <oboInOwl:hasDefinition>
            <rdf:Description/>
        </oboInOwl:hasDefinition>
        <oboInOwl:hasDefinition>
            <rdf:Description/>
        </oboInOwl:hasDefinition>
        <oboInOwl:hasDefinition>
            <rdf:Description/>
        </oboInOwl:hasDefinition>
        <oboInOwl:hasDefinition>
            <rdf:Description/>
        </oboInOwl:hasDefinition>
        <oboInOwl:hasDefinition>
            <rdf:Description/>
        </oboInOwl:hasDefinition>
        <oboInOwl:hasDefinition>
            <rdf:Description/>
        </oboInOwl:hasDefinition>
        <oboInOwl:hasDefinition>
            <rdf:Description/>
        </oboInOwl:hasDefinition>
        <oboInOwl:hasDefinition>
            <rdf:Description/>
        </oboInOwl:hasDefinition>
        <oboInOwl:hasDefinition>
            <rdf:Description/>
        </oboInOwl:hasDefinition>
        <oboInOwl:hasDefinition>
            <rdf:Description/>
        </oboInOwl:hasDefinition>
        <oboInOwl:hasDefinition>
            <rdf:Description/>
        </oboInOwl:hasDefinition>
        <oboInOwl:hasDefinition>
            <rdf:Description/>
        </oboInOwl:hasDefinition>
        <oboInOwl:hasDefinition>
            <rdf:Description/>
        </oboInOwl:hasDefinition>
        <oboInOwl:hasDefinition>
            <rdf:Description/>
        </oboInOwl:hasDefinition>
        <oboInOwl:hasDefinition>
            <rdf:Description/>
        </oboInOwl:hasDefinition>
        <oboInOwl:hasDefinition>
            <rdf:Description/>
        </oboInOwl:hasDefinition>
        <oboInOwl:hasDefinition>
            <rdf:Description/>
        </oboInOwl:hasDefinition>
        <oboInOwl:hasDefinition>
            <rdf:Description/>
        </oboInOwl:hasDefinition>
        <oboInOwl:hasDefinition>
            <rdf:Description/>
        </oboInOwl:hasDefinition>
        <oboInOwl:hasDefinition>
            <rdf:Description/>
        </oboInOwl:hasDefinition>
        <oboInOwl:hasDefinition>
            <rdf:Description/>
        </oboInOwl:hasDefinition>
        <oboInOwl:hasDefinition>
            <rdf:Description/>
        </oboInOwl:hasDefinition>
        <oboInOwl:hasDefinition>
            <rdf:Description/>
        </oboInOwl:hasDefinition>
        <oboInOwl:hasDefinition>
            <rdf:Description/>
        </oboInOwl:hasDefinition>
        <oboInOwl:hasDefinition>
            <rdf:Description/>
        </oboInOwl:hasDefinition>
        <oboInOwl:hasDefinition>
            <rdf:Description/>
        </oboInOwl:hasDefinition>
        <oboInOwl:hasDefinition>
            <rdf:Description/>
        </oboInOwl:hasDefinition>
        <oboInOwl:hasDefinition>
            <rdf:Description/>
        </oboInOwl:hasDefinition>
        <oboInOwl:hasDefinition>
            <rdf:Description/>
        </oboInOwl:hasDefinition>
        <oboInOwl:hasDefinition>
            <rdf:Description/>
        </oboInOwl:hasDefinition>
        <oboInOwl:hasDefinition>
            <rdf:Description/>
        </oboInOwl:hasDefinition>
        <oboInOwl:hasDefinition>
            <rdf:Description/>
        </oboInOwl:hasDefinition>
    </rdf:Description>
    


    <!-- http://www.bioassayontology.org/bao#BAO_0000008 -->

    <rdf:Description rdf:about="http://www.bioassayontology.org/bao#BAO_0000008">
        <rdfs:subClassOf rdf:resource="http://www.bioassayontology.org/bao#BAO_0000026"/>
    </rdf:Description>
    


    <!-- http://www.bioassayontology.org/bao#BAO_0000011 -->

    <rdf:Description rdf:about="http://www.bioassayontology.org/bao#BAO_0000011">
        <rdfs:subClassOf rdf:resource="http://www.bioassayontology.org/bao#BAO_0003043"/>
    </rdf:Description>
    


    <!-- http://www.bioassayontology.org/bao#BAO_0000012 -->

    <owl:Class rdf:about="http://www.bioassayontology.org/bao#BAO_0000012">
        <rdfs:subClassOf>
            <owl:Restriction>
                <owl:onProperty rdf:resource="http://www.bioassayontology.org/bao#BAO_0003102"/>
                <owl:someValuesFrom rdf:resource="&obo;CHEBI_35225"/>
            </owl:Restriction>
        </rdfs:subClassOf>
    </owl:Class>
    


    <!-- http://www.bioassayontology.org/bao#BAO_0000021 -->

    <owl:Class rdf:about="http://www.bioassayontology.org/bao#BAO_0000021">
        <owl:equivalentClass>
            <owl:Restriction>
                <owl:onProperty rdf:resource="http://www.bioassayontology.org/bao#BAO_0002586"/>
                <owl:someValuesFrom rdf:resource="&obo;GO_0000279"/>
            </owl:Restriction>
        </owl:equivalentClass>
        <owl:equivalentClass>
            <owl:Restriction>
                <owl:onProperty rdf:resource="http://www.bioassayontology.org/bao#BAO_0000135"/>
                <owl:someValuesFrom rdf:resource="&obo;GO_0005764"/>
            </owl:Restriction>
        </owl:equivalentClass>
    </owl:Class>
    


    <!-- http://www.bioassayontology.org/bao#BAO_0000029 -->

    <rdf:Description rdf:about="http://www.bioassayontology.org/bao#BAO_0000029">
        <rdfs:subClassOf rdf:resource="http://www.bioassayontology.org/bao#BAO_0000026"/>
    </rdf:Description>
    


    <!-- http://www.bioassayontology.org/bao#BAO_0000037 -->

    <rdf:Description rdf:about="http://www.bioassayontology.org/bao#BAO_0000037">
        <rdfs:subClassOf rdf:resource="&obo;PATO_0002182"/>
    </rdf:Description>
    


    <!-- http://www.bioassayontology.org/bao#BAO_0000038 -->

    <rdf:Description rdf:about="http://www.bioassayontology.org/bao#BAO_0000038">
        <rdfs:subClassOf rdf:resource="&obo;PATO_0002182"/>
    </rdf:Description>
    


    <!-- http://www.bioassayontology.org/bao#BAO_0000047 -->

    <owl:Class rdf:about="http://www.bioassayontology.org/bao#BAO_0000047">
        <rdfs:subClassOf>
            <owl:Restriction>
                <owl:onProperty rdf:resource="http://www.bioassayontology.org/bao#BAO_0003102"/>
                <owl:someValuesFrom rdf:resource="&obo;CHEBI_51121"/>
            </owl:Restriction>
        </rdfs:subClassOf>
    </owl:Class>
    


    <!-- http://www.bioassayontology.org/bao#BAO_0000072 -->

    <rdf:Description rdf:about="http://www.bioassayontology.org/bao#BAO_0000072">
        <rdfs:subClassOf rdf:resource="&obo;CHEBI_33232"/>
    </rdf:Description>
    


    <!-- http://www.bioassayontology.org/bao#BAO_0000076 -->

    <rdf:Description rdf:about="http://www.bioassayontology.org/bao#BAO_0000076">
        <rdfs:subClassOf rdf:resource="http://www.bioassayontology.org/bao#BAO_0003043"/>
    </rdf:Description>
    


    <!-- http://www.bioassayontology.org/bao#BAO_0000089 -->

    <rdf:Description rdf:about="http://www.bioassayontology.org/bao#BAO_0000089">
        <rdfs:subClassOf rdf:resource="&obo;PATO_0001995"/>
    </rdf:Description>
    


    <!-- http://www.bioassayontology.org/bao#BAO_0000099 -->

    <rdf:Description rdf:about="http://www.bioassayontology.org/bao#BAO_0000099">
        <rdfs:subClassOf rdf:resource="&obo;PATO_0001396"/>
    </rdf:Description>
    


    <!-- http://www.bioassayontology.org/bao#BAO_0000101 -->

    <rdf:Description rdf:about="http://www.bioassayontology.org/bao#BAO_0000101">
        <rdfs:subClassOf rdf:resource="http://purl.org/obo/owl/UO#UO_0000061"/>
        <rdfs:subClassOf rdf:resource="http://purl.org/obo/owl/UO#UO_0000186"/>
    </rdf:Description>
    


    <!-- http://www.bioassayontology.org/bao#BAO_0000102 -->

    <rdf:Description rdf:about="http://www.bioassayontology.org/bao#BAO_0000102">
        <rdfs:subClassOf rdf:resource="http://purl.org/obo/owl/UO#UO_0000061"/>
        <rdfs:subClassOf rdf:resource="http://purl.org/obo/owl/UO#UO_0000186"/>
    </rdf:Description>
    


    <!-- http://www.bioassayontology.org/bao#BAO_0000105 -->

    <rdf:Description rdf:about="http://www.bioassayontology.org/bao#BAO_0000105">
        <rdfs:subClassOf rdf:resource="&obo;CHEBI_24432"/>
    </rdf:Description>
    


    <!-- http://www.bioassayontology.org/bao#BAO_0000115 -->

    <rdf:Description rdf:about="http://www.bioassayontology.org/bao#BAO_0000115">
        <rdfs:subClassOf>
            <owl:Restriction>
                <owl:onProperty rdf:resource="http://www.bioassayontology.org/bao#BAO_0003102"/>
                <owl:someValuesFrom rdf:resource="&obo;CHEBI_51121"/>
            </owl:Restriction>
        </rdfs:subClassOf>
    </rdf:Description>
    


    <!-- http://www.bioassayontology.org/bao#BAO_0000138 -->

    <rdf:Description rdf:about="http://www.bioassayontology.org/bao#BAO_0000138">
        <rdfs:subClassOf rdf:resource="&obo;PATO_0002182"/>
    </rdf:Description>
    


    <!-- http://www.bioassayontology.org/bao#BAO_0000139 -->

    <owl:Class rdf:about="http://www.bioassayontology.org/bao#BAO_0000139"/>
    


    <!-- http://www.bioassayontology.org/bao#BAO_0000141 -->

    <rdf:Description rdf:about="http://www.bioassayontology.org/bao#BAO_0000141">
        <owl:equivalentClass>
            <owl:Class>
                <owl:intersectionOf rdf:parseType="Collection">
                    <rdf:Description rdf:about="http://www.bioassayontology.org/bao#BAO_0000291"/>
                    <owl:Restriction>
                        <owl:onProperty rdf:resource="http://www.bioassayontology.org/bao#BAO_0002665"/>
                        <owl:someValuesFrom rdf:resource="http://www.bioassayontology.org/bao#BAO_0000776"/>
                    </owl:Restriction>
                    <owl:Restriction>
                        <owl:onProperty rdf:resource="http://www.bioassayontology.org/bao#BAO_0002665"/>
                        <owl:someValuesFrom rdf:resource="http://www.bioassayontology.org/bao#BAO_0003108"/>
                    </owl:Restriction>
                    <owl:Restriction>
                        <owl:onProperty rdf:resource="http://www.bioassayontology.org/bao#BAO_0003102"/>
                        <owl:someValuesFrom>
                            <owl:Class>
                                <owl:unionOf rdf:parseType="Collection">
                                    <rdf:Description rdf:about="http://www.bioassayontology.org/bao#BAO_0002001"/>
                                    <rdf:Description rdf:about="http://www.bioassayontology.org/bao#BAO_0002030"/>
                                    <rdf:Description rdf:about="http://www.bioassayontology.org/bao#BAO_0003061"/>
                                </owl:unionOf>
                            </owl:Class>
                        </owl:someValuesFrom>
                    </owl:Restriction>
                </owl:intersectionOf>
            </owl:Class>
        </owl:equivalentClass>
    </rdf:Description>
    


    <!-- http://www.bioassayontology.org/bao#BAO_0000150 -->

    <rdf:Description rdf:about="http://www.bioassayontology.org/bao#BAO_0000150">
        <owl:equivalentClass>
            <owl:Class>
                <owl:intersectionOf rdf:parseType="Collection">
                    <rdf:Description rdf:about="http://www.bioassayontology.org/bao#BAO_0000125"/>
                    <owl:Restriction>
                        <owl:onProperty rdf:resource="http://www.bioassayontology.org/bao#BA0_0090012"/>
                        <owl:someValuesFrom>
                            <owl:Class>
                                <owl:intersectionOf rdf:parseType="Collection">
                                    <rdf:Description rdf:about="http://www.bioassayontology.org/bao#BAO_0003043"/>
                                    <owl:Restriction>
                                        <owl:onProperty rdf:resource="http://www.bioassayontology.org/bao#BAO_0003102"/>
                                        <owl:someValuesFrom rdf:resource="http://www.bioassayontology.org/bao#BAO_0003060"/>
                                    </owl:Restriction>
                                </owl:intersectionOf>
                            </owl:Class>
                        </owl:someValuesFrom>
                    </owl:Restriction>
                    <owl:Restriction>
                        <owl:onProperty rdf:resource="http://www.bioassayontology.org/bao#BAO_0000207"/>
                        <owl:someValuesFrom rdf:resource="http://www.bioassayontology.org/bao#BAO_0000045"/>
                    </owl:Restriction>
                    <owl:Restriction>
                        <owl:onProperty rdf:resource="http://www.bioassayontology.org/bao#BAO_0002000"/>
                        <owl:someValuesFrom>
                            <owl:Class>
                                <owl:intersectionOf rdf:parseType="Collection">
                                    <rdf:Description rdf:about="http://www.bioassayontology.org/bao#BAO_0000750"/>
                                    <owl:Restriction>
                                        <owl:onProperty rdf:resource="http://www.bioassayontology.org/bao#BAO_0003102"/>
                                        <owl:someValuesFrom rdf:resource="http://www.bioassayontology.org/bao#BAO_0002656"/>
                                    </owl:Restriction>
                                </owl:intersectionOf>
                            </owl:Class>
                        </owl:someValuesFrom>
                    </owl:Restriction>
                </owl:intersectionOf>
            </owl:Class>
        </owl:equivalentClass>
    </rdf:Description>
    


    <!-- http://www.bioassayontology.org/bao#BAO_0000151 -->

    <rdf:Description rdf:about="http://www.bioassayontology.org/bao#BAO_0000151">
        <owl:equivalentClass>
            <owl:Class>
                <owl:intersectionOf rdf:parseType="Collection">
                    <rdf:Description rdf:about="http://www.bioassayontology.org/bao#BAO_0000125"/>
                    <owl:Restriction>
                        <owl:onProperty rdf:resource="http://www.bioassayontology.org/bao#BA0_0090012"/>
                        <owl:someValuesFrom>
                            <owl:Class>
                                <owl:intersectionOf rdf:parseType="Collection">
                                    <rdf:Description rdf:about="http://www.bioassayontology.org/bao#BAO_0003043"/>
                                    <owl:Restriction>
                                        <owl:onProperty rdf:resource="http://www.bioassayontology.org/bao#BAO_0003102"/>
                                        <owl:someValuesFrom>
                                            <owl:Class>
                                                <owl:unionOf rdf:parseType="Collection">
                                                    <rdf:Description rdf:about="&obo;CHEBI_35222"/>
                                                    <rdf:Description rdf:about="http://www.bioassayontology.org/bao#BAO_0002030"/>
                                                    <rdf:Description rdf:about="http://www.bioassayontology.org/bao#BAO_0003058"/>
                                                    <rdf:Description rdf:about="http://www.bioassayontology.org/bao#BAO_0003060"/>
                                                </owl:unionOf>
                                            </owl:Class>
                                        </owl:someValuesFrom>
                                    </owl:Restriction>
                                </owl:intersectionOf>
                            </owl:Class>
                        </owl:someValuesFrom>
                    </owl:Restriction>
                    <owl:Restriction>
                        <owl:onProperty rdf:resource="http://www.bioassayontology.org/bao#BAO_0000207"/>
                        <owl:someValuesFrom rdf:resource="http://www.bioassayontology.org/bao#BAO_0000046"/>
                    </owl:Restriction>
                    <owl:Restriction>
                        <owl:onProperty rdf:resource="http://www.bioassayontology.org/bao#BAO_0002000"/>
                        <owl:someValuesFrom>
                            <owl:Class>
                                <owl:intersectionOf rdf:parseType="Collection">
                                    <rdf:Description rdf:about="http://www.bioassayontology.org/bao#BAO_0000751"/>
                                    <owl:Restriction>
                                        <owl:onProperty rdf:resource="http://www.bioassayontology.org/bao#BAO_0003102"/>
                                        <owl:someValuesFrom rdf:resource="http://www.bioassayontology.org/bao#BAO_0003061"/>
                                    </owl:Restriction>
                                </owl:intersectionOf>
                            </owl:Class>
                        </owl:someValuesFrom>
                    </owl:Restriction>
                </owl:intersectionOf>
            </owl:Class>
        </owl:equivalentClass>
    </rdf:Description>
    


    <!-- http://www.bioassayontology.org/bao#BAO_0000152 -->

    <owl:Class rdf:about="http://www.bioassayontology.org/bao#BAO_0000152">
        <owl:equivalentClass>
            <owl:Class>
                <owl:intersectionOf rdf:parseType="Collection">
                    <rdf:Description rdf:about="http://www.bioassayontology.org/bao#BAO_0000125"/>
                    <owl:Restriction>
                        <owl:onProperty rdf:resource="http://www.bioassayontology.org/bao#BA0_0090012"/>
                        <owl:someValuesFrom>
                            <owl:Class>
                                <owl:intersectionOf rdf:parseType="Collection">
                                    <rdf:Description rdf:about="http://www.bioassayontology.org/bao#BAO_0003047"/>
                                    <owl:Restriction>
                                        <owl:onProperty rdf:resource="http://www.bioassayontology.org/bao#BAO_0000398"/>
                                        <owl:someValuesFrom>
                                            <owl:Class>
                                                <owl:unionOf rdf:parseType="Collection">
                                                    <rdf:Description rdf:about="http://www.bioassayontology.org/bao#BAO_0003021"/>
                                                    <rdf:Description rdf:about="http://www.bioassayontology.org/bao#BAO_0003022"/>
                                                </owl:unionOf>
                                            </owl:Class>
                                        </owl:someValuesFrom>
                                    </owl:Restriction>
                                </owl:intersectionOf>
                            </owl:Class>
                        </owl:someValuesFrom>
                    </owl:Restriction>
                    <owl:Restriction>
                        <owl:onProperty rdf:resource="http://www.bioassayontology.org/bao#BAO_0000207"/>
                        <owl:someValuesFrom rdf:resource="http://www.bioassayontology.org/bao#BAO_0000045"/>
                    </owl:Restriction>
                    <owl:Restriction>
                        <owl:onProperty rdf:resource="http://www.bioassayontology.org/bao#BAO_0002000"/>
                        <owl:someValuesFrom>
                            <owl:Class>
                                <owl:intersectionOf rdf:parseType="Collection">
                                    <rdf:Description rdf:about="http://www.bioassayontology.org/bao#BAO_0000141"/>
                                    <owl:Class>
                                        <owl:intersectionOf rdf:parseType="Collection">
                                            <owl:Restriction>
                                                <owl:onProperty rdf:resource="http://www.bioassayontology.org/bao#BAO_0002739"/>
                                                <owl:someValuesFrom rdf:resource="http://www.bioassayontology.org/bao#BAO_0000776"/>
                                            </owl:Restriction>
                                            <owl:Restriction>
                                                <owl:onProperty rdf:resource="http://www.bioassayontology.org/bao#BAO_0003102"/>
                                                <owl:someValuesFrom rdf:resource="http://www.bioassayontology.org/bao#BAO_0003061"/>
                                            </owl:Restriction>
                                        </owl:intersectionOf>
                                    </owl:Class>
                                </owl:intersectionOf>
                            </owl:Class>
                        </owl:someValuesFrom>
                    </owl:Restriction>
                </owl:intersectionOf>
            </owl:Class>
        </owl:equivalentClass>
    </owl:Class>
    


    <!-- http://www.bioassayontology.org/bao#BAO_0000171 -->

    <rdf:Description rdf:about="http://www.bioassayontology.org/bao#BAO_0000171">
        <rdfs:subClassOf rdf:resource="http://www.bioassayontology.org/bao#BAO_0003043"/>
    </rdf:Description>
    


    <!-- http://www.bioassayontology.org/bao#BAO_0000172 -->

    <owl:Class rdf:about="http://www.bioassayontology.org/bao#BAO_0000172">
        <rdfs:subClassOf>
            <owl:Restriction>
                <owl:onProperty rdf:resource="http://www.bioassayontology.org/bao#BAO_0003102"/>
                <owl:someValuesFrom rdf:resource="&obo;CHEBI_37958"/>
            </owl:Restriction>
        </rdfs:subClassOf>
    </owl:Class>
    


    <!-- http://www.bioassayontology.org/bao#BAO_0000175 -->

    <rdf:Description rdf:about="http://www.bioassayontology.org/bao#BAO_0000175">
        <rdfs:subClassOf rdf:resource="http://www.bioassayontology.org/bao#BAO_0003043"/>
    </rdf:Description>
    


    <!-- http://www.bioassayontology.org/bao#BAO_0000178 -->

    <rdf:Description rdf:about="http://www.bioassayontology.org/bao#BAO_0000178">
        <owl:equivalentClass>
            <owl:Class>
                <owl:intersectionOf rdf:parseType="Collection">
                    <owl:Restriction>
                        <owl:onProperty rdf:resource="http://www.bioassayontology.org/bao#BA0_0090004"/>
                        <owl:allValuesFrom rdf:resource="http://www.bioassayontology.org/bao#BAO_0000015"/>
                    </owl:Restriction>
                    <owl:Restriction>
                        <owl:onProperty rdf:resource="http://www.bioassayontology.org/bao#BA0_0090004"/>
                        <owl:onClass rdf:resource="http://www.bioassayontology.org/bao#BAO_0000015"/>
                        <owl:minQualifiedCardinality rdf:datatype="&xsd;nonNegativeInteger">1</owl:minQualifiedCardinality>
                    </owl:Restriction>
                </owl:intersectionOf>
            </owl:Class>
        </owl:equivalentClass>
    </rdf:Description>
    


    <!-- http://www.bioassayontology.org/bao#BAO_0000180 -->

    <rdf:Description rdf:about="http://www.bioassayontology.org/bao#BAO_0000180">
        <owl:equivalentClass>
            <owl:Class>
                <owl:intersectionOf rdf:parseType="Collection">
                    <rdf:Description rdf:about="http://www.bioassayontology.org/bao#BAO_0000179"/>
                    <owl:Restriction>
                        <owl:onProperty rdf:resource="http://www.bioassayontology.org/bao#BAO_0000183"/>
                        <owl:someValuesFrom rdf:resource="http://purl.org/obo/owl/UO#UO_0000051"/>
                    </owl:Restriction>
                    <owl:Restriction>
                        <owl:onProperty rdf:resource="http://www.bioassayontology.org/bao#BAO_0000183"/>
                        <owl:allValuesFrom rdf:resource="http://purl.org/obo/owl/UO#UO_0000051"/>
                    </owl:Restriction>
                    <owl:Restriction>
                        <owl:onProperty rdf:resource="http://www.bioassayontology.org/bao#BAO_0002666"/>
                        <owl:qualifiedCardinality rdf:datatype="&xsd;nonNegativeInteger">1</owl:qualifiedCardinality>
                        <owl:onDataRange rdf:resource="&xsd;float"/>
                    </owl:Restriction>
                </owl:intersectionOf>
            </owl:Class>
        </owl:equivalentClass>
    </rdf:Description>
    


    <!-- http://www.bioassayontology.org/bao#BAO_0000194 -->

    <rdf:Description rdf:about="http://www.bioassayontology.org/bao#BAO_0000194">
        <owl:equivalentClass>
            <owl:Class>
                <owl:intersectionOf rdf:parseType="Collection">
                    <rdf:Description rdf:about="http://www.bioassayontology.org/bao#BAO_0002162"/>
                    <owl:Restriction>
                        <owl:onProperty rdf:resource="http://www.bioassayontology.org/bao#BAO_0000196"/>
                        <owl:someValuesFrom rdf:resource="http://www.bioassayontology.org/bao#BAO_0000094"/>
                    </owl:Restriction>
                    <owl:Restriction>
                        <owl:onProperty rdf:resource="http://www.bioassayontology.org/bao#BAO_0001105"/>
                        <owl:someValuesFrom rdf:resource="http://www.bioassayontology.org/bao#BAO_0000065"/>
                    </owl:Restriction>
                    <owl:Restriction>
                        <owl:onProperty rdf:resource="http://www.bioassayontology.org/bao#BAO_0000196"/>
                        <owl:allValuesFrom rdf:resource="http://www.bioassayontology.org/bao#BAO_0000094"/>
                    </owl:Restriction>
                    <owl:Restriction>
                        <owl:onProperty rdf:resource="http://www.bioassayontology.org/bao#BAO_0001105"/>
                        <owl:allValuesFrom rdf:resource="http://www.bioassayontology.org/bao#BAO_0000065"/>
                    </owl:Restriction>
                    <owl:Restriction>
                        <owl:onProperty rdf:resource="http://www.bioassayontology.org/bao#BAO_0000337"/>
                        <owl:hasValue rdf:resource="http://www.bioassayontology.org/bao#BAO_0001109"/>
                    </owl:Restriction>
                </owl:intersectionOf>
            </owl:Class>
        </owl:equivalentClass>
    </rdf:Description>
    


    <!-- http://www.bioassayontology.org/bao#BAO_0000219 -->

    <owl:Class rdf:about="http://www.bioassayontology.org/bao#BAO_0000219">
        <rdfs:subClassOf>
            <owl:Restriction>
                <owl:onProperty rdf:resource="http://www.bioassayontology.org/bao#BAO_0002004"/>
                <owl:someValuesFrom rdf:resource="&obo;CLO_0000001"/>
            </owl:Restriction>
        </rdfs:subClassOf>
    </owl:Class>
    


    <!-- http://www.bioassayontology.org/bao#BAO_0000264 -->

    <rdf:Description rdf:about="http://www.bioassayontology.org/bao#BAO_0000264"/>
    


    <!-- http://www.bioassayontology.org/bao#BAO_0000279 -->

    <owl:Class rdf:about="http://www.bioassayontology.org/bao#BAO_0000279">
        <rdfs:subClassOf>
            <owl:Restriction>
                <owl:onProperty rdf:resource="http://www.bioassayontology.org/bao#BAO_0003105"/>
                <owl:someValuesFrom rdf:resource="&obo;GO_0003824"/>
            </owl:Restriction>
        </rdfs:subClassOf>
    </owl:Class>
    


    <!-- http://www.bioassayontology.org/bao#BAO_0000294 -->

    <owl:Class rdf:about="http://www.bioassayontology.org/bao#BAO_0000294">
        <rdfs:subClassOf>
            <owl:Restriction>
                <owl:onProperty rdf:resource="http://www.bioassayontology.org/bao#BAO_0003105"/>
                <owl:allValuesFrom rdf:resource="&obo;GO_0016301"/>
            </owl:Restriction>
        </rdfs:subClassOf>
    </owl:Class>
    


    <!-- http://www.bioassayontology.org/bao#BAO_0000313 -->

    <owl:Class rdf:about="http://www.bioassayontology.org/bao#BAO_0000313">
        <rdfs:subClassOf rdf:resource="http://www.bioassayontology.org/bao#BAO_0003043"/>
    </owl:Class>
    


    <!-- http://www.bioassayontology.org/bao#BAO_0000322 -->

    <owl:Class rdf:about="http://www.bioassayontology.org/bao#BAO_0000322">
        <rdfs:subClassOf rdf:resource="http://www.bioassayontology.org/bao#BAO_0000270"/>
    </owl:Class>
    


    <!-- http://www.bioassayontology.org/bao#BAO_0000323 -->

    <rdf:Description rdf:about="http://www.bioassayontology.org/bao#BAO_0000323">
        <rdfs:subClassOf rdf:resource="http://www.bioassayontology.org/bao#BAO_0000270"/>
    </rdf:Description>
    


    <!-- http://www.bioassayontology.org/bao#BAO_0000324 -->

    <rdf:Description rdf:about="http://www.bioassayontology.org/bao#BAO_0000324">
        <rdfs:subClassOf rdf:resource="http://www.bioassayontology.org/bao#BAO_0000270"/>
    </rdf:Description>
    


    <!-- http://www.bioassayontology.org/bao#BAO_0000325 -->

    <rdf:Description rdf:about="http://www.bioassayontology.org/bao#BAO_0000325">
        <rdfs:subClassOf rdf:resource="http://www.bioassayontology.org/bao#BAO_0003043"/>
    </rdf:Description>
    


    <!-- http://www.bioassayontology.org/bao#BAO_0000371 -->

    <rdf:Description rdf:about="http://www.bioassayontology.org/bao#BAO_0000371">
        <rdfs:subClassOf rdf:resource="http://www.bioassayontology.org/bao#BAO_0000026"/>
    </rdf:Description>
    


    <!-- http://www.bioassayontology.org/bao#BAO_0000500 -->

    <owl:Class rdf:about="http://www.bioassayontology.org/bao#BAO_0000500">
        <rdfs:subClassOf>
            <owl:Restriction>
                <owl:onProperty rdf:resource="http://www.bioassayontology.org/bao#BAO_0003102"/>
                <owl:someValuesFrom rdf:resource="&obo;CHEBI_39442"/>
            </owl:Restriction>
        </rdfs:subClassOf>
    </owl:Class>
    


    <!-- http://www.bioassayontology.org/bao#BAO_0000520 -->

    <rdf:Description rdf:about="http://www.bioassayontology.org/bao#BAO_0000520">
        <rdfs:subClassOf rdf:resource="http://www.bioassayontology.org/bao#BAO_0000026"/>
    </rdf:Description>
    


    <!-- http://www.bioassayontology.org/bao#BAO_0000544 -->

    <owl:Class rdf:about="http://www.bioassayontology.org/bao#BAO_0000544">
        <rdfs:subClassOf rdf:resource="http://www.bioassayontology.org/bao#BAO_0000270"/>
    </owl:Class>
    


    <!-- http://www.bioassayontology.org/bao#BAO_0000550 -->

    <rdf:Description rdf:about="http://www.bioassayontology.org/bao#BAO_0000550">
        <rdfs:subClassOf rdf:resource="http://www.bioassayontology.org/bao#BAO_0003043"/>
    </rdf:Description>
    


    <!-- http://www.bioassayontology.org/bao#BAO_0000565 -->

    <rdf:Description rdf:about="http://www.bioassayontology.org/bao#BAO_0000565">
        <rdfs:subClassOf rdf:resource="&obo;PATO_0001018"/>
    </rdf:Description>
    


    <!-- http://www.bioassayontology.org/bao#BAO_0000582 -->

    <rdf:Description rdf:about="http://www.bioassayontology.org/bao#BAO_0000582">
        <rdfs:subClassOf rdf:resource="http://www.bioassayontology.org/bao#BAO_0003043"/>
    </rdf:Description>
    


    <!-- http://www.bioassayontology.org/bao#BAO_0000585 -->

    <rdf:Description rdf:about="http://www.bioassayontology.org/bao#BAO_0000585">
        <owl:equivalentClass>
            <owl:Class>
                <owl:intersectionOf rdf:parseType="Collection">
                    <rdf:Description rdf:about="http://www.bioassayontology.org/bao#BAO_0000179"/>
                    <owl:Restriction>
                        <owl:onProperty rdf:resource="http://www.bioassayontology.org/bao#BAO_0000097"/>
                        <owl:someValuesFrom rdf:resource="http://purl.org/obo/owl/UO#UO_0000005"/>
                    </owl:Restriction>
                    <owl:Restriction>
                        <owl:onProperty rdf:resource="http://www.bioassayontology.org/bao#BAO_0000097"/>
                        <owl:allValuesFrom rdf:resource="http://purl.org/obo/owl/UO#UO_0000005"/>
                    </owl:Restriction>
                    <owl:Restriction>
                        <owl:onProperty rdf:resource="http://www.bioassayontology.org/bao#BAO_0000109"/>
                        <owl:qualifiedCardinality rdf:datatype="&xsd;nonNegativeInteger">1</owl:qualifiedCardinality>
                        <owl:onDataRange rdf:resource="&xsd;float"/>
                    </owl:Restriction>
                </owl:intersectionOf>
            </owl:Class>
        </owl:equivalentClass>
    </rdf:Description>
    


    <!-- http://www.bioassayontology.org/bao#BAO_0000610 -->

    <rdf:Description rdf:about="http://www.bioassayontology.org/bao#BAO_0000610">
        <rdfs:subClassOf rdf:resource="http://www.bioassayontology.org/bao#BAO_0000520"/>
    </rdf:Description>
    


    <!-- http://www.bioassayontology.org/bao#BAO_0000612 -->

    <rdf:Description rdf:about="http://www.bioassayontology.org/bao#BAO_0000612">
        <rdfs:subClassOf rdf:resource="http://www.bioassayontology.org/bao#BAO_0000026"/>
    </rdf:Description>
    


    <!-- http://www.bioassayontology.org/bao#BAO_0000649 -->

    <rdf:Description rdf:about="http://www.bioassayontology.org/bao#BAO_0000649">
        <owl:equivalentClass>
            <owl:Class>
                <owl:intersectionOf rdf:parseType="Collection">
                    <rdf:Description rdf:about="http://www.bioassayontology.org/bao#BAO_0000649"/>
                    <owl:Restriction>
                        <owl:onProperty rdf:resource="http://www.bioassayontology.org/bao#BAO_0000212"/>
                        <owl:someValuesFrom rdf:resource="http://www.bioassayontology.org/bao#BAO_0002888"/>
                    </owl:Restriction>
                    <owl:Restriction>
                        <owl:onProperty rdf:resource="http://www.bioassayontology.org/bao#BAO_0002009"/>
                        <owl:someValuesFrom rdf:resource="http://www.bioassayontology.org/bao#BAO_0002889"/>
                    </owl:Restriction>
                </owl:intersectionOf>
            </owl:Class>
        </owl:equivalentClass>
    </rdf:Description>
    


    <!-- http://www.bioassayontology.org/bao#BAO_0000650 -->

    <rdf:Description rdf:about="http://www.bioassayontology.org/bao#BAO_0000650">
        <owl:equivalentClass>
            <owl:Class>
                <owl:intersectionOf rdf:parseType="Collection">
                    <rdf:Description rdf:about="http://www.bioassayontology.org/bao#BAO_0000650"/>
                    <owl:Restriction>
                        <owl:onProperty rdf:resource="http://www.bioassayontology.org/bao#BAO_0000212"/>
                        <owl:someValuesFrom rdf:resource="http://www.bioassayontology.org/bao#BAO_0000129"/>
                    </owl:Restriction>
                    <owl:Restriction>
                        <owl:onProperty rdf:resource="http://www.bioassayontology.org/bao#BAO_0002009"/>
                        <owl:someValuesFrom rdf:resource="http://www.bioassayontology.org/bao#BAO_0002891"/>
                    </owl:Restriction>
                </owl:intersectionOf>
            </owl:Class>
        </owl:equivalentClass>
    </rdf:Description>
    


    <!-- http://www.bioassayontology.org/bao#BAO_0000693 -->

    <owl:Class rdf:about="http://www.bioassayontology.org/bao#BAO_0000693">
        <rdfs:subClassOf>
            <owl:Restriction>
                <owl:onProperty rdf:resource="http://www.bioassayontology.org/bao#BAO_0003102"/>
                <owl:someValuesFrom rdf:resource="&obo;CHEBI_35225"/>
            </owl:Restriction>
        </rdfs:subClassOf>
    </owl:Class>
    


    <!-- http://www.bioassayontology.org/bao#BAO_0000694 -->

    <owl:Class rdf:about="http://www.bioassayontology.org/bao#BAO_0000694">
        <rdfs:subClassOf>
            <owl:Restriction>
                <owl:onProperty rdf:resource="http://www.bioassayontology.org/bao#BAO_0003102"/>
                <owl:someValuesFrom rdf:resource="&obo;CHEBI_35225"/>
            </owl:Restriction>
        </rdfs:subClassOf>
    </owl:Class>
    


    <!-- http://www.bioassayontology.org/bao#BAO_0000695 -->

    <owl:Class rdf:about="http://www.bioassayontology.org/bao#BAO_0000695">
        <rdfs:subClassOf>
            <owl:Restriction>
                <owl:onProperty rdf:resource="http://www.bioassayontology.org/bao#BAO_0003102"/>
                <owl:someValuesFrom rdf:resource="&obo;CHEBI_35225"/>
            </owl:Restriction>
        </rdfs:subClassOf>
    </owl:Class>
    


    <!-- http://www.bioassayontology.org/bao#BAO_0000696 -->

    <owl:Class rdf:about="http://www.bioassayontology.org/bao#BAO_0000696">
        <rdfs:subClassOf>
            <owl:Restriction>
                <owl:onProperty rdf:resource="http://www.bioassayontology.org/bao#BAO_0003102"/>
                <owl:someValuesFrom rdf:resource="&obo;CHEBI_35225"/>
            </owl:Restriction>
        </rdfs:subClassOf>
    </owl:Class>
    


    <!-- http://www.bioassayontology.org/bao#BAO_0000697 -->

    <rdf:Description rdf:about="http://www.bioassayontology.org/bao#BAO_0000697">
        <rdfs:subClassOf>
            <owl:Restriction>
                <owl:onProperty rdf:resource="http://www.bioassayontology.org/bao#BAO_0000737"/>
                <owl:someValuesFrom>
                    <owl:Class>
                        <owl:intersectionOf rdf:parseType="Collection">
                            <rdf:Description rdf:about="http://www.bioassayontology.org/bao#BAO_0002091"/>
                            <owl:Restriction>
                                <owl:onProperty rdf:resource="http://www.bioassayontology.org/bao#BAO_0003102"/>
                                <owl:someValuesFrom rdf:resource="http://www.bioassayontology.org/bao#BAO_0000558"/>
                            </owl:Restriction>
                        </owl:intersectionOf>
                    </owl:Class>
                </owl:someValuesFrom>
            </owl:Restriction>
        </rdfs:subClassOf>
    </rdf:Description>
    


    <!-- http://www.bioassayontology.org/bao#BAO_0000709 -->

    <rdf:Description rdf:about="http://www.bioassayontology.org/bao#BAO_0000709">
        <rdfs:subClassOf rdf:resource="http://www.bioassayontology.org/bao#BAO_0000520"/>
    </rdf:Description>
    


    <!-- http://www.bioassayontology.org/bao#BAO_0000732 -->

    <rdf:Description rdf:about="http://www.bioassayontology.org/bao#BAO_0000732">
        <rdfs:subClassOf rdf:resource="&obo;CLO_0000001"/>
    </rdf:Description>
    


    <!-- http://www.bioassayontology.org/bao#BAO_0000743 -->

    <rdf:Description rdf:about="http://www.bioassayontology.org/bao#BAO_0000743">
        <rdfs:subClassOf rdf:resource="&obo;CLO_0000001"/>
    </rdf:Description>
    


    <!-- http://www.bioassayontology.org/bao#BAO_0000747 -->

    <owl:Class rdf:about="http://www.bioassayontology.org/bao#BAO_0000747">
        <rdfs:subClassOf>
            <owl:Restriction>
                <owl:onProperty rdf:resource="http://www.bioassayontology.org/bao#BAO_0003102"/>
                <owl:someValuesFrom rdf:resource="&obo;CHEBI_27780"/>
            </owl:Restriction>
        </rdfs:subClassOf>
    </owl:Class>
    


    <!-- http://www.bioassayontology.org/bao#BAO_0000748 -->

    <owl:Class rdf:about="http://www.bioassayontology.org/bao#BAO_0000748">
        <rdfs:subClassOf>
            <owl:Class>
                <owl:intersectionOf rdf:parseType="Collection">
                    <owl:Restriction>
                        <owl:onProperty rdf:resource="http://www.bioassayontology.org/bao#BAO_0003102"/>
                        <owl:someValuesFrom rdf:resource="&obo;CHEBI_22582"/>
                    </owl:Restriction>
                    <owl:Restriction>
                        <owl:onProperty rdf:resource="http://www.bioassayontology.org/bao#BAO_0003102"/>
                        <owl:someValuesFrom rdf:resource="http://www.bioassayontology.org/bao#BAO_0003058"/>
                    </owl:Restriction>
                </owl:intersectionOf>
            </owl:Class>
        </rdfs:subClassOf>
    </owl:Class>
    


    <!-- http://www.bioassayontology.org/bao#BAO_0000749 -->

    <owl:Class rdf:about="http://www.bioassayontology.org/bao#BAO_0000749">
        <rdfs:subClassOf>
            <owl:Restriction>
                <owl:onProperty rdf:resource="http://www.bioassayontology.org/bao#BAO_0003102"/>
                <owl:someValuesFrom rdf:resource="&obo;CHEBI_23354"/>
            </owl:Restriction>
        </rdfs:subClassOf>
    </owl:Class>
    


    <!-- http://www.bioassayontology.org/bao#BAO_0000754 -->

    <owl:Class rdf:about="http://www.bioassayontology.org/bao#BAO_0000754">
        <rdfs:subClassOf>
            <owl:Restriction>
                <owl:onProperty rdf:resource="http://www.bioassayontology.org/bao#BAO_0003102"/>
                <owl:someValuesFrom rdf:resource="&obo;CHEBI_23354"/>
            </owl:Restriction>
        </rdfs:subClassOf>
    </owl:Class>
    


    <!-- http://www.bioassayontology.org/bao#BAO_0000755 -->

    <owl:Class rdf:about="http://www.bioassayontology.org/bao#BAO_0000755">
        <rdfs:subClassOf>
            <owl:Restriction>
                <owl:onProperty rdf:resource="http://www.bioassayontology.org/bao#BAO_0003102"/>
                <owl:someValuesFrom rdf:resource="&obo;CHEBI_23354"/>
            </owl:Restriction>
        </rdfs:subClassOf>
    </owl:Class>
    


    <!-- http://www.bioassayontology.org/bao#BAO_0000758 -->

    <rdf:Description rdf:about="http://www.bioassayontology.org/bao#BAO_0000758">
        <rdfs:subClassOf rdf:resource="&obo;CLO_0000001"/>
    </rdf:Description>
    


    <!-- http://www.bioassayontology.org/bao#BAO_0000759 -->

    <owl:Class rdf:about="http://www.bioassayontology.org/bao#BAO_0000759"/>
    


    <!-- http://www.bioassayontology.org/bao#BAO_0000761 -->

    <owl:Class rdf:about="http://www.bioassayontology.org/bao#BAO_0000761">
        <rdfs:subClassOf>
            <owl:Restriction>
                <owl:onProperty rdf:resource="http://www.bioassayontology.org/bao#BAO_0003102"/>
                <owl:someValuesFrom rdf:resource="&obo;CHEBI_35222"/>
            </owl:Restriction>
        </rdfs:subClassOf>
        <rdfs:subClassOf>
            <owl:Restriction>
                <owl:onProperty rdf:resource="http://www.bioassayontology.org/bao#BAO_0003102"/>
                <owl:someValuesFrom rdf:resource="http://www.bioassayontology.org/bao#BAO_0003058"/>
            </owl:Restriction>
        </rdfs:subClassOf>
    </owl:Class>
    


    <!-- http://www.bioassayontology.org/bao#BAO_0000773 -->

    <owl:Class rdf:about="http://www.bioassayontology.org/bao#BAO_0000773">
        <rdfs:subClassOf>
            <owl:Restriction>
                <owl:onProperty rdf:resource="http://www.bioassayontology.org/bao#BAO_0003102"/>
                <owl:someValuesFrom>
                    <owl:Class>
                        <owl:unionOf rdf:parseType="Collection">
                            <rdf:Description rdf:about="&obo;CHEBI_22582"/>
                            <rdf:Description rdf:about="http://www.bioassayontology.org/bao#BAO_0003058"/>
                        </owl:unionOf>
                    </owl:Class>
                </owl:someValuesFrom>
            </owl:Restriction>
        </rdfs:subClassOf>
    </owl:Class>
    


    <!-- http://www.bioassayontology.org/bao#BAO_0000795 -->

    <owl:Class rdf:about="http://www.bioassayontology.org/bao#BAO_0000795">
        <rdfs:subClassOf>
            <owl:Restriction>
                <owl:onProperty rdf:resource="http://www.bioassayontology.org/bao#BAO_0003102"/>
                <owl:someValuesFrom rdf:resource="&obo;CHEBI_35222"/>
            </owl:Restriction>
        </rdfs:subClassOf>
    </owl:Class>
    


    <!-- http://www.bioassayontology.org/bao#BAO_0000796 -->

    <owl:Class rdf:about="http://www.bioassayontology.org/bao#BAO_0000796">
        <rdfs:subClassOf>
            <owl:Restriction>
                <owl:onProperty rdf:resource="http://www.bioassayontology.org/bao#BAO_0003102"/>
                <owl:someValuesFrom rdf:resource="&obo;CHEBI_35222"/>
            </owl:Restriction>
        </rdfs:subClassOf>
    </owl:Class>
    


    <!-- http://www.bioassayontology.org/bao#BAO_0000797 -->

    <owl:Class rdf:about="http://www.bioassayontology.org/bao#BAO_0000797">
        <rdfs:subClassOf>
            <owl:Restriction>
                <owl:onProperty rdf:resource="http://www.bioassayontology.org/bao#BAO_0003102"/>
                <owl:someValuesFrom rdf:resource="&obo;CHEBI_35222"/>
            </owl:Restriction>
        </rdfs:subClassOf>
    </owl:Class>
    


    <!-- http://www.bioassayontology.org/bao#BAO_0000818 -->

    <rdf:Description rdf:about="http://www.bioassayontology.org/bao#BAO_0000818">
        <rdfs:subClassOf rdf:resource="&obo;CHEBI_24432"/>
    </rdf:Description>
    


    <!-- http://www.bioassayontology.org/bao#BAO_0000834 -->

    <owl:Class rdf:about="http://www.bioassayontology.org/bao#BAO_0000834">
        <rdfs:subClassOf>
            <owl:Restriction>
                <owl:onProperty rdf:resource="http://www.bioassayontology.org/bao#BAO_0003102"/>
                <owl:someValuesFrom rdf:resource="&obo;CHEBI_35222"/>
            </owl:Restriction>
        </rdfs:subClassOf>
    </owl:Class>
    


    <!-- http://www.bioassayontology.org/bao#BAO_0000837 -->

    <owl:Class rdf:about="http://www.bioassayontology.org/bao#BAO_0000837">
        <rdfs:subClassOf>
            <owl:Restriction>
                <owl:onProperty rdf:resource="http://www.bioassayontology.org/bao#BAO_0003102"/>
                <owl:someValuesFrom rdf:resource="&obo;CHEBI_35222"/>
            </owl:Restriction>
        </rdfs:subClassOf>
    </owl:Class>
    


    <!-- http://www.bioassayontology.org/bao#BAO_0000843 -->

    <owl:Class rdf:about="http://www.bioassayontology.org/bao#BAO_0000843">
        <rdfs:subClassOf>
            <owl:Restriction>
                <owl:onProperty rdf:resource="http://www.bioassayontology.org/bao#BAO_0003102"/>
                <owl:someValuesFrom rdf:resource="&obo;CHEBI_35222"/>
            </owl:Restriction>
        </rdfs:subClassOf>
    </owl:Class>
    


    <!-- http://www.bioassayontology.org/bao#BAO_0000852 -->

    <owl:Class rdf:about="http://www.bioassayontology.org/bao#BAO_0000852">
        <rdfs:subClassOf>
            <owl:Restriction>
                <owl:onProperty rdf:resource="http://www.bioassayontology.org/bao#BAO_0003102"/>
                <owl:someValuesFrom rdf:resource="&obo;CHEBI_35222"/>
            </owl:Restriction>
        </rdfs:subClassOf>
    </owl:Class>
    


    <!-- http://www.bioassayontology.org/bao#BAO_0000862 -->

    <owl:Class rdf:about="http://www.bioassayontology.org/bao#BAO_0000862">
        <rdfs:subClassOf>
            <owl:Restriction>
                <owl:onProperty rdf:resource="http://www.bioassayontology.org/bao#BAO_0003102"/>
                <owl:someValuesFrom rdf:resource="&obo;CHEBI_35222"/>
            </owl:Restriction>
        </rdfs:subClassOf>
    </owl:Class>
    


    <!-- http://www.bioassayontology.org/bao#BAO_0000867 -->

    <owl:Class rdf:about="http://www.bioassayontology.org/bao#BAO_0000867">
        <rdfs:subClassOf>
            <owl:Restriction>
                <owl:onProperty rdf:resource="http://www.bioassayontology.org/bao#BAO_0003102"/>
                <owl:someValuesFrom rdf:resource="&obo;CHEBI_27780"/>
            </owl:Restriction>
        </rdfs:subClassOf>
    </owl:Class>
    


    <!-- http://www.bioassayontology.org/bao#BAO_0000870 -->

    <owl:Class rdf:about="http://www.bioassayontology.org/bao#BAO_0000870">
        <rdfs:subClassOf>
            <owl:Restriction>
                <owl:onProperty rdf:resource="http://www.bioassayontology.org/bao#BAO_0003102"/>
                <owl:someValuesFrom rdf:resource="&obo;CHEBI_37958"/>
            </owl:Restriction>
        </rdfs:subClassOf>
    </owl:Class>
    


    <!-- http://www.bioassayontology.org/bao#BAO_0000880 -->

    <owl:Class rdf:about="http://www.bioassayontology.org/bao#BAO_0000880">
        <rdfs:subClassOf>
            <owl:Restriction>
                <owl:onProperty rdf:resource="http://www.bioassayontology.org/bao#BAO_0003102"/>
                <owl:someValuesFrom rdf:resource="&obo;CHEBI_27780"/>
            </owl:Restriction>
        </rdfs:subClassOf>
    </owl:Class>
    


    <!-- http://www.bioassayontology.org/bao#BAO_0000882 -->

    <owl:Class rdf:about="http://www.bioassayontology.org/bao#BAO_0000882">
        <rdfs:subClassOf>
            <owl:Class>
                <owl:unionOf rdf:parseType="Collection">
                    <rdf:Description rdf:about="http://www.bioassayontology.org/bao#BAO_0003063"/>
                    <owl:Restriction>
                        <owl:onProperty rdf:resource="http://www.bioassayontology.org/bao#BAO_0003102"/>
                        <owl:someValuesFrom rdf:resource="&obo;CHEBI_23354"/>
                    </owl:Restriction>
                </owl:unionOf>
            </owl:Class>
        </rdfs:subClassOf>
    </owl:Class>
    


    <!-- http://www.bioassayontology.org/bao#BAO_0000883 -->

    <owl:Class rdf:about="http://www.bioassayontology.org/bao#BAO_0000883">
        <rdfs:subClassOf>
            <owl:Class>
                <owl:unionOf rdf:parseType="Collection">
                    <owl:Restriction>
                        <owl:onProperty rdf:resource="http://www.bioassayontology.org/bao#BAO_0003102"/>
                        <owl:someValuesFrom rdf:resource="&obo;CHEBI_37958"/>
                    </owl:Restriction>
                    <owl:Restriction>
                        <owl:onProperty rdf:resource="http://www.bioassayontology.org/bao#BAO_0003102"/>
                        <owl:someValuesFrom rdf:resource="http://www.bioassayontology.org/bao#BAO_0002001"/>
                    </owl:Restriction>
                </owl:unionOf>
            </owl:Class>
        </rdfs:subClassOf>
    </owl:Class>
    


    <!-- http://www.bioassayontology.org/bao#BAO_0000885 -->

    <owl:Class rdf:about="http://www.bioassayontology.org/bao#BAO_0000885">
        <rdfs:subClassOf>
            <owl:Restriction>
                <owl:onProperty rdf:resource="http://www.bioassayontology.org/bao#BAO_0003102"/>
                <owl:someValuesFrom rdf:resource="&obo;CHEBI_63247"/>
            </owl:Restriction>
        </rdfs:subClassOf>
    </owl:Class>
    


    <!-- http://www.bioassayontology.org/bao#BAO_0000891 -->

    <owl:Class rdf:about="http://www.bioassayontology.org/bao#BAO_0000891">
        <rdfs:subClassOf>
            <owl:Restriction>
                <owl:onProperty rdf:resource="http://www.bioassayontology.org/bao#BAO_0003102"/>
                <owl:someValuesFrom rdf:resource="&obo;CHEBI_35222"/>
            </owl:Restriction>
        </rdfs:subClassOf>
    </owl:Class>
    


    <!-- http://www.bioassayontology.org/bao#BAO_0000895 -->

    <owl:Class rdf:about="http://www.bioassayontology.org/bao#BAO_0000895">
        <rdfs:subClassOf>
            <owl:Restriction>
                <owl:onProperty rdf:resource="http://www.bioassayontology.org/bao#BAO_0003102"/>
                <owl:someValuesFrom rdf:resource="&obo;CHEBI_63247"/>
            </owl:Restriction>
        </rdfs:subClassOf>
    </owl:Class>
    


    <!-- http://www.bioassayontology.org/bao#BAO_0000907 -->

    <owl:Class rdf:about="http://www.bioassayontology.org/bao#BAO_0000907">
        <rdfs:subClassOf>
            <owl:Restriction>
                <owl:onProperty rdf:resource="http://www.bioassayontology.org/bao#BAO_0003102"/>
                <owl:someValuesFrom rdf:resource="&obo;CHEBI_37958"/>
            </owl:Restriction>
        </rdfs:subClassOf>
    </owl:Class>
    


    <!-- http://www.bioassayontology.org/bao#BAO_0000915 -->

    <owl:Class rdf:about="http://www.bioassayontology.org/bao#BAO_0000915">
        <rdfs:subClassOf>
            <owl:Restriction>
                <owl:onProperty rdf:resource="http://www.bioassayontology.org/bao#BAO_0003102"/>
                <owl:someValuesFrom rdf:resource="&obo;CHEBI_37958"/>
            </owl:Restriction>
        </rdfs:subClassOf>
    </owl:Class>
    


    <!-- http://www.bioassayontology.org/bao#BAO_0000916 -->

    <owl:Class rdf:about="http://www.bioassayontology.org/bao#BAO_0000916">
        <rdfs:subClassOf>
            <owl:Restriction>
                <owl:onProperty rdf:resource="http://www.bioassayontology.org/bao#BAO_0003102"/>
                <owl:someValuesFrom rdf:resource="&obo;CHEBI_37958"/>
            </owl:Restriction>
        </rdfs:subClassOf>
    </owl:Class>
    


    <!-- http://www.bioassayontology.org/bao#BAO_0000929 -->

    <owl:Class rdf:about="http://www.bioassayontology.org/bao#BAO_0000929">
        <rdfs:subClassOf>
            <owl:Restriction>
                <owl:onProperty rdf:resource="http://www.bioassayontology.org/bao#BAO_0003102"/>
                <owl:someValuesFrom rdf:resource="&obo;CHEBI_35222"/>
            </owl:Restriction>
        </rdfs:subClassOf>
    </owl:Class>
    


    <!-- http://www.bioassayontology.org/bao#BAO_0000932 -->

    <owl:Class rdf:about="http://www.bioassayontology.org/bao#BAO_0000932">
        <rdfs:subClassOf>
            <owl:Restriction>
                <owl:onProperty rdf:resource="http://www.bioassayontology.org/bao#BAO_0003102"/>
                <owl:someValuesFrom rdf:resource="&obo;CHEBI_35222"/>
            </owl:Restriction>
        </rdfs:subClassOf>
    </owl:Class>
    


    <!-- http://www.bioassayontology.org/bao#BAO_0000933 -->

    <owl:Class rdf:about="http://www.bioassayontology.org/bao#BAO_0000933">
        <rdfs:subClassOf>
            <owl:Restriction>
                <owl:onProperty rdf:resource="http://www.bioassayontology.org/bao#BAO_0003102"/>
                <owl:someValuesFrom rdf:resource="&obo;CHEBI_35222"/>
            </owl:Restriction>
        </rdfs:subClassOf>
    </owl:Class>
    


    <!-- http://www.bioassayontology.org/bao#BAO_0000945 -->

    <owl:Class rdf:about="http://www.bioassayontology.org/bao#BAO_0000945">
        <rdfs:subClassOf>
            <owl:Restriction>
                <owl:onProperty rdf:resource="http://www.bioassayontology.org/bao#BAO_0003102"/>
                <owl:someValuesFrom rdf:resource="&obo;CHEBI_37958"/>
            </owl:Restriction>
        </rdfs:subClassOf>
    </owl:Class>
    


    <!-- http://www.bioassayontology.org/bao#BAO_0000949 -->

    <owl:Class rdf:about="http://www.bioassayontology.org/bao#BAO_0000949">
        <rdfs:subClassOf>
            <owl:Restriction>
                <owl:onProperty rdf:resource="http://www.bioassayontology.org/bao#BAO_0003102"/>
                <owl:someValuesFrom rdf:resource="&obo;CHEBI_27780"/>
            </owl:Restriction>
        </rdfs:subClassOf>
    </owl:Class>
    


    <!-- http://www.bioassayontology.org/bao#BAO_0000957 -->

    <owl:Class rdf:about="http://www.bioassayontology.org/bao#BAO_0000957"/>
    


    <!-- http://www.bioassayontology.org/bao#BAO_0000972 -->

    <rdf:Description rdf:about="http://www.bioassayontology.org/bao#BAO_0000972">
        <rdfs:subClassOf>
            <owl:Restriction>
                <owl:onProperty rdf:resource="http://www.bioassayontology.org/bao#BAO_0003102"/>
                <owl:someValuesFrom rdf:resource="&obo;CHEBI_51121"/>
            </owl:Restriction>
        </rdfs:subClassOf>
    </rdf:Description>
    


    <!-- http://www.bioassayontology.org/bao#BAO_0000978 -->

    <owl:Class rdf:about="http://www.bioassayontology.org/bao#BAO_0000978">
        <rdfs:subClassOf>
            <owl:Restriction>
                <owl:onProperty rdf:resource="http://www.bioassayontology.org/bao#BAO_0003102"/>
                <owl:someValuesFrom rdf:resource="&obo;CHEBI_27780"/>
            </owl:Restriction>
        </rdfs:subClassOf>
    </owl:Class>
    


    <!-- http://www.bioassayontology.org/bao#BAO_0000995 -->

    <owl:Class rdf:about="http://www.bioassayontology.org/bao#BAO_0000995">
        <rdfs:subClassOf>
            <owl:Restriction>
                <owl:onProperty rdf:resource="http://www.bioassayontology.org/bao#BAO_0003102"/>
                <owl:someValuesFrom rdf:resource="&obo;CHEBI_27780"/>
            </owl:Restriction>
        </rdfs:subClassOf>
    </owl:Class>
    


    <!-- http://www.bioassayontology.org/bao#BAO_0000998 -->

    <owl:Class rdf:about="http://www.bioassayontology.org/bao#BAO_0000998">
        <rdfs:subClassOf>
            <owl:Restriction>
                <owl:onProperty rdf:resource="http://www.bioassayontology.org/bao#BAO_0003102"/>
                <owl:someValuesFrom rdf:resource="&obo;CHEBI_35222"/>
            </owl:Restriction>
        </rdfs:subClassOf>
    </owl:Class>
    


    <!-- http://www.bioassayontology.org/bao#BAO_0001003 -->

    <owl:Class rdf:about="http://www.bioassayontology.org/bao#BAO_0001003">
        <rdfs:subClassOf>
            <owl:Restriction>
                <owl:onProperty rdf:resource="http://www.bioassayontology.org/bao#BAO_0003102"/>
                <owl:someValuesFrom rdf:resource="&obo;CHEBI_35222"/>
            </owl:Restriction>
        </rdfs:subClassOf>
    </owl:Class>
    


    <!-- http://www.bioassayontology.org/bao#BAO_0001004 -->

    <owl:Class rdf:about="http://www.bioassayontology.org/bao#BAO_0001004">
        <rdfs:subClassOf>
            <owl:Restriction>
                <owl:onProperty rdf:resource="http://www.bioassayontology.org/bao#BAO_0003102"/>
                <owl:someValuesFrom rdf:resource="&obo;CHEBI_35222"/>
            </owl:Restriction>
        </rdfs:subClassOf>
    </owl:Class>
    


    <!-- http://www.bioassayontology.org/bao#BAO_0001005 -->

    <owl:Class rdf:about="http://www.bioassayontology.org/bao#BAO_0001005">
        <rdfs:subClassOf>
            <owl:Restriction>
                <owl:onProperty rdf:resource="http://www.bioassayontology.org/bao#BAO_0003102"/>
                <owl:someValuesFrom rdf:resource="&obo;CHEBI_35222"/>
            </owl:Restriction>
        </rdfs:subClassOf>
    </owl:Class>
    


    <!-- http://www.bioassayontology.org/bao#BAO_0001009 -->

    <owl:Class rdf:about="http://www.bioassayontology.org/bao#BAO_0001009">
        <rdfs:subClassOf>
            <owl:Class>
                <owl:unionOf rdf:parseType="Collection">
                    <owl:Restriction>
                        <owl:onProperty rdf:resource="http://www.bioassayontology.org/bao#BAO_0003102"/>
                        <owl:someValuesFrom rdf:resource="&obo;CHEBI_37958"/>
                    </owl:Restriction>
                    <owl:Restriction>
                        <owl:onProperty rdf:resource="http://www.bioassayontology.org/bao#BAO_0003102"/>
                        <owl:someValuesFrom rdf:resource="http://www.bioassayontology.org/bao#BAO_0002001"/>
                    </owl:Restriction>
                </owl:unionOf>
            </owl:Class>
        </rdfs:subClassOf>
    </owl:Class>
    


    <!-- http://www.bioassayontology.org/bao#BAO_0001012 -->

    <owl:Class rdf:about="http://www.bioassayontology.org/bao#BAO_0001012">
        <rdfs:subClassOf>
            <owl:Restriction>
                <owl:onProperty rdf:resource="http://www.bioassayontology.org/bao#BAO_0003102"/>
                <owl:someValuesFrom rdf:resource="&obo;CHEBI_35222"/>
            </owl:Restriction>
        </rdfs:subClassOf>
    </owl:Class>
    


    <!-- http://www.bioassayontology.org/bao#BAO_0001013 -->

    <owl:Class rdf:about="http://www.bioassayontology.org/bao#BAO_0001013">
        <rdfs:subClassOf>
            <owl:Restriction>
                <owl:onProperty rdf:resource="http://www.bioassayontology.org/bao#BAO_0003102"/>
                <owl:someValuesFrom rdf:resource="&obo;CHEBI_35222"/>
            </owl:Restriction>
        </rdfs:subClassOf>
    </owl:Class>
    


    <!-- http://www.bioassayontology.org/bao#BAO_0001018 -->

    <owl:Class rdf:about="http://www.bioassayontology.org/bao#BAO_0001018">
        <rdfs:subClassOf>
            <owl:Restriction>
                <owl:onProperty rdf:resource="http://www.bioassayontology.org/bao#BAO_0003102"/>
                <owl:someValuesFrom rdf:resource="&obo;CHEBI_35222"/>
            </owl:Restriction>
        </rdfs:subClassOf>
    </owl:Class>
    


    <!-- http://www.bioassayontology.org/bao#BAO_0001021 -->

    <owl:Class rdf:about="http://www.bioassayontology.org/bao#BAO_0001021">
        <rdfs:subClassOf>
            <owl:Restriction>
                <owl:onProperty rdf:resource="http://www.bioassayontology.org/bao#BAO_0003102"/>
                <owl:someValuesFrom rdf:resource="&obo;CHEBI_35222"/>
            </owl:Restriction>
        </rdfs:subClassOf>
    </owl:Class>
    


    <!-- http://www.bioassayontology.org/bao#BAO_0001022 -->

    <owl:Class rdf:about="http://www.bioassayontology.org/bao#BAO_0001022">
        <rdfs:subClassOf>
            <owl:Restriction>
                <owl:onProperty rdf:resource="http://www.bioassayontology.org/bao#BAO_0003102"/>
                <owl:someValuesFrom rdf:resource="&obo;CHEBI_35222"/>
            </owl:Restriction>
        </rdfs:subClassOf>
    </owl:Class>
    


    <!-- http://www.bioassayontology.org/bao#BAO_0001024 -->

    <owl:Class rdf:about="http://www.bioassayontology.org/bao#BAO_0001024">
        <rdfs:subClassOf>
            <owl:Class>
                <owl:unionOf rdf:parseType="Collection">
                    <owl:Restriction>
                        <owl:onProperty rdf:resource="http://www.bioassayontology.org/bao#BAO_0003102"/>
                        <owl:someValuesFrom rdf:resource="&obo;CHEBI_37958"/>
                    </owl:Restriction>
                    <owl:Restriction>
                        <owl:onProperty rdf:resource="http://www.bioassayontology.org/bao#BAO_0003102"/>
                        <owl:someValuesFrom rdf:resource="http://www.bioassayontology.org/bao#BAO_0002001"/>
                    </owl:Restriction>
                </owl:unionOf>
            </owl:Class>
        </rdfs:subClassOf>
    </owl:Class>
    


    <!-- http://www.bioassayontology.org/bao#BAO_0001026 -->

    <owl:Class rdf:about="http://www.bioassayontology.org/bao#BAO_0001026">
        <rdfs:subClassOf>
            <owl:Class>
                <owl:unionOf rdf:parseType="Collection">
                    <owl:Restriction>
                        <owl:onProperty rdf:resource="http://www.bioassayontology.org/bao#BAO_0003102"/>
                        <owl:someValuesFrom rdf:resource="&obo;CHEBI_51121"/>
                    </owl:Restriction>
                    <owl:Restriction>
                        <owl:onProperty rdf:resource="http://www.bioassayontology.org/bao#BAO_0003102"/>
                        <owl:someValuesFrom rdf:resource="http://www.bioassayontology.org/bao#BAO_0002001"/>
                    </owl:Restriction>
                </owl:unionOf>
            </owl:Class>
        </rdfs:subClassOf>
    </owl:Class>
    


    <!-- http://www.bioassayontology.org/bao#BAO_0001027 -->

    <owl:Class rdf:about="http://www.bioassayontology.org/bao#BAO_0001027">
        <rdfs:subClassOf>
            <owl:Restriction>
                <owl:onProperty rdf:resource="http://www.bioassayontology.org/bao#BAO_0003102"/>
                <owl:someValuesFrom rdf:resource="&obo;CHEBI_35222"/>
            </owl:Restriction>
        </rdfs:subClassOf>
    </owl:Class>
    


    <!-- http://www.bioassayontology.org/bao#BAO_0001032 -->

    <owl:Class rdf:about="http://www.bioassayontology.org/bao#BAO_0001032">
        <rdfs:subClassOf>
            <owl:Restriction>
                <owl:onProperty rdf:resource="http://www.bioassayontology.org/bao#BAO_0003102"/>
                <owl:someValuesFrom rdf:resource="&obo;CHEBI_35222"/>
            </owl:Restriction>
        </rdfs:subClassOf>
    </owl:Class>
    


    <!-- http://www.bioassayontology.org/bao#BAO_0001037 -->

    <owl:Class rdf:about="http://www.bioassayontology.org/bao#BAO_0001037">
        <rdfs:subClassOf>
            <owl:Restriction>
                <owl:onProperty rdf:resource="http://www.bioassayontology.org/bao#BAO_0003102"/>
                <owl:someValuesFrom rdf:resource="&obo;CHEBI_27780"/>
            </owl:Restriction>
        </rdfs:subClassOf>
    </owl:Class>
    


    <!-- http://www.bioassayontology.org/bao#BAO_0001038 -->

    <owl:Class rdf:about="http://www.bioassayontology.org/bao#BAO_0001038">
        <rdfs:subClassOf>
            <owl:Restriction>
                <owl:onProperty rdf:resource="http://www.bioassayontology.org/bao#BAO_0003102"/>
                <owl:someValuesFrom rdf:resource="&obo;CHEBI_27780"/>
            </owl:Restriction>
        </rdfs:subClassOf>
    </owl:Class>
    


    <!-- http://www.bioassayontology.org/bao#BAO_0001041 -->

    <owl:Class rdf:about="http://www.bioassayontology.org/bao#BAO_0001041">
        <rdfs:subClassOf>
            <owl:Restriction>
                <owl:onProperty rdf:resource="http://www.bioassayontology.org/bao#BAO_0003102"/>
                <owl:someValuesFrom rdf:resource="&obo;CHEBI_35222"/>
            </owl:Restriction>
        </rdfs:subClassOf>
    </owl:Class>
    


    <!-- http://www.bioassayontology.org/bao#BAO_0002001 -->

    <rdf:Description rdf:about="http://www.bioassayontology.org/bao#BAO_0002001">
        <rdfs:subClassOf rdf:resource="&obo;CHEBI_24432"/>
    </rdf:Description>
    


    <!-- http://www.bioassayontology.org/bao#BAO_0002005 -->

    <rdf:Description rdf:about="http://www.bioassayontology.org/bao#BAO_0002005">
        <rdfs:subClassOf>
            <owl:Class>
                <owl:intersectionOf rdf:parseType="Collection">
                    <rdf:Description rdf:about="http://www.bioassayontology.org/bao#BAO_0002795"/>
                    <owl:Restriction>
                        <owl:onProperty rdf:resource="http://www.bioassayontology.org/bao#BAO_0000212"/>
                        <owl:someValuesFrom rdf:resource="http://www.bioassayontology.org/bao#BAO_0002594"/>
                    </owl:Restriction>
                    <owl:Restriction>
                        <owl:onProperty rdf:resource="http://www.bioassayontology.org/bao#BAO_0002009"/>
                        <owl:someValuesFrom rdf:resource="http://www.bioassayontology.org/bao#BAO_0002737"/>
                    </owl:Restriction>
                </owl:intersectionOf>
            </owl:Class>
        </rdfs:subClassOf>
    </rdf:Description>
    


    <!-- http://www.bioassayontology.org/bao#BAO_0002010 -->

    <rdf:Description rdf:about="http://www.bioassayontology.org/bao#BAO_0002010">
        <rdfs:subClassOf rdf:resource="http://www.bioassayontology.org/bao#BAO_0003043"/>
    </rdf:Description>
    


    <!-- http://www.bioassayontology.org/bao#BAO_0002015 -->

    <rdf:Description rdf:about="http://www.bioassayontology.org/bao#BAO_0002015">
        <rdfs:subClassOf rdf:resource="http://www.bioassayontology.org/bao#BAO_0003043"/>
    </rdf:Description>
    


    <!-- http://www.bioassayontology.org/bao#BAO_0002016 -->

    <owl:Class rdf:about="http://www.bioassayontology.org/bao#BAO_0002016">
        <rdfs:subClassOf rdf:resource="http://www.bioassayontology.org/bao#BAO_0000076"/>
    </owl:Class>
    


    <!-- http://www.bioassayontology.org/bao#BAO_0002022 -->

    <rdf:Description rdf:about="http://www.bioassayontology.org/bao#BAO_0002022">
        <rdfs:subClassOf>
            <owl:Restriction>
                <owl:onProperty rdf:resource="http://www.bioassayontology.org/bao#BAO_0002009"/>
                <owl:someValuesFrom rdf:resource="&obo;GO_0010467"/>
            </owl:Restriction>
        </rdfs:subClassOf>
        <rdfs:subClassOf>
            <owl:Restriction>
                <owl:onProperty rdf:resource="http://www.bioassayontology.org/bao#BAO_0002009"/>
                <owl:someValuesFrom rdf:resource="&obo;GO_0010468"/>
            </owl:Restriction>
        </rdfs:subClassOf>
    </rdf:Description>
    


    <!-- http://www.bioassayontology.org/bao#BAO_0002030 -->

    <rdf:Description rdf:about="http://www.bioassayontology.org/bao#BAO_0002030">
        <rdfs:subClassOf rdf:resource="&obo;CHEBI_24432"/>
    </rdf:Description>
    


    <!-- http://www.bioassayontology.org/bao#BAO_0002032 -->

    <rdf:Description rdf:about="http://www.bioassayontology.org/bao#BAO_0002032">
        <rdfs:subClassOf rdf:resource="&obo;CHEBI_24432"/>
    </rdf:Description>
    


    <!-- http://www.bioassayontology.org/bao#BAO_0002043 -->

    <rdf:Description rdf:about="http://www.bioassayontology.org/bao#BAO_0002043">
        <rdfs:subClassOf>
            <owl:Restriction>
                <owl:onProperty rdf:resource="http://www.bioassayontology.org/bao#BAO_0002009"/>
                <owl:someValuesFrom rdf:resource="&obo;GO_0006915"/>
            </owl:Restriction>
        </rdfs:subClassOf>
    </rdf:Description>
    


    <!-- http://www.bioassayontology.org/bao#BAO_0002051 -->

    <rdf:Description rdf:about="http://www.bioassayontology.org/bao#BAO_0002051">
        <rdfs:subClassOf rdf:resource="http://www.bioassayontology.org/bao#BAO_0003043"/>
        <rdfs:subClassOf>
            <owl:Restriction>
                <owl:onProperty rdf:resource="http://www.bioassayontology.org/bao#BAO_0002926"/>
                <owl:someValuesFrom rdf:resource="&obo;CLO_0000001"/>
            </owl:Restriction>
        </rdfs:subClassOf>
    </rdf:Description>
    


    <!-- http://www.bioassayontology.org/bao#BAO_0002057 -->

    <rdf:Description rdf:about="http://www.bioassayontology.org/bao#BAO_0002057">
        <rdfs:subClassOf rdf:resource="&obo;PATO_0001995"/>
    </rdf:Description>
    


    <!-- http://www.bioassayontology.org/bao#BAO_0002079 -->

    <rdf:Description rdf:about="http://www.bioassayontology.org/bao#BAO_0002079">
        <owl:equivalentClass>
            <owl:Class>
                <owl:intersectionOf rdf:parseType="Collection">
                    <rdf:Description rdf:about="http://www.bioassayontology.org/bao#BAO_0002202"/>
                    <owl:Restriction>
                        <owl:onProperty rdf:resource="http://www.bioassayontology.org/bao#BA0_0090012"/>
                        <owl:someValuesFrom>
                            <owl:Class>
                                <owl:intersectionOf rdf:parseType="Collection">
                                    <rdf:Description rdf:about="http://www.bioassayontology.org/bao#BAO_0000141"/>
                                    <owl:Restriction>
                                        <owl:onProperty rdf:resource="http://www.bioassayontology.org/bao#BAO_0002739"/>
                                        <owl:someValuesFrom rdf:resource="http://www.bioassayontology.org/bao#BAO_0000776"/>
                                    </owl:Restriction>
                                    <owl:Restriction>
                                        <owl:onProperty rdf:resource="http://www.bioassayontology.org/bao#BAO_0002739"/>
                                        <owl:someValuesFrom rdf:resource="http://www.bioassayontology.org/bao#BAO_0003108"/>
                                    </owl:Restriction>
                                    <owl:Restriction>
                                        <owl:onProperty rdf:resource="http://www.bioassayontology.org/bao#BAO_0003105"/>
                                        <owl:someValuesFrom rdf:resource="&obo;GO_0003824"/>
                                    </owl:Restriction>
                                </owl:intersectionOf>
                            </owl:Class>
                        </owl:someValuesFrom>
                    </owl:Restriction>
                    <owl:Restriction>
                        <owl:onProperty rdf:resource="http://www.bioassayontology.org/bao#BAO_0000207"/>
                        <owl:someValuesFrom rdf:resource="http://www.bioassayontology.org/bao#BAO_0000045"/>
                    </owl:Restriction>
                    <owl:Restriction>
                        <owl:onProperty rdf:resource="http://www.bioassayontology.org/bao#BAO_0002000"/>
                        <owl:someValuesFrom rdf:resource="http://www.bioassayontology.org/bao#BAO_0000776"/>
                    </owl:Restriction>
                </owl:intersectionOf>
            </owl:Class>
        </owl:equivalentClass>
    </rdf:Description>
    


    <!-- http://www.bioassayontology.org/bao#BAO_0002085 -->

    <rdf:Description rdf:about="http://www.bioassayontology.org/bao#BAO_0002085">
        <rdfs:subClassOf rdf:resource="&obo;CHEBI_51086"/>
    </rdf:Description>
    


    <!-- http://www.bioassayontology.org/bao#BAO_0002087 -->

    <rdf:Description rdf:about="http://www.bioassayontology.org/bao#BAO_0002087">
        <rdfs:subClassOf rdf:resource="&obo;CHEBI_24432"/>
    </rdf:Description>
    


    <!-- http://www.bioassayontology.org/bao#BAO_0002088 -->

    <rdf:Description rdf:about="http://www.bioassayontology.org/bao#BAO_0002088">
        <rdfs:subClassOf rdf:resource="&obo;CHEBI_51086"/>
    </rdf:Description>
    


    <!-- http://www.bioassayontology.org/bao#BAO_0002092 -->

    <rdf:Description rdf:about="http://www.bioassayontology.org/bao#BAO_0002092">
        <rdfs:subClassOf rdf:resource="&obo;CHEBI_51086"/>
    </rdf:Description>
    


    <!-- http://www.bioassayontology.org/bao#BAO_0002093 -->

    <rdf:Description rdf:about="http://www.bioassayontology.org/bao#BAO_0002093">
        <rdfs:subClassOf rdf:resource="&obo;CHEBI_51086"/>
    </rdf:Description>
    


    <!-- http://www.bioassayontology.org/bao#BAO_0002096 -->

    <rdf:Description rdf:about="http://www.bioassayontology.org/bao#BAO_0002096">
        <rdfs:subClassOf rdf:resource="&obo;CHEBI_24432"/>
    </rdf:Description>
    


    <!-- http://www.bioassayontology.org/bao#BAO_0002098 -->

    <rdf:Description rdf:about="http://www.bioassayontology.org/bao#BAO_0002098">
        <rdfs:subClassOf rdf:resource="&obo;CHEBI_51086"/>
    </rdf:Description>
    


    <!-- http://www.bioassayontology.org/bao#BAO_0002099 -->

    <rdf:Description rdf:about="http://www.bioassayontology.org/bao#BAO_0002099">
        <rdfs:subClassOf rdf:resource="&obo;PATO_0001396"/>
    </rdf:Description>
    


    <!-- http://www.bioassayontology.org/bao#BAO_0002102 -->

    <rdf:Description rdf:about="http://www.bioassayontology.org/bao#BAO_0002102">
        <rdfs:subClassOf rdf:resource="&obo;CHEBI_24432"/>
    </rdf:Description>
    


    <!-- http://www.bioassayontology.org/bao#BAO_0002105 -->

    <rdf:Description rdf:about="http://www.bioassayontology.org/bao#BAO_0002105">
        <rdfs:subClassOf rdf:resource="&obo;CHEBI_51086"/>
    </rdf:Description>
    


    <!-- http://www.bioassayontology.org/bao#BAO_0002114 -->

    <rdf:Description rdf:about="http://www.bioassayontology.org/bao#BAO_0002114">
        <owl:equivalentClass>
            <owl:Class>
                <owl:intersectionOf rdf:parseType="Collection">
                    <rdf:Description rdf:about="http://www.bioassayontology.org/bao#BAO_0000179"/>
                    <owl:Restriction>
                        <owl:onProperty rdf:resource="http://www.bioassayontology.org/bao#BAO_0002668"/>
                        <owl:someValuesFrom rdf:resource="http://purl.org/obo/owl/UO#UO_0000003"/>
                    </owl:Restriction>
                    <owl:Restriction>
                        <owl:onProperty rdf:resource="http://www.bioassayontology.org/bao#BAO_0002668"/>
                        <owl:allValuesFrom rdf:resource="http://purl.org/obo/owl/UO#UO_0000003"/>
                    </owl:Restriction>
                    <owl:Restriction>
                        <owl:onProperty rdf:resource="http://www.bioassayontology.org/bao#BAO_0002669"/>
                        <owl:qualifiedCardinality rdf:datatype="&xsd;nonNegativeInteger">1</owl:qualifiedCardinality>
                        <owl:onDataRange rdf:resource="&xsd;float"/>
                    </owl:Restriction>
                </owl:intersectionOf>
            </owl:Class>
        </owl:equivalentClass>
    </rdf:Description>
    


    <!-- http://www.bioassayontology.org/bao#BAO_0002539 -->

    <rdf:Description rdf:about="http://www.bioassayontology.org/bao#BAO_0002539">
        <rdfs:subClassOf rdf:resource="&obo;CHEBI_24432"/>
    </rdf:Description>
    


    <!-- http://www.bioassayontology.org/bao#BAO_0002579 -->

    <owl:Class rdf:about="http://www.bioassayontology.org/bao#BAO_0002579">
        <rdfs:subClassOf>
            <owl:Restriction>
                <owl:onProperty rdf:resource="http://www.bioassayontology.org/bao#BAO_0003102"/>
                <owl:someValuesFrom rdf:resource="&obo;CHEBI_37958"/>
            </owl:Restriction>
        </rdfs:subClassOf>
    </owl:Class>
    


    <!-- http://www.bioassayontology.org/bao#BAO_0002580 -->

    <owl:Class rdf:about="http://www.bioassayontology.org/bao#BAO_0002580">
        <rdfs:subClassOf>
            <owl:Restriction>
                <owl:onProperty rdf:resource="http://www.bioassayontology.org/bao#BAO_0003102"/>
                <owl:someValuesFrom rdf:resource="&obo;CHEBI_37958"/>
            </owl:Restriction>
        </rdfs:subClassOf>
    </owl:Class>
    


    <!-- http://www.bioassayontology.org/bao#BAO_0002581 -->

    <owl:Class rdf:about="http://www.bioassayontology.org/bao#BAO_0002581">
        <rdfs:subClassOf>
            <owl:Restriction>
                <owl:onProperty rdf:resource="http://www.bioassayontology.org/bao#BAO_0003102"/>
                <owl:someValuesFrom rdf:resource="&obo;CHEBI_37958"/>
            </owl:Restriction>
        </rdfs:subClassOf>
    </owl:Class>
    


    <!-- http://www.bioassayontology.org/bao#BAO_0002584 -->

    <rdf:Description rdf:about="http://www.bioassayontology.org/bao#BAO_0002584">
        <rdfs:subClassOf>
            <owl:Restriction>
                <owl:onProperty rdf:resource="http://www.bioassayontology.org/bao#BAO_0002009"/>
                <owl:someValuesFrom>
                    <owl:Class>
                        <owl:unionOf rdf:parseType="Collection">
                            <rdf:Description rdf:about="&obo;GO_0000080"/>
                            <rdf:Description rdf:about="&obo;GO_0000084"/>
                            <rdf:Description rdf:about="&obo;GO_0000085"/>
                            <rdf:Description rdf:about="&obo;GO_0000087"/>
                            <rdf:Description rdf:about="&obo;GO_0006915"/>
                        </owl:unionOf>
                    </owl:Class>
                </owl:someValuesFrom>
            </owl:Restriction>
        </rdfs:subClassOf>
        <rdfs:subClassOf>
            <owl:Restriction>
                <owl:onProperty rdf:resource="http://www.bioassayontology.org/bao#BAO_0000209"/>
                <owl:someValuesFrom>
                    <owl:Class>
                        <owl:intersectionOf rdf:parseType="Collection">
                            <rdf:Description rdf:about="http://www.bioassayontology.org/bao#BAO_0000040"/>
                            <owl:Restriction>
                                <owl:onProperty rdf:resource="http://www.bioassayontology.org/bao#BAO_0002009"/>
                                <owl:allValuesFrom>
                                    <owl:Class>
                                        <owl:unionOf rdf:parseType="Collection">
                                            <rdf:Description rdf:about="&obo;GO_0000080"/>
                                            <rdf:Description rdf:about="&obo;GO_0000084"/>
                                            <rdf:Description rdf:about="&obo;GO_0000085"/>
                                            <rdf:Description rdf:about="&obo;GO_0000087"/>
                                            <rdf:Description rdf:about="&obo;GO_0006915"/>
                                        </owl:unionOf>
                                    </owl:Class>
                                </owl:allValuesFrom>
                            </owl:Restriction>
                        </owl:intersectionOf>
                    </owl:Class>
                </owl:someValuesFrom>
            </owl:Restriction>
        </rdfs:subClassOf>
    </rdf:Description>
    


    <!-- http://www.bioassayontology.org/bao#BAO_0002585 -->

    <owl:Class rdf:about="http://www.bioassayontology.org/bao#BAO_0002585">
        <rdfs:subClassOf>
            <owl:Restriction>
                <owl:onProperty rdf:resource="http://www.bioassayontology.org/bao#BAO_0002009"/>
                <owl:allValuesFrom>
                    <owl:Class>
                        <owl:unionOf rdf:parseType="Collection">
                            <rdf:Description rdf:about="&obo;GO_0051327"/>
                            <rdf:Description rdf:about="&obo;GO_0051330"/>
                            <rdf:Description rdf:about="&obo;GO_0051331"/>
                            <rdf:Description rdf:about="&obo;GO_0051332"/>
                        </owl:unionOf>
                    </owl:Class>
                </owl:allValuesFrom>
            </owl:Restriction>
        </rdfs:subClassOf>
        <rdfs:subClassOf>
            <owl:Restriction>
                <owl:onProperty rdf:resource="http://www.bioassayontology.org/bao#BAO_0002009"/>
                <owl:someValuesFrom>
                    <owl:Class>
                        <owl:unionOf rdf:parseType="Collection">
                            <rdf:Description rdf:about="&obo;GO_0051327"/>
                            <rdf:Description rdf:about="&obo;GO_0051330"/>
                            <rdf:Description rdf:about="&obo;GO_0051331"/>
                            <rdf:Description rdf:about="&obo;GO_0051332"/>
                        </owl:unionOf>
                    </owl:Class>
                </owl:someValuesFrom>
            </owl:Restriction>
        </rdfs:subClassOf>
    </owl:Class>
    


    <!-- http://www.bioassayontology.org/bao#BAO_0002594 -->

    <rdf:Description rdf:about="http://www.bioassayontology.org/bao#BAO_0002594">
        <owl:equivalentClass>
            <owl:Class>
                <owl:intersectionOf rdf:parseType="Collection">
                    <rdf:Description rdf:about="http://www.bioassayontology.org/bao#BAO_0002593"/>
                    <owl:Restriction>
                        <owl:onProperty rdf:resource="http://www.bioassayontology.org/bao#BA0_0090012"/>
                        <owl:someValuesFrom>
                            <owl:Class>
                                <owl:intersectionOf rdf:parseType="Collection">
                                    <rdf:Description rdf:about="http://www.bioassayontology.org/bao#BAO_0000141"/>
                                    <owl:Restriction>
                                        <owl:onProperty rdf:resource="http://www.bioassayontology.org/bao#BAO_0002739"/>
                                        <owl:someValuesFrom rdf:resource="http://www.bioassayontology.org/bao#BAO_0000776"/>
                                    </owl:Restriction>
                                    <owl:Restriction>
                                        <owl:onProperty rdf:resource="http://www.bioassayontology.org/bao#BAO_0002739"/>
                                        <owl:someValuesFrom rdf:resource="http://www.bioassayontology.org/bao#BAO_0003108"/>
                                    </owl:Restriction>
                                    <owl:Restriction>
                                        <owl:onProperty rdf:resource="http://www.bioassayontology.org/bao#BAO_0003105"/>
                                        <owl:someValuesFrom rdf:resource="&obo;GO_0003824"/>
                                    </owl:Restriction>
                                </owl:intersectionOf>
                            </owl:Class>
                        </owl:someValuesFrom>
                    </owl:Restriction>
                    <owl:Restriction>
                        <owl:onProperty rdf:resource="http://www.bioassayontology.org/bao#BAO_0000207"/>
                        <owl:someValuesFrom rdf:resource="http://www.bioassayontology.org/bao#BAO_0000045"/>
                    </owl:Restriction>
                    <owl:Restriction>
                        <owl:onProperty rdf:resource="http://www.bioassayontology.org/bao#BAO_0002000"/>
                        <owl:someValuesFrom rdf:resource="http://www.bioassayontology.org/bao#BAO_0000776"/>
                    </owl:Restriction>
                </owl:intersectionOf>
            </owl:Class>
        </owl:equivalentClass>
    </rdf:Description>
    


    <!-- http://www.bioassayontology.org/bao#BAO_0002609 -->

    <rdf:Description rdf:about="http://www.bioassayontology.org/bao#BAO_0002609">
        <rdfs:subClassOf rdf:resource="&obo;PATO_0002182"/>
    </rdf:Description>
    


    <!-- http://www.bioassayontology.org/bao#BAO_0002624 -->

    <rdf:Description rdf:about="http://www.bioassayontology.org/bao#BAO_0002624">
        <rdfs:subClassOf rdf:resource="http://www.bioassayontology.org/bao#BAO_0000558"/>
    </rdf:Description>
    


    <!-- http://www.bioassayontology.org/bao#BAO_0002626 -->

    <rdf:Description rdf:about="http://www.bioassayontology.org/bao#BAO_0002626">
        <rdfs:subClassOf rdf:resource="http://www.bioassayontology.org/bao#BAO_0002624"/>
    </rdf:Description>
    


    <!-- http://www.bioassayontology.org/bao#BAO_0002627 -->

    <rdf:Description rdf:about="http://www.bioassayontology.org/bao#BAO_0002627">
        <rdfs:subClassOf rdf:resource="http://www.bioassayontology.org/bao#BAO_0002624"/>
    </rdf:Description>
    


    <!-- http://www.bioassayontology.org/bao#BAO_0002628 -->

    <rdf:Description rdf:about="http://www.bioassayontology.org/bao#BAO_0002628">
        <rdfs:subClassOf rdf:resource="http://www.bioassayontology.org/bao#BAO_0002624"/>
    </rdf:Description>
    


    <!-- http://www.bioassayontology.org/bao#BAO_0002636 -->

    <rdf:Description rdf:about="http://www.bioassayontology.org/bao#BAO_0002636">
        <rdfs:subClassOf rdf:resource="&obo;PATO_0001018"/>
    </rdf:Description>
    


    <!-- http://www.bioassayontology.org/bao#BAO_0002642 -->

    <rdf:Description rdf:about="http://www.bioassayontology.org/bao#BAO_0002642">
        <rdfs:subClassOf rdf:resource="&obo;CHEBI_24432"/>
    </rdf:Description>
    


    <!-- http://www.bioassayontology.org/bao#BAO_0002656 -->

    <rdf:Description rdf:about="http://www.bioassayontology.org/bao#BAO_0002656">
        <rdfs:subClassOf rdf:resource="&obo;CHEBI_24432"/>
    </rdf:Description>
    


    <!-- http://www.bioassayontology.org/bao#BAO_0002658 -->

    <rdf:Description rdf:about="http://www.bioassayontology.org/bao#BAO_0002658">
        <rdfs:subClassOf rdf:resource="http://purl.org/obo/owl/UO#UO_0000190"/>
    </rdf:Description>
    


    <!-- http://www.bioassayontology.org/bao#BAO_0002661 -->

    <owl:Class rdf:about="http://www.bioassayontology.org/bao#BAO_0002661">
        <owl:equivalentClass>
            <owl:Class>
                <owl:intersectionOf rdf:parseType="Collection">
                    <rdf:Description rdf:about="http://www.bioassayontology.org/bao#BAO_0003006"/>
                    <owl:Restriction>
                        <owl:onProperty rdf:resource="http://www.bioassayontology.org/bao#BAO_0000212"/>
                        <owl:someValuesFrom rdf:resource="http://www.bioassayontology.org/bao#BAO_0000152"/>
                    </owl:Restriction>
                    <owl:Restriction>
                        <owl:onProperty rdf:resource="http://www.bioassayontology.org/bao#BAO_0002009"/>
                        <owl:someValuesFrom rdf:resource="&obo;GO_0006355"/>
                    </owl:Restriction>
                </owl:intersectionOf>
            </owl:Class>
        </owl:equivalentClass>
    </owl:Class>
    


    <!-- http://www.bioassayontology.org/bao#BAO_0002670 -->

    <rdf:Description rdf:about="http://www.bioassayontology.org/bao#BAO_0002670">
        <rdfs:subClassOf rdf:resource="&obo;CLO_0000001"/>
    </rdf:Description>
    


    <!-- http://www.bioassayontology.org/bao#BAO_0002673 -->

    <rdf:Description rdf:about="http://www.bioassayontology.org/bao#BAO_0002673">
        <rdfs:subClassOf rdf:resource="&obo;CLO_0000001"/>
    </rdf:Description>
    


    <!-- http://www.bioassayontology.org/bao#BAO_0002674 -->

    <rdf:Description rdf:about="http://www.bioassayontology.org/bao#BAO_0002674">
        <rdfs:subClassOf rdf:resource="&obo;CLO_0000001"/>
    </rdf:Description>
    


    <!-- http://www.bioassayontology.org/bao#BAO_0002675 -->

    <rdf:Description rdf:about="http://www.bioassayontology.org/bao#BAO_0002675">
        <rdfs:subClassOf rdf:resource="&obo;CLO_0000001"/>
    </rdf:Description>
    


    <!-- http://www.bioassayontology.org/bao#BAO_0002676 -->

    <rdf:Description rdf:about="http://www.bioassayontology.org/bao#BAO_0002676">
        <rdfs:subClassOf rdf:resource="&obo;CLO_0000001"/>
    </rdf:Description>
    


    <!-- http://www.bioassayontology.org/bao#BAO_0002677 -->

    <rdf:Description rdf:about="http://www.bioassayontology.org/bao#BAO_0002677">
        <rdfs:subClassOf rdf:resource="&obo;CLO_0000001"/>
    </rdf:Description>
    


    <!-- http://www.bioassayontology.org/bao#BAO_0002678 -->

    <rdf:Description rdf:about="http://www.bioassayontology.org/bao#BAO_0002678">
        <rdfs:subClassOf rdf:resource="&obo;CLO_0000001"/>
    </rdf:Description>
    


    <!-- http://www.bioassayontology.org/bao#BAO_0002679 -->

    <rdf:Description rdf:about="http://www.bioassayontology.org/bao#BAO_0002679">
        <rdfs:subClassOf rdf:resource="&obo;CLO_0000001"/>
    </rdf:Description>
    


    <!-- http://www.bioassayontology.org/bao#BAO_0002680 -->

    <rdf:Description rdf:about="http://www.bioassayontology.org/bao#BAO_0002680">
        <rdfs:subClassOf rdf:resource="&obo;CLO_0000001"/>
    </rdf:Description>
    


    <!-- http://www.bioassayontology.org/bao#BAO_0002681 -->

    <rdf:Description rdf:about="http://www.bioassayontology.org/bao#BAO_0002681">
        <rdfs:subClassOf rdf:resource="&obo;CLO_0000001"/>
    </rdf:Description>
    


    <!-- http://www.bioassayontology.org/bao#BAO_0002682 -->

    <rdf:Description rdf:about="http://www.bioassayontology.org/bao#BAO_0002682">
        <rdfs:subClassOf rdf:resource="&obo;CLO_0000001"/>
    </rdf:Description>
    


    <!-- http://www.bioassayontology.org/bao#BAO_0002683 -->

    <rdf:Description rdf:about="http://www.bioassayontology.org/bao#BAO_0002683">
        <rdfs:subClassOf rdf:resource="&obo;CLO_0000001"/>
    </rdf:Description>
    


    <!-- http://www.bioassayontology.org/bao#BAO_0002684 -->

    <rdf:Description rdf:about="http://www.bioassayontology.org/bao#BAO_0002684">
        <rdfs:subClassOf rdf:resource="&obo;CLO_0000001"/>
    </rdf:Description>
    


    <!-- http://www.bioassayontology.org/bao#BAO_0002685 -->

    <rdf:Description rdf:about="http://www.bioassayontology.org/bao#BAO_0002685">
        <rdfs:subClassOf rdf:resource="&obo;CLO_0000001"/>
    </rdf:Description>
    


    <!-- http://www.bioassayontology.org/bao#BAO_0002686 -->

    <rdf:Description rdf:about="http://www.bioassayontology.org/bao#BAO_0002686">
        <rdfs:subClassOf rdf:resource="&obo;CLO_0000001"/>
    </rdf:Description>
    


    <!-- http://www.bioassayontology.org/bao#BAO_0002687 -->

    <rdf:Description rdf:about="http://www.bioassayontology.org/bao#BAO_0002687">
        <rdfs:subClassOf rdf:resource="&obo;CLO_0000001"/>
    </rdf:Description>
    


    <!-- http://www.bioassayontology.org/bao#BAO_0002688 -->

    <rdf:Description rdf:about="http://www.bioassayontology.org/bao#BAO_0002688">
        <rdfs:subClassOf rdf:resource="&obo;CLO_0000001"/>
    </rdf:Description>
    


    <!-- http://www.bioassayontology.org/bao#BAO_0002689 -->

    <rdf:Description rdf:about="http://www.bioassayontology.org/bao#BAO_0002689">
        <rdfs:subClassOf rdf:resource="&obo;CLO_0000001"/>
    </rdf:Description>
    


    <!-- http://www.bioassayontology.org/bao#BAO_0002690 -->

    <rdf:Description rdf:about="http://www.bioassayontology.org/bao#BAO_0002690">
        <rdfs:subClassOf rdf:resource="&obo;CLO_0000001"/>
    </rdf:Description>
    


    <!-- http://www.bioassayontology.org/bao#BAO_0002691 -->

    <rdf:Description rdf:about="http://www.bioassayontology.org/bao#BAO_0002691">
        <rdfs:subClassOf rdf:resource="&obo;CLO_0000001"/>
    </rdf:Description>
    


    <!-- http://www.bioassayontology.org/bao#BAO_0002692 -->

    <rdf:Description rdf:about="http://www.bioassayontology.org/bao#BAO_0002692">
        <rdfs:subClassOf rdf:resource="&obo;CLO_0000001"/>
    </rdf:Description>
    


    <!-- http://www.bioassayontology.org/bao#BAO_0002693 -->

    <rdf:Description rdf:about="http://www.bioassayontology.org/bao#BAO_0002693">
        <rdfs:subClassOf rdf:resource="&obo;CLO_0000001"/>
    </rdf:Description>
    


    <!-- http://www.bioassayontology.org/bao#BAO_0002694 -->

    <rdf:Description rdf:about="http://www.bioassayontology.org/bao#BAO_0002694">
        <rdfs:subClassOf rdf:resource="&obo;CLO_0000001"/>
    </rdf:Description>
    


    <!-- http://www.bioassayontology.org/bao#BAO_0002695 -->

    <rdf:Description rdf:about="http://www.bioassayontology.org/bao#BAO_0002695">
        <rdfs:subClassOf rdf:resource="&obo;CLO_0000001"/>
    </rdf:Description>
    


    <!-- http://www.bioassayontology.org/bao#BAO_0002696 -->

    <rdf:Description rdf:about="http://www.bioassayontology.org/bao#BAO_0002696">
        <rdfs:subClassOf rdf:resource="&obo;CLO_0000001"/>
    </rdf:Description>
    


    <!-- http://www.bioassayontology.org/bao#BAO_0002697 -->

    <rdf:Description rdf:about="http://www.bioassayontology.org/bao#BAO_0002697">
        <rdfs:subClassOf rdf:resource="&obo;CLO_0000001"/>
    </rdf:Description>
    


    <!-- http://www.bioassayontology.org/bao#BAO_0002698 -->

    <rdf:Description rdf:about="http://www.bioassayontology.org/bao#BAO_0002698">
        <rdfs:subClassOf rdf:resource="&obo;CLO_0000001"/>
    </rdf:Description>
    


    <!-- http://www.bioassayontology.org/bao#BAO_0002699 -->

    <rdf:Description rdf:about="http://www.bioassayontology.org/bao#BAO_0002699">
        <rdfs:subClassOf rdf:resource="&obo;CLO_0000001"/>
    </rdf:Description>
    


    <!-- http://www.bioassayontology.org/bao#BAO_0002700 -->

    <rdf:Description rdf:about="http://www.bioassayontology.org/bao#BAO_0002700">
        <rdfs:subClassOf rdf:resource="&obo;CLO_0000001"/>
    </rdf:Description>
    


    <!-- http://www.bioassayontology.org/bao#BAO_0002701 -->

    <rdf:Description rdf:about="http://www.bioassayontology.org/bao#BAO_0002701">
        <rdfs:subClassOf rdf:resource="&obo;CLO_0000001"/>
    </rdf:Description>
    


    <!-- http://www.bioassayontology.org/bao#BAO_0002702 -->

    <rdf:Description rdf:about="http://www.bioassayontology.org/bao#BAO_0002702">
        <rdfs:subClassOf rdf:resource="&obo;CLO_0000001"/>
    </rdf:Description>
    


    <!-- http://www.bioassayontology.org/bao#BAO_0002703 -->

    <rdf:Description rdf:about="http://www.bioassayontology.org/bao#BAO_0002703">
        <rdfs:subClassOf rdf:resource="&obo;CLO_0000001"/>
    </rdf:Description>
    


    <!-- http://www.bioassayontology.org/bao#BAO_0002704 -->

    <rdf:Description rdf:about="http://www.bioassayontology.org/bao#BAO_0002704">
        <rdfs:subClassOf rdf:resource="&obo;CLO_0000001"/>
    </rdf:Description>
    


    <!-- http://www.bioassayontology.org/bao#BAO_0002705 -->

    <rdf:Description rdf:about="http://www.bioassayontology.org/bao#BAO_0002705">
        <rdfs:subClassOf rdf:resource="&obo;CLO_0000001"/>
    </rdf:Description>
    


    <!-- http://www.bioassayontology.org/bao#BAO_0002706 -->

    <rdf:Description rdf:about="http://www.bioassayontology.org/bao#BAO_0002706">
        <rdfs:subClassOf rdf:resource="&obo;CLO_0000001"/>
    </rdf:Description>
    


    <!-- http://www.bioassayontology.org/bao#BAO_0002707 -->

    <rdf:Description rdf:about="http://www.bioassayontology.org/bao#BAO_0002707">
        <rdfs:subClassOf rdf:resource="&obo;CLO_0000001"/>
    </rdf:Description>
    


    <!-- http://www.bioassayontology.org/bao#BAO_0002708 -->

    <rdf:Description rdf:about="http://www.bioassayontology.org/bao#BAO_0002708">
        <rdfs:subClassOf rdf:resource="&obo;CLO_0000001"/>
    </rdf:Description>
    


    <!-- http://www.bioassayontology.org/bao#BAO_0002709 -->

    <rdf:Description rdf:about="http://www.bioassayontology.org/bao#BAO_0002709">
        <rdfs:subClassOf rdf:resource="&obo;CLO_0000001"/>
    </rdf:Description>
    


    <!-- http://www.bioassayontology.org/bao#BAO_0002710 -->

    <rdf:Description rdf:about="http://www.bioassayontology.org/bao#BAO_0002710">
        <rdfs:subClassOf rdf:resource="&obo;CLO_0000001"/>
    </rdf:Description>
    


    <!-- http://www.bioassayontology.org/bao#BAO_0002711 -->

    <rdf:Description rdf:about="http://www.bioassayontology.org/bao#BAO_0002711">
        <rdfs:subClassOf rdf:resource="&obo;CLO_0000001"/>
    </rdf:Description>
    


    <!-- http://www.bioassayontology.org/bao#BAO_0002712 -->

    <rdf:Description rdf:about="http://www.bioassayontology.org/bao#BAO_0002712">
        <rdfs:subClassOf rdf:resource="&obo;CLO_0000001"/>
    </rdf:Description>
    


    <!-- http://www.bioassayontology.org/bao#BAO_0002713 -->

    <rdf:Description rdf:about="http://www.bioassayontology.org/bao#BAO_0002713">
        <rdfs:subClassOf rdf:resource="&obo;CLO_0000001"/>
    </rdf:Description>
    


    <!-- http://www.bioassayontology.org/bao#BAO_0002714 -->

    <rdf:Description rdf:about="http://www.bioassayontology.org/bao#BAO_0002714">
        <rdfs:subClassOf rdf:resource="&obo;CLO_0000001"/>
    </rdf:Description>
    


    <!-- http://www.bioassayontology.org/bao#BAO_0002715 -->

    <rdf:Description rdf:about="http://www.bioassayontology.org/bao#BAO_0002715">
        <rdfs:subClassOf rdf:resource="&obo;CLO_0000001"/>
    </rdf:Description>
    


    <!-- http://www.bioassayontology.org/bao#BAO_0002716 -->

    <rdf:Description rdf:about="http://www.bioassayontology.org/bao#BAO_0002716">
        <rdfs:subClassOf rdf:resource="&obo;CLO_0000001"/>
    </rdf:Description>
    


    <!-- http://www.bioassayontology.org/bao#BAO_0002717 -->

    <rdf:Description rdf:about="http://www.bioassayontology.org/bao#BAO_0002717">
        <rdfs:subClassOf rdf:resource="&obo;CLO_0000001"/>
    </rdf:Description>
    


    <!-- http://www.bioassayontology.org/bao#BAO_0002718 -->

    <rdf:Description rdf:about="http://www.bioassayontology.org/bao#BAO_0002718">
        <rdfs:subClassOf rdf:resource="&obo;CLO_0000001"/>
    </rdf:Description>
    


    <!-- http://www.bioassayontology.org/bao#BAO_0002720 -->

    <owl:Class rdf:about="http://www.bioassayontology.org/bao#BAO_0002720">
        <rdfs:subClassOf>
            <owl:Restriction>
                <owl:onProperty rdf:resource="http://www.bioassayontology.org/bao#BAO_0003102"/>
                <owl:someValuesFrom rdf:resource="&obo;CHEBI_35225"/>
            </owl:Restriction>
        </rdfs:subClassOf>
    </owl:Class>
    


    <!-- http://www.bioassayontology.org/bao#BAO_0002726 -->

    <rdf:Description rdf:about="http://www.bioassayontology.org/bao#BAO_0002726">
        <rdfs:subClassOf rdf:resource="&obo;CHEBI_24432"/>
    </rdf:Description>
    


    <!-- http://www.bioassayontology.org/bao#BAO_0002734 -->

    <owl:Class rdf:about="http://www.bioassayontology.org/bao#BAO_0002734">
        <owl:equivalentClass>
            <owl:Class>
                <owl:intersectionOf rdf:parseType="Collection">
                    <rdf:Description rdf:about="http://www.bioassayontology.org/bao#BAO_0000139"/>
                    <owl:Restriction>
                        <owl:onProperty rdf:resource="http://www.bioassayontology.org/bao#BAO_0002000"/>
                        <owl:someValuesFrom>
                            <owl:Class>
                                <owl:intersectionOf rdf:parseType="Collection">
                                    <rdf:Description rdf:about="http://www.bioassayontology.org/bao#BAO_0000141"/>
                                    <owl:Restriction>
                                        <owl:onProperty rdf:resource="http://www.bioassayontology.org/bao#BAO_0002739"/>
                                        <owl:someValuesFrom rdf:resource="http://www.bioassayontology.org/bao#BAO_0000776"/>
                                    </owl:Restriction>
                                    <owl:Restriction>
                                        <owl:onProperty rdf:resource="http://www.bioassayontology.org/bao#BAO_0002739"/>
                                        <owl:someValuesFrom rdf:resource="http://www.bioassayontology.org/bao#BAO_0003108"/>
                                    </owl:Restriction>
                                    <owl:Restriction>
                                        <owl:onProperty rdf:resource="http://www.bioassayontology.org/bao#BAO_0003105"/>
                                        <owl:someValuesFrom rdf:resource="&obo;GO_0003824"/>
                                    </owl:Restriction>
                                </owl:intersectionOf>
                            </owl:Class>
                        </owl:someValuesFrom>
                    </owl:Restriction>
                </owl:intersectionOf>
            </owl:Class>
        </owl:equivalentClass>
    </owl:Class>
    


    <!-- http://www.bioassayontology.org/bao#BAO_0002735 -->

    <rdf:Description rdf:about="http://www.bioassayontology.org/bao#BAO_0002735">
        <rdfs:subClassOf>
            <owl:Class>
                <owl:intersectionOf rdf:parseType="Collection">
                    <rdf:Description rdf:about="http://www.bioassayontology.org/bao#BAO_0002792"/>
                    <owl:Restriction>
                        <owl:onProperty rdf:resource="http://www.bioassayontology.org/bao#BAO_0000212"/>
                        <owl:someValuesFrom rdf:resource="http://www.bioassayontology.org/bao#BAO_0002734"/>
                    </owl:Restriction>
                    <owl:Restriction>
                        <owl:onProperty rdf:resource="http://www.bioassayontology.org/bao#BAO_0002009"/>
                        <owl:someValuesFrom rdf:resource="http://www.bioassayontology.org/bao#BAO_0002737"/>
                    </owl:Restriction>
                </owl:intersectionOf>
            </owl:Class>
        </rdfs:subClassOf>
    </rdf:Description>
    


    <!-- http://www.bioassayontology.org/bao#BAO_0002736 -->

    <rdf:Description rdf:about="http://www.bioassayontology.org/bao#BAO_0002736">
        <rdfs:subClassOf>
            <owl:Class>
                <owl:intersectionOf rdf:parseType="Collection">
                    <rdf:Description rdf:about="http://www.bioassayontology.org/bao#BAO_0002792"/>
                    <owl:Restriction>
                        <owl:onProperty rdf:resource="http://www.bioassayontology.org/bao#BAO_0000212"/>
                        <owl:someValuesFrom rdf:resource="http://www.bioassayontology.org/bao#BAO_0002595"/>
                    </owl:Restriction>
                    <owl:Restriction>
                        <owl:onProperty rdf:resource="http://www.bioassayontology.org/bao#BAO_0002009"/>
                        <owl:someValuesFrom rdf:resource="http://www.bioassayontology.org/bao#BAO_0002737"/>
                    </owl:Restriction>
                </owl:intersectionOf>
            </owl:Class>
        </rdfs:subClassOf>
    </rdf:Description>
    


    <!-- http://www.bioassayontology.org/bao#BAO_0002737 -->

    <owl:Class rdf:about="http://www.bioassayontology.org/bao#BAO_0002737">
        <rdfs:label>regulation of catalytic activity</rdfs:label>
        <rdfs:subClassOf rdf:resource="http://www.bioassayontology.org/bao#BAO_0000264"/>
    </owl:Class>
    


    <!-- http://www.bioassayontology.org/bao#BAO_0002740 -->

    <rdf:Description rdf:about="http://www.bioassayontology.org/bao#BAO_0002740">
        <rdfs:subClassOf>
            <owl:Restriction>
                <owl:onProperty rdf:resource="http://www.bioassayontology.org/bao#BAO_0002009"/>
                <owl:someValuesFrom rdf:resource="&obo;GO_0051320"/>
            </owl:Restriction>
        </rdfs:subClassOf>
    </rdf:Description>
    


    <!-- http://www.bioassayontology.org/bao#BAO_0002741 -->

    <rdf:Description rdf:about="http://www.bioassayontology.org/bao#BAO_0002741">
        <rdfs:subClassOf>
            <owl:Restriction>
                <owl:onProperty rdf:resource="http://www.bioassayontology.org/bao#BAO_0002009"/>
                <owl:someValuesFrom rdf:resource="&obo;GO_0000279"/>
            </owl:Restriction>
        </rdfs:subClassOf>
        <rdfs:subClassOf>
            <owl:Restriction>
                <owl:onProperty rdf:resource="http://www.bioassayontology.org/bao#BAO_0002000"/>
                <owl:someValuesFrom>
                    <owl:Class>
                        <owl:intersectionOf rdf:parseType="Collection">
                            <rdf:Description rdf:about="http://www.bioassayontology.org/bao#BAO_0000175"/>
                            <owl:Restriction>
                                <owl:onProperty rdf:resource="http://www.bioassayontology.org/bao#BAO_0002662"/>
                                <owl:someValuesFrom rdf:resource="http://www.bioassayontology.org/bao#BAO_0002007"/>
                            </owl:Restriction>
                        </owl:intersectionOf>
                    </owl:Class>
                </owl:someValuesFrom>
            </owl:Restriction>
        </rdfs:subClassOf>
    </rdf:Description>
    


    <!-- http://www.bioassayontology.org/bao#BAO_0002742 -->

    <owl:Class rdf:about="http://www.bioassayontology.org/bao#BAO_0002742">
        <owl:equivalentClass>
            <owl:Restriction>
                <owl:onProperty rdf:resource="http://www.bioassayontology.org/bao#BAO_0002586"/>
                <owl:someValuesFrom rdf:resource="&obo;GO_0051320"/>
            </owl:Restriction>
        </owl:equivalentClass>
    </owl:Class>
    


    <!-- http://www.bioassayontology.org/bao#BAO_0002743 -->

    <owl:Class rdf:about="http://www.bioassayontology.org/bao#BAO_0002743">
        <owl:equivalentClass>
            <owl:Restriction>
                <owl:onProperty rdf:resource="http://www.bioassayontology.org/bao#BAO_0002586"/>
                <owl:someValuesFrom rdf:resource="&obo;GO_0000279"/>
            </owl:Restriction>
        </owl:equivalentClass>
    </owl:Class>
    


    <!-- http://www.bioassayontology.org/bao#BAO_0002756 -->

    <rdf:Description rdf:about="http://www.bioassayontology.org/bao#BAO_0002756">
        <rdfs:subClassOf rdf:resource="&obo;CHEBI_24432"/>
    </rdf:Description>
    


    <!-- http://www.bioassayontology.org/bao#BAO_0002760 -->

    <rdf:Description rdf:about="http://www.bioassayontology.org/bao#BAO_0002760">
        <rdfs:subClassOf rdf:resource="&obo;CHEBI_24432"/>
    </rdf:Description>
    


    <!-- http://www.bioassayontology.org/bao#BAO_0002798 -->

    <rdf:Description rdf:about="http://www.bioassayontology.org/bao#BAO_0002798">
        <rdfs:subClassOf rdf:resource="&obo;CHEBI_24432"/>
    </rdf:Description>
    


    <!-- http://www.bioassayontology.org/bao#BAO_0002844 -->

    <rdf:Description rdf:about="http://www.bioassayontology.org/bao#BAO_0002844">
        <rdfs:subClassOf rdf:resource="&obo;PATO_0001995"/>
    </rdf:Description>
    


    <!-- http://www.bioassayontology.org/bao#BAO_0002888 -->

    <rdf:Description rdf:about="http://www.bioassayontology.org/bao#BAO_0002888">
        <rdfs:subClassOf>
            <owl:Class>
                <owl:intersectionOf rdf:parseType="Collection">
                    <owl:Restriction>
                        <owl:onProperty rdf:resource="http://www.bioassayontology.org/bao#BA0_0090012"/>
                        <owl:someValuesFrom>
                            <owl:Class>
                                <owl:intersectionOf rdf:parseType="Collection">
                                    <rdf:Description rdf:about="http://www.bioassayontology.org/bao#BAO_0003043"/>
                                    <owl:Restriction>
                                        <owl:onProperty rdf:resource="http://www.bioassayontology.org/bao#BAO_0003102"/>
                                        <owl:someValuesFrom>
                                            <owl:Class>
                                                <owl:unionOf rdf:parseType="Collection">
                                                    <rdf:Description rdf:about="&obo;CHEBI_35222"/>
                                                    <rdf:Description rdf:about="http://www.bioassayontology.org/bao#BAO_0003058"/>
                                                    <rdf:Description rdf:about="http://www.bioassayontology.org/bao#BAO_0003060"/>
                                                    <rdf:Description rdf:about="http://www.bioassayontology.org/bao#BAO_0003063"/>
                                                </owl:unionOf>
                                            </owl:Class>
                                        </owl:someValuesFrom>
                                    </owl:Restriction>
                                </owl:intersectionOf>
                            </owl:Class>
                        </owl:someValuesFrom>
                    </owl:Restriction>
                    <owl:Restriction>
                        <owl:onProperty rdf:resource="http://www.bioassayontology.org/bao#BAO_0000207"/>
                        <owl:someValuesFrom rdf:resource="http://www.bioassayontology.org/bao#BAO_0000046"/>
                    </owl:Restriction>
                    <owl:Restriction>
                        <owl:onProperty rdf:resource="http://www.bioassayontology.org/bao#BAO_0002000"/>
                        <owl:someValuesFrom rdf:resource="http://www.bioassayontology.org/bao#BAO_0000874"/>
                    </owl:Restriction>
                </owl:intersectionOf>
            </owl:Class>
        </rdfs:subClassOf>
    </rdf:Description>
    


    <!-- http://www.bioassayontology.org/bao#BAO_0002889 -->

    <owl:Class rdf:about="http://www.bioassayontology.org/bao#BAO_0002889">
        <rdfs:label>calcium-mediated signaling using intracellular calcium source_bao</rdfs:label>
        <rdfs:subClassOf rdf:resource="http://www.bioassayontology.org/bao#BAO_0000264"/>
    </owl:Class>
    


    <!-- http://www.bioassayontology.org/bao#BAO_0002890 -->

    <owl:Class rdf:about="http://www.bioassayontology.org/bao#BAO_0002890">
        <rdfs:label>G-protein coupled receptor signaling pathway_BAO</rdfs:label>
        <rdfs:subClassOf rdf:resource="http://www.bioassayontology.org/bao#BAO_0000264"/>
    </owl:Class>
    


    <!-- http://www.bioassayontology.org/bao#BAO_0002891 -->

    <owl:Class rdf:about="http://www.bioassayontology.org/bao#BAO_0002891">
        <rdfs:label>cAMP-mediated signaling_BAO</rdfs:label>
        <rdfs:subClassOf rdf:resource="http://www.bioassayontology.org/bao#BAO_0000264"/>
    </owl:Class>
    


    <!-- http://www.bioassayontology.org/bao#BAO_0002908 -->

    <rdf:Description rdf:about="http://www.bioassayontology.org/bao#BAO_0002908">
        <rdfs:subClassOf>
            <owl:Restriction>
                <owl:onProperty rdf:resource="http://www.bioassayontology.org/bao#BAO_0003107"/>
                <owl:someValuesFrom rdf:resource="&obo;GO_0005515"/>
            </owl:Restriction>
        </rdfs:subClassOf>
    </rdf:Description>
    


    <!-- http://www.bioassayontology.org/bao#BAO_0002925 -->

    <owl:Class rdf:about="http://www.bioassayontology.org/bao#BAO_0002925">
        <rdfs:subClassOf>
            <owl:Restriction>
                <owl:onProperty rdf:resource="http://www.bioassayontology.org/bao#BAO_0002926"/>
                <owl:someValuesFrom rdf:resource="&obo;CLO_0000001"/>
            </owl:Restriction>
        </rdfs:subClassOf>
    </owl:Class>
    


    <!-- http://www.bioassayontology.org/bao#BAO_0002927 -->

    <rdf:Description rdf:about="http://www.bioassayontology.org/bao#BAO_0002927"/>
    


    <!-- http://www.bioassayontology.org/bao#BAO_0002930 -->

    <rdf:Description rdf:about="http://www.bioassayontology.org/bao#BAO_0002930"/>
    


    <!-- http://www.bioassayontology.org/bao#BAO_0002993 -->

    <rdf:Description rdf:about="http://www.bioassayontology.org/bao#BAO_0002993">
        <rdfs:subClassOf>
            <owl:Restriction>
                <owl:onProperty rdf:resource="http://www.bioassayontology.org/bao#BAO_0002009"/>
                <owl:someValuesFrom rdf:resource="&obo;GO_0008219"/>
            </owl:Restriction>
        </rdfs:subClassOf>
    </rdf:Description>
    


    <!-- http://www.bioassayontology.org/bao#BAO_0003002 -->

    <rdf:Description rdf:about="http://www.bioassayontology.org/bao#BAO_0003002">
        <rdfs:subClassOf>
            <owl:Restriction>
                <owl:onProperty rdf:resource="http://www.bioassayontology.org/bao#BA0_0090012"/>
                <owl:someValuesFrom>
                    <owl:Class>
                        <owl:intersectionOf rdf:parseType="Collection">
                            <rdf:Description rdf:about="http://www.bioassayontology.org/bao#BAO_0003043"/>
                            <owl:Restriction>
                                <owl:onProperty rdf:resource="http://www.bioassayontology.org/bao#BAO_0003102"/>
                                <owl:someValuesFrom rdf:resource="http://www.bioassayontology.org/bao#BAO_0000818"/>
                            </owl:Restriction>
                        </owl:intersectionOf>
                    </owl:Class>
                </owl:someValuesFrom>
            </owl:Restriction>
        </rdfs:subClassOf>
    </rdf:Description>
    


    <!-- http://www.bioassayontology.org/bao#BAO_0003003 -->

    <rdf:Description rdf:about="http://www.bioassayontology.org/bao#BAO_0003003">
        <rdfs:subClassOf>
            <owl:Restriction>
                <owl:onProperty rdf:resource="http://www.bioassayontology.org/bao#BAO_0002009"/>
                <owl:someValuesFrom rdf:resource="&obo;GO_0050663"/>
            </owl:Restriction>
        </rdfs:subClassOf>
    </rdf:Description>
    


    <!-- http://www.bioassayontology.org/bao#BAO_0003005 -->

    <rdf:Description rdf:about="http://www.bioassayontology.org/bao#BAO_0003005">
        <rdfs:subClassOf>
            <owl:Restriction>
                <owl:onProperty rdf:resource="http://www.bioassayontology.org/bao#BAO_0002009"/>
                <owl:someValuesFrom rdf:resource="&obo;GO_0006468"/>
            </owl:Restriction>
        </rdfs:subClassOf>
    </rdf:Description>
    


    <!-- http://www.bioassayontology.org/bao#BAO_0003009 -->

    <rdf:Description rdf:about="http://www.bioassayontology.org/bao#BAO_0003009">
        <rdfs:subClassOf>
            <owl:Restriction>
                <owl:onProperty rdf:resource="http://www.bioassayontology.org/bao#BAO_0002009"/>
                <owl:someValuesFrom rdf:resource="&obo;GO_0008219"/>
            </owl:Restriction>
        </rdfs:subClassOf>
    </rdf:Description>
    


    <!-- http://www.bioassayontology.org/bao#BAO_0003011 -->

    <rdf:Description rdf:about="http://www.bioassayontology.org/bao#BAO_0003011">
        <rdfs:subClassOf>
            <owl:Restriction>
                <owl:onProperty rdf:resource="http://www.bioassayontology.org/bao#BAO_0003107"/>
                <owl:someValuesFrom rdf:resource="&obo;GO_0005515"/>
            </owl:Restriction>
        </rdfs:subClassOf>
    </rdf:Description>
    


    <!-- http://www.bioassayontology.org/bao#BAO_0003013 -->

    <rdf:Description rdf:about="http://www.bioassayontology.org/bao#BAO_0003013">
        <owl:equivalentClass>
            <owl:Class>
                <owl:intersectionOf rdf:parseType="Collection">
                    <rdf:Description rdf:about="http://www.bioassayontology.org/bao#BAO_0003006"/>
                    <owl:Restriction>
                        <owl:onProperty rdf:resource="http://www.bioassayontology.org/bao#BAO_0000212"/>
                        <owl:someValuesFrom rdf:resource="http://www.bioassayontology.org/bao#BAO_0000150"/>
                    </owl:Restriction>
                    <owl:Restriction>
                        <owl:onProperty rdf:resource="http://www.bioassayontology.org/bao#BAO_0002009"/>
                        <owl:someValuesFrom>
                            <owl:Class>
                                <owl:unionOf rdf:parseType="Collection">
                                    <rdf:Description rdf:about="&obo;GO_0046718"/>
                                    <rdf:Description rdf:about="&obo;GO_0065009"/>
                                    <rdf:Description rdf:about="http://www.bioassayontology.org/bao#BAO_0002890"/>
                                </owl:unionOf>
                            </owl:Class>
                        </owl:someValuesFrom>
                    </owl:Restriction>
                </owl:intersectionOf>
            </owl:Class>
        </owl:equivalentClass>
    </rdf:Description>
    


    <!-- http://www.bioassayontology.org/bao#BAO_0003014 -->

    <rdf:Description rdf:about="http://www.bioassayontology.org/bao#BAO_0003014">
        <owl:equivalentClass>
            <owl:Class>
                <owl:intersectionOf rdf:parseType="Collection">
                    <rdf:Description rdf:about="http://www.bioassayontology.org/bao#BAO_0003006"/>
                    <owl:Restriction>
                        <owl:onProperty rdf:resource="http://www.bioassayontology.org/bao#BAO_0000212"/>
                        <owl:someValuesFrom rdf:resource="http://www.bioassayontology.org/bao#BAO_0000151"/>
                    </owl:Restriction>
                    <owl:Restriction>
                        <owl:onProperty rdf:resource="http://www.bioassayontology.org/bao#BAO_0002009"/>
                        <owl:someValuesFrom>
                            <owl:Class>
                                <owl:unionOf rdf:parseType="Collection">
                                    <rdf:Description rdf:about="&obo;GO_0006355"/>
                                    <rdf:Description rdf:about="http://www.bioassayontology.org/bao#BAO_0002890"/>
                                </owl:unionOf>
                            </owl:Class>
                        </owl:someValuesFrom>
                    </owl:Restriction>
                </owl:intersectionOf>
            </owl:Class>
        </owl:equivalentClass>
    </rdf:Description>
    


    <!-- http://www.bioassayontology.org/bao#BAO_0003025 -->

    <rdf:Description rdf:about="http://www.bioassayontology.org/bao#BAO_0003025">
        <rdfs:subClassOf>
            <owl:Restriction>
                <owl:onProperty rdf:resource="http://www.bioassayontology.org/bao#BAO_0002000"/>
                <owl:someValuesFrom>
                    <owl:Class>
                        <owl:intersectionOf rdf:parseType="Collection">
                            <rdf:Description rdf:about="http://www.bioassayontology.org/bao#BAO_0000175"/>
                            <owl:Restriction>
                                <owl:onProperty rdf:resource="http://www.bioassayontology.org/bao#BAO_0002662"/>
                                <owl:someValuesFrom rdf:resource="http://www.bioassayontology.org/bao#BAO_0002007"/>
                            </owl:Restriction>
                        </owl:intersectionOf>
                    </owl:Class>
                </owl:someValuesFrom>
            </owl:Restriction>
        </rdfs:subClassOf>
    </rdf:Description>
    


    <!-- http://www.bioassayontology.org/bao#BAO_0003048 -->

    <rdf:Description rdf:about="http://www.bioassayontology.org/bao#BAO_0003048"/>
    


    <!-- http://www.bioassayontology.org/bao#BAO_0003050 -->

    <rdf:Description rdf:about="http://www.bioassayontology.org/bao#BAO_0003050">
        <owl:equivalentClass>
            <owl:Restriction>
                <owl:onProperty rdf:resource="http://www.bioassayontology.org/bao#BAO_0002586"/>
                <owl:someValuesFrom rdf:resource="&obo;GO_0006915"/>
            </owl:Restriction>
        </owl:equivalentClass>
    </rdf:Description>
    


    <!-- http://www.bioassayontology.org/bao#BAO_0003051 -->

    <rdf:Description rdf:about="http://www.bioassayontology.org/bao#BAO_0003051">
        <owl:equivalentClass>
            <owl:Restriction>
                <owl:onProperty rdf:resource="http://www.bioassayontology.org/bao#BAO_0002586"/>
                <owl:someValuesFrom rdf:resource="&obo;GO_0008219"/>
            </owl:Restriction>
        </owl:equivalentClass>
    </rdf:Description>
    


    <!-- http://www.bioassayontology.org/bao#BAO_0003052 -->

    <owl:Class rdf:about="http://www.bioassayontology.org/bao#BAO_0003052"/>
    


    <!-- http://www.bioassayontology.org/bao#BAO_0003053 -->

    <owl:Class rdf:about="http://www.bioassayontology.org/bao#BAO_0003053">
        <rdfs:subClassOf>
            <owl:Restriction>
                <owl:onProperty rdf:resource="http://www.bioassayontology.org/bao#BAO_0003102"/>
                <owl:someValuesFrom rdf:resource="&obo;CHEBI_35225"/>
            </owl:Restriction>
        </rdfs:subClassOf>
    </owl:Class>
    


    <!-- http://www.bioassayontology.org/bao#BAO_0003054 -->

    <owl:Class rdf:about="http://www.bioassayontology.org/bao#BAO_0003054">
        <rdfs:subClassOf>
            <owl:Restriction>
                <owl:onProperty rdf:resource="http://www.bioassayontology.org/bao#BAO_0003102"/>
                <owl:someValuesFrom rdf:resource="&obo;CHEBI_35225"/>
            </owl:Restriction>
        </rdfs:subClassOf>
    </owl:Class>
    


    <!-- http://www.bioassayontology.org/bao#BAO_0003055 -->

    <owl:Class rdf:about="http://www.bioassayontology.org/bao#BAO_0003055">
        <rdfs:subClassOf>
            <owl:Restriction>
                <owl:onProperty rdf:resource="http://www.bioassayontology.org/bao#BAO_0003102"/>
                <owl:someValuesFrom rdf:resource="&obo;CHEBI_27780"/>
            </owl:Restriction>
        </rdfs:subClassOf>
    </owl:Class>
    


    <!-- http://www.bioassayontology.org/bao#BAO_0003056 -->

    <owl:Class rdf:about="http://www.bioassayontology.org/bao#BAO_0003056">
        <rdfs:subClassOf>
            <owl:Restriction>
                <owl:onProperty rdf:resource="http://www.bioassayontology.org/bao#BAO_0003102"/>
                <owl:someValuesFrom rdf:resource="&obo;CHEBI_63247"/>
            </owl:Restriction>
        </rdfs:subClassOf>
    </owl:Class>
    


    <!-- http://www.bioassayontology.org/bao#BAO_0003057 -->

    <owl:Class rdf:about="http://www.bioassayontology.org/bao#BAO_0003057">
        <rdfs:subClassOf>
            <owl:Restriction>
                <owl:onProperty rdf:resource="http://www.bioassayontology.org/bao#BAO_0003102"/>
                <owl:someValuesFrom>
                    <owl:Class>
                        <owl:unionOf rdf:parseType="Collection">
                            <rdf:Description rdf:about="&obo;CHEBI_22586"/>
                            <rdf:Description rdf:about="&obo;CHEBI_23357"/>
                        </owl:unionOf>
                    </owl:Class>
                </owl:someValuesFrom>
            </owl:Restriction>
        </rdfs:subClassOf>
    </owl:Class>
    


    <!-- http://www.bioassayontology.org/bao#BAO_0003058 -->

    <rdf:Description rdf:about="http://www.bioassayontology.org/bao#BAO_0003058">
        <rdfs:subClassOf rdf:resource="&obo;CHEBI_51086"/>
    </rdf:Description>
    


    <!-- http://www.bioassayontology.org/bao#BAO_0003059 -->

    <owl:Class rdf:about="http://www.bioassayontology.org/bao#BAO_0003059">
        <rdfs:subClassOf rdf:resource="&obo;CHEBI_24432"/>
        <rdfs:subClassOf rdf:resource="&obo;CHEBI_51086"/>
    </owl:Class>
    


    <!-- http://www.bioassayontology.org/bao#BAO_0003060 -->

    <rdf:Description rdf:about="http://www.bioassayontology.org/bao#BAO_0003060">
        <rdfs:subClassOf rdf:resource="&obo;CHEBI_51086"/>
    </rdf:Description>
    


    <!-- http://www.bioassayontology.org/bao#BAO_0003061 -->

    <rdf:Description rdf:about="http://www.bioassayontology.org/bao#BAO_0003061">
        <rdfs:subClassOf rdf:resource="&obo;CHEBI_24432"/>
    </rdf:Description>
    


    <!-- http://www.bioassayontology.org/bao#BAO_0003062 -->

    <rdf:Description rdf:about="http://www.bioassayontology.org/bao#BAO_0003062">
        <rdfs:subClassOf rdf:resource="&obo;CHEBI_51086"/>
    </rdf:Description>
    


    <!-- http://www.bioassayontology.org/bao#BAO_0003063 -->

    <rdf:Description rdf:about="http://www.bioassayontology.org/bao#BAO_0003063">
        <rdfs:subClassOf rdf:resource="&obo;CHEBI_24432"/>
    </rdf:Description>
    


    <!-- http://www.bioassayontology.org/bao#BAO_0003064 -->

    <rdf:Description rdf:about="http://www.bioassayontology.org/bao#BAO_0003064">
        <rdfs:subClassOf rdf:resource="&obo;CHEBI_24432"/>
    </rdf:Description>
    


    <!-- http://www.bioassayontology.org/bao#BAO_0003065 -->

    <rdf:Description rdf:about="http://www.bioassayontology.org/bao#BAO_0003065">
        <rdfs:subClassOf rdf:resource="&obo;CHEBI_24432"/>
    </rdf:Description>
    


    <!-- http://www.bioassayontology.org/bao#BAO_0003067 -->

    <rdf:Description rdf:about="http://www.bioassayontology.org/bao#BAO_0003067">
        <rdfs:subClassOf rdf:resource="&obo;CHEBI_24432"/>
    </rdf:Description>
    


    <!-- http://www.bioassayontology.org/bao#BAO_0003068 -->

    <rdf:Description rdf:about="http://www.bioassayontology.org/bao#BAO_0003068">
        <rdfs:subClassOf rdf:resource="&obo;CHEBI_24432"/>
    </rdf:Description>
    


    <!-- http://www.bioassayontology.org/bao#BAO_0003072 -->

    <rdf:Description rdf:about="http://www.bioassayontology.org/bao#BAO_0003072">
        <rdfs:subClassOf rdf:resource="&obo;PATO_0002182"/>
    </rdf:Description>
    


    <!-- http://www.bioassayontology.org/bao#BAO_0003074 -->

    <rdf:Description rdf:about="http://www.bioassayontology.org/bao#BAO_0003074">
        <rdfs:subClassOf rdf:resource="&obo;PATO_0002182"/>
    </rdf:Description>
    


    <!-- http://www.bioassayontology.org/bao#BAO_0003075 -->

    <owl:Class rdf:about="http://www.bioassayontology.org/bao#BAO_0003075"/>
    


    <!-- http://www.bioassayontology.org/bao#BAO_0010001 -->

    <rdf:Description rdf:about="http://www.bioassayontology.org/bao#BAO_0010001">
        <rdfs:subClassOf>
            <owl:Restriction>
                <owl:onProperty rdf:resource="http://www.bioassayontology.org/bao#BAO_0000212"/>
                <owl:someValuesFrom rdf:resource="http://www.bioassayontology.org/bao#BAO_0002079"/>
            </owl:Restriction>
        </rdfs:subClassOf>
    </rdf:Description>
    


    <!-- http://www.bioassayontology.org/bao#BAO_0110000 -->

    <rdf:Description rdf:about="http://www.bioassayontology.org/bao#BAO_0110000"/>
    


    <!-- http://www.bioassayontology.org/bao#BAO_0110001 -->

    <rdf:Description rdf:about="http://www.bioassayontology.org/bao#BAO_0110001"/>
    


    <!-- http://www.bioassayontology.org/bao#BAO_0110002 -->

    <rdf:Description rdf:about="http://www.bioassayontology.org/bao#BAO_0110002"/>
    


    <!-- http://www.bioassayontology.org/bao#BAO_0120000 -->

    <rdf:Description rdf:about="http://www.bioassayontology.org/bao#BAO_0120000"/>
    


    <!-- http://www.bioassayontology.org/bao#BAO_0120001 -->

    <rdf:Description rdf:about="http://www.bioassayontology.org/bao#BAO_0120001"/>
    


    <!-- http://www.bioassayontology.org/bao#BAO_0120002 -->

    <rdf:Description rdf:about="http://www.bioassayontology.org/bao#BAO_0120002"/>
    


    <!-- http://www.bioassayontology.org/bao#BAO_0120003 -->

    <rdf:Description rdf:about="http://www.bioassayontology.org/bao#BAO_0120003"/>
    


    <!-- http://www.bioassayontology.org/bao#BAO_0190000 -->

    <rdf:Description rdf:about="http://www.bioassayontology.org/bao#BAO_0190000"/>
    


    <!-- http://www.bioassayontology.org/bao#BAO_0190001 -->

    <rdf:Description rdf:about="http://www.bioassayontology.org/bao#BAO_0190001"/>
    


    <!-- http://www.bioassayontology.org/bao#BAO_0190002 -->

    <rdf:Description rdf:about="http://www.bioassayontology.org/bao#BAO_0190002"/>
    


    <!-- http://www.bioassayontology.org/bao#BAO_0190003 -->

    <rdf:Description rdf:about="http://www.bioassayontology.org/bao#BAO_0190003"/>
    


    <!-- 
    ///////////////////////////////////////////////////////////////////////////////////////
    //
    // Individuals
    //
    ///////////////////////////////////////////////////////////////////////////////////////
     -->

    


    <!-- http://www.bioassayontology.org/bao#BAO_0001109 -->

    <owl:NamedIndividual rdf:about="http://www.bioassayontology.org/bao#BAO_0001109"/>
    


    <!-- 
    ///////////////////////////////////////////////////////////////////////////////////////
    //
    // Annotations
    //
    ///////////////////////////////////////////////////////////////////////////////////////
     -->

    <rdf:Description rdf:about="&obo;UBERON_0008202">
        <obo:IAO_0000412 rdf:resource="&obo;uberon.owl"/>
    </rdf:Description>
    <rdf:Description rdf:about="&obo;UBERON_0002337">
        <obo:IAO_0000412 rdf:resource="&obo;uberon.owl"/>
    </rdf:Description>
    <rdf:Description rdf:about="&obo;NCBITaxon_669">
        <obo:IAO_0000412 rdf:resource="&obo;ncbitaxon.owl"/>
    </rdf:Description>
    <rdf:Description rdf:about="&obo;CHEBI_36051">
        <obo:IAO_0000412 rdf:resource="&obo;chebi.owl"/>
    </rdf:Description>
    <rdf:Description rdf:about="&obo;CHEBI_36050">
        <obo:IAO_0000412 rdf:resource="&obo;chebi.owl"/>
    </rdf:Description>
    <rdf:Description rdf:about="&obo;CHEBI_36053">
        <obo:IAO_0000412 rdf:resource="&obo;chebi.owl"/>
    </rdf:Description>
    <rdf:Description rdf:about="&obo;UBERON_0002329">
        <obo:IAO_0000412 rdf:resource="&obo;uberon.owl"/>
    </rdf:Description>
    <rdf:Description rdf:about="&obo;CHEBI_50411">
        <obo:IAO_0000412 rdf:resource="&obo;chebi.owl"/>
    </rdf:Description>
    <rdf:Description rdf:about="&obo;CHEBI_50410">
        <obo:IAO_0000412 rdf:resource="&obo;chebi.owl"/>
    </rdf:Description>
    <rdf:Description rdf:about="&obo;CHEBI_51039">
        <obo:IAO_0000412 rdf:resource="&obo;chebi.owl"/>
    </rdf:Description>
    <rdf:Description rdf:about="&obo;CHEBI_50412">
        <obo:IAO_0000412 rdf:resource="&obo;chebi.owl"/>
    </rdf:Description>
    <rdf:Description rdf:about="&obo;UBERON_0007958">
        <obo:IAO_0000412 rdf:resource="&obo;uberon.owl"/>
    </rdf:Description>
    <rdf:Description rdf:about="&obo;UBERON_0002340">
        <obo:IAO_0000412 rdf:resource="&obo;uberon.owl"/>
    </rdf:Description>
    <rdf:Description rdf:about="&obo;UBERON_0002347">
        <obo:IAO_0000412 rdf:resource="&obo;uberon.owl"/>
    </rdf:Description>
    <rdf:Description rdf:about="&obo;UBERON_0002346">
        <obo:IAO_0000412 rdf:resource="&obo;uberon.owl"/>
    </rdf:Description>
    <rdf:Description rdf:about="&obo;UBERON_0002341">
        <obo:IAO_0000412 rdf:resource="&obo;uberon.owl"/>
    </rdf:Description>
    <rdf:Description rdf:about="&obo;UBERON_0002342">
        <obo:IAO_0000412 rdf:resource="&obo;uberon.owl"/>
    </rdf:Description>
    <rdf:Description rdf:about="http://purl.org/obo/owl/UO#UO_0000106">
        <oboInOwl:inSubset rdf:resource="http://purl.org/obo/owl/obo#unit_slim"/>
        <oboInOwl:hasExactSynonym>
            <rdf:Description/>
        </oboInOwl:hasExactSynonym>
        <oboInOwl:hasExactSynonym>
            <rdf:Description/>
        </oboInOwl:hasExactSynonym>
        <oboInOwl:hasExactSynonym>
            <rdf:Description/>
        </oboInOwl:hasExactSynonym>
        <oboInOwl:hasExactSynonym>
            <rdf:Description/>
        </oboInOwl:hasExactSynonym>
        <oboInOwl:hasExactSynonym>
            <rdf:Description/>
        </oboInOwl:hasExactSynonym>
        <oboInOwl:hasDefinition>
            <rdf:Description/>
        </oboInOwl:hasDefinition>
        <oboInOwl:hasDefinition>
            <rdf:Description/>
        </oboInOwl:hasDefinition>
        <oboInOwl:hasDefinition>
            <rdf:Description/>
        </oboInOwl:hasDefinition>
        <oboInOwl:hasDefinition>
            <rdf:Description/>
        </oboInOwl:hasDefinition>
        <oboInOwl:hasExactSynonym>
            <rdf:Description/>
        </oboInOwl:hasExactSynonym>
        <oboInOwl:hasExactSynonym>
            <rdf:Description/>
        </oboInOwl:hasExactSynonym>
        <oboInOwl:hasExactSynonym>
            <rdf:Description/>
        </oboInOwl:hasExactSynonym>
        <oboInOwl:hasDefinition>
            <rdf:Description/>
        </oboInOwl:hasDefinition>
        <oboInOwl:hasExactSynonym>
            <rdf:Description/>
        </oboInOwl:hasExactSynonym>
        <oboInOwl:hasExactSynonym>
            <rdf:Description/>
        </oboInOwl:hasExactSynonym>
        <oboInOwl:hasExactSynonym>
            <rdf:Description/>
        </oboInOwl:hasExactSynonym>
        <oboInOwl:hasExactSynonym>
            <rdf:Description/>
        </oboInOwl:hasExactSynonym>
        <oboInOwl:hasExactSynonym>
            <rdf:Description/>
        </oboInOwl:hasExactSynonym>
        <oboInOwl:hasExactSynonym>
            <rdf:Description/>
        </oboInOwl:hasExactSynonym>
        <oboInOwl:hasExactSynonym>
            <rdf:Description/>
        </oboInOwl:hasExactSynonym>
        <oboInOwl:hasExactSynonym>
            <rdf:Description/>
        </oboInOwl:hasExactSynonym>
        <oboInOwl:hasExactSynonym>
            <rdf:Description/>
        </oboInOwl:hasExactSynonym>
        <oboInOwl:hasExactSynonym>
            <rdf:Description/>
        </oboInOwl:hasExactSynonym>
        <oboInOwl:hasExactSynonym>
            <rdf:Description/>
        </oboInOwl:hasExactSynonym>
        <oboInOwl:hasExactSynonym>
            <rdf:Description/>
        </oboInOwl:hasExactSynonym>
        <oboInOwl:hasExactSynonym>
            <rdf:Description/>
        </oboInOwl:hasExactSynonym>
        <oboInOwl:hasExactSynonym>
            <rdf:Description/>
        </oboInOwl:hasExactSynonym>
        <oboInOwl:hasExactSynonym>
            <rdf:Description/>
        </oboInOwl:hasExactSynonym>
        <oboInOwl:hasDefinition>
            <rdf:Description/>
        </oboInOwl:hasDefinition>
        <oboInOwl:hasDefinition>
            <rdf:Description/>
        </oboInOwl:hasDefinition>
        <oboInOwl:hasExactSynonym>
            <rdf:Description/>
        </oboInOwl:hasExactSynonym>
        <oboInOwl:hasExactSynonym>
            <rdf:Description/>
        </oboInOwl:hasExactSynonym>
        <oboInOwl:hasExactSynonym>
            <rdf:Description/>
        </oboInOwl:hasExactSynonym>
        <oboInOwl:hasExactSynonym>
            <rdf:Description/>
        </oboInOwl:hasExactSynonym>
        <oboInOwl:hasExactSynonym>
            <rdf:Description/>
        </oboInOwl:hasExactSynonym>
        <oboInOwl:hasExactSynonym>
            <rdf:Description/>
        </oboInOwl:hasExactSynonym>
        <oboInOwl:hasExactSynonym>
            <rdf:Description/>
        </oboInOwl:hasExactSynonym>
        <oboInOwl:hasExactSynonym>
            <rdf:Description/>
        </oboInOwl:hasExactSynonym>
        <oboInOwl:hasExactSynonym>
            <rdf:Description/>
        </oboInOwl:hasExactSynonym>
        <oboInOwl:hasExactSynonym>
            <rdf:Description/>
        </oboInOwl:hasExactSynonym>
        <oboInOwl:hasExactSynonym>
            <rdf:Description/>
        </oboInOwl:hasExactSynonym>
        <oboInOwl:hasDefinition>
            <rdf:Description/>
        </oboInOwl:hasDefinition>
        <oboInOwl:hasExactSynonym>
            <rdf:Description/>
        </oboInOwl:hasExactSynonym>
        <oboInOwl:hasDefinition>
            <rdf:Description/>
        </oboInOwl:hasDefinition>
        <oboInOwl:hasExactSynonym>
            <rdf:Description/>
        </oboInOwl:hasExactSynonym>
        <oboInOwl:hasExactSynonym>
            <rdf:Description/>
        </oboInOwl:hasExactSynonym>
        <oboInOwl:hasExactSynonym>
            <rdf:Description/>
        </oboInOwl:hasExactSynonym>
        <oboInOwl:hasDefinition>
            <rdf:Description/>
        </oboInOwl:hasDefinition>
        <oboInOwl:hasDefinition>
            <rdf:Description/>
        </oboInOwl:hasDefinition>
        <oboInOwl:hasDefinition>
            <rdf:Description/>
        </oboInOwl:hasDefinition>
        <oboInOwl:hasDefinition>
            <rdf:Description/>
        </oboInOwl:hasDefinition>
        <oboInOwl:hasDefinition>
            <rdf:Description/>
        </oboInOwl:hasDefinition>
        <oboInOwl:hasDefinition>
            <rdf:Description/>
        </oboInOwl:hasDefinition>
        <oboInOwl:hasDefinition>
            <rdf:Description/>
        </oboInOwl:hasDefinition>
        <oboInOwl:hasExactSynonym>
            <rdf:Description/>
        </oboInOwl:hasExactSynonym>
        <oboInOwl:hasExactSynonym>
            <rdf:Description/>
        </oboInOwl:hasExactSynonym>
        <oboInOwl:hasDefinition>
            <rdf:Description/>
        </oboInOwl:hasDefinition>
        <oboInOwl:hasExactSynonym>
            <rdf:Description/>
        </oboInOwl:hasExactSynonym>
        <oboInOwl:hasDefinition>
            <rdf:Description/>
        </oboInOwl:hasDefinition>
        <oboInOwl:hasExactSynonym>
            <rdf:Description/>
        </oboInOwl:hasExactSynonym>
        <oboInOwl:hasDefinition>
            <rdf:Description/>
        </oboInOwl:hasDefinition>
        <oboInOwl:hasDefinition>
            <rdf:Description/>
        </oboInOwl:hasDefinition>
        <oboInOwl:hasExactSynonym>
            <rdf:Description/>
        </oboInOwl:hasExactSynonym>
        <oboInOwl:hasExactSynonym>
            <rdf:Description/>
        </oboInOwl:hasExactSynonym>
        <oboInOwl:hasExactSynonym>
            <rdf:Description/>
        </oboInOwl:hasExactSynonym>
        <oboInOwl:hasDefinition>
            <rdf:Description/>
        </oboInOwl:hasDefinition>
        <oboInOwl:hasExactSynonym>
            <rdf:Description/>
        </oboInOwl:hasExactSynonym>
        <oboInOwl:hasDefinition>
            <rdf:Description/>
        </oboInOwl:hasDefinition>
        <oboInOwl:hasDefinition>
            <rdf:Description/>
        </oboInOwl:hasDefinition>
        <oboInOwl:hasDefinition>
            <rdf:Description/>
        </oboInOwl:hasDefinition>
        <oboInOwl:hasDefinition>
            <rdf:Description/>
        </oboInOwl:hasDefinition>
        <oboInOwl:hasDefinition>
            <rdf:Description/>
        </oboInOwl:hasDefinition>
        <oboInOwl:hasDefinition>
            <rdf:Description/>
        </oboInOwl:hasDefinition>
        <oboInOwl:hasExactSynonym>
            <rdf:Description/>
        </oboInOwl:hasExactSynonym>
        <oboInOwl:hasExactSynonym>
            <rdf:Description/>
        </oboInOwl:hasExactSynonym>
        <oboInOwl:hasDefinition>
            <rdf:Description/>
        </oboInOwl:hasDefinition>
        <oboInOwl:hasExactSynonym>
            <rdf:Description/>
        </oboInOwl:hasExactSynonym>
        <oboInOwl:hasExactSynonym>
            <rdf:Description/>
        </oboInOwl:hasExactSynonym>
        <oboInOwl:hasDefinition>
            <rdf:Description/>
        </oboInOwl:hasDefinition>
        <oboInOwl:hasDefinition>
            <rdf:Description/>
        </oboInOwl:hasDefinition>
        <oboInOwl:hasDefinition>
            <rdf:Description/>
        </oboInOwl:hasDefinition>
        <oboInOwl:hasDefinition>
            <rdf:Description/>
        </oboInOwl:hasDefinition>
        <oboInOwl:hasDefinition>
            <rdf:Description/>
        </oboInOwl:hasDefinition>
        <oboInOwl:hasDefinition>
            <rdf:Description/>
        </oboInOwl:hasDefinition>
        <oboInOwl:hasDefinition>
            <rdf:Description/>
        </oboInOwl:hasDefinition>
        <oboInOwl:hasExactSynonym>
            <rdf:Description/>
        </oboInOwl:hasExactSynonym>
        <oboInOwl:hasDefinition>
            <rdf:Description/>
        </oboInOwl:hasDefinition>
        <oboInOwl:hasExactSynonym>
            <rdf:Description/>
        </oboInOwl:hasExactSynonym>
        <oboInOwl:hasDefinition>
            <rdf:Description/>
        </oboInOwl:hasDefinition>
        <oboInOwl:hasDefinition>
            <rdf:Description/>
        </oboInOwl:hasDefinition>
        <oboInOwl:hasExactSynonym>
            <rdf:Description/>
        </oboInOwl:hasExactSynonym>
        <oboInOwl:hasExactSynonym>
            <rdf:Description/>
        </oboInOwl:hasExactSynonym>
        <oboInOwl:hasExactSynonym>
            <rdf:Description/>
        </oboInOwl:hasExactSynonym>
        <oboInOwl:hasExactSynonym>
            <rdf:Description/>
        </oboInOwl:hasExactSynonym>
        <oboInOwl:hasExactSynonym>
            <rdf:Description/>
        </oboInOwl:hasExactSynonym>
        <oboInOwl:hasExactSynonym>
            <rdf:Description/>
        </oboInOwl:hasExactSynonym>
        <oboInOwl:hasExactSynonym>
            <rdf:Description/>
        </oboInOwl:hasExactSynonym>
        <oboInOwl:hasExactSynonym>
            <rdf:Description/>
        </oboInOwl:hasExactSynonym>
        <oboInOwl:hasDefinition>
            <rdf:Description/>
        </oboInOwl:hasDefinition>
        <oboInOwl:hasExactSynonym>
            <rdf:Description/>
        </oboInOwl:hasExactSynonym>
        <oboInOwl:hasExactSynonym>
            <rdf:Description/>
        </oboInOwl:hasExactSynonym>
        <oboInOwl:hasExactSynonym>
            <rdf:Description/>
        </oboInOwl:hasExactSynonym>
        <oboInOwl:hasDefinition>
            <rdf:Description/>
        </oboInOwl:hasDefinition>
        <oboInOwl:hasDefinition>
            <rdf:Description/>
        </oboInOwl:hasDefinition>
        <oboInOwl:hasExactSynonym>
            <rdf:Description/>
        </oboInOwl:hasExactSynonym>
        <oboInOwl:hasDefinition>
            <rdf:Description/>
        </oboInOwl:hasDefinition>
        <oboInOwl:hasExactSynonym>
            <rdf:Description/>
        </oboInOwl:hasExactSynonym>
        <oboInOwl:hasDefinition>
            <rdf:Description/>
        </oboInOwl:hasDefinition>
        <oboInOwl:hasExactSynonym>
            <rdf:Description/>
        </oboInOwl:hasExactSynonym>
        <oboInOwl:hasExactSynonym>
            <rdf:Description/>
        </oboInOwl:hasExactSynonym>
        <oboInOwl:hasExactSynonym>
            <rdf:Description/>
        </oboInOwl:hasExactSynonym>
        <oboInOwl:hasExactSynonym>
            <rdf:Description/>
        </oboInOwl:hasExactSynonym>
        <oboInOwl:hasExactSynonym>
            <rdf:Description/>
        </oboInOwl:hasExactSynonym>
        <oboInOwl:hasExactSynonym>
            <rdf:Description/>
        </oboInOwl:hasExactSynonym>
        <oboInOwl:hasExactSynonym>
            <rdf:Description/>
        </oboInOwl:hasExactSynonym>
        <oboInOwl:hasExactSynonym>
            <rdf:Description/>
        </oboInOwl:hasExactSynonym>
        <oboInOwl:hasExactSynonym>
            <rdf:Description/>
        </oboInOwl:hasExactSynonym>
        <oboInOwl:hasExactSynonym>
            <rdf:Description/>
        </oboInOwl:hasExactSynonym>
        <oboInOwl:hasExactSynonym>
            <rdf:Description/>
        </oboInOwl:hasExactSynonym>
        <oboInOwl:hasExactSynonym>
            <rdf:Description/>
        </oboInOwl:hasExactSynonym>
        <oboInOwl:hasExactSynonym>
            <rdf:Description/>
        </oboInOwl:hasExactSynonym>
        <oboInOwl:hasExactSynonym>
            <rdf:Description/>
        </oboInOwl:hasExactSynonym>
        <oboInOwl:hasExactSynonym>
            <rdf:Description/>
        </oboInOwl:hasExactSynonym>
        <oboInOwl:hasExactSynonym>
            <rdf:Description/>
        </oboInOwl:hasExactSynonym>
        <oboInOwl:hasExactSynonym>
            <rdf:Description/>
        </oboInOwl:hasExactSynonym>
        <oboInOwl:hasDefinition>
            <rdf:Description/>
        </oboInOwl:hasDefinition>
        <oboInOwl:hasDefinition>
            <rdf:Description/>
        </oboInOwl:hasDefinition>
        <oboInOwl:hasExactSynonym>
            <rdf:Description/>
        </oboInOwl:hasExactSynonym>
        <oboInOwl:hasDefinition>
            <rdf:Description/>
        </oboInOwl:hasDefinition>
        <oboInOwl:hasExactSynonym>
            <rdf:Description/>
        </oboInOwl:hasExactSynonym>
        <oboInOwl:hasExactSynonym>
            <rdf:Description/>
        </oboInOwl:hasExactSynonym>
        <oboInOwl:hasExactSynonym>
            <rdf:Description/>
        </oboInOwl:hasExactSynonym>
        <oboInOwl:hasExactSynonym>
            <rdf:Description/>
        </oboInOwl:hasExactSynonym>
        <oboInOwl:hasExactSynonym>
            <rdf:Description/>
        </oboInOwl:hasExactSynonym>
        <oboInOwl:hasDefinition>
            <rdf:Description/>
        </oboInOwl:hasDefinition>
        <oboInOwl:hasExactSynonym>
            <rdf:Description/>
        </oboInOwl:hasExactSynonym>
        <oboInOwl:hasExactSynonym>
            <rdf:Description/>
        </oboInOwl:hasExactSynonym>
        <oboInOwl:hasExactSynonym>
            <rdf:Description/>
        </oboInOwl:hasExactSynonym>
        <oboInOwl:hasExactSynonym>
            <rdf:Description/>
        </oboInOwl:hasExactSynonym>
        <oboInOwl:hasExactSynonym>
            <rdf:Description/>
        </oboInOwl:hasExactSynonym>
        <oboInOwl:hasExactSynonym>
            <rdf:Description/>
        </oboInOwl:hasExactSynonym>
    </rdf:Description>
    <rdf:Description rdf:about="&obo;CHEBI_36063">
        <obo:IAO_0000412 rdf:resource="&obo;chebi.owl"/>
    </rdf:Description>
    <rdf:Description rdf:about="&obo;UBERON_0002339">
        <obo:IAO_0000412 rdf:resource="&obo;uberon.owl"/>
    </rdf:Description>
    <rdf:Description rdf:about="&obo;CHEBI_50423">
        <obo:IAO_0000412 rdf:resource="&obo;chebi.owl"/>
    </rdf:Description>
    <rdf:Description rdf:about="&obo;CHEBI_50427">
        <obo:IAO_0000412 rdf:resource="&obo;chebi.owl"/>
    </rdf:Description>
    <rdf:Description rdf:about="&obo;GO_0000189">
        <obo:IAO_0000412 rdf:resource="&obo;go.owl"/>
    </rdf:Description>
    <rdf:Description rdf:about="&obo;CHEBI_70868">
        <obo:IAO_0000412 rdf:resource="&obo;chebi.owl"/>
    </rdf:Description>
    <rdf:Description rdf:about="&obo;UBERON_0005702">
        <obo:IAO_0000412 rdf:resource="&obo;uberon.owl"/>
    </rdf:Description>
    <rdf:Description rdf:about="&obo;UBERON_0005701">
        <obo:IAO_0000412 rdf:resource="&obo;uberon.owl"/>
    </rdf:Description>
    <rdf:Description rdf:about="&obo;UBERON_0005700">
        <obo:IAO_0000412 rdf:resource="&obo;uberon.owl"/>
    </rdf:Description>
    <rdf:Description rdf:about="&obo;UBERON_0002350">
        <obo:IAO_0000412 rdf:resource="&obo;uberon.owl"/>
    </rdf:Description>
    <rdf:Description rdf:about="&obo;UBERON_0002351">
        <obo:IAO_0000412 rdf:resource="&obo;uberon.owl"/>
    </rdf:Description>
    <rdf:Description rdf:about="&obo;UBERON_0002352">
        <obo:IAO_0000412 rdf:resource="&obo;uberon.owl"/>
    </rdf:Description>
    <rdf:Description rdf:about="&obo;UBERON_0002353">
        <obo:IAO_0000412 rdf:resource="&obo;uberon.owl"/>
    </rdf:Description>
    <rdf:Description rdf:about="&obo;CHEBI_72316">
        <obo:IAO_0000412 rdf:resource="&obo;chebi.owl"/>
    </rdf:Description>
    <rdf:Description rdf:about="&obo;UBERON_0002354">
        <obo:IAO_0000412 rdf:resource="&obo;uberon.owl"/>
    </rdf:Description>
    <rdf:Description rdf:about="&obo;UBERON_0002359">
        <obo:IAO_0000412 rdf:resource="&obo;uberon.owl"/>
    </rdf:Description>
    <rdf:Description rdf:about="&obo;UBERON_0007960">
        <obo:IAO_0000412 rdf:resource="&obo;uberon.owl"/>
    </rdf:Description>
    <rdf:Description rdf:about="&obo;CHEBI_72311">
        <obo:IAO_0000412 rdf:resource="&obo;chebi.owl"/>
    </rdf:Description>
    <rdf:Description rdf:about="&obo;DOID_4486">
        <obo:IAO_0000412 rdf:resource="&obo;doid.owl"/>
    </rdf:Description>
    <rdf:Description rdf:about="&obo;UBERON_0007959">
        <obo:IAO_0000412 rdf:resource="&obo;uberon.owl"/>
    </rdf:Description>
    <rdf:Description rdf:about="&obo;CLO_0003603">
        <obo:IAO_0000412 rdf:resource="&obo;clo.owl"/>
    </rdf:Description>
    <rdf:Description rdf:about="&obo;CHEBI_35337">
        <obo:IAO_0000412 rdf:resource="&obo;chebi.owl"/>
    </rdf:Description>
    <rdf:Description rdf:about="&obo;CHEBI_53142">
        <obo:IAO_0000412 rdf:resource="&obo;chebi.owl"/>
    </rdf:Description>
    <rdf:Description rdf:about="&obo;OBI_0000471">
        <obo:IAO_0000412 rdf:resource="&obo;obi.owl"/>
    </rdf:Description>
    <rdf:Description rdf:about="&obo;UBERON_0002361">
        <obo:IAO_0000412 rdf:resource="&obo;uberon.owl"/>
    </rdf:Description>
    <rdf:Description rdf:about="&obo;UBERON_0002362">
        <obo:IAO_0000412 rdf:resource="&obo;uberon.owl"/>
    </rdf:Description>
    <rdf:Description rdf:about="&obo;UBERON_0005710">
        <obo:IAO_0000412 rdf:resource="&obo;uberon.owl"/>
    </rdf:Description>
    <rdf:Description rdf:about="&obo;UBERON_0002360">
        <obo:IAO_0000412 rdf:resource="&obo;uberon.owl"/>
    </rdf:Description>
    <rdf:Description rdf:about="&obo;UBERON_0002365">
        <obo:IAO_0000412 rdf:resource="&obo;uberon.owl"/>
    </rdf:Description>
    <rdf:Description rdf:about="&obo;UBERON_0002366">
        <obo:IAO_0000412 rdf:resource="&obo;uberon.owl"/>
    </rdf:Description>
    <rdf:Description rdf:about="&obo;UBERON_0002363">
        <obo:IAO_0000412 rdf:resource="&obo;uberon.owl"/>
    </rdf:Description>
    <rdf:Description rdf:about="&obo;UBERON_0002364">
        <obo:IAO_0000412 rdf:resource="&obo;uberon.owl"/>
    </rdf:Description>
    <rdf:Description rdf:about="&obo;UBERON_0002369">
        <core:homologous_in rdf:resource="&obo;NCBITaxon_7742"/>
        <obo:IAO_0000412 rdf:resource="&obo;uberon.owl"/>
        <oboInOwl:inSubset rdf:resource="&obo;uberon/core#organ_slim"/>
        <oboInOwl:inSubset rdf:resource="&obo;uberon/core#uberon_slim"/>
    </rdf:Description>
    <rdf:Description rdf:about="&obo;UBERON_0002367">
        <core:homologous_in rdf:resource="&obo;NCBITaxon_7742"/>
        <obo:IAO_0000412 rdf:resource="&obo;uberon.owl"/>
        <oboInOwl:inSubset rdf:resource="&obo;uberon/core#efo_slim"/>
        <oboInOwl:inSubset rdf:resource="&obo;uberon/core#major_organ"/>
        <oboInOwl:inSubset rdf:resource="&obo;uberon/core#organ_slim"/>
        <oboInOwl:inSubset rdf:resource="&obo;uberon/core#uberon_slim"/>
    </rdf:Description>
    <rdf:Description rdf:about="&obo;UBERON_0002368">
        <obo:IAO_0000412 rdf:resource="&obo;uberon.owl"/>
    </rdf:Description>
    <rdf:Description rdf:about="&obo;CHEBI_50409">
        <obo:IAO_0000412 rdf:resource="&obo;chebi.owl"/>
    </rdf:Description>
    <rdf:Description rdf:about="&obo;CHEBI_50408">
        <obo:IAO_0000412 rdf:resource="&obo;chebi.owl"/>
    </rdf:Description>
    <rdf:Description rdf:about="&obo;CHEBI_50407">
        <obo:IAO_0000412 rdf:resource="&obo;chebi.owl"/>
    </rdf:Description>
    <rdf:Description rdf:about="&obo;CHEBI_50406">
        <obo:IAO_0000412 rdf:resource="&obo;chebi.owl"/>
    </rdf:Description>
    <rdf:Description rdf:about="&obo;UBERON_0005708">
        <obo:IAO_0000412 rdf:resource="&obo;uberon.owl"/>
    </rdf:Description>
    <rdf:Description rdf:about="&obo;UBERON_0005709">
        <obo:IAO_0000412 rdf:resource="&obo;uberon.owl"/>
    </rdf:Description>
    <rdf:Description rdf:about="&obo;UBERON_0005704">
        <obo:IAO_0000412 rdf:resource="&obo;uberon.owl"/>
    </rdf:Description>
    <rdf:Description rdf:about="&obo;UBERON_0005705">
        <obo:IAO_0000412 rdf:resource="&obo;uberon.owl"/>
    </rdf:Description>
    <rdf:Description rdf:about="&obo;CLO_0003610">
        <obo:IAO_0000412 rdf:resource="&obo;clo.owl"/>
    </rdf:Description>
    <rdf:Description rdf:about="&obo;UBERON_0005707">
        <obo:IAO_0000412 rdf:resource="&obo;uberon.owl"/>
    </rdf:Description>
    <rdf:Description rdf:about="&obo;UBERON_0008245">
        <obo:IAO_0000412 rdf:resource="&obo;uberon.owl"/>
    </rdf:Description>
    <rdf:Description rdf:about="&obo;UBERON_0002379">
        <obo:IAO_0000412 rdf:resource="&obo;uberon.owl"/>
    </rdf:Description>
    <rdf:Description rdf:about="&obo;UBERON_0002378">
        <obo:IAO_0000412 rdf:resource="&obo;uberon.owl"/>
    </rdf:Description>
    <rdf:Description rdf:about="&obo;UBERON_0002375">
        <obo:IAO_0000412 rdf:resource="&obo;uberon.owl"/>
    </rdf:Description>
    <rdf:Description rdf:about="&obo;CHEBI_63673">
        <obo:IAO_0000412 rdf:resource="&obo;chebi.owl"/>
    </rdf:Description>
    <rdf:Description rdf:about="&obo;UBERON_0002374">
        <obo:IAO_0000412 rdf:resource="&obo;uberon.owl"/>
    </rdf:Description>
    <rdf:Description rdf:about="&obo;UBERON_0008243">
        <obo:IAO_0000412 rdf:resource="&obo;uberon.owl"/>
    </rdf:Description>
    <rdf:Description rdf:about="&obo;UBERON_0002377">
        <obo:IAO_0000412 rdf:resource="&obo;uberon.owl"/>
    </rdf:Description>
    <rdf:Description rdf:about="&obo;UBERON_0008242">
        <obo:IAO_0000412 rdf:resource="&obo;uberon.owl"/>
    </rdf:Description>
    <rdf:Description rdf:about="&obo;UBERON_0002376">
        <obo:IAO_0000412 rdf:resource="&obo;uberon.owl"/>
    </rdf:Description>
    <rdf:Description rdf:about="&obo;CHEBI_63674">
        <obo:IAO_0000412 rdf:resource="&obo;chebi.owl"/>
    </rdf:Description>
    <rdf:Description rdf:about="&obo;DOID_3858">
        <obo:IAO_0000412 rdf:resource="&obo;doid.owl"/>
    </rdf:Description>
    <rdf:Description rdf:about="&obo;UBERON_0002371">
        <obo:IAO_0000412 rdf:resource="&obo;uberon.owl"/>
    </rdf:Description>
    <rdf:Description rdf:about="&obo;UBERON_0002370">
        <obo:IAO_0000412 rdf:resource="&obo;uberon.owl"/>
    </rdf:Description>
    <rdf:Description rdf:about="&obo;UBERON_0002373">
        <obo:IAO_0000412 rdf:resource="&obo;uberon.owl"/>
    </rdf:Description>
    <rdf:Description rdf:about="&obo;UBERON_0002372">
        <obo:IAO_0000412 rdf:resource="&obo;uberon.owl"/>
    </rdf:Description>
    <rdf:Description rdf:about="&obo;CHEBI_51076">
        <obo:IAO_0000412 rdf:resource="&obo;chebi.owl"/>
    </rdf:Description>
    <rdf:Description rdf:about="&obo;UBERON_0011287">
        <obo:IAO_0000412 rdf:resource="&obo;uberon.owl"/>
    </rdf:Description>
    <rdf:Description rdf:about="&obo;CLO_0003665">
        <obo:IAO_0000412 rdf:resource="&obo;clo.owl"/>
    </rdf:Description>
    <rdf:Description rdf:about="&obo;DOID_5166">
        <obo:IAO_0000412 rdf:resource="&obo;doid.owl"/>
    </rdf:Description>
    <rdf:Description rdf:about="&obo;CHEBI_25078">
        <obo:IAO_0000412 rdf:resource="&obo;chebi.owl"/>
    </rdf:Description>
    <rdf:Description rdf:about="&obo;DOID_5165">
        <obo:IAO_0000412 rdf:resource="&obo;doid.owl"/>
    </rdf:Description>
    <rdf:Description rdf:about="&obo;DOID_4467">
        <obo:IAO_0000412 rdf:resource="&obo;doid.owl"/>
    </rdf:Description>
    <rdf:Description rdf:about="&obo;DOID_3856">
        <obo:IAO_0000412 rdf:resource="&obo;doid.owl"/>
    </rdf:Description>
    <rdf:Description rdf:about="&obo;CHEBI_51060">
        <obo:IAO_0000412 rdf:resource="&obo;chebi.owl"/>
    </rdf:Description>
    <rdf:Description rdf:about="&obo;CHEBI_51061">
        <obo:IAO_0000412 rdf:resource="&obo;chebi.owl"/>
    </rdf:Description>
    <rdf:Description rdf:about="&obo;UBERON_0008230">
        <obo:IAO_0000412 rdf:resource="&obo;uberon.owl"/>
    </rdf:Description>
    <rdf:Description rdf:about="&obo;UBERON_0002385">
        <core:spatially_disjoint_from rdf:resource="&obo;UBERON_0003714"/>
        <obo:IAO_0000412 rdf:resource="&obo;uberon.owl"/>
        <oboInOwl:inSubset rdf:resource="&obo;uberon/core#uberon_slim"/>
    </rdf:Description>
    <rdf:Description rdf:about="&obo;UBERON_0002384">
        <obo:IAO_0000412 rdf:resource="&obo;uberon.owl"/>
    </rdf:Description>
    <rdf:Description rdf:about="&obo;UBERON_0002383">
        <obo:IAO_0000412 rdf:resource="&obo;uberon.owl"/>
    </rdf:Description>
    <rdf:Description rdf:about="&obo;CHEBI_51065">
        <obo:IAO_0000412 rdf:resource="&obo;chebi.owl"/>
    </rdf:Description>
    <rdf:Description rdf:about="&obo;UBERON_0007914">
        <obo:IAO_0000412 rdf:resource="&obo;uberon.owl"/>
    </rdf:Description>
    <rdf:Description rdf:about="&obo;UBERON_0002382">
        <obo:IAO_0000412 rdf:resource="&obo;uberon.owl"/>
    </rdf:Description>
    <rdf:Description rdf:about="&obo;UBERON_0002381">
        <obo:IAO_0000412 rdf:resource="&obo;uberon.owl"/>
    </rdf:Description>
    <rdf:Description rdf:about="&obo;CHEBI_51068">
        <obo:IAO_0000412 rdf:resource="&obo;chebi.owl"/>
    </rdf:Description>
    <rdf:Description rdf:about="&obo;UBERON_0002380">
        <obo:IAO_0000412 rdf:resource="&obo;uberon.owl"/>
    </rdf:Description>
    <rdf:Description rdf:about="&obo;NCBITaxon_630">
        <obo:IAO_0000412 rdf:resource="&obo;ncbitaxon.owl"/>
    </rdf:Description>
    <rdf:Description rdf:about="&obo;NCBITaxon_633">
        <obo:IAO_0000412 rdf:resource="&obo;ncbitaxon.owl"/>
    </rdf:Description>
    <rdf:Description rdf:about="&obo;DOID_4450">
        <obo:IAO_0000412 rdf:resource="&obo;doid.owl"/>
    </rdf:Description>
    <rdf:Description rdf:about="&obo;CLO_0003679">
        <obo:IAO_0000412 rdf:resource="&obo;clo.owl"/>
    </rdf:Description>
    <rdf:Description rdf:about="&obo;DOID_4451">
        <obo:IAO_0000412 rdf:resource="&obo;doid.owl"/>
    </rdf:Description>
    <rdf:Description rdf:about="&obo;DOID_5176">
        <obo:IAO_0000412 rdf:resource="&obo;doid.owl"/>
    </rdf:Description>
    <rdf:Description rdf:about="&obo;NCBITaxon_10633">
        <obo:IAO_0000412 rdf:resource="&obo;ncbitaxon.owl"/>
    </rdf:Description>
    <rdf:Description rdf:about="&obo;CHEBI_62966">
        <obo:IAO_0000412 rdf:resource="&obo;chebi.owl"/>
    </rdf:Description>
    <rdf:Description rdf:about="&obo;UBERON_0002397">
        <obo:IAO_0000412 rdf:resource="&obo;uberon.owl"/>
    </rdf:Description>
    <rdf:Description rdf:about="&obo;UBERON_0002396">
        <obo:IAO_0000412 rdf:resource="&obo;uberon.owl"/>
    </rdf:Description>
    <rdf:Description rdf:about="&obo;UBERON_0008267">
        <obo:IAO_0000412 rdf:resource="&obo;uberon.owl"/>
    </rdf:Description>
    <rdf:Description rdf:about="&obo;UBERON_0008266">
        <obo:IAO_0000412 rdf:resource="&obo;uberon.owl"/>
    </rdf:Description>
    <rdf:Description rdf:about="&obo;UBERON_0008269">
        <obo:IAO_0000412 rdf:resource="&obo;uberon.owl"/>
    </rdf:Description>
    <rdf:Description rdf:about="&obo;UBERON_0008268">
        <obo:IAO_0000412 rdf:resource="&obo;uberon.owl"/>
    </rdf:Description>
    <rdf:Description rdf:about="&obo;UBERON_0002390">
        <obo:IAO_0000412 rdf:resource="&obo;uberon.owl"/>
    </rdf:Description>
    <rdf:Description rdf:about="&obo;UBERON_0002393">
        <obo:IAO_0000412 rdf:resource="&obo;uberon.owl"/>
    </rdf:Description>
    <rdf:Description rdf:about="&obo;UBERON_0002395">
        <obo:IAO_0000412 rdf:resource="&obo;uberon.owl"/>
    </rdf:Description>
    <rdf:Description rdf:about="&obo;GO_0003924">
        <obo:IAO_0000412 rdf:resource="&obo;go.owl"/>
        <oboInOwl:inSubset rdf:resource="&obo;go#goslim_generic"/>
        <oboInOwl:inSubset rdf:resource="&obo;go#goslim_metagenomics"/>
        <oboInOwl:inSubset rdf:resource="&obo;go#goslim_yeast"/>
        <oboInOwl:inSubset rdf:resource="&obo;go#gosubset_prok"/>
    </rdf:Description>
    <rdf:Description rdf:about="&obo;CLO_0002597">
        <obo:IAO_0000412 rdf:resource="&obo;clo.owl"/>
    </rdf:Description>
    <rdf:Description rdf:about="&obo;DOID_5974">
        <obo:IAO_0000412 rdf:resource="&obo;doid.owl"/>
    </rdf:Description>
    <rdf:Description rdf:about="&obo;UBERON_0004502">
        <obo:IAO_0000412 rdf:resource="&obo;uberon.owl"/>
    </rdf:Description>
    <rdf:Description rdf:about="&obo;UBERON_0008254">
        <obo:IAO_0000412 rdf:resource="&obo;uberon.owl"/>
    </rdf:Description>
    <rdf:Description rdf:about="&obo;UBERON_0004501">
        <obo:IAO_0000412 rdf:resource="&obo;uberon.owl"/>
    </rdf:Description>
    <rdf:Description rdf:about="&obo;UBERON_0004504">
        <obo:IAO_0000412 rdf:resource="&obo;uberon.owl"/>
    </rdf:Description>
    <rdf:Description rdf:about="&obo;UBERON_0008252">
        <obo:IAO_0000412 rdf:resource="&obo;uberon.owl"/>
    </rdf:Description>
    <rdf:Description rdf:about="&obo;UBERON_0004503">
        <obo:IAO_0000412 rdf:resource="&obo;uberon.owl"/>
    </rdf:Description>
    <rdf:Description rdf:about="&obo;UBERON_0008257">
        <obo:IAO_0000412 rdf:resource="&obo;uberon.owl"/>
    </rdf:Description>
    <rdf:Description rdf:about="&obo;UBERON_0008256">
        <obo:IAO_0000412 rdf:resource="&obo;uberon.owl"/>
    </rdf:Description>
    <rdf:Description rdf:about="&obo;UBERON_0004500">
        <obo:IAO_0000412 rdf:resource="&obo;uberon.owl"/>
    </rdf:Description>
    <rdf:Description rdf:about="&obo;UBERON_0008255">
        <obo:IAO_0000412 rdf:resource="&obo;uberon.owl"/>
    </rdf:Description>
    <rdf:Description rdf:about="&obo;CHEBI_36047">
        <obo:IAO_0000412 rdf:resource="&obo;chebi.owl"/>
    </rdf:Description>
    <rdf:Description rdf:about="&obo;DOID_4430">
        <obo:IAO_0000412 rdf:resource="&obo;doid.owl"/>
    </rdf:Description>
    <rdf:Description rdf:about="&obo;CHEBI_52629">
        <obo:IAO_0000412 rdf:resource="&obo;chebi.owl"/>
    </rdf:Description>
    <rdf:Description rdf:about="&obo;CHEBI_36043">
        <obo:IAO_0000412 rdf:resource="&obo;chebi.owl"/>
    </rdf:Description>
    <rdf:Description rdf:about="&obo;CHEBI_36044">
        <obo:IAO_0000412 rdf:resource="&obo;chebi.owl"/>
    </rdf:Description>
    <rdf:Description rdf:about="&obo;UBERON_0000391">
        <obo:IAO_0000412 rdf:resource="&obo;uberon.owl"/>
    </rdf:Description>
    <rdf:Description rdf:about="&obo;UBERON_0008281">
        <obo:IAO_0000412 rdf:resource="&obo;uberon.owl"/>
    </rdf:Description>
    <rdf:Description rdf:about="&obo;UBERON_0000392">
        <obo:IAO_0000412 rdf:resource="&obo;uberon.owl"/>
    </rdf:Description>
    <rdf:Description rdf:about="&obo;CHEBI_62913">
        <obo:IAO_0000412 rdf:resource="&obo;chebi.owl"/>
    </rdf:Description>
    <rdf:Description rdf:about="&obo;CHEBI_39412">
        <obo:IAO_0000412 rdf:resource="&obo;chebi.owl"/>
    </rdf:Description>
    <rdf:Description rdf:about="&obo;UBERON_0000398">
        <obo:IAO_0000412 rdf:resource="&obo;uberon.owl"/>
    </rdf:Description>
    <rdf:Description rdf:about="&obo;CHEBI_62914">
        <obo:IAO_0000412 rdf:resource="&obo;chebi.owl"/>
    </rdf:Description>
    <rdf:Description rdf:about="&obo;CHEBI_62915">
        <obo:IAO_0000412 rdf:resource="&obo;chebi.owl"/>
    </rdf:Description>
    <rdf:Description rdf:about="&obo;CHEBI_39415">
        <obo:IAO_0000412 rdf:resource="&obo;chebi.owl"/>
    </rdf:Description>
    <rdf:Description rdf:about="&obo;UBERON_0000395">
        <obo:IAO_0000412 rdf:resource="&obo;uberon.owl"/>
    </rdf:Description>
    <rdf:Description rdf:about="&obo;UBERON_0000397">
        <obo:IAO_0000412 rdf:resource="&obo;uberon.owl"/>
    </rdf:Description>
    <rdf:Description rdf:about="&obo;UBERON_0001281">
        <obo:IAO_0000412 rdf:resource="&obo;uberon.owl"/>
    </rdf:Description>
    <rdf:Description rdf:about="&obo;UBERON_0001289">
        <obo:IAO_0000412 rdf:resource="&obo;uberon.owl"/>
    </rdf:Description>
    <rdf:Description rdf:about="&obo;UBERON_0008284">
        <obo:IAO_0000412 rdf:resource="&obo;uberon.owl"/>
    </rdf:Description>
    <rdf:Description rdf:about="&obo;UBERON_0001288">
        <obo:IAO_0000412 rdf:resource="&obo;uberon.owl"/>
    </rdf:Description>
    <rdf:Description rdf:about="&obo;UBERON_0008285">
        <obo:IAO_0000412 rdf:resource="&obo;uberon.owl"/>
    </rdf:Description>
    <rdf:Description rdf:about="&obo;UBERON_0001287">
        <obo:IAO_0000412 rdf:resource="&obo;uberon.owl"/>
    </rdf:Description>
    <rdf:Description rdf:about="&obo;DOID_4415">
        <obo:IAO_0000412 rdf:resource="&obo;doid.owl"/>
    </rdf:Description>
    <rdf:Description rdf:about="http://purl.org/obo/owl/UO#UO_0000180">
        <oboInOwl:inSubset rdf:resource="http://purl.org/obo/owl/obo#unit_slim"/>
        <oboInOwl:hasDefinition>
            <rdf:Description/>
        </oboInOwl:hasDefinition>
        <oboInOwl:hasDefinition>
            <rdf:Description/>
        </oboInOwl:hasDefinition>
        <oboInOwl:hasDefinition>
            <rdf:Description/>
        </oboInOwl:hasDefinition>
        <oboInOwl:hasDefinition>
            <rdf:Description/>
        </oboInOwl:hasDefinition>
        <oboInOwl:hasDefinition>
            <rdf:Description/>
        </oboInOwl:hasDefinition>
        <oboInOwl:hasDefinition>
            <rdf:Description/>
        </oboInOwl:hasDefinition>
        <oboInOwl:hasDefinition>
            <rdf:Description/>
        </oboInOwl:hasDefinition>
        <oboInOwl:hasDefinition>
            <rdf:Description/>
        </oboInOwl:hasDefinition>
        <oboInOwl:hasDefinition>
            <rdf:Description/>
        </oboInOwl:hasDefinition>
        <oboInOwl:hasDefinition>
            <rdf:Description/>
        </oboInOwl:hasDefinition>
        <oboInOwl:hasDefinition>
            <rdf:Description/>
        </oboInOwl:hasDefinition>
        <oboInOwl:hasDefinition>
            <rdf:Description/>
        </oboInOwl:hasDefinition>
        <oboInOwl:hasDefinition>
            <rdf:Description/>
        </oboInOwl:hasDefinition>
        <oboInOwl:hasDefinition>
            <rdf:Description/>
        </oboInOwl:hasDefinition>
        <oboInOwl:hasDefinition>
            <rdf:Description/>
        </oboInOwl:hasDefinition>
        <oboInOwl:hasDefinition>
            <rdf:Description/>
        </oboInOwl:hasDefinition>
        <oboInOwl:hasDefinition>
            <rdf:Description/>
        </oboInOwl:hasDefinition>
        <oboInOwl:hasDefinition>
            <rdf:Description/>
        </oboInOwl:hasDefinition>
        <oboInOwl:hasDefinition>
            <rdf:Description/>
        </oboInOwl:hasDefinition>
        <oboInOwl:hasDefinition>
            <rdf:Description/>
        </oboInOwl:hasDefinition>
        <oboInOwl:hasDefinition>
            <rdf:Description/>
        </oboInOwl:hasDefinition>
        <oboInOwl:hasDefinition>
            <rdf:Description/>
        </oboInOwl:hasDefinition>
        <oboInOwl:hasDefinition>
            <rdf:Description/>
        </oboInOwl:hasDefinition>
        <oboInOwl:hasDefinition>
            <rdf:Description/>
        </oboInOwl:hasDefinition>
        <oboInOwl:hasDefinition>
            <rdf:Description/>
        </oboInOwl:hasDefinition>
        <oboInOwl:hasDefinition>
            <rdf:Description/>
        </oboInOwl:hasDefinition>
        <oboInOwl:hasDefinition>
            <rdf:Description/>
        </oboInOwl:hasDefinition>
        <oboInOwl:hasDefinition>
            <rdf:Description/>
        </oboInOwl:hasDefinition>
        <oboInOwl:hasDefinition>
            <rdf:Description/>
        </oboInOwl:hasDefinition>
        <oboInOwl:hasDefinition>
            <rdf:Description/>
        </oboInOwl:hasDefinition>
        <oboInOwl:hasDefinition>
            <rdf:Description/>
        </oboInOwl:hasDefinition>
        <oboInOwl:hasDefinition>
            <rdf:Description/>
        </oboInOwl:hasDefinition>
        <oboInOwl:hasDefinition>
            <rdf:Description/>
        </oboInOwl:hasDefinition>
        <oboInOwl:hasDefinition>
            <rdf:Description/>
        </oboInOwl:hasDefinition>
        <oboInOwl:hasDefinition>
            <rdf:Description/>
        </oboInOwl:hasDefinition>
        <oboInOwl:hasDefinition>
            <rdf:Description/>
        </oboInOwl:hasDefinition>
        <oboInOwl:hasDefinition>
            <rdf:Description/>
        </oboInOwl:hasDefinition>
        <oboInOwl:hasDefinition>
            <rdf:Description/>
        </oboInOwl:hasDefinition>
        <oboInOwl:hasDefinition>
            <rdf:Description/>
        </oboInOwl:hasDefinition>
        <oboInOwl:hasDefinition>
            <rdf:Description/>
        </oboInOwl:hasDefinition>
        <oboInOwl:hasDefinition>
            <rdf:Description/>
        </oboInOwl:hasDefinition>
        <oboInOwl:hasDefinition>
            <rdf:Description/>
        </oboInOwl:hasDefinition>
        <oboInOwl:hasDefinition>
            <rdf:Description/>
        </oboInOwl:hasDefinition>
        <oboInOwl:hasDefinition>
            <rdf:Description/>
        </oboInOwl:hasDefinition>
        <oboInOwl:hasDefinition>
            <rdf:Description/>
        </oboInOwl:hasDefinition>
        <oboInOwl:hasDefinition>
            <rdf:Description/>
        </oboInOwl:hasDefinition>
        <oboInOwl:hasDefinition>
            <rdf:Description/>
        </oboInOwl:hasDefinition>
    </rdf:Description>
    <rdf:Description rdf:about="&obo;UBERON_0001292">
        <obo:IAO_0000412 rdf:resource="&obo;uberon.owl"/>
    </rdf:Description>
    <rdf:Description rdf:about="&obo;UBERON_0001291">
        <obo:IAO_0000412 rdf:resource="&obo;uberon.owl"/>
    </rdf:Description>
    <rdf:Description rdf:about="&obo;UBERON_0001290">
        <obo:IAO_0000412 rdf:resource="&obo;uberon.owl"/>
    </rdf:Description>
    <rdf:Description rdf:about="http://purl.org/obo/owl/UO#UO_0000187">
        <oboInOwl:inSubset rdf:resource="http://purl.org/obo/owl/obo#unit_slim"/>
        <oboInOwl:hasExactSynonym>
            <rdf:Description/>
        </oboInOwl:hasExactSynonym>
        <oboInOwl:hasExactSynonym>
            <rdf:Description/>
        </oboInOwl:hasExactSynonym>
        <oboInOwl:hasExactSynonym>
            <rdf:Description/>
        </oboInOwl:hasExactSynonym>
        <oboInOwl:hasExactSynonym>
            <rdf:Description/>
        </oboInOwl:hasExactSynonym>
        <oboInOwl:hasExactSynonym>
            <rdf:Description/>
        </oboInOwl:hasExactSynonym>
        <oboInOwl:hasExactSynonym>
            <rdf:Description/>
        </oboInOwl:hasExactSynonym>
        <oboInOwl:hasExactSynonym>
            <rdf:Description/>
        </oboInOwl:hasExactSynonym>
        <oboInOwl:hasDefinition>
            <rdf:Description/>
        </oboInOwl:hasDefinition>
        <oboInOwl:hasExactSynonym>
            <rdf:Description/>
        </oboInOwl:hasExactSynonym>
        <oboInOwl:hasDefinition>
            <rdf:Description/>
        </oboInOwl:hasDefinition>
        <oboInOwl:hasExactSynonym>
            <rdf:Description/>
        </oboInOwl:hasExactSynonym>
        <oboInOwl:hasDefinition>
            <rdf:Description/>
        </oboInOwl:hasDefinition>
        <oboInOwl:hasExactSynonym>
            <rdf:Description/>
        </oboInOwl:hasExactSynonym>
        <oboInOwl:hasDefinition>
            <rdf:Description/>
        </oboInOwl:hasDefinition>
        <oboInOwl:hasDefinition>
            <rdf:Description/>
        </oboInOwl:hasDefinition>
        <oboInOwl:hasDefinition>
            <rdf:Description/>
        </oboInOwl:hasDefinition>
        <oboInOwl:hasExactSynonym>
            <rdf:Description/>
        </oboInOwl:hasExactSynonym>
        <oboInOwl:hasDefinition>
            <rdf:Description/>
        </oboInOwl:hasDefinition>
        <oboInOwl:hasDefinition>
            <rdf:Description/>
        </oboInOwl:hasDefinition>
        <oboInOwl:hasDefinition>
            <rdf:Description/>
        </oboInOwl:hasDefinition>
        <oboInOwl:hasDefinition>
            <rdf:Description/>
        </oboInOwl:hasDefinition>
        <oboInOwl:hasDefinition>
            <rdf:Description/>
        </oboInOwl:hasDefinition>
        <oboInOwl:hasExactSynonym>
            <rdf:Description/>
        </oboInOwl:hasExactSynonym>
        <oboInOwl:hasDefinition>
            <rdf:Description/>
        </oboInOwl:hasDefinition>
        <oboInOwl:hasExactSynonym>
            <rdf:Description/>
        </oboInOwl:hasExactSynonym>
        <oboInOwl:hasExactSynonym>
            <rdf:Description/>
        </oboInOwl:hasExactSynonym>
        <oboInOwl:hasExactSynonym>
            <rdf:Description/>
        </oboInOwl:hasExactSynonym>
        <oboInOwl:hasExactSynonym>
            <rdf:Description/>
        </oboInOwl:hasExactSynonym>
        <oboInOwl:hasExactSynonym>
            <rdf:Description/>
        </oboInOwl:hasExactSynonym>
        <oboInOwl:hasExactSynonym>
            <rdf:Description/>
        </oboInOwl:hasExactSynonym>
        <oboInOwl:hasExactSynonym>
            <rdf:Description/>
        </oboInOwl:hasExactSynonym>
        <oboInOwl:hasExactSynonym>
            <rdf:Description/>
        </oboInOwl:hasExactSynonym>
        <oboInOwl:hasDefinition>
            <rdf:Description/>
        </oboInOwl:hasDefinition>
        <oboInOwl:hasExactSynonym>
            <rdf:Description/>
        </oboInOwl:hasExactSynonym>
        <oboInOwl:hasExactSynonym>
            <rdf:Description/>
        </oboInOwl:hasExactSynonym>
        <oboInOwl:hasExactSynonym>
            <rdf:Description/>
        </oboInOwl:hasExactSynonym>
        <oboInOwl:hasExactSynonym>
            <rdf:Description/>
        </oboInOwl:hasExactSynonym>
        <oboInOwl:hasDefinition>
            <rdf:Description/>
        </oboInOwl:hasDefinition>
        <oboInOwl:hasDefinition>
            <rdf:Description/>
        </oboInOwl:hasDefinition>
        <oboInOwl:hasExactSynonym>
            <rdf:Description/>
        </oboInOwl:hasExactSynonym>
        <oboInOwl:hasDefinition>
            <rdf:Description/>
        </oboInOwl:hasDefinition>
        <oboInOwl:hasExactSynonym>
            <rdf:Description/>
        </oboInOwl:hasExactSynonym>
        <oboInOwl:hasDefinition>
            <rdf:Description/>
        </oboInOwl:hasDefinition>
        <oboInOwl:hasDefinition>
            <rdf:Description/>
        </oboInOwl:hasDefinition>
        <oboInOwl:hasDefinition>
            <rdf:Description/>
        </oboInOwl:hasDefinition>
        <oboInOwl:hasDefinition>
            <rdf:Description/>
        </oboInOwl:hasDefinition>
        <oboInOwl:hasExactSynonym>
            <rdf:Description/>
        </oboInOwl:hasExactSynonym>
        <oboInOwl:hasDefinition>
            <rdf:Description/>
        </oboInOwl:hasDefinition>
        <oboInOwl:hasExactSynonym>
            <rdf:Description/>
        </oboInOwl:hasExactSynonym>
        <oboInOwl:hasDefinition>
            <rdf:Description/>
        </oboInOwl:hasDefinition>
        <oboInOwl:hasExactSynonym>
            <rdf:Description/>
        </oboInOwl:hasExactSynonym>
        <oboInOwl:hasDefinition>
            <rdf:Description/>
        </oboInOwl:hasDefinition>
        <oboInOwl:hasExactSynonym>
            <rdf:Description/>
        </oboInOwl:hasExactSynonym>
        <oboInOwl:hasExactSynonym>
            <rdf:Description/>
        </oboInOwl:hasExactSynonym>
        <oboInOwl:hasDefinition>
            <rdf:Description/>
        </oboInOwl:hasDefinition>
        <oboInOwl:hasDefinition>
            <rdf:Description/>
        </oboInOwl:hasDefinition>
        <oboInOwl:hasDefinition>
            <rdf:Description/>
        </oboInOwl:hasDefinition>
        <oboInOwl:hasDefinition>
            <rdf:Description/>
        </oboInOwl:hasDefinition>
        <oboInOwl:hasDefinition>
            <rdf:Description/>
        </oboInOwl:hasDefinition>
        <oboInOwl:hasExactSynonym>
            <rdf:Description/>
        </oboInOwl:hasExactSynonym>
        <oboInOwl:hasDefinition>
            <rdf:Description/>
        </oboInOwl:hasDefinition>
        <oboInOwl:hasDefinition>
            <rdf:Description/>
        </oboInOwl:hasDefinition>
        <oboInOwl:hasDefinition>
            <rdf:Description/>
        </oboInOwl:hasDefinition>
        <oboInOwl:hasDefinition>
            <rdf:Description/>
        </oboInOwl:hasDefinition>
        <oboInOwl:hasExactSynonym>
            <rdf:Description/>
        </oboInOwl:hasExactSynonym>
        <oboInOwl:hasExactSynonym>
            <rdf:Description/>
        </oboInOwl:hasExactSynonym>
        <oboInOwl:hasExactSynonym>
            <rdf:Description/>
        </oboInOwl:hasExactSynonym>
        <oboInOwl:hasExactSynonym>
            <rdf:Description/>
        </oboInOwl:hasExactSynonym>
        <oboInOwl:hasDefinition>
            <rdf:Description/>
        </oboInOwl:hasDefinition>
        <oboInOwl:hasExactSynonym>
            <rdf:Description/>
        </oboInOwl:hasExactSynonym>
        <oboInOwl:hasDefinition>
            <rdf:Description/>
        </oboInOwl:hasDefinition>
        <oboInOwl:hasDefinition>
            <rdf:Description/>
        </oboInOwl:hasDefinition>
        <oboInOwl:hasExactSynonym>
            <rdf:Description/>
        </oboInOwl:hasExactSynonym>
        <oboInOwl:hasDefinition>
            <rdf:Description/>
        </oboInOwl:hasDefinition>
        <oboInOwl:hasExactSynonym>
            <rdf:Description/>
        </oboInOwl:hasExactSynonym>
        <oboInOwl:hasExactSynonym>
            <rdf:Description/>
        </oboInOwl:hasExactSynonym>
        <oboInOwl:hasDefinition>
            <rdf:Description/>
        </oboInOwl:hasDefinition>
        <oboInOwl:hasDefinition>
            <rdf:Description/>
        </oboInOwl:hasDefinition>
        <oboInOwl:hasExactSynonym>
            <rdf:Description/>
        </oboInOwl:hasExactSynonym>
        <oboInOwl:hasDefinition>
            <rdf:Description/>
        </oboInOwl:hasDefinition>
        <oboInOwl:hasDefinition>
            <rdf:Description/>
        </oboInOwl:hasDefinition>
        <oboInOwl:hasDefinition>
            <rdf:Description/>
        </oboInOwl:hasDefinition>
        <oboInOwl:hasExactSynonym>
            <rdf:Description/>
        </oboInOwl:hasExactSynonym>
        <oboInOwl:hasDefinition>
            <rdf:Description/>
        </oboInOwl:hasDefinition>
        <oboInOwl:hasExactSynonym>
            <rdf:Description/>
        </oboInOwl:hasExactSynonym>
        <oboInOwl:hasExactSynonym>
            <rdf:Description/>
        </oboInOwl:hasExactSynonym>
        <oboInOwl:hasDefinition>
            <rdf:Description/>
        </oboInOwl:hasDefinition>
        <oboInOwl:hasDefinition>
            <rdf:Description/>
        </oboInOwl:hasDefinition>
        <oboInOwl:hasExactSynonym>
            <rdf:Description/>
        </oboInOwl:hasExactSynonym>
        <oboInOwl:hasExactSynonym>
            <rdf:Description/>
        </oboInOwl:hasExactSynonym>
        <oboInOwl:hasDefinition>
            <rdf:Description/>
        </oboInOwl:hasDefinition>
        <oboInOwl:hasDefinition>
            <rdf:Description/>
        </oboInOwl:hasDefinition>
        <oboInOwl:hasExactSynonym>
            <rdf:Description/>
        </oboInOwl:hasExactSynonym>
        <oboInOwl:hasDefinition>
            <rdf:Description/>
        </oboInOwl:hasDefinition>
    </rdf:Description>
    <rdf:Description rdf:about="&obo;UBERON_0001298">
        <obo:IAO_0000412 rdf:resource="&obo;uberon.owl"/>
    </rdf:Description>
    <rdf:Description rdf:about="&obo;UBERON_0001296">
        <obo:IAO_0000412 rdf:resource="&obo;uberon.owl"/>
    </rdf:Description>
    <rdf:Description rdf:about="&obo;CLO_0003684">
        <obo:IAO_0000412 rdf:resource="&obo;clo.owl"/>
    </rdf:Description>
    <rdf:Description rdf:about="&obo;CHEBI_37527">
        <obo:IAO_0000412 rdf:resource="&obo;chebi.owl"/>
    </rdf:Description>
    <rdf:Description rdf:about="&obo;GO_0042391">
        <obo:IAO_0000412 rdf:resource="&obo;go.owl"/>
        <oboInOwl:inSubset rdf:resource="&obo;go#gosubset_prok"/>
    </rdf:Description>
    <rdf:Description rdf:about="&obo;UBERON_0007215">
        <obo:IAO_0000412 rdf:resource="&obo;uberon.owl"/>
    </rdf:Description>
    <rdf:Description rdf:about="&obo;UBERON_0007214">
        <obo:IAO_0000412 rdf:resource="&obo;uberon.owl"/>
    </rdf:Description>
    <rdf:Description rdf:about="&obo;UBERON_0003404">
        <obo:IAO_0000412 rdf:resource="&obo;uberon.owl"/>
    </rdf:Description>
    <rdf:Description rdf:about="&obo;UBERON_0007213">
        <obo:IAO_0000412 rdf:resource="&obo;uberon.owl"/>
    </rdf:Description>
    <rdf:Description rdf:about="http://purl.org/obo/owl/UO#UO_0000151">
        <oboInOwl:inSubset rdf:resource="http://purl.org/obo/owl/obo#unit_slim"/>
        <oboInOwl:hasDefinition>
            <rdf:Description/>
        </oboInOwl:hasDefinition>
        <oboInOwl:hasDefinition>
            <rdf:Description/>
        </oboInOwl:hasDefinition>
        <oboInOwl:hasDefinition>
            <rdf:Description/>
        </oboInOwl:hasDefinition>
        <oboInOwl:hasDefinition>
            <rdf:Description/>
        </oboInOwl:hasDefinition>
        <oboInOwl:hasDefinition>
            <rdf:Description/>
        </oboInOwl:hasDefinition>
        <oboInOwl:hasDefinition>
            <rdf:Description/>
        </oboInOwl:hasDefinition>
        <oboInOwl:hasDefinition>
            <rdf:Description/>
        </oboInOwl:hasDefinition>
        <oboInOwl:hasDefinition>
            <rdf:Description/>
        </oboInOwl:hasDefinition>
        <oboInOwl:hasDefinition>
            <rdf:Description/>
        </oboInOwl:hasDefinition>
        <oboInOwl:hasDefinition>
            <rdf:Description/>
        </oboInOwl:hasDefinition>
        <oboInOwl:hasDefinition>
            <rdf:Description/>
        </oboInOwl:hasDefinition>
        <oboInOwl:hasDefinition>
            <rdf:Description/>
        </oboInOwl:hasDefinition>
        <oboInOwl:hasDefinition>
            <rdf:Description/>
        </oboInOwl:hasDefinition>
        <oboInOwl:hasDefinition>
            <rdf:Description/>
        </oboInOwl:hasDefinition>
        <oboInOwl:hasDefinition>
            <rdf:Description/>
        </oboInOwl:hasDefinition>
        <oboInOwl:hasDefinition>
            <rdf:Description/>
        </oboInOwl:hasDefinition>
        <oboInOwl:hasDefinition>
            <rdf:Description/>
        </oboInOwl:hasDefinition>
        <oboInOwl:hasDefinition>
            <rdf:Description/>
        </oboInOwl:hasDefinition>
        <oboInOwl:hasDefinition>
            <rdf:Description/>
        </oboInOwl:hasDefinition>
        <oboInOwl:hasDefinition>
            <rdf:Description/>
        </oboInOwl:hasDefinition>
        <oboInOwl:hasDefinition>
            <rdf:Description/>
        </oboInOwl:hasDefinition>
        <oboInOwl:hasDefinition>
            <rdf:Description/>
        </oboInOwl:hasDefinition>
        <oboInOwl:hasDefinition>
            <rdf:Description/>
        </oboInOwl:hasDefinition>
        <oboInOwl:hasDefinition>
            <rdf:Description/>
        </oboInOwl:hasDefinition>
        <oboInOwl:hasDefinition>
            <rdf:Description/>
        </oboInOwl:hasDefinition>
        <oboInOwl:hasDefinition>
            <rdf:Description/>
        </oboInOwl:hasDefinition>
        <oboInOwl:hasDefinition>
            <rdf:Description/>
        </oboInOwl:hasDefinition>
        <oboInOwl:hasDefinition>
            <rdf:Description/>
        </oboInOwl:hasDefinition>
        <oboInOwl:hasDefinition>
            <rdf:Description/>
        </oboInOwl:hasDefinition>
        <oboInOwl:hasDefinition>
            <rdf:Description/>
        </oboInOwl:hasDefinition>
        <oboInOwl:hasDefinition>
            <rdf:Description/>
        </oboInOwl:hasDefinition>
        <oboInOwl:hasDefinition>
            <rdf:Description/>
        </oboInOwl:hasDefinition>
        <oboInOwl:hasDefinition>
            <rdf:Description/>
        </oboInOwl:hasDefinition>
        <oboInOwl:hasDefinition>
            <rdf:Description/>
        </oboInOwl:hasDefinition>
        <oboInOwl:hasDefinition>
            <rdf:Description/>
        </oboInOwl:hasDefinition>
        <oboInOwl:hasDefinition>
            <rdf:Description/>
        </oboInOwl:hasDefinition>
        <oboInOwl:hasDefinition>
            <rdf:Description/>
        </oboInOwl:hasDefinition>
        <oboInOwl:hasDefinition>
            <rdf:Description/>
        </oboInOwl:hasDefinition>
        <oboInOwl:hasDefinition>
            <rdf:Description/>
        </oboInOwl:hasDefinition>
        <oboInOwl:hasDefinition>
            <rdf:Description/>
        </oboInOwl:hasDefinition>
        <oboInOwl:hasDefinition>
            <rdf:Description/>
        </oboInOwl:hasDefinition>
        <oboInOwl:hasDefinition>
            <rdf:Description/>
        </oboInOwl:hasDefinition>
        <oboInOwl:hasDefinition>
            <rdf:Description/>
        </oboInOwl:hasDefinition>
        <oboInOwl:hasDefinition>
            <rdf:Description/>
        </oboInOwl:hasDefinition>
        <oboInOwl:hasDefinition>
            <rdf:Description/>
        </oboInOwl:hasDefinition>
        <oboInOwl:hasDefinition>
            <rdf:Description/>
        </oboInOwl:hasDefinition>
        <oboInOwl:hasDefinition>
            <rdf:Description/>
        </oboInOwl:hasDefinition>
    </rdf:Description>
    <rdf:Description rdf:about="http://purl.org/obo/owl/UO#UO_0000150">
        <oboInOwl:inSubset rdf:resource="http://purl.org/obo/owl/obo#unit_slim"/>
        <oboInOwl:hasExactSynonym>
            <rdf:Description/>
        </oboInOwl:hasExactSynonym>
        <oboInOwl:hasExactSynonym>
            <rdf:Description/>
        </oboInOwl:hasExactSynonym>
        <oboInOwl:hasExactSynonym>
            <rdf:Description/>
        </oboInOwl:hasExactSynonym>
        <oboInOwl:hasExactSynonym>
            <rdf:Description/>
        </oboInOwl:hasExactSynonym>
        <oboInOwl:hasExactSynonym>
            <rdf:Description/>
        </oboInOwl:hasExactSynonym>
        <oboInOwl:hasDefinition>
            <rdf:Description/>
        </oboInOwl:hasDefinition>
        <oboInOwl:hasDefinition>
            <rdf:Description/>
        </oboInOwl:hasDefinition>
        <oboInOwl:hasExactSynonym>
            <rdf:Description/>
        </oboInOwl:hasExactSynonym>
        <oboInOwl:hasExactSynonym>
            <rdf:Description/>
        </oboInOwl:hasExactSynonym>
        <oboInOwl:hasDefinition>
            <rdf:Description/>
        </oboInOwl:hasDefinition>
        <oboInOwl:hasExactSynonym>
            <rdf:Description/>
        </oboInOwl:hasExactSynonym>
        <oboInOwl:hasExactSynonym>
            <rdf:Description/>
        </oboInOwl:hasExactSynonym>
        <oboInOwl:hasExactSynonym>
            <rdf:Description/>
        </oboInOwl:hasExactSynonym>
        <oboInOwl:hasDefinition>
            <rdf:Description/>
        </oboInOwl:hasDefinition>
        <oboInOwl:hasDefinition>
            <rdf:Description/>
        </oboInOwl:hasDefinition>
        <oboInOwl:hasDefinition>
            <rdf:Description/>
        </oboInOwl:hasDefinition>
        <oboInOwl:hasDefinition>
            <rdf:Description/>
        </oboInOwl:hasDefinition>
        <oboInOwl:hasExactSynonym>
            <rdf:Description/>
        </oboInOwl:hasExactSynonym>
        <oboInOwl:hasDefinition>
            <rdf:Description/>
        </oboInOwl:hasDefinition>
        <oboInOwl:hasExactSynonym>
            <rdf:Description/>
        </oboInOwl:hasExactSynonym>
        <oboInOwl:hasDefinition>
            <rdf:Description/>
        </oboInOwl:hasDefinition>
        <oboInOwl:hasDefinition>
            <rdf:Description/>
        </oboInOwl:hasDefinition>
        <oboInOwl:hasDefinition>
            <rdf:Description/>
        </oboInOwl:hasDefinition>
        <oboInOwl:hasExactSynonym>
            <rdf:Description/>
        </oboInOwl:hasExactSynonym>
        <oboInOwl:hasDefinition>
            <rdf:Description/>
        </oboInOwl:hasDefinition>
        <oboInOwl:hasExactSynonym>
            <rdf:Description/>
        </oboInOwl:hasExactSynonym>
        <oboInOwl:hasExactSynonym>
            <rdf:Description/>
        </oboInOwl:hasExactSynonym>
        <oboInOwl:hasExactSynonym>
            <rdf:Description/>
        </oboInOwl:hasExactSynonym>
        <oboInOwl:hasExactSynonym>
            <rdf:Description/>
        </oboInOwl:hasExactSynonym>
        <oboInOwl:hasExactSynonym>
            <rdf:Description/>
        </oboInOwl:hasExactSynonym>
        <oboInOwl:hasExactSynonym>
            <rdf:Description/>
        </oboInOwl:hasExactSynonym>
        <oboInOwl:hasExactSynonym>
            <rdf:Description/>
        </oboInOwl:hasExactSynonym>
        <oboInOwl:hasDefinition>
            <rdf:Description/>
        </oboInOwl:hasDefinition>
        <oboInOwl:hasDefinition>
            <rdf:Description/>
        </oboInOwl:hasDefinition>
        <oboInOwl:hasExactSynonym>
            <rdf:Description/>
        </oboInOwl:hasExactSynonym>
        <oboInOwl:hasExactSynonym>
            <rdf:Description/>
        </oboInOwl:hasExactSynonym>
        <oboInOwl:hasExactSynonym>
            <rdf:Description/>
        </oboInOwl:hasExactSynonym>
        <oboInOwl:hasDefinition>
            <rdf:Description/>
        </oboInOwl:hasDefinition>
        <oboInOwl:hasExactSynonym>
            <rdf:Description/>
        </oboInOwl:hasExactSynonym>
        <oboInOwl:hasDefinition>
            <rdf:Description/>
        </oboInOwl:hasDefinition>
        <oboInOwl:hasDefinition>
            <rdf:Description/>
        </oboInOwl:hasDefinition>
        <oboInOwl:hasDefinition>
            <rdf:Description/>
        </oboInOwl:hasDefinition>
        <oboInOwl:hasDefinition>
            <rdf:Description/>
        </oboInOwl:hasDefinition>
        <oboInOwl:hasDefinition>
            <rdf:Description/>
        </oboInOwl:hasDefinition>
        <oboInOwl:hasDefinition>
            <rdf:Description/>
        </oboInOwl:hasDefinition>
        <oboInOwl:hasDefinition>
            <rdf:Description/>
        </oboInOwl:hasDefinition>
        <oboInOwl:hasExactSynonym>
            <rdf:Description/>
        </oboInOwl:hasExactSynonym>
        <oboInOwl:hasExactSynonym>
            <rdf:Description/>
        </oboInOwl:hasExactSynonym>
        <oboInOwl:hasExactSynonym>
            <rdf:Description/>
        </oboInOwl:hasExactSynonym>
        <oboInOwl:hasExactSynonym>
            <rdf:Description/>
        </oboInOwl:hasExactSynonym>
        <oboInOwl:hasExactSynonym>
            <rdf:Description/>
        </oboInOwl:hasExactSynonym>
        <oboInOwl:hasExactSynonym>
            <rdf:Description/>
        </oboInOwl:hasExactSynonym>
        <oboInOwl:hasExactSynonym>
            <rdf:Description/>
        </oboInOwl:hasExactSynonym>
        <oboInOwl:hasExactSynonym>
            <rdf:Description/>
        </oboInOwl:hasExactSynonym>
        <oboInOwl:hasExactSynonym>
            <rdf:Description/>
        </oboInOwl:hasExactSynonym>
        <oboInOwl:hasExactSynonym>
            <rdf:Description/>
        </oboInOwl:hasExactSynonym>
        <oboInOwl:hasExactSynonym>
            <rdf:Description/>
        </oboInOwl:hasExactSynonym>
        <oboInOwl:hasDefinition>
            <rdf:Description/>
        </oboInOwl:hasDefinition>
        <oboInOwl:hasExactSynonym>
            <rdf:Description/>
        </oboInOwl:hasExactSynonym>
        <oboInOwl:hasDefinition>
            <rdf:Description/>
        </oboInOwl:hasDefinition>
        <oboInOwl:hasDefinition>
            <rdf:Description/>
        </oboInOwl:hasDefinition>
        <oboInOwl:hasDefinition>
            <rdf:Description/>
        </oboInOwl:hasDefinition>
        <oboInOwl:hasExactSynonym>
            <rdf:Description/>
        </oboInOwl:hasExactSynonym>
        <oboInOwl:hasDefinition>
            <rdf:Description/>
        </oboInOwl:hasDefinition>
        <oboInOwl:hasDefinition>
            <rdf:Description/>
        </oboInOwl:hasDefinition>
        <oboInOwl:hasDefinition>
            <rdf:Description/>
        </oboInOwl:hasDefinition>
        <oboInOwl:hasDefinition>
            <rdf:Description/>
        </oboInOwl:hasDefinition>
        <oboInOwl:hasDefinition>
            <rdf:Description/>
        </oboInOwl:hasDefinition>
        <oboInOwl:hasDefinition>
            <rdf:Description/>
        </oboInOwl:hasDefinition>
        <oboInOwl:hasDefinition>
            <rdf:Description/>
        </oboInOwl:hasDefinition>
        <oboInOwl:hasDefinition>
            <rdf:Description/>
        </oboInOwl:hasDefinition>
        <oboInOwl:hasDefinition>
            <rdf:Description/>
        </oboInOwl:hasDefinition>
        <oboInOwl:hasDefinition>
            <rdf:Description/>
        </oboInOwl:hasDefinition>
        <oboInOwl:hasDefinition>
            <rdf:Description/>
        </oboInOwl:hasDefinition>
        <oboInOwl:hasExactSynonym>
            <rdf:Description/>
        </oboInOwl:hasExactSynonym>
        <oboInOwl:hasExactSynonym>
            <rdf:Description/>
        </oboInOwl:hasExactSynonym>
        <oboInOwl:hasExactSynonym>
            <rdf:Description/>
        </oboInOwl:hasExactSynonym>
        <oboInOwl:hasExactSynonym>
            <rdf:Description/>
        </oboInOwl:hasExactSynonym>
        <oboInOwl:hasDefinition>
            <rdf:Description/>
        </oboInOwl:hasDefinition>
        <oboInOwl:hasDefinition>
            <rdf:Description/>
        </oboInOwl:hasDefinition>
        <oboInOwl:hasExactSynonym>
            <rdf:Description/>
        </oboInOwl:hasExactSynonym>
        <oboInOwl:hasExactSynonym>
            <rdf:Description/>
        </oboInOwl:hasExactSynonym>
        <oboInOwl:hasExactSynonym>
            <rdf:Description/>
        </oboInOwl:hasExactSynonym>
        <oboInOwl:hasExactSynonym>
            <rdf:Description/>
        </oboInOwl:hasExactSynonym>
        <oboInOwl:hasExactSynonym>
            <rdf:Description/>
        </oboInOwl:hasExactSynonym>
        <oboInOwl:hasExactSynonym>
            <rdf:Description/>
        </oboInOwl:hasExactSynonym>
        <oboInOwl:hasDefinition>
            <rdf:Description/>
        </oboInOwl:hasDefinition>
        <oboInOwl:hasDefinition>
            <rdf:Description/>
        </oboInOwl:hasDefinition>
        <oboInOwl:hasDefinition>
            <rdf:Description/>
        </oboInOwl:hasDefinition>
        <oboInOwl:hasDefinition>
            <rdf:Description/>
        </oboInOwl:hasDefinition>
        <oboInOwl:hasDefinition>
            <rdf:Description/>
        </oboInOwl:hasDefinition>
        <oboInOwl:hasDefinition>
            <rdf:Description/>
        </oboInOwl:hasDefinition>
        <oboInOwl:hasDefinition>
            <rdf:Description/>
        </oboInOwl:hasDefinition>
        <oboInOwl:hasDefinition>
            <rdf:Description/>
        </oboInOwl:hasDefinition>
    </rdf:Description>
    <rdf:Description rdf:about="http://purl.org/obo/owl/UO#UO_0000152">
        <oboInOwl:inSubset rdf:resource="http://purl.org/obo/owl/obo#unit_slim"/>
        <oboInOwl:hasDefinition>
            <rdf:Description/>
        </oboInOwl:hasDefinition>
        <oboInOwl:hasDefinition>
            <rdf:Description/>
        </oboInOwl:hasDefinition>
        <oboInOwl:hasDefinition>
            <rdf:Description/>
        </oboInOwl:hasDefinition>
        <oboInOwl:hasDefinition>
            <rdf:Description/>
        </oboInOwl:hasDefinition>
        <oboInOwl:hasDefinition>
            <rdf:Description/>
        </oboInOwl:hasDefinition>
        <oboInOwl:hasDefinition>
            <rdf:Description/>
        </oboInOwl:hasDefinition>
        <oboInOwl:hasDefinition>
            <rdf:Description/>
        </oboInOwl:hasDefinition>
        <oboInOwl:hasDefinition>
            <rdf:Description/>
        </oboInOwl:hasDefinition>
        <oboInOwl:hasDefinition>
            <rdf:Description/>
        </oboInOwl:hasDefinition>
        <oboInOwl:hasDefinition>
            <rdf:Description/>
        </oboInOwl:hasDefinition>
        <oboInOwl:hasDefinition>
            <rdf:Description/>
        </oboInOwl:hasDefinition>
        <oboInOwl:hasDefinition>
            <rdf:Description/>
        </oboInOwl:hasDefinition>
        <oboInOwl:hasDefinition>
            <rdf:Description/>
        </oboInOwl:hasDefinition>
        <oboInOwl:hasDefinition>
            <rdf:Description/>
        </oboInOwl:hasDefinition>
        <oboInOwl:hasDefinition>
            <rdf:Description/>
        </oboInOwl:hasDefinition>
        <oboInOwl:hasDefinition>
            <rdf:Description/>
        </oboInOwl:hasDefinition>
        <oboInOwl:hasDefinition>
            <rdf:Description/>
        </oboInOwl:hasDefinition>
        <oboInOwl:hasDefinition>
            <rdf:Description/>
        </oboInOwl:hasDefinition>
        <oboInOwl:hasDefinition>
            <rdf:Description/>
        </oboInOwl:hasDefinition>
        <oboInOwl:hasDefinition>
            <rdf:Description/>
        </oboInOwl:hasDefinition>
        <oboInOwl:hasDefinition>
            <rdf:Description/>
        </oboInOwl:hasDefinition>
        <oboInOwl:hasDefinition>
            <rdf:Description/>
        </oboInOwl:hasDefinition>
        <oboInOwl:hasDefinition>
            <rdf:Description/>
        </oboInOwl:hasDefinition>
        <oboInOwl:hasDefinition>
            <rdf:Description/>
        </oboInOwl:hasDefinition>
        <oboInOwl:hasDefinition>
            <rdf:Description/>
        </oboInOwl:hasDefinition>
        <oboInOwl:hasDefinition>
            <rdf:Description/>
        </oboInOwl:hasDefinition>
        <oboInOwl:hasDefinition>
            <rdf:Description/>
        </oboInOwl:hasDefinition>
        <oboInOwl:hasDefinition>
            <rdf:Description/>
        </oboInOwl:hasDefinition>
        <oboInOwl:hasDefinition>
            <rdf:Description/>
        </oboInOwl:hasDefinition>
        <oboInOwl:hasDefinition>
            <rdf:Description/>
        </oboInOwl:hasDefinition>
        <oboInOwl:hasDefinition>
            <rdf:Description/>
        </oboInOwl:hasDefinition>
        <oboInOwl:hasDefinition>
            <rdf:Description/>
        </oboInOwl:hasDefinition>
        <oboInOwl:hasDefinition>
            <rdf:Description/>
        </oboInOwl:hasDefinition>
        <oboInOwl:hasDefinition>
            <rdf:Description/>
        </oboInOwl:hasDefinition>
        <oboInOwl:hasDefinition>
            <rdf:Description/>
        </oboInOwl:hasDefinition>
        <oboInOwl:hasDefinition>
            <rdf:Description/>
        </oboInOwl:hasDefinition>
        <oboInOwl:hasDefinition>
            <rdf:Description/>
        </oboInOwl:hasDefinition>
        <oboInOwl:hasDefinition>
            <rdf:Description/>
        </oboInOwl:hasDefinition>
        <oboInOwl:hasDefinition>
            <rdf:Description/>
        </oboInOwl:hasDefinition>
        <oboInOwl:hasDefinition>
            <rdf:Description/>
        </oboInOwl:hasDefinition>
        <oboInOwl:hasDefinition>
            <rdf:Description/>
        </oboInOwl:hasDefinition>
        <oboInOwl:hasDefinition>
            <rdf:Description/>
        </oboInOwl:hasDefinition>
        <oboInOwl:hasDefinition>
            <rdf:Description/>
        </oboInOwl:hasDefinition>
        <oboInOwl:hasDefinition>
            <rdf:Description/>
        </oboInOwl:hasDefinition>
        <oboInOwl:hasDefinition>
            <rdf:Description/>
        </oboInOwl:hasDefinition>
        <oboInOwl:hasDefinition>
            <rdf:Description/>
        </oboInOwl:hasDefinition>
        <oboInOwl:hasDefinition>
            <rdf:Description/>
        </oboInOwl:hasDefinition>
    </rdf:Description>
    <rdf:Description rdf:about="&obo;UBERON_0003409">
        <obo:IAO_0000412 rdf:resource="&obo;uberon.owl"/>
    </rdf:Description>
    <rdf:Description rdf:about="&obo;UBERON_0003405">
        <obo:IAO_0000412 rdf:resource="&obo;uberon.owl"/>
    </rdf:Description>
    <rdf:Description rdf:about="&obo;UBERON_0003406">
        <obo:IAO_0000412 rdf:resource="&obo;uberon.owl"/>
    </rdf:Description>
    <rdf:Description rdf:about="&obo;UBERON_0003407">
        <obo:IAO_0000412 rdf:resource="&obo;uberon.owl"/>
    </rdf:Description>
    <rdf:Description rdf:about="&obo;UBERON_0003408">
        <obo:IAO_0000412 rdf:resource="&obo;uberon.owl"/>
    </rdf:Description>
    <rdf:Description rdf:about="&obo;CHEBI_68509">
        <obo:IAO_0000412 rdf:resource="&obo;chebi.owl"/>
    </rdf:Description>
    <rdf:Description rdf:about="&obo;UBERON_0003413">
        <obo:IAO_0000412 rdf:resource="&obo;uberon.owl"/>
    </rdf:Description>
    <rdf:Description rdf:about="&obo;UBERON_0008296">
        <obo:IAO_0000412 rdf:resource="&obo;uberon.owl"/>
    </rdf:Description>
    <rdf:Description rdf:about="&obo;UBERON_0003412">
        <obo:IAO_0000412 rdf:resource="&obo;uberon.owl"/>
    </rdf:Description>
    <rdf:Description rdf:about="&obo;UBERON_0003415">
        <obo:IAO_0000412 rdf:resource="&obo;uberon.owl"/>
    </rdf:Description>
    <rdf:Description rdf:about="&obo;DOID_731">
        <obo:IAO_0000412 rdf:resource="&obo;doid.owl"/>
    </rdf:Description>
    <rdf:Description rdf:about="&obo;UBERON_0003414">
        <obo:IAO_0000412 rdf:resource="&obo;uberon.owl"/>
    </rdf:Description>
    <rdf:Description rdf:about="&obo;UBERON_0003411">
        <obo:IAO_0000412 rdf:resource="&obo;uberon.owl"/>
    </rdf:Description>
    <rdf:Description rdf:about="&obo;UBERON_0003410">
        <obo:IAO_0000412 rdf:resource="&obo;uberon.owl"/>
    </rdf:Description>
    <rdf:Description rdf:about="http://purl.org/obo/owl/UO#UO_0000163">
        <oboInOwl:inSubset rdf:resource="http://purl.org/obo/owl/obo#unit_slim"/>
        <oboInOwl:hasExactSynonym>
            <rdf:Description/>
        </oboInOwl:hasExactSynonym>
        <oboInOwl:hasExactSynonym>
            <rdf:Description/>
        </oboInOwl:hasExactSynonym>
        <oboInOwl:hasExactSynonym>
            <rdf:Description/>
        </oboInOwl:hasExactSynonym>
        <oboInOwl:hasDefinition>
            <rdf:Description/>
        </oboInOwl:hasDefinition>
        <oboInOwl:hasDefinition>
            <rdf:Description/>
        </oboInOwl:hasDefinition>
        <oboInOwl:hasDefinition>
            <rdf:Description/>
        </oboInOwl:hasDefinition>
        <oboInOwl:hasExactSynonym>
            <rdf:Description/>
        </oboInOwl:hasExactSynonym>
        <oboInOwl:hasExactSynonym>
            <rdf:Description/>
        </oboInOwl:hasExactSynonym>
        <oboInOwl:hasDefinition>
            <rdf:Description/>
        </oboInOwl:hasDefinition>
        <oboInOwl:hasExactSynonym>
            <rdf:Description/>
        </oboInOwl:hasExactSynonym>
        <oboInOwl:hasExactSynonym>
            <rdf:Description/>
        </oboInOwl:hasExactSynonym>
        <oboInOwl:hasDefinition>
            <rdf:Description/>
        </oboInOwl:hasDefinition>
        <oboInOwl:hasExactSynonym>
            <rdf:Description/>
        </oboInOwl:hasExactSynonym>
        <oboInOwl:hasDefinition>
            <rdf:Description/>
        </oboInOwl:hasDefinition>
        <oboInOwl:hasDefinition>
            <rdf:Description/>
        </oboInOwl:hasDefinition>
        <oboInOwl:hasExactSynonym>
            <rdf:Description/>
        </oboInOwl:hasExactSynonym>
        <oboInOwl:hasExactSynonym>
            <rdf:Description/>
        </oboInOwl:hasExactSynonym>
        <oboInOwl:hasDefinition>
            <rdf:Description/>
        </oboInOwl:hasDefinition>
        <oboInOwl:hasExactSynonym>
            <rdf:Description/>
        </oboInOwl:hasExactSynonym>
        <oboInOwl:hasDefinition>
            <rdf:Description/>
        </oboInOwl:hasDefinition>
        <oboInOwl:hasExactSynonym>
            <rdf:Description/>
        </oboInOwl:hasExactSynonym>
        <oboInOwl:hasExactSynonym>
            <rdf:Description/>
        </oboInOwl:hasExactSynonym>
        <oboInOwl:hasDefinition>
            <rdf:Description/>
        </oboInOwl:hasDefinition>
        <oboInOwl:hasExactSynonym>
            <rdf:Description/>
        </oboInOwl:hasExactSynonym>
        <oboInOwl:hasDefinition>
            <rdf:Description/>
        </oboInOwl:hasDefinition>
        <oboInOwl:hasExactSynonym>
            <rdf:Description/>
        </oboInOwl:hasExactSynonym>
        <oboInOwl:hasExactSynonym>
            <rdf:Description/>
        </oboInOwl:hasExactSynonym>
        <oboInOwl:hasDefinition>
            <rdf:Description/>
        </oboInOwl:hasDefinition>
        <oboInOwl:hasDefinition>
            <rdf:Description/>
        </oboInOwl:hasDefinition>
        <oboInOwl:hasExactSynonym>
            <rdf:Description/>
        </oboInOwl:hasExactSynonym>
        <oboInOwl:hasExactSynonym>
            <rdf:Description/>
        </oboInOwl:hasExactSynonym>
        <oboInOwl:hasExactSynonym>
            <rdf:Description/>
        </oboInOwl:hasExactSynonym>
        <oboInOwl:hasExactSynonym>
            <rdf:Description/>
        </oboInOwl:hasExactSynonym>
        <oboInOwl:hasExactSynonym>
            <rdf:Description/>
        </oboInOwl:hasExactSynonym>
        <oboInOwl:hasExactSynonym>
            <rdf:Description/>
        </oboInOwl:hasExactSynonym>
        <oboInOwl:hasExactSynonym>
            <rdf:Description/>
        </oboInOwl:hasExactSynonym>
        <oboInOwl:hasExactSynonym>
            <rdf:Description/>
        </oboInOwl:hasExactSynonym>
        <oboInOwl:hasExactSynonym>
            <rdf:Description/>
        </oboInOwl:hasExactSynonym>
        <oboInOwl:hasDefinition>
            <rdf:Description/>
        </oboInOwl:hasDefinition>
        <oboInOwl:hasDefinition>
            <rdf:Description/>
        </oboInOwl:hasDefinition>
        <oboInOwl:hasDefinition>
            <rdf:Description/>
        </oboInOwl:hasDefinition>
        <oboInOwl:hasExactSynonym>
            <rdf:Description/>
        </oboInOwl:hasExactSynonym>
        <oboInOwl:hasDefinition>
            <rdf:Description/>
        </oboInOwl:hasDefinition>
        <oboInOwl:hasExactSynonym>
            <rdf:Description/>
        </oboInOwl:hasExactSynonym>
        <oboInOwl:hasExactSynonym>
            <rdf:Description/>
        </oboInOwl:hasExactSynonym>
        <oboInOwl:hasExactSynonym>
            <rdf:Description/>
        </oboInOwl:hasExactSynonym>
        <oboInOwl:hasExactSynonym>
            <rdf:Description/>
        </oboInOwl:hasExactSynonym>
        <oboInOwl:hasDefinition>
            <rdf:Description/>
        </oboInOwl:hasDefinition>
        <oboInOwl:hasExactSynonym>
            <rdf:Description/>
        </oboInOwl:hasExactSynonym>
        <oboInOwl:hasExactSynonym>
            <rdf:Description/>
        </oboInOwl:hasExactSynonym>
        <oboInOwl:hasExactSynonym>
            <rdf:Description/>
        </oboInOwl:hasExactSynonym>
        <oboInOwl:hasExactSynonym>
            <rdf:Description/>
        </oboInOwl:hasExactSynonym>
        <oboInOwl:hasExactSynonym>
            <rdf:Description/>
        </oboInOwl:hasExactSynonym>
        <oboInOwl:hasExactSynonym>
            <rdf:Description/>
        </oboInOwl:hasExactSynonym>
        <oboInOwl:hasExactSynonym>
            <rdf:Description/>
        </oboInOwl:hasExactSynonym>
        <oboInOwl:hasExactSynonym>
            <rdf:Description/>
        </oboInOwl:hasExactSynonym>
        <oboInOwl:hasExactSynonym>
            <rdf:Description/>
        </oboInOwl:hasExactSynonym>
        <oboInOwl:hasDefinition>
            <rdf:Description/>
        </oboInOwl:hasDefinition>
        <oboInOwl:hasExactSynonym>
            <rdf:Description/>
        </oboInOwl:hasExactSynonym>
        <oboInOwl:hasDefinition>
            <rdf:Description/>
        </oboInOwl:hasDefinition>
        <oboInOwl:hasExactSynonym>
            <rdf:Description/>
        </oboInOwl:hasExactSynonym>
        <oboInOwl:hasExactSynonym>
            <rdf:Description/>
        </oboInOwl:hasExactSynonym>
        <oboInOwl:hasDefinition>
            <rdf:Description/>
        </oboInOwl:hasDefinition>
        <oboInOwl:hasExactSynonym>
            <rdf:Description/>
        </oboInOwl:hasExactSynonym>
        <oboInOwl:hasDefinition>
            <rdf:Description/>
        </oboInOwl:hasDefinition>
        <oboInOwl:hasDefinition>
            <rdf:Description/>
        </oboInOwl:hasDefinition>
        <oboInOwl:hasDefinition>
            <rdf:Description/>
        </oboInOwl:hasDefinition>
        <oboInOwl:hasDefinition>
            <rdf:Description/>
        </oboInOwl:hasDefinition>
        <oboInOwl:hasDefinition>
            <rdf:Description/>
        </oboInOwl:hasDefinition>
        <oboInOwl:hasDefinition>
            <rdf:Description/>
        </oboInOwl:hasDefinition>
        <oboInOwl:hasDefinition>
            <rdf:Description/>
        </oboInOwl:hasDefinition>
        <oboInOwl:hasExactSynonym>
            <rdf:Description/>
        </oboInOwl:hasExactSynonym>
        <oboInOwl:hasExactSynonym>
            <rdf:Description/>
        </oboInOwl:hasExactSynonym>
        <oboInOwl:hasExactSynonym>
            <rdf:Description/>
        </oboInOwl:hasExactSynonym>
        <oboInOwl:hasExactSynonym>
            <rdf:Description/>
        </oboInOwl:hasExactSynonym>
        <oboInOwl:hasExactSynonym>
            <rdf:Description/>
        </oboInOwl:hasExactSynonym>
        <oboInOwl:hasDefinition>
            <rdf:Description/>
        </oboInOwl:hasDefinition>
        <oboInOwl:hasExactSynonym>
            <rdf:Description/>
        </oboInOwl:hasExactSynonym>
        <oboInOwl:hasDefinition>
            <rdf:Description/>
        </oboInOwl:hasDefinition>
        <oboInOwl:hasExactSynonym>
            <rdf:Description/>
        </oboInOwl:hasExactSynonym>
        <oboInOwl:hasExactSynonym>
            <rdf:Description/>
        </oboInOwl:hasExactSynonym>
        <oboInOwl:hasExactSynonym>
            <rdf:Description/>
        </oboInOwl:hasExactSynonym>
        <oboInOwl:hasExactSynonym>
            <rdf:Description/>
        </oboInOwl:hasExactSynonym>
        <oboInOwl:hasExactSynonym>
            <rdf:Description/>
        </oboInOwl:hasExactSynonym>
        <oboInOwl:hasExactSynonym>
            <rdf:Description/>
        </oboInOwl:hasExactSynonym>
        <oboInOwl:hasExactSynonym>
            <rdf:Description/>
        </oboInOwl:hasExactSynonym>
        <oboInOwl:hasExactSynonym>
            <rdf:Description/>
        </oboInOwl:hasExactSynonym>
        <oboInOwl:hasExactSynonym>
            <rdf:Description/>
        </oboInOwl:hasExactSynonym>
        <oboInOwl:hasExactSynonym>
            <rdf:Description/>
        </oboInOwl:hasExactSynonym>
        <oboInOwl:hasExactSynonym>
            <rdf:Description/>
        </oboInOwl:hasExactSynonym>
        <oboInOwl:hasExactSynonym>
            <rdf:Description/>
        </oboInOwl:hasExactSynonym>
        <oboInOwl:hasDefinition>
            <rdf:Description/>
        </oboInOwl:hasDefinition>
        <oboInOwl:hasExactSynonym>
            <rdf:Description/>
        </oboInOwl:hasExactSynonym>
        <oboInOwl:hasDefinition>
            <rdf:Description/>
        </oboInOwl:hasDefinition>
        <oboInOwl:hasDefinition>
            <rdf:Description/>
        </oboInOwl:hasDefinition>
        <oboInOwl:hasExactSynonym>
            <rdf:Description/>
        </oboInOwl:hasExactSynonym>
        <oboInOwl:hasDefinition>
            <rdf:Description/>
        </oboInOwl:hasDefinition>
        <oboInOwl:hasDefinition>
            <rdf:Description/>
        </oboInOwl:hasDefinition>
        <oboInOwl:hasDefinition>
            <rdf:Description/>
        </oboInOwl:hasDefinition>
        <oboInOwl:hasDefinition>
            <rdf:Description/>
        </oboInOwl:hasDefinition>
        <oboInOwl:hasExactSynonym>
            <rdf:Description/>
        </oboInOwl:hasExactSynonym>
        <oboInOwl:hasDefinition>
            <rdf:Description/>
        </oboInOwl:hasDefinition>
        <oboInOwl:hasExactSynonym>
            <rdf:Description/>
        </oboInOwl:hasExactSynonym>
        <oboInOwl:hasExactSynonym>
            <rdf:Description/>
        </oboInOwl:hasExactSynonym>
        <oboInOwl:hasExactSynonym>
            <rdf:Description/>
        </oboInOwl:hasExactSynonym>
        <oboInOwl:hasExactSynonym>
            <rdf:Description/>
        </oboInOwl:hasExactSynonym>
        <oboInOwl:hasExactSynonym>
            <rdf:Description/>
        </oboInOwl:hasExactSynonym>
        <oboInOwl:hasExactSynonym>
            <rdf:Description/>
        </oboInOwl:hasExactSynonym>
        <oboInOwl:hasExactSynonym>
            <rdf:Description/>
        </oboInOwl:hasExactSynonym>
        <oboInOwl:hasExactSynonym>
            <rdf:Description/>
        </oboInOwl:hasExactSynonym>
        <oboInOwl:hasExactSynonym>
            <rdf:Description/>
        </oboInOwl:hasExactSynonym>
        <oboInOwl:hasExactSynonym>
            <rdf:Description/>
        </oboInOwl:hasExactSynonym>
        <oboInOwl:hasExactSynonym>
            <rdf:Description/>
        </oboInOwl:hasExactSynonym>
        <oboInOwl:hasExactSynonym>
            <rdf:Description/>
        </oboInOwl:hasExactSynonym>
        <oboInOwl:hasExactSynonym>
            <rdf:Description/>
        </oboInOwl:hasExactSynonym>
        <oboInOwl:hasDefinition>
            <rdf:Description/>
        </oboInOwl:hasDefinition>
        <oboInOwl:hasDefinition>
            <rdf:Description/>
        </oboInOwl:hasDefinition>
        <oboInOwl:hasExactSynonym>
            <rdf:Description/>
        </oboInOwl:hasExactSynonym>
        <oboInOwl:hasDefinition>
            <rdf:Description/>
        </oboInOwl:hasDefinition>
        <oboInOwl:hasExactSynonym>
            <rdf:Description/>
        </oboInOwl:hasExactSynonym>
        <oboInOwl:hasDefinition>
            <rdf:Description/>
        </oboInOwl:hasDefinition>
        <oboInOwl:hasDefinition>
            <rdf:Description/>
        </oboInOwl:hasDefinition>
        <oboInOwl:hasExactSynonym>
            <rdf:Description/>
        </oboInOwl:hasExactSynonym>
        <oboInOwl:hasDefinition>
            <rdf:Description/>
        </oboInOwl:hasDefinition>
        <oboInOwl:hasDefinition>
            <rdf:Description/>
        </oboInOwl:hasDefinition>
        <oboInOwl:hasExactSynonym>
            <rdf:Description/>
        </oboInOwl:hasExactSynonym>
        <oboInOwl:hasExactSynonym>
            <rdf:Description/>
        </oboInOwl:hasExactSynonym>
        <oboInOwl:hasExactSynonym>
            <rdf:Description/>
        </oboInOwl:hasExactSynonym>
        <oboInOwl:hasExactSynonym>
            <rdf:Description/>
        </oboInOwl:hasExactSynonym>
        <oboInOwl:hasExactSynonym>
            <rdf:Description/>
        </oboInOwl:hasExactSynonym>
        <oboInOwl:hasExactSynonym>
            <rdf:Description/>
        </oboInOwl:hasExactSynonym>
        <oboInOwl:hasDefinition>
            <rdf:Description/>
        </oboInOwl:hasDefinition>
        <oboInOwl:hasExactSynonym>
            <rdf:Description/>
        </oboInOwl:hasExactSynonym>
        <oboInOwl:hasExactSynonym>
            <rdf:Description/>
        </oboInOwl:hasExactSynonym>
        <oboInOwl:hasExactSynonym>
            <rdf:Description/>
        </oboInOwl:hasExactSynonym>
        <oboInOwl:hasExactSynonym>
            <rdf:Description/>
        </oboInOwl:hasExactSynonym>
        <oboInOwl:hasExactSynonym>
            <rdf:Description/>
        </oboInOwl:hasExactSynonym>
        <oboInOwl:hasDefinition>
            <rdf:Description/>
        </oboInOwl:hasDefinition>
        <oboInOwl:hasExactSynonym>
            <rdf:Description/>
        </oboInOwl:hasExactSynonym>
        <oboInOwl:hasExactSynonym>
            <rdf:Description/>
        </oboInOwl:hasExactSynonym>
        <oboInOwl:hasExactSynonym>
            <rdf:Description/>
        </oboInOwl:hasExactSynonym>
    </rdf:Description>
    <rdf:Description rdf:about="&obo;UBERON_0001239">
        <obo:IAO_0000412 rdf:resource="&obo;uberon.owl"/>
    </rdf:Description>
    <rdf:Description rdf:about="&obo;CHEBI_39456">
        <obo:IAO_0000412 rdf:resource="&obo;chebi.owl"/>
    </rdf:Description>
    <rdf:Description rdf:about="&obo;CHEBI_24430">
        <obo:IAO_0000412 rdf:resource="&obo;chebi.owl"/>
    </rdf:Description>
    <rdf:Description rdf:about="&obo;UBERON_0010701">
        <obo:IAO_0000412 rdf:resource="&obo;uberon.owl"/>
    </rdf:Description>
    <rdf:Description rdf:about="&obo;UBERON_0010700">
        <obo:IAO_0000412 rdf:resource="&obo;uberon.owl"/>
    </rdf:Description>
    <rdf:Description rdf:about="&obo;UBERON_0001247">
        <obo:IAO_0000412 rdf:resource="&obo;uberon.owl"/>
    </rdf:Description>
    <rdf:Description rdf:about="&obo;UBERON_0001241">
        <obo:IAO_0000412 rdf:resource="&obo;uberon.owl"/>
    </rdf:Description>
    <rdf:Description rdf:about="&obo;UBERON_0001244">
        <obo:IAO_0000412 rdf:resource="&obo;uberon.owl"/>
    </rdf:Description>
    <rdf:Description rdf:about="&obo;UBERON_0010702">
        <obo:IAO_0000412 rdf:resource="&obo;uberon.owl"/>
    </rdf:Description>
    <rdf:Description rdf:about="&obo;UBERON_0001240">
        <obo:IAO_0000412 rdf:resource="&obo;uberon.owl"/>
    </rdf:Description>
    <rdf:Description rdf:about="&obo;GO_0006412">
        <obo:IAO_0000412 rdf:resource="&obo;go.owl"/>
        <oboInOwl:inSubset rdf:resource="&obo;go#goslim_aspergillus"/>
        <oboInOwl:inSubset rdf:resource="&obo;go#goslim_candida"/>
        <oboInOwl:inSubset rdf:resource="&obo;go#goslim_generic"/>
        <oboInOwl:inSubset rdf:resource="&obo;go#goslim_metagenomics"/>
        <oboInOwl:inSubset rdf:resource="&obo;go#goslim_pir"/>
        <oboInOwl:inSubset rdf:resource="&obo;go#goslim_plant"/>
        <oboInOwl:inSubset rdf:resource="&obo;go#gosubset_prok"/>
    </rdf:Description>
    <rdf:Description rdf:about="&obo;CLO_0002544">
        <obo:IAO_0000412 rdf:resource="&obo;clo.owl"/>
    </rdf:Description>
    <rdf:Description rdf:about="&obo;UBERON_0001249">
        <obo:IAO_0000412 rdf:resource="&obo;uberon.owl"/>
    </rdf:Description>
    <rdf:Description rdf:about="&obo;UBERON_0007991">
        <obo:IAO_0000412 rdf:resource="&obo;uberon.owl"/>
    </rdf:Description>
    <rdf:Description rdf:about="&obo;UBERON_0007993">
        <obo:IAO_0000412 rdf:resource="&obo;uberon.owl"/>
    </rdf:Description>
    <rdf:Description rdf:about="&obo;UBERON_0001254">
        <obo:IAO_0000412 rdf:resource="&obo;uberon.owl"/>
    </rdf:Description>
    <rdf:Description rdf:about="&obo;UBERON_0010714">
        <obo:IAO_0000412 rdf:resource="&obo;uberon.owl"/>
    </rdf:Description>
    <rdf:Description rdf:about="&obo;UBERON_0001255">
        <core:homologous_in rdf:resource="&obo;NCBITaxon_7742"/>
        <obo:IAO_0000412 rdf:resource="&obo;uberon.owl"/>
        <oboInOwl:inSubset rdf:resource="&obo;uberon/core#efo_slim"/>
        <oboInOwl:inSubset rdf:resource="&obo;uberon/core#major_organ"/>
        <oboInOwl:inSubset rdf:resource="&obo;uberon/core#organ_slim"/>
        <oboInOwl:inSubset rdf:resource="&obo;uberon/core#uberon_slim"/>
    </rdf:Description>
    <rdf:Description rdf:about="&obo;UBERON_0007990">
        <obo:IAO_0000412 rdf:resource="&obo;uberon.owl"/>
    </rdf:Description>
    <rdf:Description rdf:about="&obo;UBERON_0010718">
        <obo:IAO_0000412 rdf:resource="&obo;uberon.owl"/>
    </rdf:Description>
    <rdf:Description rdf:about="&obo;UBERON_0007997">
        <obo:IAO_0000412 rdf:resource="&obo;uberon.owl"/>
    </rdf:Description>
    <rdf:Description rdf:about="&obo;DOID_769">
        <obo:IAO_0000412 rdf:resource="&obo;doid.owl"/>
    </rdf:Description>
    <rdf:Description rdf:about="&obo;UBERON_0010727">
        <obo:IAO_0000412 rdf:resource="&obo;uberon.owl"/>
    </rdf:Description>
    <rdf:Description rdf:about="&obo;UBERON_0010726">
        <obo:IAO_0000412 rdf:resource="&obo;uberon.owl"/>
    </rdf:Description>
    <rdf:Description rdf:about="&obo;UBERON_0001264">
        <core:homologous_in rdf:resource="&obo;NCBITaxon_7742"/>
        <obo:IAO_0000412 rdf:resource="&obo;uberon.owl"/>
        <oboInOwl:inSubset rdf:resource="&obo;uberon/core#efo_slim"/>
        <oboInOwl:inSubset rdf:resource="&obo;uberon/core#major_organ"/>
        <oboInOwl:inSubset rdf:resource="&obo;uberon/core#organ_slim"/>
        <oboInOwl:inSubset rdf:resource="&obo;uberon/core#uberon_slim"/>
        <oboInOwl:inSubset rdf:resource="&obo;uberon/core#vertebrate_core"/>
    </rdf:Description>
    <rdf:Description rdf:about="&obo;UBERON_0010725">
        <obo:IAO_0000412 rdf:resource="&obo;uberon.owl"/>
    </rdf:Description>
    <rdf:Description rdf:about="&obo;UBERON_0010724">
        <obo:IAO_0000412 rdf:resource="&obo;uberon.owl"/>
    </rdf:Description>
    <rdf:Description rdf:about="http://purl.org/obo/owl/UO#UO_0000195">
        <oboInOwl:inSubset rdf:resource="http://purl.org/obo/owl/obo#unit_slim"/>
        <oboInOwl:hasExactSynonym>
            <rdf:Description/>
        </oboInOwl:hasExactSynonym>
        <oboInOwl:hasDefinition>
            <rdf:Description/>
        </oboInOwl:hasDefinition>
        <oboInOwl:hasDefinition>
            <rdf:Description/>
        </oboInOwl:hasDefinition>
        <oboInOwl:hasExactSynonym>
            <rdf:Description/>
        </oboInOwl:hasExactSynonym>
        <oboInOwl:hasExactSynonym>
            <rdf:Description/>
        </oboInOwl:hasExactSynonym>
        <oboInOwl:hasExactSynonym>
            <rdf:Description/>
        </oboInOwl:hasExactSynonym>
        <oboInOwl:hasDefinition>
            <rdf:Description/>
        </oboInOwl:hasDefinition>
        <oboInOwl:hasDefinition>
            <rdf:Description/>
        </oboInOwl:hasDefinition>
        <oboInOwl:hasDefinition>
            <rdf:Description/>
        </oboInOwl:hasDefinition>
        <oboInOwl:hasDefinition>
            <rdf:Description/>
        </oboInOwl:hasDefinition>
        <oboInOwl:hasDefinition>
            <rdf:Description/>
        </oboInOwl:hasDefinition>
        <oboInOwl:hasExactSynonym>
            <rdf:Description/>
        </oboInOwl:hasExactSynonym>
        <oboInOwl:hasExactSynonym>
            <rdf:Description/>
        </oboInOwl:hasExactSynonym>
        <oboInOwl:hasExactSynonym>
            <rdf:Description/>
        </oboInOwl:hasExactSynonym>
        <oboInOwl:hasExactSynonym>
            <rdf:Description/>
        </oboInOwl:hasExactSynonym>
        <oboInOwl:hasExactSynonym>
            <rdf:Description/>
        </oboInOwl:hasExactSynonym>
        <oboInOwl:hasExactSynonym>
            <rdf:Description/>
        </oboInOwl:hasExactSynonym>
        <oboInOwl:hasDefinition>
            <rdf:Description/>
        </oboInOwl:hasDefinition>
        <oboInOwl:hasDefinition>
            <rdf:Description/>
        </oboInOwl:hasDefinition>
        <oboInOwl:hasExactSynonym>
            <rdf:Description/>
        </oboInOwl:hasExactSynonym>
        <oboInOwl:hasExactSynonym>
            <rdf:Description/>
        </oboInOwl:hasExactSynonym>
        <oboInOwl:hasDefinition>
            <rdf:Description/>
        </oboInOwl:hasDefinition>
        <oboInOwl:hasExactSynonym>
            <rdf:Description/>
        </oboInOwl:hasExactSynonym>
        <oboInOwl:hasExactSynonym>
            <rdf:Description/>
        </oboInOwl:hasExactSynonym>
        <oboInOwl:hasExactSynonym>
            <rdf:Description/>
        </oboInOwl:hasExactSynonym>
        <oboInOwl:hasExactSynonym>
            <rdf:Description/>
        </oboInOwl:hasExactSynonym>
        <oboInOwl:hasExactSynonym>
            <rdf:Description/>
        </oboInOwl:hasExactSynonym>
        <oboInOwl:hasExactSynonym>
            <rdf:Description/>
        </oboInOwl:hasExactSynonym>
        <oboInOwl:hasDefinition>
            <rdf:Description/>
        </oboInOwl:hasDefinition>
        <oboInOwl:hasExactSynonym>
            <rdf:Description/>
        </oboInOwl:hasExactSynonym>
        <oboInOwl:hasExactSynonym>
            <rdf:Description/>
        </oboInOwl:hasExactSynonym>
        <oboInOwl:hasExactSynonym>
            <rdf:Description/>
        </oboInOwl:hasExactSynonym>
        <oboInOwl:hasDefinition>
            <rdf:Description/>
        </oboInOwl:hasDefinition>
        <oboInOwl:hasDefinition>
            <rdf:Description/>
        </oboInOwl:hasDefinition>
        <oboInOwl:hasExactSynonym>
            <rdf:Description/>
        </oboInOwl:hasExactSynonym>
        <oboInOwl:hasExactSynonym>
            <rdf:Description/>
        </oboInOwl:hasExactSynonym>
        <oboInOwl:hasExactSynonym>
            <rdf:Description/>
        </oboInOwl:hasExactSynonym>
        <oboInOwl:hasExactSynonym>
            <rdf:Description/>
        </oboInOwl:hasExactSynonym>
        <oboInOwl:hasDefinition>
            <rdf:Description/>
        </oboInOwl:hasDefinition>
        <oboInOwl:hasDefinition>
            <rdf:Description/>
        </oboInOwl:hasDefinition>
        <oboInOwl:hasExactSynonym>
            <rdf:Description/>
        </oboInOwl:hasExactSynonym>
        <oboInOwl:hasDefinition>
            <rdf:Description/>
        </oboInOwl:hasDefinition>
        <oboInOwl:hasDefinition>
            <rdf:Description/>
        </oboInOwl:hasDefinition>
        <oboInOwl:hasExactSynonym>
            <rdf:Description/>
        </oboInOwl:hasExactSynonym>
        <oboInOwl:hasDefinition>
            <rdf:Description/>
        </oboInOwl:hasDefinition>
        <oboInOwl:hasDefinition>
            <rdf:Description/>
        </oboInOwl:hasDefinition>
        <oboInOwl:hasDefinition>
            <rdf:Description/>
        </oboInOwl:hasDefinition>
        <oboInOwl:hasDefinition>
            <rdf:Description/>
        </oboInOwl:hasDefinition>
        <oboInOwl:hasExactSynonym>
            <rdf:Description/>
        </oboInOwl:hasExactSynonym>
        <oboInOwl:hasExactSynonym>
            <rdf:Description/>
        </oboInOwl:hasExactSynonym>
        <oboInOwl:hasDefinition>
            <rdf:Description/>
        </oboInOwl:hasDefinition>
        <oboInOwl:hasDefinition>
            <rdf:Description/>
        </oboInOwl:hasDefinition>
        <oboInOwl:hasExactSynonym>
            <rdf:Description/>
        </oboInOwl:hasExactSynonym>
        <oboInOwl:hasExactSynonym>
            <rdf:Description/>
        </oboInOwl:hasExactSynonym>
        <oboInOwl:hasExactSynonym>
            <rdf:Description/>
        </oboInOwl:hasExactSynonym>
        <oboInOwl:hasExactSynonym>
            <rdf:Description/>
        </oboInOwl:hasExactSynonym>
        <oboInOwl:hasDefinition>
            <rdf:Description/>
        </oboInOwl:hasDefinition>
        <oboInOwl:hasDefinition>
            <rdf:Description/>
        </oboInOwl:hasDefinition>
        <oboInOwl:hasDefinition>
            <rdf:Description/>
        </oboInOwl:hasDefinition>
        <oboInOwl:hasDefinition>
            <rdf:Description/>
        </oboInOwl:hasDefinition>
        <oboInOwl:hasDefinition>
            <rdf:Description/>
        </oboInOwl:hasDefinition>
        <oboInOwl:hasDefinition>
            <rdf:Description/>
        </oboInOwl:hasDefinition>
        <oboInOwl:hasExactSynonym>
            <rdf:Description/>
        </oboInOwl:hasExactSynonym>
        <oboInOwl:hasDefinition>
            <rdf:Description/>
        </oboInOwl:hasDefinition>
        <oboInOwl:hasExactSynonym>
            <rdf:Description/>
        </oboInOwl:hasExactSynonym>
        <oboInOwl:hasExactSynonym>
            <rdf:Description/>
        </oboInOwl:hasExactSynonym>
        <oboInOwl:hasDefinition>
            <rdf:Description/>
        </oboInOwl:hasDefinition>
        <oboInOwl:hasExactSynonym>
            <rdf:Description/>
        </oboInOwl:hasExactSynonym>
        <oboInOwl:hasExactSynonym>
            <rdf:Description/>
        </oboInOwl:hasExactSynonym>
        <oboInOwl:hasDefinition>
            <rdf:Description/>
        </oboInOwl:hasDefinition>
        <oboInOwl:hasExactSynonym>
            <rdf:Description/>
        </oboInOwl:hasExactSynonym>
        <oboInOwl:hasDefinition>
            <rdf:Description/>
        </oboInOwl:hasDefinition>
        <oboInOwl:hasDefinition>
            <rdf:Description/>
        </oboInOwl:hasDefinition>
        <oboInOwl:hasExactSynonym>
            <rdf:Description/>
        </oboInOwl:hasExactSynonym>
        <oboInOwl:hasDefinition>
            <rdf:Description/>
        </oboInOwl:hasDefinition>
        <oboInOwl:hasExactSynonym>
            <rdf:Description/>
        </oboInOwl:hasExactSynonym>
        <oboInOwl:hasDefinition>
            <rdf:Description/>
        </oboInOwl:hasDefinition>
        <oboInOwl:hasExactSynonym>
            <rdf:Description/>
        </oboInOwl:hasExactSynonym>
        <oboInOwl:hasExactSynonym>
            <rdf:Description/>
        </oboInOwl:hasExactSynonym>
        <oboInOwl:hasDefinition>
            <rdf:Description/>
        </oboInOwl:hasDefinition>
        <oboInOwl:hasDefinition>
            <rdf:Description/>
        </oboInOwl:hasDefinition>
        <oboInOwl:hasDefinition>
            <rdf:Description/>
        </oboInOwl:hasDefinition>
        <oboInOwl:hasDefinition>
            <rdf:Description/>
        </oboInOwl:hasDefinition>
        <oboInOwl:hasDefinition>
            <rdf:Description/>
        </oboInOwl:hasDefinition>
        <oboInOwl:hasDefinition>
            <rdf:Description/>
        </oboInOwl:hasDefinition>
        <oboInOwl:hasExactSynonym>
            <rdf:Description/>
        </oboInOwl:hasExactSynonym>
        <oboInOwl:hasDefinition>
            <rdf:Description/>
        </oboInOwl:hasDefinition>
        <oboInOwl:hasDefinition>
            <rdf:Description/>
        </oboInOwl:hasDefinition>
        <oboInOwl:hasDefinition>
            <rdf:Description/>
        </oboInOwl:hasDefinition>
        <oboInOwl:hasDefinition>
            <rdf:Description/>
        </oboInOwl:hasDefinition>
        <oboInOwl:hasExactSynonym>
            <rdf:Description/>
        </oboInOwl:hasExactSynonym>
        <oboInOwl:hasDefinition>
            <rdf:Description/>
        </oboInOwl:hasDefinition>
        <oboInOwl:hasExactSynonym>
            <rdf:Description/>
        </oboInOwl:hasExactSynonym>
        <oboInOwl:hasExactSynonym>
            <rdf:Description/>
        </oboInOwl:hasExactSynonym>
    </rdf:Description>
    <rdf:Description rdf:about="&obo;UBERON_0001267">
        <obo:IAO_0000412 rdf:resource="&obo;uberon.owl"/>
    </rdf:Description>
    <rdf:Description rdf:about="&obo;GO_0007165">
        <obo:IAO_0000412 rdf:resource="&obo;go.owl"/>
        <oboInOwl:inSubset rdf:resource="&obo;go#goslim_aspergillus"/>
        <oboInOwl:inSubset rdf:resource="&obo;go#goslim_candida"/>
        <oboInOwl:inSubset rdf:resource="&obo;go#goslim_generic"/>
        <oboInOwl:inSubset rdf:resource="&obo;go#goslim_metagenomics"/>
        <oboInOwl:inSubset rdf:resource="&obo;go#goslim_plant"/>
        <oboInOwl:inSubset rdf:resource="&obo;go#gosubset_prok"/>
    </rdf:Description>
    <rdf:Description rdf:about="http://purl.org/obo/owl/UO#UO_0000196">
        <oboInOwl:inSubset rdf:resource="http://purl.org/obo/owl/obo#unit_slim"/>
        <oboInOwl:hasDefinition>
            <rdf:Description/>
        </oboInOwl:hasDefinition>
        <oboInOwl:hasDefinition>
            <rdf:Description/>
        </oboInOwl:hasDefinition>
        <oboInOwl:hasDefinition>
            <rdf:Description/>
        </oboInOwl:hasDefinition>
        <oboInOwl:hasDefinition>
            <rdf:Description/>
        </oboInOwl:hasDefinition>
        <oboInOwl:hasDefinition>
            <rdf:Description/>
        </oboInOwl:hasDefinition>
        <oboInOwl:hasDefinition>
            <rdf:Description/>
        </oboInOwl:hasDefinition>
        <oboInOwl:hasDefinition>
            <rdf:Description/>
        </oboInOwl:hasDefinition>
        <oboInOwl:hasDefinition>
            <rdf:Description/>
        </oboInOwl:hasDefinition>
        <oboInOwl:hasDefinition>
            <rdf:Description/>
        </oboInOwl:hasDefinition>
        <oboInOwl:hasDefinition>
            <rdf:Description/>
        </oboInOwl:hasDefinition>
        <oboInOwl:hasDefinition>
            <rdf:Description/>
        </oboInOwl:hasDefinition>
        <oboInOwl:hasDefinition>
            <rdf:Description/>
        </oboInOwl:hasDefinition>
        <oboInOwl:hasDefinition>
            <rdf:Description/>
        </oboInOwl:hasDefinition>
        <oboInOwl:hasDefinition>
            <rdf:Description/>
        </oboInOwl:hasDefinition>
        <oboInOwl:hasDefinition>
            <rdf:Description/>
        </oboInOwl:hasDefinition>
        <oboInOwl:hasDefinition>
            <rdf:Description/>
        </oboInOwl:hasDefinition>
        <oboInOwl:hasDefinition>
            <rdf:Description/>
        </oboInOwl:hasDefinition>
        <oboInOwl:hasDefinition>
            <rdf:Description/>
        </oboInOwl:hasDefinition>
        <oboInOwl:hasDefinition>
            <rdf:Description/>
        </oboInOwl:hasDefinition>
        <oboInOwl:hasDefinition>
            <rdf:Description/>
        </oboInOwl:hasDefinition>
        <oboInOwl:hasDefinition>
            <rdf:Description/>
        </oboInOwl:hasDefinition>
        <oboInOwl:hasDefinition>
            <rdf:Description/>
        </oboInOwl:hasDefinition>
        <oboInOwl:hasDefinition>
            <rdf:Description/>
        </oboInOwl:hasDefinition>
        <oboInOwl:hasDefinition>
            <rdf:Description/>
        </oboInOwl:hasDefinition>
        <oboInOwl:hasDefinition>
            <rdf:Description/>
        </oboInOwl:hasDefinition>
        <oboInOwl:hasDefinition>
            <rdf:Description/>
        </oboInOwl:hasDefinition>
        <oboInOwl:hasDefinition>
            <rdf:Description/>
        </oboInOwl:hasDefinition>
        <oboInOwl:hasDefinition>
            <rdf:Description/>
        </oboInOwl:hasDefinition>
        <oboInOwl:hasDefinition>
            <rdf:Description/>
        </oboInOwl:hasDefinition>
        <oboInOwl:hasDefinition>
            <rdf:Description/>
        </oboInOwl:hasDefinition>
        <oboInOwl:hasDefinition>
            <rdf:Description/>
        </oboInOwl:hasDefinition>
        <oboInOwl:hasDefinition>
            <rdf:Description/>
        </oboInOwl:hasDefinition>
        <oboInOwl:hasDefinition>
            <rdf:Description/>
        </oboInOwl:hasDefinition>
        <oboInOwl:hasDefinition>
            <rdf:Description/>
        </oboInOwl:hasDefinition>
        <oboInOwl:hasDefinition>
            <rdf:Description/>
        </oboInOwl:hasDefinition>
        <oboInOwl:hasDefinition>
            <rdf:Description/>
        </oboInOwl:hasDefinition>
        <oboInOwl:hasDefinition>
            <rdf:Description/>
        </oboInOwl:hasDefinition>
        <oboInOwl:hasDefinition>
            <rdf:Description/>
        </oboInOwl:hasDefinition>
        <oboInOwl:hasDefinition>
            <rdf:Description/>
        </oboInOwl:hasDefinition>
        <oboInOwl:hasDefinition>
            <rdf:Description/>
        </oboInOwl:hasDefinition>
        <oboInOwl:hasDefinition>
            <rdf:Description/>
        </oboInOwl:hasDefinition>
        <oboInOwl:hasDefinition>
            <rdf:Description/>
        </oboInOwl:hasDefinition>
        <oboInOwl:hasDefinition>
            <rdf:Description/>
        </oboInOwl:hasDefinition>
        <oboInOwl:hasDefinition>
            <rdf:Description/>
        </oboInOwl:hasDefinition>
        <oboInOwl:hasDefinition>
            <rdf:Description/>
        </oboInOwl:hasDefinition>
        <oboInOwl:hasDefinition>
            <rdf:Description/>
        </oboInOwl:hasDefinition>
        <oboInOwl:hasDefinition>
            <rdf:Description/>
        </oboInOwl:hasDefinition>
    </rdf:Description>
    <rdf:Description rdf:about="&obo;UBERON_0010723">
        <obo:IAO_0000412 rdf:resource="&obo;uberon.owl"/>
    </rdf:Description>
    <rdf:Description rdf:about="&obo;UBERON_0001268">
        <obo:IAO_0000412 rdf:resource="&obo;uberon.owl"/>
    </rdf:Description>
    <rdf:Description rdf:about="&obo;UBERON_0010722">
        <obo:IAO_0000412 rdf:resource="&obo;uberon.owl"/>
    </rdf:Description>
    <rdf:Description rdf:about="&obo;UBERON_0001269">
        <obo:IAO_0000412 rdf:resource="&obo;uberon.owl"/>
    </rdf:Description>
    <rdf:Description rdf:about="&obo;UBERON_0010721">
        <obo:IAO_0000412 rdf:resource="&obo;uberon.owl"/>
    </rdf:Description>
    <rdf:Description rdf:about="&obo;UBERON_0010728">
        <obo:IAO_0000412 rdf:resource="&obo;uberon.owl"/>
    </rdf:Description>
    <rdf:Description rdf:about="&obo;DOID_8649">
        <obo:IAO_0000412 rdf:resource="&obo;doid.owl"/>
    </rdf:Description>
    <rdf:Description rdf:about="&obo;UBERON_0010740">
        <obo:IAO_0000412 rdf:resource="&obo;uberon.owl"/>
    </rdf:Description>
    <rdf:Description rdf:about="&obo;UBERON_0010741">
        <obo:IAO_0000412 rdf:resource="&obo;uberon.owl"/>
    </rdf:Description>
    <rdf:Description rdf:about="&obo;UBERON_0001276">
        <obo:IAO_0000412 rdf:resource="&obo;uberon.owl"/>
    </rdf:Description>
    <rdf:Description rdf:about="&obo;UBERON_0001277">
        <obo:IAO_0000412 rdf:resource="&obo;uberon.owl"/>
    </rdf:Description>
    <rdf:Description rdf:about="&obo;UBERON_0001274">
        <obo:IAO_0000412 rdf:resource="&obo;uberon.owl"/>
    </rdf:Description>
    <rdf:Description rdf:about="&obo;UBERON_0010738">
        <obo:IAO_0000412 rdf:resource="&obo;uberon.owl"/>
    </rdf:Description>
    <rdf:Description rdf:about="&obo;UBERON_0010737">
        <obo:IAO_0000412 rdf:resource="&obo;uberon.owl"/>
    </rdf:Description>
    <rdf:Description rdf:about="&obo;UBERON_0001275">
        <obo:IAO_0000412 rdf:resource="&obo;uberon.owl"/>
    </rdf:Description>
    <rdf:Description rdf:about="&obo;UBERON_0010732">
        <obo:IAO_0000412 rdf:resource="&obo;uberon.owl"/>
    </rdf:Description>
    <rdf:Description rdf:about="&obo;UBERON_0001278">
        <obo:IAO_0000412 rdf:resource="&obo;uberon.owl"/>
    </rdf:Description>
    <rdf:Description rdf:about="&obo;UBERON_0010733">
        <obo:IAO_0000412 rdf:resource="&obo;uberon.owl"/>
    </rdf:Description>
    <rdf:Description rdf:about="&obo;UBERON_0006801">
        <obo:IAO_0000412 rdf:resource="&obo;uberon.owl"/>
    </rdf:Description>
    <rdf:Description rdf:about="&obo;UBERON_0006802">
        <obo:IAO_0000412 rdf:resource="&obo;uberon.owl"/>
    </rdf:Description>
    <rdf:Description rdf:about="&obo;UBERON_0001272">
        <obo:IAO_0000412 rdf:resource="&obo;uberon.owl"/>
    </rdf:Description>
    <rdf:Description rdf:about="&obo;UBERON_0010739">
        <obo:IAO_0000412 rdf:resource="&obo;uberon.owl"/>
    </rdf:Description>
    <rdf:Description rdf:about="&obo;UBERON_0001273">
        <obo:IAO_0000412 rdf:resource="&obo;uberon.owl"/>
    </rdf:Description>
    <rdf:Description rdf:about="http://www.bioassayontology.org/bao/bao_vocabulary_screenedentity.owl">
        <dc:license rdf:resource="http://creativecommons.org/licenses/by/3.0/"/>
    </rdf:Description>
    <rdf:Description rdf:about="&obo;UBERON_0003473">
        <obo:IAO_0000412 rdf:resource="&obo;uberon.owl"/>
    </rdf:Description>
    <rdf:Description rdf:about="&obo;UBERON_0003472">
        <obo:IAO_0000412 rdf:resource="&obo;uberon.owl"/>
    </rdf:Description>
    <rdf:Description rdf:about="&obo;UBERON_0003471">
        <obo:IAO_0000412 rdf:resource="&obo;uberon.owl"/>
    </rdf:Description>
    <rdf:Description rdf:about="&obo;UBERON_0006822">
        <obo:IAO_0000412 rdf:resource="&obo;uberon.owl"/>
    </rdf:Description>
    <rdf:Description rdf:about="&obo;UBERON_0003470">
        <obo:IAO_0000412 rdf:resource="&obo;uberon.owl"/>
    </rdf:Description>
    <rdf:Description rdf:about="&obo;UBERON_0006821">
        <obo:IAO_0000412 rdf:resource="&obo;uberon.owl"/>
    </rdf:Description>
    <rdf:Description rdf:about="&obo;UBERON_0007149">
        <obo:IAO_0000412 rdf:resource="&obo;uberon.owl"/>
    </rdf:Description>
    <rdf:Description rdf:about="&obo;UBERON_0007146">
        <obo:IAO_0000412 rdf:resource="&obo;uberon.owl"/>
    </rdf:Description>
    <rdf:Description rdf:about="&obo;UBERON_0001211">
        <obo:IAO_0000412 rdf:resource="&obo;uberon.owl"/>
    </rdf:Description>
    <rdf:Description rdf:about="&obo;UBERON_0003479">
        <obo:IAO_0000412 rdf:resource="&obo;uberon.owl"/>
    </rdf:Description>
    <rdf:Description rdf:about="&obo;UBERON_0001210">
        <obo:IAO_0000412 rdf:resource="&obo;uberon.owl"/>
    </rdf:Description>
    <rdf:Description rdf:about="&obo;UBERON_0003478">
        <obo:IAO_0000412 rdf:resource="&obo;uberon.owl"/>
    </rdf:Description>
    <rdf:Description rdf:about="&obo;UBERON_0007143">
        <obo:IAO_0000412 rdf:resource="&obo;uberon.owl"/>
    </rdf:Description>
    <rdf:Description rdf:about="&obo;UBERON_0003477">
        <obo:IAO_0000412 rdf:resource="&obo;uberon.owl"/>
    </rdf:Description>
    <rdf:Description rdf:about="&obo;UBERON_0001212">
        <obo:IAO_0000412 rdf:resource="&obo;uberon.owl"/>
    </rdf:Description>
    <rdf:Description rdf:about="&obo;UBERON_0003476">
        <obo:IAO_0000412 rdf:resource="&obo;uberon.owl"/>
    </rdf:Description>
    <rdf:Description rdf:about="&obo;UBERON_0007142">
        <obo:IAO_0000412 rdf:resource="&obo;uberon.owl"/>
    </rdf:Description>
    <rdf:Description rdf:about="&obo;UBERON_0007141">
        <obo:IAO_0000412 rdf:resource="&obo;uberon.owl"/>
    </rdf:Description>
    <rdf:Description rdf:about="&obo;UBERON_0001215">
        <obo:IAO_0000412 rdf:resource="&obo;uberon.owl"/>
    </rdf:Description>
    <rdf:Description rdf:about="&obo;UBERON_0003475">
        <obo:IAO_0000412 rdf:resource="&obo;uberon.owl"/>
    </rdf:Description>
    <rdf:Description rdf:about="&obo;UBERON_0001214">
        <obo:IAO_0000412 rdf:resource="&obo;uberon.owl"/>
    </rdf:Description>
    <rdf:Description rdf:about="&obo;UBERON_0007140">
        <obo:IAO_0000412 rdf:resource="&obo;uberon.owl"/>
    </rdf:Description>
    <rdf:Description rdf:about="&obo;UBERON_0003474">
        <obo:IAO_0000412 rdf:resource="&obo;uberon.owl"/>
    </rdf:Description>
    <rdf:Description rdf:about="&obo;UBERON_0006815">
        <obo:IAO_0000412 rdf:resource="&obo;uberon.owl"/>
    </rdf:Description>
    <rdf:Description rdf:about="&obo;UBERON_0006811">
        <obo:IAO_0000412 rdf:resource="&obo;uberon.owl"/>
    </rdf:Description>
    <rdf:Description rdf:about="&obo;UBERON_0003460">
        <obo:IAO_0000412 rdf:resource="&obo;uberon.owl"/>
    </rdf:Description>
    <rdf:Description rdf:about="&obo;UBERON_0003462">
        <obo:IAO_0000412 rdf:resource="&obo;uberon.owl"/>
    </rdf:Description>
    <rdf:Description rdf:about="&obo;UBERON_0000303">
        <obo:IAO_0000412 rdf:resource="&obo;uberon.owl"/>
    </rdf:Description>
    <rdf:Description rdf:about="&obo;UBERON_0003461">
        <obo:IAO_0000412 rdf:resource="&obo;uberon.owl"/>
    </rdf:Description>
    <rdf:Description rdf:about="&obo;UBERON_0004590">
        <obo:IAO_0000412 rdf:resource="&obo;uberon.owl"/>
    </rdf:Description>
    <rdf:Description rdf:about="&obo;UBERON_0006810">
        <obo:IAO_0000412 rdf:resource="&obo;uberon.owl"/>
    </rdf:Description>
    <rdf:Description rdf:about="&obo;UBERON_0003468">
        <obo:IAO_0000412 rdf:resource="&obo;uberon.owl"/>
    </rdf:Description>
    <rdf:Description rdf:about="&obo;UBERON_0007156">
        <obo:IAO_0000412 rdf:resource="&obo;uberon.owl"/>
    </rdf:Description>
    <rdf:Description rdf:about="&obo;UBERON_0007155">
        <obo:IAO_0000412 rdf:resource="&obo;uberon.owl"/>
    </rdf:Description>
    <rdf:Description rdf:about="&obo;UBERON_0003467">
        <obo:IAO_0000412 rdf:resource="&obo;uberon.owl"/>
    </rdf:Description>
    <rdf:Description rdf:about="&obo;UBERON_0003469">
        <obo:IAO_0000412 rdf:resource="&obo;uberon.owl"/>
    </rdf:Description>
    <rdf:Description rdf:about="&obo;UBERON_0007157">
        <obo:IAO_0000412 rdf:resource="&obo;uberon.owl"/>
    </rdf:Description>
    <rdf:Description rdf:about="&obo;UBERON_0007152">
        <obo:IAO_0000412 rdf:resource="&obo;uberon.owl"/>
    </rdf:Description>
    <rdf:Description rdf:about="&obo;UBERON_0003464">
        <obo:IAO_0000412 rdf:resource="&obo;uberon.owl"/>
    </rdf:Description>
    <rdf:Description rdf:about="&obo;UBERON_0001203">
        <obo:IAO_0000412 rdf:resource="&obo;uberon.owl"/>
    </rdf:Description>
    <rdf:Description rdf:about="&obo;UBERON_0003463">
        <obo:IAO_0000412 rdf:resource="&obo;uberon.owl"/>
    </rdf:Description>
    <rdf:Description rdf:about="&obo;UBERON_0003466">
        <obo:IAO_0000412 rdf:resource="&obo;uberon.owl"/>
    </rdf:Description>
    <rdf:Description rdf:about="&obo;UBERON_0007154">
        <obo:IAO_0000412 rdf:resource="&obo;uberon.owl"/>
    </rdf:Description>
    <rdf:Description rdf:about="&obo;UBERON_0001202">
        <obo:IAO_0000412 rdf:resource="&obo;uberon.owl"/>
    </rdf:Description>
    <rdf:Description rdf:about="&obo;UBERON_0007153">
        <obo:IAO_0000412 rdf:resource="&obo;uberon.owl"/>
    </rdf:Description>
    <rdf:Description rdf:about="&obo;UBERON_0007150">
        <obo:IAO_0000412 rdf:resource="&obo;uberon.owl"/>
    </rdf:Description>
    <rdf:Description rdf:about="&obo;DOID_8618">
        <obo:IAO_0000412 rdf:resource="&obo;doid.owl"/>
    </rdf:Description>
    <rdf:Description rdf:about="&obo;UBERON_0006805">
        <obo:IAO_0000412 rdf:resource="&obo;uberon.owl"/>
    </rdf:Description>
    <rdf:Description rdf:about="&obo;UBERON_0006804">
        <obo:IAO_0000412 rdf:resource="&obo;uberon.owl"/>
    </rdf:Description>
    <rdf:Description rdf:about="&obo;UBERON_0000313">
        <obo:IAO_0000412 rdf:resource="&obo;uberon.owl"/>
    </rdf:Description>
    <rdf:Description rdf:about="&obo;UBERON_0000310">
        <obo:IAO_0000412 rdf:resource="&obo;uberon.owl"/>
    </rdf:Description>
    <rdf:Description rdf:about="&obo;UBERON_0006807">
        <obo:IAO_0000412 rdf:resource="&obo;uberon.owl"/>
    </rdf:Description>
    <rdf:Description rdf:about="&obo;UBERON_0000311">
        <obo:IAO_0000412 rdf:resource="&obo;uberon.owl"/>
    </rdf:Description>
    <rdf:Description rdf:about="&obo;UBERON_0006806">
        <obo:IAO_0000412 rdf:resource="&obo;uberon.owl"/>
    </rdf:Description>
    <rdf:Description rdf:about="&obo;UBERON_0006841">
        <obo:IAO_0000412 rdf:resource="&obo;uberon.owl"/>
    </rdf:Description>
    <rdf:Description rdf:about="&obo;UBERON_0003495">
        <obo:IAO_0000412 rdf:resource="&obo;uberon.owl"/>
    </rdf:Description>
    <rdf:Description rdf:about="&obo;UBERON_0003494">
        <obo:IAO_0000412 rdf:resource="&obo;uberon.owl"/>
    </rdf:Description>
    <rdf:Description rdf:about="&obo;UBERON_0006845">
        <obo:IAO_0000412 rdf:resource="&obo;uberon.owl"/>
    </rdf:Description>
    <rdf:Description rdf:about="&obo;UBERON_0003499">
        <obo:IAO_0000412 rdf:resource="&obo;uberon.owl"/>
    </rdf:Description>
    <rdf:Description rdf:about="&obo;UBERON_0001234">
        <obo:IAO_0000412 rdf:resource="&obo;uberon.owl"/>
    </rdf:Description>
    <rdf:Description rdf:about="&obo;UBERON_0003498">
        <obo:IAO_0000412 rdf:resource="&obo;uberon.owl"/>
    </rdf:Description>
    <rdf:Description rdf:about="&obo;UBERON_0003497">
        <obo:IAO_0000412 rdf:resource="&obo;uberon.owl"/>
    </rdf:Description>
    <rdf:Description rdf:about="&obo;UBERON_0001237">
        <obo:IAO_0000412 rdf:resource="&obo;uberon.owl"/>
    </rdf:Description>
    <rdf:Description rdf:about="&obo;UBERON_0003496">
        <obo:IAO_0000412 rdf:resource="&obo;uberon.owl"/>
    </rdf:Description>
    <rdf:Description rdf:about="&obo;UBERON_0007162">
        <obo:IAO_0000412 rdf:resource="&obo;uberon.owl"/>
    </rdf:Description>
    <rdf:Description rdf:about="&obo;UBERON_0001231">
        <obo:IAO_0000412 rdf:resource="&obo;uberon.owl"/>
    </rdf:Description>
    <rdf:Description rdf:about="&obo;UBERON_0001233">
        <obo:IAO_0000412 rdf:resource="&obo;uberon.owl"/>
    </rdf:Description>
    <rdf:Description rdf:about="&obo;CHEBI_49110">
        <obo:IAO_0000412 rdf:resource="&obo;chebi.owl"/>
    </rdf:Description>
    <rdf:Description rdf:about="&obo;UBERON_0007160">
        <obo:IAO_0000412 rdf:resource="&obo;uberon.owl"/>
    </rdf:Description>
    <rdf:Description rdf:about="&obo;UBERON_0007161">
        <obo:IAO_0000412 rdf:resource="&obo;uberon.owl"/>
    </rdf:Description>
    <rdf:Description rdf:about="&obo;UBERON_0006839">
        <obo:IAO_0000412 rdf:resource="&obo;uberon.owl"/>
    </rdf:Description>
    <rdf:Description rdf:about="&obo;CHEBI_59886">
        <obo:IAO_0000412 rdf:resource="&obo;chebi.owl"/>
    </rdf:Description>
    <rdf:Description rdf:about="&obo;UBERON_0006838">
        <obo:IAO_0000412 rdf:resource="&obo;uberon.owl"/>
    </rdf:Description>
    <rdf:Description rdf:about="&obo;UBERON_0006837">
        <obo:IAO_0000412 rdf:resource="&obo;uberon.owl"/>
    </rdf:Description>
    <rdf:Description rdf:about="&obo;UBERON_0006831">
        <obo:IAO_0000412 rdf:resource="&obo;uberon.owl"/>
    </rdf:Description>
    <rdf:Description rdf:about="&obo;UBERON_0003480">
        <obo:IAO_0000412 rdf:resource="&obo;uberon.owl"/>
    </rdf:Description>
    <rdf:Description rdf:about="&obo;UBERON_0003482">
        <obo:IAO_0000412 rdf:resource="&obo;uberon.owl"/>
    </rdf:Description>
    <rdf:Description rdf:about="&obo;UBERON_0003481">
        <obo:IAO_0000412 rdf:resource="&obo;uberon.owl"/>
    </rdf:Description>
    <rdf:Description rdf:about="&obo;UBERON_0006834">
        <obo:IAO_0000412 rdf:resource="&obo;uberon.owl"/>
    </rdf:Description>
    <rdf:Description rdf:about="&obo;UBERON_0003484">
        <obo:IAO_0000412 rdf:resource="&obo;uberon.owl"/>
    </rdf:Description>
    <rdf:Description rdf:about="&obo;UBERON_0006835">
        <obo:IAO_0000412 rdf:resource="&obo;uberon.owl"/>
    </rdf:Description>
    <rdf:Description rdf:about="&obo;UBERON_0003483">
        <obo:IAO_0000412 rdf:resource="&obo;uberon.owl"/>
    </rdf:Description>
    <rdf:Description rdf:about="&obo;UBERON_0006836">
        <obo:IAO_0000412 rdf:resource="&obo;uberon.owl"/>
    </rdf:Description>
    <rdf:Description rdf:about="&obo;UBERON_0000325">
        <obo:IAO_0000412 rdf:resource="&obo;uberon.owl"/>
    </rdf:Description>
    <rdf:Description rdf:about="&obo;UBERON_0003486">
        <obo:IAO_0000412 rdf:resource="&obo;uberon.owl"/>
    </rdf:Description>
    <rdf:Description rdf:about="&obo;UBERON_0007174">
        <obo:IAO_0000412 rdf:resource="&obo;uberon.owl"/>
    </rdf:Description>
    <rdf:Description rdf:about="&obo;UBERON_0003485">
        <obo:IAO_0000412 rdf:resource="&obo;uberon.owl"/>
    </rdf:Description>
    <rdf:Description rdf:about="&obo;UBERON_0007173">
        <obo:IAO_0000412 rdf:resource="&obo;uberon.owl"/>
    </rdf:Description>
    <rdf:Description rdf:about="&obo;UBERON_0007176">
        <obo:IAO_0000412 rdf:resource="&obo;uberon.owl"/>
    </rdf:Description>
    <rdf:Description rdf:about="&obo;UBERON_0003488">
        <obo:IAO_0000412 rdf:resource="&obo;uberon.owl"/>
    </rdf:Description>
    <rdf:Description rdf:about="&obo;UBERON_0001223">
        <obo:IAO_0000412 rdf:resource="&obo;uberon.owl"/>
    </rdf:Description>
    <rdf:Description rdf:about="&obo;UBERON_0007175">
        <obo:IAO_0000412 rdf:resource="&obo;uberon.owl"/>
    </rdf:Description>
    <rdf:Description rdf:about="&obo;UBERON_0003487">
        <obo:IAO_0000412 rdf:resource="&obo;uberon.owl"/>
    </rdf:Description>
    <rdf:Description rdf:about="&obo;UBERON_0001222">
        <obo:IAO_0000412 rdf:resource="&obo;uberon.owl"/>
    </rdf:Description>
    <rdf:Description rdf:about="&obo;GO_0006470">
        <obo:IAO_0000412 rdf:resource="&obo;go.owl"/>
        <oboInOwl:inSubset rdf:resource="&obo;go#goslim_yeast"/>
        <oboInOwl:inSubset rdf:resource="&obo;go#gosubset_prok"/>
    </rdf:Description>
    <rdf:Description rdf:about="&obo;UBERON_0007178">
        <obo:IAO_0000412 rdf:resource="&obo;uberon.owl"/>
    </rdf:Description>
    <rdf:Description rdf:about="&obo;UBERON_0001221">
        <obo:IAO_0000412 rdf:resource="&obo;uberon.owl"/>
    </rdf:Description>
    <rdf:Description rdf:about="&obo;UBERON_0003489">
        <obo:IAO_0000412 rdf:resource="&obo;uberon.owl"/>
    </rdf:Description>
    <rdf:Description rdf:about="&obo;UBERON_0001220">
        <obo:IAO_0000412 rdf:resource="&obo;uberon.owl"/>
    </rdf:Description>
    <rdf:Description rdf:about="&obo;UBERON_0007179">
        <obo:IAO_0000412 rdf:resource="&obo;uberon.owl"/>
    </rdf:Description>
    <rdf:Description rdf:about="&obo;CHEBI_49103">
        <obo:IAO_0000412 rdf:resource="&obo;chebi.owl"/>
    </rdf:Description>
    <rdf:Description rdf:about="&obo;UBERON_0001218">
        <obo:IAO_0000412 rdf:resource="&obo;uberon.owl"/>
    </rdf:Description>
    <rdf:Description rdf:about="&obo;UBERON_0001219">
        <obo:IAO_0000412 rdf:resource="&obo;uberon.owl"/>
    </rdf:Description>
    <rdf:Description rdf:about="&obo;UBERON_0007170">
        <obo:IAO_0000412 rdf:resource="&obo;uberon.owl"/>
    </rdf:Description>
    <rdf:Description rdf:about="&obo;UBERON_0001216">
        <obo:IAO_0000412 rdf:resource="&obo;uberon.owl"/>
    </rdf:Description>
    <rdf:Description rdf:about="&obo;UBERON_0007172">
        <obo:IAO_0000412 rdf:resource="&obo;uberon.owl"/>
    </rdf:Description>
    <rdf:Description rdf:about="&obo;UBERON_0001217">
        <obo:IAO_0000412 rdf:resource="&obo;uberon.owl"/>
    </rdf:Description>
    <rdf:Description rdf:about="&obo;UBERON_0006829">
        <obo:IAO_0000412 rdf:resource="&obo;uberon.owl"/>
    </rdf:Description>
    <rdf:Description rdf:about="&obo;DOID_0050687">
        <obo:IAO_0000412 rdf:resource="&obo;doid.owl"/>
    </rdf:Description>
    <rdf:Description rdf:about="&obo;UBERON_0000332">
        <obo:IAO_0000412 rdf:resource="&obo;uberon.owl"/>
    </rdf:Description>
    <rdf:Description rdf:about="&obo;DOID_0050686">
        <obo:IAO_0000412 rdf:resource="&obo;doid.owl"/>
    </rdf:Description>
    <rdf:Description rdf:about="&obo;UBERON_0000333">
        <obo:IAO_0000412 rdf:resource="&obo;uberon.owl"/>
    </rdf:Description>
    <rdf:Description rdf:about="&obo;CHEBI_59897">
        <obo:IAO_0000412 rdf:resource="&obo;chebi.owl"/>
    </rdf:Description>
    <rdf:Description rdf:about="&obo;UBERON_0006861">
        <obo:IAO_0000412 rdf:resource="&obo;uberon.owl"/>
    </rdf:Description>
    <rdf:Description rdf:about="&obo;UBERON_0003436">
        <obo:IAO_0000412 rdf:resource="&obo;uberon.owl"/>
    </rdf:Description>
    <rdf:Description rdf:about="&obo;UBERON_0003437">
        <obo:IAO_0000412 rdf:resource="&obo;uberon.owl"/>
    </rdf:Description>
    <rdf:Description rdf:about="&obo;UBERON_0006860">
        <obo:IAO_0000412 rdf:resource="&obo;uberon.owl"/>
    </rdf:Description>
    <rdf:Description rdf:about="&obo;UBERON_0003434">
        <obo:IAO_0000412 rdf:resource="&obo;uberon.owl"/>
    </rdf:Description>
    <rdf:Description rdf:about="&obo;UBERON_0007100">
        <obo:IAO_0000412 rdf:resource="&obo;uberon.owl"/>
    </rdf:Description>
    <rdf:Description rdf:about="&obo;UBERON_0003435">
        <obo:IAO_0000412 rdf:resource="&obo;uberon.owl"/>
    </rdf:Description>
    <rdf:Description rdf:about="&obo;UBERON_0010679">
        <obo:IAO_0000412 rdf:resource="&obo;uberon.owl"/>
    </rdf:Description>
    <rdf:Description rdf:about="&obo;UBERON_0003432">
        <obo:IAO_0000412 rdf:resource="&obo;uberon.owl"/>
    </rdf:Description>
    <rdf:Description rdf:about="&obo;UBERON_0003433">
        <obo:IAO_0000412 rdf:resource="&obo;uberon.owl"/>
    </rdf:Description>
    <rdf:Description rdf:about="&obo;UBERON_0010678">
        <obo:IAO_0000412 rdf:resource="&obo;uberon.owl"/>
    </rdf:Description>
    <rdf:Description rdf:about="&obo;UBERON_0010677">
        <obo:IAO_0000412 rdf:resource="&obo;uberon.owl"/>
    </rdf:Description>
    <rdf:Description rdf:about="&obo;UBERON_0003430">
        <obo:IAO_0000412 rdf:resource="&obo;uberon.owl"/>
    </rdf:Description>
    <rdf:Description rdf:about="&obo;UBERON_0010676">
        <obo:IAO_0000412 rdf:resource="&obo;uberon.owl"/>
    </rdf:Description>
    <rdf:Description rdf:about="&obo;UBERON_0003431">
        <obo:IAO_0000412 rdf:resource="&obo;uberon.owl"/>
    </rdf:Description>
    <rdf:Description rdf:about="&obo;UBERON_0006869">
        <obo:IAO_0000412 rdf:resource="&obo;uberon.owl"/>
    </rdf:Description>
    <rdf:Description rdf:about="&obo;UBERON_0000359">
        <obo:IAO_0000412 rdf:resource="&obo;uberon.owl"/>
    </rdf:Description>
    <rdf:Description rdf:about="&obo;UBERON_0006868">
        <obo:IAO_0000412 rdf:resource="&obo;uberon.owl"/>
    </rdf:Description>
    <rdf:Description rdf:about="&obo;UBERON_0006865">
        <obo:IAO_0000412 rdf:resource="&obo;uberon.owl"/>
    </rdf:Description>
    <rdf:Description rdf:about="&obo;UBERON_0006864">
        <obo:IAO_0000412 rdf:resource="&obo;uberon.owl"/>
    </rdf:Description>
    <rdf:Description rdf:about="&obo;UBERON_0006863">
        <obo:IAO_0000412 rdf:resource="&obo;uberon.owl"/>
    </rdf:Description>
    <rdf:Description rdf:about="&obo;UBERON_0006862">
        <obo:IAO_0000412 rdf:resource="&obo;uberon.owl"/>
    </rdf:Description>
    <rdf:Description rdf:about="&obo;UBERON_0000361">
        <obo:IAO_0000412 rdf:resource="&obo;uberon.owl"/>
    </rdf:Description>
    <rdf:Description rdf:about="&obo;UBERON_0000366">
        <obo:IAO_0000412 rdf:resource="&obo;uberon.owl"/>
    </rdf:Description>
    <rdf:Description rdf:about="&obo;UBERON_0000365">
        <obo:IAO_0000412 rdf:resource="&obo;uberon.owl"/>
    </rdf:Description>
    <rdf:Description rdf:about="&obo;UBERON_0000368">
        <obo:IAO_0000412 rdf:resource="&obo;uberon.owl"/>
    </rdf:Description>
    <rdf:Description rdf:about="&obo;UBERON_0010685">
        <obo:IAO_0000412 rdf:resource="&obo;uberon.owl"/>
    </rdf:Description>
    <rdf:Description rdf:about="&obo;UBERON_0010686">
        <obo:IAO_0000412 rdf:resource="&obo;uberon.owl"/>
    </rdf:Description>
    <rdf:Description rdf:about="&obo;DOID_6595">
        <obo:IAO_0000412 rdf:resource="&obo;doid.owl"/>
    </rdf:Description>
    <rdf:Description rdf:about="&obo;UBERON_0010683">
        <obo:IAO_0000412 rdf:resource="&obo;uberon.owl"/>
    </rdf:Description>
    <rdf:Description rdf:about="&obo;UBERON_0010684">
        <obo:IAO_0000412 rdf:resource="&obo;uberon.owl"/>
    </rdf:Description>
    <rdf:Description rdf:about="&obo;UBERON_0010681">
        <obo:IAO_0000412 rdf:resource="&obo;uberon.owl"/>
    </rdf:Description>
    <rdf:Description rdf:about="&obo;CHEBI_71692">
        <obo:IAO_0000412 rdf:resource="&obo;chebi.owl"/>
    </rdf:Description>
    <rdf:Description rdf:about="&obo;UBERON_0010682">
        <obo:IAO_0000412 rdf:resource="&obo;uberon.owl"/>
    </rdf:Description>
    <rdf:Description rdf:about="&obo;UBERON_0003429">
        <obo:IAO_0000412 rdf:resource="&obo;uberon.owl"/>
    </rdf:Description>
    <rdf:Description rdf:about="&obo;UBERON_0003428">
        <obo:IAO_0000412 rdf:resource="&obo;uberon.owl"/>
    </rdf:Description>
    <rdf:Description rdf:about="&obo;UBERON_0003427">
        <obo:IAO_0000412 rdf:resource="&obo;uberon.owl"/>
    </rdf:Description>
    <rdf:Description rdf:about="&obo;UBERON_0010680">
        <obo:IAO_0000412 rdf:resource="&obo;uberon.owl"/>
    </rdf:Description>
    <rdf:Description rdf:about="&obo;UBERON_0003423">
        <obo:IAO_0000412 rdf:resource="&obo;uberon.owl"/>
    </rdf:Description>
    <rdf:Description rdf:about="&obo;UBERON_0003424">
        <obo:IAO_0000412 rdf:resource="&obo;uberon.owl"/>
    </rdf:Description>
    <rdf:Description rdf:about="&obo;UBERON_0003426">
        <obo:IAO_0000412 rdf:resource="&obo;uberon.owl"/>
    </rdf:Description>
    <rdf:Description rdf:about="&obo;UBERON_0003420">
        <obo:IAO_0000412 rdf:resource="&obo;uberon.owl"/>
    </rdf:Description>
    <rdf:Description rdf:about="http://www.bioassayontology.org/bao/bao_vocabulary_instrument.owl">
        <dc:license rdf:resource="http://creativecommons.org/licenses/by/3.0/"/>
    </rdf:Description>
    <rdf:Description rdf:about="&obo;UBERON_0003421">
        <obo:IAO_0000412 rdf:resource="&obo;uberon.owl"/>
    </rdf:Description>
    <rdf:Description rdf:about="&obo;UBERON_0003422">
        <obo:IAO_0000412 rdf:resource="&obo;uberon.owl"/>
    </rdf:Description>
    <rdf:Description rdf:about="&obo;UBERON_0006856">
        <obo:IAO_0000412 rdf:resource="&obo;uberon.owl"/>
    </rdf:Description>
    <rdf:Description rdf:about="&obo;UBERON_0007119">
        <obo:IAO_0000412 rdf:resource="&obo;uberon.owl"/>
    </rdf:Description>
    <rdf:Description rdf:about="&obo;UBERON_0006855">
        <obo:IAO_0000412 rdf:resource="&obo;uberon.owl"/>
    </rdf:Description>
    <rdf:Description rdf:about="&obo;UBERON_0006858">
        <obo:IAO_0000412 rdf:resource="&obo;uberon.owl"/>
    </rdf:Description>
    <rdf:Description rdf:about="&obo;UBERON_0000348">
        <obo:IAO_0000412 rdf:resource="&obo;uberon.owl"/>
    </rdf:Description>
    <rdf:Description rdf:about="&obo;UBERON_0006852">
        <obo:IAO_0000412 rdf:resource="&obo;uberon.owl"/>
    </rdf:Description>
    <rdf:Description rdf:about="&obo;UBERON_0007115">
        <obo:IAO_0000412 rdf:resource="&obo;uberon.owl"/>
    </rdf:Description>
    <rdf:Description rdf:about="&obo;UBERON_0006851">
        <obo:IAO_0000412 rdf:resource="&obo;uberon.owl"/>
    </rdf:Description>
    <rdf:Description rdf:about="&obo;UBERON_0006854">
        <obo:IAO_0000412 rdf:resource="&obo;uberon.owl"/>
    </rdf:Description>
    <rdf:Description rdf:about="&obo;UBERON_0006853">
        <obo:IAO_0000412 rdf:resource="&obo;uberon.owl"/>
    </rdf:Description>
    <rdf:Description rdf:about="&obo;UBERON_0000351">
        <obo:IAO_0000412 rdf:resource="&obo;uberon.owl"/>
    </rdf:Description>
    <rdf:Description rdf:about="&obo;UBERON_0006849">
        <obo:IAO_0000412 rdf:resource="&obo;uberon.owl"/>
    </rdf:Description>
    <rdf:Description rdf:about="&obo;UBERON_0010675">
        <obo:IAO_0000412 rdf:resource="&obo;uberon.owl"/>
    </rdf:Description>
    <rdf:Description rdf:about="&obo;UBERON_0003417">
        <obo:IAO_0000412 rdf:resource="&obo;uberon.owl"/>
    </rdf:Description>
    <rdf:Description rdf:about="&obo;UBERON_0003416">
        <obo:IAO_0000412 rdf:resource="&obo;uberon.owl"/>
    </rdf:Description>
    <rdf:Description rdf:about="&obo;UBERON_0003419">
        <obo:IAO_0000412 rdf:resource="&obo;uberon.owl"/>
    </rdf:Description>
    <rdf:Description rdf:about="&obo;UBERON_0003418">
        <obo:IAO_0000412 rdf:resource="&obo;uberon.owl"/>
    </rdf:Description>
    <rdf:Description rdf:about="&obo;UBERON_0007120">
        <obo:IAO_0000412 rdf:resource="&obo;uberon.owl"/>
    </rdf:Description>
    <rdf:Description rdf:about="&obo;UBERON_0003454">
        <obo:IAO_0000412 rdf:resource="&obo;uberon.owl"/>
    </rdf:Description>
    <rdf:Description rdf:about="&obo;UBERON_0003455">
        <obo:IAO_0000412 rdf:resource="&obo;uberon.owl"/>
    </rdf:Description>
    <rdf:Description rdf:about="&obo;UBERON_0003452">
        <obo:IAO_0000412 rdf:resource="&obo;uberon.owl"/>
    </rdf:Description>
    <rdf:Description rdf:about="&obo;UBERON_0010699">
        <obo:IAO_0000412 rdf:resource="&obo;uberon.owl"/>
    </rdf:Description>
    <rdf:Description rdf:about="&obo;CHEBI_74236">
        <obo:IAO_0000412 rdf:resource="&obo;chebi.owl"/>
    </rdf:Description>
    <rdf:Description rdf:about="&obo;UBERON_0010698">
        <obo:IAO_0000412 rdf:resource="&obo;uberon.owl"/>
    </rdf:Description>
    <rdf:Description rdf:about="&obo;UBERON_0003453">
        <obo:IAO_0000412 rdf:resource="&obo;uberon.owl"/>
    </rdf:Description>
    <rdf:Description rdf:about="&obo;UBERON_0007124">
        <obo:IAO_0000412 rdf:resource="&obo;uberon.owl"/>
    </rdf:Description>
    <rdf:Description rdf:about="&obo;UBERON_0003458">
        <obo:IAO_0000412 rdf:resource="&obo;uberon.owl"/>
    </rdf:Description>
    <rdf:Description rdf:about="&obo;UBERON_0003459">
        <obo:IAO_0000412 rdf:resource="&obo;uberon.owl"/>
    </rdf:Description>
    <rdf:Description rdf:about="&obo;UBERON_0007125">
        <obo:IAO_0000412 rdf:resource="&obo;uberon.owl"/>
    </rdf:Description>
    <rdf:Description rdf:about="&obo;UBERON_0007122">
        <obo:IAO_0000412 rdf:resource="&obo;uberon.owl"/>
    </rdf:Description>
    <rdf:Description rdf:about="&obo;UBERON_0003457">
        <obo:IAO_0000412 rdf:resource="&obo;uberon.owl"/>
    </rdf:Description>
    <rdf:Description rdf:about="&obo;UBERON_0007123">
        <obo:IAO_0000412 rdf:resource="&obo;uberon.owl"/>
    </rdf:Description>
    <rdf:Description rdf:about="&obo;UBERON_0007126">
        <obo:IAO_0000412 rdf:resource="&obo;uberon.owl"/>
    </rdf:Description>
    <rdf:Description rdf:about="&obo;UBERON_0007127">
        <obo:IAO_0000412 rdf:resource="&obo;uberon.owl"/>
    </rdf:Description>
    <rdf:Description rdf:about="&obo;UBERON_0003450">
        <obo:IAO_0000412 rdf:resource="&obo;uberon.owl"/>
    </rdf:Description>
    <rdf:Description rdf:about="&obo;UBERON_0003451">
        <obo:IAO_0000412 rdf:resource="&obo;uberon.owl"/>
    </rdf:Description>
    <rdf:Description rdf:about="&obo;CHEBI_49159">
        <obo:IAO_0000412 rdf:resource="&obo;chebi.owl"/>
    </rdf:Description>
    <rdf:Description rdf:about="&obo;UBERON_0000382">
        <obo:IAO_0000412 rdf:resource="&obo;uberon.owl"/>
    </rdf:Description>
    <rdf:Description rdf:about="&obo;UBERON_0003449">
        <obo:IAO_0000412 rdf:resource="&obo;uberon.owl"/>
    </rdf:Description>
    <rdf:Description rdf:about="&obo;UBERON_0000381">
        <obo:IAO_0000412 rdf:resource="&obo;uberon.owl"/>
    </rdf:Description>
    <rdf:Description rdf:about="&obo;CHEBI_74234">
        <obo:IAO_0000412 rdf:resource="&obo;chebi.owl"/>
    </rdf:Description>
    <rdf:Description rdf:about="&obo;UBERON_0003441">
        <obo:IAO_0000412 rdf:resource="&obo;uberon.owl"/>
    </rdf:Description>
    <rdf:Description rdf:about="&obo;UBERON_0010687">
        <obo:IAO_0000412 rdf:resource="&obo;uberon.owl"/>
    </rdf:Description>
    <rdf:Description rdf:about="&obo;UBERON_0003442">
        <obo:IAO_0000412 rdf:resource="&obo;uberon.owl"/>
    </rdf:Description>
    <rdf:Description rdf:about="&obo;UBERON_0003443">
        <obo:IAO_0000412 rdf:resource="&obo;uberon.owl"/>
    </rdf:Description>
    <rdf:Description rdf:about="&obo;UBERON_0003444">
        <obo:IAO_0000412 rdf:resource="&obo;uberon.owl"/>
    </rdf:Description>
    <rdf:Description rdf:about="&obo;UBERON_0007132">
        <obo:IAO_0000412 rdf:resource="&obo;uberon.owl"/>
    </rdf:Description>
    <rdf:Description rdf:about="&obo;UBERON_0003445">
        <obo:IAO_0000412 rdf:resource="&obo;uberon.owl"/>
    </rdf:Description>
    <rdf:Description rdf:about="&obo;UBERON_0003446">
        <obo:IAO_0000412 rdf:resource="&obo;uberon.owl"/>
    </rdf:Description>
    <rdf:Description rdf:about="&obo;UBERON_0007134">
        <obo:IAO_0000412 rdf:resource="&obo;uberon.owl"/>
    </rdf:Description>
    <rdf:Description rdf:about="&obo;UBERON_0007135">
        <obo:IAO_0000412 rdf:resource="&obo;uberon.owl"/>
    </rdf:Description>
    <rdf:Description rdf:about="&obo;UBERON_0003447">
        <obo:IAO_0000412 rdf:resource="&obo;uberon.owl"/>
    </rdf:Description>
    <rdf:Description rdf:about="&obo;UBERON_0003448">
        <obo:IAO_0000412 rdf:resource="&obo;uberon.owl"/>
    </rdf:Description>
    <rdf:Description rdf:about="&obo;UBERON_0003440">
        <obo:IAO_0000412 rdf:resource="&obo;uberon.owl"/>
    </rdf:Description>
    <rdf:Description rdf:about="&obo;UBERON_0000378">
        <obo:IAO_0000412 rdf:resource="&obo;uberon.owl"/>
    </rdf:Description>
    <rdf:Description rdf:about="&obo;UBERON_0000377">
        <obo:IAO_0000412 rdf:resource="&obo;uberon.owl"/>
    </rdf:Description>
    <rdf:Description rdf:about="&obo;UBERON_0000375">
        <obo:IAO_0000412 rdf:resource="&obo;uberon.owl"/>
    </rdf:Description>
    <rdf:Description rdf:about="&obo;UBERON_0000372">
        <obo:IAO_0000412 rdf:resource="&obo;uberon.owl"/>
    </rdf:Description>
    <rdf:Description rdf:about="&obo;UBERON_0003439">
        <obo:IAO_0000412 rdf:resource="&obo;uberon.owl"/>
    </rdf:Description>
    <rdf:Description rdf:about="&obo;UBERON_0010690">
        <obo:IAO_0000412 rdf:resource="&obo;uberon.owl"/>
    </rdf:Description>
    <rdf:Description rdf:about="&obo;UBERON_0003438">
        <obo:IAO_0000412 rdf:resource="&obo;uberon.owl"/>
    </rdf:Description>
    <rdf:Description rdf:about="&obo;UBERON_0000370">
        <obo:IAO_0000412 rdf:resource="&obo;uberon.owl"/>
    </rdf:Description>
    <rdf:Description rdf:about="&obo;UBERON_0010693">
        <obo:IAO_0000412 rdf:resource="&obo;uberon.owl"/>
    </rdf:Description>
    <rdf:Description rdf:about="&obo;UBERON_0010695">
        <obo:IAO_0000412 rdf:resource="&obo;uberon.owl"/>
    </rdf:Description>
    <rdf:Description rdf:about="&obo;UBERON_0010697">
        <obo:IAO_0000412 rdf:resource="&obo;uberon.owl"/>
    </rdf:Description>
    <rdf:Description rdf:about="&obo;UBERON_0011250">
        <obo:IAO_0000412 rdf:resource="&obo;uberon.owl"/>
    </rdf:Description>
    <rdf:Description rdf:about="&obo;CHEBI_74213">
        <obo:IAO_0000412 rdf:resource="&obo;chebi.owl"/>
    </rdf:Description>
    <rdf:Description rdf:about="&obo;UBERON_0004519">
        <obo:IAO_0000412 rdf:resource="&obo;uberon.owl"/>
    </rdf:Description>
    <rdf:Description rdf:about="&obo;UBERON_0004518">
        <obo:IAO_0000412 rdf:resource="&obo;uberon.owl"/>
    </rdf:Description>
    <rdf:Description rdf:about="&obo;UBERON_0004517">
        <obo:IAO_0000412 rdf:resource="&obo;uberon.owl"/>
    </rdf:Description>
    <rdf:Description rdf:about="&obo;CHEBI_59010">
        <obo:IAO_0000412 rdf:resource="&obo;chebi.owl"/>
    </rdf:Description>
    <rdf:Description rdf:about="&obo;UBERON_0004516">
        <obo:IAO_0000412 rdf:resource="&obo;uberon.owl"/>
    </rdf:Description>
    <rdf:Description rdf:about="&obo;UBERON_0011255">
        <obo:IAO_0000412 rdf:resource="&obo;uberon.owl"/>
    </rdf:Description>
    <rdf:Description rdf:about="&obo;CHEBI_48578">
        <obo:IAO_0000412 rdf:resource="&obo;chebi.owl"/>
    </rdf:Description>
    <rdf:Description rdf:about="&obo;CHEBI_33893">
        <obo:IAO_0000412 rdf:resource="&obo;chebi.owl"/>
    </rdf:Description>
    <rdf:Description rdf:about="&obo;UBERON_0011251">
        <obo:IAO_0000412 rdf:resource="&obo;uberon.owl"/>
    </rdf:Description>
    <rdf:Description rdf:about="&obo;UBERON_0011252">
        <obo:IAO_0000412 rdf:resource="&obo;uberon.owl"/>
    </rdf:Description>
    <rdf:Description rdf:about="&obo;UBERON_0011253">
        <obo:IAO_0000412 rdf:resource="&obo;uberon.owl"/>
    </rdf:Description>
    <rdf:Description rdf:about="&obo;CHEBI_59826">
        <obo:IAO_0000412 rdf:resource="&obo;chebi.owl"/>
    </rdf:Description>
    <rdf:Description rdf:about="&obo;UBERON_0011248">
        <obo:IAO_0000412 rdf:resource="&obo;uberon.owl"/>
    </rdf:Description>
    <rdf:Description rdf:about="&obo;UBERON_0004525">
        <obo:IAO_0000412 rdf:resource="&obo;uberon.owl"/>
    </rdf:Description>
    <rdf:Description rdf:about="&obo;UBERON_0004526">
        <obo:IAO_0000412 rdf:resource="&obo;uberon.owl"/>
    </rdf:Description>
    <rdf:Description rdf:about="&obo;UBERON_0006011">
        <obo:IAO_0000412 rdf:resource="&obo;uberon.owl"/>
    </rdf:Description>
    <rdf:Description rdf:about="&obo;UBERON_0004520">
        <obo:IAO_0000412 rdf:resource="&obo;uberon.owl"/>
    </rdf:Description>
    <rdf:Description rdf:about="&obo;UBERON_0004509">
        <obo:IAO_0000412 rdf:resource="&obo;uberon.owl"/>
    </rdf:Description>
    <rdf:Description rdf:about="&obo;UBERON_0004506">
        <obo:IAO_0000412 rdf:resource="&obo;uberon.owl"/>
    </rdf:Description>
    <rdf:Description rdf:about="&obo;UBERON_0004505">
        <obo:IAO_0000412 rdf:resource="&obo;uberon.owl"/>
    </rdf:Description>
    <rdf:Description rdf:about="&obo;CHEBI_49167">
        <obo:IAO_0000412 rdf:resource="&obo;chebi.owl"/>
    </rdf:Description>
    <rdf:Description rdf:about="&obo;UBERON_0004508">
        <obo:IAO_0000412 rdf:resource="&obo;uberon.owl"/>
    </rdf:Description>
    <rdf:Description rdf:about="&obo;UBERON_0004507">
        <obo:IAO_0000412 rdf:resource="&obo;uberon.owl"/>
    </rdf:Description>
    <rdf:Description rdf:about="&obo;UBERON_0011246">
        <obo:IAO_0000412 rdf:resource="&obo;uberon.owl"/>
    </rdf:Description>
    <rdf:Description rdf:about="&obo;UBERON_0011247">
        <obo:IAO_0000412 rdf:resource="&obo;uberon.owl"/>
    </rdf:Description>
    <rdf:Description rdf:about="&obo;UBERON_0011244">
        <obo:IAO_0000412 rdf:resource="&obo;uberon.owl"/>
    </rdf:Description>
    <rdf:Description rdf:about="&obo;UBERON_0011242">
        <obo:IAO_0000412 rdf:resource="&obo;uberon.owl"/>
    </rdf:Description>
    <rdf:Description rdf:about="&obo;UBERON_0011238">
        <obo:IAO_0000412 rdf:resource="&obo;uberon.owl"/>
    </rdf:Description>
    <rdf:Description rdf:about="&obo;UBERON_0011237">
        <obo:IAO_0000412 rdf:resource="&obo;uberon.owl"/>
    </rdf:Description>
    <rdf:Description rdf:about="&obo;PATO_0000585">
        <obo:IAO_0000412 rdf:resource="&obo;pato.owl"/>
        <oboInOwl:inSubset rdf:resource="&obo;pato#mpath_slim"/>
        <oboInOwl:inSubset rdf:resource="&obo;pato#value_slim"/>
    </rdf:Description>
    <rdf:Description rdf:about="&obo;UBERON_0004512">
        <obo:IAO_0000412 rdf:resource="&obo;uberon.owl"/>
    </rdf:Description>
    <rdf:Description rdf:about="&obo;UBERON_0004513">
        <obo:IAO_0000412 rdf:resource="&obo;uberon.owl"/>
    </rdf:Description>
    <rdf:Description rdf:about="&obo;UBERON_0004514">
        <obo:IAO_0000412 rdf:resource="&obo;uberon.owl"/>
    </rdf:Description>
    <rdf:Description rdf:about="&obo;UBERON_0004515">
        <obo:IAO_0000412 rdf:resource="&obo;uberon.owl"/>
    </rdf:Description>
    <rdf:Description rdf:about="&obo;UBERON_0004510">
        <obo:IAO_0000412 rdf:resource="&obo;uberon.owl"/>
    </rdf:Description>
    <rdf:Description rdf:about="&obo;UBERON_0004511">
        <obo:IAO_0000412 rdf:resource="&obo;uberon.owl"/>
    </rdf:Description>
    <rdf:Description rdf:about="&obo;UBERON_0004539">
        <obo:IAO_0000412 rdf:resource="&obo;uberon.owl"/>
    </rdf:Description>
    <rdf:Description rdf:about="&obo;DOID_3744">
        <obo:IAO_0000412 rdf:resource="&obo;doid.owl"/>
    </rdf:Description>
    <rdf:Description rdf:about="&obo;UBERON_0004538">
        <obo:IAO_0000412 rdf:resource="&obo;uberon.owl"/>
    </rdf:Description>
    <rdf:Description rdf:about="&obo;CHEBI_48550">
        <obo:IAO_0000412 rdf:resource="&obo;chebi.owl"/>
    </rdf:Description>
    <rdf:Description rdf:about="&obo;DOID_3742">
        <obo:IAO_0000412 rdf:resource="&obo;doid.owl"/>
    </rdf:Description>
    <rdf:Description rdf:about="&obo;UBERON_0011272">
        <obo:IAO_0000412 rdf:resource="&obo;uberon.owl"/>
    </rdf:Description>
    <rdf:Description rdf:about="&obo;DOID_0050615">
        <obo:IAO_0000412 rdf:resource="&obo;doid.owl"/>
    </rdf:Description>
    <rdf:Description rdf:about="&obo;UBERON_0005798">
        <obo:IAO_0000412 rdf:resource="&obo;uberon.owl"/>
    </rdf:Description>
    <rdf:Description rdf:about="&obo;UBERON_0005797">
        <obo:IAO_0000412 rdf:resource="&obo;uberon.owl"/>
    </rdf:Description>
    <rdf:Description rdf:about="&obo;UBERON_0005796">
        <obo:IAO_0000412 rdf:resource="&obo;uberon.owl"/>
    </rdf:Description>
    <rdf:Description rdf:about="&obo;UBERON_0004540">
        <obo:IAO_0000412 rdf:resource="&obo;uberon.owl"/>
    </rdf:Description>
    <rdf:Description rdf:about="&obo;UBERON_0005799">
        <obo:IAO_0000412 rdf:resource="&obo;uberon.owl"/>
    </rdf:Description>
    <rdf:Description rdf:about="&obo;UBERON_0004544">
        <obo:IAO_0000412 rdf:resource="&obo;uberon.owl"/>
    </rdf:Description>
    <rdf:Description rdf:about="&obo;UBERON_0004548">
        <obo:IAO_0000412 rdf:resource="&obo;uberon.owl"/>
    </rdf:Description>
    <rdf:Description rdf:about="&obo;DOID_3748">
        <obo:IAO_0000412 rdf:resource="&obo;doid.owl"/>
    </rdf:Description>
    <rdf:Description rdf:about="&obo;UBERON_0004546">
        <obo:IAO_0000412 rdf:resource="&obo;uberon.owl"/>
    </rdf:Description>
    <rdf:Description rdf:about="&obo;UBERON_0004528">
        <obo:IAO_0000412 rdf:resource="&obo;uberon.owl"/>
    </rdf:Description>
    <rdf:Description rdf:about="&obo;UBERON_0004527">
        <obo:IAO_0000412 rdf:resource="&obo;uberon.owl"/>
    </rdf:Description>
    <rdf:Description rdf:about="&obo;CHEBI_48561">
        <obo:IAO_0000412 rdf:resource="&obo;chebi.owl"/>
    </rdf:Description>
    <rdf:Description rdf:about="&obo;CHEBI_60798">
        <obo:IAO_0000412 rdf:resource="&obo;chebi.owl"/>
    </rdf:Description>
    <rdf:Description rdf:about="&obo;CHEBI_64018">
        <obo:IAO_0000412 rdf:resource="&obo;chebi.owl"/>
    </rdf:Description>
    <rdf:Description rdf:about="&obo;DOID_0050608">
        <obo:IAO_0000412 rdf:resource="&obo;doid.owl"/>
    </rdf:Description>
    <rdf:Description rdf:about="&obo;CHEBI_60797">
        <obo:IAO_0000412 rdf:resource="&obo;chebi.owl"/>
    </rdf:Description>
    <rdf:Description rdf:about="&obo;CHEBI_48560">
        <obo:IAO_0000412 rdf:resource="&obo;chebi.owl"/>
    </rdf:Description>
    <rdf:Description rdf:about="&obo;UBERON_0011263">
        <obo:IAO_0000412 rdf:resource="&obo;uberon.owl"/>
    </rdf:Description>
    <rdf:Description rdf:about="&obo;UBERON_0011268">
        <obo:IAO_0000412 rdf:resource="&obo;uberon.owl"/>
    </rdf:Description>
    <rdf:Description rdf:about="&obo;UBERON_0011267">
        <obo:IAO_0000412 rdf:resource="&obo;uberon.owl"/>
    </rdf:Description>
    <rdf:Description rdf:about="&obo;UBERON_0004533">
        <obo:IAO_0000412 rdf:resource="&obo;uberon.owl"/>
    </rdf:Description>
    <rdf:Description rdf:about="&obo;UBERON_0004534">
        <obo:IAO_0000412 rdf:resource="&obo;uberon.owl"/>
    </rdf:Description>
    <rdf:Description rdf:about="&obo;CHEBI_50469">
        <obo:IAO_0000412 rdf:resource="&obo;chebi.owl"/>
    </rdf:Description>
    <rdf:Description rdf:about="&obo;CHEBI_48539">
        <obo:IAO_0000412 rdf:resource="&obo;chebi.owl"/>
    </rdf:Description>
    <rdf:Description rdf:about="&obo;UBERON_1000022">
        <obo:IAO_0000412 rdf:resource="&obo;uberon.owl"/>
    </rdf:Description>
    <rdf:Description rdf:about="&obo;CHEBI_59864">
        <obo:IAO_0000412 rdf:resource="&obo;chebi.owl"/>
    </rdf:Description>
    <rdf:Description rdf:about="&obo;UBERON_0011210">
        <obo:IAO_0000412 rdf:resource="&obo;uberon.owl"/>
    </rdf:Description>
    <rdf:Description rdf:about="&obo;UBERON_0007182">
        <obo:IAO_0000412 rdf:resource="&obo;uberon.owl"/>
    </rdf:Description>
    <rdf:Description rdf:about="&obo;CHEBI_60788">
        <obo:IAO_0000412 rdf:resource="&obo;chebi.owl"/>
    </rdf:Description>
    <rdf:Description rdf:about="&obo;UBERON_0007188">
        <obo:IAO_0000412 rdf:resource="&obo;uberon.owl"/>
    </rdf:Description>
    <rdf:Description rdf:about="&obo;CHEBI_68481">
        <obo:IAO_0000412 rdf:resource="&obo;chebi.owl"/>
    </rdf:Description>
    <rdf:Description rdf:about="&obo;UBERON_0007185">
        <obo:IAO_0000412 rdf:resource="&obo;uberon.owl"/>
    </rdf:Description>
    <rdf:Description rdf:about="&obo;UBERON_0007186">
        <obo:IAO_0000412 rdf:resource="&obo;uberon.owl"/>
    </rdf:Description>
    <rdf:Description rdf:about="&obo;UBERON_0004564">
        <obo:IAO_0000412 rdf:resource="&obo;uberon.owl"/>
    </rdf:Description>
    <rdf:Description rdf:about="&obo;UBERON_0007187">
        <obo:IAO_0000412 rdf:resource="&obo;uberon.owl"/>
    </rdf:Description>
    <rdf:Description rdf:about="&obo;UBERON_0004563">
        <obo:IAO_0000412 rdf:resource="&obo;uberon.owl"/>
    </rdf:Description>
    <rdf:Description rdf:about="&obo;UBERON_0011208">
        <obo:IAO_0000412 rdf:resource="&obo;uberon.owl"/>
    </rdf:Description>
    <rdf:Description rdf:about="&obo;UBERON_0004562">
        <obo:IAO_0000412 rdf:resource="&obo;uberon.owl"/>
    </rdf:Description>
    <rdf:Description rdf:about="&obo;UBERON_0004561">
        <obo:IAO_0000412 rdf:resource="&obo;uberon.owl"/>
    </rdf:Description>
    <rdf:Description rdf:about="&obo;UBERON_0011209">
        <obo:IAO_0000412 rdf:resource="&obo;uberon.owl"/>
    </rdf:Description>
    <rdf:Description rdf:about="&obo;UBERON_0011205">
        <obo:IAO_0000412 rdf:resource="&obo;uberon.owl"/>
    </rdf:Description>
    <rdf:Description rdf:about="&obo;UBERON_0011207">
        <obo:IAO_0000412 rdf:resource="&obo;uberon.owl"/>
    </rdf:Description>
    <rdf:Description rdf:about="&obo;UBERON_0011203">
        <obo:IAO_0000412 rdf:resource="&obo;uberon.owl"/>
    </rdf:Description>
    <rdf:Description rdf:about="&obo;UBERON_0011202">
        <obo:IAO_0000412 rdf:resource="&obo;uberon.owl"/>
    </rdf:Description>
    <rdf:Description rdf:about="&obo;UBERON_0011201">
        <obo:IAO_0000412 rdf:resource="&obo;uberon.owl"/>
    </rdf:Description>
    <rdf:Description rdf:about="&obo;DOID_0050622">
        <obo:IAO_0000412 rdf:resource="&obo;doid.owl"/>
    </rdf:Description>
    <rdf:Description rdf:about="&obo;UBERON_1000010">
        <obo:IAO_0000412 rdf:resource="&obo;uberon.owl"/>
    </rdf:Description>
    <rdf:Description rdf:about="&obo;UBERON_0007194">
        <obo:IAO_0000412 rdf:resource="&obo;uberon.owl"/>
    </rdf:Description>
    <rdf:Description rdf:about="&obo;UBERON_0004549">
        <obo:IAO_0000412 rdf:resource="&obo;uberon.owl"/>
    </rdf:Description>
    <rdf:Description rdf:about="&obo;CHEBI_48540">
        <obo:IAO_0000412 rdf:resource="&obo;chebi.owl"/>
    </rdf:Description>
    <rdf:Description rdf:about="&obo;UBERON_0006068">
        <obo:IAO_0000412 rdf:resource="&obo;uberon.owl"/>
    </rdf:Description>
    <rdf:Description rdf:about="&obo;UBERON_0006063">
        <obo:IAO_0000412 rdf:resource="&obo;uberon.owl"/>
    </rdf:Description>
    <rdf:Description rdf:about="&obo;UBERON_0004553">
        <obo:IAO_0000412 rdf:resource="&obo;uberon.owl"/>
    </rdf:Description>
    <rdf:Description rdf:about="&obo;UBERON_0004552">
        <obo:IAO_0000412 rdf:resource="&obo;uberon.owl"/>
    </rdf:Description>
    <rdf:Description rdf:about="&obo;UBERON_0006065">
        <obo:IAO_0000412 rdf:resource="&obo;uberon.owl"/>
    </rdf:Description>
    <rdf:Description rdf:about="&obo;UBERON_0007195">
        <obo:IAO_0000412 rdf:resource="&obo;uberon.owl"/>
    </rdf:Description>
    <rdf:Description rdf:about="&obo;UBERON_0007196">
        <obo:IAO_0000412 rdf:resource="&obo;uberon.owl"/>
    </rdf:Description>
    <rdf:Description rdf:about="&obo;UBERON_0004554">
        <obo:IAO_0000412 rdf:resource="&obo;uberon.owl"/>
    </rdf:Description>
    <rdf:Description rdf:about="&obo;UBERON_0005724">
        <obo:IAO_0000412 rdf:resource="&obo;uberon.owl"/>
    </rdf:Description>
    <rdf:Description rdf:about="&obo;UBERON_0004550">
        <obo:IAO_0000412 rdf:resource="&obo;uberon.owl"/>
    </rdf:Description>
    <rdf:Description rdf:about="&obo;UBERON_0005721">
        <obo:IAO_0000412 rdf:resource="&obo;uberon.owl"/>
    </rdf:Description>
    <rdf:Description rdf:about="&obo;CHEBI_50444">
        <obo:IAO_0000412 rdf:resource="&obo;chebi.owl"/>
    </rdf:Description>
    <rdf:Description rdf:about="&obo;CHEBI_50445">
        <obo:IAO_0000412 rdf:resource="&obo;chebi.owl"/>
    </rdf:Description>
    <rdf:Description rdf:about="&obo;CHEBI_59844">
        <obo:IAO_0000412 rdf:resource="&obo;chebi.owl"/>
    </rdf:Description>
    <rdf:Description rdf:about="&obo;UBERON_0011233">
        <obo:IAO_0000412 rdf:resource="&obo;uberon.owl"/>
    </rdf:Description>
    <rdf:Description rdf:about="&obo;UBERON_0011236">
        <obo:IAO_0000412 rdf:resource="&obo;uberon.owl"/>
    </rdf:Description>
    <rdf:Description rdf:about="&obo;UBERON_0002319">
        <obo:IAO_0000412 rdf:resource="&obo;uberon.owl"/>
    </rdf:Description>
    <rdf:Description rdf:about="&obo;UBERON_0006070">
        <obo:IAO_0000412 rdf:resource="&obo;uberon.owl"/>
    </rdf:Description>
    <rdf:Description rdf:about="&obo;UBERON_0002324">
        <obo:IAO_0000412 rdf:resource="&obo;uberon.owl"/>
    </rdf:Description>
    <rdf:Description rdf:about="&obo;UBERON_0002325">
        <obo:IAO_0000412 rdf:resource="&obo;uberon.owl"/>
    </rdf:Description>
    <rdf:Description rdf:about="&obo;UBERON_0002320">
        <obo:IAO_0000412 rdf:resource="&obo;uberon.owl"/>
    </rdf:Description>
    <rdf:Description rdf:about="&obo;UBERON_0005750">
        <obo:IAO_0000412 rdf:resource="&obo;uberon.owl"/>
    </rdf:Description>
    <rdf:Description rdf:about="&obo;UBERON_0002321">
        <obo:IAO_0000412 rdf:resource="&obo;uberon.owl"/>
    </rdf:Description>
    <rdf:Description rdf:about="&obo;UBERON_0005751">
        <obo:IAO_0000412 rdf:resource="&obo;uberon.owl"/>
    </rdf:Description>
    <rdf:Description rdf:about="&obo;CHEBI_48525">
        <obo:IAO_0000412 rdf:resource="&obo;chebi.owl"/>
    </rdf:Description>
    <rdf:Description rdf:about="&obo;CHEBI_50433">
        <obo:IAO_0000412 rdf:resource="&obo;chebi.owl"/>
    </rdf:Description>
    <rdf:Description rdf:about="http://www.bioassayontology.org/bao/bao_vocabulary_unit.owl">
        <dc:license rdf:resource="http://creativecommons.org/licenses/by/3.0/"/>
    </rdf:Description>
    <rdf:Description rdf:about="&obo;UBERON_0011222">
        <obo:IAO_0000412 rdf:resource="&obo;uberon.owl"/>
    </rdf:Description>
    <rdf:Description rdf:about="&obo;CHEBI_68495">
        <obo:IAO_0000412 rdf:resource="&obo;chebi.owl"/>
    </rdf:Description>
    <rdf:Description rdf:about="&obo;CHEBI_68494">
        <obo:IAO_0000412 rdf:resource="&obo;chebi.owl"/>
    </rdf:Description>
    <rdf:Description rdf:about="&obo;CLO_0009454">
        <obo:IAO_0000412 rdf:resource="&obo;clo.owl"/>
    </rdf:Description>
    <rdf:Description rdf:about="&obo;UBERON_0011217">
        <obo:IAO_0000412 rdf:resource="&obo;uberon.owl"/>
    </rdf:Description>
    <rdf:Description rdf:about="&obo;UBERON_0011218">
        <obo:IAO_0000412 rdf:resource="&obo;uberon.owl"/>
    </rdf:Description>
    <rdf:Description rdf:about="&obo;UBERON_0008307">
        <obo:IAO_0000412 rdf:resource="&obo;uberon.owl"/>
    </rdf:Description>
    <rdf:Description rdf:about="&obo;UBERON_0008305">
        <obo:IAO_0000412 rdf:resource="&obo;uberon.owl"/>
    </rdf:Description>
    <rdf:Description rdf:about="&obo;UBERON_0004573">
        <obo:IAO_0000412 rdf:resource="&obo;uberon.owl"/>
    </rdf:Description>
    <rdf:Description rdf:about="&obo;UBERON_0011219">
        <obo:IAO_0000412 rdf:resource="&obo;uberon.owl"/>
    </rdf:Description>
    <rdf:Description rdf:about="&obo;UBERON_0008304">
        <obo:IAO_0000412 rdf:resource="&obo;uberon.owl"/>
    </rdf:Description>
    <rdf:Description rdf:about="&obo;UBERON_0006200">
        <obo:IAO_0000412 rdf:resource="&obo;uberon.owl"/>
    </rdf:Description>
    <rdf:Description rdf:about="&obo;UBERON_0006201">
        <obo:IAO_0000412 rdf:resource="&obo;uberon.owl"/>
    </rdf:Description>
    <rdf:Description rdf:about="&obo;CHEBI_70982">
        <obo:IAO_0000412 rdf:resource="&obo;chebi.owl"/>
    </rdf:Description>
    <rdf:Description rdf:about="&obo;UBERON_0002475">
        <obo:IAO_0000412 rdf:resource="&obo;uberon.owl"/>
    </rdf:Description>
    <rdf:Description rdf:about="&obo;CHEBI_62089">
        <obo:IAO_0000412 rdf:resource="&obo;chebi.owl"/>
    </rdf:Description>
    <rdf:Description rdf:about="&obo;DOID_688">
        <obo:IAO_0000412 rdf:resource="&obo;doid.owl"/>
    </rdf:Description>
    <rdf:Description rdf:about="&obo;DOID_686">
        <obo:IAO_0000412 rdf:resource="&obo;doid.owl"/>
    </rdf:Description>
    <rdf:Description rdf:about="&obo;UBERON_0002478">
        <obo:IAO_0000412 rdf:resource="&obo;uberon.owl"/>
    </rdf:Description>
    <rdf:Description rdf:about="&obo;UBERON_0008345">
        <obo:IAO_0000412 rdf:resource="&obo;uberon.owl"/>
    </rdf:Description>
    <rdf:Description rdf:about="&obo;DOID_684">
        <obo:IAO_0000412 rdf:resource="&obo;doid.owl"/>
    </rdf:Description>
    <rdf:Description rdf:about="&obo;UBERON_0008346">
        <obo:IAO_0000412 rdf:resource="&obo;uberon.owl"/>
    </rdf:Description>
    <rdf:Description rdf:about="&obo;UBERON_0008976">
        <obo:IAO_0000412 rdf:resource="&obo;uberon.owl"/>
    </rdf:Description>
    <rdf:Description rdf:about="&obo;UBERON_0007842">
        <obo:IAO_0000412 rdf:resource="&obo;uberon.owl"/>
    </rdf:Description>
    <rdf:Description rdf:about="&obo;UBERON_0007841">
        <obo:IAO_0000412 rdf:resource="&obo;uberon.owl"/>
    </rdf:Description>
    <rdf:Description rdf:about="&obo;UBERON_0006209">
        <obo:IAO_0000412 rdf:resource="&obo;uberon.owl"/>
    </rdf:Description>
    <rdf:Description rdf:about="&obo;UBERON_0008977">
        <obo:IAO_0000412 rdf:resource="&obo;uberon.owl"/>
    </rdf:Description>
    <rdf:Description rdf:about="&obo;UBERON_0008974">
        <obo:IAO_0000412 rdf:resource="&obo;uberon.owl"/>
    </rdf:Description>
    <rdf:Description rdf:about="&obo;UBERON_0007844">
        <obo:IAO_0000412 rdf:resource="&obo;uberon.owl"/>
    </rdf:Description>
    <rdf:Description rdf:about="&obo;CHEBI_35219">
        <obo:IAO_0000412 rdf:resource="&obo;chebi.owl"/>
    </rdf:Description>
    <rdf:Description rdf:about="&obo;UBERON_0008975">
        <obo:IAO_0000412 rdf:resource="&obo;uberon.owl"/>
    </rdf:Description>
    <rdf:Description rdf:about="&obo;UBERON_0007843">
        <obo:IAO_0000412 rdf:resource="&obo;uberon.owl"/>
    </rdf:Description>
    <rdf:Description rdf:about="&obo;UBERON_0007846">
        <obo:IAO_0000412 rdf:resource="&obo;uberon.owl"/>
    </rdf:Description>
    <rdf:Description rdf:about="&obo;UBERON_0006204">
        <obo:IAO_0000412 rdf:resource="&obo;uberon.owl"/>
    </rdf:Description>
    <rdf:Description rdf:about="&obo;UBERON_0007845">
        <obo:IAO_0000412 rdf:resource="&obo;uberon.owl"/>
    </rdf:Description>
    <rdf:Description rdf:about="&obo;UBERON_0006202">
        <obo:IAO_0000412 rdf:resource="&obo;uberon.owl"/>
    </rdf:Description>
    <rdf:Description rdf:about="&obo;CHEBI_50514">
        <obo:IAO_0000412 rdf:resource="&obo;chebi.owl"/>
    </rdf:Description>
    <rdf:Description rdf:about="&obo;CHEBI_50513">
        <obo:IAO_0000412 rdf:resource="&obo;chebi.owl"/>
    </rdf:Description>
    <rdf:Description rdf:about="&obo;CHEBI_35211">
        <obo:IAO_0000412 rdf:resource="&obo;chebi.owl"/>
    </rdf:Description>
    <rdf:Description rdf:about="&obo;DOID_4362">
        <obo:IAO_0000412 rdf:resource="&obo;doid.owl"/>
    </rdf:Description>
    <rdf:Description rdf:about="&obo;CHEBI_50510">
        <obo:IAO_0000412 rdf:resource="&obo;chebi.owl"/>
    </rdf:Description>
    <rdf:Description rdf:about="&obo;CHEBI_52425">
        <obo:IAO_0000412 rdf:resource="&obo;chebi.owl"/>
    </rdf:Description>
    <rdf:Description rdf:about="&obo;NCBITaxon_562">
        <obo:IAO_0000412 rdf:resource="&obo;ncbitaxon.owl"/>
    </rdf:Description>
    <rdf:Description rdf:about="&obo;CHEBI_52424">
        <obo:IAO_0000412 rdf:resource="&obo;chebi.owl"/>
    </rdf:Description>
    <rdf:Description rdf:about="&obo;CHEBI_22180">
        <obo:IAO_0000412 rdf:resource="&obo;chebi.owl"/>
    </rdf:Description>
    <rdf:Description rdf:about="&obo;GO_0031175">
        <obo:IAO_0000412 rdf:resource="&obo;go.owl"/>
    </rdf:Description>
    <rdf:Description rdf:about="&obo;CHEBI_25944">
        <obo:IAO_0000412 rdf:resource="&obo;chebi.owl"/>
    </rdf:Description>
    <rdf:Description rdf:about="&obo;CHEBI_25943">
        <obo:IAO_0000412 rdf:resource="&obo;chebi.owl"/>
    </rdf:Description>
    <rdf:Description rdf:about="&obo;CHEBI_63533">
        <obo:IAO_0000412 rdf:resource="&obo;chebi.owl"/>
    </rdf:Description>
    <rdf:Description rdf:about="&obo;CHEBI_35210">
        <obo:IAO_0000412 rdf:resource="&obo;chebi.owl"/>
    </rdf:Description>
    <rdf:Description rdf:about="&obo;UBERON_0008331">
        <obo:IAO_0000412 rdf:resource="&obo;uberon.owl"/>
    </rdf:Description>
    <rdf:Description rdf:about="&obo;UBERON_0008982">
        <obo:IAO_0000412 rdf:resource="&obo;uberon.owl"/>
    </rdf:Description>
    <rdf:Description rdf:about="&obo;CHEBI_35209">
        <obo:IAO_0000412 rdf:resource="&obo;chebi.owl"/>
    </rdf:Description>
    <rdf:Description rdf:about="&obo;UBERON_0008339">
        <obo:IAO_0000412 rdf:resource="&obo;uberon.owl"/>
    </rdf:Description>
    <rdf:Description rdf:about="&obo;CHEBI_35208">
        <obo:IAO_0000412 rdf:resource="&obo;chebi.owl"/>
    </rdf:Description>
    <rdf:Description rdf:about="&obo;UBERON_0008989">
        <obo:IAO_0000412 rdf:resource="&obo;uberon.owl"/>
    </rdf:Description>
    <rdf:Description rdf:about="&obo;UBERON_0002482">
        <obo:IAO_0000412 rdf:resource="&obo;uberon.owl"/>
    </rdf:Description>
    <rdf:Description rdf:about="&obo;UBERON_0002483">
        <obo:IAO_0000412 rdf:resource="&obo;uberon.owl"/>
    </rdf:Description>
    <rdf:Description rdf:about="&obo;UBERON_0002481">
        <obo:IAO_0000412 rdf:resource="&obo;uberon.owl"/>
    </rdf:Description>
    <rdf:Description rdf:about="&obo;CHEBI_35204">
        <obo:IAO_0000412 rdf:resource="&obo;chebi.owl"/>
    </rdf:Description>
    <rdf:Description rdf:about="&obo;CHEBI_35205">
        <obo:IAO_0000412 rdf:resource="&obo;chebi.owl"/>
    </rdf:Description>
    <rdf:Description rdf:about="&obo;CHEBI_35206">
        <obo:IAO_0000412 rdf:resource="&obo;chebi.owl"/>
    </rdf:Description>
    <rdf:Description rdf:about="&obo;CHEBI_35207">
        <obo:IAO_0000412 rdf:resource="&obo;chebi.owl"/>
    </rdf:Description>
    <rdf:Description rdf:about="&obo;CHEBI_62868">
        <obo:IAO_0000412 rdf:resource="&obo;chebi.owl"/>
    </rdf:Description>
    <rdf:Description rdf:about="&obo;UBERON_0008321">
        <obo:IAO_0000412 rdf:resource="&obo;uberon.owl"/>
    </rdf:Description>
    <rdf:Description rdf:about="&obo;UBERON_0002455">
        <obo:IAO_0000412 rdf:resource="&obo;uberon.owl"/>
    </rdf:Description>
    <rdf:Description rdf:about="&obo;UBERON_0008322">
        <obo:IAO_0000412 rdf:resource="&obo;uberon.owl"/>
    </rdf:Description>
    <rdf:Description rdf:about="&obo;UBERON_0002456">
        <obo:IAO_0000412 rdf:resource="&obo;uberon.owl"/>
    </rdf:Description>
    <rdf:Description rdf:about="&obo;UBERON_0002457">
        <obo:IAO_0000412 rdf:resource="&obo;uberon.owl"/>
    </rdf:Description>
    <rdf:Description rdf:about="&obo;UBERON_0008323">
        <obo:IAO_0000412 rdf:resource="&obo;uberon.owl"/>
    </rdf:Description>
    <rdf:Description rdf:about="&obo;UBERON_0002458">
        <obo:IAO_0000412 rdf:resource="&obo;uberon.owl"/>
    </rdf:Description>
    <rdf:Description rdf:about="&obo;UBERON_0008324">
        <obo:IAO_0000412 rdf:resource="&obo;uberon.owl"/>
    </rdf:Description>
    <rdf:Description rdf:about="&obo;UBERON_0002451">
        <obo:IAO_0000412 rdf:resource="&obo;uberon.owl"/>
    </rdf:Description>
    <rdf:Description rdf:about="&obo;CHEBI_62872">
        <obo:IAO_0000412 rdf:resource="&obo;chebi.owl"/>
    </rdf:Description>
    <rdf:Description rdf:about="&obo;CHEBI_62871">
        <obo:IAO_0000412 rdf:resource="&obo;chebi.owl"/>
    </rdf:Description>
    <rdf:Description rdf:about="&obo;UBERON_0002454">
        <obo:IAO_0000412 rdf:resource="&obo;uberon.owl"/>
    </rdf:Description>
    <rdf:Description rdf:about="&obo;CHEBI_63510">
        <obo:IAO_0000412 rdf:resource="&obo;chebi.owl"/>
    </rdf:Description>
    <rdf:Description rdf:about="&obo;UBERON_0008320">
        <obo:IAO_0000412 rdf:resource="&obo;uberon.owl"/>
    </rdf:Description>
    <rdf:Description rdf:about="&obo;UBERON_0007820">
        <obo:IAO_0000412 rdf:resource="&obo;uberon.owl"/>
    </rdf:Description>
    <rdf:Description rdf:about="&obo;DOID_660">
        <obo:IAO_0000412 rdf:resource="&obo;doid.owl"/>
    </rdf:Description>
    <rdf:Description rdf:about="&obo;UBERON_0007822">
        <obo:IAO_0000412 rdf:resource="&obo;uberon.owl"/>
    </rdf:Description>
    <rdf:Description rdf:about="&obo;UBERON_0007821">
        <obo:IAO_0000412 rdf:resource="&obo;uberon.owl"/>
    </rdf:Description>
    <rdf:Description rdf:about="&obo;CHEBI_50533">
        <obo:IAO_0000412 rdf:resource="&obo;chebi.owl"/>
    </rdf:Description>
    <rdf:Description rdf:about="&obo;UBERON_0007818">
        <obo:IAO_0000412 rdf:resource="&obo;uberon.owl"/>
    </rdf:Description>
    <rdf:Description rdf:about="&obo;UBERON_0007819">
        <obo:IAO_0000412 rdf:resource="&obo;uberon.owl"/>
    </rdf:Description>
    <rdf:Description rdf:about="&obo;CHEBI_38999">
        <obo:IAO_0000412 rdf:resource="&obo;chebi.owl"/>
    </rdf:Description>
    <rdf:Description rdf:about="&obo;CHEBI_35231">
        <obo:IAO_0000412 rdf:resource="&obo;chebi.owl"/>
    </rdf:Description>
    <rdf:Description rdf:about="&obo;CHEBI_35232">
        <obo:IAO_0000412 rdf:resource="&obo;chebi.owl"/>
    </rdf:Description>
    <rdf:Description rdf:about="&obo;CHEBI_62873">
        <obo:IAO_0000412 rdf:resource="&obo;chebi.owl"/>
    </rdf:Description>
    <rdf:Description rdf:about="&obo;CHEBI_35230">
        <obo:IAO_0000412 rdf:resource="&obo;chebi.owl"/>
    </rdf:Description>
    <rdf:Description rdf:about="&obo;UBERON_0008960">
        <obo:IAO_0000412 rdf:resource="&obo;uberon.owl"/>
    </rdf:Description>
    <rdf:Description rdf:about="&obo;DOID_5828">
        <obo:IAO_0000412 rdf:resource="&obo;doid.owl"/>
    </rdf:Description>
    <rdf:Description rdf:about="&obo;CHEBI_64088">
        <obo:IAO_0000412 rdf:resource="&obo;chebi.owl"/>
    </rdf:Description>
    <rdf:Description rdf:about="&obo;UBERON_0008961">
        <obo:IAO_0000412 rdf:resource="&obo;uberon.owl"/>
    </rdf:Description>
    <rdf:Description rdf:about="&obo;UBERON_0008310">
        <obo:IAO_0000412 rdf:resource="&obo;uberon.owl"/>
    </rdf:Description>
    <rdf:Description rdf:about="&obo;UBERON_0008962">
        <obo:IAO_0000412 rdf:resource="&obo;uberon.owl"/>
    </rdf:Description>
    <rdf:Description rdf:about="&obo;UBERON_0008311">
        <obo:IAO_0000412 rdf:resource="&obo;uberon.owl"/>
    </rdf:Description>
    <rdf:Description rdf:about="&obo;UBERON_0002462">
        <obo:IAO_0000412 rdf:resource="&obo;uberon.owl"/>
    </rdf:Description>
    <rdf:Description rdf:about="&obo;NCBITaxon_90370">
        <obo:IAO_0000412 rdf:resource="&obo;ncbitaxon.owl"/>
    </rdf:Description>
    <rdf:Description rdf:about="&obo;UBERON_0002463">
        <obo:IAO_0000412 rdf:resource="&obo;uberon.owl"/>
    </rdf:Description>
    <rdf:Description rdf:about="&obo;NCBITaxon_90371">
        <obo:IAO_0000412 rdf:resource="&obo;ncbitaxon.owl"/>
    </rdf:Description>
    <rdf:Description rdf:about="&obo;UBERON_0002460">
        <obo:IAO_0000412 rdf:resource="&obo;uberon.owl"/>
    </rdf:Description>
    <rdf:Description rdf:about="&obo;UBERON_0002461">
        <obo:IAO_0000412 rdf:resource="&obo;uberon.owl"/>
    </rdf:Description>
    <rdf:Description rdf:about="&obo;UBERON_0008969">
        <obo:IAO_0000412 rdf:resource="&obo;uberon.owl"/>
    </rdf:Description>
    <rdf:Description rdf:about="&obo;UBERON_0007833">
        <obo:IAO_0000412 rdf:resource="&obo;uberon.owl"/>
    </rdf:Description>
    <rdf:Description rdf:about="&obo;UBERON_0008964">
        <obo:IAO_0000412 rdf:resource="&obo;uberon.owl"/>
    </rdf:Description>
    <rdf:Description rdf:about="&obo;UBERON_0007830">
        <obo:IAO_0000412 rdf:resource="&obo;uberon.owl"/>
    </rdf:Description>
    <rdf:Description rdf:about="&obo;CHEBI_35226">
        <obo:IAO_0000412 rdf:resource="&obo;chebi.owl"/>
    </rdf:Description>
    <rdf:Description rdf:about="&obo;UBERON_0007829">
        <obo:IAO_0000412 rdf:resource="&obo;uberon.owl"/>
    </rdf:Description>
    <rdf:Description rdf:about="&obo;CHEBI_35223">
        <obo:IAO_0000412 rdf:resource="&obo;chebi.owl"/>
    </rdf:Description>
    <rdf:Description rdf:about="&obo;CHEBI_35224">
        <obo:IAO_0000412 rdf:resource="&obo;chebi.owl"/>
    </rdf:Description>
    <rdf:Description rdf:about="&obo;UBERON_0007828">
        <obo:IAO_0000412 rdf:resource="&obo;uberon.owl"/>
    </rdf:Description>
    <rdf:Description rdf:about="&obo;CHEBI_35220">
        <obo:IAO_0000412 rdf:resource="&obo;chebi.owl"/>
    </rdf:Description>
    <rdf:Description rdf:about="&obo;CHEBI_35221">
        <obo:IAO_0000412 rdf:resource="&obo;chebi.owl"/>
    </rdf:Description>
    <rdf:Description rdf:about="&obo;CHEBI_62887">
        <obo:IAO_0000412 rdf:resource="&obo;chebi.owl"/>
    </rdf:Description>
    <rdf:Description rdf:about="&obo;UBERON_0002459">
        <obo:IAO_0000412 rdf:resource="&obo;uberon.owl"/>
    </rdf:Description>
    <rdf:Description rdf:about="&obo;UBERON_0007800">
        <obo:IAO_0000412 rdf:resource="&obo;uberon.owl"/>
    </rdf:Description>
    <rdf:Description rdf:about="&obo;UBERON_0007801">
        <obo:IAO_0000412 rdf:resource="&obo;uberon.owl"/>
    </rdf:Description>
    <rdf:Description rdf:about="&obo;UBERON_0007802">
        <obo:IAO_0000412 rdf:resource="&obo;uberon.owl"/>
    </rdf:Description>
    <rdf:Description rdf:about="&obo;UBERON_0006248">
        <obo:IAO_0000412 rdf:resource="&obo;uberon.owl"/>
    </rdf:Description>
    <rdf:Description rdf:about="&obo;UBERON_0006247">
        <obo:IAO_0000412 rdf:resource="&obo;uberon.owl"/>
    </rdf:Description>
    <rdf:Description rdf:about="&obo;UBERON_0007804">
        <obo:IAO_0000412 rdf:resource="&obo;uberon.owl"/>
    </rdf:Description>
    <rdf:Description rdf:about="&obo;UBERON_0006246">
        <obo:IAO_0000412 rdf:resource="&obo;uberon.owl"/>
    </rdf:Description>
    <rdf:Description rdf:about="&obo;UBERON_0006245">
        <obo:IAO_0000412 rdf:resource="&obo;uberon.owl"/>
    </rdf:Description>
    <rdf:Description rdf:about="&obo;UBERON_0004614">
        <obo:IAO_0000412 rdf:resource="&obo;uberon.owl"/>
    </rdf:Description>
    <rdf:Description rdf:about="&obo;DOID_3717">
        <obo:IAO_0000412 rdf:resource="&obo;doid.owl"/>
    </rdf:Description>
    <rdf:Description rdf:about="&obo;UBERON_0004613">
        <obo:IAO_0000412 rdf:resource="&obo;uberon.owl"/>
    </rdf:Description>
    <rdf:Description rdf:about="&obo;UBERON_0004612">
        <obo:IAO_0000412 rdf:resource="&obo;uberon.owl"/>
    </rdf:Description>
    <rdf:Description rdf:about="&obo;UBERON_0004611">
        <obo:IAO_0000412 rdf:resource="&obo;uberon.owl"/>
    </rdf:Description>
    <rdf:Description rdf:about="&obo;UBERON_0004610">
        <obo:IAO_0000412 rdf:resource="&obo;uberon.owl"/>
    </rdf:Description>
    <rdf:Description rdf:about="&obo;CHEBI_64054">
        <obo:IAO_0000412 rdf:resource="&obo;chebi.owl"/>
    </rdf:Description>
    <rdf:Description rdf:about="&obo;UBERON_0004608">
        <obo:IAO_0000412 rdf:resource="&obo;uberon.owl"/>
    </rdf:Description>
    <rdf:Description rdf:about="&obo;UBERON_0004609">
        <obo:IAO_0000412 rdf:resource="&obo;uberon.owl"/>
    </rdf:Description>
    <rdf:Description rdf:about="&obo;DOID_3713">
        <obo:IAO_0000412 rdf:resource="&obo;doid.owl"/>
    </rdf:Description>
    <rdf:Description rdf:about="&obo;UBERON_0004606">
        <obo:IAO_0000412 rdf:resource="&obo;uberon.owl"/>
    </rdf:Description>
    <rdf:Description rdf:about="&obo;UBERON_0004607">
        <obo:IAO_0000412 rdf:resource="&obo;uberon.owl"/>
    </rdf:Description>
    <rdf:Description rdf:about="&obo;CHEBI_62049">
        <obo:IAO_0000412 rdf:resource="&obo;chebi.owl"/>
    </rdf:Description>
    <rdf:Description rdf:about="&obo;UBERON_0004604">
        <obo:IAO_0000412 rdf:resource="&obo;uberon.owl"/>
    </rdf:Description>
    <rdf:Description rdf:about="&obo;UBERON_0004605">
        <obo:IAO_0000412 rdf:resource="&obo;uberon.owl"/>
    </rdf:Description>
    <rdf:Description rdf:about="&obo;CHEBI_59107">
        <obo:IAO_0000412 rdf:resource="&obo;chebi.owl"/>
    </rdf:Description>
    <rdf:Description rdf:about="&obo;CHEBI_59105">
        <obo:IAO_0000412 rdf:resource="&obo;chebi.owl"/>
    </rdf:Description>
    <rdf:Description rdf:about="&obo;UBERON_0006239">
        <obo:IAO_0000412 rdf:resource="&obo;uberon.owl"/>
    </rdf:Description>
    <rdf:Description rdf:about="&obo;UBERON_0007811">
        <obo:IAO_0000412 rdf:resource="&obo;uberon.owl"/>
    </rdf:Description>
    <rdf:Description rdf:about="&obo;UBERON_0004623">
        <obo:IAO_0000412 rdf:resource="&obo;uberon.owl"/>
    </rdf:Description>
    <rdf:Description rdf:about="&obo;UBERON_0006231">
        <obo:IAO_0000412 rdf:resource="&obo;uberon.owl"/>
    </rdf:Description>
    <rdf:Description rdf:about="&obo;UBERON_0004622">
        <obo:IAO_0000412 rdf:resource="&obo;uberon.owl"/>
    </rdf:Description>
    <rdf:Description rdf:about="&obo;UBERON_0004625">
        <obo:IAO_0000412 rdf:resource="&obo;uberon.owl"/>
    </rdf:Description>
    <rdf:Description rdf:about="&obo;UBERON_0006234">
        <obo:IAO_0000412 rdf:resource="&obo;uberon.owl"/>
    </rdf:Description>
    <rdf:Description rdf:about="&obo;UBERON_0004624">
        <obo:IAO_0000412 rdf:resource="&obo;uberon.owl"/>
    </rdf:Description>
    <rdf:Description rdf:about="&obo;CHEBI_63562">
        <obo:IAO_0000412 rdf:resource="&obo;chebi.owl"/>
    </rdf:Description>
    <rdf:Description rdf:about="&obo;UBERON_0006230">
        <obo:IAO_0000412 rdf:resource="&obo;uberon.owl"/>
    </rdf:Description>
    <rdf:Description rdf:about="&obo;UBERON_0004621">
        <obo:IAO_0000412 rdf:resource="&obo;uberon.owl"/>
    </rdf:Description>
    <rdf:Description rdf:about="&obo;UBERON_0004620">
        <obo:IAO_0000412 rdf:resource="&obo;uberon.owl"/>
    </rdf:Description>
    <rdf:Description rdf:about="&obo;UBERON_0004619">
        <obo:IAO_0000412 rdf:resource="&obo;uberon.owl"/>
    </rdf:Description>
    <rdf:Description rdf:about="http://purl.org/obo/owl/UO#UO_0000002">
        <obo:IAO_0000412 rdf:resource="http://purl.org/obo/owl/UO"/>
    </rdf:Description>
    <rdf:Description rdf:about="&obo;UBERON_0004615">
        <obo:IAO_0000412 rdf:resource="&obo;uberon.owl"/>
    </rdf:Description>
    <rdf:Description rdf:about="&obo;UBERON_0004616">
        <obo:IAO_0000412 rdf:resource="&obo;uberon.owl"/>
    </rdf:Description>
    <rdf:Description rdf:about="&obo;UBERON_0004617">
        <obo:IAO_0000412 rdf:resource="&obo;uberon.owl"/>
    </rdf:Description>
    <rdf:Description rdf:about="&obo;DOID_3702">
        <obo:IAO_0000412 rdf:resource="&obo;doid.owl"/>
    </rdf:Description>
    <rdf:Description rdf:about="&obo;UBERON_0004618">
        <obo:IAO_0000412 rdf:resource="&obo;uberon.owl"/>
    </rdf:Description>
    <rdf:Description rdf:about="http://purl.org/obo/owl/UO#UO_0000008">
        <oboInOwl:inSubset rdf:resource="http://purl.org/obo/owl/obo#unit_slim"/>
        <oboInOwl:hasExactSynonym>
            <rdf:Description/>
        </oboInOwl:hasExactSynonym>
        <oboInOwl:hasExactSynonym>
            <rdf:Description/>
        </oboInOwl:hasExactSynonym>
        <oboInOwl:hasExactSynonym>
            <rdf:Description/>
        </oboInOwl:hasExactSynonym>
        <oboInOwl:hasDefinition>
            <rdf:Description/>
        </oboInOwl:hasDefinition>
        <oboInOwl:hasExactSynonym>
            <rdf:Description/>
        </oboInOwl:hasExactSynonym>
        <oboInOwl:hasExactSynonym>
            <rdf:Description/>
        </oboInOwl:hasExactSynonym>
        <oboInOwl:hasExactSynonym>
            <rdf:Description/>
        </oboInOwl:hasExactSynonym>
        <oboInOwl:hasExactSynonym>
            <rdf:Description/>
        </oboInOwl:hasExactSynonym>
        <oboInOwl:hasDefinition>
            <rdf:Description/>
        </oboInOwl:hasDefinition>
        <oboInOwl:hasDefinition>
            <rdf:Description/>
        </oboInOwl:hasDefinition>
        <oboInOwl:hasExactSynonym>
            <rdf:Description/>
        </oboInOwl:hasExactSynonym>
        <oboInOwl:hasExactSynonym>
            <rdf:Description/>
        </oboInOwl:hasExactSynonym>
        <oboInOwl:hasExactSynonym>
            <rdf:Description/>
        </oboInOwl:hasExactSynonym>
        <oboInOwl:hasExactSynonym>
            <rdf:Description/>
        </oboInOwl:hasExactSynonym>
        <oboInOwl:hasExactSynonym>
            <rdf:Description/>
        </oboInOwl:hasExactSynonym>
        <oboInOwl:hasExactSynonym>
            <rdf:Description/>
        </oboInOwl:hasExactSynonym>
        <oboInOwl:hasExactSynonym>
            <rdf:Description/>
        </oboInOwl:hasExactSynonym>
        <oboInOwl:hasExactSynonym>
            <rdf:Description/>
        </oboInOwl:hasExactSynonym>
        <oboInOwl:hasExactSynonym>
            <rdf:Description/>
        </oboInOwl:hasExactSynonym>
        <oboInOwl:hasExactSynonym>
            <rdf:Description/>
        </oboInOwl:hasExactSynonym>
        <oboInOwl:hasExactSynonym>
            <rdf:Description/>
        </oboInOwl:hasExactSynonym>
        <oboInOwl:hasExactSynonym>
            <rdf:Description/>
        </oboInOwl:hasExactSynonym>
        <oboInOwl:hasDefinition>
            <rdf:Description/>
        </oboInOwl:hasDefinition>
        <oboInOwl:hasExactSynonym>
            <rdf:Description/>
        </oboInOwl:hasExactSynonym>
        <oboInOwl:hasDefinition>
            <rdf:Description/>
        </oboInOwl:hasDefinition>
        <oboInOwl:hasExactSynonym>
            <rdf:Description/>
        </oboInOwl:hasExactSynonym>
        <oboInOwl:hasExactSynonym>
            <rdf:Description/>
        </oboInOwl:hasExactSynonym>
        <oboInOwl:hasExactSynonym>
            <rdf:Description/>
        </oboInOwl:hasExactSynonym>
        <oboInOwl:hasDefinition>
            <rdf:Description/>
        </oboInOwl:hasDefinition>
        <oboInOwl:hasExactSynonym>
            <rdf:Description/>
        </oboInOwl:hasExactSynonym>
        <oboInOwl:hasExactSynonym>
            <rdf:Description/>
        </oboInOwl:hasExactSynonym>
        <oboInOwl:hasExactSynonym>
            <rdf:Description/>
        </oboInOwl:hasExactSynonym>
        <oboInOwl:hasDefinition>
            <rdf:Description/>
        </oboInOwl:hasDefinition>
        <oboInOwl:hasExactSynonym>
            <rdf:Description/>
        </oboInOwl:hasExactSynonym>
        <oboInOwl:hasExactSynonym>
            <rdf:Description/>
        </oboInOwl:hasExactSynonym>
        <oboInOwl:hasExactSynonym>
            <rdf:Description/>
        </oboInOwl:hasExactSynonym>
        <oboInOwl:hasExactSynonym>
            <rdf:Description/>
        </oboInOwl:hasExactSynonym>
        <oboInOwl:hasExactSynonym>
            <rdf:Description/>
        </oboInOwl:hasExactSynonym>
        <oboInOwl:hasExactSynonym>
            <rdf:Description/>
        </oboInOwl:hasExactSynonym>
        <oboInOwl:hasExactSynonym>
            <rdf:Description/>
        </oboInOwl:hasExactSynonym>
        <oboInOwl:hasExactSynonym>
            <rdf:Description/>
        </oboInOwl:hasExactSynonym>
        <oboInOwl:hasExactSynonym>
            <rdf:Description/>
        </oboInOwl:hasExactSynonym>
        <oboInOwl:hasExactSynonym>
            <rdf:Description/>
        </oboInOwl:hasExactSynonym>
        <oboInOwl:hasExactSynonym>
            <rdf:Description/>
        </oboInOwl:hasExactSynonym>
        <oboInOwl:hasExactSynonym>
            <rdf:Description/>
        </oboInOwl:hasExactSynonym>
        <oboInOwl:hasExactSynonym>
            <rdf:Description/>
        </oboInOwl:hasExactSynonym>
        <oboInOwl:hasDefinition>
            <rdf:Description/>
        </oboInOwl:hasDefinition>
        <oboInOwl:hasDefinition>
            <rdf:Description/>
        </oboInOwl:hasDefinition>
        <oboInOwl:hasDefinition>
            <rdf:Description/>
        </oboInOwl:hasDefinition>
        <oboInOwl:hasDefinition>
            <rdf:Description/>
        </oboInOwl:hasDefinition>
        <oboInOwl:hasDefinition>
            <rdf:Description/>
        </oboInOwl:hasDefinition>
        <oboInOwl:hasExactSynonym>
            <rdf:Description/>
        </oboInOwl:hasExactSynonym>
        <oboInOwl:hasExactSynonym>
            <rdf:Description/>
        </oboInOwl:hasExactSynonym>
        <oboInOwl:hasDefinition>
            <rdf:Description/>
        </oboInOwl:hasDefinition>
        <oboInOwl:hasExactSynonym>
            <rdf:Description/>
        </oboInOwl:hasExactSynonym>
        <oboInOwl:hasDefinition>
            <rdf:Description/>
        </oboInOwl:hasDefinition>
        <oboInOwl:hasExactSynonym>
            <rdf:Description/>
        </oboInOwl:hasExactSynonym>
        <oboInOwl:hasExactSynonym>
            <rdf:Description/>
        </oboInOwl:hasExactSynonym>
        <oboInOwl:hasExactSynonym>
            <rdf:Description/>
        </oboInOwl:hasExactSynonym>
        <oboInOwl:hasDefinition>
            <rdf:Description/>
        </oboInOwl:hasDefinition>
        <oboInOwl:hasDefinition>
            <rdf:Description/>
        </oboInOwl:hasDefinition>
        <oboInOwl:hasExactSynonym>
            <rdf:Description/>
        </oboInOwl:hasExactSynonym>
        <oboInOwl:hasExactSynonym>
            <rdf:Description/>
        </oboInOwl:hasExactSynonym>
        <oboInOwl:hasExactSynonym>
            <rdf:Description/>
        </oboInOwl:hasExactSynonym>
        <oboInOwl:hasExactSynonym>
            <rdf:Description/>
        </oboInOwl:hasExactSynonym>
        <oboInOwl:hasExactSynonym>
            <rdf:Description/>
        </oboInOwl:hasExactSynonym>
        <oboInOwl:hasDefinition>
            <rdf:Description/>
        </oboInOwl:hasDefinition>
        <oboInOwl:hasDefinition>
            <rdf:Description/>
        </oboInOwl:hasDefinition>
        <oboInOwl:hasDefinition>
            <rdf:Description/>
        </oboInOwl:hasDefinition>
        <oboInOwl:hasDefinition>
            <rdf:Description/>
        </oboInOwl:hasDefinition>
        <oboInOwl:hasDefinition>
            <rdf:Description/>
        </oboInOwl:hasDefinition>
        <oboInOwl:hasExactSynonym>
            <rdf:Description/>
        </oboInOwl:hasExactSynonym>
        <oboInOwl:hasDefinition>
            <rdf:Description/>
        </oboInOwl:hasDefinition>
        <oboInOwl:hasDefinition>
            <rdf:Description/>
        </oboInOwl:hasDefinition>
        <oboInOwl:hasDefinition>
            <rdf:Description/>
        </oboInOwl:hasDefinition>
        <oboInOwl:hasDefinition>
            <rdf:Description/>
        </oboInOwl:hasDefinition>
        <oboInOwl:hasDefinition>
            <rdf:Description/>
        </oboInOwl:hasDefinition>
        <oboInOwl:hasDefinition>
            <rdf:Description/>
        </oboInOwl:hasDefinition>
[truncated: 887,578 more chars]
