# Supplementary material for: Evolving BioAssay Ontology (BAO): modularization, integration and applications
Source: J Biomed Semantics. 2014 Jun 3;5(Suppl 1):S5. doi: 10.1186/2041-1480-5-S1-S5 (PMC4108877; doi:10.1186/2041-1480-5-S1-S5)
Supplement: Additional file 1 — BAO 2.x build 2866. BAO version 2.x (build 2866) is a collection of OWL files that describe our domain of discourse. These files are serialized in OWL XML file format. In order to view and perform reasoning of BAO, we recommend of using a standard OWL editor that support SROIQ(D) DL constructs, such as, Protégé-4.3 open source ontology editor and knowledgebase framework (http://protege.stanford.edu). In addition, up-to-date BAO releases are freely available from the BioAssay Ontology (BAO) project website (http://bioassayontology.org/wp/bao) and the NCBO BioPortal. [file 2041-1480-5-S1-S5-S1.zip › vocabulary/bao_vocabulary_method.owl]

<?xml version="1.0"?>


<!DOCTYPE rdf:RDF [
    <!ENTITY owl "http://www.w3.org/2002/07/owl#" >
    <!ENTITY obo "http://purl.obolibrary.org/obo/" >
    <!ENTITY dc "http://purl.org/dc/elements/1.1/" >
    <!ENTITY xsd "http://www.w3.org/2001/XMLSchema#" >
    <!ENTITY rdfs "http://www.w3.org/2000/01/rdf-schema#" >
    <!ENTITY rdf "http://www.w3.org/1999/02/22-rdf-syntax-ns#" >
]>


<rdf:RDF xmlns="http://www.bioassayontology.org/bao/bao_vocabulary_method.owl#"
     xml:base="http://www.bioassayontology.org/bao/bao_vocabulary_method.owl"
     xmlns:dc="http://purl.org/dc/elements/1.1/"
     xmlns:obo="http://purl.obolibrary.org/obo/"
     xmlns:rdfs="http://www.w3.org/2000/01/rdf-schema#"
     xmlns:owl="http://www.w3.org/2002/07/owl#"
     xmlns:xsd="http://www.w3.org/2001/XMLSchema#"
     xmlns:rdf="http://www.w3.org/1999/02/22-rdf-syntax-ns#">
    <owl:Ontology rdf:about="http://www.bioassayontology.org/bao/bao_vocabulary_method.owl">
        <rdfs:label>bioassay ontology</rdfs:label>
        <owl:versionInfo>2.1</owl:versionInfo>
        <dc:relation>Uma Vempati, Hande Küçük, Ubbo Visser, Saminda Abeyruwan, Kunie Sakurai, Vance Lemmon, Stephan Schurer*</dc:relation>
        <dc:date>05/09/2013</dc:date>
        <rdfs:comment xml:lang="med.miami.edu">There is a one-to-one correspondance with rdf:label value and concept descriptions. Concept description starts with the prefix BAO_. 

contact: Stephan Schurer: sschurer</rdfs:comment>
        <dc:license rdf:resource="http://creativecommons.org/licenses/by/3.0/"/>
        <owl:imports rdf:resource="http://www.bioassayontology.org/bao/bao_metadata.owl"/>
    </owl:Ontology>
    


    <!-- 
    ///////////////////////////////////////////////////////////////////////////////////////
    //
    // Annotation properties
    //
    ///////////////////////////////////////////////////////////////////////////////////////
     -->

    


    <!-- 
    ///////////////////////////////////////////////////////////////////////////////////////
    //
    // Datatypes
    //
    ///////////////////////////////////////////////////////////////////////////////////////
     -->

    


    <!-- 
    ///////////////////////////////////////////////////////////////////////////////////////
    //
    // Object Properties
    //
    ///////////////////////////////////////////////////////////////////////////////////////
     -->

    


    <!-- http://www.w3.org/2002/07/owl#topObjectProperty -->

    <owl:ObjectProperty rdf:about="&owl;topObjectProperty"/>
    


    <!-- 
    ///////////////////////////////////////////////////////////////////////////////////////
    //
    // Data properties
    //
    ///////////////////////////////////////////////////////////////////////////////////////
     -->

    


    <!-- http://www.w3.org/2002/07/owl#topDataProperty -->

    <owl:DatatypeProperty rdf:about="&owl;topDataProperty"/>
    


    <!-- 
    ///////////////////////////////////////////////////////////////////////////////////////
    //
    // Classes
    //
    ///////////////////////////////////////////////////////////////////////////////////////
     -->

    


    <!-- http://www.bioassayontology.org/bao#BAO_0000028 -->

    <owl:Class rdf:about="http://www.bioassayontology.org/bao#BAO_0000028">
        <rdfs:label>assay quality assessment method</rdfs:label>
        <rdfs:subClassOf rdf:resource="http://www.bioassayontology.org/bao#BAO_0002754"/>
        <obo:IAO_0000115>Commonly used statistical parameters for monitoring assay quality include Z and Z′ factors. Prior to starting a large screen, and after assay optimization and miniaturization, pilot screens are performed to assess the quality of the assay run and to assess / validate the suitability of a assay for a high-throughput screening run.</obo:IAO_0000115>
    </owl:Class>
    


    <!-- http://www.bioassayontology.org/bao#BAO_0000043 -->

    <owl:Class rdf:about="http://www.bioassayontology.org/bao#BAO_0000043">
        <rdfs:label>endpoint qualifier</rdfs:label>
        <rdfs:subClassOf rdf:resource="http://www.bioassayontology.org/bao#BAO_0002754"/>
        <obo:IAO_0000115>Qualifies the endpoint as either the exact value (=) or less than (&lt;) or greater than (&gt;) the endpoint value specified. In case of less than or greater than, the endpoint cutoff is often determined manually; for example in a concentration response experiment the tested compound can be inactive at the minimum tested concentration; or a compound can still be active even at the lowest tested concentration.</obo:IAO_0000115>
    </owl:Class>
    


    <!-- http://www.bioassayontology.org/bao#BAO_0000044 -->

    <owl:Class rdf:about="http://www.bioassayontology.org/bao#BAO_0000044">
        <rdfs:label>cytokine-specific antibody bead-based method</rdfs:label>
        <rdfs:subClassOf rdf:resource="http://www.bioassayontology.org/bao#BAO_0002017"/>
    </owl:Class>
    


    <!-- http://www.bioassayontology.org/bao#BAO_0000048 -->

    <owl:Class rdf:about="http://www.bioassayontology.org/bao#BAO_0000048">
        <rdfs:label>conformation determination method</rdfs:label>
        <rdfs:subClassOf rdf:resource="http://www.bioassayontology.org/bao#BAO_0002202"/>
        <obo:IAO_0000115>This technology relates to measurement of protein and nucleic acid conformational properties. Proteins undergo changes to their tertiary structure upon heating, binding to perturbagens, other proteins and substrates. Nucleic acids have characteristic secondary structures, which include the B-family of structures, A-form, Z-form, guanine quadruplexes, cytosine quadruplexes, triplexes, etc. Information about conformational properties of protein and nucleic acids can be obtained by circular dichroism spectroscopy, thermal shift, fluorescence resonance energy transfer (FRET), nuclear magnetic resonance (NMR), X-ray crystallography, etc.</obo:IAO_0000115>
    </owl:Class>
    


    <!-- http://www.bioassayontology.org/bao#BAO_0000065 -->

    <owl:Class rdf:about="http://www.bioassayontology.org/bao#BAO_0000065">
        <rdfs:label>percent inhibition normalization</rdfs:label>
        <rdfs:subClassOf rdf:resource="http://www.bioassayontology.org/bao#BAO_0002750"/>
        <obo:IAO_0000118>Normalized % inhibition</obo:IAO_0000118>
        <obo:IAO_0000115>Data normalization obtained by dividing the difference of mean of the positive controls and sample measurement by the difference of the mean of the positive controls and mean of the negative control.</obo:IAO_0000115>
    </owl:Class>
    


    <!-- http://www.bioassayontology.org/bao#BAO_0000073 -->

    <owl:Class rdf:about="http://www.bioassayontology.org/bao#BAO_0000073">
        <rdfs:label>phospholipid redistribution estimation</rdfs:label>
        <rdfs:subClassOf rdf:resource="http://www.bioassayontology.org/bao#BAO_0000127"/>
        <obo:IAO_0000115>In a viable cell, the phospholipid, phosphatidyl serine (PS) is localized on the inner leaflet of the cell membrane facing the cytosol. When the cell is undergoing apoptosis, the cell membrane loses its phospholipid asymmetry and exposes PS on the outer layer of the membrane. Annexin V specifically binds PS. Hence, apoptotic cells can be detected by staining with FITC conjugated Annexin V followed by flow cytometry. </obo:IAO_0000115>
    </owl:Class>
    


    <!-- http://www.bioassayontology.org/bao#BAO_0000075 -->

    <owl:Class rdf:about="http://www.bioassayontology.org/bao#BAO_0000075">
        <rdfs:label>endpoint normalization method</rdfs:label>
        <rdfs:subClassOf rdf:resource="http://www.bioassayontology.org/bao#BAO_0002754"/>
        <obo:IAO_0000115>Two kinds of inference errors can occur after screening at single perturbagen concentration: false positives and false negatives. To correct for this, the raw data is normalized using different statistical correction methods, namely, normalized percent distribution, Z-score, B-score, etc to derive at these endpoints.</obo:IAO_0000115>
    </owl:Class>
    


    <!-- http://www.bioassayontology.org/bao#BAO_0000123 -->

    <owl:Class rdf:about="http://www.bioassayontology.org/bao#BAO_0000123">
        <rdfs:label>binding assessment method</rdfs:label>
        <rdfs:subClassOf rdf:resource="http://www.bioassayontology.org/bao#BAO_0002202"/>
        <obo:IAO_0000115>Binding reporter technology is used to quantitate the interactions between two molecules, e.g. perturbagen-protein, protein-protein, protein-DNA, etc.
The technologies used are radioligand binding, resonance energy transfer, fluorescence polarization, protein fragment complementation assay, and several label-free methods, including surface plasmon resonance, impedance, nuclear magnetic resonance, X-ray diffraction, isothermal titration calorimetry, mass spectrometry, etc.
</obo:IAO_0000115>
    </owl:Class>
    


    <!-- http://www.bioassayontology.org/bao#BAO_0000124 -->

    <owl:Class rdf:about="http://www.bioassayontology.org/bao#BAO_0000124">
        <rdfs:label>enzyme activity measurement method</rdfs:label>
        <rdfs:subClassOf rdf:resource="http://www.bioassayontology.org/bao#BAO_0002202"/>
        <obo:IAO_0000115>It describes the different methods by which an enzyme activity can be measured and the ways it is expressed. This can be measured either directly or coupled to a secondary signal.</obo:IAO_0000115>
    </owl:Class>
    


    <!-- http://www.bioassayontology.org/bao#BAO_0000125 -->

    <owl:Class rdf:about="http://www.bioassayontology.org/bao#BAO_0000125">
        <rdfs:label>reporter gene method</rdfs:label>
        <rdfs:subClassOf rdf:resource="http://www.bioassayontology.org/bao#BAO_0003024"/>
        <obo:IAO_0000115>Inducible reporter technologies involve the use of a reporter gene to study the effect of perturbagens on gene expression. Some reporter genes can be easily detected, e.g. green fluorescence protein, and others function as selectable markers, e.g. antibiotic resistance.</obo:IAO_0000115>
    </owl:Class>
    


    <!-- http://www.bioassayontology.org/bao#BAO_0000126 -->

    <owl:Class rdf:about="http://www.bioassayontology.org/bao#BAO_0000126">
        <rdfs:label>molecular redistribution determination method</rdfs:label>
        <rdfs:subClassOf rdf:resource="http://www.bioassayontology.org/bao#BAO_0002202"/>
        <obo:IAO_0000115>The technologies used to measure the distribution of organelles and molecules within the cell (proteins, second messengers, metal ions, dyes, etc). This is generally visualized by microscopy.</obo:IAO_0000115>
        <obo:IAO_0000118>translocation method</obo:IAO_0000118>
    </owl:Class>
    


    <!-- http://www.bioassayontology.org/bao#BAO_0000127 -->

    <owl:Class rdf:about="http://www.bioassayontology.org/bao#BAO_0000127">
        <rdfs:label>viability measurement method</rdfs:label>
        <rdfs:subClassOf rdf:resource="http://www.bioassayontology.org/bao#BAO_0002202"/>
        <obo:IAO_0000115>Compound cytotoxicity is an important parameter to measure when developing potential human therapeutics. Cytotoxicity is determined as a measure of radioisotope (3H thymidine or 51Cr) release, lactate dehydrogenase release from damaged cells, tetrazolium salt and alamar blue reduction, fluorescent dyes that selectively stain live or dead cells, and decrease in ATP content. The viability reporter technologies measure cell life or death by quantitating ATP content, caspase activity, membrane potential, and so on.</obo:IAO_0000115>
    </owl:Class>
    


    <!-- http://www.bioassayontology.org/bao#BAO_0000128 -->

    <owl:Class rdf:about="http://www.bioassayontology.org/bao#BAO_0000128">
        <rdfs:label>in situ immunoassay</rdfs:label>
        <rdfs:subClassOf rdf:resource="http://www.bioassayontology.org/bao#BAO_0000129"/>
        <rdfs:subClassOf rdf:resource="http://www.bioassayontology.org/bao#BAO_0000448"/>
        <obo:IAO_0000115>In situ refers to in place or position; undisturbed with respect to the antigen that is being tested in the immunoassay. The protein detection and localization is achieved by visualization under a microscope.</obo:IAO_0000115>
    </owl:Class>
    


    <!-- http://www.bioassayontology.org/bao#BAO_0000129 -->

    <owl:Class rdf:about="http://www.bioassayontology.org/bao#BAO_0000129">
        <rdfs:label>immunoassay</rdfs:label>
        <rdfs:subClassOf rdf:resource="http://www.bioassayontology.org/bao#BAO_0000123"/>
        <rdfs:subClassOf rdf:resource="http://www.bioassayontology.org/bao#BAO_0000126"/>
        <obo:IAO_0000115>It measures the concentration of a substance in a solution based on the specific binding of an antibody to that substance, which produces a measurable signal. The signal measured depends on the label that is associated with this interaction, namely radioactive element (in radioimmunoassays), fluorescent, phosphorescent and chemiluminescent dyes, etc.</obo:IAO_0000115>
    </owl:Class>
    


    <!-- http://www.bioassayontology.org/bao#BAO_0000132 -->

    <owl:Class rdf:about="http://www.bioassayontology.org/bao#BAO_0000132">
        <rdfs:label>competitive immunoassay</rdfs:label>
        <rdfs:subClassOf rdf:resource="http://www.bioassayontology.org/bao#BAO_0000134"/>
        <obo:IAO_0000115>A competitive binding assay is based upon the competition of labeled and unlabeled ligand for a limited number of antibody binding sites. Briefly, the free antigen and antibody are incubated to form antigen-antibody complex and then the complex are bound to antigen-coated surface in the assay plate. The unbound antibody-antigen complex is washed off before adding enzyme-linked secondary antibody against the primary antibody. The substrate is then added and the antigen concentration can then be determined by the signal strength elicited by the enzyme-substrate reaction. In this assay, the enzyme-linked secondary antibody compete with the sample antigen which is associated with the primary antibody.</obo:IAO_0000115>
    </owl:Class>
    


    <!-- http://www.bioassayontology.org/bao#BAO_0000134 -->

    <owl:Class rdf:about="http://www.bioassayontology.org/bao#BAO_0000134">
        <rdfs:label>ELISA</rdfs:label>
        <rdfs:subClassOf rdf:resource="http://www.bioassayontology.org/bao#BAO_0000466"/>
        <obo:IAO_0000118>Enzyme linked immunosorbent assay</obo:IAO_0000118>
        <obo:IAO_0000115>Enzyme linked immunosorbent assay or ELISA is used to detect the presence of a particular protein, either an antigen or antibody in the sample such as a body fluid.</obo:IAO_0000115>
    </owl:Class>
    


    <!-- http://www.bioassayontology.org/bao#BAO_0000137 -->

    <owl:Class rdf:about="http://www.bioassayontology.org/bao#BAO_0000137">
        <rdfs:label>antigen down assay</rdfs:label>
        <rdfs:subClassOf rdf:resource="http://www.bioassayontology.org/bao#BAO_0000134"/>
        <obo:IAO_0000115>An antigen-down immunoassay or immunometric assay involves binding the antigen to a solid surface instead of an antibody. Antigen-down immunoassays are used to bind antibodies found in a sample. When the sample is added (such as human serum), the antibodies (IgE for example) from the sample bind to the antigen coated on the plate.</obo:IAO_0000115>
    </owl:Class>
    


    <!-- http://www.bioassayontology.org/bao#BAO_0000139 -->

    <owl:Class rdf:about="http://www.bioassayontology.org/bao#BAO_0000139">
        <rdfs:label>direct enzyme activity measurement method</rdfs:label>
        <rdfs:subClassOf rdf:resource="http://www.bioassayontology.org/bao#BAO_0000124"/>
        <obo:IAO_0000115>An enzyme is a protein that acts as a catalyst for specific biochemical reaction, converting specific substrates into chemically distinct products. Enzyme activity assays quantify the kinetics of the product formation or substrate depletion in the reaction, which result in fluorescence, luminescence or colorimetric outputs.</obo:IAO_0000115>
    </owl:Class>
    


    <!-- http://www.bioassayontology.org/bao#BAO_0000142 -->

    <owl:Class rdf:about="http://www.bioassayontology.org/bao#BAO_0000142">
        <rdfs:label>coupled enzyme activity measurement method</rdfs:label>
        <rdfs:subClassOf rdf:resource="http://www.bioassayontology.org/bao#BAO_0000124"/>
        <obo:IAO_0000115>This technology is used to measure the effect of a perturbagen on an enzyme activity, which is coupled to a secondary signal. E.g., the activity of a kinase determines the residual pool of ATP, with ATP being its substrate, which in turn determines the rate of a coupled enzyme luciferase, since ATP is one of its substrates too.</obo:IAO_0000115>
    </owl:Class>
    


    <!-- http://www.bioassayontology.org/bao#BAO_0000150 -->

    <owl:Class rdf:about="http://www.bioassayontology.org/bao#BAO_0000150">
        <rdfs:label>beta galactosidase induction</rdfs:label>
        <rdfs:subClassOf rdf:resource="http://www.bioassayontology.org/bao#BAO_0000125"/>
        <obo:IAO_0000115>Beta galactosidase gene is attached to the regulatory sequence of a gene of interest. The effect of a perturbagen on the expression of the gene of interest could be easily monitored by the detection of the product of beta galactosidase enzyme.</obo:IAO_0000115>
        <obo:IAO_0000118>beta-gal induction</obo:IAO_0000118>
    </owl:Class>
    


    <!-- http://www.bioassayontology.org/bao#BAO_0000151 -->

    <owl:Class rdf:about="http://www.bioassayontology.org/bao#BAO_0000151">
        <rdfs:label>beta lactamase induction</rdfs:label>
        <rdfs:subClassOf rdf:resource="http://www.bioassayontology.org/bao#BAO_0000125"/>
        <obo:IAO_0000115>Beta lactamase gene is attached to the regulatory sequence of a gene of interest. The effect of a perturbagen on the expression of the gene of interest could be easily monitored by the detection of the product of beta lactamase enzyme.</obo:IAO_0000115>
    </owl:Class>
    


    <!-- http://www.bioassayontology.org/bao#BAO_0000152 -->

    <owl:Class rdf:about="http://www.bioassayontology.org/bao#BAO_0000152">
        <rdfs:label>luciferase induction</rdfs:label>
        <rdfs:subClassOf rdf:resource="http://www.bioassayontology.org/bao#BAO_0000125"/>
        <obo:IAO_0000115>Luciferase gene is attached to the regulatory sequence of a gene of interest. The effect of a perturbagen on the expression of the gene of interest could be easily measured by the detection of light emitted as a product the luciferase reaction.</obo:IAO_0000115>
    </owl:Class>
    


    <!-- http://www.bioassayontology.org/bao#BAO_0000153 -->

    <owl:Class rdf:about="http://www.bioassayontology.org/bao#BAO_0000153">
        <rdfs:label>fluorescent protein induction</rdfs:label>
        <rdfs:subClassOf rdf:resource="http://www.bioassayontology.org/bao#BAO_0000125"/>
        <obo:IAO_0000115>Fluorescent proteins are commonly used as reporter genes to study the effect of perturbagens on gene expression. Examples include green fluorescent protein (GFP) from the jellyfish Aequorea victoria and the various modifications of it created by amino acid substitutions to either optimize the codon usage in mammalian cells or to change the spectral properties of the protein.</obo:IAO_0000115>
    </owl:Class>
    


    <!-- http://www.bioassayontology.org/bao#BAO_0000158 -->

    <owl:Class rdf:about="http://www.bioassayontology.org/bao#BAO_0000158">
        <rdfs:label>esterase activity determination</rdfs:label>
        <rdfs:subClassOf rdf:resource="http://www.bioassayontology.org/bao#BAO_0000127"/>
        <obo:IAO_0000115>Cell viability can be assessed by the presence of cytoplasmic esterases that cleave a lipid-soluble nonfluorescent probe to yield a fluorescent product. The product is charged and is thus retained within the cell if the membrane is intact. Typical probes include fluorescein diacetate (FDA), carboxyfluorescein, and calcein.</obo:IAO_0000115>
    </owl:Class>
    


    <!-- http://www.bioassayontology.org/bao#BAO_0000159 -->

    <owl:Class rdf:about="http://www.bioassayontology.org/bao#BAO_0000159">
        <rdfs:label>chromatin condensation visualization</rdfs:label>
        <rdfs:subClassOf rdf:resource="http://www.bioassayontology.org/bao#BAO_0000127"/>
        <obo:IAO_0000115>Chromatin condensation is one of the morphological changes that occur during apoptosis. It is also known as pyknosis and can be visualized by staining with dyes followed by microscopy.</obo:IAO_0000115>
    </owl:Class>
    


    <!-- http://www.bioassayontology.org/bao#BAO_0000164 -->

    <owl:Class rdf:about="http://www.bioassayontology.org/bao#BAO_0000164">
        <rdfs:label>ATP quantitation</rdfs:label>
        <rdfs:subClassOf rdf:resource="http://www.bioassayontology.org/bao#BAO_0000127"/>
        <obo:IAO_0000118>adenosine triphosphate content</obo:IAO_0000118>
        <obo:IAO_0000115>ATP levels are an indicator of viable cell number. ATP values higher than controls (untreated cells) indicate proliferation and cultures with ATP concentrations lower than controls indicate cytotoxicity. ATP levels can be measured using different commercial kits.</obo:IAO_0000115>
    </owl:Class>
    


    <!-- http://www.bioassayontology.org/bao#BAO_0000165 -->

    <owl:Class rdf:about="http://www.bioassayontology.org/bao#BAO_0000165">
        <rdfs:label>caspase activity determination</rdfs:label>
        <rdfs:subClassOf rdf:resource="http://www.bioassayontology.org/bao#BAO_0000127"/>
        <obo:IAO_0000115>Caspases are cysteine proteases which play an important role in apoptosis. They are synthesized and stored in cells as inactive procaspases. Once apoptosis is initiated in a cell, the procaspases get activated by proteolytic cleavage. This sets in motion a caspase cascade, which leads to the activation of proteins involved in the chromatin fragmentation and finally culminates in cell death.</obo:IAO_0000115>
    </owl:Class>
    


    <!-- http://www.bioassayontology.org/bao#BAO_0000166 -->

    <owl:Class rdf:about="http://www.bioassayontology.org/bao#BAO_0000166">
        <rdfs:label>dehydrogenase activity determination</rdfs:label>
        <rdfs:subClassOf rdf:resource="http://www.bioassayontology.org/bao#BAO_0000127"/>
        <obo:IAO_0000115>An expansion in the number of viable cells results in an increase in the overall activity of mitochondrial dehydrogenases in the sample. The internal environment of the proliferating cell is more reduced than that of non-proliferating cells. Specifically, the ratios of NADPH/NADP, FADH/FAD, FMNH/FMN, and NADH/NAD, increase during proliferation. Compounds such as tetrazolium salts and Alamar Blue, which can be reduced by these metabolic intermediates, can be used to monitor cell proliferation. Their reduction is accompanied by a measurable shift in wavelength with a corresponding change in color.</obo:IAO_0000115>
    </owl:Class>
    


    <!-- http://www.bioassayontology.org/bao#BAO_0000167 -->

    <owl:Class rdf:about="http://www.bioassayontology.org/bao#BAO_0000167">
        <rdfs:label>membrane permeability assessment</rdfs:label>
        <rdfs:subClassOf rdf:resource="http://www.bioassayontology.org/bao#BAO_0000127"/>
        <obo:IAO_0000115>Live cells with intact membranes have the ability to exclude dyes that easily penetrate dead or damaged cells. Examples of the dyes include propidium iodide, 7-amino actinomycin D, and trypan blue. Cells stained with the former two can be quantified by flow cytometry, while the latter is by manual counting using hemocytometer.   </obo:IAO_0000115>
    </owl:Class>
    


    <!-- http://www.bioassayontology.org/bao#BAO_0000169 -->

    <owl:Class rdf:about="http://www.bioassayontology.org/bao#BAO_0000169">
        <rdfs:label>dna content estimation</rdfs:label>
        <rdfs:subClassOf rdf:resource="http://www.bioassayontology.org/bao#BAO_0000127"/>
        <obo:IAO_0000118>deoxyribonucleic acid content</obo:IAO_0000118>
        <obo:IAO_0000115>Cellular nuclei can be by stained with Hoechst, DAPI, etc, which is a measure of cell viability and proliferation.</obo:IAO_0000115>
    </owl:Class>
    


    <!-- http://www.bioassayontology.org/bao#BAO_0000170 -->

    <owl:Class rdf:about="http://www.bioassayontology.org/bao#BAO_0000170">
        <rdfs:label>protease activity determination</rdfs:label>
        <rdfs:subClassOf rdf:resource="http://www.bioassayontology.org/bao#BAO_0000127"/>
        <obo:IAO_0000115>Live cells have a conserved and constitutive protease activity which serves as a biomarker of cell viability. The live-cell protease activity is measured using a fluorogenic, cell-permeant, peptide substrate (Gly-Phe-AFC). The substrate enters intact cells, where it is cleaved by the live-cell protease activity to generate a fluorescent signal proportional to the number of living cells. The live-cell protease becomes inactive upon loss of membrane integrity and leakage into the surrounding culture medium.</obo:IAO_0000115>
    </owl:Class>
    


    <!-- http://www.bioassayontology.org/bao#BAO_0000238 -->

    <owl:Class rdf:about="http://www.bioassayontology.org/bao#BAO_0000238">
        <rdfs:label>cell line modification method</rdfs:label>
        <rdfs:subClassOf rdf:resource="http://www.bioassayontology.org/bao#BAO_0002197"/>
        <obo:IAO_0000115>This describes the type of alterations performed on the cell line, which include plasmid transfection, viral transduction, cell fusion, etc.</obo:IAO_0000115>
    </owl:Class>
    


    <!-- http://www.bioassayontology.org/bao#BAO_0000240 -->

    <owl:Class rdf:about="http://www.bioassayontology.org/bao#BAO_0000240">
        <rdfs:label>cell fusion method</rdfs:label>
        <rdfs:subClassOf rdf:resource="http://www.bioassayontology.org/bao#BAO_0000238"/>
        <obo:IAO_0000115>Cell fusion is the formation of a hybrid cell from two different cells of same or different species. After such fusion, one of the parental cells has a dominant phenotype over the other, and the resulting hybrids will have the features of only one of the parental cells. Fusion is performed to understand the dominance of genetic material, DNA recombination events, etc.</obo:IAO_0000115>
    </owl:Class>
    


    <!-- http://www.bioassayontology.org/bao#BAO_0000241 -->

    <owl:Class rdf:about="http://www.bioassayontology.org/bao#BAO_0000241">
        <rdfs:label>genetic modification method</rdfs:label>
        <rdfs:subClassOf rdf:resource="http://www.bioassayontology.org/bao#BAO_0000238"/>
        <obo:IAO_0000115>This refers to the introduction of cloned genes into cells by various methods, including transfection, transduction, electroporation, nucleofection, etc. It is generally performed to express the exogenously introduced gene and study its effect on the cell. In addition, DNA encoding regulatory moieties, such as siRNA is similarly introduced to inhibit the expression of a specific gene(s).</obo:IAO_0000115>
    </owl:Class>
    


    <!-- http://www.bioassayontology.org/bao#BAO_0000242 -->

    <owl:Class rdf:about="http://www.bioassayontology.org/bao#BAO_0000242">
        <rdfs:label>cybrid cell creation method</rdfs:label>
        <rdfs:subClassOf rdf:resource="http://www.bioassayontology.org/bao#BAO_0000240"/>
        <obo:IAO_0000115>Cell fusion is the formation of a hybrid cell from two different cells of same or different species. Fusion cybrids are created by fusing a nucleated and an enucleated (nucleus removed) cell. The resulting cybrids have one nucleus, but they contain the mitochondria from both the parental cells. This allows one to study the mitochondrial inheritance and to ascertain the role of mitochondrial DNA mutations in diseases.</obo:IAO_0000115>
    </owl:Class>
    


    <!-- http://www.bioassayontology.org/bao#BAO_0000243 -->

    <owl:Class rdf:about="http://www.bioassayontology.org/bao#BAO_0000243">
        <rdfs:label>hybrid cell creation method</rdfs:label>
        <rdfs:subClassOf rdf:resource="http://www.bioassayontology.org/bao#BAO_0000240"/>
        <obo:IAO_0000115>Cell fusion is the formation of a hybrid cell from two different cells of same or different species. Fusion hybrids are created by fusing two nucleated cells obtained from same or different species.</obo:IAO_0000115>
    </owl:Class>
    


    <!-- http://www.bioassayontology.org/bao#BAO_0000244 -->

    <owl:Class rdf:about="http://www.bioassayontology.org/bao#BAO_0000244">
        <rdfs:label>viral transduction method</rdfs:label>
        <rdfs:subClassOf rdf:resource="http://www.bioassayontology.org/bao#BAO_0000241"/>
        <obo:IAO_0000115>This refers to the infection of cells with either a pathogenic or a modified virus, which introduces viral genome into the cells. Pathogenic viruses include the influenza virus, measles virus, Japanese encephalitis virus, etc. For recombinant expression of proteins in cells or tissues, several types of viruses are utilized, including lentivirus, retrovirus, adenovirus, etc, with each having their own advantages and disadvantages.</obo:IAO_0000115>
    </owl:Class>
    


    <!-- http://www.bioassayontology.org/bao#BAO_0000245 -->

    <owl:Class rdf:about="http://www.bioassayontology.org/bao#BAO_0000245">
        <rdfs:label>transfection method</rdfs:label>
        <rdfs:subClassOf rdf:resource="http://www.bioassayontology.org/bao#BAO_0000241"/>
        <rdfs:subClassOf rdf:resource="http://www.bioassayontology.org/bao#BAO_0002155"/>
        <obo:IAO_0000115>This refers to the introduction of nucleic acids into cells using a construct. Plasmids constructs are created by the insertion of a gene or siRNA encoding DNA of interest into a plasmid. The engineered plasmids are introduced into cells by various means, namely, transfection, electroporation, nucleofection, etc which regulates the efficiency and location of gene transfer, for e.g., nucleofection delivers the plasmid directly into the nucleus in contrast to the other methods that deliver into the cytosol.</obo:IAO_0000115>
    </owl:Class>
    


    <!-- http://www.bioassayontology.org/bao#BAO_0000246 -->

    <owl:Class rdf:about="http://www.bioassayontology.org/bao#BAO_0000246">
        <rdfs:label>stable transfection</rdfs:label>
        <rdfs:subClassOf rdf:resource="http://www.bioassayontology.org/bao#BAO_0000245"/>
        <obo:IAO_0000115>In this method, the introduced plasmid construct is stably integrated in the cellular genome, and is hence a permanent modification of the cells. This is achieved by selecting for cells which express a plasmid-encoded selectable marker, which is commonly an antibiotic resistance protein.</obo:IAO_0000115>
    </owl:Class>
    


    <!-- http://www.bioassayontology.org/bao#BAO_0000247 -->

    <owl:Class rdf:about="http://www.bioassayontology.org/bao#BAO_0000247">
        <rdfs:label>transient transfection</rdfs:label>
        <rdfs:subClassOf rdf:resource="http://www.bioassayontology.org/bao#BAO_0000245"/>
        <obo:IAO_0000115>It is the temporary introduction of a gene or siRNA encoding DNA of interest into a cell using various plasmids. Usually, the transiently transfected DNA remains in the cell for 2-3 days and is functional: expresses the gene of interest. There are numerous transient transfection reagents and protocols available that have been optimized for various cell lines.</obo:IAO_0000115>
    </owl:Class>
    


    <!-- http://www.bioassayontology.org/bao#BAO_0000356 -->

    <owl:Class rdf:about="http://www.bioassayontology.org/bao#BAO_0000356">
        <rdfs:label>protein preparation method</rdfs:label>
        <rdfs:subClassOf rdf:resource="http://www.bioassayontology.org/bao#BAO_0002014"/>
        <obo:IAO_0000115>This describes the method by which a protein is purified from its source.</obo:IAO_0000115>
    </owl:Class>
    


    <!-- http://www.bioassayontology.org/bao#BAO_0000360 -->

    <owl:Class rdf:about="http://www.bioassayontology.org/bao#BAO_0000360">
        <rdfs:label>recombinant expression</rdfs:label>
        <rdfs:subClassOf rdf:resource="http://www.bioassayontology.org/bao#BAO_0000356"/>
        <obo:IAO_0000115>This involves cloning the cDNA of the gene of interest in a plasmid or viral vector and introducing it into a bacterial, insect or mammalian cell for expression. The expressed protein is then purified after lysing the cells followed by a series of centrifugation and, or chromatography and electrophoresis methods.</obo:IAO_0000115>
    </owl:Class>
    


    <!-- http://www.bioassayontology.org/bao#BAO_0000377 -->

    <owl:Class rdf:about="http://www.bioassayontology.org/bao#BAO_0000377">
        <rdfs:label>membrane potential measurement method</rdfs:label>
        <rdfs:subClassOf rdf:resource="http://www.bioassayontology.org/bao#BAO_0002202"/>
        <obo:IAO_0000115>All living cells maintain a resting membrane potential, which is the difference in voltage between the interior and exterior of the cell. Electrically active cells, such as neurons, muscle and endocrine cells undergo changes in membrane potential due to depolarization and hyperpolarization as a result of opening and closing of ion channels. Action potentials are large and rapid changes in membrane potential which are generated as a result of a large depolarization event. In neurons, action potentials are used to transmit signals across neurons, while in muscle and endocrine cells, they lead to intracellular events, such as muscle contraction and hormone release, respectively.
In addition, mitochondria possess a trans-membrane potential as a result of their respiratory function.
Membrane potential can be measured either by using electrophysiological techniques or by staining with dyes whose binding is dependent on the membrane potential.</obo:IAO_0000115>
    </owl:Class>
    


    <!-- http://www.bioassayontology.org/bao#BAO_0000402 -->

    <owl:Class rdf:about="http://www.bioassayontology.org/bao#BAO_0000402">
        <rdfs:label>radioligand binding method</rdfs:label>
        <rdfs:subClassOf rdf:resource="http://www.bioassayontology.org/bao#BAO_0000123"/>
        <obo:IAO_0000115>It is used for analysis of receptor-ligand interactions in screening applications. It utilizes a radiolabeled ligand and a source of receptor (membranes, soluble/purified).</obo:IAO_0000115>
    </owl:Class>
    


    <!-- http://www.bioassayontology.org/bao#BAO_0000406 -->

    <owl:Class rdf:about="http://www.bioassayontology.org/bao#BAO_0000406">
        <rdfs:label>protein fragment complementation method</rdfs:label>
        <rdfs:subClassOf rdf:resource="http://www.bioassayontology.org/bao#BAO_0000123"/>
        <obo:IAO_0000115>This is used to study the interaction of two proteins. An enzyme or fluorescent protein is rationally dissected into two fragments and fused to two test proteins, whose interaction is being studied. Binding of the two test proteins results in the reconstitution of the enzyme or fluorescent protein from the two fragments, which can be measured.</obo:IAO_0000115>
    </owl:Class>
    


    <!-- http://www.bioassayontology.org/bao#BAO_0000415 -->

    <owl:Class rdf:about="http://www.bioassayontology.org/bao#BAO_0000415">
        <rdfs:label>immunohistochemistry</rdfs:label>
        <rdfs:subClassOf rdf:resource="http://www.bioassayontology.org/bao#BAO_0000128"/>
        <obo:IAO_0000115>This technique is used to detect proteins and peptides in a tissue section by binding to specific antibodies. Subsequently, a secondary antibody that is conjugated to a fluorophore or an enzyme needed for the detection of a signal is hybridized to the primary antibody. Signal is generally detected by immunofluorescence or less commonly, by a colored reaction. This allows the detection and subcellular localization of the protein of interest by visualization under a microscope.</obo:IAO_0000115>
    </owl:Class>
    


    <!-- http://www.bioassayontology.org/bao#BAO_0000416 -->

    <owl:Class rdf:about="http://www.bioassayontology.org/bao#BAO_0000416">
        <rdfs:label>immunocytochemistry</rdfs:label>
        <rdfs:subClassOf rdf:resource="http://www.bioassayontology.org/bao#BAO_0000128"/>
        <obo:IAO_0000115>This technique is used to detect proteins and peptides in a cell by binding to specific antibodies. Subsequently, a secondary antibody that is conjugated to a fluorophore or an enzyme needed for the detection of a signal is hybridized to the primary antibody. Signal is generally detected by immunofluorescence or less commonly,  by a colored reaction. This allows the detection and subcellular localization of the protein of interest by visualization under a microscope.</obo:IAO_0000115>
    </owl:Class>
    


    <!-- http://www.bioassayontology.org/bao#BAO_0000419 -->

    <owl:Class rdf:about="http://www.bioassayontology.org/bao#BAO_0000419">
        <rdfs:label>endpoint correction</rdfs:label>
        <rdfs:subClassOf rdf:resource="http://www.bioassayontology.org/bao#BAO_0002754"/>
        <obo:IAO_0000115>This refers to the correction performed on the raw data values from an assay. B-score correction is a common method used for this purpose.</obo:IAO_0000115>
    </owl:Class>
    


    <!-- http://www.bioassayontology.org/bao#BAO_0000423 -->

    <owl:Class rdf:about="http://www.bioassayontology.org/bao#BAO_0000423">
        <rdfs:label>mitochondrial membrane potential assessment</rdfs:label>
        <rdfs:subClassOf rdf:resource="http://www.bioassayontology.org/bao#BAO_0000127"/>
        <obo:IAO_0000115>Activity of the mitochondrial respiratory chain results in the generation of a proton gradient which consists of two components: a membrane potential and a pH gradient. Disruption of delta-psi has been shown to be one of the first intracellular changes following the onset of apoptosis. Delta-psi is generally quantitated by staining with specific dyes whose binding is dependent on the potential and less commonly, by electrophysiological techniques.</obo:IAO_0000115>
    </owl:Class>
    


    <!-- http://www.bioassayontology.org/bao#BAO_0000424 -->

    <owl:Class rdf:about="http://www.bioassayontology.org/bao#BAO_0000424">
        <rdfs:label>electrophysiological method</rdfs:label>
        <rdfs:subClassOf rdf:resource="http://www.bioassayontology.org/bao#BAO_0000377"/>
        <obo:IAO_0000115>Electrically active cells, such as neurons, muscle and endocrine cells undergo changes in membrane potential due to depolarization and hyperpolarization as a result of opening and closing of ion channels. The electrical recordings from these cells are obtained by the insertion or attaching microelectrodes to these cells. Patch clamp, voltage clamp and current clamp are three ways of studying the current-voltage relationships of these ion channels.</obo:IAO_0000115>
    </owl:Class>
    


    <!-- http://www.bioassayontology.org/bao#BAO_0000425 -->

    <owl:Class rdf:about="http://www.bioassayontology.org/bao#BAO_0000425">
        <rdfs:label>dye binding method</rdfs:label>
        <rdfs:subClassOf rdf:resource="http://www.bioassayontology.org/bao#BAO_0000377"/>
        <obo:IAO_0000115>Most often, the mitochondrial membrane potential which is called delta-psi is quantitated by staining with specific dyes whose binding is dependent on the potential.</obo:IAO_0000115>
    </owl:Class>
    


    <!-- http://www.bioassayontology.org/bao#BAO_0000431 -->

    <owl:Class rdf:about="http://www.bioassayontology.org/bao#BAO_0000431">
        <rdfs:label>percent control normalization</rdfs:label>
        <rdfs:subClassOf rdf:resource="http://www.bioassayontology.org/bao#BAO_0002750"/>
        <obo:IAO_0000118>% control</obo:IAO_0000118>
        <obo:IAO_0000115>The (raw) measurement is normalized as a percentage of the positive control. This is typically done by plate.</obo:IAO_0000115>
    </owl:Class>
    


    <!-- http://www.bioassayontology.org/bao#BAO_0000433 -->

    <owl:Class rdf:about="http://www.bioassayontology.org/bao#BAO_0000433">
        <rdfs:label>curve fit method</rdfs:label>
        <rdfs:subClassOf rdf:resource="http://www.bioassayontology.org/bao#BAO_0002754"/>
        <obo:IAO_0000115>Curve fit methods include Levenberg-Marquardt, Simplex, Linear Regression (linear least-squares), etc. The Levenberg-Marquardt method is a robust algorithm and has become the standard for non-linear regression.</obo:IAO_0000115>
    </owl:Class>
    


    <!-- http://www.bioassayontology.org/bao#BAO_0000448 -->

    <owl:Class rdf:about="http://www.bioassayontology.org/bao#BAO_0000448">
        <rdfs:label>morphology assessment method</rdfs:label>
        <rdfs:subClassOf rdf:resource="http://www.bioassayontology.org/bao#BAO_0002202"/>
        <obo:IAO_0000115>The technologies used to measure the size and shape of cells and organelles (phenotype). These are detected by microscopy.</obo:IAO_0000115>
    </owl:Class>
    


    <!-- http://www.bioassayontology.org/bao#BAO_0000464 -->

    <owl:Class rdf:about="http://www.bioassayontology.org/bao#BAO_0000464">
        <rdfs:label>densitometric scan</rdfs:label>
        <rdfs:subClassOf rdf:resource="http://www.bioassayontology.org/bao#BAO_0000468"/>
        <obo:IAO_0000115>Following a western analysis, the individual proteins in a gel, blot, or autoradiogram are quantitated by a densitometric scan over a limited range of protein concentration per band (1-10 ug). A scanner measures the optical density of the material by directing a beam of light and measuring its transmission or reflection.</obo:IAO_0000115>
    </owl:Class>
    


    <!-- http://www.bioassayontology.org/bao#BAO_0000466 -->

    <owl:Class rdf:about="http://www.bioassayontology.org/bao#BAO_0000466">
        <rdfs:label>ex situ immunoassay</rdfs:label>
        <rdfs:subClassOf rdf:resource="http://www.bioassayontology.org/bao#BAO_0000129"/>
        <obo:IAO_0000115>Ex situ refers to out of place or position, with respect to the antigen that is being tested in the immunoassay. Usually the antigen is present in a tissue or cell lysate, or as a purified protein in the assay.</obo:IAO_0000115>
    </owl:Class>
    


    <!-- http://www.bioassayontology.org/bao#BAO_0000468 -->

    <owl:Class rdf:about="http://www.bioassayontology.org/bao#BAO_0000468">
        <rdfs:label>signal quantitation method</rdfs:label>
        <rdfs:subClassOf rdf:resource="http://www.bioassayontology.org/bao#BAO_0002429"/>
        <obo:IAO_0000115>A digital system used for quantitating proteins in gels, blots, etc.</obo:IAO_0000115>
    </owl:Class>
    


    <!-- http://www.bioassayontology.org/bao#BAO_0000469 -->

    <owl:Class rdf:about="http://www.bioassayontology.org/bao#BAO_0000469">
        <rdfs:label>nucleic acid conformation assessment</rdfs:label>
        <rdfs:subClassOf rdf:resource="http://www.bioassayontology.org/bao#BAO_0000048"/>
        <obo:IAO_0000115>This technology relates to measurement of nucleic acid conformational properties using one of the following methods: circular dichroism spectroscopy, thermal shift, fluorescence resonance energy transfer (FRET), nuclear magnetic resonance (NMR), X-ray crystallography, etc.</obo:IAO_0000115>
    </owl:Class>
    


    <!-- http://www.bioassayontology.org/bao#BAO_0000470 -->

    <owl:Class rdf:about="http://www.bioassayontology.org/bao#BAO_0000470">
        <rdfs:label>protein conformation assessment</rdfs:label>
        <rdfs:subClassOf rdf:resource="http://www.bioassayontology.org/bao#BAO_0000048"/>
        <obo:IAO_0000115>This technology relates to measurement of protein conformational properties using one of the following methods: circular dichroism spectroscopy, thermal shift, fluorescence resonance energy transfer (FRET), nuclear magnetic resonance (NMR), X-ray crystallography, etc.</obo:IAO_0000115>
    </owl:Class>
    


    <!-- http://www.bioassayontology.org/bao#BAO_0000494 -->

    <owl:Class rdf:about="http://www.bioassayontology.org/bao#BAO_0000494">
        <rdfs:label>chloramphenicol acetyltransferase induction</rdfs:label>
        <rdfs:subClassOf rdf:resource="http://www.bioassayontology.org/bao#BAO_0000125"/>
        <obo:IAO_0000118>CAT induction</obo:IAO_0000118>
        <obo:IAO_0000115>Chloramphenicol acetyltransferase (CAT) gene is attached to the regulatory sequence of a gene of interest. When induced to express, CAT breaks down the antibiotic chloramphenicol resulting in a resistance against that antibiotic. The effect of a perturbagen on the expression of the gene of interest could easily be monitored by the gain of antibiotic resistance by the cells.</obo:IAO_0000115>
    </owl:Class>
    


    <!-- http://www.bioassayontology.org/bao#BAO_0000499 -->

    <owl:Class rdf:about="http://www.bioassayontology.org/bao#BAO_0000499">
        <rdfs:label>cell movement measurement method</rdfs:label>
        <rdfs:subClassOf rdf:resource="http://www.bioassayontology.org/bao#BAO_0002202"/>
        <obo:IAO_0000115>The technologies used to measure the movement of cells and organelles (phenotype). These are detected by microscopy.</obo:IAO_0000115>
    </owl:Class>
    


    <!-- http://www.bioassayontology.org/bao#BAO_0000527 -->

    <owl:Class rdf:about="http://www.bioassayontology.org/bao#BAO_0000527">
        <rdfs:label>z factor</rdfs:label>
        <rdfs:subClassOf rdf:resource="http://www.bioassayontology.org/bao#BAO_0000028"/>
        <obo:IAO_0000115>It describes the assay dynamic range considering range and data variation:
Z=1-{3x[StdDev(sample)+StdDev(negcontrol)]/[Avg(sample)-Avg(negcontrol)]}
Not to be confused with z-score.</obo:IAO_0000115>
    </owl:Class>
    


    <!-- http://www.bioassayontology.org/bao#BAO_0000528 -->

    <owl:Class rdf:about="http://www.bioassayontology.org/bao#BAO_0000528">
        <rdfs:label>z-prime factor</rdfs:label>
        <rdfs:subClassOf rdf:resource="http://www.bioassayontology.org/bao#BAO_0000028"/>
        <obo:IAO_0000115>It describes the assay dynamic range considering range and data variation:
Z&apos;=1-{3x[StdDev(poscontrol)+StdDev(negcontrol)]/[Avg(poscontrol)-Avg(negcontrol)]}</obo:IAO_0000115>
    </owl:Class>
    


    <!-- http://www.bioassayontology.org/bao#BAO_0000529 -->

    <owl:Class rdf:about="http://www.bioassayontology.org/bao#BAO_0000529">
        <rdfs:label>signal window</rdfs:label>
        <rdfs:subClassOf rdf:resource="http://www.bioassayontology.org/bao#BAO_0000028"/>
        <obo:IAO_0000115>Difference of signal between positive and negative controls; assay dynamic range:
SW={Avg(poscontrol)-Avg(negcontrol)-3x[StdDev(poscontrol)+StdDev(negcontrol)]}/StdDev(poscontrol).</obo:IAO_0000115>
    </owl:Class>
    


    <!-- http://www.bioassayontology.org/bao#BAO_0000530 -->

    <owl:Class rdf:about="http://www.bioassayontology.org/bao#BAO_0000530">
        <rdfs:label>signal to noise</rdfs:label>
        <rdfs:subClassOf rdf:resource="http://www.bioassayontology.org/bao#BAO_0000028"/>
        <obo:IAO_0000115>Measure of signal strength.
S/N=[Avg(poscontrol)-Avg(negcontrol)]/[StdDev(poscontrol)+StdDev(negcontrol)]</obo:IAO_0000115>
    </owl:Class>
    


    <!-- http://www.bioassayontology.org/bao#BAO_0000531 -->

    <owl:Class rdf:about="http://www.bioassayontology.org/bao#BAO_0000531">
        <rdfs:label>coefficient of variation</rdfs:label>
        <rdfs:subClassOf rdf:resource="http://www.bioassayontology.org/bao#BAO_0000028"/>
        <obo:IAO_0000115>Measure of the signal dispersion:
CV=100x[StdDev(sample)/Avg(sample)]</obo:IAO_0000115>
    </owl:Class>
    


    <!-- http://www.bioassayontology.org/bao#BAO_0000545 -->

    <owl:Class rdf:about="http://www.bioassayontology.org/bao#BAO_0000545">
        <rdfs:label>recombinant virus transduction method</rdfs:label>
        <rdfs:subClassOf rdf:resource="http://www.bioassayontology.org/bao#BAO_0000244"/>
        <rdfs:subClassOf rdf:resource="http://www.bioassayontology.org/bao#BAO_0002155"/>
        <obo:IAO_0000115>This refers to the infection of cells with a modified virus, which introduces viral genome containing the foreign genes. Several types of viruses are utilized for recombinant gene expression, including lentivirus, retrovirus, adenovirus, etc, with each having their own advantages and disadvantages.</obo:IAO_0000115>
    </owl:Class>
    


    <!-- http://www.bioassayontology.org/bao#BAO_0000546 -->

    <owl:Class rdf:about="http://www.bioassayontology.org/bao#BAO_0000546">
        <rdfs:label>pathogenic virus transduction method</rdfs:label>
        <rdfs:subClassOf rdf:resource="http://www.bioassayontology.org/bao#BAO_0000244"/>
        <obo:IAO_0000115>This refers to the infection of cells with a disease-causing virus, which could effect humans, animals and plants. Pathogenic viruses include the influenza virus, measles virus, Japanese encephalitis virus, etc.</obo:IAO_0000115>
    </owl:Class>
    


    <!-- http://www.bioassayontology.org/bao#BAO_0000547 -->

    <owl:Class rdf:about="http://www.bioassayontology.org/bao#BAO_0000547">
        <rdfs:label>bacterial infection method</rdfs:label>
        <rdfs:subClassOf rdf:resource="http://www.bioassayontology.org/bao#BAO_0000238"/>
        <obo:IAO_0000115>It is a live cell assay in which eukaryotic cells are infected with bacteria.</obo:IAO_0000115>
    </owl:Class>
    


    <!-- http://www.bioassayontology.org/bao#BAO_0000572 -->

    <owl:Class rdf:about="http://www.bioassayontology.org/bao#BAO_0000572">
        <rdfs:label>cell number determination</rdfs:label>
        <rdfs:subClassOf rdf:resource="http://www.bioassayontology.org/bao#BAO_0000127"/>
        <obo:IAO_0000115>Cells are counted to determine their viability. Cultured animal cells are counted either manually using hemocytometer, or by an automated cell counter, e.g. Coulter counter or Vi-CELL. The latter can distinguish live and dead cells by the trypan blue cell exclusion method. 
Yeast and bacterial cell growth is determined by measuring absorbance in a spectrophotometer, or by viable plate count.</obo:IAO_0000115>
    </owl:Class>
    


    <!-- http://www.bioassayontology.org/bao#BAO_0000573 -->

    <owl:Class rdf:about="http://www.bioassayontology.org/bao#BAO_0000573">
        <rdfs:label>perturbagen delivery method</rdfs:label>
        <rdfs:subClassOf rdf:resource="http://www.bioassayontology.org/bao#BAO_0002198"/>
        <obo:IAO_0000115>This describes whether the perturbagens are tested individually or as mixtures / pools</obo:IAO_0000115>
    </owl:Class>
    


    <!-- http://www.bioassayontology.org/bao#BAO_0000574 -->

    <owl:Class rdf:about="http://www.bioassayontology.org/bao#BAO_0000574">
        <rdfs:label>single perturbagen</rdfs:label>
        <rdfs:subClassOf rdf:resource="http://www.bioassayontology.org/bao#BAO_0000573"/>
        <obo:IAO_0000115>The perturbagens are tested individually in an assay</obo:IAO_0000115>
    </owl:Class>
    


    <!-- http://www.bioassayontology.org/bao#BAO_0000575 -->

    <owl:Class rdf:about="http://www.bioassayontology.org/bao#BAO_0000575">
        <rdfs:label>mixture of perturbagens</rdfs:label>
        <rdfs:subClassOf rdf:resource="http://www.bioassayontology.org/bao#BAO_0000573"/>
        <obo:IAO_0000115>Mixtures / pools of perturbagens are tested in an assay</obo:IAO_0000115>
    </owl:Class>
    


    <!-- http://www.bioassayontology.org/bao#BAO_0001104 -->

    <owl:Class rdf:about="http://www.bioassayontology.org/bao#BAO_0001104">
        <rdfs:label>percent activation normalization</rdfs:label>
        <rdfs:subClassOf rdf:resource="http://www.bioassayontology.org/bao#BAO_0002750"/>
    </owl:Class>
    


    <!-- http://www.bioassayontology.org/bao#BAO_0002011 -->

    <owl:Class rdf:about="http://www.bioassayontology.org/bao#BAO_0002011">
        <rdfs:label>processing method</rdfs:label>
        <rdfs:subClassOf rdf:resource="http://www.bioassayontology.org/bao#BAO_0002429"/>
    </owl:Class>
    


    <!-- http://www.bioassayontology.org/bao#BAO_0002013 -->

    <owl:Class rdf:about="http://www.bioassayontology.org/bao#BAO_0002013">
        <rdfs:label>phosphoprotein detection method</rdfs:label>
        <rdfs:subClassOf rdf:resource="http://www.bioassayontology.org/bao#BAO_0002202"/>
    </owl:Class>
    


    <!-- http://www.bioassayontology.org/bao#BAO_0002014 -->

    <owl:Class rdf:about="http://www.bioassayontology.org/bao#BAO_0002014">
        <rdfs:label>preparation method</rdfs:label>
        <rdfs:subClassOf rdf:resource="http://www.bioassayontology.org/bao#BAO_0002429"/>
    </owl:Class>
    


    <!-- http://www.bioassayontology.org/bao#BAO_0002017 -->

    <owl:Class rdf:about="http://www.bioassayontology.org/bao#BAO_0002017">
        <rdfs:label>cytokine quantitation method</rdfs:label>
        <rdfs:subClassOf rdf:resource="http://www.bioassayontology.org/bao#BAO_0002202"/>
    </owl:Class>
    


    <!-- http://www.bioassayontology.org/bao#BAO_0002022 -->

    <owl:Class rdf:about="http://www.bioassayontology.org/bao#BAO_0002022">
        <rdfs:label>dna-coated bead based method</rdfs:label>
        <rdfs:subClassOf rdf:resource="http://www.bioassayontology.org/bao#BAO_0003034"/>
    </owl:Class>
    


    <!-- http://www.bioassayontology.org/bao#BAO_0002026 -->

    <owl:Class rdf:about="http://www.bioassayontology.org/bao#BAO_0002026">
        <rdfs:label>structure analysis method</rdfs:label>
        <rdfs:subClassOf rdf:resource="http://www.bioassayontology.org/bao#BAO_0002429"/>
    </owl:Class>
    


    <!-- http://www.bioassayontology.org/bao#BAO_0002033 -->

    <owl:Class rdf:about="http://www.bioassayontology.org/bao#BAO_0002033">
        <rdfs:label>cell processing method</rdfs:label>
        <rdfs:subClassOf rdf:resource="http://www.bioassayontology.org/bao#BAO_0002011"/>
    </owl:Class>
    


    <!-- http://www.bioassayontology.org/bao#BAO_0002035 -->

    <owl:Class rdf:about="http://www.bioassayontology.org/bao#BAO_0002035">
        <rdfs:label>cell fixation method</rdfs:label>
        <rdfs:subClassOf rdf:resource="http://www.bioassayontology.org/bao#BAO_0002033"/>
    </owl:Class>
    


    <!-- http://www.bioassayontology.org/bao#BAO_0002036 -->

    <owl:Class rdf:about="http://www.bioassayontology.org/bao#BAO_0002036">
        <rdfs:label>tissue processing method</rdfs:label>
        <rdfs:subClassOf rdf:resource="http://www.bioassayontology.org/bao#BAO_0002011"/>
    </owl:Class>
    


    <!-- http://www.bioassayontology.org/bao#BAO_0002037 -->

    <owl:Class rdf:about="http://www.bioassayontology.org/bao#BAO_0002037">
        <rdfs:label>tissue fixation method</rdfs:label>
        <rdfs:subClassOf rdf:resource="http://www.bioassayontology.org/bao#BAO_0002036"/>
    </owl:Class>
    


    <!-- http://www.bioassayontology.org/bao#BAO_0002045 -->

    <owl:Class rdf:about="http://www.bioassayontology.org/bao#BAO_0002045">
        <rdfs:label>primary structure analysis method</rdfs:label>
        <rdfs:subClassOf rdf:resource="http://www.bioassayontology.org/bao#BAO_0002026"/>
    </owl:Class>
    


    <!-- http://www.bioassayontology.org/bao#BAO_0002047 -->

    <owl:Class rdf:about="http://www.bioassayontology.org/bao#BAO_0002047">
        <rdfs:label>cell cycle progression assessment method</rdfs:label>
        <rdfs:subClassOf rdf:resource="http://www.bioassayontology.org/bao#BAO_0002202"/>
    </owl:Class>
    


    <!-- http://www.bioassayontology.org/bao#BAO_0002076 -->

    <owl:Class rdf:about="http://www.bioassayontology.org/bao#BAO_0002076">
        <rdfs:label>extraction from natural source</rdfs:label>
        <rdfs:subClassOf rdf:resource="http://www.bioassayontology.org/bao#BAO_0000356"/>
        <rdfs:subClassOf rdf:resource="http://www.bioassayontology.org/bao#BAO_0003029"/>
    </owl:Class>
    


    <!-- http://www.bioassayontology.org/bao#BAO_0002077 -->

    <owl:Class rdf:about="http://www.bioassayontology.org/bao#BAO_0002077">
        <rdfs:label>synthesis by a chemical process</rdfs:label>
        <rdfs:subClassOf rdf:resource="http://www.bioassayontology.org/bao#BAO_0000356"/>
        <rdfs:subClassOf rdf:resource="http://www.bioassayontology.org/bao#BAO_0003029"/>
    </owl:Class>
    


    <!-- http://www.bioassayontology.org/bao#BAO_0002078 -->

    <owl:Class rdf:about="http://www.bioassayontology.org/bao#BAO_0002078">
        <rdfs:label>purification from natural source</rdfs:label>
        <rdfs:subClassOf rdf:resource="http://www.bioassayontology.org/bao#BAO_0002076"/>
    </owl:Class>
    


    <!-- http://www.bioassayontology.org/bao#BAO_0002079 -->

    <owl:Class rdf:about="http://www.bioassayontology.org/bao#BAO_0002079">
        <rdfs:label>ATP quantitation using luciferase</rdfs:label>
        <rdfs:subClassOf rdf:resource="http://www.bioassayontology.org/bao#BAO_0000164"/>
    </owl:Class>
    


    <!-- http://www.bioassayontology.org/bao#BAO_0002080 -->

    <owl:Class rdf:about="http://www.bioassayontology.org/bao#BAO_0002080">
        <rdfs:label>polymerase chain reaction</rdfs:label>
        <rdfs:subClassOf rdf:resource="http://www.bioassayontology.org/bao#BAO_0002450"/>
        <obo:IAO_0000115>In molecular biology, the polymerase chain reaction (PCR) is a technique to amplify a single or few copies of a piece of DNA across several orders of magnitude, generating thousands to millions of copies of a particular DNA sequence. The method relies on thermal cycling, consisting of cycles of repeated heating and cooling of the reaction for DNA melting and enzymatic replication of the DNA. Primers (short DNA fragments) containing sequences complementary to the target region along with a DNA polymerase (after which the method is named) are key components to enable selective and repeated amplification. As PCR progresses, the DNA generated is itself used as a template for replication, setting in motion a chain reaction in which the DNA template is exponentially amplified.</obo:IAO_0000115>
    </owl:Class>
    


    <!-- http://www.bioassayontology.org/bao#BAO_0002084 -->

    <owl:Class rdf:about="http://www.bioassayontology.org/bao#BAO_0002084">
        <rdfs:label>real-time PCR </rdfs:label>
        <owl:equivalentClass rdf:resource="http://www.bioassayontology.org/bao#BAO_0003031"/>
        <rdfs:subClassOf rdf:resource="http://www.bioassayontology.org/bao#BAO_0002080"/>
        <obo:IAO_0000115>In molecular biology, real-time polymerase chain reaction, also called quantitative real time polymerase chain reaction (Q-PCR/qPCR) or kinetic polymerase chain reaction, is a laboratory technique based on the PCR, which is used to amplify and simultaneously quantify a targeted DNA molecule. It enables both detection and quantification (as absolute number of copies or relative amount when normalized to DNA input or additional normalizing genes) of one or more specific sequences in a DNA sample.</obo:IAO_0000115>
    </owl:Class>
    


    <!-- http://www.bioassayontology.org/bao#BAO_0002089 -->

    <owl:Class rdf:about="http://www.bioassayontology.org/bao#BAO_0002089">
        <rdfs:label>reverse transcription PCR</rdfs:label>
        <rdfs:subClassOf rdf:resource="http://www.bioassayontology.org/bao#BAO_0002080"/>
        <obo:IAO_0000115>Reverse transcription polymerase chain reaction (RT-PCR) is a variant of PCR in which the RNA strand is first reverse transcribed into its DNA complement (complementary DNA, or cDNA) using the enzyme reverse transcriptase, and the resulting cDNA is amplified using traditional or real-time PCR.</obo:IAO_0000115>
    </owl:Class>
    


    <!-- http://www.bioassayontology.org/bao#BAO_0002090 -->

    <owl:Class rdf:about="http://www.bioassayontology.org/bao#BAO_0002090">
        <rdfs:label>quantitative reverse transcription PCR</rdfs:label>
        <rdfs:subClassOf rdf:resource="http://www.bioassayontology.org/bao#BAO_0002089"/>
        <obo:IAO_0000115>Quantitative reverse transcription PCR is a PCR technique used to determine the amount of cDNA in a sample. It is the most commonly used form of quantitative PCR (qPCR). This technique is also called real-time reverse transcription PCR.</obo:IAO_0000115>
    </owl:Class>
    


    <!-- http://www.bioassayontology.org/bao#BAO_0002140 -->

    <owl:Class rdf:about="http://www.bioassayontology.org/bao#BAO_0002140">
        <rdfs:label>activity threshold specification</rdfs:label>
        <rdfs:subClassOf rdf:resource="http://www.bioassayontology.org/bao#BAO_0002754"/>
    </owl:Class>
    


    <!-- http://www.bioassayontology.org/bao#BAO_0002141 -->

    <owl:Class rdf:about="http://www.bioassayontology.org/bao#BAO_0002141">
        <rdfs:label>activity threshold signal direction</rdfs:label>
        <rdfs:subClassOf rdf:resource="http://www.bioassayontology.org/bao#BAO_0002140"/>
        <obo:IAO_0000115>The direction of the readout signal, relative to negative controls, which is considered to be of interest for determining active perturbagents (hits).</obo:IAO_0000115>
    </owl:Class>
    


    <!-- http://www.bioassayontology.org/bao#BAO_0002143 -->

    <owl:Class rdf:about="http://www.bioassayontology.org/bao#BAO_0002143">
        <rdfs:label>robust z-prime factor</rdfs:label>
        <rdfs:subClassOf rdf:resource="http://www.bioassayontology.org/bao#BAO_0000028"/>
        <obo:IAO_0000115>A parameter defining the separation of the noise bands of the negative and positive controls in an experiment using robust statistics.  The robust z&apos; is defined as 1-(3*(MAD(pos)-MAD(neg))/abs(median(pos)-median(neg)) where MAD(pos) is the median absolute deviation of the positive control population and MAD(neg) is the median absolute deviation of the negative control population.  Typically defined on a per-plate basis but may be defined for an overall assay.</obo:IAO_0000115>
    </owl:Class>
    


    <!-- http://www.bioassayontology.org/bao#BAO_0002151 -->

    <owl:Class rdf:about="http://www.bioassayontology.org/bao#BAO_0002151">
        <rdfs:label>RNA interference construct preparation method</rdfs:label>
        <rdfs:subClassOf rdf:resource="http://www.bioassayontology.org/bao#BAO_0002014"/>
    </owl:Class>
    


    <!-- http://www.bioassayontology.org/bao#BAO_0002155 -->

    <owl:Class rdf:about="http://www.bioassayontology.org/bao#BAO_0002155">
        <rdfs:label>silencing RNA delivery method</rdfs:label>
        <rdfs:subClassOf rdf:resource="http://www.bioassayontology.org/bao#BAO_0002198"/>
    </owl:Class>
    


    <!-- http://www.bioassayontology.org/bao#BAO_0002159 -->

    <owl:Class rdf:about="http://www.bioassayontology.org/bao#BAO_0002159">
        <rdfs:label>b-score normalization</rdfs:label>
        <rdfs:subClassOf rdf:resource="http://www.bioassayontology.org/bao#BAO_0002751"/>
    </owl:Class>
    


    <!-- http://www.bioassayontology.org/bao#BAO_0002160 -->

    <owl:Class rdf:about="http://www.bioassayontology.org/bao#BAO_0002160">
        <rdfs:label>z-score normalization</rdfs:label>
        <rdfs:subClassOf rdf:resource="http://www.bioassayontology.org/bao#BAO_0002751"/>
    </owl:Class>
    


    <!-- http://www.bioassayontology.org/bao#BAO_0002161 -->

    <owl:Class rdf:about="http://www.bioassayontology.org/bao#BAO_0002161">
        <rdfs:label>mad-score normalization</rdfs:label>
        <rdfs:subClassOf rdf:resource="http://www.bioassayontology.org/bao#BAO_0002751"/>
    </owl:Class>
    


    <!-- http://www.bioassayontology.org/bao#BAO_0002165 -->

    <owl:Class rdf:about="http://www.bioassayontology.org/bao#BAO_0002165">
        <rdfs:label>silencing RNA modification method</rdfs:label>
        <rdfs:subClassOf rdf:resource="http://www.bioassayontology.org/bao#BAO_0002635"/>
    </owl:Class>
    


    <!-- http://www.bioassayontology.org/bao#BAO_0002170 -->

    <owl:Class rdf:about="http://www.bioassayontology.org/bao#BAO_0002170">
        <rdfs:label>endpoint modifier</rdfs:label>
        <rdfs:subClassOf rdf:resource="http://www.bioassayontology.org/bao#BAO_0002754"/>
    </owl:Class>
    


    <!-- http://www.bioassayontology.org/bao#BAO_0002171 -->

    <owl:Class rdf:about="http://www.bioassayontology.org/bao#BAO_0002171">
        <rdfs:label>ln</rdfs:label>
        <rdfs:subClassOf rdf:resource="http://www.bioassayontology.org/bao#BAO_0002170"/>
        <obo:IAO_0000115>Natural log (log base e)</obo:IAO_0000115>
    </owl:Class>
    


    <!-- http://www.bioassayontology.org/bao#BAO_0002172 -->

    <owl:Class rdf:about="http://www.bioassayontology.org/bao#BAO_0002172">
        <rdfs:label>log</rdfs:label>
        <rdfs:subClassOf rdf:resource="http://www.bioassayontology.org/bao#BAO_0002170"/>
        <obo:IAO_0000115>Log base 10</obo:IAO_0000115>
    </owl:Class>
    


    <!-- http://www.bioassayontology.org/bao#BAO_0002173 -->

    <owl:Class rdf:about="http://www.bioassayontology.org/bao#BAO_0002173">
        <rdfs:label>mean</rdfs:label>
        <rdfs:subClassOf rdf:resource="http://www.bioassayontology.org/bao#BAO_0002170"/>
    </owl:Class>
    


    <!-- http://www.bioassayontology.org/bao#BAO_0002174 -->

    <owl:Class rdf:about="http://www.bioassayontology.org/bao#BAO_0002174">
        <rdfs:label>median</rdfs:label>
        <rdfs:subClassOf rdf:resource="http://www.bioassayontology.org/bao#BAO_0002170"/>
    </owl:Class>
    


    <!-- http://www.bioassayontology.org/bao#BAO_0002175 -->

    <owl:Class rdf:about="http://www.bioassayontology.org/bao#BAO_0002175">
        <rdfs:label>p</rdfs:label>
        <rdfs:subClassOf rdf:resource="http://www.bioassayontology.org/bao#BAO_0002170"/>
        <obo:IAO_0000115>-(log10(endpoint))</obo:IAO_0000115>
    </owl:Class>
    


    <!-- http://www.bioassayontology.org/bao#BAO_0002176 -->

    <owl:Class rdf:about="http://www.bioassayontology.org/bao#BAO_0002176">
        <rdfs:label>standard deviation</rdfs:label>
        <rdfs:subClassOf rdf:resource="http://www.bioassayontology.org/bao#BAO_0002170"/>
    </owl:Class>
    


    <!-- http://www.bioassayontology.org/bao#BAO_0002197 -->

    <owl:Class rdf:about="http://www.bioassayontology.org/bao#BAO_0002197">
        <rdfs:label>modification method</rdfs:label>
        <rdfs:subClassOf rdf:resource="http://www.bioassayontology.org/bao#BAO_0002429"/>
    </owl:Class>
    


    <!-- http://www.bioassayontology.org/bao#BAO_0002198 -->

    <owl:Class rdf:about="http://www.bioassayontology.org/bao#BAO_0002198">
        <rdfs:label>delivery method</rdfs:label>
        <rdfs:subClassOf rdf:resource="http://www.bioassayontology.org/bao#BAO_0002429"/>
    </owl:Class>
    


    <!-- http://www.bioassayontology.org/bao#BAO_0002202 -->

    <owl:Class rdf:about="http://www.bioassayontology.org/bao#BAO_0002202">
        <rdfs:label>assay design method</rdfs:label>
        <rdfs:subClassOf rdf:resource="http://www.bioassayontology.org/bao#BAO_0003028"/>
        <obo:IAO_0000115>The assay design method describes how a biological or physical process screened / investigated in the model system is translated into a detectable signal. This relates to the technology / technologies used to make the assay system work, i.e. enable that the screened process can be detected.  It typically involves some manipulation of the (biological) model system to detect the process of interest.</obo:IAO_0000115>
    </owl:Class>
    


    <!-- http://www.bioassayontology.org/bao#BAO_0002401 -->

    <owl:Class rdf:about="http://www.bioassayontology.org/bao#BAO_0002401">
        <rdfs:label>enzyme-multiplied immunoassay technique</rdfs:label>
        <rdfs:subClassOf rdf:resource="http://www.bioassayontology.org/bao#BAO_0000466"/>
        <obo:IAO_0000115>Enzyme multiplied immunoassay technique, or EMIT, is a common method for screening urine and blood for drugs, both legal or illicit. 
A mix and read protocol has been developed that is exceptionally simple and rapid. The most widely used applications for EMIT are for therapeutic drug monitoring (serum) and as a primary screen for abused drugs and their metabolites (urine).</obo:IAO_0000115>
    </owl:Class>
    


    <!-- http://www.bioassayontology.org/bao#BAO_0002409 -->

    <owl:Class rdf:about="http://www.bioassayontology.org/bao#BAO_0002409">
        <rdfs:label>secondary structure analysis method</rdfs:label>
        <rdfs:subClassOf rdf:resource="http://www.bioassayontology.org/bao#BAO_0002026"/>
    </owl:Class>
    


    <!-- http://www.bioassayontology.org/bao#BAO_0002410 -->

    <owl:Class rdf:about="http://www.bioassayontology.org/bao#BAO_0002410">
        <rdfs:label>structure activity relationship analysis</rdfs:label>
        <rdfs:subClassOf rdf:resource="http://www.bioassayontology.org/bao#BAO_0002026"/>
    </owl:Class>
    


    <!-- http://www.bioassayontology.org/bao#BAO_0002411 -->

    <owl:Class rdf:about="http://www.bioassayontology.org/bao#BAO_0002411">
        <rdfs:label>two site enzyme immunoassay</rdfs:label>
        <rdfs:subClassOf rdf:resource="http://www.bioassayontology.org/bao#BAO_0000466"/>
        <obo:IAO_0000115>In a conventional 2-site enzyme immunoassay, the antigen under assay which must have two or more epitopes, is insolubilised by reaction with an unlabelled antibody conjugated to a solid phase and reacted with an enzyme-labelled antibody directed to a different (preferably roomly-spaced) epitope of the analyte. The quantity of labelled antibody which becomes immobilised due to the complexing reaction is directly proportional to the amount of analyte present in the sample.</obo:IAO_0000115>
    </owl:Class>
    


    <!-- http://www.bioassayontology.org/bao#BAO_0002412 -->

    <owl:Class rdf:about="http://www.bioassayontology.org/bao#BAO_0002412">
        <rdfs:label>SAR by NMR</rdfs:label>
        <rdfs:subClassOf rdf:resource="http://www.bioassayontology.org/bao#BAO_0002410"/>
    </owl:Class>
    


    <!-- http://www.bioassayontology.org/bao#BAO_0002413 -->

    <owl:Class rdf:about="http://www.bioassayontology.org/bao#BAO_0002413">
        <rdfs:label>titration method</rdfs:label>
        <rdfs:subClassOf rdf:resource="http://www.bioassayontology.org/bao#BAO_0002429"/>
        <rdfs:comment>Titration is a common laboratory method of quantitative chemical analysis that is used to determine the unknown concentration of a known reactant.</rdfs:comment>
    </owl:Class>
    


    <!-- http://www.bioassayontology.org/bao#BAO_0002414 -->

    <owl:Class rdf:about="http://www.bioassayontology.org/bao#BAO_0002414">
        <rdfs:label>Karl Fischer titration</rdfs:label>
        <rdfs:subClassOf rdf:resource="http://www.bioassayontology.org/bao#BAO_0002413"/>
        <obo:IAO_0000115>Karl Fischer titration is a classic titration method in analytical chemistry that uses coulometric or volumetric titration to determine trace amounts of water in a sample. It was invented in 1935 by the German chemist Karl Fischer.</obo:IAO_0000115>
    </owl:Class>
    


    <!-- http://www.bioassayontology.org/bao#BAO_0002415 -->

    <owl:Class rdf:about="http://www.bioassayontology.org/bao#BAO_0002415">
        <rdfs:label>dot immunobinding assay</rdfs:label>
        <rdfs:subClassOf rdf:resource="http://www.bioassayontology.org/bao#BAO_0000466"/>
        <obo:IAO_0000115>Dot immunobinding assay (Dot Iba) is a simple and highly reproducible immunodiagnostic method. Antibody or antigen is dotted directly onto nitrocellulose membrane (NCM) discs. The diagnostic material to be checked can be incubated on this disc. Presence of antigen antibody complex in NCM discs can be directly demonstrated with enzyme-conjugated antiglobulins and substrate. Development of a purple-pink colored, insoluble substrate product in the NCM will be considered a positive result in the assay. This assay allows the processing of multiple specimens at a time.</obo:IAO_0000115>
    </owl:Class>
    


    <!-- http://www.bioassayontology.org/bao#BAO_0002416 -->

    <owl:Class rdf:about="http://www.bioassayontology.org/bao#BAO_0002416">
        <rdfs:label>checkerboard titration</rdfs:label>
        <rdfs:subClassOf rdf:resource="http://www.bioassayontology.org/bao#BAO_0002413"/>
        <obo:IAO_0000115>A checkerboard titration is a single experiment in which the concentration of the two components is varied in a way that will result in a pattern. This method is often used to optimize reagent concentrations and to measure susceptibility to microbes to various agents.</obo:IAO_0000115>
    </owl:Class>
    


    <!-- http://www.bioassayontology.org/bao#BAO_0002417 -->

    <owl:Class rdf:about="http://www.bioassayontology.org/bao#BAO_0002417">
        <rdfs:label>chemiluminescence-linked immunosorbent assay</rdfs:label>
        <rdfs:subClassOf rdf:resource="http://www.bioassayontology.org/bao#BAO_0000134"/>
    </owl:Class>
    


    <!-- http://www.bioassayontology.org/bao#BAO_0002418 -->

    <owl:Class rdf:about="http://www.bioassayontology.org/bao#BAO_0002418">
        <rdfs:label>dilution method</rdfs:label>
        <rdfs:subClassOf rdf:resource="http://www.bioassayontology.org/bao#BAO_0002413"/>
    </owl:Class>
    


    <!-- http://www.bioassayontology.org/bao#BAO_0002419 -->

    <owl:Class rdf:about="http://www.bioassayontology.org/bao#BAO_0002419">
        <rdfs:label>enzyme-linked immunosorbent spot assay</rdfs:label>
        <rdfs:subClassOf rdf:resource="http://www.bioassayontology.org/bao#BAO_0000134"/>
        <obo:IAO_0000115>The ELISPOT assay is based on, and was developed from a modified version of the ELISA immunoassay. ELISPOT assays were originally developed to enumerate B cells secreting antigen-specific antibodies, and have subsequently been adapted for various tasks, especially the identification and enumeration of cytokine-producing cells at the single cell level. Simply put, at appropriate conditions the ELISPOT assay allows visualization of the secretory product of individual activated or responding cells. Each spot that develops in the assay represents a single reactive cell. Thus, the ELISPOT assay provides both qualitative (type of immune protein) and quantitative (number of responding cells) information.</obo:IAO_0000115>
    </owl:Class>
    


    <!-- http://www.bioassayontology.org/bao#BAO_0002420 -->

    <owl:Class rdf:about="http://www.bioassayontology.org/bao#BAO_0002420">
        <rdfs:label>fluorescence-linked immunosorbent assay</rdfs:label>
        <rdfs:subClassOf rdf:resource="http://www.bioassayontology.org/bao#BAO_0000134"/>
        <obo:IAO_0000115>Fluorescence-linked immunosorbent assay (FLISA) is a technique where a fluorescent probe is used on an antibody of interest, which results in direct detecting fluorescence intensity instead of more complicated enzymatic reaction. Compared with the sandwich ELISA, FLISA has similar sensitivity and specificity, but it is much more rapid, economic and convenient.</obo:IAO_0000115>
    </owl:Class>
    


    <!-- http://www.bioassayontology.org/bao#BAO_0002421 -->

    <owl:Class rdf:about="http://www.bioassayontology.org/bao#BAO_0002421">
        <rdfs:label>sandwich ELISA</rdfs:label>
        <rdfs:subClassOf rdf:resource="http://www.bioassayontology.org/bao#BAO_0000134"/>
        <obo:IAO_0000115>The sandwich ELISA measures the amount of antigen between two layers of antibodies. The antigens to be measured must contain at least two antigenic sites, capable of binding to antibody, since at least two antibodies act in the sandwich. So sandwich assays are restricted to the quantitation of multivalent antigens such as proteins or polysaccharides. Sandwich ELISAs for quantitation of antigens are especially valuable when the concentration of antigens is low and/or they are contained in high concentrations of contaminating protein.</obo:IAO_0000115>
    </owl:Class>
    


    <!-- http://www.bioassayontology.org/bao#BAO_0002422 -->

    <owl:Class rdf:about="http://www.bioassayontology.org/bao#BAO_0002422">
        <rdfs:label>immunoblot</rdfs:label>
        <rdfs:subClassOf rdf:resource="http://www.bioassayontology.org/bao#BAO_0000466"/>
    </owl:Class>
    


    <!-- http://www.bioassayontology.org/bao#BAO_0002423 -->

    <owl:Class rdf:about="http://www.bioassayontology.org/bao#BAO_0002423">
        <rdfs:label>in-cell western assay</rdfs:label>
        <rdfs:subClassOf rdf:resource="http://www.bioassayontology.org/bao#BAO_0002422"/>
        <obo:IAO_0000115>The In-Cell Western Assay is an immunocytochemical assay that uses NIR fluorescence to detect and quantify proteins in fixed cells. Detecting proteins in their cellular context increases quantification precision. Proteins in fixed, cultured cells are detected directly in microplates, which yields higher throughput compared to Western blotting and eliminates typical Western blotting steps such as cell lysate preparation, electrophoresis, and membrane transfer. Using the In-Cell Western Assay kits, the cost per well for secondary screening is reduced to a fraction of the cost of typical western blots.</obo:IAO_0000115>
    </owl:Class>
    


    <!-- http://www.bioassayontology.org/bao#BAO_0002424 -->

    <owl:Class rdf:about="http://www.bioassayontology.org/bao#BAO_0002424">
        <rdfs:label>western blot</rdfs:label>
        <rdfs:subClassOf rdf:resource="http://www.bioassayontology.org/bao#BAO_0002422"/>
        <obo:IAO_0000115>The western blot (alternatively, protein immunoblot) is an analytical technique used to detect specific proteins in a given sample of tissue homogenate or extract. It uses gel electrophoresis to separate native or denatured proteins by the length of the polypeptide (denaturing conditions) or by the 3-D structure of the protein (native/ non-denaturing conditions). The proteins are then transferred to a membrane (typically nitrocellulose or PVDF), where they are probed (detected) using antibodies specific to the target protein.</obo:IAO_0000115>
    </owl:Class>
    


    <!-- http://www.bioassayontology.org/bao#BAO_0002425 -->

    <owl:Class rdf:about="http://www.bioassayontology.org/bao#BAO_0002425">
        <rdfs:label>immunolabeling method</rdfs:label>
        <rdfs:subClassOf rdf:resource="http://www.bioassayontology.org/bao#BAO_0002452"/>
        <obo:IAO_0000115>Immunolabeling is a means of localizing particular antigens within tissue. Immunolabeling is a methodological process where: 1) antibodies are used to identify antigens within an organism and 2) a tag (e.g. through fluorescence, gold beads, epitope tag, etc.) is added to a secondary antibody which binds to the primary antibody.</obo:IAO_0000115>
    </owl:Class>
    


    <!-- http://www.bioassayontology.org/bao#BAO_0002426 -->

    <owl:Class rdf:about="http://www.bioassayontology.org/bao#BAO_0002426">
        <rdfs:label>immunofluorescent labeling</rdfs:label>
        <rdfs:subClassOf rdf:resource="http://www.bioassayontology.org/bao#BAO_0002425"/>
        <obo:IAO_0000115>Immunofluorescence is the labeling of antibodies or antigens with fluorescent dyes.</obo:IAO_0000115>
    </owl:Class>
    


    <!-- http://www.bioassayontology.org/bao#BAO_0002427 -->

    <owl:Class rdf:about="http://www.bioassayontology.org/bao#BAO_0002427">
        <rdfs:label>immunogold labeling</rdfs:label>
        <rdfs:subClassOf rdf:resource="http://www.bioassayontology.org/bao#BAO_0002425"/>
        <obo:IAO_0000115>Immunolabeling method in which gold particles are conjugated to a primary or secondary antibody and used for identification of an antigen.</obo:IAO_0000115>
    </owl:Class>
    


    <!-- http://www.bioassayontology.org/bao#BAO_0002428 -->

    <owl:Class rdf:about="http://www.bioassayontology.org/bao#BAO_0002428">
        <rdfs:label>radioimmunoassay</rdfs:label>
        <rdfs:subClassOf rdf:resource="http://www.bioassayontology.org/bao#BAO_0000466"/>
    </owl:Class>
    


    <!-- http://www.bioassayontology.org/bao#BAO_0002429 -->

    <owl:Class rdf:about="http://www.bioassayontology.org/bao#BAO_0002429">
        <rdfs:label>assay supporting method</rdfs:label>
        <rdfs:subClassOf rdf:resource="http://www.bioassayontology.org/bao#BAO_0003028"/>
        <obo:IAO_0000115>Assay supporting methods describe the methods to prepare, generate or post-process the assay system or assay screening process.  Such methods include the sample preparation, labeling, data processing, etc., which are required to performing the assay, but do not constitute the actual assay (design method).</obo:IAO_0000115>
    </owl:Class>
    


    <!-- http://www.bioassayontology.org/bao#BAO_0002430 -->

    <owl:Class rdf:about="http://www.bioassayontology.org/bao#BAO_0002430">
        <rdfs:label>serial analysis of gene expression</rdfs:label>
        <rdfs:subClassOf rdf:resource="http://www.bioassayontology.org/bao#BAO_0002447"/>
        <obo:IAO_0000115>Serial analysis of gene expression (SAGE) is a technique used by molecular biologists to produce a snapshot of the messenger RNA population in a sample of interest in the form of small tags that correspond to fragments of those transcripts.</obo:IAO_0000115>
    </owl:Class>
    


    <!-- http://www.bioassayontology.org/bao#BAO_0002431 -->

    <owl:Class rdf:about="http://www.bioassayontology.org/bao#BAO_0002431">
        <rdfs:label>gene expression modulation method</rdfs:label>
        <rdfs:subClassOf rdf:resource="http://www.bioassayontology.org/bao#BAO_0002429"/>
    </owl:Class>
    


    <!-- http://www.bioassayontology.org/bao#BAO_0002432 -->

    <owl:Class rdf:about="http://www.bioassayontology.org/bao#BAO_0002432">
        <rdfs:label>gene knock in</rdfs:label>
        <rdfs:subClassOf rdf:resource="http://www.bioassayontology.org/bao#BAO_0002431"/>
        <obo:IAO_0000115>A Knock-in refers to a genetic engineering method that involves the insertion of a protein coding cDNA sequence at a particular locus in an organism&apos;s chromosome. The difference between knock-in technology and transgenic technology is that a knock-in involves a gene inserted into a specific locus, and is a &quot;targeted&quot; insertion.</obo:IAO_0000115>
    </owl:Class>
    


    <!-- http://www.bioassayontology.org/bao#BAO_0002433 -->

    <owl:Class rdf:about="http://www.bioassayontology.org/bao#BAO_0002433">
        <rdfs:label>gene knockdown</rdfs:label>
        <rdfs:subClassOf rdf:resource="http://www.bioassayontology.org/bao#BAO_0002431"/>
        <obo:IAO_0000115>Gene knockdown refers to techniques by which the expression of one or more of an organism&apos;s genes is reduced, either through genetic modification (a change in the DNA of one of the organism&apos;s chromosomes) or by treatment with a reagent such as a short DNA or RNA oligonucleotide with a sequence complementary to either an mRNA transcript or a gene.</obo:IAO_0000115>
    </owl:Class>
    


    <!-- http://www.bioassayontology.org/bao#BAO_0002434 -->

    <owl:Class rdf:about="http://www.bioassayontology.org/bao#BAO_0002434">
        <rdfs:label>gene knockdown by RNA interference</rdfs:label>
        <rdfs:subClassOf rdf:resource="http://www.bioassayontology.org/bao#BAO_0002433"/>
        <obo:IAO_0000115>Double-stranded RNA is synthesized with a sequence complementary to a gene of interest and introduced into a cell or organism, where it is recognized as exogenous genetic material and activates the RNAi pathway. Using this mechanism, researchers can cause a drastic decrease in the expression of a targeted gene.</obo:IAO_0000115>
    </owl:Class>
    


    <!-- http://www.bioassayontology.org/bao#BAO_0002435 -->

    <owl:Class rdf:about="http://www.bioassayontology.org/bao#BAO_0002435">
        <rdfs:label>gene knockdown by dsRNA transfection</rdfs:label>
        <rdfs:subClassOf rdf:resource="http://www.bioassayontology.org/bao#BAO_0002434"/>
    </owl:Class>
    


    <!-- http://www.bioassayontology.org/bao#BAO_0002436 -->

    <owl:Class rdf:about="http://www.bioassayontology.org/bao#BAO_0002436">
        <rdfs:label>gene knockdown by lentiviral shRNA transduction</rdfs:label>
        <rdfs:subClassOf rdf:resource="http://www.bioassayontology.org/bao#BAO_0002434"/>
    </owl:Class>
    


    <!-- http://www.bioassayontology.org/bao#BAO_0002437 -->

    <owl:Class rdf:about="http://www.bioassayontology.org/bao#BAO_0002437">
        <rdfs:label>gene knockdown by shRNA transfection</rdfs:label>
        <rdfs:subClassOf rdf:resource="http://www.bioassayontology.org/bao#BAO_0002434"/>
    </owl:Class>
    


    <!-- http://www.bioassayontology.org/bao#BAO_0002438 -->

    <owl:Class rdf:about="http://www.bioassayontology.org/bao#BAO_0002438">
        <rdfs:label>gene knockdown by siRNA transfection</rdfs:label>
        <rdfs:subClassOf rdf:resource="http://www.bioassayontology.org/bao#BAO_0002434"/>
    </owl:Class>
    


    <!-- http://www.bioassayontology.org/bao#BAO_0002439 -->

    <owl:Class rdf:about="http://www.bioassayontology.org/bao#BAO_0002439">
        <rdfs:label>gene knockdown by antisense RNA</rdfs:label>
        <rdfs:subClassOf rdf:resource="http://www.bioassayontology.org/bao#BAO_0002433"/>
        <obo:IAO_0000115>Antisense RNA is a single-stranded RNA that is complementary to a messenger RNA (mRNA) strand transcribed within a cell. Antisense RNA may be introduced into a cell to inhibit translation of a complementary mRNA by base pairing to it and physically obstructing the translation machinery.</obo:IAO_0000115>
    </owl:Class>
    


    <!-- http://www.bioassayontology.org/bao#BAO_0002440 -->

    <owl:Class rdf:about="http://www.bioassayontology.org/bao#BAO_0002440">
        <rdfs:label>gene knockdown by morpholino treatment</rdfs:label>
        <rdfs:subClassOf rdf:resource="http://www.bioassayontology.org/bao#BAO_0002433"/>
        <obo:IAO_0000115>Method for reducing gene expression using morpholinos. Morpholino oligomers are an antisense technology used to block access of other molecules to specific sequences within nucleic acid. Morpholinos block small (~25 base) regions of the base-pairing surfaces of ribonucleic acid (RNA).</obo:IAO_0000115>
    </owl:Class>
    


    <!-- http://www.bioassayontology.org/bao#BAO_0002441 -->

    <owl:Class rdf:about="http://www.bioassayontology.org/bao#BAO_0002441">
        <rdfs:label>gene knockout</rdfs:label>
        <rdfs:subClassOf rdf:resource="http://www.bioassayontology.org/bao#BAO_0002431"/>
        <obo:IAO_0000115>A gene knockout is a genetic technique in which an organism is engineered to carry genes that have been made inoperative (have been &quot;knocked out&quot; of the organism).</obo:IAO_0000115>
    </owl:Class>
    


    <!-- http://www.bioassayontology.org/bao#BAO_0002442 -->

    <owl:Class rdf:about="http://www.bioassayontology.org/bao#BAO_0002442">
        <rdfs:label>gene overexpression</rdfs:label>
        <rdfs:subClassOf rdf:resource="http://www.bioassayontology.org/bao#BAO_0002431"/>
        <obo:IAO_0000115>Gene overexpression refers to genetic techniques in which an organism or cell line is engineered to express increased levels of a gene.</obo:IAO_0000115>
    </owl:Class>
    


    <!-- http://www.bioassayontology.org/bao#BAO_0002443 -->

    <owl:Class rdf:about="http://www.bioassayontology.org/bao#BAO_0002443">
        <rdfs:label>gene overexpression by stable transfection</rdfs:label>
        <rdfs:subClassOf rdf:resource="http://www.bioassayontology.org/bao#BAO_0002442"/>
    </owl:Class>
    


    <!-- http://www.bioassayontology.org/bao#BAO_0002444 -->

    <owl:Class rdf:about="http://www.bioassayontology.org/bao#BAO_0002444">
        <rdfs:label>gene overexpression by transient transfection</rdfs:label>
        <rdfs:subClassOf rdf:resource="http://www.bioassayontology.org/bao#BAO_0002442"/>
    </owl:Class>
    


    <!-- http://www.bioassayontology.org/bao#BAO_0002445 -->

    <owl:Class rdf:about="http://www.bioassayontology.org/bao#BAO_0002445">
        <rdfs:label>genotyping method</rdfs:label>
        <rdfs:subClassOf rdf:resource="http://www.bioassayontology.org/bao#BAO_0002429"/>
    </owl:Class>
    


    <!-- http://www.bioassayontology.org/bao#BAO_0002446 -->

    <owl:Class rdf:about="http://www.bioassayontology.org/bao#BAO_0002446">
        <rdfs:label>nucleic acid hybridization-based method</rdfs:label>
        <rdfs:subClassOf rdf:resource="http://www.bioassayontology.org/bao#BAO_0002445"/>
    </owl:Class>
    


    <!-- http://www.bioassayontology.org/bao#BAO_0002447 -->

    <owl:Class rdf:about="http://www.bioassayontology.org/bao#BAO_0002447">
        <rdfs:label>nucleic acid sequencing method</rdfs:label>
        <rdfs:subClassOf rdf:resource="http://www.bioassayontology.org/bao#BAO_0002445"/>
        <rdfs:subClassOf rdf:resource="http://www.bioassayontology.org/bao#BAO_0003034"/>
    </owl:Class>
    


    <!-- http://www.bioassayontology.org/bao#BAO_0002448 -->

    <owl:Class rdf:about="http://www.bioassayontology.org/bao#BAO_0002448">
        <rdfs:label>restriction enzyme-based method</rdfs:label>
        <rdfs:subClassOf rdf:resource="http://www.bioassayontology.org/bao#BAO_0002445"/>
    </owl:Class>
    


    <!-- http://www.bioassayontology.org/bao#BAO_0002449 -->

    <owl:Class rdf:about="http://www.bioassayontology.org/bao#BAO_0002449">
        <rdfs:label>single nucleotide polymorphism genotyping</rdfs:label>
        <rdfs:subClassOf rdf:resource="http://www.bioassayontology.org/bao#BAO_0002445"/>
    </owl:Class>
    


    <!-- http://www.bioassayontology.org/bao#BAO_0002450 -->

    <owl:Class rdf:about="http://www.bioassayontology.org/bao#BAO_0002450">
        <rdfs:label>nucleic acid amplification method</rdfs:label>
        <rdfs:subClassOf rdf:resource="http://www.bioassayontology.org/bao#BAO_0002445"/>
        <rdfs:subClassOf rdf:resource="http://www.bioassayontology.org/bao#BAO_0003034"/>
        <obo:IAO_0000115>A method that uses purified enzymes to isolate and then replicate specific nucleic acids to levels where they can be detected. Examples are PCR, TMA, NASBA, etc.</obo:IAO_0000115>
    </owl:Class>
    


    <!-- http://www.bioassayontology.org/bao#BAO_0002451 -->

    <owl:Class rdf:about="http://www.bioassayontology.org/bao#BAO_0002451">
        <rdfs:label>chromosome mapping</rdfs:label>
        <rdfs:subClassOf rdf:resource="http://www.bioassayontology.org/bao#BAO_0002445"/>
        <obo:IAO_0000115>Mapping is the construction of a series of chromosome descriptions that depict the position and spacing of unique, identifiable biochemical landmarks, including some genes, that occur on the DNA of chromosomes.</obo:IAO_0000115>
    </owl:Class>
    


    <!-- http://www.bioassayontology.org/bao#BAO_0002452 -->

    <owl:Class rdf:about="http://www.bioassayontology.org/bao#BAO_0002452">
        <rdfs:label>labeling method</rdfs:label>
        <rdfs:subClassOf rdf:resource="http://www.bioassayontology.org/bao#BAO_0002429"/>
    </owl:Class>
    


    <!-- http://www.bioassayontology.org/bao#BAO_0002453 -->

    <owl:Class rdf:about="http://www.bioassayontology.org/bao#BAO_0002453">
        <rdfs:label>colorimetric labeling method</rdfs:label>
        <rdfs:subClassOf rdf:resource="http://www.bioassayontology.org/bao#BAO_0002452"/>
    </owl:Class>
    


    <!-- http://www.bioassayontology.org/bao#BAO_0002454 -->

    <owl:Class rdf:about="http://www.bioassayontology.org/bao#BAO_0002454">
        <rdfs:label>volumetric titration</rdfs:label>
        <rdfs:subClassOf rdf:resource="http://www.bioassayontology.org/bao#BAO_0002413"/>
        <obo:IAO_0000115>Method in which the amount of a substance is determined by measuring the volume of a second substance that combines or reacts with the first in known proportions.</obo:IAO_0000115>
    </owl:Class>
    


    <!-- http://www.bioassayontology.org/bao#BAO_0002455 -->

    <owl:Class rdf:about="http://www.bioassayontology.org/bao#BAO_0002455">
        <rdfs:label>colorimetric cell staining method</rdfs:label>
        <rdfs:subClassOf rdf:resource="http://www.bioassayontology.org/bao#BAO_0002453"/>
    </owl:Class>
    


    <!-- http://www.bioassayontology.org/bao#BAO_0002456 -->

    <owl:Class rdf:about="http://www.bioassayontology.org/bao#BAO_0002456">
        <rdfs:label>MTS reduction assay</rdfs:label>
        <rdfs:subClassOf rdf:resource="http://www.bioassayontology.org/bao#BAO_0002455"/>
        <obo:IAO_0000115>The the MTS assay is a laboratory test and a standard colorimetric assay (an assay which measures changes in color) for measuring the activity of enzymes that reduce MTS + PMS to formazan, giving a purple color. MTS (3-(4,5-dimethylthiazol-2-yl)-5-(3-carboxymethoxyphenyl)-2-(4-sulfophenyl)-2H-tetrazolium), in the presence of phenazine methosulfate (PMS), produces a water-soluble formazan product that has an absorbance maximum at 490-500 nm in phosphate-buffered saline. It is advantageous over MTT in that (1) the reagents MTS + PMS are reduced more efficiently than MTT, and (2) the product is water soluble, decreasing toxicity to cells seen with an insoluble product.</obo:IAO_0000115>
    </owl:Class>
    


    <!-- http://www.bioassayontology.org/bao#BAO_0002457 -->

    <owl:Class rdf:about="http://www.bioassayontology.org/bao#BAO_0002457">
        <rdfs:label>MTT reduction assay</rdfs:label>
        <rdfs:subClassOf rdf:resource="http://www.bioassayontology.org/bao#BAO_0002455"/>
        <obo:IAO_0000115>The MTT assay is a colorimetric assay that relies on the enzymatic reduction of
a yellow tetrazolium salt, 3-(4, 5-dimethylthiazol-2-yl)-2, 5-diphenyltetrazolium bromide (MTT), which forms a purple formazan crystal in metabolically active cells.
The formazan can then be solubilized producing a concentration dependent colorimetric signal at 570 nm proportional to the cell number and activity.</obo:IAO_0000115>
    </owl:Class>
    


    <!-- http://www.bioassayontology.org/bao#BAO_0002458 -->

    <owl:Class rdf:about="http://www.bioassayontology.org/bao#BAO_0002458">
        <rdfs:label>XTT reduction assay</rdfs:label>
        <rdfs:subClassOf rdf:resource="http://www.bioassayontology.org/bao#BAO_0002455"/>
        <obo:IAO_0000115>The XTT Cell Proliferation Assay is a colorimetric assay system which measures the reduction of a tetrazolium component (XTT) into soluble formazan product by the mitochondria of viable cells. The samples are read using an ELISA plate reader at a wavelength of 450nm. The amount of color produced is directly proportional to the number of viable cells.</obo:IAO_0000115>
    </owl:Class>
    


    <!-- http://www.bioassayontology.org/bao#BAO_0002459 -->

    <owl:Class rdf:about="http://www.bioassayontology.org/bao#BAO_0002459">
        <rdfs:label>resazurin reduction assay</rdfs:label>
        <rdfs:subClassOf rdf:resource="http://www.bioassayontology.org/bao#BAO_0002455"/>
        <obo:IAO_0000115>For spectrophotometric measurement of metabolic activity of living cells. Absorbance of converted dye is measured at a wavelength of 600 nm. Bioreduction of the dye reduces the amount of its oxidized form (blue) and concomitantly increases the fluorescent intermediate (red).</obo:IAO_0000115>
    </owl:Class>
    


    <!-- http://www.bioassayontology.org/bao#BAO_0002460 -->

    <owl:Class rdf:about="http://www.bioassayontology.org/bao#BAO_0002460">
        <rdfs:label>sulforhodamine B staining</rdfs:label>
        <rdfs:subClassOf rdf:resource="http://www.bioassayontology.org/bao#BAO_0002455"/>
        <rdfs:subClassOf rdf:resource="http://www.bioassayontology.org/bao#BAO_0002462"/>
        <obo:IAO_0000115>The sulforhodamine B (SRB) assay is used for cell density determination, based on the measurement of cellular protein content.</obo:IAO_0000115>
    </owl:Class>
    


    <!-- http://www.bioassayontology.org/bao#BAO_0002461 -->

    <owl:Class rdf:about="http://www.bioassayontology.org/bao#BAO_0002461">
        <rdfs:label>trypan blue cell staining</rdfs:label>
        <rdfs:subClassOf rdf:resource="http://www.bioassayontology.org/bao#BAO_0002455"/>
        <rdfs:subClassOf rdf:resource="http://www.bioassayontology.org/bao#BAO_0002481"/>
    </owl:Class>
    


    <!-- http://www.bioassayontology.org/bao#BAO_0002462 -->

    <owl:Class rdf:about="http://www.bioassayontology.org/bao#BAO_0002462">
        <rdfs:label>colorimetric protein staining method</rdfs:label>
        <rdfs:subClassOf rdf:resource="http://www.bioassayontology.org/bao#BAO_0002453"/>
    </owl:Class>
    


    <!-- http://www.bioassayontology.org/bao#BAO_0002463 -->

    <owl:Class rdf:about="http://www.bioassayontology.org/bao#BAO_0002463">
        <rdfs:label>Bradford protein assay</rdfs:label>
        <rdfs:subClassOf rdf:resource="http://www.bioassayontology.org/bao#BAO_0002462"/>
        <obo:IAO_0000115>The Bradford assay, a colorimetric protein assay, is based on an absorbance shift in the dye Coomassie when the previously red form coomassie reagent changes and stabilizes into coomassie blue by the binding of protein.</obo:IAO_0000115>
    </owl:Class>
    


    <!-- http://www.bioassayontology.org/bao#BAO_0002464 -->

    <owl:Class rdf:about="http://www.bioassayontology.org/bao#BAO_0002464">
        <rdfs:label>Coomassie dye protein staining</rdfs:label>
        <rdfs:subClassOf rdf:resource="http://www.bioassayontology.org/bao#BAO_0002462"/>
        <obo:IAO_0000115>Coomassie dyes (also known as Coomassie Brilliant Dyes) are a family of dyes commonly used to stain proteins in sodium dodecyl sulfate and blue native polyacrylamide gel electrophoresis (SDS-PAGE and BN-PAGE, respectively) gels.</obo:IAO_0000115>
    </owl:Class>
    


    <!-- http://www.bioassayontology.org/bao#BAO_0002465 -->

    <owl:Class rdf:about="http://www.bioassayontology.org/bao#BAO_0002465">
        <rdfs:label>Lowry assay</rdfs:label>
        <rdfs:subClassOf rdf:resource="http://www.bioassayontology.org/bao#BAO_0002462"/>
        <obo:IAO_0000115>The Lowry protein assay is a biochemical assay for determining the total level of protein in a solution. The total protein concentration is exhibited by a color change of the sample solution in proportion to protein concentration, which can then be measured using colorimetric techniques.</obo:IAO_0000115>
    </owl:Class>
    


    <!-- http://www.bioassayontology.org/bao#BAO_0002466 -->

    <owl:Class rdf:about="http://www.bioassayontology.org/bao#BAO_0002466">
        <rdfs:label>Ponceau S protein staining</rdfs:label>
        <rdfs:subClassOf rdf:resource="http://www.bioassayontology.org/bao#BAO_0002462"/>
        <obo:IAO_0000115>Ponceau S, Acid Red 112, or C.I. 27195 is a sodium salt of a diazo dye that may be used to prepare a stain for rapid reversible detection of protein bands on nitrocellulose or PVDF membranes (Western blotting), as well as on cellulose acetate membranes. A Ponceau S stain is easily reversed with water washes, facilitating subsequent immunological detection.</obo:IAO_0000115>
    </owl:Class>
    


    <!-- http://www.bioassayontology.org/bao#BAO_0002467 -->

    <owl:Class rdf:about="http://www.bioassayontology.org/bao#BAO_0002467">
        <rdfs:label>bicinchoninic acid assay</rdfs:label>
        <rdfs:subClassOf rdf:resource="http://www.bioassayontology.org/bao#BAO_0002462"/>
        <obo:IAO_0000115>The bicinchoninic acid assay (also known as the BCA assay or Smith assay) is a biochemical assay for determining the total level of protein in a solution, similar to Lowry protein assay, Bradford protein assay or biuret reagent. The total protein concentration is exhibited by a color change of the sample solution from green to purple in proportion to protein concentration, which can then be measured using colorimetric techniques.</obo:IAO_0000115>
    </owl:Class>
    


    <!-- http://www.bioassayontology.org/bao#BAO_0002468 -->

    <owl:Class rdf:about="http://www.bioassayontology.org/bao#BAO_0002468">
        <rdfs:label>crystal violet staining</rdfs:label>
        <rdfs:subClassOf rdf:resource="http://www.bioassayontology.org/bao#BAO_0002453"/>
        <obo:IAO_0000115>Crystal violet is a dye derived from gentian violet that is used as a general biological stain and an acid-base indicator.</obo:IAO_0000115>
    </owl:Class>
    


    <!-- http://www.bioassayontology.org/bao#BAO_0002469 -->

    <owl:Class rdf:about="http://www.bioassayontology.org/bao#BAO_0002469">
        <rdfs:label>fluorescent labeling method</rdfs:label>
        <rdfs:subClassOf rdf:resource="http://www.bioassayontology.org/bao#BAO_0002452"/>
    </owl:Class>
    


    <!-- http://www.bioassayontology.org/bao#BAO_0002470 -->

    <owl:Class rdf:about="http://www.bioassayontology.org/bao#BAO_0002470">
        <rdfs:label>fluorescent DNA hybridization probe method</rdfs:label>
        <rdfs:subClassOf rdf:resource="http://www.bioassayontology.org/bao#BAO_0002469"/>
    </owl:Class>
    


    <!-- http://www.bioassayontology.org/bao#BAO_0002471 -->

    <owl:Class rdf:about="http://www.bioassayontology.org/bao#BAO_0002471">
        <rdfs:label>fluorescent DNA hydrolysis probe method</rdfs:label>
        <rdfs:subClassOf rdf:resource="http://www.bioassayontology.org/bao#BAO_0002470"/>
    </owl:Class>
    


    <!-- http://www.bioassayontology.org/bao#BAO_0002472 -->

    <owl:Class rdf:about="http://www.bioassayontology.org/bao#BAO_0002472">
        <rdfs:label>fluorescent DNA intercalation method</rdfs:label>
        <rdfs:subClassOf rdf:resource="http://www.bioassayontology.org/bao#BAO_0002469"/>
    </owl:Class>
    


    <!-- http://www.bioassayontology.org/bao#BAO_0002473 -->

    <owl:Class rdf:about="http://www.bioassayontology.org/bao#BAO_0002473">
        <rdfs:label>SYBR Green I DNA staining</rdfs:label>
        <rdfs:subClassOf rdf:resource="http://www.bioassayontology.org/bao#BAO_0002472"/>
        <obo:IAO_0000115>A technique for DNA detection using SYBR Green 1 stain.The fluorescence intensity of SYBR Green is enhanced over 100-fold on binding to DNA which results in bright fluorescent DNA bands against a very dark background. Using a Dark Reader transilluminator, it is possible to detect less than 100 pg of SYBR Green-stained DNA by eye and tens of picograms using a CCD system.</obo:IAO_0000115>
    </owl:Class>
    


    <!-- http://www.bioassayontology.org/bao#BAO_0002474 -->

    <owl:Class rdf:about="http://www.bioassayontology.org/bao#BAO_0002474">
        <rdfs:label>ethidium bromide DNA staining</rdfs:label>
        <rdfs:subClassOf rdf:resource="http://www.bioassayontology.org/bao#BAO_0002472"/>
        <obo:IAO_0000115>Ethidium bromide is an intercalating agent used as a fluorescent tag (nucleic acid stain) in molecular biology laboratories for various techniques. When exposed to ultraviolet light, it will fluoresce with an orange colour, intensifying almost 20-fold after binding to DNA.</obo:IAO_0000115>
    </owl:Class>
    


    <!-- http://www.bioassayontology.org/bao#BAO_0002475 -->

    <owl:Class rdf:about="http://www.bioassayontology.org/bao#BAO_0002475">
        <rdfs:label>fluorescent intercalator displacement</rdfs:label>
        <rdfs:subClassOf rdf:resource="http://www.bioassayontology.org/bao#BAO_0002472"/>
        <obo:IAO_0000115>The assay utilizes the displacement of ethidium bromide (or thiazole orange) from hairpin deoxyoligonucleotides.</obo:IAO_0000115>
    </owl:Class>
    


    <!-- http://www.bioassayontology.org/bao#BAO_0002476 -->

    <owl:Class rdf:about="http://www.bioassayontology.org/bao#BAO_0002476">
        <rdfs:label>propidium iodide DNA staining</rdfs:label>
        <rdfs:subClassOf rdf:resource="http://www.bioassayontology.org/bao#BAO_0002472"/>
        <obo:IAO_0000115>Propidium iodide (or PI) is an intercalating agent and a fluorescent molecule with a molecular mass of 668.4 Da that can be used to stain DNA. When excited by 488 nm of laser light, it can be detected with 562-588 nm band pass filter.</obo:IAO_0000115>
    </owl:Class>
    


    <!-- http://www.bioassayontology.org/bao#BAO_0002477 -->

    <owl:Class rdf:about="http://www.bioassayontology.org/bao#BAO_0002477">
        <rdfs:label>fluorescent dye transfer</rdfs:label>
        <rdfs:subClassOf rdf:resource="http://www.bioassayontology.org/bao#BAO_0002469"/>
    </owl:Class>
    


    <!-- http://www.bioassayontology.org/bao#BAO_0002478 -->

    <owl:Class rdf:about="http://www.bioassayontology.org/bao#BAO_0002478">
        <rdfs:label>isotope labeling method</rdfs:label>
        <rdfs:subClassOf rdf:resource="http://www.bioassayontology.org/bao#BAO_0002452"/>
    </owl:Class>
    


    <!-- http://www.bioassayontology.org/bao#BAO_0002479 -->

    <owl:Class rdf:about="http://www.bioassayontology.org/bao#BAO_0002479">
        <rdfs:label>photoaffinity labeling</rdfs:label>
        <rdfs:subClassOf rdf:resource="http://www.bioassayontology.org/bao#BAO_0002452"/>
        <obo:IAO_0000115>A technique of attaching a label to the active site of a large molecule and especially a protein by using a molecule which binds loosely and reversibly to the large molecule&apos;s active site and which has an inactive part that can be converted by photolysis to a highly reactive form causing the complex of the large substrate molecule and the loosely attached label to bind more permanently.</obo:IAO_0000115>
    </owl:Class>
    


    <!-- http://www.bioassayontology.org/bao#BAO_0002480 -->

    <owl:Class rdf:about="http://www.bioassayontology.org/bao#BAO_0002480">
        <rdfs:label>vital dye staining</rdfs:label>
        <rdfs:subClassOf rdf:resource="http://www.bioassayontology.org/bao#BAO_0002452"/>
        <obo:IAO_0000115>Method that employs a stain that is capable of entering and staining a living cell without causing an injury.</obo:IAO_0000115>
    </owl:Class>
    


    <!-- http://www.bioassayontology.org/bao#BAO_0002481 -->

    <owl:Class rdf:about="http://www.bioassayontology.org/bao#BAO_0002481">
        <rdfs:label>dye exclusion method</rdfs:label>
        <rdfs:subClassOf rdf:resource="http://www.bioassayontology.org/bao#BAO_0002480"/>
        <obo:IAO_0000115>Dye staining method in which the dye is excluded from particular cells, usually due to the presence of an intact plasma membrane.</obo:IAO_0000115>
    </owl:Class>
    


    <!-- http://www.bioassayontology.org/bao#BAO_0002482 -->

    <owl:Class rdf:about="http://www.bioassayontology.org/bao#BAO_0002482">
        <rdfs:label>propidium iodide exclusion</rdfs:label>
        <rdfs:subClassOf rdf:resource="http://www.bioassayontology.org/bao#BAO_0002481"/>
        <obo:IAO_0000115>Dye uptake assays using neutral red, trypan blue and fluorescent compounds such as propidium iodide are traditional methods to assess cell viability and membrane damage. Trypan blue and fluorescent compounds such as propidium iodide are excluded by healthy, functional cell membranes but are able to traverse damaged cell membranes thereby preferentially staining dead cells.</obo:IAO_0000115>
    </owl:Class>
    


    <!-- http://www.bioassayontology.org/bao#BAO_0002483 -->

    <owl:Class rdf:about="http://www.bioassayontology.org/bao#BAO_0002483">
        <rdfs:label>vital staining of cells</rdfs:label>
        <rdfs:subClassOf rdf:resource="http://www.bioassayontology.org/bao#BAO_0002480"/>
    </owl:Class>
    


    <!-- http://www.bioassayontology.org/bao#BAO_0002484 -->

    <owl:Class rdf:about="http://www.bioassayontology.org/bao#BAO_0002484">
        <rdfs:label>vital staining of organelles</rdfs:label>
        <rdfs:subClassOf rdf:resource="http://www.bioassayontology.org/bao#BAO_0002480"/>
    </owl:Class>
    


    <!-- http://www.bioassayontology.org/bao#BAO_0002485 -->

    <owl:Class rdf:about="http://www.bioassayontology.org/bao#BAO_0002485">
        <rdfs:label>reconstitution method</rdfs:label>
        <rdfs:subClassOf rdf:resource="http://www.bioassayontology.org/bao#BAO_0002429"/>
    </owl:Class>
    


    <!-- http://www.bioassayontology.org/bao#BAO_0002486 -->

    <owl:Class rdf:about="http://www.bioassayontology.org/bao#BAO_0002486">
        <rdfs:label>complementation method</rdfs:label>
        <rdfs:subClassOf rdf:resource="http://www.bioassayontology.org/bao#BAO_0002485"/>
    </owl:Class>
    


    <!-- http://www.bioassayontology.org/bao#BAO_0002487 -->

    <owl:Class rdf:about="http://www.bioassayontology.org/bao#BAO_0002487">
        <rdfs:label>chemical complementation</rdfs:label>
        <rdfs:subClassOf rdf:resource="http://www.bioassayontology.org/bao#BAO_0002486"/>
    </owl:Class>
    


    <!-- http://www.bioassayontology.org/bao#BAO_0002488 -->

    <owl:Class rdf:about="http://www.bioassayontology.org/bao#BAO_0002488">
        <rdfs:label>genetic complementation</rdfs:label>
        <rdfs:subClassOf rdf:resource="http://www.bioassayontology.org/bao#BAO_0002486"/>
    </owl:Class>
    


    <!-- http://www.bioassayontology.org/bao#BAO_0002489 -->

    <owl:Class rdf:about="http://www.bioassayontology.org/bao#BAO_0002489">
        <rdfs:label>hybrid screening</rdfs:label>
        <rdfs:subClassOf rdf:resource="http://www.bioassayontology.org/bao#BAO_0002488"/>
        <obo:IAO_0000115>Refers to variations on the two-hybrid technique, which measures activation of a reporter gene caused by binding between fusion proteins or other molecular entities.</obo:IAO_0000115>
    </owl:Class>
    


    <!-- http://www.bioassayontology.org/bao#BAO_0002490 -->

    <owl:Class rdf:about="http://www.bioassayontology.org/bao#BAO_0002490">
        <rdfs:label>one-hybrid assay</rdfs:label>
        <rdfs:subClassOf rdf:resource="http://www.bioassayontology.org/bao#BAO_0002489"/>
        <obo:IAO_0000115>The one-hybrid variation of the hybrid screening technique is designed to investigate protein-DNA interactions and uses a single fusion protein in which the AD is linked directly to the binding domain.</obo:IAO_0000115>
    </owl:Class>
    


    <!-- http://www.bioassayontology.org/bao#BAO_0002491 -->

    <owl:Class rdf:about="http://www.bioassayontology.org/bao#BAO_0002491">
        <rdfs:label>three-hybrid assay</rdfs:label>
        <rdfs:subClassOf rdf:resource="http://www.bioassayontology.org/bao#BAO_0002489"/>
        <obo:IAO_0000115>RNA-protein interactions have been investigated through a three-hybrid variation of the two-hybrid technique. In this case, a hybrid RNA molecule serves to adjoin together the two protein fusion domains which are not intended to interact with each other but rather the intermediary RNA molecule (through their RNA-binding domains).</obo:IAO_0000115>
    </owl:Class>
    


    <!-- http://www.bioassayontology.org/bao#BAO_0002492 -->

    <owl:Class rdf:about="http://www.bioassayontology.org/bao#BAO_0002492">
        <rdfs:label>two-hybrid assay</rdfs:label>
        <rdfs:subClassOf rdf:resource="http://www.bioassayontology.org/bao#BAO_0002489"/>
        <obo:IAO_0000115>A molecular biology technique used to discover protein-protein interactions and protein-DNA interactions by testing for physical interactions (such as binding) between two proteins or a single protein and a DNA molecule, respectively.

The premise behind the test is the activation of downstream reporter gene(s) by the binding of a transcription factor onto an upstream activating sequence (UAS). For two-hybrid screening, the transcription factor is split into two separate fragments, called the binding domain (BD) and activating domain (AD). The BD is the domain responsible for binding to the UAS and the AD is the domain responsible for the activation of transcription.</obo:IAO_0000115>
    </owl:Class>
    


    <!-- http://www.bioassayontology.org/bao#BAO_0002493 -->

    <owl:Class rdf:about="http://www.bioassayontology.org/bao#BAO_0002493">
        <rdfs:label>mammalian two-hybrid assay</rdfs:label>
        <rdfs:subClassOf rdf:resource="http://www.bioassayontology.org/bao#BAO_0002492"/>
        <obo:IAO_0000115>Two-hybrid assay performed in mammalian cells.</obo:IAO_0000115>
    </owl:Class>
    


    <!-- http://www.bioassayontology.org/bao#BAO_0002494 -->

    <owl:Class rdf:about="http://www.bioassayontology.org/bao#BAO_0002494">
        <rdfs:label>yeast two-hybrid assay</rdfs:label>
        <rdfs:subClassOf rdf:resource="http://www.bioassayontology.org/bao#BAO_0002492"/>
        <obo:IAO_0000115>Two-hybrid assay performed using yeast.</obo:IAO_0000115>
    </owl:Class>
    


    <!-- http://www.bioassayontology.org/bao#BAO_0002495 -->

    <owl:Class rdf:about="http://www.bioassayontology.org/bao#BAO_0002495">
        <rdfs:label>protein complementation</rdfs:label>
        <rdfs:subClassOf rdf:resource="http://www.bioassayontology.org/bao#BAO_0002486"/>
    </owl:Class>
    


    <!-- http://www.bioassayontology.org/bao#BAO_0002496 -->

    <owl:Class rdf:about="http://www.bioassayontology.org/bao#BAO_0002496">
        <rdfs:label>enzyme complementation</rdfs:label>
        <rdfs:subClassOf rdf:resource="http://www.bioassayontology.org/bao#BAO_0002495"/>
    </owl:Class>
    


    <!-- http://www.bioassayontology.org/bao#BAO_0002497 -->

    <owl:Class rdf:about="http://www.bioassayontology.org/bao#BAO_0002497">
        <rdfs:label>enzyme fragment complementation</rdfs:label>
        <rdfs:subClassOf rdf:resource="http://www.bioassayontology.org/bao#BAO_0002496"/>
    </owl:Class>
    


    <!-- http://www.bioassayontology.org/bao#BAO_0002498 -->

    <owl:Class rdf:about="http://www.bioassayontology.org/bao#BAO_0002498">
        <rdfs:label>liposome reconstitution</rdfs:label>
        <rdfs:subClassOf rdf:resource="http://www.bioassayontology.org/bao#BAO_0002485"/>
    </owl:Class>
    


    <!-- http://www.bioassayontology.org/bao#BAO_0002499 -->

    <owl:Class rdf:about="http://www.bioassayontology.org/bao#BAO_0002499">
        <rdfs:label>parallel artificial membrane permeation assay</rdfs:label>
        <rdfs:subClassOf rdf:resource="http://www.bioassayontology.org/bao#BAO_0002485"/>
    </owl:Class>
    


    <!-- http://www.bioassayontology.org/bao#BAO_0002500 -->

    <owl:Class rdf:about="http://www.bioassayontology.org/bao#BAO_0002500">
        <rdfs:label>separation method</rdfs:label>
        <rdfs:subClassOf rdf:resource="http://www.bioassayontology.org/bao#BAO_0002429"/>
    </owl:Class>
    


    <!-- http://www.bioassayontology.org/bao#BAO_0002501 -->

    <owl:Class rdf:about="http://www.bioassayontology.org/bao#BAO_0002501">
        <rdfs:label>affinity selection</rdfs:label>
        <rdfs:subClassOf rdf:resource="http://www.bioassayontology.org/bao#BAO_0002500"/>
    </owl:Class>
    


    <!-- http://www.bioassayontology.org/bao#BAO_0002502 -->

    <owl:Class rdf:about="http://www.bioassayontology.org/bao#BAO_0002502">
        <rdfs:label>antibody-based separation method</rdfs:label>
        <rdfs:subClassOf rdf:resource="http://www.bioassayontology.org/bao#BAO_0002500"/>
    </owl:Class>
    


    <!-- http://www.bioassayontology.org/bao#BAO_0002503 -->

    <owl:Class rdf:about="http://www.bioassayontology.org/bao#BAO_0002503">
        <rdfs:label>immunocapture</rdfs:label>
        <rdfs:subClassOf rdf:resource="http://www.bioassayontology.org/bao#BAO_0002502"/>
        <obo:IAO_0000115>using capture antibodies which are able to isolate large enzyme complexes in the their fully intact, fully active states from small samples of tissue or cells.</obo:IAO_0000115>
    </owl:Class>
    


    <!-- http://www.bioassayontology.org/bao#BAO_0002504 -->

    <owl:Class rdf:about="http://www.bioassayontology.org/bao#BAO_0002504">
        <rdfs:label>immunochromatography</rdfs:label>
        <rdfs:subClassOf rdf:resource="http://www.bioassayontology.org/bao#BAO_0002502"/>
        <obo:IAO_0000115>Test based on a strip of paper coated with an immobilized antibody specific for an antigen that is characteristic of a disease. Samples conjugated to a second antibody (which allows chromogenic detection) can be applied to the paper strip and results visualized in less than 10 minutes. By using multiple antigens at different positions on the strip, multiple diseases can be screened for in one sample.</obo:IAO_0000115>
    </owl:Class>
    


    <!-- http://www.bioassayontology.org/bao#BAO_0002505 -->

    <owl:Class rdf:about="http://www.bioassayontology.org/bao#BAO_0002505">
        <rdfs:label>immunodepletion</rdfs:label>
        <rdfs:subClassOf rdf:resource="http://www.bioassayontology.org/bao#BAO_0002502"/>
        <obo:IAO_0000115>The removal of certain proteins by the use of antibodies.</obo:IAO_0000115>
    </owl:Class>
    


    <!-- http://www.bioassayontology.org/bao#BAO_0002507 -->

    <owl:Class rdf:about="http://www.bioassayontology.org/bao#BAO_0002507">
        <rdfs:label>immunomagnetic separation method</rdfs:label>
        <rdfs:subClassOf rdf:resource="http://www.bioassayontology.org/bao#BAO_0002502"/>
    </owl:Class>
    


    <!-- http://www.bioassayontology.org/bao#BAO_0002508 -->

    <owl:Class rdf:about="http://www.bioassayontology.org/bao#BAO_0002508">
        <rdfs:label>immunoprecipitation</rdfs:label>
        <rdfs:subClassOf rdf:resource="http://www.bioassayontology.org/bao#BAO_0002502"/>
        <obo:IAO_0000115>It is the technique of precipitating a protein antigen out of solution using an antibody that specifically binds to that particular protein. This process can be used to isolate and concentrate a particular protein from a sample containing many thousands of different proteins. Immunoprecipitation requires that the antibody be coupled to a solid substrate at some point in the procedure.</obo:IAO_0000115>
    </owl:Class>
    


    <!-- http://www.bioassayontology.org/bao#BAO_0002509 -->

    <owl:Class rdf:about="http://www.bioassayontology.org/bao#BAO_0002509">
        <rdfs:label>cell separation method</rdfs:label>
        <rdfs:subClassOf rdf:resource="http://www.bioassayontology.org/bao#BAO_0002500"/>
    </owl:Class>
    


    <!-- http://www.bioassayontology.org/bao#BAO_0002591 -->

    <owl:Class rdf:about="http://www.bioassayontology.org/bao#BAO_0002591">
        <rdfs:label>chaperone coupled enzyme activity measurement method</rdfs:label>
        <rdfs:subClassOf rdf:resource="http://www.bioassayontology.org/bao#BAO_0000142"/>
        <rdfs:comment>The effect of a perturbagen on an enzyme activity is coupled to a secondary signal. The activity of an enzyme, e.g. luciferase is coupled to the effect of perturbagen upon the function of a chaperone, e.g. Hsp90, as denatured luciferase could serve as a substrate for Hsp90 mediated refolding.</rdfs:comment>
    </owl:Class>
    


    <!-- http://www.bioassayontology.org/bao#BAO_0002592 -->

    <owl:Class rdf:about="http://www.bioassayontology.org/bao#BAO_0002592">
        <rdfs:label>protease coupled enzyme activity measurement method</rdfs:label>
        <rdfs:subClassOf rdf:resource="http://www.bioassayontology.org/bao#BAO_0000142"/>
        <rdfs:comment>The effect of a perturbagen on an enzyme activity is coupled to a secondary signal. The activity of an enzyme, e.g. phospholipase A2 is dependent on the effect of perturbagen upon the function a protease, e.g. ubiquitin-specific protease-2.</rdfs:comment>
    </owl:Class>
    


    <!-- http://www.bioassayontology.org/bao#BAO_0002593 -->

    <owl:Class rdf:about="http://www.bioassayontology.org/bao#BAO_0002593">
        <rdfs:label>substrate coupled enzyme activity measurement method</rdfs:label>
        <rdfs:subClassOf rdf:resource="http://www.bioassayontology.org/bao#BAO_0000142"/>
        <rdfs:comment>The effect of a perturbagen on an enzyme activity is coupled to a secondary signal. The activity of an enzyme, e.g. luciferase is limited by the availability of one of its substrates (ATP or luciferin), which is coupled to the activity of another enzyme, e.g. a kinase or Cytochrome P450.</rdfs:comment>
    </owl:Class>
    


    <!-- http://www.bioassayontology.org/bao#BAO_0002594 -->

    <owl:Class rdf:about="http://www.bioassayontology.org/bao#BAO_0002594">
        <rdfs:label>ATP coupled enzyme activity measurement method</rdfs:label>
        <rdfs:subClassOf rdf:resource="http://www.bioassayontology.org/bao#BAO_0002593"/>
        <rdfs:comment>The effect of a perturbagen on an enzyme activity is coupled to a secondary signal. The activity of an enzyme, e.g. luciferase is limited by the availability of one of its substrates, namely, ATP, which is coupled to the activity of another enzyme, e.g. a kinase, ATPase, etc.</rdfs:comment>
    </owl:Class>
    


    <!-- http://www.bioassayontology.org/bao#BAO_0002595 -->

    <owl:Class rdf:about="http://www.bioassayontology.org/bao#BAO_0002595">
        <rdfs:label>luciferin coupled enzyme activity measurement method</rdfs:label>
        <rdfs:subClassOf rdf:resource="http://www.bioassayontology.org/bao#BAO_0002593"/>
        <rdfs:comment>The effect of a perturbagen on an enzyme activity is coupled to a secondary signal. The activity of an enzyme, e.g. luciferase is limited by the availability of one of its substrates, namely, luciferin, which is coupled to the activity of another enzyme, e.g. a Cytochrome P450, protease, etc.</rdfs:comment>
    </owl:Class>
    


    <!-- http://www.bioassayontology.org/bao#BAO_0002601 -->

    <owl:Class rdf:about="http://www.bioassayontology.org/bao#BAO_0002601">
        <rdfs:label>antibody preparation method</rdfs:label>
        <rdfs:subClassOf rdf:resource="http://www.bioassayontology.org/bao#BAO_0002014"/>
    </owl:Class>
    


    <!-- http://www.bioassayontology.org/bao#BAO_0002602 -->

    <owl:Class rdf:about="http://www.bioassayontology.org/bao#BAO_0002602">
        <rdfs:label>ammonium sulfate precipitation method</rdfs:label>
        <rdfs:subClassOf rdf:resource="http://www.bioassayontology.org/bao#BAO_0002601"/>
    </owl:Class>
    


    <!-- http://www.bioassayontology.org/bao#BAO_0002603 -->

    <owl:Class rdf:about="http://www.bioassayontology.org/bao#BAO_0002603">
        <rdfs:label>affinity purification method</rdfs:label>
        <rdfs:subClassOf rdf:resource="http://www.bioassayontology.org/bao#BAO_0002601"/>
    </owl:Class>
    


    <!-- http://www.bioassayontology.org/bao#BAO_0002604 -->

    <owl:Class rdf:about="http://www.bioassayontology.org/bao#BAO_0002604">
        <rdfs:label>protein G-based affinity purification method</rdfs:label>
        <rdfs:subClassOf rdf:resource="http://www.bioassayontology.org/bao#BAO_0002603"/>
    </owl:Class>
    


    <!-- http://www.bioassayontology.org/bao#BAO_0002605 -->

    <owl:Class rdf:about="http://www.bioassayontology.org/bao#BAO_0002605">
        <rdfs:label>antigen-based affinity purification method</rdfs:label>
        <rdfs:subClassOf rdf:resource="http://www.bioassayontology.org/bao#BAO_0002603"/>
    </owl:Class>
    


    <!-- http://www.bioassayontology.org/bao#BAO_0002606 -->

    <owl:Class rdf:about="http://www.bioassayontology.org/bao#BAO_0002606">
        <rdfs:label>protein A-based affinity purification method</rdfs:label>
        <rdfs:subClassOf rdf:resource="http://www.bioassayontology.org/bao#BAO_0002603"/>
    </owl:Class>
    


    <!-- http://www.bioassayontology.org/bao#BAO_0002607 -->

    <owl:Class rdf:about="http://www.bioassayontology.org/bao#BAO_0002607">
        <rdfs:label>protein A/G-based affinity purification method</rdfs:label>
        <rdfs:subClassOf rdf:resource="http://www.bioassayontology.org/bao#BAO_0002603"/>
    </owl:Class>
    


    <!-- http://www.bioassayontology.org/bao#BAO_0002608 -->

    <owl:Class rdf:about="http://www.bioassayontology.org/bao#BAO_0002608">
        <rdfs:label>protein L-based affinity purification method</rdfs:label>
        <rdfs:subClassOf rdf:resource="http://www.bioassayontology.org/bao#BAO_0002603"/>
    </owl:Class>
    


    <!-- http://www.bioassayontology.org/bao#BAO_0002631 -->

    <owl:Class rdf:about="http://www.bioassayontology.org/bao#BAO_0002631">
        <rdfs:label>protein denaturation method</rdfs:label>
        <rdfs:subClassOf rdf:resource="http://www.bioassayontology.org/bao#BAO_0002632"/>
    </owl:Class>
    


    <!-- http://www.bioassayontology.org/bao#BAO_0002632 -->

    <owl:Class rdf:about="http://www.bioassayontology.org/bao#BAO_0002632">
        <rdfs:label>protein modification method</rdfs:label>
        <rdfs:subClassOf rdf:resource="http://www.bioassayontology.org/bao#BAO_0002197"/>
    </owl:Class>
    


    <!-- http://www.bioassayontology.org/bao#BAO_0002633 -->

    <owl:Class rdf:about="http://www.bioassayontology.org/bao#BAO_0002633">
        <rdfs:label>heat denaturation</rdfs:label>
        <rdfs:subClassOf rdf:resource="http://www.bioassayontology.org/bao#BAO_0002631"/>
    </owl:Class>
    


    <!-- http://www.bioassayontology.org/bao#BAO_0002634 -->

    <owl:Class rdf:about="http://www.bioassayontology.org/bao#BAO_0002634">
        <rdfs:label>chemical denaturation</rdfs:label>
        <rdfs:subClassOf rdf:resource="http://www.bioassayontology.org/bao#BAO_0002631"/>
    </owl:Class>
    


    <!-- http://www.bioassayontology.org/bao#BAO_0002635 -->

    <owl:Class rdf:about="http://www.bioassayontology.org/bao#BAO_0002635">
        <rdfs:label>RNA modification method</rdfs:label>
        <rdfs:subClassOf rdf:resource="http://www.bioassayontology.org/bao#BAO_0002197"/>
    </owl:Class>
    


    <!-- http://www.bioassayontology.org/bao#BAO_0002647 -->

    <owl:Class rdf:about="http://www.bioassayontology.org/bao#BAO_0002647">
        <rdfs:label>cell culture method</rdfs:label>
        <rdfs:subClassOf rdf:resource="http://www.bioassayontology.org/bao#BAO_0002429"/>
    </owl:Class>
    


    <!-- http://www.bioassayontology.org/bao#BAO_0002648 -->

    <owl:Class rdf:about="http://www.bioassayontology.org/bao#BAO_0002648">
        <rdfs:label>one cell type</rdfs:label>
        <rdfs:subClassOf rdf:resource="http://www.bioassayontology.org/bao#BAO_0002647"/>
    </owl:Class>
    


    <!-- http://www.bioassayontology.org/bao#BAO_0002649 -->

    <owl:Class rdf:about="http://www.bioassayontology.org/bao#BAO_0002649">
        <rdfs:label>co-culture</rdfs:label>
        <rdfs:subClassOf rdf:resource="http://www.bioassayontology.org/bao#BAO_0002647"/>
    </owl:Class>
    


    <!-- http://www.bioassayontology.org/bao#BAO_0002730 -->

    <owl:Class rdf:about="http://www.bioassayontology.org/bao#BAO_0002730">
        <rdfs:label>cofactor coupled enzyme activity measurement method</rdfs:label>
        <rdfs:subClassOf rdf:resource="http://www.bioassayontology.org/bao#BAO_0000142"/>
    </owl:Class>
    


    <!-- http://www.bioassayontology.org/bao#BAO_0002734 -->

    <owl:Class rdf:about="http://www.bioassayontology.org/bao#BAO_0002734">
        <rdfs:label>luciferase enzyme activity measurement method</rdfs:label>
        <rdfs:subClassOf rdf:resource="http://www.bioassayontology.org/bao#BAO_0000139"/>
    </owl:Class>
    


    <!-- http://www.bioassayontology.org/bao#BAO_0002740 -->

    <owl:Class rdf:about="http://www.bioassayontology.org/bao#BAO_0002740">
        <rdfs:label>S phase assessment method</rdfs:label>
        <rdfs:subClassOf rdf:resource="http://www.bioassayontology.org/bao#BAO_0002047"/>
        <owl:disjointWith rdf:resource="http://www.bioassayontology.org/bao#BAO_0002741"/>
    </owl:Class>
    


    <!-- http://www.bioassayontology.org/bao#BAO_0002741 -->

    <owl:Class rdf:about="http://www.bioassayontology.org/bao#BAO_0002741">
        <rdfs:label>M phase assessment method</rdfs:label>
        <rdfs:subClassOf rdf:resource="http://www.bioassayontology.org/bao#BAO_0002047"/>
    </owl:Class>
    


    <!-- http://www.bioassayontology.org/bao#BAO_0002750 -->

    <owl:Class rdf:about="http://www.bioassayontology.org/bao#BAO_0002750">
        <rdfs:label>normalization based on control</rdfs:label>
        <rdfs:subClassOf rdf:resource="http://www.bioassayontology.org/bao#BAO_0000075"/>
        <obo:IAO_0000115>Raw sample measurements are normalized relative to positive and negative control samples with known activity and inactivity. Endpoints are usually expressed as percentage, which include percent activity, percent inhibition, etc.</obo:IAO_0000115>
    </owl:Class>
    


    <!-- http://www.bioassayontology.org/bao#BAO_0002751 -->

    <owl:Class rdf:about="http://www.bioassayontology.org/bao#BAO_0002751">
        <rdfs:label>normalization without control</rdfs:label>
        <rdfs:subClassOf rdf:resource="http://www.bioassayontology.org/bao#BAO_0000075"/>
        <obo:IAO_0000115>Where control samples are not available, data can be normalized statistically assuming that the majority of the samples are negative, i.e. not active.  An example is z-score.</obo:IAO_0000115>
    </owl:Class>
    


    <!-- http://www.bioassayontology.org/bao#BAO_0002753 -->

    <owl:Class rdf:about="http://www.bioassayontology.org/bao#BAO_0002753">
        <rdfs:label>assay method component</rdfs:label>
    </owl:Class>
    


    <!-- http://www.bioassayontology.org/bao#BAO_0002754 -->

    <owl:Class rdf:about="http://www.bioassayontology.org/bao#BAO_0002754">
        <rdfs:label>assay data processing method</rdfs:label>
        <rdfs:subClassOf rdf:resource="http://www.bioassayontology.org/bao#BAO_0002429"/>
        <obo:IAO_0000115>Methods to process the measurement into the result type / endpoint reported as the final outcome of the assay; or other characteristics of the assay, which as data characterizing quality of an assay. Includes endpoint normalization and assay quality assessment.</obo:IAO_0000115>
    </owl:Class>
    


    <!-- http://www.bioassayontology.org/bao#BAO_0002755 -->

    <owl:Class rdf:about="http://www.bioassayontology.org/bao#BAO_0002755">
        <rdfs:label xml:lang="en">fluorescent ligand binding method</rdfs:label>
        <rdfs:subClassOf rdf:resource="http://www.bioassayontology.org/bao#BAO_0000123"/>
    </owl:Class>
    


    <!-- http://www.bioassayontology.org/bao#BAO_0002791 -->

    <owl:Class rdf:about="http://www.bioassayontology.org/bao#BAO_0002791">
        <rdfs:label xml:lang="en">ADP coupled enzyme activity measurement method</rdfs:label>
        <rdfs:subClassOf rdf:resource="http://www.bioassayontology.org/bao#BAO_0002593"/>
    </owl:Class>
    


    <!-- http://www.bioassayontology.org/bao#BAO_0002888 -->

    <owl:Class rdf:about="http://www.bioassayontology.org/bao#BAO_0002888">
        <rdfs:label xml:lang="en">ion redistribution determination method</rdfs:label>
        <rdfs:subClassOf rdf:resource="http://www.bioassayontology.org/bao#BAO_0000126"/>
    </owl:Class>
    


    <!-- http://www.bioassayontology.org/bao#BAO_0002892 -->

    <owl:Class rdf:about="http://www.bioassayontology.org/bao#BAO_0002892">
        <rdfs:label xml:lang="en">second messenger competitive binding assessment method</rdfs:label>
        <rdfs:subClassOf rdf:resource="http://www.bioassayontology.org/bao#BAO_0000123"/>
    </owl:Class>
    


    <!-- http://www.bioassayontology.org/bao#BAO_0003024 -->

    <owl:Class rdf:about="http://www.bioassayontology.org/bao#BAO_0003024">
        <rdfs:label>gene expression detection method</rdfs:label>
        <rdfs:subClassOf rdf:resource="http://www.bioassayontology.org/bao#BAO_0002202"/>
        <obo:IAO_0000115>The technologies used to quantify the expression level of the entire gene pool in a cell or a subpopulation (e.g. tissue-specific gene expression, kinases pool, etc.) using one of the three methods, namely:
microarray, bead based method or RNASeq.</obo:IAO_0000115>
    </owl:Class>
    


    <!-- http://www.bioassayontology.org/bao#BAO_0003025 -->

    <owl:Class rdf:about="http://www.bioassayontology.org/bao#BAO_0003025">
        <rdfs:label>phosphoprotein-specific antibody-coated bead based method</rdfs:label>
        <rdfs:subClassOf rdf:resource="http://www.bioassayontology.org/bao#BAO_0002013"/>
        <obo:IAO_0000115>It is a high-throughput gene expression signature analysis tailored for the measurement of up to 1000 transcripts in many thousands of samples by combining multiplex ligation-mediated amplication with the Luminex FlexMAP(Luminex, Austin, TX, USA) optically addressed and barcoded microsphere and flow cytometric detection system, that is referred to as LMF. (Reference: &apos;A method for high-throughput gene expression signature analysis&apos; , David Peck et al., 2006) </obo:IAO_0000115>
    </owl:Class>
    


    <!-- http://www.bioassayontology.org/bao#BAO_0003026 -->

    <owl:Class rdf:about="http://www.bioassayontology.org/bao#BAO_0003026">
        <rdfs:label>nucleic acid array method</rdfs:label>
        <rdfs:subClassOf rdf:resource="http://www.bioassayontology.org/bao#BAO_0003034"/>
        <obo:IAO_0000115>Gene-specific DNA is immobilized by spotting on a solid support, such as a glass slide. The DNA is hybridized with labeled nucleic acids from a sample and the signals measured, which reflect the composition of the sample nucleic acids. This is performed to quantify gene expression under various situations,e.g. diseases, development, etc.</obo:IAO_0000115>
    </owl:Class>
    


    <!-- http://www.bioassayontology.org/bao#BAO_0003027 -->

    <owl:Class rdf:about="http://www.bioassayontology.org/bao#BAO_0003027">
        <rdfs:label>rna-seq method</rdfs:label>
        <rdfs:subClassOf rdf:resource="http://www.bioassayontology.org/bao#BAO_0002447"/>
        <obo:IAO_0000115>RNA-Seq is an approach for transcriptome profiling which uses deep-sequencing technologies. RNA-Seq, also called &quot;Whole Transcriptome Shotgun Sequencing&quot;  (&quot;WTSS&quot;) and dubbed &quot;a revolutionary tool for transcriptomics&quot;, refers to the use of High-throughput sequencing technologies to sequence cDNA in order to get information about a sample&apos;s RNA content, a technique that is quickly becoming invaluable in the study of diseases like cancer. Thanks to the deep coverage and base level resolution provided by next-generation sequencing instruments, RNA-Seq provides researchers with efficient ways to measure transcriptome data experimentally, allowing them to get information such as how different alleles of a gene are expressed, detect post-transcriptional mutations or identifying gene fusions.</obo:IAO_0000115>
    </owl:Class>
    


    <!-- http://www.bioassayontology.org/bao#BAO_0003028 -->

    <owl:Class rdf:about="http://www.bioassayontology.org/bao#BAO_0003028">
        <rdfs:label>assay method</rdfs:label>
        <rdfs:subClassOf rdf:resource="http://www.bioassayontology.org/bao#BAO_0002753"/>
        <obo:IAO_0000115>The methods required to perform typical screening assay. These include the assay design methods (to generate a detectable signal) and assay supporting methods. Assay methods include laboratory methods. Computational methods are not currently categorized as assay methods, although some may also be used to process the assay measurement results.</obo:IAO_0000115>
    </owl:Class>
    


    <!-- http://www.bioassayontology.org/bao#BAO_0003029 -->

    <owl:Class rdf:about="http://www.bioassayontology.org/bao#BAO_0003029">
        <rdfs:label>small molecule preparation method</rdfs:label>
        <rdfs:subClassOf rdf:resource="http://www.bioassayontology.org/bao#BAO_0002014"/>
    </owl:Class>
    


    <!-- http://www.bioassayontology.org/bao#BAO_0003030 -->

    <owl:Class rdf:about="http://www.bioassayontology.org/bao#BAO_0003030">
        <rdfs:label>kinase active-site binding method</rdfs:label>
        <rdfs:subClassOf rdf:resource="http://www.bioassayontology.org/bao#BAO_0003032"/>
    </owl:Class>
    


    <!-- http://www.bioassayontology.org/bao#BAO_0003031 -->

    <owl:Class rdf:about="http://www.bioassayontology.org/bao#BAO_0003031">
        <rdfs:label>quantitative PCR</rdfs:label>
        <rdfs:subClassOf rdf:resource="http://www.bioassayontology.org/bao#BAO_0002080"/>
    </owl:Class>
    


    <!-- http://www.bioassayontology.org/bao#BAO_0003032 -->

    <owl:Class rdf:about="http://www.bioassayontology.org/bao#BAO_0003032">
        <rdfs:label xml:lang="en">kinase competitive binding method</rdfs:label>
        <rdfs:subClassOf rdf:resource="http://www.bioassayontology.org/bao#BAO_0002202"/>
    </owl:Class>
    


    <!-- http://www.bioassayontology.org/bao#BAO_0003033 -->

    <owl:Class rdf:about="http://www.bioassayontology.org/bao#BAO_0003033">
        <rdfs:label xml:lang="en">mobility shift assessment method</rdfs:label>
        <rdfs:subClassOf rdf:resource="http://www.bioassayontology.org/bao#BAO_0000123"/>
    </owl:Class>
    


    <!-- http://www.bioassayontology.org/bao#BAO_0003034 -->

    <owl:Class rdf:about="http://www.bioassayontology.org/bao#BAO_0003034">
        <rdfs:label xml:lang="en">nucleic acid identification and quantitation method</rdfs:label>
        <rdfs:subClassOf rdf:resource="http://www.bioassayontology.org/bao#BAO_0003024"/>
    </owl:Class>
    


    <!-- http://www.bioassayontology.org/bao#BAO_0040001 -->

    <owl:Class rdf:about="http://www.bioassayontology.org/bao#BAO_0040001">
        <rdfs:label xml:lang="en">image analysis method</rdfs:label>
        <rdfs:subClassOf rdf:resource="http://www.bioassayontology.org/bao#BAO_0002754"/>
        <obo:IAO_0000118>image processing method</obo:IAO_0000118>
    </owl:Class>
    


    <!-- http://www.bioassayontology.org/bao#BAO_0040002 -->

    <owl:Class rdf:about="http://www.bioassayontology.org/bao#BAO_0040002">
        <rdfs:label xml:lang="en">image correction</rdfs:label>
        <rdfs:subClassOf rdf:resource="http://www.bioassayontology.org/bao#BAO_0040001"/>
    </owl:Class>
    


    <!-- http://www.bioassayontology.org/bao#BAO_0040003 -->

    <owl:Class rdf:about="http://www.bioassayontology.org/bao#BAO_0040003">
        <rdfs:label xml:lang="en">background correction</rdfs:label>
        <rdfs:subClassOf rdf:resource="http://www.bioassayontology.org/bao#BAO_0040002"/>
        <obo:IAO_0000118>flat field correction; shading correction</obo:IAO_0000118>
        <obo:IAO_0000115>Background correction is a data transformation designed to remove irrelevant contributions from the measured signal, e.g. those due to instrument noise or sample preparation.</obo:IAO_0000115>
    </owl:Class>
    


    <!-- http://www.bioassayontology.org/bao#BAO_0040004 -->

    <owl:Class rdf:about="http://www.bioassayontology.org/bao#BAO_0040004">
        <rdfs:label xml:lang="en">image resize</rdfs:label>
        <rdfs:subClassOf rdf:resource="http://www.bioassayontology.org/bao#BAO_0040002"/>
        <obo:IAO_0000115>Image resize is a process to change the size of the image data by increasing or decreasing the number of pixels within the image. Mostly used for reducing in either the horizontal or vertical dimension.</obo:IAO_0000115>
    </owl:Class>
    


    <!-- http://www.bioassayontology.org/bao#BAO_0040005 -->

    <owl:Class rdf:about="http://www.bioassayontology.org/bao#BAO_0040005">
        <rdfs:label xml:lang="en">image sharpening</rdfs:label>
        <rdfs:subClassOf rdf:resource="http://www.bioassayontology.org/bao#BAO_0040002"/>
        <obo:IAO_0000115>Image sharpening is a process to enhance the definition of object edges in an image.</obo:IAO_0000115>
    </owl:Class>
    


    <!-- http://www.bioassayontology.org/bao#BAO_0040006 -->

    <owl:Class rdf:about="http://www.bioassayontology.org/bao#BAO_0040006">
        <rdfs:label xml:lang="en">image smoothing</rdfs:label>
        <rdfs:subClassOf rdf:resource="http://www.bioassayontology.org/bao#BAO_0040002"/>
        <obo:IAO_0000115>Image smoothing is a set of local pre-processing methods designed to suppress image noise.</obo:IAO_0000115>
    </owl:Class>
    


    <!-- http://www.bioassayontology.org/bao#BAO_0040007 -->

    <owl:Class rdf:about="http://www.bioassayontology.org/bao#BAO_0040007">
        <rdfs:label xml:lang="en">image segmentation</rdfs:label>
        <rdfs:subClassOf rdf:resource="http://www.bioassayontology.org/bao#BAO_0040001"/>
    </owl:Class>
    


    <!-- http://www.bioassayontology.org/bao#BAO_0040008 -->

    <owl:Class rdf:about="http://www.bioassayontology.org/bao#BAO_0040008">
        <rdfs:label xml:lang="en">edge detection</rdfs:label>
        <rdfs:subClassOf rdf:resource="http://www.bioassayontology.org/bao#BAO_0040007"/>
        <obo:IAO_0000115>Edge detection is the process to identify regions in a digital image where the image brightness changes sharply or the image has discontinuities.</obo:IAO_0000115>
    </owl:Class>
    


    <!-- http://www.bioassayontology.org/bao#BAO_0040009 -->

    <owl:Class rdf:about="http://www.bioassayontology.org/bao#BAO_0040009">
        <rdfs:label xml:lang="en">image thresholding</rdfs:label>
        <rdfs:subClassOf rdf:resource="http://www.bioassayontology.org/bao#BAO_0040007"/>
        <obo:IAO_0000115>Image thresholding is a procedure that eliminates shades of gray from regions of an image above or below particular gray levels, replacing them instead with solid white or black.</obo:IAO_0000115>
    </owl:Class>
    


    <!-- http://www.w3.org/2002/07/owl#Thing -->

    <owl:Class rdf:about="&owl;Thing"/>
    


    <!-- 
    ///////////////////////////////////////////////////////////////////////////////////////
    //
    // General axioms
    //
    ///////////////////////////////////////////////////////////////////////////////////////
     -->

    <rdf:Description>
        <rdf:type rdf:resource="&owl;AllDisjointClasses"/>
        <owl:members rdf:parseType="Collection">
            <rdf:Description rdf:about="http://www.bioassayontology.org/bao#BAO_0000073"/>
            <rdf:Description rdf:about="http://www.bioassayontology.org/bao#BAO_0000159"/>
            <rdf:Description rdf:about="http://www.bioassayontology.org/bao#BAO_0000165"/>
            <rdf:Description rdf:about="http://www.bioassayontology.org/bao#BAO_0000423"/>
        </owl:members>
    </rdf:Description>
</rdf:RDF>


<!-- Generated by the OWL API (version 3.2.5.1928) http://owlapi.sourceforge.net -->
