# Supplementary material for: Evolving BioAssay Ontology (BAO): modularization, integration and applications
Source: J Biomed Semantics. 2014 Jun 3;5(Suppl 1):S5. doi: 10.1186/2041-1480-5-S1-S5 (PMC4108877; doi:10.1186/2041-1480-5-S1-S5)
Supplement: Additional file 1 — BAO 2.x build 2866. BAO version 2.x (build 2866) is a collection of OWL files that describe our domain of discourse. These files are serialized in OWL XML file format. In order to view and perform reasoning of BAO, we recommend of using a standard OWL editor that support SROIQ(D) DL constructs, such as, Protégé-4.3 open source ontology editor and knowledgebase framework (http://protege.stanford.edu). In addition, up-to-date BAO releases are freely available from the BioAssay Ontology (BAO) project website (http://bioassayontology.org/wp/bao) and the NCBO BioPortal. [file 2041-1480-5-S1-S5-S1.zip › vocabulary/bao_vocabulary_role.owl]

<?xml version="1.0"?>


<!DOCTYPE rdf:RDF [
    <!ENTITY owl "http://www.w3.org/2002/07/owl#" >
    <!ENTITY obo "http://purl.obolibrary.org/obo/" >
    <!ENTITY dc "http://purl.org/dc/elements/1.1/" >
    <!ENTITY xsd "http://www.w3.org/2001/XMLSchema#" >
    <!ENTITY rdfs "http://www.w3.org/2000/01/rdf-schema#" >
    <!ENTITY rdf "http://www.w3.org/1999/02/22-rdf-syntax-ns#" >
]>


<rdf:RDF xmlns="http://www.bioassayontology.org/bao/bao_vocabulary_role.owl#"
     xml:base="http://www.bioassayontology.org/bao/bao_vocabulary_role.owl"
     xmlns:dc="http://purl.org/dc/elements/1.1/"
     xmlns:obo="http://purl.obolibrary.org/obo/"
     xmlns:rdfs="http://www.w3.org/2000/01/rdf-schema#"
     xmlns:owl="http://www.w3.org/2002/07/owl#"
     xmlns:xsd="http://www.w3.org/2001/XMLSchema#"
     xmlns:rdf="http://www.w3.org/1999/02/22-rdf-syntax-ns#">
    <owl:Ontology rdf:about="http://www.bioassayontology.org/bao/bao_vocabulary_role.owl">
        <rdfs:label>bioassay ontology</rdfs:label>
        <owl:versionInfo>2.1</owl:versionInfo>
        <dc:date>05/09/2013</dc:date>
        <dc:relation>Uma Vempati, Hande Küçük, Ubbo Visser, Saminda Abeyruwan, Kunie Sakurai, Vance Lemmon, Stephan Schurer*</dc:relation>
        <rdfs:comment xml:lang="med.miami.edu">There is a one-to-one correspondance with rdf:label value and concept descriptions. Concept description starts with the prefix BAO_. 

contact: Stephan Schurer: sschurer</rdfs:comment>
        <dc:license rdf:resource="http://creativecommons.org/licenses/by/3.0/"/>
        <owl:imports rdf:resource="http://www.bioassayontology.org/bao/bao_metadata.owl"/>
    </owl:Ontology>
    


    <!-- 
    ///////////////////////////////////////////////////////////////////////////////////////
    //
    // Annotation properties
    //
    ///////////////////////////////////////////////////////////////////////////////////////
     -->

    


    <!-- 
    ///////////////////////////////////////////////////////////////////////////////////////
    //
    // Datatypes
    //
    ///////////////////////////////////////////////////////////////////////////////////////
     -->

    


    <!-- 
    ///////////////////////////////////////////////////////////////////////////////////////
    //
    // Object Properties
    //
    ///////////////////////////////////////////////////////////////////////////////////////
     -->

    


    <!-- http://www.w3.org/2002/07/owl#topObjectProperty -->

    <owl:ObjectProperty rdf:about="&owl;topObjectProperty"/>
    


    <!-- 
    ///////////////////////////////////////////////////////////////////////////////////////
    //
    // Data properties
    //
    ///////////////////////////////////////////////////////////////////////////////////////
     -->

    


    <!-- http://www.w3.org/2002/07/owl#topDataProperty -->

    <owl:DatatypeProperty rdf:about="&owl;topDataProperty"/>
    


    <!-- 
    ///////////////////////////////////////////////////////////////////////////////////////
    //
    // Classes
    //
    ///////////////////////////////////////////////////////////////////////////////////////
     -->

    


    <!-- http://www.bioassayontology.org/bao#BAO_0000022 -->

    <owl:Class rdf:about="http://www.bioassayontology.org/bao#BAO_0000022">
        <rdfs:label>endogenous ligand</rdfs:label>
        <rdfs:subClassOf rdf:resource="http://www.bioassayontology.org/bao#BAO_0000818"/>
    </owl:Class>
    


    <!-- http://www.bioassayontology.org/bao#BAO_0000023 -->

    <owl:Class rdf:about="http://www.bioassayontology.org/bao#BAO_0000023">
        <rdfs:label>synthetic small molecule ligand</rdfs:label>
        <rdfs:subClassOf rdf:resource="http://www.bioassayontology.org/bao#BAO_0000818"/>
    </owl:Class>
    


    <!-- http://www.bioassayontology.org/bao#BAO_0000027 -->

    <owl:Class rdf:about="http://www.bioassayontology.org/bao#BAO_0000027">
        <rdfs:label>assay provider</rdfs:label>
        <rdfs:subClassOf rdf:resource="http://www.bioassayontology.org/bao#BAO_0002900"/>
        <obo:IAO_0000115>The role of a scientist who has designed an assay and requested it to be run at a screening center.</obo:IAO_0000115>
    </owl:Class>
    


    <!-- http://www.bioassayontology.org/bao#BAO_0000072 -->

    <owl:Class rdf:about="http://www.bioassayontology.org/bao#BAO_0000072">
        <rdfs:label>assay control</rdfs:label>
        <rdfs:subClassOf rdf:resource="http://www.bioassayontology.org/bao#BAO_0110001"/>
        <obo:IAO_0000115>The role of a compound that is routinely run in the same manner as the test compounds in every run of the assay. This term does not refer to the plate controls used to define the maximum and minimum responses, and they may or may not be a “literature standard” or “reference” compound.</obo:IAO_0000115>
    </owl:Class>
    


    <!-- http://www.bioassayontology.org/bao#BAO_0000079 -->

    <owl:Class rdf:about="http://www.bioassayontology.org/bao#BAO_0000079">
        <rdfs:label>negative control</rdfs:label>
        <rdfs:subClassOf rdf:resource="http://www.bioassayontology.org/bao#BAO_0000072"/>
        <obo:IAO_0000115> It is the role played by the solvent (e.g. DMSO) in which the perturbagen was dissolved. The negative control is used to determine the base-line to compare the effect of the test perturbagen.</obo:IAO_0000115>
    </owl:Class>
    


    <!-- http://www.bioassayontology.org/bao#BAO_0000080 -->

    <owl:Class rdf:about="http://www.bioassayontology.org/bao#BAO_0000080">
        <rdfs:label>positive control</rdfs:label>
        <rdfs:subClassOf rdf:resource="http://www.bioassayontology.org/bao#BAO_0000072"/>
        <obo:IAO_0000115>The role of a chemical compound or reagent used in each plate of an assay to normalize the response of the test perturbagens (by plate). Compounds that can have a positive control role are known from previous experiments or is a previously established standard.  It is usually highly active resulting in a strong response of the intended effect.  In an inhibition assay the positive control would usually result in the complete inhibition, which is then used for normalization (i.e. set as 100%). In an activation assay it would be activator used to normalize activity. Using controls provides an external reference and reduces the number of false negatives and false positives.</obo:IAO_0000115>
    </owl:Class>
    


    <!-- http://www.bioassayontology.org/bao#BAO_0000105 -->

    <owl:Class rdf:about="http://www.bioassayontology.org/bao#BAO_0000105">
        <rdfs:label>feeder cell</rdfs:label>
        <rdfs:subClassOf rdf:resource="http://www.bioassayontology.org/bao#BAO_0110002"/>
        <obo:IAO_0000115>The role played by a cell line in supporting the growth of another cell line (e.g., stem cell). The feeder cell, e.g., mouse embryonic fibroblasts (MEFs) provides an adhesive surface to which the stem cells can attach and also secrete factors required for their growth.</obo:IAO_0000115>
    </owl:Class>
    


    <!-- http://www.bioassayontology.org/bao#BAO_0000156 -->

    <owl:Class rdf:about="http://www.bioassayontology.org/bao#BAO_0000156">
        <rdfs:label>high signal control</rdfs:label>
        <rdfs:subClassOf rdf:resource="http://www.bioassayontology.org/bao#BAO_0000072"/>
        <obo:IAO_0000115>The role played by the substrate, which is titrated without inhibitor to reflect the maximum enzyme activity at each substrate concentration.</obo:IAO_0000115>
    </owl:Class>
    


    <!-- http://www.bioassayontology.org/bao#BAO_0000168 -->

    <owl:Class rdf:about="http://www.bioassayontology.org/bao#BAO_0000168">
        <rdfs:label>low signal control</rdfs:label>
        <rdfs:subClassOf rdf:resource="http://www.bioassayontology.org/bao#BAO_0000072"/>
        <obo:IAO_0000115>The role played by the substrate, which is titrated without enzyme and without inhibitor. The low controls should reflect the signal expected for no enzyme activity at each substrate concentration. Depending on the composition of the inhibitor stocks, DMSO might be needed in the control wells to assure consistency across all the experiments.</obo:IAO_0000115>
    </owl:Class>
    


    <!-- http://www.bioassayontology.org/bao#BAO_0000334 -->

    <owl:Class rdf:about="http://www.bioassayontology.org/bao#BAO_0000334">
        <rdfs:label>background control</rdfs:label>
        <rdfs:subClassOf rdf:resource="http://www.bioassayontology.org/bao#BAO_0000072"/>
        <obo:IAO_0000115>The role played by the reading obtained from wells to which the sample or one of the reagents was not added. This is subtracted from all the experimental readings prior to further analysis.</obo:IAO_0000115>
    </owl:Class>
    


    <!-- http://www.bioassayontology.org/bao#BAO_0000524 -->

    <owl:Class rdf:about="http://www.bioassayontology.org/bao#BAO_0000524">
        <rdfs:label>assay depositor</rdfs:label>
        <rdfs:subClassOf rdf:resource="http://www.bioassayontology.org/bao#BAO_0002900"/>
        <obo:IAO_0000115>The role of an organization or individual to add an assay to a repository, such as PubChem.</obo:IAO_0000115>
    </owl:Class>
    


    <!-- http://www.bioassayontology.org/bao#BAO_0000558 -->

    <owl:Class rdf:about="http://www.bioassayontology.org/bao#BAO_0000558">
        <rdfs:label>manufacturer role</rdfs:label>
        <rdfs:subClassOf rdf:resource="http://www.bioassayontology.org/bao#BAO_0002590"/>
        <obo:IAO_0000115>The role of an individual or a company as a creator of an assay kit, compound library, or detection instrument.</obo:IAO_0000115>
    </owl:Class>
    


    <!-- http://www.bioassayontology.org/bao#BAO_0000818 -->

    <owl:Class rdf:about="http://www.bioassayontology.org/bao#BAO_0000818">
        <rdfs:label>biological ligand</rdfs:label>
        <rdfs:subClassOf rdf:resource="http://www.bioassayontology.org/bao#BAO_0110002"/>
        <obo:IAO_0000115>The role played by a soluble molecule, such as a hormone, neurotransmitter, or small molecule that binds to a biomolecular entity, such as a receptor.</obo:IAO_0000115>
    </owl:Class>
    


    <!-- http://www.bioassayontology.org/bao#BAO_0002001 -->

    <owl:Class rdf:about="http://www.bioassayontology.org/bao#BAO_0002001">
        <rdfs:label>measured entity</rdfs:label>
        <rdfs:subClassOf rdf:resource="http://www.bioassayontology.org/bao#BAO_0110002"/>
        <rdfs:comment>The role of a molecular entity of being the output of a biological reaction or process that is quantitated either directly (by the presence of a tag or probe) or indirectly in a coupled reaction.</rdfs:comment>
    </owl:Class>
    


    <!-- http://www.bioassayontology.org/bao#BAO_0002023 -->

    <owl:Class rdf:about="http://www.bioassayontology.org/bao#BAO_0002023">
        <rdfs:label>cytokine</rdfs:label>
        <rdfs:subClassOf rdf:resource="http://www.bioassayontology.org/bao#BAO_0000022"/>
        <obo:IAO_0000115>The role played by a protein in modulating immune cell function via cell signaling, subsequent to binding to its cognate cell surface receptor.</obo:IAO_0000115>
    </owl:Class>
    


    <!-- http://www.bioassayontology.org/bao#BAO_0002024 -->

    <owl:Class rdf:about="http://www.bioassayontology.org/bao#BAO_0002024">
        <rdfs:label>growth factor</rdfs:label>
        <rdfs:subClassOf rdf:resource="http://www.bioassayontology.org/bao#BAO_0000022"/>
        <obo:IAO_0000115>The role played by a protein in initiating cell division via cell signaling, subsequent to binding to its cognate cell surface receptor.</obo:IAO_0000115>
    </owl:Class>
    


    <!-- http://www.bioassayontology.org/bao#BAO_0002030 -->

    <owl:Class rdf:about="http://www.bioassayontology.org/bao#BAO_0002030">
        <rdfs:label>coupled substrate</rdfs:label>
        <rdfs:subClassOf rdf:resource="http://www.bioassayontology.org/bao#BAO_0110002"/>
        <obo:IAO_0000115>The role played by a molecular entity as being the substrate for a coupled enzyme (see definition of coupled enzyme). For e.g., luciferin, which is generated by cytochrome P450 (from modified luciferin) in a coupled enzyme reaction is the coupled substrate for luciferase.</obo:IAO_0000115>
    </owl:Class>
    


    <!-- http://www.bioassayontology.org/bao#BAO_0002032 -->

    <owl:Class rdf:about="http://www.bioassayontology.org/bao#BAO_0002032">
        <rdfs:label>cell culture substrate</rdfs:label>
        <rdfs:subClassOf rdf:resource="http://www.bioassayontology.org/bao#BAO_0110002"/>
        <obo:IAO_0000115>The supportive role of a protein in mediating attachment of cells to a cell culture dish, on which it is coated.</obo:IAO_0000115>
    </owl:Class>
    


    <!-- http://www.bioassayontology.org/bao#BAO_0002085 -->

    <owl:Class rdf:about="http://www.bioassayontology.org/bao#BAO_0002085">
        <rdfs:label>channel blocker</rdfs:label>
        <rdfs:subClassOf rdf:resource="http://www.bioassayontology.org/bao#BAO_0110000"/>
        <obo:IAO_0000115>The role of a chemical entity to bind inside the pore of a specific type of ion channel and block the flow of ions through it, resulting in an alteration of the electrochemical gradient of the cell membrane.</obo:IAO_0000115>
    </owl:Class>
    


    <!-- http://www.bioassayontology.org/bao#BAO_0002087 -->

    <owl:Class rdf:about="http://www.bioassayontology.org/bao#BAO_0002087">
        <rdfs:label>differentiation agent</rdfs:label>
        <rdfs:subClassOf rdf:resource="http://www.bioassayontology.org/bao#BAO_0110002"/>
        <obo:IAO_0000115>The molecular entity that brings about the transformation of less specialized cells to more specialized cell types, which differ morphologically and /or functionally.</obo:IAO_0000115>
    </owl:Class>
    


    <!-- http://www.bioassayontology.org/bao#BAO_0002088 -->

    <owl:Class rdf:about="http://www.bioassayontology.org/bao#BAO_0002088">
        <rdfs:label>activator</rdfs:label>
        <rdfs:subClassOf rdf:resource="http://www.bioassayontology.org/bao#BAO_0110000"/>
        <obo:IAO_0000115>The role of a molecular entity to bring about an increase of a predefined stimulus in an assay. </obo:IAO_0000115>
    </owl:Class>
    


    <!-- http://www.bioassayontology.org/bao#BAO_0002092 -->

    <owl:Class rdf:about="http://www.bioassayontology.org/bao#BAO_0002092">
        <rdfs:label>reference compound</rdfs:label>
        <rdfs:subClassOf rdf:resource="http://www.bioassayontology.org/bao#BAO_0110000"/>
        <obo:IAO_0000115>The role of a small molecule to act as a standard in a particular assay type, e.g., 1,4-Dioxane (for NMR), Cediranib (for Kinomescan).</obo:IAO_0000115>
    </owl:Class>
    


    <!-- http://www.bioassayontology.org/bao#BAO_0002093 -->

    <owl:Class rdf:about="http://www.bioassayontology.org/bao#BAO_0002093">
        <rdfs:label>carrier</rdfs:label>
        <rdfs:subClassOf rdf:resource="http://www.bioassayontology.org/bao#BAO_0110000"/>
        <obo:IAO_0000115>Role of a protein in the transport of ions, small molecules, or macromolecules across a semi-permeable membrane, such as plasma membrane.</obo:IAO_0000115>
    </owl:Class>
    


    <!-- http://www.bioassayontology.org/bao#BAO_0002096 -->

    <owl:Class rdf:about="http://www.bioassayontology.org/bao#BAO_0002096">
        <rdfs:label>coupled enzyme</rdfs:label>
        <rdfs:subClassOf rdf:resource="http://www.bioassayontology.org/bao#BAO_0110002"/>
        <obo:IAO_0000115>The role played by an enzyme in reporting the activity of a different enzyme by being able to use the substrate or product of the latter in its own reaction (either as a substrate or cofactor). E.g., luciferase acts as a coupled enzyme for cytochrome P450, as the luciferin generated (from modified luciferin) by the latter acts as its substrate.</obo:IAO_0000115>
    </owl:Class>
    


    <!-- http://www.bioassayontology.org/bao#BAO_0002098 -->

    <owl:Class rdf:about="http://www.bioassayontology.org/bao#BAO_0002098">
        <rdfs:label>depolarizer</rdfs:label>
        <rdfs:subClassOf rdf:resource="http://www.bioassayontology.org/bao#BAO_0110000"/>
        <obo:IAO_0000115>The role of a molecular entity (e.g., barium chloride, acetylcholine) to change a cell&apos;s membrane potential, making it more positive.</obo:IAO_0000115>
    </owl:Class>
    


    <!-- http://www.bioassayontology.org/bao#BAO_0002102 -->

    <owl:Class rdf:about="http://www.bioassayontology.org/bao#BAO_0002102">
        <rdfs:label>media component</rdfs:label>
        <rdfs:subClassOf rdf:resource="http://www.bioassayontology.org/bao#BAO_0110002"/>
        <obo:IAO_0000115>The role played by a molecular entity that is added as an ingredient to a broth that is used to culture cells.</obo:IAO_0000115>
    </owl:Class>
    


    <!-- http://www.bioassayontology.org/bao#BAO_0002105 -->

    <owl:Class rdf:about="http://www.bioassayontology.org/bao#BAO_0002105">
        <rdfs:label>transfection agent</rdfs:label>
        <rdfs:subClassOf rdf:resource="http://www.bioassayontology.org/bao#BAO_0110000"/>
        <obo:IAO_0000115>The role of a molecular entity of mediating the introduction of a foreign nucleic acid into cells, e.g., Lipofectamine 2000, Fugene 6, etc.</obo:IAO_0000115>
    </owl:Class>
    


    <!-- http://www.bioassayontology.org/bao#BAO_0002539 -->

    <owl:Class rdf:about="http://www.bioassayontology.org/bao#BAO_0002539">
        <rdfs:label>protein tag</rdfs:label>
        <rdfs:subClassOf rdf:resource="http://www.bioassayontology.org/bao#BAO_0110002"/>
        <obo:IAO_0000115>The role of the peptide that is appended at the N- or C-terminal of a protein (e.g., GST, His, HA, Myc, etc) which allows for easy identification and/or separation of that protein.</obo:IAO_0000115>
    </owl:Class>
    


    <!-- http://www.bioassayontology.org/bao#BAO_0002590 -->

    <owl:Class rdf:about="http://www.bioassayontology.org/bao#BAO_0002590">
        <rdfs:label>organization role</rdfs:label>
        <rdfs:subClassOf rdf:resource="http://www.bioassayontology.org/bao#BAO_0002929"/>
        <obo:IAO_0000115>The role of an organization or individual in the various stages of implementation of an assay, such as manufacturing an assay kit or depositing an assay in a repository.</obo:IAO_0000115>
    </owl:Class>
    


    <!-- http://www.bioassayontology.org/bao#BAO_0002624 -->

    <owl:Class rdf:about="http://www.bioassayontology.org/bao#BAO_0002624">
        <rdfs:label>commercial vendor</rdfs:label>
        <rdfs:subClassOf rdf:resource="http://www.bioassayontology.org/bao#BAO_0002590"/>
        <obo:IAO_0000115>The role of a company as a creator of an assay kit, compound library, or detection instrument.</obo:IAO_0000115>
    </owl:Class>
    


    <!-- http://www.bioassayontology.org/bao#BAO_0002625 -->

    <owl:Class rdf:about="http://www.bioassayontology.org/bao#BAO_0002625">
        <rdfs:label>academic chemist</rdfs:label>
        <rdfs:subClassOf rdf:resource="http://www.bioassayontology.org/bao#BAO_0002900"/>
        <obo:IAO_0000115>The role of an individual, who works at an academic institution as a creator of a chemical compound.</obo:IAO_0000115>
    </owl:Class>
    


    <!-- http://www.bioassayontology.org/bao#BAO_0002626 -->

    <owl:Class rdf:about="http://www.bioassayontology.org/bao#BAO_0002626">
        <rdfs:label>biologics and screening manufacturer</rdfs:label>
        <rdfs:subClassOf rdf:resource="http://www.bioassayontology.org/bao#BAO_0000558"/>
        <obo:IAO_0000115>The role of a company as a creator of reagents and assay kits.</obo:IAO_0000115>
    </owl:Class>
    


    <!-- http://www.bioassayontology.org/bao#BAO_0002627 -->

    <owl:Class rdf:about="http://www.bioassayontology.org/bao#BAO_0002627">
        <rdfs:label>compound library manufacturer</rdfs:label>
        <rdfs:subClassOf rdf:resource="http://www.bioassayontology.org/bao#BAO_0000558"/>
        <obo:IAO_0000115>The role of a company as a creator of a compound library.</obo:IAO_0000115>
    </owl:Class>
    


    <!-- http://www.bioassayontology.org/bao#BAO_0002628 -->

    <owl:Class rdf:about="http://www.bioassayontology.org/bao#BAO_0002628">
        <rdfs:label>instrumentation manufacturer</rdfs:label>
        <rdfs:subClassOf rdf:resource="http://www.bioassayontology.org/bao#BAO_0000558"/>
        <rdfs:comment>The role of a company as a creator of detection instrumentation.</rdfs:comment>
    </owl:Class>
    


    <!-- http://www.bioassayontology.org/bao#BAO_0002642 -->

    <owl:Class rdf:about="http://www.bioassayontology.org/bao#BAO_0002642">
        <rdfs:label>antibody role</rdfs:label>
        <rdfs:subClassOf rdf:resource="http://www.bioassayontology.org/bao#BAO_0110002"/>
        <obo:IAO_0000115>This categorizes the distinct roles played by antibodies in recognizing either the antigen or an antibody itself.</obo:IAO_0000115>
    </owl:Class>
    


    <!-- http://www.bioassayontology.org/bao#BAO_0002643 -->

    <owl:Class rdf:about="http://www.bioassayontology.org/bao#BAO_0002643">
        <rdfs:label>primary antibody</rdfs:label>
        <rdfs:subClassOf rdf:resource="http://www.bioassayontology.org/bao#BAO_0002642"/>
        <obo:IAO_0000115>The role of an antibody to detect and bind a specific antigen in a sample (cell, tissue, protein blot).</obo:IAO_0000115>
    </owl:Class>
    


    <!-- http://www.bioassayontology.org/bao#BAO_0002644 -->

    <owl:Class rdf:about="http://www.bioassayontology.org/bao#BAO_0002644">
        <rdfs:label>secondary antibody</rdfs:label>
        <rdfs:subClassOf rdf:resource="http://www.bioassayontology.org/bao#BAO_0002642"/>
        <obo:IAO_0000115>The role of an antibody to detect and bind a primary antibody in a sample (cell, tissue, protein blot).</obo:IAO_0000115>
    </owl:Class>
    


    <!-- http://www.bioassayontology.org/bao#BAO_0002656 -->

    <owl:Class rdf:about="http://www.bioassayontology.org/bao#BAO_0002656">
        <rdfs:label>reporter gene</rdfs:label>
        <rdfs:subClassOf rdf:resource="http://www.bioassayontology.org/bao#BAO_0110002"/>
        <obo:IAO_0000115>A gene that performs the role of encoding a reporter protein, which can easily be detected in an assay, e.g., luciferase gene that encodes the luciferase protein. DNA constructs that contain reporter genes are excellent tools to understand regulation of gene expression.</obo:IAO_0000115>
    </owl:Class>
    


    <!-- http://www.bioassayontology.org/bao#BAO_0002726 -->

    <owl:Class rdf:about="http://www.bioassayontology.org/bao#BAO_0002726">
        <rdfs:label>assay component</rdfs:label>
        <rdfs:subClassOf rdf:resource="http://www.bioassayontology.org/bao#BAO_0110002"/>
        <obo:IAO_0000115>The role played by a molecular entity that is added as an ingredient to an assay.</obo:IAO_0000115>
    </owl:Class>
    


    <!-- http://www.bioassayontology.org/bao#BAO_0002756 -->

    <owl:Class rdf:about="http://www.bioassayontology.org/bao#BAO_0002756">
        <rdfs:label xml:lang="en">second messenger</rdfs:label>
        <rdfs:subClassOf rdf:resource="http://www.bioassayontology.org/bao#BAO_0110002"/>
    </owl:Class>
    


    <!-- http://www.bioassayontology.org/bao#BAO_0002760 -->

    <owl:Class rdf:about="http://www.bioassayontology.org/bao#BAO_0002760">
        <rdfs:label xml:lang="en">DNA tag</rdfs:label>
        <rdfs:subClassOf rdf:resource="http://www.bioassayontology.org/bao#BAO_0110002"/>
    </owl:Class>
    


    <!-- http://www.bioassayontology.org/bao#BAO_0002798 -->

    <owl:Class rdf:about="http://www.bioassayontology.org/bao#BAO_0002798">
        <rdfs:label xml:lang="en">detected entity</rdfs:label>
        <rdfs:subClassOf rdf:resource="http://www.bioassayontology.org/bao#BAO_0110002"/>
    </owl:Class>
    


    <!-- http://www.bioassayontology.org/bao#BAO_0002840 -->

    <owl:Class rdf:about="http://www.bioassayontology.org/bao#BAO_0002840">
        <rdfs:label xml:lang="en">on plate control</rdfs:label>
        <rdfs:subClassOf rdf:resource="http://www.bioassayontology.org/bao#BAO_0000072"/>
    </owl:Class>
    


    <!-- http://www.bioassayontology.org/bao#BAO_0002841 -->

    <owl:Class rdf:about="http://www.bioassayontology.org/bao#BAO_0002841">
        <rdfs:label xml:lang="en">off plate control</rdfs:label>
        <rdfs:subClassOf rdf:resource="http://www.bioassayontology.org/bao#BAO_0000072"/>
    </owl:Class>
    


    <!-- http://www.bioassayontology.org/bao#BAO_0002898 -->

    <owl:Class rdf:about="http://www.bioassayontology.org/bao#BAO_0002898">
        <rdfs:label xml:lang="en">screening lab investigator</rdfs:label>
        <rdfs:subClassOf rdf:resource="http://www.bioassayontology.org/bao#BAO_0002900"/>
    </owl:Class>
    


    <!-- http://www.bioassayontology.org/bao#BAO_0002899 -->

    <owl:Class rdf:about="http://www.bioassayontology.org/bao#BAO_0002899">
        <rdfs:label xml:lang="en">screening principal investigator</rdfs:label>
        <rdfs:subClassOf rdf:resource="http://www.bioassayontology.org/bao#BAO_0002900"/>
    </owl:Class>
    


    <!-- http://www.bioassayontology.org/bao#BAO_0002900 -->

    <owl:Class rdf:about="http://www.bioassayontology.org/bao#BAO_0002900">
        <rdfs:label xml:lang="en">researcher role</rdfs:label>
        <rdfs:subClassOf rdf:resource="http://www.bioassayontology.org/bao#BAO_0002929"/>
    </owl:Class>
    


    <!-- http://www.bioassayontology.org/bao#BAO_0002929 -->

    <owl:Class rdf:about="http://www.bioassayontology.org/bao#BAO_0002929">
        <rdfs:label xml:lang="en">role</rdfs:label>
    </owl:Class>
    


    <!-- http://www.bioassayontology.org/bao#BAO_0002932 -->

    <owl:Class rdf:about="http://www.bioassayontology.org/bao#BAO_0002932">
        <rdfs:label xml:lang="en">screened entity role</rdfs:label>
        <rdfs:subClassOf rdf:resource="http://www.bioassayontology.org/bao#BAO_0110002"/>
    </owl:Class>
    


    <!-- http://www.bioassayontology.org/bao#BAO_0003058 -->

    <owl:Class rdf:about="http://www.bioassayontology.org/bao#BAO_0003058">
        <rdfs:label>inducer</rdfs:label>
        <rdfs:subClassOf rdf:resource="http://www.bioassayontology.org/bao#BAO_0110000"/>
        <obo:IAO_0000115>The role of a molecular entity to initiate a biological process. E.g., interferon-gamma has an inducer role in STAT-1 mediated transcriptional activation of cells.</obo:IAO_0000115>
    </owl:Class>
    


    <!-- http://www.bioassayontology.org/bao#BAO_0003059 -->

    <owl:Class rdf:about="http://www.bioassayontology.org/bao#BAO_0003059">
        <rdfs:label>perturbagen</rdfs:label>
        <rdfs:subClassOf rdf:resource="http://www.bioassayontology.org/bao#BAO_0110002"/>
        <obo:IAO_0000115>The role of a molecular entity (small molecule, siRNA/shRNA, etc.) in altering the activity of proteins that serve as targets in a bioassay.</obo:IAO_0000115>
    </owl:Class>
    


    <!-- http://www.bioassayontology.org/bao#BAO_0003060 -->

    <owl:Class rdf:about="http://www.bioassayontology.org/bao#BAO_0003060">
        <rdfs:label>potentiator</rdfs:label>
        <rdfs:subClassOf rdf:resource="http://www.bioassayontology.org/bao#BAO_0110000"/>
        <obo:IAO_0000115>The role of a molecular entity as a known activator of a target/pathway, added prior to screening the compounds for selective inhibitor indications (e.g., forskolin is a potentiator for Gi/o pathway of G-proteins).</obo:IAO_0000115>
    </owl:Class>
    


    <!-- http://www.bioassayontology.org/bao#BAO_0003061 -->

    <owl:Class rdf:about="http://www.bioassayontology.org/bao#BAO_0003061">
        <rdfs:label>reporter protein</rdfs:label>
        <rdfs:subClassOf rdf:resource="http://www.bioassayontology.org/bao#BAO_0110002"/>
        <obo:IAO_0000115>The role of a protein to be easily detected in an assay by virtue of its innate properties (fluorescence) or catalyzing a reaction that result in easily measurable products, such as luminescence, colored product, etc. Examples include luciferase, GFP, beta-galactosidase, etc.</obo:IAO_0000115>
    </owl:Class>
    


    <!-- http://www.bioassayontology.org/bao#BAO_0003062 -->

    <owl:Class rdf:about="http://www.bioassayontology.org/bao#BAO_0003062">
        <rdfs:label>sensitizer</rdfs:label>
        <rdfs:subClassOf rdf:resource="http://www.bioassayontology.org/bao#BAO_0110000"/>
        <obo:IAO_0000115>The role of a compound to increase or decrease the ability of a cell to respond to its signaling molecule.</obo:IAO_0000115>
    </owl:Class>
    


    <!-- http://www.bioassayontology.org/bao#BAO_0003063 -->

    <owl:Class rdf:about="http://www.bioassayontology.org/bao#BAO_0003063">
        <rdfs:label>substrate</rdfs:label>
        <rdfs:subClassOf rdf:resource="http://www.bioassayontology.org/bao#BAO_0110002"/>
        <obo:IAO_0000115>The role of a molecular entity to serve as the input for an enzymatic reaction that generates a product, e.g. ATP has the role of a substrate for ATPase, which hydrolyzes it to produce ADP and Pi.</obo:IAO_0000115>
    </owl:Class>
    


    <!-- http://www.bioassayontology.org/bao#BAO_0003064 -->

    <owl:Class rdf:about="http://www.bioassayontology.org/bao#BAO_0003064">
        <rdfs:label>target</rdfs:label>
        <rdfs:subClassOf rdf:resource="http://www.bioassayontology.org/bao#BAO_0110002"/>
        <obo:IAO_0000115>The role of a molecular entity (protein or nucleic acid) that is the presumed subject of an assay and whose activity is being regulated by an entity with a perturbagen role in that assay.</obo:IAO_0000115>
    </owl:Class>
    


    <!-- http://www.bioassayontology.org/bao#BAO_0003065 -->

    <owl:Class rdf:about="http://www.bioassayontology.org/bao#BAO_0003065">
        <rdfs:label>viability indicator</rdfs:label>
        <rdfs:subClassOf rdf:resource="http://www.bioassayontology.org/bao#BAO_0110002"/>
        <obo:IAO_0000115>The role of a molecular entity of specifying the cell&apos;s status of being alive, e.g., ATP.</obo:IAO_0000115>
    </owl:Class>
    


    <!-- http://www.bioassayontology.org/bao#BAO_0003066 -->

    <owl:Class rdf:about="http://www.bioassayontology.org/bao#BAO_0003066">
        <rdfs:label>depolarization blocker</rdfs:label>
        <rdfs:subClassOf rdf:resource="http://www.bioassayontology.org/bao#BAO_0002085"/>
        <obo:IAO_0000115>A chemical entity that has the role of depolarization, which is to make the cell&apos;s membrane potential more negative.</obo:IAO_0000115>
    </owl:Class>
    


    <!-- http://www.bioassayontology.org/bao#BAO_0003067 -->

    <owl:Class rdf:about="http://www.bioassayontology.org/bao#BAO_0003067">
        <rdfs:label xml:lang="en">product</rdfs:label>
        <rdfs:subClassOf rdf:resource="http://www.bioassayontology.org/bao#BAO_0110002"/>
    </owl:Class>
    


    <!-- http://www.bioassayontology.org/bao#BAO_0003068 -->

    <owl:Class rdf:about="http://www.bioassayontology.org/bao#BAO_0003068">
        <rdfs:label xml:lang="en">selectable marker</rdfs:label>
        <rdfs:subClassOf rdf:resource="http://www.bioassayontology.org/bao#BAO_0110002"/>
        <obo:IAO_0000115>The role of a chemical entity to distinguish two populations of cells, e.g., ampicillin is added to culture medium to identify ampicillin resistant bacteria.</obo:IAO_0000115>
    </owl:Class>
    


    <!-- http://www.bioassayontology.org/bao#BAO_0110000 -->

    <owl:Class rdf:about="http://www.bioassayontology.org/bao#BAO_0110000">
        <rdfs:label xml:lang="en">chemical role</rdfs:label>
        <rdfs:subClassOf rdf:resource="http://www.bioassayontology.org/bao#BAO_0002929"/>
    </owl:Class>
    


    <!-- http://www.bioassayontology.org/bao#BAO_0110001 -->

    <owl:Class rdf:about="http://www.bioassayontology.org/bao#BAO_0110001">
        <rdfs:label xml:lang="en">application</rdfs:label>
        <rdfs:subClassOf rdf:resource="http://www.bioassayontology.org/bao#BAO_0002929"/>
    </owl:Class>
    


    <!-- http://www.bioassayontology.org/bao#BAO_0110002 -->

    <owl:Class rdf:about="http://www.bioassayontology.org/bao#BAO_0110002">
        <rdfs:label xml:lang="en">biological role</rdfs:label>
        <rdfs:subClassOf rdf:resource="http://www.bioassayontology.org/bao#BAO_0002929"/>
    </owl:Class>
    


    <!-- http://www.w3.org/2002/07/owl#Thing -->

    <owl:Class rdf:about="&owl;Thing"/>
</rdf:RDF>


<!-- Generated by the OWL API (version 3.2.5.1928) http://owlapi.sourceforge.net -->
