# Supplementary material for: Evolving BioAssay Ontology (BAO): modularization, integration and applications
Source: J Biomed Semantics. 2014 Jun 3;5(Suppl 1):S5. doi: 10.1186/2041-1480-5-S1-S5 (PMC4108877; doi:10.1186/2041-1480-5-S1-S5)
Supplement: Additional file 1 — BAO 2.x build 2866. BAO version 2.x (build 2866) is a collection of OWL files that describe our domain of discourse. These files are serialized in OWL XML file format. In order to view and perform reasoning of BAO, we recommend of using a standard OWL editor that support SROIQ(D) DL constructs, such as, Protégé-4.3 open source ontology editor and knowledgebase framework (http://protege.stanford.edu). In addition, up-to-date BAO releases are freely available from the BioAssay Ontology (BAO) project website (http://bioassayontology.org/wp/bao) and the NCBO BioPortal. [file 2041-1480-5-S1-S5-S1.zip › vocabulary/bao_vocabulary_materialentity.owl]

<?xml version="1.0"?>


<!DOCTYPE rdf:RDF [
    <!ENTITY owl "http://www.w3.org/2002/07/owl#" >
    <!ENTITY obo "http://purl.obolibrary.org/obo/" >
    <!ENTITY dc "http://purl.org/dc/elements/1.1/" >
    <!ENTITY xsd "http://www.w3.org/2001/XMLSchema#" >
    <!ENTITY rdfs "http://www.w3.org/2000/01/rdf-schema#" >
    <!ENTITY rdf "http://www.w3.org/1999/02/22-rdf-syntax-ns#" >
]>


<rdf:RDF xmlns="http://www.bioassayontology.org/bao/bao_vocabulary_materialentity.owl#"
     xml:base="http://www.bioassayontology.org/bao/bao_vocabulary_materialentity.owl"
     xmlns:dc="http://purl.org/dc/elements/1.1/"
     xmlns:obo="http://purl.obolibrary.org/obo/"
     xmlns:rdfs="http://www.w3.org/2000/01/rdf-schema#"
     xmlns:owl="http://www.w3.org/2002/07/owl#"
     xmlns:xsd="http://www.w3.org/2001/XMLSchema#"
     xmlns:rdf="http://www.w3.org/1999/02/22-rdf-syntax-ns#">
    <owl:Ontology rdf:about="http://www.bioassayontology.org/bao/bao_vocabulary_materialentity.owl">
        <rdfs:label>bioassay ontology</rdfs:label>
        <dc:relation>Uma Vempati, Hande Küçük, Ubbo Visser, Saminda Abeyruwan, Kunie Sakurai, Vance Lemmon, Stephan Schurer*</dc:relation>
        <dc:date>06/01/2013</dc:date>
        <owl:versionInfo>2.1</owl:versionInfo>
        <rdfs:comment xml:lang="med.miami.edu">There is a one-to-one correspondance with rdf:label value and concept descriptions. Concept description starts with the prefix BAO_. 

contact: Stephan Schurer: sschurer</rdfs:comment>
        <dc:license rdf:resource="http://creativecommons.org/licenses/by/3.0/"/>
        <owl:imports rdf:resource="http://www.bioassayontology.org/bao/bao_metadata.owl"/>
    </owl:Ontology>
    


    <!-- 
    ///////////////////////////////////////////////////////////////////////////////////////
    //
    // Annotation properties
    //
    ///////////////////////////////////////////////////////////////////////////////////////
     -->

    


    <!-- 
    ///////////////////////////////////////////////////////////////////////////////////////
    //
    // Datatypes
    //
    ///////////////////////////////////////////////////////////////////////////////////////
     -->

    


    <!-- 
    ///////////////////////////////////////////////////////////////////////////////////////
    //
    // Object Properties
    //
    ///////////////////////////////////////////////////////////////////////////////////////
     -->

    


    <!-- http://www.w3.org/2002/07/owl#topObjectProperty -->

    <owl:ObjectProperty rdf:about="&owl;topObjectProperty"/>
    


    <!-- 
    ///////////////////////////////////////////////////////////////////////////////////////
    //
    // Data properties
    //
    ///////////////////////////////////////////////////////////////////////////////////////
     -->

    


    <!-- http://www.w3.org/2002/07/owl#topDataProperty -->

    <owl:DatatypeProperty rdf:about="&owl;topDataProperty"/>
    


    <!-- 
    ///////////////////////////////////////////////////////////////////////////////////////
    //
    // Classes
    //
    ///////////////////////////////////////////////////////////////////////////////////////
     -->

    


    <!-- http://www.bioassayontology.org/bao#BAO_0000012 -->

    <owl:Class rdf:about="http://www.bioassayontology.org/bao#BAO_0000012">
        <rdfs:label>phosphate buffered saline</rdfs:label>
        <rdfs:subClassOf rdf:resource="http://www.bioassayontology.org/bao#BAO_0003043"/>
        <obo:IAO_0000118>PBS</obo:IAO_0000118>
    </owl:Class>
    


    <!-- http://www.bioassayontology.org/bao#BAO_0000021 -->

    <owl:Class rdf:about="http://www.bioassayontology.org/bao#BAO_0000021">
        <rdfs:label>LysoTracker Red</rdfs:label>
        <rdfs:subClassOf rdf:resource="http://www.bioassayontology.org/bao#BAO_0003043"/>
    </owl:Class>
    


    <!-- http://www.bioassayontology.org/bao#BAO_0000025 -->

    <owl:Class rdf:about="http://www.bioassayontology.org/bao#BAO_0000025">
        <rdfs:label>bead</rdfs:label>
        <rdfs:subClassOf rdf:resource="http://www.bioassayontology.org/bao#BAO_0003116"/>
    </owl:Class>
    


    <!-- http://www.bioassayontology.org/bao#BAO_0000047 -->

    <owl:Class rdf:about="http://www.bioassayontology.org/bao#BAO_0000047">
        <rdfs:label>Syto 60</rdfs:label>
        <rdfs:subClassOf rdf:resource="http://www.bioassayontology.org/bao#BAO_0003043"/>
    </owl:Class>
    


    <!-- http://www.bioassayontology.org/bao#BAO_0000114 -->

    <owl:Class rdf:about="http://www.bioassayontology.org/bao#BAO_0000114">
        <rdfs:label>culture medium</rdfs:label>
        <rdfs:subClassOf rdf:resource="http://www.bioassayontology.org/bao#BAO_0003116"/>
        <obo:IAO_0000115>The liquid broth used to grow cells, which is optimized for each cell type and includes additives such as growth factors, buffers, amino acids, antibiotics, etc. This information can be obtained from ATCC or found in relevant publications.</obo:IAO_0000115>
    </owl:Class>
    


    <!-- http://www.bioassayontology.org/bao#BAO_0000115 -->

    <owl:Class rdf:about="http://www.bioassayontology.org/bao#BAO_0000115">
        <rdfs:label>Hoechst 33342</rdfs:label>
        <rdfs:subClassOf rdf:resource="http://www.bioassayontology.org/bao#BAO_0000116"/>
    </owl:Class>
    


    <!-- http://www.bioassayontology.org/bao#BAO_0000116 -->

    <owl:Class rdf:about="http://www.bioassayontology.org/bao#BAO_0000116">
        <rdfs:label>Hoechst</rdfs:label>
        <rdfs:subClassOf rdf:resource="http://www.bioassayontology.org/bao#BAO_0003043"/>
    </owl:Class>
    


    <!-- http://www.bioassayontology.org/bao#BAO_0000118 -->

    <owl:Class rdf:about="http://www.bioassayontology.org/bao#BAO_0000118">
        <rdfs:label>DMSO</rdfs:label>
        <rdfs:subClassOf rdf:resource="http://www.bioassayontology.org/bao#BAO_0003043"/>
        <obo:IAO_0000115>Dimethyl sulfoxide (DMSO) is a common organic solvent that is used to solubilize the chemical compounds prior to their addition to an assay. DMSO can have a significant impact on enzyme activity and the concentration of DMSO in the wells containing compound should be identical to the concentration of DMSO in the control wells. DMSO can also impact the solubility of a compound and its observed potency. Therefore, the concentration of DMSO should be consistent in replicate experiments.</obo:IAO_0000115>
    </owl:Class>
    


    <!-- http://www.bioassayontology.org/bao#BAO_0000172 -->

    <owl:Class rdf:about="http://www.bioassayontology.org/bao#BAO_0000172">
        <rdfs:label>ACTOne Membrane Potential Dye</rdfs:label>
        <rdfs:subClassOf rdf:resource="http://www.bioassayontology.org/bao#BAO_0003043"/>
    </owl:Class>
    


    <!-- http://www.bioassayontology.org/bao#BAO_0000174 -->

    <owl:Class rdf:about="http://www.bioassayontology.org/bao#BAO_0000174">
        <rdfs:label>peptoid</rdfs:label>
        <rdfs:subClassOf rdf:resource="http://www.bioassayontology.org/bao#BAO_0003043"/>
        <obo:IAO_0000115>Peptoids are a class of biomimetic polymers based on oligo-N-substituted glycine backbones, designed to mimic
peptides and proteins. Peptoids are resistant to proteolysis and not typically denatured by solvent, temperature, or chemical denaturants.</obo:IAO_0000115>
    </owl:Class>
    


    <!-- http://www.bioassayontology.org/bao#BAO_0000495 -->

    <owl:Class rdf:about="http://www.bioassayontology.org/bao#BAO_0000495">
        <rdfs:label>DNA aptamer</rdfs:label>
        <rdfs:subClassOf rdf:resource="http://www.bioassayontology.org/bao#BAO_0003043"/>
        <obo:IAO_0000115>Aptamers are synthetic affinity probes. DNA aptamers are oligonucleotides that bind to a specific target molecule, such as small molecules, proteins, nucleic acids and cells. They are created by selecting them from a large random sequence pool through repeated rounds of in vitro selection.</obo:IAO_0000115>
        <obo:IAO_0000118>deoxyribonucleic acid aptamer</obo:IAO_0000118>
    </owl:Class>
    


    <!-- http://www.bioassayontology.org/bao#BAO_0000497 -->

    <owl:Class rdf:about="http://www.bioassayontology.org/bao#BAO_0000497">
        <rdfs:label>peptide aptamer</rdfs:label>
        <rdfs:subClassOf rdf:resource="http://www.bioassayontology.org/bao#BAO_0003043"/>
        <obo:IAO_0000115>Aptamers are synthetic affinity probes. Peptide aptamers consist of a variable peptide loop attached at both ends of a protein scaffold, such as thioredoxin-A. They bind to target proteins with high affinity, similar to that of an antibody. They are designed to inhibit the function of other protein inside the cell.</obo:IAO_0000115>
    </owl:Class>
    


    <!-- http://www.bioassayontology.org/bao#BAO_0000500 -->

    <owl:Class rdf:about="http://www.bioassayontology.org/bao#BAO_0000500">
        <rdfs:label>molecular beacon</rdfs:label>
        <rdfs:subClassOf rdf:resource="http://www.bioassayontology.org/bao#BAO_0003043"/>
        <obo:IAO_0000115>Molecular beacons are hairpin shaped oligonucleotide probes with an internally quenched fluorophore whose fluorescence is restored upon binding to a target nucleic acid. They are used to detect nucleic acids in solution.</obo:IAO_0000115>
    </owl:Class>
    


    <!-- http://www.bioassayontology.org/bao#BAO_0000596 -->

    <owl:Class rdf:about="http://www.bioassayontology.org/bao#BAO_0000596">
        <rdfs:label>assay medium</rdfs:label>
        <rdfs:subClassOf rdf:resource="http://www.bioassayontology.org/bao#BAO_0003116"/>
        <obo:IAO_0000115>The cell culture broth used while performing an assay on cells, which is optimized for each assay type. Some interfering additives such as serum, growth factors, buffers, amino acids, antibiotics, etc. might be eliminated in this medium.</obo:IAO_0000115>
    </owl:Class>
    


    <!-- http://www.bioassayontology.org/bao#BAO_0000638 -->

    <owl:Class rdf:about="http://www.bioassayontology.org/bao#BAO_0000638">
        <rdfs:label>forskolin</rdfs:label>
        <rdfs:subClassOf rdf:resource="http://www.bioassayontology.org/bao#BAO_0003043"/>
    </owl:Class>
    


    <!-- http://www.bioassayontology.org/bao#BAO_0000639 -->

    <owl:Class rdf:about="http://www.bioassayontology.org/bao#BAO_0000639">
        <rdfs:label>doxorubicin</rdfs:label>
        <rdfs:subClassOf rdf:resource="http://www.bioassayontology.org/bao#BAO_0003043"/>
    </owl:Class>
    


    <!-- http://www.bioassayontology.org/bao#BAO_0000666 -->

    <owl:Class rdf:about="http://www.bioassayontology.org/bao#BAO_0000666">
        <rdfs:label>metal salt</rdfs:label>
        <rdfs:subClassOf rdf:resource="http://www.bioassayontology.org/bao#BAO_0003043"/>
        <obo:IAO_0000115>An ionic compound (principally consisting of Na, K, Li, Ca, and Mg as cation) which is used as an additive in an assay.</obo:IAO_0000115>
    </owl:Class>
    


    <!-- http://www.bioassayontology.org/bao#BAO_0000693 -->

    <owl:Class rdf:about="http://www.bioassayontology.org/bao#BAO_0000693">
        <rdfs:label>HEPES</rdfs:label>
        <rdfs:subClassOf rdf:resource="http://www.bioassayontology.org/bao#BAO_0003043"/>
        <obo:IAO_0000118>4-(2-hydroxyethyl)-1-piperazineethanesulfonic acid</obo:IAO_0000118>
    </owl:Class>
    


    <!-- http://www.bioassayontology.org/bao#BAO_0000694 -->

    <owl:Class rdf:about="http://www.bioassayontology.org/bao#BAO_0000694">
        <rdfs:label>tris</rdfs:label>
        <rdfs:subClassOf rdf:resource="http://www.bioassayontology.org/bao#BAO_0003043"/>
        <obo:IAO_0000118>Tris (hydroxymethyl) aminomethane</obo:IAO_0000118>
    </owl:Class>
    


    <!-- http://www.bioassayontology.org/bao#BAO_0000695 -->

    <owl:Class rdf:about="http://www.bioassayontology.org/bao#BAO_0000695">
        <rdfs:label>MOPS</rdfs:label>
        <rdfs:subClassOf rdf:resource="http://www.bioassayontology.org/bao#BAO_0003043"/>
    </owl:Class>
    


    <!-- http://www.bioassayontology.org/bao#BAO_0000696 -->

    <owl:Class rdf:about="http://www.bioassayontology.org/bao#BAO_0000696">
        <rdfs:label>phosphate buffer</rdfs:label>
        <rdfs:subClassOf rdf:resource="http://www.bioassayontology.org/bao#BAO_0003043"/>
    </owl:Class>
    


    <!-- http://www.bioassayontology.org/bao#BAO_0000736 -->

    <owl:Class rdf:about="http://www.bioassayontology.org/bao#BAO_0000736">
        <rdfs:label>1-aminoanthracene</rdfs:label>
        <rdfs:subClassOf rdf:resource="http://www.bioassayontology.org/bao#BAO_0003043"/>
    </owl:Class>
    


    <!-- http://www.bioassayontology.org/bao#BAO_0000747 -->

    <owl:Class rdf:about="http://www.bioassayontology.org/bao#BAO_0000747">
        <rdfs:label>saponin</rdfs:label>
        <rdfs:subClassOf rdf:resource="http://www.bioassayontology.org/bao#BAO_0003043"/>
    </owl:Class>
    


    <!-- http://www.bioassayontology.org/bao#BAO_0000748 -->

    <owl:Class rdf:about="http://www.bioassayontology.org/bao#BAO_0000748">
        <rdfs:label>tetracycline</rdfs:label>
        <rdfs:subClassOf rdf:resource="http://www.bioassayontology.org/bao#BAO_0003043"/>
    </owl:Class>
    


    <!-- http://www.bioassayontology.org/bao#BAO_0000749 -->

    <owl:Class rdf:about="http://www.bioassayontology.org/bao#BAO_0000749">
        <rdfs:label>NADPH</rdfs:label>
        <rdfs:subClassOf rdf:resource="http://www.bioassayontology.org/bao#BAO_0003043"/>
    </owl:Class>
    


    <!-- http://www.bioassayontology.org/bao#BAO_0000754 -->

    <owl:Class rdf:about="http://www.bioassayontology.org/bao#BAO_0000754">
        <rdfs:label>S-adenosyl methionine</rdfs:label>
        <rdfs:subClassOf rdf:resource="http://www.bioassayontology.org/bao#BAO_0003043"/>
    </owl:Class>
    


    <!-- http://www.bioassayontology.org/bao#BAO_0000755 -->

    <owl:Class rdf:about="http://www.bioassayontology.org/bao#BAO_0000755">
        <rdfs:label>coenzyme Q</rdfs:label>
        <rdfs:subClassOf rdf:resource="http://www.bioassayontology.org/bao#BAO_0003043"/>
    </owl:Class>
    


    <!-- http://www.bioassayontology.org/bao#BAO_0000759 -->

    <owl:Class rdf:about="http://www.bioassayontology.org/bao#BAO_0000759">
        <rdfs:label>doxycycline</rdfs:label>
        <rdfs:subClassOf rdf:resource="http://www.bioassayontology.org/bao#BAO_0003043"/>
    </owl:Class>
    


    <!-- http://www.bioassayontology.org/bao#BAO_0000760 -->

    <owl:Class rdf:about="http://www.bioassayontology.org/bao#BAO_0000760">
        <rdfs:label>estrogen</rdfs:label>
        <rdfs:subClassOf rdf:resource="http://www.bioassayontology.org/bao#BAO_0003043"/>
    </owl:Class>
    


    <!-- http://www.bioassayontology.org/bao#BAO_0000761 -->

    <owl:Class rdf:about="http://www.bioassayontology.org/bao#BAO_0000761">
        <rdfs:label>3-isobutyl-1-methylanxthine</rdfs:label>
        <rdfs:subClassOf rdf:resource="http://www.bioassayontology.org/bao#BAO_0003043"/>
        <obo:IAO_0000118>IBMX</obo:IAO_0000118>
    </owl:Class>
    


    <!-- http://www.bioassayontology.org/bao#BAO_0000763 -->

    <owl:Class rdf:about="http://www.bioassayontology.org/bao#BAO_0000763">
        <rdfs:label>ionomycin</rdfs:label>
        <rdfs:subClassOf rdf:resource="http://www.bioassayontology.org/bao#BAO_0003043"/>
    </owl:Class>
    


    <!-- http://www.bioassayontology.org/bao#BAO_0000765 -->

    <owl:Class rdf:about="http://www.bioassayontology.org/bao#BAO_0000765">
        <rdfs:label>NHK 477</rdfs:label>
        <rdfs:subClassOf rdf:resource="http://www.bioassayontology.org/bao#BAO_0003043"/>
    </owl:Class>
    


    <!-- http://www.bioassayontology.org/bao#BAO_0000769 -->

    <owl:Class rdf:about="http://www.bioassayontology.org/bao#BAO_0000769">
        <rdfs:label>retinoic acid</rdfs:label>
        <rdfs:subClassOf rdf:resource="http://www.bioassayontology.org/bao#BAO_0003043"/>
    </owl:Class>
    


    <!-- http://www.bioassayontology.org/bao#BAO_0000772 -->

    <owl:Class rdf:about="http://www.bioassayontology.org/bao#BAO_0000772">
        <rdfs:label>triiodothyronine</rdfs:label>
        <rdfs:subClassOf rdf:resource="http://www.bioassayontology.org/bao#BAO_0003043"/>
        <obo:IAO_0000118>T3</obo:IAO_0000118>
    </owl:Class>
    


    <!-- http://www.bioassayontology.org/bao#BAO_0000773 -->

    <owl:Class rdf:about="http://www.bioassayontology.org/bao#BAO_0000773">
        <rdfs:label>tunicamycin</rdfs:label>
        <rdfs:subClassOf rdf:resource="http://www.bioassayontology.org/bao#BAO_0003043"/>
    </owl:Class>
    


    <!-- http://www.bioassayontology.org/bao#BAO_0000777 -->

    <owl:Class rdf:about="http://www.bioassayontology.org/bao#BAO_0000777">
        <rdfs:label>CDP-ME</rdfs:label>
        <rdfs:subClassOf rdf:resource="http://www.bioassayontology.org/bao#BAO_0003043"/>
        <obo:IAO_0000118>4-diphosphocytidyl-2-C-methyl-D-erythritol</obo:IAO_0000118>
    </owl:Class>
    


    <!-- http://www.bioassayontology.org/bao#BAO_0000778 -->

    <owl:Class rdf:about="http://www.bioassayontology.org/bao#BAO_0000778">
        <rdfs:label>creatine phosphate</rdfs:label>
        <rdfs:subClassOf rdf:resource="http://www.bioassayontology.org/bao#BAO_0003043"/>
    </owl:Class>
    


    <!-- http://www.bioassayontology.org/bao#BAO_0000781 -->

    <owl:Class rdf:about="http://www.bioassayontology.org/bao#BAO_0000781">
        <rdfs:label>deoxyluciferin</rdfs:label>
        <rdfs:subClassOf rdf:resource="http://www.bioassayontology.org/bao#BAO_0003043"/>
    </owl:Class>
    


    <!-- http://www.bioassayontology.org/bao#BAO_0000784 -->

    <owl:Class rdf:about="http://www.bioassayontology.org/bao#BAO_0000784">
        <rdfs:label>ethylene glycol ester of luciferin 6&apos; methyl ether</rdfs:label>
        <rdfs:subClassOf rdf:resource="http://www.bioassayontology.org/bao#BAO_0003043"/>
    </owl:Class>
    


    <!-- http://www.bioassayontology.org/bao#BAO_0000786 -->

    <owl:Class rdf:about="http://www.bioassayontology.org/bao#BAO_0000786">
        <rdfs:label>luciferin 6-ME</rdfs:label>
        <rdfs:subClassOf rdf:resource="http://www.bioassayontology.org/bao#BAO_0003043"/>
    </owl:Class>
    


    <!-- http://www.bioassayontology.org/bao#BAO_0000787 -->

    <owl:Class rdf:about="http://www.bioassayontology.org/bao#BAO_0000787">
        <rdfs:label>luciferin-PPXE</rdfs:label>
        <rdfs:subClassOf rdf:resource="http://www.bioassayontology.org/bao#BAO_0003043"/>
    </owl:Class>
    


    <!-- http://www.bioassayontology.org/bao#BAO_0000788 -->

    <owl:Class rdf:about="http://www.bioassayontology.org/bao#BAO_0000788">
        <rdfs:label>luciferin-BE</rdfs:label>
        <rdfs:subClassOf rdf:resource="http://www.bioassayontology.org/bao#BAO_0003043"/>
    </owl:Class>
    


    <!-- http://www.bioassayontology.org/bao#BAO_0000789 -->

    <owl:Class rdf:about="http://www.bioassayontology.org/bao#BAO_0000789">
        <rdfs:label>peptide-aminoluciferin</rdfs:label>
        <rdfs:subClassOf rdf:resource="http://www.bioassayontology.org/bao#BAO_0003043"/>
    </owl:Class>
    


    <!-- http://www.bioassayontology.org/bao#BAO_0000795 -->

    <owl:Class rdf:about="http://www.bioassayontology.org/bao#BAO_0000795">
        <rdfs:label>furafylline</rdfs:label>
        <rdfs:subClassOf rdf:resource="http://www.bioassayontology.org/bao#BAO_0003043"/>
    </owl:Class>
    


    <!-- http://www.bioassayontology.org/bao#BAO_0000796 -->

    <owl:Class rdf:about="http://www.bioassayontology.org/bao#BAO_0000796">
        <rdfs:label>ketoconazole</rdfs:label>
        <rdfs:subClassOf rdf:resource="http://www.bioassayontology.org/bao#BAO_0003043"/>
    </owl:Class>
    


    <!-- http://www.bioassayontology.org/bao#BAO_0000797 -->

    <owl:Class rdf:about="http://www.bioassayontology.org/bao#BAO_0000797">
        <rdfs:label>quinidine</rdfs:label>
        <rdfs:subClassOf rdf:resource="http://www.bioassayontology.org/bao#BAO_0003043"/>
    </owl:Class>
    


    <!-- http://www.bioassayontology.org/bao#BAO_0000799 -->

    <owl:Class rdf:about="http://www.bioassayontology.org/bao#BAO_0000799">
        <rdfs:label>lipofectin</rdfs:label>
        <rdfs:subClassOf rdf:resource="http://www.bioassayontology.org/bao#BAO_0003043"/>
    </owl:Class>
    


    <!-- http://www.bioassayontology.org/bao#BAO_0000800 -->

    <owl:Class rdf:about="http://www.bioassayontology.org/bao#BAO_0000800">
        <rdfs:label>TransIT-CHO kit</rdfs:label>
        <rdfs:subClassOf rdf:resource="http://www.bioassayontology.org/bao#BAO_0003043"/>
    </owl:Class>
    


    <!-- http://www.bioassayontology.org/bao#BAO_0000801 -->

    <owl:Class rdf:about="http://www.bioassayontology.org/bao#BAO_0000801">
        <rdfs:label>TransIT-LT1</rdfs:label>
        <rdfs:subClassOf rdf:resource="http://www.bioassayontology.org/bao#BAO_0003043"/>
    </owl:Class>
    


    <!-- http://www.bioassayontology.org/bao#BAO_0000811 -->

    <owl:Class rdf:about="http://www.bioassayontology.org/bao#BAO_0000811">
        <rdfs:label>wee1-like protein-luciferin 4-monooxygenase</rdfs:label>
        <rdfs:subClassOf rdf:resource="http://www.bioassayontology.org/bao#BAO_0003043"/>
    </owl:Class>
    


    <!-- http://www.bioassayontology.org/bao#BAO_0000820 -->

    <owl:Class rdf:about="http://www.bioassayontology.org/bao#BAO_0000820">
        <rdfs:label>1, 4 methyllumbelliferone</rdfs:label>
        <rdfs:subClassOf rdf:resource="http://www.bioassayontology.org/bao#BAO_0003043"/>
    </owl:Class>
    


    <!-- http://www.bioassayontology.org/bao#BAO_0000822 -->

    <owl:Class rdf:about="http://www.bioassayontology.org/bao#BAO_0000822">
        <rdfs:label>3-O-methyl-fluorescein</rdfs:label>
        <rdfs:subClassOf rdf:resource="http://www.bioassayontology.org/bao#BAO_0003043"/>
    </owl:Class>
    


    <!-- http://www.bioassayontology.org/bao#BAO_0000823 -->

    <owl:Class rdf:about="http://www.bioassayontology.org/bao#BAO_0000823">
        <rdfs:label>3-O-methylfluorescein phosphate</rdfs:label>
        <rdfs:subClassOf rdf:resource="http://www.bioassayontology.org/bao#BAO_0003043"/>
    </owl:Class>
    


    <!-- http://www.bioassayontology.org/bao#BAO_0000824 -->

    <owl:Class rdf:about="http://www.bioassayontology.org/bao#BAO_0000824">
        <rdfs:label>4 methylumbelliferyl-D-pyranoside</rdfs:label>
        <rdfs:subClassOf rdf:resource="http://www.bioassayontology.org/bao#BAO_0003043"/>
    </owl:Class>
    


    <!-- http://www.bioassayontology.org/bao#BAO_0000825 -->

    <owl:Class rdf:about="http://www.bioassayontology.org/bao#BAO_0000825">
        <rdfs:label>5-carboxamidotryptamine</rdfs:label>
        <rdfs:subClassOf rdf:resource="http://www.bioassayontology.org/bao#BAO_0003043"/>
    </owl:Class>
    


    <!-- http://www.bioassayontology.org/bao#BAO_0000826 -->

    <owl:Class rdf:about="http://www.bioassayontology.org/bao#BAO_0000826">
        <rdfs:label>6,8-difluoro-4-methylumbelliferyl phosphate</rdfs:label>
        <rdfs:subClassOf rdf:resource="http://www.bioassayontology.org/bao#BAO_0003043"/>
    </owl:Class>
    


    <!-- http://www.bioassayontology.org/bao#BAO_0000827 -->

    <owl:Class rdf:about="http://www.bioassayontology.org/bao#BAO_0000827">
        <rdfs:label>6,8-difluoro-7-hydroxy-4-methylcoumarin</rdfs:label>
        <rdfs:subClassOf rdf:resource="http://www.bioassayontology.org/bao#BAO_0003043"/>
    </owl:Class>
    


    <!-- http://www.bioassayontology.org/bao#BAO_0000829 -->

    <owl:Class rdf:about="http://www.bioassayontology.org/bao#BAO_0000829">
        <rdfs:label>[3H]N-methylscopolamine</rdfs:label>
        <rdfs:subClassOf rdf:resource="http://www.bioassayontology.org/bao#BAO_0003043"/>
    </owl:Class>
    


    <!-- http://www.bioassayontology.org/bao#BAO_0000830 -->

    <owl:Class rdf:about="http://www.bioassayontology.org/bao#BAO_0000830">
        <rdfs:label>A23187</rdfs:label>
        <rdfs:subClassOf rdf:resource="http://www.bioassayontology.org/bao#BAO_0003043"/>
    </owl:Class>
    


    <!-- http://www.bioassayontology.org/bao#BAO_0000838 -->

    <owl:Class rdf:about="http://www.bioassayontology.org/bao#BAO_0000838">
        <rdfs:label>acetylcholine</rdfs:label>
        <rdfs:subClassOf rdf:resource="http://www.bioassayontology.org/bao#BAO_0003043"/>
    </owl:Class>
    


    <!-- http://www.bioassayontology.org/bao#BAO_0000840 -->

    <owl:Class rdf:about="http://www.bioassayontology.org/bao#BAO_0000840">
        <rdfs:label>7-amino-4-trifluoromethylcoumarin</rdfs:label>
        <rdfs:subClassOf rdf:resource="http://www.bioassayontology.org/bao#BAO_0003043"/>
    </owl:Class>
    


    <!-- http://www.bioassayontology.org/bao#BAO_0000844 -->

    <owl:Class rdf:about="http://www.bioassayontology.org/bao#BAO_0000844">
        <rdfs:label>alkaline phosphatase-cAMP</rdfs:label>
        <rdfs:subClassOf rdf:resource="http://www.bioassayontology.org/bao#BAO_0003043"/>
    </owl:Class>
    


    <!-- http://www.bioassayontology.org/bao#BAO_0000846 -->

    <owl:Class rdf:about="http://www.bioassayontology.org/bao#BAO_0000846">
        <rdfs:label>7-amino-4-methylcoumarin</rdfs:label>
        <rdfs:subClassOf rdf:resource="http://www.bioassayontology.org/bao#BAO_0003043"/>
    </owl:Class>
    


    <!-- http://www.bioassayontology.org/bao#BAO_0000848 -->

    <owl:Class rdf:about="http://www.bioassayontology.org/bao#BAO_0000848">
        <rdfs:label>angiotensin II</rdfs:label>
        <rdfs:subClassOf rdf:resource="http://www.bioassayontology.org/bao#BAO_0003043"/>
    </owl:Class>
    


    <!-- http://www.bioassayontology.org/bao#BAO_0000853 -->

    <owl:Class rdf:about="http://www.bioassayontology.org/bao#BAO_0000853">
        <rdfs:label>arachidonic acid</rdfs:label>
        <rdfs:subClassOf rdf:resource="http://www.bioassayontology.org/bao#BAO_0003043"/>
    </owl:Class>
    


    <!-- http://www.bioassayontology.org/bao#BAO_0000854 -->

    <owl:Class rdf:about="http://www.bioassayontology.org/bao#BAO_0000854">
        <rdfs:label>arrestin-GFP</rdfs:label>
        <rdfs:subClassOf rdf:resource="http://www.bioassayontology.org/bao#BAO_0003043"/>
    </owl:Class>
    


    <!-- http://www.bioassayontology.org/bao#BAO_0000860 -->

    <owl:Class rdf:about="http://www.bioassayontology.org/bao#BAO_0000860">
        <rdfs:label>beta-hydroxybutyryl coenzyme A</rdfs:label>
        <rdfs:subClassOf rdf:resource="http://www.bioassayontology.org/bao#BAO_0003043"/>
    </owl:Class>
    


    <!-- http://www.bioassayontology.org/bao#BAO_0000862 -->

    <owl:Class rdf:about="http://www.bioassayontology.org/bao#BAO_0000862">
        <rdfs:label>bisindolylmaleimide</rdfs:label>
        <rdfs:subClassOf rdf:resource="http://www.bioassayontology.org/bao#BAO_0003043"/>
        <obo:IAO_0000115>PKC inhibitor

3-{1-[3-(dimethylamino)propyl]-1H-indol-3-yl}-4-(1H-indol-3-yl)-1H-pyrrole-2,5-dione</obo:IAO_0000115>
    </owl:Class>
    


    <!-- http://www.bioassayontology.org/bao#BAO_0000867 -->

    <owl:Class rdf:about="http://www.bioassayontology.org/bao#BAO_0000867">
        <rdfs:label>Brij-35</rdfs:label>
        <rdfs:subClassOf rdf:resource="http://www.bioassayontology.org/bao#BAO_0003043"/>
        <rdfs:comment>Brij-35 is a nonionic polyoxyethylene surfactant that is most frequently used as a component of cell lysis buffers or a surfactant in various HPLC applications.</rdfs:comment>
    </owl:Class>
    


    <!-- http://www.bioassayontology.org/bao#BAO_0000868 -->

    <owl:Class rdf:about="http://www.bioassayontology.org/bao#BAO_0000868">
        <rdfs:label>BRL-54443</rdfs:label>
        <rdfs:subClassOf rdf:resource="http://www.bioassayontology.org/bao#BAO_0003043"/>
        <obo:IAO_0000115>5-Hydroxy-3-(1-methylpiperidin-4-yl)-1H-indole

A potent 5-ht1E/1F receptor agonist</obo:IAO_0000115>
    </owl:Class>
    


    <!-- http://www.bioassayontology.org/bao#BAO_0000870 -->

    <owl:Class rdf:about="http://www.bioassayontology.org/bao#BAO_0000870">
        <rdfs:label>BTC AM Fluorescent Dye Indicator</rdfs:label>
        <rdfs:subClassOf rdf:resource="http://www.bioassayontology.org/bao#BAO_0003043"/>
    </owl:Class>
    


    <!-- http://www.bioassayontology.org/bao#BAO_0000874 -->

    <owl:Class rdf:about="http://www.bioassayontology.org/bao#BAO_0000874">
        <rdfs:label>calcium</rdfs:label>
        <rdfs:subClassOf rdf:resource="http://www.bioassayontology.org/bao#BAO_0003043"/>
    </owl:Class>
    


    <!-- http://www.bioassayontology.org/bao#BAO_0000876 -->

    <owl:Class rdf:about="http://www.bioassayontology.org/bao#BAO_0000876">
        <rdfs:label>carbachol</rdfs:label>
        <rdfs:subClassOf rdf:resource="http://www.bioassayontology.org/bao#BAO_0003043"/>
    </owl:Class>
    


    <!-- http://www.bioassayontology.org/bao#BAO_0000880 -->

    <owl:Class rdf:about="http://www.bioassayontology.org/bao#BAO_0000880">
        <rdfs:label>CHAPS</rdfs:label>
        <rdfs:subClassOf rdf:resource="http://www.bioassayontology.org/bao#BAO_0003043"/>
        <rdfs:comment>CHAPS is a zwitterionic detergent used in the laboratory to solubilize biological macromolecules such as proteins. It is used as a non-denaturing solvent in the process of protein purification and is especially useful in purifying membrane proteins, which are often sparingly soluble or insoluble in aqueous solution due to their native hydrophobicity. CHAPS can also be used in conjunction with nonionic detergents such as Triton X-100.</rdfs:comment>
    </owl:Class>
    


    <!-- http://www.bioassayontology.org/bao#BAO_0000882 -->

    <owl:Class rdf:about="http://www.bioassayontology.org/bao#BAO_0000882">
        <rdfs:label>coenzyme A</rdfs:label>
        <rdfs:subClassOf rdf:resource="http://www.bioassayontology.org/bao#BAO_0003043"/>
    </owl:Class>
    


    <!-- http://www.bioassayontology.org/bao#BAO_0000883 -->

    <owl:Class rdf:about="http://www.bioassayontology.org/bao#BAO_0000883">
        <rdfs:label>Cy5</rdfs:label>
        <rdfs:subClassOf rdf:resource="http://www.bioassayontology.org/bao#BAO_0003043"/>
    </owl:Class>
    


    <!-- http://www.bioassayontology.org/bao#BAO_0000885 -->

    <owl:Class rdf:about="http://www.bioassayontology.org/bao#BAO_0000885">
        <rdfs:label>cysteine</rdfs:label>
        <rdfs:subClassOf rdf:resource="http://www.bioassayontology.org/bao#BAO_0003043"/>
        <obo:IAO_0000115>Cysteine has antioxidant properties due to the ability of thiols to undergo redox reactions. </obo:IAO_0000115>
    </owl:Class>
    


    <!-- http://www.bioassayontology.org/bao#BAO_0000886 -->

    <owl:Class rdf:about="http://www.bioassayontology.org/bao#BAO_0000886">
        <rdfs:label>inositol-1-phosphate</rdfs:label>
        <rdfs:subClassOf rdf:resource="http://www.bioassayontology.org/bao#BAO_0003043"/>
        <obo:IAO_0000118>IP1</obo:IAO_0000118>
        <obo:IAO_0000118>inositol monophosphate</obo:IAO_0000118>
    </owl:Class>
    


    <!-- http://www.bioassayontology.org/bao#BAO_0000890 -->

    <owl:Class rdf:about="http://www.bioassayontology.org/bao#BAO_0000890">
        <rdfs:label>DAMGO</rdfs:label>
        <rdfs:subClassOf rdf:resource="http://www.bioassayontology.org/bao#BAO_0003043"/>
    </owl:Class>
    


    <!-- http://www.bioassayontology.org/bao#BAO_0000891 -->

    <owl:Class rdf:about="http://www.bioassayontology.org/bao#BAO_0000891">
        <rdfs:label>diminazene aceturate</rdfs:label>
        <rdfs:subClassOf rdf:resource="http://www.bioassayontology.org/bao#BAO_0003043"/>
        <obo:IAO_0000115>It intercalates DNA and RNA.</obo:IAO_0000115>
    </owl:Class>
    


    <!-- http://www.bioassayontology.org/bao#BAO_0000892 -->

    <owl:Class rdf:about="http://www.bioassayontology.org/bao#BAO_0000892">
        <rdfs:label>diphosphomevalonate</rdfs:label>
        <rdfs:subClassOf rdf:resource="http://www.bioassayontology.org/bao#BAO_0003043"/>
    </owl:Class>
    


    <!-- http://www.bioassayontology.org/bao#BAO_0000894 -->

    <owl:Class rdf:about="http://www.bioassayontology.org/bao#BAO_0000894">
        <rdfs:label>dopamine</rdfs:label>
        <rdfs:subClassOf rdf:resource="http://www.bioassayontology.org/bao#BAO_0003043"/>
    </owl:Class>
    


    <!-- http://www.bioassayontology.org/bao#BAO_0000895 -->

    <owl:Class rdf:about="http://www.bioassayontology.org/bao#BAO_0000895">
        <rdfs:label>DTT</rdfs:label>
        <rdfs:subClassOf rdf:resource="http://www.bioassayontology.org/bao#BAO_0003043"/>
        <obo:IAO_0000115>Dithiothreitol (DTT) is the common name for a small-molecule redox reagent known as Cleland&apos;s reagent. DTT&apos;s formula is C4H10O2S2 and the molecular structure of its reduced form is shown at the right; its oxidized form is a disulfide-bonded 6-membered ring (shown below). Its name derives from the four-carbon sugar, threose. </obo:IAO_0000115>
    </owl:Class>
    


    <!-- http://www.bioassayontology.org/bao#BAO_0000897 -->

    <owl:Class rdf:about="http://www.bioassayontology.org/bao#BAO_0000897">
        <rdfs:label>dynorphin A</rdfs:label>
        <rdfs:subClassOf rdf:resource="http://www.bioassayontology.org/bao#BAO_0003043"/>
    </owl:Class>
    


    <!-- http://www.bioassayontology.org/bao#BAO_0000900 -->

    <owl:Class rdf:about="http://www.bioassayontology.org/bao#BAO_0000900">
        <rdfs:label>estrogen-alexa 633</rdfs:label>
        <rdfs:subClassOf rdf:resource="http://www.bioassayontology.org/bao#BAO_0003043"/>
    </owl:Class>
    


    <!-- http://www.bioassayontology.org/bao#BAO_0000901 -->

    <owl:Class rdf:about="http://www.bioassayontology.org/bao#BAO_0000901">
        <rdfs:label>Eu3+-cAMP</rdfs:label>
        <rdfs:subClassOf rdf:resource="http://www.bioassayontology.org/bao#BAO_0003043"/>
    </owl:Class>
    


    <!-- http://www.bioassayontology.org/bao#BAO_0000907 -->

    <owl:Class rdf:about="http://www.bioassayontology.org/bao#BAO_0000907">
        <rdfs:label>fluo-4 AM calcium indicator</rdfs:label>
        <rdfs:subClassOf rdf:resource="http://www.bioassayontology.org/bao#BAO_0003043"/>
    </owl:Class>
    


    <!-- http://www.bioassayontology.org/bao#BAO_0000914 -->

    <owl:Class rdf:about="http://www.bioassayontology.org/bao#BAO_0000914">
        <rdfs:label>fluorophosphonate-rhodamine</rdfs:label>
        <rdfs:subClassOf rdf:resource="http://www.bioassayontology.org/bao#BAO_0003043"/>
    </owl:Class>
    


    <!-- http://www.bioassayontology.org/bao#BAO_0000915 -->

    <owl:Class rdf:about="http://www.bioassayontology.org/bao#BAO_0000915">
        <rdfs:label>fluozin-2</rdfs:label>
        <rdfs:subClassOf rdf:resource="http://www.bioassayontology.org/bao#BAO_0003043"/>
    </owl:Class>
    


    <!-- http://www.bioassayontology.org/bao#BAO_0000916 -->

    <owl:Class rdf:about="http://www.bioassayontology.org/bao#BAO_0000916">
        <rdfs:label>fluozin</rdfs:label>
        <rdfs:subClassOf rdf:resource="http://www.bioassayontology.org/bao#BAO_0003043"/>
    </owl:Class>
    


    <!-- http://www.bioassayontology.org/bao#BAO_0000926 -->

    <owl:Class rdf:about="http://www.bioassayontology.org/bao#BAO_0000926">
        <rdfs:label>glutamate</rdfs:label>
        <rdfs:subClassOf rdf:resource="http://www.bioassayontology.org/bao#BAO_0003043"/>
    </owl:Class>
    


    <!-- http://www.bioassayontology.org/bao#BAO_0000929 -->

    <owl:Class rdf:about="http://www.bioassayontology.org/bao#BAO_0000929">
        <rdfs:label>Go6976</rdfs:label>
        <rdfs:subClassOf rdf:resource="http://www.bioassayontology.org/bao#BAO_0003043"/>
        <obo:IAO_0000115>5,6,7,13-Tetrahydro-13-methyl-5-oxo-12H-indolo[2,3-a]pyrrolo[3,4-c]carbazole-12-propanenitrile

Potent protein kinase C (PKC) inhibitor (IC50 = 7.9 nM).</obo:IAO_0000115>
    </owl:Class>
    


    <!-- http://www.bioassayontology.org/bao#BAO_0000932 -->

    <owl:Class rdf:about="http://www.bioassayontology.org/bao#BAO_0000932">
        <rdfs:label>GW5074</rdfs:label>
        <rdfs:subClassOf rdf:resource="http://www.bioassayontology.org/bao#BAO_0003043"/>
        <obo:IAO_0000115>3-(3,5-Dibromo-4-hydroxy-benzylidene)-5-iodo-1,3-dihydro-indol-2-one


Potent, selective and cell-permeable c-Raf1 kinase inhibitor (IC50 = 9 nM). Displays ≥ 100-fold selectivity for raf kinase over CDK1, CDK2, c-src, ERK2, MEK, p38, Tie2, VEGFR2 and c-fm.</obo:IAO_0000115>
    </owl:Class>
    


    <!-- http://www.bioassayontology.org/bao#BAO_0000933 -->

    <owl:Class rdf:about="http://www.bioassayontology.org/bao#BAO_0000933">
        <rdfs:label>GW8510</rdfs:label>
        <rdfs:subClassOf rdf:resource="http://www.bioassayontology.org/bao#BAO_0003043"/>
        <obo:IAO_0000115>An inhibitor of cyclin kinase 2 (CDK2) which prevents and/or reduces the side effects of chemotherapy (alopecia, plantar-palmar syndrome and mucositis).</obo:IAO_0000115>
    </owl:Class>
    


    <!-- http://www.bioassayontology.org/bao#BAO_0000945 -->

    <owl:Class rdf:about="http://www.bioassayontology.org/bao#BAO_0000945">
        <rdfs:label>indo-1 calcium indicator</rdfs:label>
        <rdfs:subClassOf rdf:resource="http://www.bioassayontology.org/bao#BAO_0003043"/>
    </owl:Class>
    


    <!-- http://www.bioassayontology.org/bao#BAO_0000949 -->

    <owl:Class rdf:about="http://www.bioassayontology.org/bao#BAO_0000949">
        <rdfs:label>IPEGAL</rdfs:label>
        <rdfs:subClassOf rdf:resource="http://www.bioassayontology.org/bao#BAO_0003043"/>
        <rdfs:comment>IGEPAL CA-630 is a nonionic, non-denaturing detergent. Its official IUPAC name is octylphenoxypolyethoxyethanol.</rdfs:comment>
    </owl:Class>
    


    <!-- http://www.bioassayontology.org/bao#BAO_0000950 -->

    <owl:Class rdf:about="http://www.bioassayontology.org/bao#BAO_0000950">
        <rdfs:label>isoproterenol</rdfs:label>
        <rdfs:subClassOf rdf:resource="http://www.bioassayontology.org/bao#BAO_0003043"/>
    </owl:Class>
    


    <!-- http://www.bioassayontology.org/bao#BAO_0000952 -->

    <owl:Class rdf:about="http://www.bioassayontology.org/bao#BAO_0000952">
        <rdfs:label>L-AP4</rdfs:label>
        <rdfs:subClassOf rdf:resource="http://www.bioassayontology.org/bao#BAO_0003043"/>
        <obo:IAO_0000115>L-(+)-2-Amino-4-phosphonobutyric acid

Selective group III metabotropic glutamate receptor agonist.</obo:IAO_0000115>
    </owl:Class>
    


    <!-- http://www.bioassayontology.org/bao#BAO_0000956 -->

    <owl:Class rdf:about="http://www.bioassayontology.org/bao#BAO_0000956">
        <rdfs:label>lipofectamine 2000</rdfs:label>
        <rdfs:subClassOf rdf:resource="http://www.bioassayontology.org/bao#BAO_0003043"/>
        <obo:IAO_0000115>Lipofectamine™ 2000 Reagent delivers DNA or siRNA with excellent transfection performance for protein expression, gene silencing, and functional assays. Superior efficiency, optimized protocols, and unparalleled success across a broad range of cell lines.</obo:IAO_0000115>
    </owl:Class>
    


    <!-- http://www.bioassayontology.org/bao#BAO_0000957 -->

    <owl:Class rdf:about="http://www.bioassayontology.org/bao#BAO_0000957">
        <rdfs:label>lithium chloride</rdfs:label>
        <rdfs:subClassOf rdf:resource="http://www.bioassayontology.org/bao#BAO_0000666"/>
    </owl:Class>
    


    <!-- http://www.bioassayontology.org/bao#BAO_0000960 -->

    <owl:Class rdf:about="http://www.bioassayontology.org/bao#BAO_0000960">
        <rdfs:label>luciferin-H</rdfs:label>
        <rdfs:subClassOf rdf:resource="http://www.bioassayontology.org/bao#BAO_0003043"/>
    </owl:Class>
    


    <!-- http://www.bioassayontology.org/bao#BAO_0000961 -->

    <owl:Class rdf:about="http://www.bioassayontology.org/bao#BAO_0000961">
        <rdfs:label>luciferin-H EGE</rdfs:label>
        <rdfs:subClassOf rdf:resource="http://www.bioassayontology.org/bao#BAO_0003043"/>
    </owl:Class>
    


    <!-- http://www.bioassayontology.org/bao#BAO_0000962 -->

    <owl:Class rdf:about="http://www.bioassayontology.org/bao#BAO_0000962">
        <rdfs:label>lysophosphatidylinositol</rdfs:label>
        <rdfs:subClassOf rdf:resource="http://www.bioassayontology.org/bao#BAO_0003043"/>
    </owl:Class>
    


    <!-- http://www.bioassayontology.org/bao#BAO_0000967 -->

    <owl:Class rdf:about="http://www.bioassayontology.org/bao#BAO_0000967">
        <rdfs:label>mevalonate</rdfs:label>
        <rdfs:subClassOf rdf:resource="http://www.bioassayontology.org/bao#BAO_0003043"/>
    </owl:Class>
    


    <!-- http://www.bioassayontology.org/bao#BAO_0000972 -->

    <owl:Class rdf:about="http://www.bioassayontology.org/bao#BAO_0000972">
        <rdfs:label>NBD C6-HPC</rdfs:label>
        <rdfs:subClassOf rdf:resource="http://www.bioassayontology.org/bao#BAO_0003043"/>
        <obo:IAO_0000118>2-(6-(7-Nitrobenz-2-Oxa-1,3-Diazol-4-yl)amino)Hexanoyl-1-Hexadecanoyl-sn-Glycero-3-Phosphocholine (NBD C6-HPC)</obo:IAO_0000118>
    </owl:Class>
    


    <!-- http://www.bioassayontology.org/bao#BAO_0000978 -->

    <owl:Class rdf:about="http://www.bioassayontology.org/bao#BAO_0000978">
        <rdfs:label>NP-40</rdfs:label>
        <rdfs:subClassOf rdf:resource="http://www.bioassayontology.org/bao#BAO_0003043"/>
        <rdfs:comment>NP-40 is a commercially available detergent. The full name of NP-40 is Tergitol-type NP-40, which is nonyl phenoxypolyethoxylethanol.</rdfs:comment>
    </owl:Class>
    


    <!-- http://www.bioassayontology.org/bao#BAO_0000980 -->

    <owl:Class rdf:about="http://www.bioassayontology.org/bao#BAO_0000980">
        <rdfs:label>O-methyl-fluorescein phosphate</rdfs:label>
        <rdfs:subClassOf rdf:resource="http://www.bioassayontology.org/bao#BAO_0003043"/>
    </owl:Class>
    


    <!-- http://www.bioassayontology.org/bao#BAO_0000986 -->

    <owl:Class rdf:about="http://www.bioassayontology.org/bao#BAO_0000986">
        <rdfs:label>para-nitrophenol</rdfs:label>
        <rdfs:subClassOf rdf:resource="http://www.bioassayontology.org/bao#BAO_0003043"/>
    </owl:Class>
    


    <!-- http://www.bioassayontology.org/bao#BAO_0000987 -->

    <owl:Class rdf:about="http://www.bioassayontology.org/bao#BAO_0000987">
        <rdfs:label>para-nitrophenylphosphate</rdfs:label>
        <rdfs:subClassOf rdf:resource="http://www.bioassayontology.org/bao#BAO_0003043"/>
        <obo:IAO_0000118>PNPP</obo:IAO_0000118>
        <rdfs:comment>para-Nitrophenylphosphate (pNPP) is a chromogenic substrate for acid and alkaline phosphatase in ELISA assays. Under their influence the decay to yellow para-nitrophenol is catalysed. This product can be measured with a 405 nm spectrophotometer.</rdfs:comment>
    </owl:Class>
    


    <!-- http://www.bioassayontology.org/bao#BAO_0000990 -->

    <owl:Class rdf:about="http://www.bioassayontology.org/bao#BAO_0000990">
        <rdfs:label>phosphoenolpyruvate</rdfs:label>
        <rdfs:subClassOf rdf:resource="http://www.bioassayontology.org/bao#BAO_0003043"/>
        <rdfs:comment>It has the high-energy phosphate bond found (-61.9 kJ/mol) in living organisms, and is involved in glycolysis and gluconeogenesis. In plants, it is also involved in the biosynthesis of various aromatic compounds, and in carbon fixation; in bacteria, it is also used as the source of energy for the phosphotransferase system.</rdfs:comment>
    </owl:Class>
    


    <!-- http://www.bioassayontology.org/bao#BAO_0000991 -->

    <owl:Class rdf:about="http://www.bioassayontology.org/bao#BAO_0000991">
        <rdfs:label>phosphoethanolamine</rdfs:label>
        <rdfs:subClassOf rdf:resource="http://www.bioassayontology.org/bao#BAO_0003043"/>
        <rdfs:comment>Phosphorylethanolamine or phosphoethanolamine is an ethanolamine derivative that is used to construct sphingomyelins.</rdfs:comment>
    </owl:Class>
    


    <!-- http://www.bioassayontology.org/bao#BAO_0000992 -->

    <owl:Class rdf:about="http://www.bioassayontology.org/bao#BAO_0000992">
        <rdfs:label>phosphomevalonate</rdfs:label>
        <rdfs:subClassOf rdf:resource="http://www.bioassayontology.org/bao#BAO_0003043"/>
    </owl:Class>
    


    <!-- http://www.bioassayontology.org/bao#BAO_0000995 -->

    <owl:Class rdf:about="http://www.bioassayontology.org/bao#BAO_0000995">
        <rdfs:label>pluronic F-127</rdfs:label>
        <rdfs:subClassOf rdf:resource="http://www.bioassayontology.org/bao#BAO_0003043"/>
        <rdfs:comment>Pluronic® F-127 is a nonionic, surfactant polyol (molecular weight approximately 12,500 daltons) that has been found to facilitate the solubilization of water-insoluble dyes and other materials in physiological media.</rdfs:comment>
    </owl:Class>
    


    <!-- http://www.bioassayontology.org/bao#BAO_0000996 -->

    <owl:Class rdf:about="http://www.bioassayontology.org/bao#BAO_0000996">
        <rdfs:label>phorbol myristate acetate</rdfs:label>
        <rdfs:subClassOf rdf:resource="http://www.bioassayontology.org/bao#BAO_0003043"/>
    </owl:Class>
    


    <!-- http://www.bioassayontology.org/bao#BAO_0000997 -->

    <owl:Class rdf:about="http://www.bioassayontology.org/bao#BAO_0000997">
        <rdfs:label>potassium phosphoenolpyruvate</rdfs:label>
        <rdfs:subClassOf rdf:resource="http://www.bioassayontology.org/bao#BAO_0003043"/>
    </owl:Class>
    


    <!-- http://www.bioassayontology.org/bao#BAO_0000998 -->

    <owl:Class rdf:about="http://www.bioassayontology.org/bao#BAO_0000998">
        <rdfs:label>probenecid</rdfs:label>
        <rdfs:subClassOf rdf:resource="http://www.bioassayontology.org/bao#BAO_0003043"/>
        <obo:IAO_0000115>4-(Dipropylsulfamoyl)benzoic acid

Inhibitor of multidrug resistance-associated proteins (MRP). </obo:IAO_0000115>
    </owl:Class>
    


    <!-- http://www.bioassayontology.org/bao#BAO_0000999 -->

    <owl:Class rdf:about="http://www.bioassayontology.org/bao#BAO_0000999">
        <rdfs:label>profluorescent 1-AMA</rdfs:label>
        <rdfs:subClassOf rdf:resource="http://www.bioassayontology.org/bao#BAO_0003043"/>
    </owl:Class>
    


    <!-- http://www.bioassayontology.org/bao#BAO_0001000 -->

    <owl:Class rdf:about="http://www.bioassayontology.org/bao#BAO_0001000">
        <rdfs:label>prostaglandin</rdfs:label>
        <rdfs:subClassOf rdf:resource="http://www.bioassayontology.org/bao#BAO_0003043"/>
    </owl:Class>
    


    <!-- http://www.bioassayontology.org/bao#BAO_0001001 -->

    <owl:Class rdf:about="http://www.bioassayontology.org/bao#BAO_0001001">
        <rdfs:label>prostaglandin E2</rdfs:label>
        <rdfs:subClassOf rdf:resource="http://www.bioassayontology.org/bao#BAO_0003043"/>
    </owl:Class>
    


    <!-- http://www.bioassayontology.org/bao#BAO_0001003 -->

    <owl:Class rdf:about="http://www.bioassayontology.org/bao#BAO_0001003">
        <rdfs:label>pyrimidine-4,6-dicarboxylic acid</rdfs:label>
        <rdfs:subClassOf rdf:resource="http://www.bioassayontology.org/bao#BAO_0003043"/>
        <obo:IAO_0000115>pyrimidine-4,6-dicarboxylic acid, bis-(4-fluoro-3-methyl-benzylamide)

Degrades collagen type I.</obo:IAO_0000115>
    </owl:Class>
    


    <!-- http://www.bioassayontology.org/bao#BAO_0001005 -->

    <owl:Class rdf:about="http://www.bioassayontology.org/bao#BAO_0001005">
        <rdfs:label>rauwolscine</rdfs:label>
        <rdfs:subClassOf rdf:resource="http://www.bioassayontology.org/bao#BAO_0003043"/>
        <obo:IAO_0000115>Rauwolscine acts predominantly as a α2-adrenergic receptor antagonist.

It has also been shown to function as a 5-HT1A receptor partial agonist and 5-HT2A and 5-HT2B receptor antagonist.</obo:IAO_0000115>
    </owl:Class>
    


    <!-- http://www.bioassayontology.org/bao#BAO_0001006 -->

    <owl:Class rdf:about="http://www.bioassayontology.org/bao#BAO_0001006">
        <rdfs:label>resorufin</rdfs:label>
        <rdfs:subClassOf rdf:resource="http://www.bioassayontology.org/bao#BAO_0003043"/>
    </owl:Class>
    


    <!-- http://www.bioassayontology.org/bao#BAO_0001009 -->

    <owl:Class rdf:about="http://www.bioassayontology.org/bao#BAO_0001009">
        <rdfs:label>rhodamine</rdfs:label>
        <rdfs:subClassOf rdf:resource="http://www.bioassayontology.org/bao#BAO_0003043"/>
    </owl:Class>
    


    <!-- http://www.bioassayontology.org/bao#BAO_0001010 -->

    <owl:Class rdf:about="http://www.bioassayontology.org/bao#BAO_0001010">
        <rdfs:label>rhodamine-conjugated sulfonate ester</rdfs:label>
        <rdfs:subClassOf rdf:resource="http://www.bioassayontology.org/bao#BAO_0003043"/>
    </owl:Class>
    


    <!-- http://www.bioassayontology.org/bao#BAO_0001012 -->

    <owl:Class rdf:about="http://www.bioassayontology.org/bao#BAO_0001012">
        <rdfs:label>Ro 20-1724</rdfs:label>
        <rdfs:subClassOf rdf:resource="http://www.bioassayontology.org/bao#BAO_0003043"/>
        <obo:IAO_0000115>4-(3-Butoxy-4-methoxyphenyl)methyl-2-imidazolidone

Widely used inhibitor of cyclic nucleotide phosphodiesterase, selective for PDE4 (IC50 = 2.0 μM). </obo:IAO_0000115>
    </owl:Class>
    


    <!-- http://www.bioassayontology.org/bao#BAO_0001013 -->

    <owl:Class rdf:about="http://www.bioassayontology.org/bao#BAO_0001013">
        <rdfs:label>rolipram</rdfs:label>
        <rdfs:subClassOf rdf:resource="http://www.bioassayontology.org/bao#BAO_0003043"/>
        <obo:IAO_0000115>Rolipram is a PDE4-inhibitor. </obo:IAO_0000115>
    </owl:Class>
    


    <!-- http://www.bioassayontology.org/bao#BAO_0001017 -->

    <owl:Class rdf:about="http://www.bioassayontology.org/bao#BAO_0001017">
        <rdfs:label>SNC80</rdfs:label>
        <rdfs:subClassOf rdf:resource="http://www.bioassayontology.org/bao#BAO_0003043"/>
        <obo:IAO_0000115>A highly selective and potent non-peptide δ-opioid agonist, 2000-fold selective over μ-opioid receptors.

 (+)-4-[(αR)-α-((2S,5R)-4-Allyl-2,5-di
methyl-1-piperazinyl)-3-methoxybenzyl]-N,N-diethyl
benzamide</obo:IAO_0000115>
    </owl:Class>
    


    <!-- http://www.bioassayontology.org/bao#BAO_0001018 -->

    <owl:Class rdf:about="http://www.bioassayontology.org/bao#BAO_0001018">
        <rdfs:label>sodium orthovanadate</rdfs:label>
        <rdfs:subClassOf rdf:resource="http://www.bioassayontology.org/bao#BAO_0003043"/>
        <obo:IAO_0000115>Sodium orthovanadate is the chemical compound Na3VO4 and contains the tetrahedral VO43−.

It is an inhibitor of protein tyrosine phosphatases, alkaline phosphatases and a number of ATPases, most likely acting as a phosphate analogue. The VO43- ion binds reversibly to the active sites of most protein tyrosine phosphatases.</obo:IAO_0000115>
    </owl:Class>
    


    <!-- http://www.bioassayontology.org/bao#BAO_0001021 -->

    <owl:Class rdf:about="http://www.bioassayontology.org/bao#BAO_0001021">
        <rdfs:label>staurosporine</rdfs:label>
        <rdfs:subClassOf rdf:resource="http://www.bioassayontology.org/bao#BAO_0003043"/>
        <obo:IAO_0000115>Staurosporine (antibiotic AM-2282 or STS) is a natural product originally isolated in 1977 from the bacterium Streptomyces staurosporeus.</obo:IAO_0000115>
    </owl:Class>
    


    <!-- http://www.bioassayontology.org/bao#BAO_0001022 -->

    <owl:Class rdf:about="http://www.bioassayontology.org/bao#BAO_0001022">
        <rdfs:label>stibavirin</rdfs:label>
        <rdfs:subClassOf rdf:resource="http://www.bioassayontology.org/bao#BAO_0003043"/>
        <obo:IAO_0000115>The stibonic acid compound, NSC13778, also know as stibavirin, previously has been reported to inhibit the interaction between transcription factors C/EBP, C/EBPß, CREB, Fos/JunD, and VBP and their cognate DNA sequences, HIV nucleocapsid protein p7 and viral RNA, and HIV gp120 and CD4. Now, we report that this compound is a potent inhibitor of the interaction between transcription factors TFE3, Alveolar Soft Part Sarcoma (ASPS) associated fusion protein ASPL-TFE3 type 1, and ASPL-TFE3 type 2 and their cognate DNA. 

Proc Amer Assoc Cancer Res, Volume 47, 2006</obo:IAO_0000115>
    </owl:Class>
    


    <!-- http://www.bioassayontology.org/bao#BAO_0001024 -->

    <owl:Class rdf:about="http://www.bioassayontology.org/bao#BAO_0001024">
        <rdfs:label>SYPRO orange dye</rdfs:label>
        <rdfs:subClassOf rdf:resource="http://www.bioassayontology.org/bao#BAO_0003043"/>
    </owl:Class>
    


    <!-- http://www.bioassayontology.org/bao#BAO_0001026 -->

    <owl:Class rdf:about="http://www.bioassayontology.org/bao#BAO_0001026">
        <rdfs:label>texas Red</rdfs:label>
        <rdfs:subClassOf rdf:resource="http://www.bioassayontology.org/bao#BAO_0003043"/>
    </owl:Class>
    


    <!-- http://www.bioassayontology.org/bao#BAO_0001027 -->

    <owl:Class rdf:about="http://www.bioassayontology.org/bao#BAO_0001027">
        <rdfs:label>TG003</rdfs:label>
        <rdfs:subClassOf rdf:resource="http://www.bioassayontology.org/bao#BAO_0003043"/>
        <obo:IAO_0000115>219479  Cdc2-Like Kinase Inhibitor, TG003 

(Z)-1-(3-Ethyl-5-methoxy-2,3-dihydrobenzothiazol-2-ylidene)propan-2-one, Clk Inhibitor, TG003</obo:IAO_0000115>
    </owl:Class>
    


    <!-- http://www.bioassayontology.org/bao#BAO_0001028 -->

    <owl:Class rdf:about="http://www.bioassayontology.org/bao#BAO_0001028">
        <rdfs:label>thallium</rdfs:label>
        <rdfs:subClassOf rdf:resource="http://www.bioassayontology.org/bao#BAO_0003043"/>
    </owl:Class>
    


    <!-- http://www.bioassayontology.org/bao#BAO_0001030 -->

    <owl:Class rdf:about="http://www.bioassayontology.org/bao#BAO_0001030">
        <rdfs:label>thapsigargin</rdfs:label>
        <rdfs:subClassOf rdf:resource="http://www.bioassayontology.org/bao#BAO_0003043"/>
    </owl:Class>
    


    <!-- http://www.bioassayontology.org/bao#BAO_0001032 -->

    <owl:Class rdf:about="http://www.bioassayontology.org/bao#BAO_0001032">
        <rdfs:label>thioflavine S</rdfs:label>
        <rdfs:subClassOf rdf:resource="http://www.bioassayontology.org/bao#BAO_0003043"/>
        <obo:IAO_0000115>used for staining of senile amyloid deposits/plaques</obo:IAO_0000115>
    </owl:Class>
    


    <!-- http://www.bioassayontology.org/bao#BAO_0001037 -->

    <owl:Class rdf:about="http://www.bioassayontology.org/bao#BAO_0001037">
        <rdfs:label>triton X-100</rdfs:label>
        <rdfs:subClassOf rdf:resource="http://www.bioassayontology.org/bao#BAO_0003043"/>
        <rdfs:comment>Triton X-100 (C14H22O(C2H4O)n) is a nonionic surfactant which has a hydrophilic polyethylene oxide group (on average it has 9.5 ethylene oxide units) and a hydrocarbon lipophilic or hydrophobic group.</rdfs:comment>
    </owl:Class>
    


    <!-- http://www.bioassayontology.org/bao#BAO_0001038 -->

    <owl:Class rdf:about="http://www.bioassayontology.org/bao#BAO_0001038">
        <rdfs:label>tween 20</rdfs:label>
        <rdfs:subClassOf rdf:resource="http://www.bioassayontology.org/bao#BAO_0003043"/>
        <rdfs:comment>Polysorbate 20 (common commercial brand names include Alkest TW 20 and Tween 20) is a polysorbate surfactant whose stability and relative non-toxicity allows it to be used as a detergent and emulsifier in a number of domestic, scientific, and pharmacological applications. It is a polyoxyethylene derivative of sorbitan monolaurate, and is distinguished from the other members in the polysorbate range by the length of the polyoxyethylene chain and the fatty acid ester moiety.
</rdfs:comment>
    </owl:Class>
    


    <!-- http://www.bioassayontology.org/bao#BAO_0001044 -->

    <owl:Class rdf:about="http://www.bioassayontology.org/bao#BAO_0001044">
        <rdfs:label>vasopressin</rdfs:label>
        <rdfs:subClassOf rdf:resource="http://www.bioassayontology.org/bao#BAO_0003043"/>
    </owl:Class>
    


    <!-- http://www.bioassayontology.org/bao#BAO_0001050 -->

    <owl:Class rdf:about="http://www.bioassayontology.org/bao#BAO_0001050">
        <rdfs:label>WIN55212</rdfs:label>
        <rdfs:subClassOf rdf:resource="http://www.bioassayontology.org/bao#BAO_0003043"/>
        <obo:IAO_0000115>WIN 55,212-2 is a potent cannabinoid receptor agonist.</obo:IAO_0000115>
    </owl:Class>
    


    <!-- http://www.bioassayontology.org/bao#BAO_0001054 -->

    <owl:Class rdf:about="http://www.bioassayontology.org/bao#BAO_0001054">
        <rdfs:label>zaprinast</rdfs:label>
        <rdfs:subClassOf rdf:resource="http://www.bioassayontology.org/bao#BAO_0003043"/>
    </owl:Class>
    


    <!-- http://www.bioassayontology.org/bao#BAO_0002149 -->

    <owl:Class rdf:about="http://www.bioassayontology.org/bao#BAO_0002149">
        <rdfs:label>RNA interference construct</rdfs:label>
        <rdfs:subClassOf rdf:resource="http://www.bioassayontology.org/bao#BAO_0003043"/>
    </owl:Class>
    


    <!-- http://www.bioassayontology.org/bao#BAO_0002537 -->

    <owl:Class rdf:about="http://www.bioassayontology.org/bao#BAO_0002537">
        <rdfs:label>ethyleneglycol-bis(β-aminoethyl)-N,N,N′,N′-tetraacetic acid</rdfs:label>
        <rdfs:subClassOf rdf:resource="http://www.bioassayontology.org/bao#BAO_0003043"/>
        <obo:IAO_0000118>EGTA</obo:IAO_0000118>
    </owl:Class>
    


    <!-- http://www.bioassayontology.org/bao#BAO_0002538 -->

    <owl:Class rdf:about="http://www.bioassayontology.org/bao#BAO_0002538">
        <rdfs:label>ethylenediaminetetraacetic acid</rdfs:label>
        <rdfs:subClassOf rdf:resource="http://www.bioassayontology.org/bao#BAO_0003043"/>
        <obo:IAO_0000118>EDTA</obo:IAO_0000118>
    </owl:Class>
    


    <!-- http://www.bioassayontology.org/bao#BAO_0002547 -->

    <owl:Class rdf:about="http://www.bioassayontology.org/bao#BAO_0002547">
        <rdfs:label>GST tag</rdfs:label>
        <rdfs:subClassOf rdf:resource="http://www.bioassayontology.org/bao#BAO_0003043"/>
    </owl:Class>
    


    <!-- http://www.bioassayontology.org/bao#BAO_0002579 -->

    <owl:Class rdf:about="http://www.bioassayontology.org/bao#BAO_0002579">
        <rdfs:label>XTT red</rdfs:label>
        <rdfs:subClassOf rdf:resource="http://www.bioassayontology.org/bao#BAO_0003043"/>
    </owl:Class>
    


    <!-- http://www.bioassayontology.org/bao#BAO_0002580 -->

    <owl:Class rdf:about="http://www.bioassayontology.org/bao#BAO_0002580">
        <rdfs:label>malachite green</rdfs:label>
        <rdfs:subClassOf rdf:resource="http://www.bioassayontology.org/bao#BAO_0003043"/>
    </owl:Class>
    


    <!-- http://www.bioassayontology.org/bao#BAO_0002581 -->

    <owl:Class rdf:about="http://www.bioassayontology.org/bao#BAO_0002581">
        <rdfs:label>5/6 TAMRA</rdfs:label>
        <rdfs:subClassOf rdf:resource="http://www.bioassayontology.org/bao#BAO_0003043"/>
    </owl:Class>
    


    <!-- http://www.bioassayontology.org/bao#BAO_0002596 -->

    <owl:Class rdf:about="http://www.bioassayontology.org/bao#BAO_0002596">
        <rdfs:label>culture serum</rdfs:label>
        <rdfs:subClassOf rdf:resource="http://www.bioassayontology.org/bao#BAO_0003116"/>
        <obo:IAO_0000115>The serum used in cell culture medium. Cultured cells require serum or growth factors for growth by cell division. In the laboratory, each cell type is grown in a medium supplemented with a variable concentration of serum (up to 20%) which is optimized for its growth. Specialized sera include dextran charcoal treated serum, which lacks certain hormones, growth factors, etc, dialyzed serum, which lacks low molecular weight molecules (below 10,000 MW), such as glucose, amino acids, low molecular weight hormones, cytokines, etc. Most commonly, fetal bovine serum is used in cell culture, but other sera such as horse serum are also used.</obo:IAO_0000115>
    </owl:Class>
    


    <!-- http://www.bioassayontology.org/bao#BAO_0002597 -->

    <owl:Class rdf:about="http://www.bioassayontology.org/bao#BAO_0002597">
        <rdfs:label>assay serum</rdfs:label>
        <rdfs:subClassOf rdf:resource="http://www.bioassayontology.org/bao#BAO_0003116"/>
        <obo:IAO_0000115>The serum used in assay medium while performing a cell-based assay and is optimized for each assay type. In certain assays, the cells could be maintained at either a lower concentration of the serum or in a specialized serum, including dextran charcoal treated serum, dialyzed serum, etc. This is done to avoid interference with the assay measurements.</obo:IAO_0000115>
    </owl:Class>
    


    <!-- http://www.bioassayontology.org/bao#BAO_0002641 -->

    <owl:Class rdf:about="http://www.bioassayontology.org/bao#BAO_0002641">
        <rdfs:label>cyclin B1-luciferin 4-monooxygenase</rdfs:label>
        <rdfs:subClassOf rdf:resource="http://www.bioassayontology.org/bao#BAO_0003043"/>
    </owl:Class>
    


    <!-- http://www.bioassayontology.org/bao#BAO_0002651 -->

    <owl:Class rdf:about="http://www.bioassayontology.org/bao#BAO_0002651">
        <rdfs:label>FuGENE 6</rdfs:label>
        <rdfs:subClassOf rdf:resource="http://www.bioassayontology.org/bao#BAO_0003043"/>
    </owl:Class>
    


    <!-- http://www.bioassayontology.org/bao#BAO_0002672 -->

    <owl:Class rdf:about="http://www.bioassayontology.org/bao#BAO_0002672">
        <rdfs:label>fluo-8 calcium indicator</rdfs:label>
        <rdfs:subClassOf rdf:resource="http://www.bioassayontology.org/bao#BAO_0003043"/>
    </owl:Class>
    


    <!-- http://www.bioassayontology.org/bao#BAO_0002720 -->

    <owl:Class rdf:about="http://www.bioassayontology.org/bao#BAO_0002720">
        <rdfs:label>MES</rdfs:label>
        <rdfs:subClassOf rdf:resource="http://www.bioassayontology.org/bao#BAO_0003043"/>
        <obo:IAO_0000118>2-(N-morpholino)ethanesulfonic acid</obo:IAO_0000118>
    </owl:Class>
    


    <!-- http://www.bioassayontology.org/bao#BAO_0002725 -->

    <owl:Class rdf:about="http://www.bioassayontology.org/bao#BAO_0002725">
        <rdfs:label>AlphaScreen Beads</rdfs:label>
        <rdfs:subClassOf rdf:resource="http://www.bioassayontology.org/bao#BAO_0000025"/>
    </owl:Class>
    


    <!-- http://www.bioassayontology.org/bao#BAO_0002781 -->

    <owl:Class rdf:about="http://www.bioassayontology.org/bao#BAO_0002781">
        <rdfs:label xml:lang="en">inositol 1,4,5-trisphosphate</rdfs:label>
        <rdfs:subClassOf rdf:resource="http://www.bioassayontology.org/bao#BAO_0003043"/>
        <obo:IAO_0000118>inositol trisphosphate</obo:IAO_0000118>
        <obo:IAO_0000118>IP3</obo:IAO_0000118>
    </owl:Class>
    


    <!-- http://www.bioassayontology.org/bao#BAO_0002784 -->

    <owl:Class rdf:about="http://www.bioassayontology.org/bao#BAO_0002784">
        <rdfs:label xml:lang="en">phosphatidylinositol (3,4,5)-triphosphate</rdfs:label>
        <rdfs:subClassOf rdf:resource="http://www.bioassayontology.org/bao#BAO_0003043"/>
    </owl:Class>
    


    <!-- http://www.bioassayontology.org/bao#BAO_0002904 -->

    <owl:Class rdf:about="http://www.bioassayontology.org/bao#BAO_0002904">
        <rdfs:label xml:lang="en">HBSS</rdfs:label>
        <rdfs:subClassOf rdf:resource="http://www.bioassayontology.org/bao#BAO_0003043"/>
        <obo:IAO_0000118>Hank&apos;s balanced salt solution</obo:IAO_0000118>
    </owl:Class>
    


    <!-- http://www.bioassayontology.org/bao#BAO_0003043 -->

    <owl:Class rdf:about="http://www.bioassayontology.org/bao#BAO_0003043">
        <rdfs:label>molecular entity</rdfs:label>
        <rdfs:subClassOf rdf:resource="http://www.bioassayontology.org/bao#BAO_0003116"/>
        <rdfs:comment>Any constitutionally or isotopically distinct atom, molecule, ion, ion pair, radical, radical ion, complex, conformer etc., identifiable as a separately distinguishable entity (from OBI).</rdfs:comment>
    </owl:Class>
    


    <!-- http://www.bioassayontology.org/bao#BAO_0003051 -->

    <owl:Class rdf:about="http://www.bioassayontology.org/bao#BAO_0003051">
        <rdfs:label>TO-PRO3</rdfs:label>
        <rdfs:subClassOf rdf:resource="http://www.bioassayontology.org/bao#BAO_0003043"/>
    </owl:Class>
    


    <!-- http://www.bioassayontology.org/bao#BAO_0003053 -->

    <owl:Class rdf:about="http://www.bioassayontology.org/bao#BAO_0003053">
        <rdfs:label xml:lang="en">PIPES</rdfs:label>
        <rdfs:subClassOf rdf:resource="http://www.bioassayontology.org/bao#BAO_0003043"/>
        <obo:IAO_0000118>piperazine-N,N′-bis(2-ethanesulfonic acid)</obo:IAO_0000118>
    </owl:Class>
    


    <!-- http://www.bioassayontology.org/bao#BAO_0003054 -->

    <owl:Class rdf:about="http://www.bioassayontology.org/bao#BAO_0003054">
        <rdfs:label xml:lang="en">tricine</rdfs:label>
        <rdfs:subClassOf rdf:resource="http://www.bioassayontology.org/bao#BAO_0003043"/>
    </owl:Class>
    


    <!-- http://www.bioassayontology.org/bao#BAO_0003055 -->

    <owl:Class rdf:about="http://www.bioassayontology.org/bao#BAO_0003055">
        <rdfs:label xml:lang="en">octyl glucoside</rdfs:label>
        <rdfs:subClassOf rdf:resource="http://www.bioassayontology.org/bao#BAO_0003043"/>
        <obo:IAO_0000118>n-octyl-β-D-glucoside</obo:IAO_0000118>
    </owl:Class>
    


    <!-- http://www.bioassayontology.org/bao#BAO_0003056 -->

    <owl:Class rdf:about="http://www.bioassayontology.org/bao#BAO_0003056">
        <rdfs:label xml:lang="en">tris(2-carboxyethyl)phosphine hydrochloride</rdfs:label>
        <rdfs:subClassOf rdf:resource="http://www.bioassayontology.org/bao#BAO_0003043"/>
        <obo:IAO_0000118>TCEP</obo:IAO_0000118>
    </owl:Class>
    


    <!-- http://www.bioassayontology.org/bao#BAO_0003108 -->

    <owl:Class rdf:about="http://www.bioassayontology.org/bao#BAO_0003108">
        <rdfs:label xml:lang="en">beetle luciferin</rdfs:label>
        <rdfs:subClassOf rdf:resource="http://www.bioassayontology.org/bao#BAO_0003043"/>
    </owl:Class>
    


    <!-- http://www.bioassayontology.org/bao#BAO_0003116 -->

    <owl:Class rdf:about="http://www.bioassayontology.org/bao#BAO_0003116">
        <rdfs:label xml:lang="en">material entity</rdfs:label>
    </owl:Class>
    


    <!-- http://www.w3.org/2002/07/owl#Thing -->

    <owl:Class rdf:about="&owl;Thing"/>
</rdf:RDF>


<!-- Generated by the OWL API (version 3.2.5.1928) http://owlapi.sourceforge.net -->
