# Supplementary material for: Evolving BioAssay Ontology (BAO): modularization, integration and applications
Source: J Biomed Semantics. 2014 Jun 3;5(Suppl 1):S5. doi: 10.1186/2041-1480-5-S1-S5 (PMC4108877; doi:10.1186/2041-1480-5-S1-S5)
Supplement: Additional file 1 — BAO 2.x build 2866. BAO version 2.x (build 2866) is a collection of OWL files that describe our domain of discourse. These files are serialized in OWL XML file format. In order to view and perform reasoning of BAO, we recommend of using a standard OWL editor that support SROIQ(D) DL constructs, such as, Protégé-4.3 open source ontology editor and knowledgebase framework (http://protege.stanford.edu). In addition, up-to-date BAO releases are freely available from the BioAssay Ontology (BAO) project website (http://bioassayontology.org/wp/bao) and the NCBO BioPortal. [file 2041-1480-5-S1-S5-S1.zip › vocabulary/bao_vocabulary_ro.owl]

<?xml version='1.0' encoding='UTF-8'?>
<rdf:RDF xmlns:rdf="http://www.w3.org/1999/02/22-rdf-syntax-ns#" xmlns="http://www.bioassayontology.org/bao/bao_vocabulary_ro.owl#" xmlns:dc="http://purl.org/dc/elements/1.1/" xmlns:obo="http://purl.obolibrary.org/obo/" xmlns:rdfs="http://www.w3.org/2000/01/rdf-schema#" xmlns:owl="http://www.w3.org/2002/07/owl#" xmlns:xsd="http://www.w3.org/2001/XMLSchema#" xml:base="http://www.bioassayontology.org/bao/bao_vocabulary_ro.owl">
    <owl:Ontology rdf:about="http://www.bioassayontology.org/bao/bao_vocabulary_ro.owl">
        <owl:imports rdf:resource="http://www.bioassayontology.org/bao/bao_metadata.owl"/>
	<dc:license rdf:resource="http://creativecommons.org/licenses/by/3.0/"/>
    </owl:Ontology>
    


    <!-- 
    ///////////////////////////////////////////////////////////////////////////////////////
    //
    // Annotation properties
    //
    ///////////////////////////////////////////////////////////////////////////////////////
     -->

    


    <!-- http://purl.obolibrary.org/obo/IAO_0000115 -->

    
    


    <!-- http://purl.org/dc/elements/1.1/source -->

    
    


    <!-- 
    ///////////////////////////////////////////////////////////////////////////////////////
    //
    // Object Properties
    //
    ///////////////////////////////////////////////////////////////////////////////////////
     -->

    


    <!-- http://www.bioassayontology.org/bao#BA0_0090000 -->

    <owl:ObjectProperty rdf:about="http://www.bioassayontology.org/bao#BA0_0090000">
        <rdf:type rdf:resource="http://www.w3.org/2002/07/owl#FunctionalProperty"/>
        <rdfs:label xml:lang="en">phenotype of</rdfs:label>
        <owl:inverseOf rdf:resource="http://www.bioassayontology.org/bao#BA0_0090003"/>
    </owl:ObjectProperty>
    


    <!-- http://www.bioassayontology.org/bao#BA0_0090001 -->

    <owl:ObjectProperty rdf:about="http://www.bioassayontology.org/bao#BA0_0090001">
        <rdfs:label xml:lang="en">has function in</rdfs:label>
        <obo:IAO_0000115>c stands in this relationship to p if and only if there exists some p' such that c is capable_of p', and p' is part_of p.</obo:IAO_0000115>
    </owl:ObjectProperty>
    


    <!-- http://www.bioassayontology.org/bao#BA0_0090002 -->

    <owl:ObjectProperty rdf:about="http://www.bioassayontology.org/bao#BA0_0090002">
        <rdf:type rdf:resource="http://www.w3.org/2002/07/owl#TransitiveProperty"/>
        <rdfs:label xml:lang="en">part of</rdfs:label>
        <dc:source>http://www.obofoundry.org/ro/#OBO_REL:part_of</dc:source>
        <owl:inverseOf rdf:resource="http://www.bioassayontology.org/bao#BA0_0090004"/>
    </owl:ObjectProperty>
    


    <!-- http://www.bioassayontology.org/bao#BA0_0090003 -->

    <owl:ObjectProperty rdf:about="http://www.bioassayontology.org/bao#BA0_0090003">
        <rdfs:label xml:lang="en">has phenotype</rdfs:label>
    </owl:ObjectProperty>
    


    <!-- http://www.bioassayontology.org/bao#BA0_0090004 -->

    <owl:ObjectProperty rdf:about="http://www.bioassayontology.org/bao#BA0_0090004">
        <rdf:type rdf:resource="http://www.w3.org/2002/07/owl#TransitiveProperty"/>
        <rdfs:label xml:lang="en">has part</rdfs:label>
    </owl:ObjectProperty>
    


    <!-- http://www.bioassayontology.org/bao#BA0_0090005 -->

    <owl:ObjectProperty rdf:about="http://www.bioassayontology.org/bao#BA0_0090005">
        <rdfs:label xml:lang="en">derives into</rdfs:label>
        <owl:inverseOf rdf:resource="http://www.bioassayontology.org/bao#BA0_0090006"/>
    </owl:ObjectProperty>
    


    <!-- http://www.bioassayontology.org/bao#BA0_0090006 -->

    <owl:ObjectProperty rdf:about="http://www.bioassayontology.org/bao#BA0_0090006">
        <rdfs:label xml:lang="en">derives from</rdfs:label>
        <rdfs:comment xml:lang="en">See also BFO_0001009</rdfs:comment>
    </owl:ObjectProperty>
    


    <!-- http://www.bioassayontology.org/bao#BA0_0090007 -->

    <owl:ObjectProperty rdf:about="http://www.bioassayontology.org/bao#BA0_0090007">
        <rdfs:label xml:lang="en">occurs in</rdfs:label>
        <owl:inverseOf rdf:resource="http://www.bioassayontology.org/bao#BA0_0090010"/>
        <owl:propertyChainAxiom rdf:parseType="Collection">
            <rdf:Description rdf:about="http://www.bioassayontology.org/bao#BA0_0090002"/>
            <rdf:Description rdf:about="http://www.bioassayontology.org/bao#BA0_0090007"/>
        </owl:propertyChainAxiom>
        <owl:propertyChainAxiom rdf:parseType="Collection">
            <rdf:Description rdf:about="http://www.bioassayontology.org/bao#BA0_0090007"/>
            <rdf:Description rdf:about="http://www.bioassayontology.org/bao#BA0_0090002"/>
        </owl:propertyChainAxiom>
    </owl:ObjectProperty>
    


    <!-- http://www.bioassayontology.org/bao#BA0_0090008 -->

    <owl:ObjectProperty rdf:about="http://www.bioassayontology.org/bao#BA0_0090008">
        <rdfs:label xml:lang="en">bearer of</rdfs:label>
        <owl:inverseOf rdf:resource="http://www.bioassayontology.org/bao#BA0_0090009"/>
    </owl:ObjectProperty>
    


    <!-- http://www.bioassayontology.org/bao#BA0_0090009 -->

    <owl:ObjectProperty rdf:about="http://www.bioassayontology.org/bao#BA0_0090009">
        <rdfs:label xml:lang="en">inheres in</rdfs:label>
    </owl:ObjectProperty>
    


    <!-- http://www.bioassayontology.org/bao#BA0_0090010 -->

    <owl:ObjectProperty rdf:about="http://www.bioassayontology.org/bao#BA0_0090010">
        <rdfs:label xml:lang="en">contains process</rdfs:label>
    </owl:ObjectProperty>
    


    <!-- http://www.bioassayontology.org/bao#BA0_0090011 -->

    <owl:ObjectProperty rdf:about="http://www.bioassayontology.org/bao#BA0_0090011">
        <rdfs:label xml:lang="en">connected to</rdfs:label>
        <obo:IAO_0000115 rdf:datatype="http://www.w3.org/2001/XMLSchema#string">X connected_to Y if and only if X and Y share a fiat boundary.</obo:IAO_0000115>
    </owl:ObjectProperty>
    


    <!-- http://www.bioassayontology.org/bao#BA0_0090012 -->

    <owl:ObjectProperty rdf:about="http://www.bioassayontology.org/bao#BA0_0090012">
        <rdfs:label xml:lang="en">has participant</rdfs:label>
        <dc:source>http://www.obofoundry.org/ro/#OBO_REL:has_participant</dc:source>
        <owl:inverseOf rdf:resource="http://www.bioassayontology.org/bao#BA0_0090013"/>
    </owl:ObjectProperty>
    


    <!-- http://www.bioassayontology.org/bao#BA0_0090013 -->

    <owl:ObjectProperty rdf:about="http://www.bioassayontology.org/bao#BA0_0090013">
        <rdfs:label xml:lang="en">participates in</rdfs:label>
    </owl:ObjectProperty>
</rdf:RDF>


<!-- Generated by the OWL API (version 3.4.4) http://owlapi.sourceforge.net -->
