# Supplementary material for: Evolving BioAssay Ontology (BAO): modularization, integration and applications
Source: J Biomed Semantics. 2014 Jun 3;5(Suppl 1):S5. doi: 10.1186/2041-1480-5-S1-S5 (PMC4108877; doi:10.1186/2041-1480-5-S1-S5)
Supplement: Additional file 1 — BAO 2.x build 2866. BAO version 2.x (build 2866) is a collection of OWL files that describe our domain of discourse. These files are serialized in OWL XML file format. In order to view and perform reasoning of BAO, we recommend of using a standard OWL editor that support SROIQ(D) DL constructs, such as, Protégé-4.3 open source ontology editor and knowledgebase framework (http://protege.stanford.edu). In addition, up-to-date BAO releases are freely available from the BioAssay Ontology (BAO) project website (http://bioassayontology.org/wp/bao) and the NCBO BioPortal. [file 2041-1480-5-S1-S5-S1.zip › vocabulary/bao_vocabulary_organization.owl]

<?xml version="1.0"?>


<!DOCTYPE rdf:RDF [
    <!ENTITY owl "http://www.w3.org/2002/07/owl#" >
    <!ENTITY obo "http://purl.obolibrary.org/obo/" >
    <!ENTITY dc "http://purl.org/dc/elements/1.1/" >
    <!ENTITY xsd "http://www.w3.org/2001/XMLSchema#" >
    <!ENTITY rdfs "http://www.w3.org/2000/01/rdf-schema#" >
    <!ENTITY rdf "http://www.w3.org/1999/02/22-rdf-syntax-ns#" >
]>


<rdf:RDF xmlns="http://www.bioassayontology.org/bao/bao_vocabulary_organization.owl#"
     xml:base="http://www.bioassayontology.org/bao/bao_vocabulary_organization.owl"
     xmlns:dc="http://purl.org/dc/elements/1.1/"
     xmlns:obo="http://purl.obolibrary.org/obo/"
     xmlns:rdfs="http://www.w3.org/2000/01/rdf-schema#"
     xmlns:owl="http://www.w3.org/2002/07/owl#"
     xmlns:xsd="http://www.w3.org/2001/XMLSchema#"
     xmlns:rdf="http://www.w3.org/1999/02/22-rdf-syntax-ns#">
    <owl:Ontology rdf:about="http://www.bioassayontology.org/bao/bao_vocabulary_organization.owl">
        <rdfs:label>bioassay ontology</rdfs:label>
        <dc:date>05/09/2013</dc:date>
        <owl:versionInfo>2.1</owl:versionInfo>
        <dc:relation>Uma Vempati, Hande Küçük, Ubbo Visser, Saminda Abeyruwan, Kunie Sakurai, Vance Lemmon, Stephan Schurer*</dc:relation>
        <rdfs:comment xml:lang="med.miami.edu">There is a one-to-one correspondance with rdf:label value and concept descriptions. Concept description starts with the prefix BAO_. 

contact: Stephan Schurer: sschurer</rdfs:comment>
        <dc:license rdf:resource="http://creativecommons.org/licenses/by/3.0/"/>
        <owl:imports rdf:resource="http://www.bioassayontology.org/bao/bao_metadata.owl"/>
    </owl:Ontology>
    


    <!-- 
    ///////////////////////////////////////////////////////////////////////////////////////
    //
    // Annotation properties
    //
    ///////////////////////////////////////////////////////////////////////////////////////
     -->

    


    <!-- 
    ///////////////////////////////////////////////////////////////////////////////////////
    //
    // Datatypes
    //
    ///////////////////////////////////////////////////////////////////////////////////////
     -->

    


    <!-- 
    ///////////////////////////////////////////////////////////////////////////////////////
    //
    // Object Properties
    //
    ///////////////////////////////////////////////////////////////////////////////////////
     -->

    


    <!-- http://www.w3.org/2002/07/owl#topObjectProperty -->

    <owl:ObjectProperty rdf:about="&owl;topObjectProperty"/>
    


    <!-- 
    ///////////////////////////////////////////////////////////////////////////////////////
    //
    // Data properties
    //
    ///////////////////////////////////////////////////////////////////////////////////////
     -->

    


    <!-- http://www.w3.org/2002/07/owl#topDataProperty -->

    <owl:DatatypeProperty rdf:about="&owl;topDataProperty"/>
    


    <!-- 
    ///////////////////////////////////////////////////////////////////////////////////////
    //
    // Classes
    //
    ///////////////////////////////////////////////////////////////////////////////////////
     -->

    


    <!-- http://www.bioassayontology.org/bao#BAO_0000297 -->

    <owl:Class rdf:about="http://www.bioassayontology.org/bao#BAO_0000297">
        <rdfs:label>Perkin Elmer</rdfs:label>
        <rdfs:subClassOf rdf:resource="http://www.bioassayontology.org/bao#BAO_0002091"/>
    </owl:Class>
    


    <!-- http://www.bioassayontology.org/bao#BAO_0000303 -->

    <owl:Class rdf:about="http://www.bioassayontology.org/bao#BAO_0000303">
        <rdfs:label>Promega</rdfs:label>
        <rdfs:subClassOf rdf:resource="http://www.bioassayontology.org/bao#BAO_0002091"/>
    </owl:Class>
    


    <!-- http://www.bioassayontology.org/bao#BAO_0000305 -->

    <owl:Class rdf:about="http://www.bioassayontology.org/bao#BAO_0000305">
        <rdfs:label>Cambrex</rdfs:label>
        <rdfs:subClassOf rdf:resource="http://www.bioassayontology.org/bao#BAO_0002091"/>
    </owl:Class>
    


    <!-- http://www.bioassayontology.org/bao#BAO_0000306 -->

    <owl:Class rdf:about="http://www.bioassayontology.org/bao#BAO_0000306">
        <rdfs:label>Lonza</rdfs:label>
        <rdfs:subClassOf rdf:resource="http://www.bioassayontology.org/bao#BAO_0002091"/>
    </owl:Class>
    


    <!-- http://www.bioassayontology.org/bao#BAO_0000677 -->

    <owl:Class rdf:about="http://www.bioassayontology.org/bao#BAO_0000677">
        <rdfs:label>Invitrogen</rdfs:label>
        <rdfs:subClassOf rdf:resource="http://www.bioassayontology.org/bao#BAO_0002091"/>
    </owl:Class>
    


    <!-- http://www.bioassayontology.org/bao#BAO_0000709 -->

    <owl:Class rdf:about="http://www.bioassayontology.org/bao#BAO_0000709">
        <rdfs:label>research institute</rdfs:label>
        <rdfs:subClassOf rdf:resource="http://www.bioassayontology.org/bao#BAO_0002934"/>
        <obo:IAO_0000115>The name of the screening center organization that is affiliated with an assay or an experiment; for example the assay was developed by an individual affiliated with that organization or an assay experiment (screen) was performed by a group / in  lab affiliated with that research organization.</obo:IAO_0000115>
    </owl:Class>
    


    <!-- http://www.bioassayontology.org/bao#BAO_0000710 -->

    <owl:Class rdf:about="http://www.bioassayontology.org/bao#BAO_0000710">
        <rdfs:label>vanderbilt screening center for gpcrs, ion channels and transporters</rdfs:label>
        <rdfs:subClassOf rdf:resource="http://www.bioassayontology.org/bao#BAO_0000709"/>
        <obo:IAO_0000115>It is a specialized chemistry center of MLPCN.</obo:IAO_0000115>
    </owl:Class>
    


    <!-- http://www.bioassayontology.org/bao#BAO_0000720 -->

    <owl:Class rdf:about="http://www.bioassayontology.org/bao#BAO_0000720">
        <rdfs:label>ChemBridge</rdfs:label>
        <rdfs:subClassOf rdf:resource="http://www.bioassayontology.org/bao#BAO_0002091"/>
    </owl:Class>
    


    <!-- http://www.bioassayontology.org/bao#BAO_0000721 -->

    <owl:Class rdf:about="http://www.bioassayontology.org/bao#BAO_0000721">
        <rdfs:label>MicroSource Discovery Systems</rdfs:label>
        <rdfs:subClassOf rdf:resource="http://www.bioassayontology.org/bao#BAO_0002091"/>
    </owl:Class>
    


    <!-- http://www.bioassayontology.org/bao#BAO_0000729 -->

    <owl:Class rdf:about="http://www.bioassayontology.org/bao#BAO_0000729">
        <rdfs:label>LJL BioSystems</rdfs:label>
        <rdfs:subClassOf rdf:resource="http://www.bioassayontology.org/bao#BAO_0002091"/>
    </owl:Class>
    


    <!-- http://www.bioassayontology.org/bao#BAO_0000730 -->

    <owl:Class rdf:about="http://www.bioassayontology.org/bao#BAO_0000730">
        <rdfs:label>Analytical Luminescence Laboratory</rdfs:label>
        <rdfs:subClassOf rdf:resource="http://www.bioassayontology.org/bao#BAO_0002091"/>
    </owl:Class>
    


    <!-- http://www.bioassayontology.org/bao#BAO_0000731 -->

    <owl:Class rdf:about="http://www.bioassayontology.org/bao#BAO_0000731">
        <rdfs:label>Tecan</rdfs:label>
        <rdfs:subClassOf rdf:resource="http://www.bioassayontology.org/bao#BAO_0002091"/>
    </owl:Class>
    


    <!-- http://www.bioassayontology.org/bao#BAO_0000746 -->

    <owl:Class rdf:about="http://www.bioassayontology.org/bao#BAO_0000746">
        <rdfs:label>GE Healthcare</rdfs:label>
        <rdfs:subClassOf rdf:resource="http://www.bioassayontology.org/bao#BAO_0002091"/>
    </owl:Class>
    


    <!-- http://www.bioassayontology.org/bao#BAO_0000791 -->

    <owl:Class rdf:about="http://www.bioassayontology.org/bao#BAO_0000791">
        <rdfs:label>southern research institute</rdfs:label>
        <rdfs:subClassOf rdf:resource="http://www.bioassayontology.org/bao#BAO_0000709"/>
        <obo:IAO_0000115>It is a specialized screening center of MLPCN.</obo:IAO_0000115>
    </owl:Class>
    


    <!-- http://www.bioassayontology.org/bao#BAO_0000798 -->

    <owl:Class rdf:about="http://www.bioassayontology.org/bao#BAO_0000798">
        <rdfs:label>Mirus Bio LLC</rdfs:label>
        <rdfs:subClassOf rdf:resource="http://www.bioassayontology.org/bao#BAO_0002091"/>
    </owl:Class>
    


    <!-- http://www.bioassayontology.org/bao#BAO_0000802 -->

    <owl:Class rdf:about="http://www.bioassayontology.org/bao#BAO_0000802">
        <rdfs:label>ChemDiv</rdfs:label>
        <rdfs:subClassOf rdf:resource="http://www.bioassayontology.org/bao#BAO_0002091"/>
    </owl:Class>
    


    <!-- http://www.bioassayontology.org/bao#BAO_0000813 -->

    <owl:Class rdf:about="http://www.bioassayontology.org/bao#BAO_0000813">
        <rdfs:label>MLSCN center at columbia university</rdfs:label>
        <rdfs:subClassOf rdf:resource="http://www.bioassayontology.org/bao#BAO_0000709"/>
        <obo:IAO_0000115>It is an MLSCN (pilot phase) screening center.</obo:IAO_0000115>
    </owl:Class>
    


    <!-- http://www.bioassayontology.org/bao#BAO_0000831 -->

    <owl:Class rdf:about="http://www.bioassayontology.org/bao#BAO_0000831">
        <rdfs:label>AB SCIEX</rdfs:label>
        <rdfs:subClassOf rdf:resource="http://www.bioassayontology.org/bao#BAO_0002091"/>
    </owl:Class>
    


    <!-- http://www.bioassayontology.org/bao#BAO_0000832 -->

    <owl:Class rdf:about="http://www.bioassayontology.org/bao#BAO_0000832">
        <rdfs:label>ABD Bioquest</rdfs:label>
        <rdfs:subClassOf rdf:resource="http://www.bioassayontology.org/bao#BAO_0002091"/>
    </owl:Class>
    


    <!-- http://www.bioassayontology.org/bao#BAO_0000842 -->

    <owl:Class rdf:about="http://www.bioassayontology.org/bao#BAO_0000842">
        <rdfs:label>Agilent Technologies</rdfs:label>
        <rdfs:subClassOf rdf:resource="http://www.bioassayontology.org/bao#BAO_0002091"/>
    </owl:Class>
    


    <!-- http://www.bioassayontology.org/bao#BAO_0000847 -->

    <owl:Class rdf:about="http://www.bioassayontology.org/bao#BAO_0000847">
        <rdfs:label>AnaSpec</rdfs:label>
        <rdfs:subClassOf rdf:resource="http://www.bioassayontology.org/bao#BAO_0002091"/>
    </owl:Class>
    


    <!-- http://www.bioassayontology.org/bao#BAO_0000851 -->

    <owl:Class rdf:about="http://www.bioassayontology.org/bao#BAO_0000851">
        <rdfs:label>Applied Biosystems</rdfs:label>
        <rdfs:subClassOf rdf:resource="http://www.bioassayontology.org/bao#BAO_0002091"/>
    </owl:Class>
    


    <!-- http://www.bioassayontology.org/bao#BAO_0000858 -->

    <owl:Class rdf:about="http://www.bioassayontology.org/bao#BAO_0000858">
        <rdfs:label>Bachem</rdfs:label>
        <rdfs:subClassOf rdf:resource="http://www.bioassayontology.org/bao#BAO_0002091"/>
    </owl:Class>
    


    <!-- http://www.bioassayontology.org/bao#BAO_0000859 -->

    <owl:Class rdf:about="http://www.bioassayontology.org/bao#BAO_0000859">
        <rdfs:label>BD Biosciences</rdfs:label>
        <rdfs:subClassOf rdf:resource="http://www.bioassayontology.org/bao#BAO_0002091"/>
    </owl:Class>
    


    <!-- http://www.bioassayontology.org/bao#BAO_0000861 -->

    <owl:Class rdf:about="http://www.bioassayontology.org/bao#BAO_0000861">
        <rdfs:label>Bio-Tek Instruments</rdfs:label>
        <rdfs:subClassOf rdf:resource="http://www.bioassayontology.org/bao#BAO_0002091"/>
    </owl:Class>
    


    <!-- http://www.bioassayontology.org/bao#BAO_0000863 -->

    <owl:Class rdf:about="http://www.bioassayontology.org/bao#BAO_0000863">
        <rdfs:label>BMG Labtech</rdfs:label>
        <rdfs:subClassOf rdf:resource="http://www.bioassayontology.org/bao#BAO_0002091"/>
    </owl:Class>
    


    <!-- http://www.bioassayontology.org/bao#BAO_0000869 -->

    <owl:Class rdf:about="http://www.bioassayontology.org/bao#BAO_0000869">
        <rdfs:label>broad institute</rdfs:label>
        <rdfs:subClassOf rdf:resource="http://www.bioassayontology.org/bao#BAO_0000709"/>
        <obo:IAO_0000115>It is an MLPCN comprehensive screening center.</obo:IAO_0000115>
    </owl:Class>
    


    <!-- http://www.bioassayontology.org/bao#BAO_0000871 -->

    <owl:Class rdf:about="http://www.bioassayontology.org/bao#BAO_0000871">
        <rdfs:label>burnham center for chemical genomics</rdfs:label>
        <rdfs:subClassOf rdf:resource="http://www.bioassayontology.org/bao#BAO_0000709"/>
        <obo:IAO_0000115>It is an MLPCN comprehensive screening center.</obo:IAO_0000115>
    </owl:Class>
    


    <!-- http://www.bioassayontology.org/bao#BAO_0000872 -->

    <owl:Class rdf:about="http://www.bioassayontology.org/bao#BAO_0000872">
        <rdfs:label>Calbiochem</rdfs:label>
        <rdfs:subClassOf rdf:resource="http://www.bioassayontology.org/bao#BAO_0002091"/>
    </owl:Class>
    


    <!-- http://www.bioassayontology.org/bao#BAO_0000879 -->

    <owl:Class rdf:about="http://www.bioassayontology.org/bao#BAO_0000879">
        <rdfs:label>Cell Signaling</rdfs:label>
        <rdfs:subClassOf rdf:resource="http://www.bioassayontology.org/bao#BAO_0002091"/>
    </owl:Class>
    


    <!-- http://www.bioassayontology.org/bao#BAO_0000881 -->

    <owl:Class rdf:about="http://www.bioassayontology.org/bao#BAO_0000881">
        <rdfs:label>Cisbio</rdfs:label>
        <rdfs:subClassOf rdf:resource="http://www.bioassayontology.org/bao#BAO_0002091"/>
    </owl:Class>
    


    <!-- http://www.bioassayontology.org/bao#BAO_0000889 -->

    <owl:Class rdf:about="http://www.bioassayontology.org/bao#BAO_0000889">
        <rdfs:label>Dako</rdfs:label>
        <rdfs:subClassOf rdf:resource="http://www.bioassayontology.org/bao#BAO_0002091"/>
    </owl:Class>
    


    <!-- http://www.bioassayontology.org/bao#BAO_0000893 -->

    <owl:Class rdf:about="http://www.bioassayontology.org/bao#BAO_0000893">
        <rdfs:label>DiscoveRx</rdfs:label>
        <rdfs:subClassOf rdf:resource="http://www.bioassayontology.org/bao#BAO_0002091"/>
    </owl:Class>
    


    <!-- http://www.bioassayontology.org/bao#BAO_0000899 -->

    <owl:Class rdf:about="http://www.bioassayontology.org/bao#BAO_0000899">
        <rdfs:label>emory university molecular libraries screening center</rdfs:label>
        <rdfs:subClassOf rdf:resource="http://www.bioassayontology.org/bao#BAO_0000709"/>
        <obo:IAO_0000115>It is an MLSCN (pilot phase) screening center.</obo:IAO_0000115>
    </owl:Class>
    


    <!-- http://www.bioassayontology.org/bao#BAO_0000935 -->

    <owl:Class rdf:about="http://www.bioassayontology.org/bao#BAO_0000935">
        <rdfs:label>Hamamatsu</rdfs:label>
        <rdfs:subClassOf rdf:resource="http://www.bioassayontology.org/bao#BAO_0002091"/>
    </owl:Class>
    


    <!-- http://www.bioassayontology.org/bao#BAO_0000946 -->

    <owl:Class rdf:about="http://www.bioassayontology.org/bao#BAO_0000946">
        <rdfs:label>IntelliCyt Corporation</rdfs:label>
        <rdfs:subClassOf rdf:resource="http://www.bioassayontology.org/bao#BAO_0002091"/>
    </owl:Class>
    


    <!-- http://www.bioassayontology.org/bao#BAO_0000951 -->

    <owl:Class rdf:about="http://www.bioassayontology.org/bao#BAO_0000951">
        <rdfs:label>john hopkins ion channel center</rdfs:label>
        <rdfs:subClassOf rdf:resource="http://www.bioassayontology.org/bao#BAO_0000709"/>
        <obo:IAO_0000115>It is a specialized screening center of MLPCN.</obo:IAO_0000115>
    </owl:Class>
    


    <!-- http://www.bioassayontology.org/bao#BAO_0000955 -->

    <owl:Class rdf:about="http://www.bioassayontology.org/bao#BAO_0000955">
        <rdfs:label>LI-COR Biosciences</rdfs:label>
        <rdfs:subClassOf rdf:resource="http://www.bioassayontology.org/bao#BAO_0002091"/>
    </owl:Class>
    


    <!-- http://www.bioassayontology.org/bao#BAO_0000966 -->

    <owl:Class rdf:about="http://www.bioassayontology.org/bao#BAO_0000966">
        <rdfs:label>Meso Scale Discovery</rdfs:label>
        <rdfs:subClassOf rdf:resource="http://www.bioassayontology.org/bao#BAO_0002091"/>
    </owl:Class>
    


    <!-- http://www.bioassayontology.org/bao#BAO_0000968 -->

    <owl:Class rdf:about="http://www.bioassayontology.org/bao#BAO_0000968">
        <rdfs:label>MicroCal</rdfs:label>
        <rdfs:subClassOf rdf:resource="http://www.bioassayontology.org/bao#BAO_0002091"/>
    </owl:Class>
    


    <!-- http://www.bioassayontology.org/bao#BAO_0000969 -->

    <owl:Class rdf:about="http://www.bioassayontology.org/bao#BAO_0000969">
        <rdfs:label>Molecular Devices</rdfs:label>
        <rdfs:subClassOf rdf:resource="http://www.bioassayontology.org/bao#BAO_0002091"/>
    </owl:Class>
    


    <!-- http://www.bioassayontology.org/bao#BAO_0000973 -->

    <owl:Class rdf:about="http://www.bioassayontology.org/bao#BAO_0000973">
        <rdfs:label>NIH chemical genomics center</rdfs:label>
        <rdfs:subClassOf rdf:resource="http://www.bioassayontology.org/bao#BAO_0000709"/>
        <obo:IAO_0000115>It is an MLPCN comprehensive screening center.</obo:IAO_0000115>
        <obo:IAO_0000118>NCGC</obo:IAO_0000118>
    </owl:Class>
    


    <!-- http://www.bioassayontology.org/bao#BAO_0000977 -->

    <owl:Class rdf:about="http://www.bioassayontology.org/bao#BAO_0000977">
        <rdfs:label>new mexico molecular libraries screening center</rdfs:label>
        <rdfs:subClassOf rdf:resource="http://www.bioassayontology.org/bao#BAO_0000709"/>
        <obo:IAO_0000115>It is a specialized screening center of MLPCN.</obo:IAO_0000115>
    </owl:Class>
    


    <!-- http://www.bioassayontology.org/bao#BAO_0000989 -->

    <owl:Class rdf:about="http://www.bioassayontology.org/bao#BAO_0000989">
        <rdfs:label>the penn center for molecular discovery</rdfs:label>
        <rdfs:subClassOf rdf:resource="http://www.bioassayontology.org/bao#BAO_0000709"/>
        <obo:IAO_0000115>It is an MLSCN (pilot phase) screening center.</obo:IAO_0000115>
    </owl:Class>
    


    <!-- http://www.bioassayontology.org/bao#BAO_0000994 -->

    <owl:Class rdf:about="http://www.bioassayontology.org/bao#BAO_0000994">
        <rdfs:label>Photon Technology International</rdfs:label>
        <rdfs:subClassOf rdf:resource="http://www.bioassayontology.org/bao#BAO_0002091"/>
    </owl:Class>
    


    <!-- http://www.bioassayontology.org/bao#BAO_0001015 -->

    <owl:Class rdf:about="http://www.bioassayontology.org/bao#BAO_0001015">
        <rdfs:label>the structural genomics consortium</rdfs:label>
        <rdfs:subClassOf rdf:resource="http://www.bioassayontology.org/bao#BAO_0000709"/>
        <obo:IAO_0000118>SGC Oxford</obo:IAO_0000118>
    </owl:Class>
    


    <!-- http://www.bioassayontology.org/bao#BAO_0001016 -->

    <owl:Class rdf:about="http://www.bioassayontology.org/bao#BAO_0001016">
        <rdfs:label>Sigma-Aldrich</rdfs:label>
        <rdfs:subClassOf rdf:resource="http://www.bioassayontology.org/bao#BAO_0002091"/>
    </owl:Class>
    


    <!-- http://www.bioassayontology.org/bao#BAO_0001031 -->

    <owl:Class rdf:about="http://www.bioassayontology.org/bao#BAO_0001031">
        <rdfs:label>the scripps research institute molecular screening center</rdfs:label>
        <rdfs:subClassOf rdf:resource="http://www.bioassayontology.org/bao#BAO_0000709"/>
        <obo:IAO_0000115>It is an MLPCN comprehensive screening center.</obo:IAO_0000115>
    </owl:Class>
    


    <!-- http://www.bioassayontology.org/bao#BAO_0001043 -->

    <owl:Class rdf:about="http://www.bioassayontology.org/bao#BAO_0001043">
        <rdfs:label>university of pittsburgh molecular libraries screening center</rdfs:label>
        <rdfs:subClassOf rdf:resource="http://www.bioassayontology.org/bao#BAO_0000709"/>
        <obo:IAO_0000115>It is an MLSCN (pilot phase) screening center.</obo:IAO_0000115>
    </owl:Class>
    


    <!-- http://www.bioassayontology.org/bao#BAO_0001055 -->

    <owl:Class rdf:about="http://www.bioassayontology.org/bao#BAO_0001055">
        <rdfs:label>Zeiss</rdfs:label>
        <rdfs:subClassOf rdf:resource="http://www.bioassayontology.org/bao#BAO_0002091"/>
    </owl:Class>
    


    <!-- http://www.bioassayontology.org/bao#BAO_0002021 -->

    <owl:Class rdf:about="http://www.bioassayontology.org/bao#BAO_0002021">
        <rdfs:label>Luminex</rdfs:label>
        <rdfs:subClassOf rdf:resource="http://www.bioassayontology.org/bao#BAO_0002091"/>
    </owl:Class>
    


    <!-- http://www.bioassayontology.org/bao#BAO_0002091 -->

    <owl:Class rdf:about="http://www.bioassayontology.org/bao#BAO_0002091">
        <rdfs:label>commercial company</rdfs:label>
        <rdfs:subClassOf rdf:resource="http://www.bioassayontology.org/bao#BAO_0002934"/>
        <obo:IAO_0000115>The name of an organization that is involved in manufacture and / or commercialization of assay kits, detection instruments, small molecule libraries, etc.</obo:IAO_0000115>
    </owl:Class>
    


    <!-- http://www.bioassayontology.org/bao#BAO_0002541 -->

    <owl:Class rdf:about="http://www.bioassayontology.org/bao#BAO_0002541">
        <rdfs:label>Pierce</rdfs:label>
        <rdfs:subClassOf rdf:resource="http://www.bioassayontology.org/bao#BAO_0002091"/>
    </owl:Class>
    


    <!-- http://www.bioassayontology.org/bao#BAO_0002558 -->

    <owl:Class rdf:about="http://www.bioassayontology.org/bao#BAO_0002558">
        <rdfs:label>Aurora Biomed</rdfs:label>
        <rdfs:subClassOf rdf:resource="http://www.bioassayontology.org/bao#BAO_0002091"/>
    </owl:Class>
    


    <!-- http://www.bioassayontology.org/bao#BAO_0002568 -->

    <owl:Class rdf:about="http://www.bioassayontology.org/bao#BAO_0002568">
        <rdfs:label>BellBrook Labs</rdfs:label>
        <rdfs:subClassOf rdf:resource="http://www.bioassayontology.org/bao#BAO_0002091"/>
    </owl:Class>
    


    <!-- http://www.bioassayontology.org/bao#BAO_0002582 -->

    <owl:Class rdf:about="http://www.bioassayontology.org/bao#BAO_0002582">
        <rdfs:label>Corning</rdfs:label>
        <rdfs:subClassOf rdf:resource="http://www.bioassayontology.org/bao#BAO_0002091"/>
    </owl:Class>
    


    <!-- http://www.bioassayontology.org/bao#BAO_0002652 -->

    <owl:Class rdf:about="http://www.bioassayontology.org/bao#BAO_0002652">
        <rdfs:label>Gilson</rdfs:label>
        <rdfs:subClassOf rdf:resource="http://www.bioassayontology.org/bao#BAO_0002091"/>
    </owl:Class>
    


    <!-- http://www.bioassayontology.org/bao#BAO_0002653 -->

    <owl:Class rdf:about="http://www.bioassayontology.org/bao#BAO_0002653">
        <rdfs:label>Thermo Fisher Scientific</rdfs:label>
        <rdfs:subClassOf rdf:resource="http://www.bioassayontology.org/bao#BAO_0002091"/>
    </owl:Class>
    


    <!-- http://www.bioassayontology.org/bao#BAO_0002654 -->

    <owl:Class rdf:about="http://www.bioassayontology.org/bao#BAO_0002654">
        <rdfs:label>Bruker</rdfs:label>
        <rdfs:subClassOf rdf:resource="http://www.bioassayontology.org/bao#BAO_0002091"/>
    </owl:Class>
    


    <!-- http://www.bioassayontology.org/bao#BAO_0002721 -->

    <owl:Class rdf:about="http://www.bioassayontology.org/bao#BAO_0002721">
        <rdfs:label>Molecular Probes</rdfs:label>
        <rdfs:subClassOf rdf:resource="http://www.bioassayontology.org/bao#BAO_0002091"/>
    </owl:Class>
    


    <!-- http://www.bioassayontology.org/bao#BAO_0002729 -->

    <owl:Class rdf:about="http://www.bioassayontology.org/bao#BAO_0002729">
        <rdfs:label>AAT Bioquest</rdfs:label>
        <rdfs:subClassOf rdf:resource="http://www.bioassayontology.org/bao#BAO_0002091"/>
    </owl:Class>
    


    <!-- http://www.bioassayontology.org/bao#BAO_0002934 -->

    <owl:Class rdf:about="http://www.bioassayontology.org/bao#BAO_0002934">
        <rdfs:label xml:lang="en">organization</rdfs:label>
        <obo:IAO_0000115>Organization in BAO is the organizational affiliation of individuals / people or laboratories that develop assays or perform screens or manufacture, commercialize entities used in performing assay experiments (assay kits, instruments, etc). </obo:IAO_0000115>
    </owl:Class>
    


    <!-- http://www.bioassayontology.org/bao#BAO_0002959 -->

    <owl:Class rdf:about="http://www.bioassayontology.org/bao#BAO_0002959">
        <rdfs:label xml:lang="en">Amnis</rdfs:label>
        <rdfs:subClassOf rdf:resource="http://www.bioassayontology.org/bao#BAO_0002091"/>
    </owl:Class>
    


    <!-- http://www.bioassayontology.org/bao#BAO_0002960 -->

    <owl:Class rdf:about="http://www.bioassayontology.org/bao#BAO_0002960">
        <rdfs:label xml:lang="en">CompuCyte</rdfs:label>
        <rdfs:subClassOf rdf:resource="http://www.bioassayontology.org/bao#BAO_0002091"/>
    </owl:Class>
    


    <!-- http://www.bioassayontology.org/bao#BAO_0002961 -->

    <owl:Class rdf:about="http://www.bioassayontology.org/bao#BAO_0002961">
        <rdfs:label xml:lang="en">Cyntellect</rdfs:label>
        <rdfs:subClassOf rdf:resource="http://www.bioassayontology.org/bao#BAO_0002091"/>
    </owl:Class>
    


    <!-- http://www.bioassayontology.org/bao#BAO_0002962 -->

    <owl:Class rdf:about="http://www.bioassayontology.org/bao#BAO_0002962">
        <rdfs:label xml:lang="en">FLUXION</rdfs:label>
        <rdfs:subClassOf rdf:resource="http://www.bioassayontology.org/bao#BAO_0002091"/>
    </owl:Class>
    


    <!-- http://www.bioassayontology.org/bao#BAO_0002963 -->

    <owl:Class rdf:about="http://www.bioassayontology.org/bao#BAO_0002963">
        <rdfs:label xml:lang="en">Leica Microsystems</rdfs:label>
        <rdfs:subClassOf rdf:resource="http://www.bioassayontology.org/bao#BAO_0002091"/>
    </owl:Class>
    


    <!-- http://www.bioassayontology.org/bao#BAO_0002964 -->

    <owl:Class rdf:about="http://www.bioassayontology.org/bao#BAO_0002964">
        <rdfs:label xml:lang="en">Olympus</rdfs:label>
        <rdfs:subClassOf rdf:resource="http://www.bioassayontology.org/bao#BAO_0002091"/>
    </owl:Class>
    


    <!-- http://www.bioassayontology.org/bao#BAO_0002965 -->

    <owl:Class rdf:about="http://www.bioassayontology.org/bao#BAO_0002965">
        <rdfs:label xml:lang="en">TAP Biosystems</rdfs:label>
        <rdfs:subClassOf rdf:resource="http://www.bioassayontology.org/bao#BAO_0002091"/>
    </owl:Class>
    


    <!-- http://www.bioassayontology.org/bao#BAO_0002966 -->

    <owl:Class rdf:about="http://www.bioassayontology.org/bao#BAO_0002966">
        <rdfs:label xml:lang="en">TTP LabTech</rdfs:label>
        <rdfs:subClassOf rdf:resource="http://www.bioassayontology.org/bao#BAO_0002091"/>
    </owl:Class>
    


    <!-- http://www.bioassayontology.org/bao#BAO_0002967 -->

    <owl:Class rdf:about="http://www.bioassayontology.org/bao#BAO_0002967">
        <rdfs:label xml:lang="en">Yokogawa</rdfs:label>
        <rdfs:subClassOf rdf:resource="http://www.bioassayontology.org/bao#BAO_0002091"/>
    </owl:Class>
    


    <!-- http://www.bioassayontology.org/bao#BAO_0002968 -->

    <owl:Class rdf:about="http://www.bioassayontology.org/bao#BAO_0002968">
        <rdfs:label xml:lang="en">Life Technologies Corporation</rdfs:label>
        <rdfs:subClassOf rdf:resource="http://www.bioassayontology.org/bao#BAO_0002091"/>
    </owl:Class>
    


    <!-- http://www.bioassayontology.org/bao#BAO_0003101 -->

    <owl:Class rdf:about="http://www.bioassayontology.org/bao#BAO_0003101">
        <rdfs:label xml:lang="en">BioAssay Systems</rdfs:label>
        <rdfs:subClassOf rdf:resource="http://www.bioassayontology.org/bao#BAO_0002091"/>
    </owl:Class>
    


    <!-- http://www.bioassayontology.org/bao#BAO_0003110 -->

    <owl:Class rdf:about="http://www.bioassayontology.org/bao#BAO_0003110">
        <rdfs:label xml:lang="en">HMS</rdfs:label>
        <rdfs:subClassOf rdf:resource="http://www.bioassayontology.org/bao#BAO_0000709"/>
        <rdfs:comment>Harward Medical School</rdfs:comment>
    </owl:Class>
    


    <!-- http://www.w3.org/2002/07/owl#Thing -->

    <owl:Class rdf:about="&owl;Thing"/>
</rdf:RDF>


<!-- Generated by the OWL API (version 3.2.5.1928) http://owlapi.sourceforge.net -->
