# Supplementary material for: Evolving BioAssay Ontology (BAO): modularization, integration and applications
Source: J Biomed Semantics. 2014 Jun 3;5(Suppl 1):S5. doi: 10.1186/2041-1480-5-S1-S5 (PMC4108877; doi:10.1186/2041-1480-5-S1-S5)
Supplement: Additional file 1 — BAO 2.x build 2866. BAO version 2.x (build 2866) is a collection of OWL files that describe our domain of discourse. These files are serialized in OWL XML file format. In order to view and perform reasoning of BAO, we recommend of using a standard OWL editor that support SROIQ(D) DL constructs, such as, Protégé-4.3 open source ontology editor and knowledgebase framework (http://protege.stanford.edu). In addition, up-to-date BAO releases are freely available from the BioAssay Ontology (BAO) project website (http://bioassayontology.org/wp/bao) and the NCBO BioPortal. [file 2041-1480-5-S1-S5-S1.zip › vocabulary/bao_vocabulary_assaykit.owl]

<?xml version="1.0"?>


<!DOCTYPE rdf:RDF [
    <!ENTITY owl "http://www.w3.org/2002/07/owl#" >
    <!ENTITY obo "http://purl.obolibrary.org/obo/" >
    <!ENTITY dc "http://purl.org/dc/elements/1.1/" >
    <!ENTITY xsd "http://www.w3.org/2001/XMLSchema#" >
    <!ENTITY rdfs "http://www.w3.org/2000/01/rdf-schema#" >
    <!ENTITY rdf "http://www.w3.org/1999/02/22-rdf-syntax-ns#" >
]>


<rdf:RDF xmlns="http://www.bioassayontology.org/bao/bao_vocabulary_assaykit.owl#"
     xml:base="http://www.bioassayontology.org/bao/bao_vocabulary_assaykit.owl"
     xmlns:dc="http://purl.org/dc/elements/1.1/"
     xmlns:obo="http://purl.obolibrary.org/obo/"
     xmlns:rdfs="http://www.w3.org/2000/01/rdf-schema#"
     xmlns:owl="http://www.w3.org/2002/07/owl#"
     xmlns:xsd="http://www.w3.org/2001/XMLSchema#"
     xmlns:rdf="http://www.w3.org/1999/02/22-rdf-syntax-ns#">
    <owl:Ontology rdf:about="http://www.bioassayontology.org/bao/bao_vocabulary_assaykit.owl">
        <rdfs:label>bioassay ontology</rdfs:label>
        <owl:versionInfo>2.1</owl:versionInfo>
        <dc:relation>Uma Vempati, Hande Küçük, Ubbo Visser, Saminda Abeyruwan, Kunie Sakurai, Vance Lemmon, Stephan Schurer*</dc:relation>
        <dc:date>05/09/2013</dc:date>
        <rdfs:comment xml:lang="med.miami.edu">There is a one-to-one correspondance with rdf:label value and concept descriptions. Concept description starts with the prefix BAO_. 

contact: Stephan Schurer: sschurer</rdfs:comment>
        <owl:imports rdf:resource="http://www.bioassayontology.org/bao/bao_metadata.owl"/>
	<dc:license rdf:resource="http://creativecommons.org/licenses/by/3.0/"/>
    </owl:Ontology>
    


    <!-- 
    ///////////////////////////////////////////////////////////////////////////////////////
    //
    // Annotation properties
    //
    ///////////////////////////////////////////////////////////////////////////////////////
     -->

    


    <!-- 
    ///////////////////////////////////////////////////////////////////////////////////////
    //
    // Datatypes
    //
    ///////////////////////////////////////////////////////////////////////////////////////
     -->

    


    <!-- 
    ///////////////////////////////////////////////////////////////////////////////////////
    //
    // Object Properties
    //
    ///////////////////////////////////////////////////////////////////////////////////////
     -->

    


    <!-- http://www.w3.org/2002/07/owl#topObjectProperty -->

    <owl:ObjectProperty rdf:about="&owl;topObjectProperty"/>
    


    <!-- 
    ///////////////////////////////////////////////////////////////////////////////////////
    //
    // Data properties
    //
    ///////////////////////////////////////////////////////////////////////////////////////
     -->

    


    <!-- http://www.w3.org/2002/07/owl#topDataProperty -->

    <owl:DatatypeProperty rdf:about="&owl;topDataProperty"/>
    


    <!-- 
    ///////////////////////////////////////////////////////////////////////////////////////
    //
    // Classes
    //
    ///////////////////////////////////////////////////////////////////////////////////////
     -->

    


    <!-- http://www.bioassayontology.org/bao#BAO_0000216 -->

    <owl:Class rdf:about="http://www.bioassayontology.org/bao#BAO_0000216">
        <rdfs:label>steadylite HTS Reagent</rdfs:label>
        <rdfs:subClassOf rdf:resource="http://www.bioassayontology.org/bao#BAO_0000248"/>
    </owl:Class>
    


    <!-- http://www.bioassayontology.org/bao#BAO_0000248 -->

    <owl:Class rdf:about="http://www.bioassayontology.org/bao#BAO_0000248">
        <rdfs:label>assay kit</rdfs:label>
        <obo:IAO_0000115>The title of the kit/biologicals used in the assay.</obo:IAO_0000115>
    </owl:Class>
    


    <!-- http://www.bioassayontology.org/bao#BAO_0000298 -->

    <owl:Class rdf:about="http://www.bioassayontology.org/bao#BAO_0000298">
        <rdfs:label>Steady-Glo Luciferase Assay System</rdfs:label>
        <rdfs:subClassOf rdf:resource="http://www.bioassayontology.org/bao#BAO_0000248"/>
    </owl:Class>
    


    <!-- http://www.bioassayontology.org/bao#BAO_0000299 -->

    <owl:Class rdf:about="http://www.bioassayontology.org/bao#BAO_0000299">
        <rdfs:label>Proteasome-Glo Chymotrypsin-Like Assay</rdfs:label>
        <rdfs:subClassOf rdf:resource="http://www.bioassayontology.org/bao#BAO_0000248"/>
    </owl:Class>
    


    <!-- http://www.bioassayontology.org/bao#BAO_0000307 -->

    <owl:Class rdf:about="http://www.bioassayontology.org/bao#BAO_0000307">
        <rdfs:label>PKLight</rdfs:label>
        <rdfs:subClassOf rdf:resource="http://www.bioassayontology.org/bao#BAO_0000248"/>
    </owl:Class>
    


    <!-- http://www.bioassayontology.org/bao#BAO_0000310 -->

    <owl:Class rdf:about="http://www.bioassayontology.org/bao#BAO_0000310">
        <rdfs:label>P450-Glo CYP3A4 Screening System</rdfs:label>
        <rdfs:subClassOf rdf:resource="http://www.bioassayontology.org/bao#BAO_0000248"/>
    </owl:Class>
    


    <!-- http://www.bioassayontology.org/bao#BAO_0000311 -->

    <owl:Class rdf:about="http://www.bioassayontology.org/bao#BAO_0000311">
        <rdfs:label>P450-Glo CYP2D6 Screening System</rdfs:label>
        <rdfs:subClassOf rdf:resource="http://www.bioassayontology.org/bao#BAO_0000248"/>
    </owl:Class>
    


    <!-- http://www.bioassayontology.org/bao#BAO_0000333 -->

    <owl:Class rdf:about="http://www.bioassayontology.org/bao#BAO_0000333">
        <rdfs:label>P450-Glo CYP2C9 Screening System</rdfs:label>
        <rdfs:subClassOf rdf:resource="http://www.bioassayontology.org/bao#BAO_0000248"/>
    </owl:Class>
    


    <!-- http://www.bioassayontology.org/bao#BAO_0000670 -->

    <owl:Class rdf:about="http://www.bioassayontology.org/bao#BAO_0000670">
        <rdfs:label>P450-Glo CYP2C19 Screening System</rdfs:label>
        <rdfs:subClassOf rdf:resource="http://www.bioassayontology.org/bao#BAO_0000248"/>
    </owl:Class>
    


    <!-- http://www.bioassayontology.org/bao#BAO_0000674 -->

    <owl:Class rdf:about="http://www.bioassayontology.org/bao#BAO_0000674">
        <rdfs:label>P450-Glo CYP1A2 Screening System</rdfs:label>
        <rdfs:subClassOf rdf:resource="http://www.bioassayontology.org/bao#BAO_0000248"/>
    </owl:Class>
    


    <!-- http://www.bioassayontology.org/bao#BAO_0000675 -->

    <owl:Class rdf:about="http://www.bioassayontology.org/bao#BAO_0000675">
        <rdfs:label>ONE-Glo Luciferase Assay System</rdfs:label>
        <rdfs:subClassOf rdf:resource="http://www.bioassayontology.org/bao#BAO_0000248"/>
    </owl:Class>
    


    <!-- http://www.bioassayontology.org/bao#BAO_0000678 -->

    <owl:Class rdf:about="http://www.bioassayontology.org/bao#BAO_0000678">
        <rdfs:label>Kinase-Glo Plus Luminescent Kinase Assay</rdfs:label>
        <rdfs:subClassOf rdf:resource="http://www.bioassayontology.org/bao#BAO_0000248"/>
    </owl:Class>
    


    <!-- http://www.bioassayontology.org/bao#BAO_0000679 -->

    <owl:Class rdf:about="http://www.bioassayontology.org/bao#BAO_0000679">
        <rdfs:label>Kinase-Glo Luminescent Kinase Assay</rdfs:label>
        <rdfs:subClassOf rdf:resource="http://www.bioassayontology.org/bao#BAO_0000248"/>
    </owl:Class>
    


    <!-- http://www.bioassayontology.org/bao#BAO_0000680 -->

    <owl:Class rdf:about="http://www.bioassayontology.org/bao#BAO_0000680">
        <rdfs:label>Dual-Luciferase Reporter Assay System</rdfs:label>
        <rdfs:subClassOf rdf:resource="http://www.bioassayontology.org/bao#BAO_0000248"/>
    </owl:Class>
    


    <!-- http://www.bioassayontology.org/bao#BAO_0000681 -->

    <owl:Class rdf:about="http://www.bioassayontology.org/bao#BAO_0000681">
        <rdfs:label>Chroma-Glo Luciferase Assay System</rdfs:label>
        <rdfs:subClassOf rdf:resource="http://www.bioassayontology.org/bao#BAO_0000248"/>
    </owl:Class>
    


    <!-- http://www.bioassayontology.org/bao#BAO_0000682 -->

    <owl:Class rdf:about="http://www.bioassayontology.org/bao#BAO_0000682">
        <rdfs:label>CellTiter-Glo Luminescent Cell Viability Assay</rdfs:label>
        <rdfs:subClassOf rdf:resource="http://www.bioassayontology.org/bao#BAO_0000248"/>
    </owl:Class>
    


    <!-- http://www.bioassayontology.org/bao#BAO_0000683 -->

    <owl:Class rdf:about="http://www.bioassayontology.org/bao#BAO_0000683">
        <rdfs:label>Caspase Glo 3/7 Assay</rdfs:label>
        <rdfs:subClassOf rdf:resource="http://www.bioassayontology.org/bao#BAO_0000248"/>
    </owl:Class>
    


    <!-- http://www.bioassayontology.org/bao#BAO_0000685 -->

    <owl:Class rdf:about="http://www.bioassayontology.org/bao#BAO_0000685">
        <rdfs:label>Bright-Glo Luciferase Assay System</rdfs:label>
        <rdfs:subClassOf rdf:resource="http://www.bioassayontology.org/bao#BAO_0000248"/>
    </owl:Class>
    


    <!-- http://www.bioassayontology.org/bao#BAO_0000686 -->

    <owl:Class rdf:about="http://www.bioassayontology.org/bao#BAO_0000686">
        <rdfs:label>britelite plus</rdfs:label>
        <rdfs:subClassOf rdf:resource="http://www.bioassayontology.org/bao#BAO_0000248"/>
    </owl:Class>
    


    <!-- http://www.bioassayontology.org/bao#BAO_0000687 -->

    <owl:Class rdf:about="http://www.bioassayontology.org/bao#BAO_0000687">
        <rdfs:label>Beta-Glo Assay System</rdfs:label>
        <rdfs:subClassOf rdf:resource="http://www.bioassayontology.org/bao#BAO_0000248"/>
    </owl:Class>
    


    <!-- http://www.bioassayontology.org/bao#BAO_0000688 -->

    <owl:Class rdf:about="http://www.bioassayontology.org/bao#BAO_0000688">
        <rdfs:label>BacTiter-Glo Microbial Cell Viability Assay</rdfs:label>
        <rdfs:subClassOf rdf:resource="http://www.bioassayontology.org/bao#BAO_0000248"/>
    </owl:Class>
    


    <!-- http://www.bioassayontology.org/bao#BAO_0000689 -->

    <owl:Class rdf:about="http://www.bioassayontology.org/bao#BAO_0000689">
        <rdfs:label>ATPLite Luminescence Assay System</rdfs:label>
        <rdfs:subClassOf rdf:resource="http://www.bioassayontology.org/bao#BAO_0000248"/>
    </owl:Class>
    


    <!-- http://www.bioassayontology.org/bao#BAO_0000690 -->

    <owl:Class rdf:about="http://www.bioassayontology.org/bao#BAO_0000690">
        <rdfs:label>ADP Glo Kinase Assay</rdfs:label>
        <rdfs:subClassOf rdf:resource="http://www.bioassayontology.org/bao#BAO_0000248"/>
    </owl:Class>
    


    <!-- http://www.bioassayontology.org/bao#BAO_0000814 -->

    <owl:Class rdf:about="http://www.bioassayontology.org/bao#BAO_0000814">
        <rdfs:label>Adapta Universal Kinase Assay Kit</rdfs:label>
        <rdfs:subClassOf rdf:resource="http://www.bioassayontology.org/bao#BAO_0000248"/>
    </owl:Class>
    


    <!-- http://www.bioassayontology.org/bao#BAO_0000815 -->

    <owl:Class rdf:about="http://www.bioassayontology.org/bao#BAO_0000815">
        <rdfs:label>ADP Hunter Plus</rdfs:label>
        <rdfs:subClassOf rdf:resource="http://www.bioassayontology.org/bao#BAO_0000248"/>
    </owl:Class>
    


    <!-- http://www.bioassayontology.org/bao#BAO_0000816 -->

    <owl:Class rdf:about="http://www.bioassayontology.org/bao#BAO_0000816">
        <rdfs:label>Amplex Red Glucose/Glucose Oxidase Assay Kit</rdfs:label>
        <rdfs:subClassOf rdf:resource="http://www.bioassayontology.org/bao#BAO_0000248"/>
    </owl:Class>
    


    <!-- http://www.bioassayontology.org/bao#BAO_0000873 -->

    <owl:Class rdf:about="http://www.bioassayontology.org/bao#BAO_0000873">
        <rdfs:label>Calcium 5 Assay Kit</rdfs:label>
        <rdfs:subClassOf rdf:resource="http://www.bioassayontology.org/bao#BAO_0000248"/>
    </owl:Class>
    


    <!-- http://www.bioassayontology.org/bao#BAO_0000898 -->

    <owl:Class rdf:about="http://www.bioassayontology.org/bao#BAO_0000898">
        <rdfs:label>cAMP-screen direct system</rdfs:label>
        <rdfs:subClassOf rdf:resource="http://www.bioassayontology.org/bao#BAO_0000248"/>
    </owl:Class>
    


    <!-- http://www.bioassayontology.org/bao#BAO_0000908 -->

    <owl:Class rdf:about="http://www.bioassayontology.org/bao#BAO_0000908">
        <rdfs:label>Fluo-8 No Wash Calcium Assay Kit</rdfs:label>
        <rdfs:subClassOf rdf:resource="http://www.bioassayontology.org/bao#BAO_0000248"/>
    </owl:Class>
    


    <!-- http://www.bioassayontology.org/bao#BAO_0000917 -->

    <owl:Class rdf:about="http://www.bioassayontology.org/bao#BAO_0000917">
        <rdfs:label>FluxOR Thallium Detection Kit</rdfs:label>
        <rdfs:subClassOf rdf:resource="http://www.bioassayontology.org/bao#BAO_0000248"/>
    </owl:Class>
    


    <!-- http://www.bioassayontology.org/bao#BAO_0000923 -->

    <owl:Class rdf:about="http://www.bioassayontology.org/bao#BAO_0000923">
        <rdfs:label>GeneBLAzer</rdfs:label>
        <rdfs:subClassOf rdf:resource="http://www.bioassayontology.org/bao#BAO_0000248"/>
    </owl:Class>
    


    <!-- http://www.bioassayontology.org/bao#BAO_0000936 -->

    <owl:Class rdf:about="http://www.bioassayontology.org/bao#BAO_0000936">
        <rdfs:label>High Performance PBX Calcium Assay Kit</rdfs:label>
        <rdfs:subClassOf rdf:resource="http://www.bioassayontology.org/bao#BAO_0000248"/>
    </owl:Class>
    


    <!-- http://www.bioassayontology.org/bao#BAO_0000937 -->

    <owl:Class rdf:about="http://www.bioassayontology.org/bao#BAO_0000937">
        <rdfs:label>HTRF cAMP Detection Kit</rdfs:label>
        <rdfs:subClassOf rdf:resource="http://www.bioassayontology.org/bao#BAO_0000248"/>
    </owl:Class>
    


    <!-- http://www.bioassayontology.org/bao#BAO_0000938 -->

    <owl:Class rdf:about="http://www.bioassayontology.org/bao#BAO_0000938">
        <rdfs:label>HTRF cAMP HiRange Detection Kit</rdfs:label>
        <rdfs:subClassOf rdf:resource="http://www.bioassayontology.org/bao#BAO_0000248"/>
    </owl:Class>
    


    <!-- http://www.bioassayontology.org/bao#BAO_0000939 -->

    <owl:Class rdf:about="http://www.bioassayontology.org/bao#BAO_0000939">
        <rdfs:label>HTRF KinEASE-TK</rdfs:label>
        <rdfs:subClassOf rdf:resource="http://www.bioassayontology.org/bao#BAO_0000248"/>
    </owl:Class>
    


    <!-- http://www.bioassayontology.org/bao#BAO_0000940 -->

    <owl:Class rdf:about="http://www.bioassayontology.org/bao#BAO_0000940">
        <rdfs:label>HTScan IKK-beta Kinase Assay Kit</rdfs:label>
        <rdfs:subClassOf rdf:resource="http://www.bioassayontology.org/bao#BAO_0000248"/>
    </owl:Class>
    


    <!-- http://www.bioassayontology.org/bao#BAO_0000941 -->

    <owl:Class rdf:about="http://www.bioassayontology.org/bao#BAO_0000941">
        <rdfs:label>HTScan PKC-beta Kinase Assay Kit</rdfs:label>
        <rdfs:subClassOf rdf:resource="http://www.bioassayontology.org/bao#BAO_0000248"/>
    </owl:Class>
    


    <!-- http://www.bioassayontology.org/bao#BAO_0000942 -->

    <owl:Class rdf:about="http://www.bioassayontology.org/bao#BAO_0000942">
        <rdfs:label>HTScan PKC-theta Kinase Assay Kit</rdfs:label>
        <rdfs:subClassOf rdf:resource="http://www.bioassayontology.org/bao#BAO_0000248"/>
    </owl:Class>
    


    <!-- http://www.bioassayontology.org/bao#BAO_0000948 -->

    <owl:Class rdf:about="http://www.bioassayontology.org/bao#BAO_0000948">
        <rdfs:label>IP-One HTRF Assay</rdfs:label>
        <rdfs:subClassOf rdf:resource="http://www.bioassayontology.org/bao#BAO_0000248"/>
    </owl:Class>
    


    <!-- http://www.bioassayontology.org/bao#BAO_0000953 -->

    <owl:Class rdf:about="http://www.bioassayontology.org/bao#BAO_0000953">
        <rdfs:label>LANCE cAMP Detection Kit</rdfs:label>
        <rdfs:subClassOf rdf:resource="http://www.bioassayontology.org/bao#BAO_0000248"/>
    </owl:Class>
    


    <!-- http://www.bioassayontology.org/bao#BAO_0000958 -->

    <owl:Class rdf:about="http://www.bioassayontology.org/bao#BAO_0000958">
        <rdfs:label>LiveBLAzer FRET - B/G Loading Kit</rdfs:label>
        <rdfs:subClassOf rdf:resource="http://www.bioassayontology.org/bao#BAO_0000248"/>
    </owl:Class>
    


    <!-- http://www.bioassayontology.org/bao#BAO_0000983 -->

    <owl:Class rdf:about="http://www.bioassayontology.org/bao#BAO_0000983">
        <rdfs:label>OptEIA Human IL-8 ELISA Set</rdfs:label>
        <rdfs:subClassOf rdf:resource="http://www.bioassayontology.org/bao#BAO_0000248"/>
    </owl:Class>
    


    <!-- http://www.bioassayontology.org/bao#BAO_0000988 -->

    <owl:Class rdf:about="http://www.bioassayontology.org/bao#BAO_0000988">
        <rdfs:label>PathHunter Beta-Arrestin Assay</rdfs:label>
        <rdfs:subClassOf rdf:resource="http://www.bioassayontology.org/bao#BAO_0000248"/>
    </owl:Class>
    


    <!-- http://www.bioassayontology.org/bao#BAO_0001025 -->

    <owl:Class rdf:about="http://www.bioassayontology.org/bao#BAO_0001025">
        <rdfs:label>Tango GPCR Assay System</rdfs:label>
        <rdfs:subClassOf rdf:resource="http://www.bioassayontology.org/bao#BAO_0000248"/>
    </owl:Class>
    


    <!-- http://www.bioassayontology.org/bao#BAO_0002018 -->

    <owl:Class rdf:about="http://www.bioassayontology.org/bao#BAO_0002018">
        <rdfs:label>xMap kit</rdfs:label>
        <rdfs:subClassOf rdf:resource="http://www.bioassayontology.org/bao#BAO_0000248"/>
    </owl:Class>
    


    <!-- http://www.bioassayontology.org/bao#BAO_0002540 -->

    <owl:Class rdf:about="http://www.bioassayontology.org/bao#BAO_0002540">
        <rdfs:label>ECL western blotting detection kit</rdfs:label>
        <rdfs:subClassOf rdf:resource="http://www.bioassayontology.org/bao#BAO_0000248"/>
    </owl:Class>
    


    <!-- http://www.bioassayontology.org/bao#BAO_0002561 -->

    <owl:Class rdf:about="http://www.bioassayontology.org/bao#BAO_0002561">
        <rdfs:label>FLIPR Calcium 3 Assay Kit</rdfs:label>
        <rdfs:subClassOf rdf:resource="http://www.bioassayontology.org/bao#BAO_0000248"/>
    </owl:Class>
    


    <!-- http://www.bioassayontology.org/bao#BAO_0002562 -->

    <owl:Class rdf:about="http://www.bioassayontology.org/bao#BAO_0002562">
        <rdfs:label>LanthaScreen kinase activity assay kit</rdfs:label>
        <rdfs:subClassOf rdf:resource="http://www.bioassayontology.org/bao#BAO_0000248"/>
    </owl:Class>
    


    <!-- http://www.bioassayontology.org/bao#BAO_0002563 -->

    <owl:Class rdf:about="http://www.bioassayontology.org/bao#BAO_0002563">
        <rdfs:label>lance TR-FRET kinase assay kit</rdfs:label>
        <rdfs:subClassOf rdf:resource="http://www.bioassayontology.org/bao#BAO_0000248"/>
    </owl:Class>
    


    <!-- http://www.bioassayontology.org/bao#BAO_0002564 -->

    <owl:Class rdf:about="http://www.bioassayontology.org/bao#BAO_0002564">
        <rdfs:label>AlphaScreen IgG detection kit</rdfs:label>
        <rdfs:subClassOf rdf:resource="http://www.bioassayontology.org/bao#BAO_0000248"/>
    </owl:Class>
    


    <!-- http://www.bioassayontology.org/bao#BAO_0002565 -->

    <owl:Class rdf:about="http://www.bioassayontology.org/bao#BAO_0002565">
        <rdfs:label>AlphaScreen GST detection kit</rdfs:label>
        <rdfs:subClassOf rdf:resource="http://www.bioassayontology.org/bao#BAO_0000248"/>
    </owl:Class>
    


    <!-- http://www.bioassayontology.org/bao#BAO_0002566 -->

    <owl:Class rdf:about="http://www.bioassayontology.org/bao#BAO_0002566">
        <rdfs:label>AlphaScreen cAMP assay kit</rdfs:label>
        <rdfs:subClassOf rdf:resource="http://www.bioassayontology.org/bao#BAO_0000248"/>
    </owl:Class>
    


    <!-- http://www.bioassayontology.org/bao#BAO_0002567 -->

    <owl:Class rdf:about="http://www.bioassayontology.org/bao#BAO_0002567">
        <rdfs:label>ECL peptide assay</rdfs:label>
        <rdfs:subClassOf rdf:resource="http://www.bioassayontology.org/bao#BAO_0000248"/>
    </owl:Class>
    


    <!-- http://www.bioassayontology.org/bao#BAO_0002727 -->

    <owl:Class rdf:about="http://www.bioassayontology.org/bao#BAO_0002727">
        <rdfs:label>ELISA cAMP Competition Assay using cAMP-Screen Direct System</rdfs:label>
        <rdfs:subClassOf rdf:resource="http://www.bioassayontology.org/bao#BAO_0000248"/>
    </owl:Class>
    


    <!-- http://www.bioassayontology.org/bao#BAO_0002728 -->

    <owl:Class rdf:about="http://www.bioassayontology.org/bao#BAO_0002728">
        <rdfs:label>Vybrant MTT Cell Proliferation Assay Kit</rdfs:label>
        <rdfs:subClassOf rdf:resource="http://www.bioassayontology.org/bao#BAO_0000248"/>
    </owl:Class>
    


    <!-- http://www.bioassayontology.org/bao#BAO_0002732 -->

    <owl:Class rdf:about="http://www.bioassayontology.org/bao#BAO_0002732">
        <rdfs:label>Phospho(Thr180/Tyr182)/Total p38 Assay Whole Cell Lysate Kit</rdfs:label>
        <rdfs:subClassOf rdf:resource="http://www.bioassayontology.org/bao#BAO_0000248"/>
    </owl:Class>
    


    <!-- http://www.bioassayontology.org/bao#BAO_0002974 -->

    <owl:Class rdf:about="http://www.bioassayontology.org/bao#BAO_0002974">
        <rdfs:label xml:lang="en">Cellomics Beta-Catenin Activation Kit</rdfs:label>
        <rdfs:subClassOf rdf:resource="http://www.bioassayontology.org/bao#BAO_0000248"/>
    </owl:Class>
    


    <!-- http://www.bioassayontology.org/bao#BAO_0002975 -->

    <owl:Class rdf:about="http://www.bioassayontology.org/bao#BAO_0002975">
        <rdfs:label xml:lang="en">Cellomics BrdU and Ki67 Cell Proliferation Kit</rdfs:label>
        <rdfs:subClassOf rdf:resource="http://www.bioassayontology.org/bao#BAO_0000248"/>
    </owl:Class>
    


    <!-- http://www.bioassayontology.org/bao#BAO_0002976 -->

    <owl:Class rdf:about="http://www.bioassayontology.org/bao#BAO_0002976">
        <rdfs:label xml:lang="en">Cellomics Caspase3 Activation Kit</rdfs:label>
        <rdfs:subClassOf rdf:resource="http://www.bioassayontology.org/bao#BAO_0000248"/>
    </owl:Class>
    


    <!-- http://www.bioassayontology.org/bao#BAO_0002977 -->

    <owl:Class rdf:about="http://www.bioassayontology.org/bao#BAO_0002977">
        <rdfs:label xml:lang="en">Cellomics Caspase9 Activation Kit</rdfs:label>
        <rdfs:subClassOf rdf:resource="http://www.bioassayontology.org/bao#BAO_0000248"/>
    </owl:Class>
    


    <!-- http://www.bioassayontology.org/bao#BAO_0002978 -->

    <owl:Class rdf:about="http://www.bioassayontology.org/bao#BAO_0002978">
        <rdfs:label xml:lang="en">Cellomics Cell Motility Kit</rdfs:label>
        <rdfs:subClassOf rdf:resource="http://www.bioassayontology.org/bao#BAO_0000248"/>
    </owl:Class>
    


    <!-- http://www.bioassayontology.org/bao#BAO_0002979 -->

    <owl:Class rdf:about="http://www.bioassayontology.org/bao#BAO_0002979">
        <rdfs:label xml:lang="en">Cellomics Cell Viability Kit</rdfs:label>
        <rdfs:subClassOf rdf:resource="http://www.bioassayontology.org/bao#BAO_0000248"/>
    </owl:Class>
    


    <!-- http://www.bioassayontology.org/bao#BAO_0002980 -->

    <owl:Class rdf:about="http://www.bioassayontology.org/bao#BAO_0002980">
        <rdfs:label xml:lang="en">Cellomics c-Jun Activation Kit</rdfs:label>
        <rdfs:subClassOf rdf:resource="http://www.bioassayontology.org/bao#BAO_0000248"/>
    </owl:Class>
    


    <!-- http://www.bioassayontology.org/bao#BAO_0002981 -->

    <owl:Class rdf:about="http://www.bioassayontology.org/bao#BAO_0002981">
        <rdfs:label xml:lang="en">Cellomics Cytoskeletal Rearrangement Kit</rdfs:label>
        <rdfs:subClassOf rdf:resource="http://www.bioassayontology.org/bao#BAO_0000248"/>
    </owl:Class>
    


    <!-- http://www.bioassayontology.org/bao#BAO_0002982 -->

    <owl:Class rdf:about="http://www.bioassayontology.org/bao#BAO_0002982">
        <rdfs:label xml:lang="en">Cellomics Mitotic Index Kit</rdfs:label>
        <rdfs:subClassOf rdf:resource="http://www.bioassayontology.org/bao#BAO_0000248"/>
    </owl:Class>
    


    <!-- http://www.bioassayontology.org/bao#BAO_0002983 -->

    <owl:Class rdf:about="http://www.bioassayontology.org/bao#BAO_0002983">
        <rdfs:label xml:lang="en">Cellomics Multiparameter Cytotoxicity 1 Kit</rdfs:label>
        <rdfs:subClassOf rdf:resource="http://www.bioassayontology.org/bao#BAO_0000248"/>
    </owl:Class>
    


    <!-- http://www.bioassayontology.org/bao#BAO_0002984 -->

    <owl:Class rdf:about="http://www.bioassayontology.org/bao#BAO_0002984">
        <rdfs:label xml:lang="en">Cellomics Multiplexed NFκB and c-Jun Activation Kit</rdfs:label>
        <rdfs:subClassOf rdf:resource="http://www.bioassayontology.org/bao#BAO_0000248"/>
    </owl:Class>
    


    <!-- http://www.bioassayontology.org/bao#BAO_0002985 -->

    <owl:Class rdf:about="http://www.bioassayontology.org/bao#BAO_0002985">
        <rdfs:label xml:lang="en">Cellomics Multiplexed p53 and p21 Detection Kit</rdfs:label>
        <rdfs:subClassOf rdf:resource="http://www.bioassayontology.org/bao#BAO_0000248"/>
    </owl:Class>
    


    <!-- http://www.bioassayontology.org/bao#BAO_0002986 -->

    <owl:Class rdf:about="http://www.bioassayontology.org/bao#BAO_0002986">
        <rdfs:label xml:lang="en">Cellomics p38 MAPK Activation Kit</rdfs:label>
        <rdfs:subClassOf rdf:resource="http://www.bioassayontology.org/bao#BAO_0000248"/>
    </owl:Class>
    


    <!-- http://www.bioassayontology.org/bao#BAO_0003076 -->

    <owl:Class rdf:about="http://www.bioassayontology.org/bao#BAO_0003076">
        <rdfs:label xml:lang="en">PolarScreen Competitor Assay Kit</rdfs:label>
        <rdfs:subClassOf rdf:resource="http://www.bioassayontology.org/bao#BAO_0000248"/>
    </owl:Class>
    


    <!-- http://www.bioassayontology.org/bao#BAO_0003077 -->

    <owl:Class rdf:about="http://www.bioassayontology.org/bao#BAO_0003077">
        <rdfs:label xml:lang="en">HitHunter Calcium No WashPLUS Assay Kit</rdfs:label>
        <rdfs:subClassOf rdf:resource="http://www.bioassayontology.org/bao#BAO_0000248"/>
    </owl:Class>
    


    <!-- http://www.bioassayontology.org/bao#BAO_0003078 -->

    <owl:Class rdf:about="http://www.bioassayontology.org/bao#BAO_0003078">
        <rdfs:label xml:lang="en">HitHunter cAMP Assay Kit</rdfs:label>
        <rdfs:subClassOf rdf:resource="http://www.bioassayontology.org/bao#BAO_0000248"/>
    </owl:Class>
    


    <!-- http://www.bioassayontology.org/bao#BAO_0003079 -->

    <owl:Class rdf:about="http://www.bioassayontology.org/bao#BAO_0003079">
        <rdfs:label xml:lang="en">AlphaScreen Phosphotyrosine Assay Kit</rdfs:label>
        <rdfs:subClassOf rdf:resource="http://www.bioassayontology.org/bao#BAO_0000248"/>
    </owl:Class>
    


    <!-- http://www.bioassayontology.org/bao#BAO_0003080 -->

    <owl:Class rdf:about="http://www.bioassayontology.org/bao#BAO_0003080">
        <rdfs:label xml:lang="en">AlphaScreen cGMP Detection</rdfs:label>
        <rdfs:subClassOf rdf:resource="http://www.bioassayontology.org/bao#BAO_0000248"/>
    </owl:Class>
    


    <!-- http://www.bioassayontology.org/bao#BAO_0003081 -->

    <owl:Class rdf:about="http://www.bioassayontology.org/bao#BAO_0003081">
        <rdfs:label xml:lang="en">Alphascreen second messenger IP1 detection kit</rdfs:label>
        <rdfs:subClassOf rdf:resource="http://www.bioassayontology.org/bao#BAO_0000248"/>
    </owl:Class>
    


    <!-- http://www.bioassayontology.org/bao#BAO_0003082 -->

    <owl:Class rdf:about="http://www.bioassayontology.org/bao#BAO_0003082">
        <rdfs:label xml:lang="en">HTRF biomarkers</rdfs:label>
        <rdfs:subClassOf rdf:resource="http://www.bioassayontology.org/bao#BAO_0000248"/>
    </owl:Class>
    


    <!-- http://www.bioassayontology.org/bao#BAO_0003083 -->

    <owl:Class rdf:about="http://www.bioassayontology.org/bao#BAO_0003083">
        <rdfs:label xml:lang="en">ViaLight Plus kit</rdfs:label>
        <rdfs:subClassOf rdf:resource="http://www.bioassayontology.org/bao#BAO_0000248"/>
    </owl:Class>
    


    <!-- http://www.bioassayontology.org/bao#BAO_0003084 -->

    <owl:Class rdf:about="http://www.bioassayontology.org/bao#BAO_0003084">
        <rdfs:label xml:lang="en">QuantiChrom Assay Kit</rdfs:label>
        <rdfs:subClassOf rdf:resource="http://www.bioassayontology.org/bao#BAO_0000248"/>
    </owl:Class>
    


    <!-- http://www.bioassayontology.org/bao#BAO_0003085 -->

    <owl:Class rdf:about="http://www.bioassayontology.org/bao#BAO_0003085">
        <rdfs:label xml:lang="en">LanthaScreen Co-Factor Interaction Assay</rdfs:label>
        <rdfs:subClassOf rdf:resource="http://www.bioassayontology.org/bao#BAO_0000248"/>
    </owl:Class>
    


    <!-- http://www.bioassayontology.org/bao#BAO_0003086 -->

    <owl:Class rdf:about="http://www.bioassayontology.org/bao#BAO_0003086">
        <rdfs:label xml:lang="en">LanthaScreen Competetive Binding Assay</rdfs:label>
        <rdfs:subClassOf rdf:resource="http://www.bioassayontology.org/bao#BAO_0000248"/>
    </owl:Class>
    


    <!-- http://www.bioassayontology.org/bao#BAO_0003087 -->

    <owl:Class rdf:about="http://www.bioassayontology.org/bao#BAO_0003087">
        <rdfs:label xml:lang="en">FLIPR Calcium 5 Assay Kit</rdfs:label>
        <rdfs:subClassOf rdf:resource="http://www.bioassayontology.org/bao#BAO_0000248"/>
    </owl:Class>
    


    <!-- http://www.bioassayontology.org/bao#BAO_0003088 -->

    <owl:Class rdf:about="http://www.bioassayontology.org/bao#BAO_0003088">
        <rdfs:label xml:lang="en">FLIPR Membrane Potential Assay Kit</rdfs:label>
        <rdfs:subClassOf rdf:resource="http://www.bioassayontology.org/bao#BAO_0000248"/>
    </owl:Class>
    


    <!-- http://www.bioassayontology.org/bao#BAO_0003089 -->

    <owl:Class rdf:about="http://www.bioassayontology.org/bao#BAO_0003089">
        <rdfs:label xml:lang="en">CyQUANT Cell Proliferation Assay Kit</rdfs:label>
        <rdfs:subClassOf rdf:resource="http://www.bioassayontology.org/bao#BAO_0000248"/>
    </owl:Class>
    


    <!-- http://www.bioassayontology.org/bao#BAO_0003090 -->

    <owl:Class rdf:about="http://www.bioassayontology.org/bao#BAO_0003090">
        <rdfs:label xml:lang="en">HTRF KinEASE</rdfs:label>
        <rdfs:subClassOf rdf:resource="http://www.bioassayontology.org/bao#BAO_0000248"/>
    </owl:Class>
    


    <!-- http://www.bioassayontology.org/bao#BAO_0003091 -->

    <owl:Class rdf:about="http://www.bioassayontology.org/bao#BAO_0003091">
        <rdfs:label xml:lang="en">Fluo-4 Calcium Assay Kit</rdfs:label>
        <rdfs:subClassOf rdf:resource="http://www.bioassayontology.org/bao#BAO_0000248"/>
    </owl:Class>
    


    <!-- http://www.bioassayontology.org/bao#BAO_0003092 -->

    <owl:Class rdf:about="http://www.bioassayontology.org/bao#BAO_0003092">
        <rdfs:label xml:lang="en">Calcium Assay Kit</rdfs:label>
        <rdfs:subClassOf rdf:resource="http://www.bioassayontology.org/bao#BAO_0000248"/>
    </owl:Class>
    


    <!-- http://www.bioassayontology.org/bao#BAO_0003109 -->

    <owl:Class rdf:about="http://www.bioassayontology.org/bao#BAO_0003109">
        <rdfs:label xml:lang="en">KINOMEscan</rdfs:label>
        <rdfs:subClassOf rdf:resource="http://www.bioassayontology.org/bao#BAO_0000248"/>
        <rdfs:comment>Kit uses for Kinome scan assays</rdfs:comment>
    </owl:Class>
    


    <!-- http://www.bioassayontology.org/bao#BAO_0140001 -->

    <owl:Class rdf:about="http://www.bioassayontology.org/bao#BAO_0140001">
        <rdfs:label xml:lang="en">PathScan Apoptosis and Proliferation Multiplex IF Kit</rdfs:label>
        <rdfs:subClassOf rdf:resource="http://www.bioassayontology.org/bao#BAO_0000248"/>
    </owl:Class>
    


    <!-- http://www.bioassayontology.org/bao#BAO_0140002 -->

    <owl:Class rdf:about="http://www.bioassayontology.org/bao#BAO_0140002">
        <rdfs:label xml:lang="en">PathScan EGF Receptor Activation Multiplex IF Kit</rdfs:label>
        <rdfs:subClassOf rdf:resource="http://www.bioassayontology.org/bao#BAO_0000248"/>
    </owl:Class>
    


    <!-- http://www.bioassayontology.org/bao#BAO_0140003 -->

    <owl:Class rdf:about="http://www.bioassayontology.org/bao#BAO_0140003">
        <rdfs:label xml:lang="en">PathScan EMT Duplex IF Kit</rdfs:label>
        <rdfs:subClassOf rdf:resource="http://www.bioassayontology.org/bao#BAO_0000248"/>
    </owl:Class>
    


    <!-- http://www.bioassayontology.org/bao#BAO_0140004 -->

    <owl:Class rdf:about="http://www.bioassayontology.org/bao#BAO_0140004">
        <rdfs:label xml:lang="en">PathScan Multi-Target HCA DNA Damage Kit</rdfs:label>
        <rdfs:subClassOf rdf:resource="http://www.bioassayontology.org/bao#BAO_0000248"/>
    </owl:Class>
    


    <!-- http://www.bioassayontology.org/bao#BAO_0140005 -->

    <owl:Class rdf:about="http://www.bioassayontology.org/bao#BAO_0140005">
        <rdfs:label xml:lang="en">PathScan Multi-Target HCA Stress and Apoptosis Kit</rdfs:label>
        <rdfs:subClassOf rdf:resource="http://www.bioassayontology.org/bao#BAO_0000248"/>
    </owl:Class>
    


    <!-- http://www.bioassayontology.org/bao#BAO_0140006 -->

    <owl:Class rdf:about="http://www.bioassayontology.org/bao#BAO_0140006">
        <rdfs:label xml:lang="en">PathScan Signaling Nodes Multiplex IF Kit</rdfs:label>
        <rdfs:subClassOf rdf:resource="http://www.bioassayontology.org/bao#BAO_0000248"/>
    </owl:Class>
    


    <!-- http://www.bioassayontology.org/bao#BAO_0140007 -->

    <owl:Class rdf:about="http://www.bioassayontology.org/bao#BAO_0140007">
        <rdfs:label xml:lang="en">StemLight Pluripotency Antibody Kit</rdfs:label>
        <rdfs:subClassOf rdf:resource="http://www.bioassayontology.org/bao#BAO_0000248"/>
    </owl:Class>
    


    <!-- http://www.w3.org/2002/07/owl#Thing -->

    <owl:Class rdf:about="&owl;Thing"/>
</rdf:RDF>


<!-- Generated by the OWL API (version 3.2.5.1928) http://owlapi.sourceforge.net -->
