# Supplementary material for: Evolving BioAssay Ontology (BAO): modularization, integration and applications
Source: J Biomed Semantics. 2014 Jun 3;5(Suppl 1):S5. doi: 10.1186/2041-1480-5-S1-S5 (PMC4108877; doi:10.1186/2041-1480-5-S1-S5)
Supplement: Additional file 1 — BAO 2.x build 2866. BAO version 2.x (build 2866) is a collection of OWL files that describe our domain of discourse. These files are serialized in OWL XML file format. In order to view and perform reasoning of BAO, we recommend of using a standard OWL editor that support SROIQ(D) DL constructs, such as, Protégé-4.3 open source ontology editor and knowledgebase framework (http://protege.stanford.edu). In addition, up-to-date BAO releases are freely available from the BioAssay Ontology (BAO) project website (http://bioassayontology.org/wp/bao) and the NCBO BioPortal. [file 2041-1480-5-S1-S5-S1.zip › vocabulary/bao_vocabulary_format.owl]

<?xml version="1.0"?>


<!DOCTYPE rdf:RDF [
    <!ENTITY owl "http://www.w3.org/2002/07/owl#" >
    <!ENTITY obo "http://purl.obolibrary.org/obo/" >
    <!ENTITY dc "http://purl.org/dc/elements/1.1/" >
    <!ENTITY xsd "http://www.w3.org/2001/XMLSchema#" >
    <!ENTITY rdfs "http://www.w3.org/2000/01/rdf-schema#" >
    <!ENTITY rdf "http://www.w3.org/1999/02/22-rdf-syntax-ns#" >
]>


<rdf:RDF xmlns="http://www.bioassayontology.org/bao/bao_vocabulary_format.owl#"
     xml:base="http://www.bioassayontology.org/bao/bao_vocabulary_format.owl"
     xmlns:dc="http://purl.org/dc/elements/1.1/"
     xmlns:obo="http://purl.obolibrary.org/obo/"
     xmlns:rdfs="http://www.w3.org/2000/01/rdf-schema#"
     xmlns:owl="http://www.w3.org/2002/07/owl#"
     xmlns:xsd="http://www.w3.org/2001/XMLSchema#"
     xmlns:rdf="http://www.w3.org/1999/02/22-rdf-syntax-ns#">
    <owl:Ontology rdf:about="http://www.bioassayontology.org/bao/bao_vocabulary_format.owl">
        <rdfs:label>bioassay ontology</rdfs:label>
        <owl:versionInfo>2.1</owl:versionInfo>
        <rdfs:comment xml:lang="med.miami.edu">There is a one-to-one correspondance with rdf:label value and concept descriptions. Concept description starts with the prefix BAO_. 

contact: Stephan Schurer: sschurer</rdfs:comment>
        <dc:relation>Uma Vempati, Hande Küçük, Ubbo Visser, Saminda Abeyruwan, Kunie Sakurai, Vance Lemmon, Stephan Schurer*</dc:relation>
        <dc:date>05/09/2013</dc:date>
        <dc:license rdf:resource="http://creativecommons.org/licenses/by/3.0/"/>
        <owl:imports rdf:resource="http://www.bioassayontology.org/bao/bao_metadata.owl"/>
    </owl:Ontology>
    


    <!-- 
    ///////////////////////////////////////////////////////////////////////////////////////
    //
    // Annotation properties
    //
    ///////////////////////////////////////////////////////////////////////////////////////
     -->

    


    <!-- 
    ///////////////////////////////////////////////////////////////////////////////////////
    //
    // Datatypes
    //
    ///////////////////////////////////////////////////////////////////////////////////////
     -->

    


    <!-- 
    ///////////////////////////////////////////////////////////////////////////////////////
    //
    // Object Properties
    //
    ///////////////////////////////////////////////////////////////////////////////////////
     -->

    


    <!-- http://www.w3.org/2002/07/owl#topObjectProperty -->

    <owl:ObjectProperty rdf:about="&owl;topObjectProperty"/>
    


    <!-- 
    ///////////////////////////////////////////////////////////////////////////////////////
    //
    // Data properties
    //
    ///////////////////////////////////////////////////////////////////////////////////////
     -->

    


    <!-- http://www.w3.org/2002/07/owl#topDataProperty -->

    <owl:DatatypeProperty rdf:about="&owl;topDataProperty"/>
    


    <!-- 
    ///////////////////////////////////////////////////////////////////////////////////////
    //
    // Classes
    //
    ///////////////////////////////////////////////////////////////////////////////////////
     -->

    


    <!-- http://www.bioassayontology.org/bao#BAO_0000007 -->

    <owl:Class rdf:about="http://www.bioassayontology.org/bao#BAO_0000007">
        <rdfs:label>nucleosome format</rdfs:label>
        <rdfs:subClassOf rdf:resource="http://www.bioassayontology.org/bao#BAO_0000220"/>
        <obo:IAO_0000115>They are the basic repeating units of the eukaryotic chromatin consisting of DNA wound around a histone protein core.</obo:IAO_0000115>
    </owl:Class>
    


    <!-- http://www.bioassayontology.org/bao#BAO_0000019 -->

    <owl:Class rdf:about="http://www.bioassayontology.org/bao#BAO_0000019">
        <rdfs:label>assay format</rdfs:label>
        <rdfs:subClassOf rdf:resource="http://www.bioassayontology.org/bao#BAO_0003113"/>
        <obo:IAO_0000115>Assay format is a conceptualization of assays based on the biological and / or chemical features of the experimental system. For example assay formats include biochemical assays - referring to assays with purified protein, cell-based - referring to assays in whole cells, or organism-based - referring to assays performed in an organism.</obo:IAO_0000115>
    </owl:Class>
    


    <!-- http://www.bioassayontology.org/bao#BAO_0000100 -->

    <owl:Class rdf:about="http://www.bioassayontology.org/bao#BAO_0000100">
        <rdfs:label>small-molecule physicochemical format</rdfs:label>
        <rdfs:subClassOf rdf:resource="http://www.bioassayontology.org/bao#BAO_0000019"/>
        <obo:IAO_0000115>Assays in which the physical and chemical properties of perturbagens are measured, namely, aqueous solubility, octanol water partition, cell permeability models, for e.g.  Caco2 cells, parallel artificial membrane permeability assay (PAMPA), etc.</obo:IAO_0000115>
    </owl:Class>
    


    <!-- http://www.bioassayontology.org/bao#BAO_0000217 -->

    <owl:Class rdf:about="http://www.bioassayontology.org/bao#BAO_0000217">
        <rdfs:label>biochemical format</rdfs:label>
        <rdfs:subClassOf rdf:resource="http://www.bioassayontology.org/bao#BAO_0000019"/>
        <obo:IAO_0000115>It is an in vitro format used to measure the activity of a biological macromolecule, either a purified protein or a nucleic acid. It is most often a homogeneous assay type, but can be heterogeneous if a solid phase such as beads is used to immobilize the macromolecule.</obo:IAO_0000115>
    </owl:Class>
    


    <!-- http://www.bioassayontology.org/bao#BAO_0000218 -->

    <owl:Class rdf:about="http://www.bioassayontology.org/bao#BAO_0000218">
        <rdfs:label>organism-based format</rdfs:label>
        <rdfs:subClassOf rdf:resource="http://www.bioassayontology.org/bao#BAO_0000019"/>
        <obo:IAO_0000115>Involves the use of a living organism and is a heterogeneous assay type.</obo:IAO_0000115>
    </owl:Class>
    


    <!-- http://www.bioassayontology.org/bao#BAO_0000219 -->

    <owl:Class rdf:about="http://www.bioassayontology.org/bao#BAO_0000219">
        <rdfs:label>cell based format</rdfs:label>
        <rdfs:label>cell-based format</rdfs:label>
        <rdfs:subClassOf rdf:resource="http://www.bioassayontology.org/bao#BAO_0000019"/>
        <obo:IAO_0000115>Involves the use of living cells of eukaryotic origin and is a heterogeneous assay type.</obo:IAO_0000115>
    </owl:Class>
    


    <!-- http://www.bioassayontology.org/bao#BAO_0000220 -->

    <owl:Class rdf:about="http://www.bioassayontology.org/bao#BAO_0000220">
        <rdfs:label>subcellular format</rdfs:label>
        <rdfs:subClassOf rdf:resource="http://www.bioassayontology.org/bao#BAO_0000366"/>
        <obo:IAO_0000115>subcellular organelles / component (not individual proteins) obtained via cell lysis and differential centrifugation (or potentially other method of purification / extraction of the organelles)</obo:IAO_0000115>
    </owl:Class>
    


    <!-- http://www.bioassayontology.org/bao#BAO_0000221 -->

    <owl:Class rdf:about="http://www.bioassayontology.org/bao#BAO_0000221">
        <rdfs:label>tissue-based format</rdfs:label>
        <rdfs:subClassOf rdf:resource="http://www.bioassayontology.org/bao#BAO_0000019"/>
        <obo:IAO_0000115>Involves the use of a tissue derived from a living organism and is a heterogeneous assay type.</obo:IAO_0000115>
    </owl:Class>
    


    <!-- http://www.bioassayontology.org/bao#BAO_0000223 -->

    <owl:Class rdf:about="http://www.bioassayontology.org/bao#BAO_0000223">
        <rdfs:label>protein complex format</rdfs:label>
        <rdfs:subClassOf rdf:resource="http://www.bioassayontology.org/bao#BAO_0000224"/>
        <obo:IAO_0000115>Two or more proteins interact to form a stable complex. Each of the members of this complex has a distinct role in mediating the overall function of the complex, which can be as a chaperone (DnaK, DnaJ and grpE), an enzyme (mitochondrial respiratory complexes), a signaling complex (G-proteins), etc. It can be viewed as a quaternary structure of the proteins.</obo:IAO_0000115>
    </owl:Class>
    


    <!-- http://www.bioassayontology.org/bao#BAO_0000224 -->

    <owl:Class rdf:about="http://www.bioassayontology.org/bao#BAO_0000224">
        <rdfs:label>protein format</rdfs:label>
        <rdfs:subClassOf rdf:resource="http://www.bioassayontology.org/bao#BAO_0000217"/>
        <obo:IAO_0000115>In this format, the perturbagen targets a protein to regulate its function.  </obo:IAO_0000115>
    </owl:Class>
    


    <!-- http://www.bioassayontology.org/bao#BAO_0000225 -->

    <owl:Class rdf:about="http://www.bioassayontology.org/bao#BAO_0000225">
        <rdfs:label>nucleic acid format</rdfs:label>
        <rdfs:subClassOf rdf:resource="http://www.bioassayontology.org/bao#BAO_0000217"/>
        <obo:IAO_0000115>In this format, the perturbagen targets a nucleic acid (DNA or RNA) to regulate its function.  </obo:IAO_0000115>
    </owl:Class>
    


    <!-- http://www.bioassayontology.org/bao#BAO_0000249 -->

    <owl:Class rdf:about="http://www.bioassayontology.org/bao#BAO_0000249">
        <rdfs:label>cell membrane format</rdfs:label>
        <rdfs:subClassOf rdf:resource="http://www.bioassayontology.org/bao#BAO_0000220"/>
        <obo:IAO_0000115>The thin outer covering of a cell consisting of lipid-bilayer embedded with proteins. It is semi-permeable and is also called &quot;plasma membrane&quot;</obo:IAO_0000115>
    </owl:Class>
    


    <!-- http://www.bioassayontology.org/bao#BAO_0000250 -->

    <owl:Class rdf:about="http://www.bioassayontology.org/bao#BAO_0000250">
        <rdfs:label>cytosol format</rdfs:label>
        <rdfs:subClassOf rdf:resource="http://www.bioassayontology.org/bao#BAO_0000220"/>
        <obo:IAO_0000115>The fluid component of cytoplasm, without the organelles and the insoluble cytoplasmic components.</obo:IAO_0000115>
    </owl:Class>
    


    <!-- http://www.bioassayontology.org/bao#BAO_0000251 -->

    <owl:Class rdf:about="http://www.bioassayontology.org/bao#BAO_0000251">
        <rdfs:label>microsome format</rdfs:label>
        <rdfs:subClassOf rdf:resource="http://www.bioassayontology.org/bao#BAO_0000220"/>
        <obo:IAO_0000115>Microsomes are vesicle-like structures formed as an artifact from the endoplasmic reticulum after the cell has been ruptured by homogenization.</obo:IAO_0000115>
    </owl:Class>
    


    <!-- http://www.bioassayontology.org/bao#BAO_0000252 -->

    <owl:Class rdf:about="http://www.bioassayontology.org/bao#BAO_0000252">
        <rdfs:label>mitochondrion format</rdfs:label>
        <rdfs:subClassOf rdf:resource="http://www.bioassayontology.org/bao#BAO_0000220"/>
        <obo:IAO_0000115>An organelle found in the cytoplasm of eukaryotic cells that metabolizes glucose and other sugars to produce usable energy in the form of ATP. It contains its own genome which encodes proteins, tRNA and rRNA.</obo:IAO_0000115>
    </owl:Class>
    


    <!-- http://www.bioassayontology.org/bao#BAO_0000253 -->

    <owl:Class rdf:about="http://www.bioassayontology.org/bao#BAO_0000253">
        <rdfs:label>nuclear extract format</rdfs:label>
        <rdfs:subClassOf rdf:resource="http://www.bioassayontology.org/bao#BAO_0000220"/>
        <obo:IAO_0000115>It is a soluble extract prepared from the cellular nuclei, which are obtained by differential centrifugation of the cell lysate.</obo:IAO_0000115>
    </owl:Class>
    


    <!-- http://www.bioassayontology.org/bao#BAO_0000254 -->

    <owl:Class rdf:about="http://www.bioassayontology.org/bao#BAO_0000254">
        <rdfs:label>whole cell lysate format</rdfs:label>
        <rdfs:subClassOf rdf:resource="http://www.bioassayontology.org/bao#BAO_0000366"/>
        <obo:IAO_0000115>A cell whose membrane has been ruptured, either mechanically or by freeze-thawing. The entire cell lysate is used in the assay without extensive purification (or separation).</obo:IAO_0000115>
    </owl:Class>
    


    <!-- http://www.bioassayontology.org/bao#BAO_0000255 -->

    <owl:Class rdf:about="http://www.bioassayontology.org/bao#BAO_0000255">
        <rdfs:label>rabbit reticulocyte lysate format</rdfs:label>
        <rdfs:subClassOf rdf:resource="http://www.bioassayontology.org/bao#BAO_0000254"/>
        <obo:IAO_0000115>The lysate contains the cellular components necessary for in vitro protein synthesis (tRNA, ribosomes, amino acids, initiation, elongation and termination factors). It is prepared from rabbit reticulocytes by lysis, followed by treatment with micrococcal nuclease to destroy endogenous mRNA for background reduction.</obo:IAO_0000115>
    </owl:Class>
    


    <!-- http://www.bioassayontology.org/bao#BAO_0000357 -->

    <owl:Class rdf:about="http://www.bioassayontology.org/bao#BAO_0000357">
        <rdfs:label>single protein format</rdfs:label>
        <rdfs:subClassOf rdf:resource="http://www.bioassayontology.org/bao#BAO_0000224"/>
        <obo:IAO_0000115>one protein sequence</obo:IAO_0000115>
    </owl:Class>
    


    <!-- http://www.bioassayontology.org/bao#BAO_0000366 -->

    <owl:Class rdf:about="http://www.bioassayontology.org/bao#BAO_0000366">
        <rdfs:label>cell-free format</rdfs:label>
        <rdfs:subClassOf rdf:resource="http://www.bioassayontology.org/bao#BAO_0000019"/>
        <obo:IAO_0000115>This originates from a cell, but does not use intact (live) cells; does not include biochemical assays, which is one of the major formats that is categorized separately. It is most often a homogeneous assay type, but can be heterogeneous if a solid phase such as beads are used to immobilize the components.</obo:IAO_0000115>
    </owl:Class>
    


    <!-- http://www.bioassayontology.org/bao#BAO_0000371 -->

    <owl:Class rdf:about="http://www.bioassayontology.org/bao#BAO_0000371">
        <rdfs:label>assay phase characteristic</rdfs:label>
        <rdfs:subClassOf rdf:resource="http://www.bioassayontology.org/bao#BAO_0003113"/>
        <obo:IAO_0000115>It refers to whether all the assay components are in solution or some are in solid phase, which determines their ability to scatter light.</obo:IAO_0000115>
    </owl:Class>
    


    <!-- http://www.bioassayontology.org/bao#BAO_0000372 -->

    <owl:Class rdf:about="http://www.bioassayontology.org/bao#BAO_0000372">
        <rdfs:label>homogeneous phase</rdfs:label>
        <rdfs:subClassOf rdf:resource="http://www.bioassayontology.org/bao#BAO_0000371"/>
        <obo:IAO_0000115>All assay components exist in solution phase at the time of detection (e.g. none of the components are in beads or cells). Technically no component scatters light.</obo:IAO_0000115>
    </owl:Class>
    


    <!-- http://www.bioassayontology.org/bao#BAO_0000373 -->

    <owl:Class rdf:about="http://www.bioassayontology.org/bao#BAO_0000373">
        <rdfs:label>heterogeneous phase</rdfs:label>
        <rdfs:subClassOf rdf:resource="http://www.bioassayontology.org/bao#BAO_0000371"/>
        <obo:IAO_0000115>One or more assay components are present in solid phase at time of detection. (e.g.: cells, beads).</obo:IAO_0000115>
    </owl:Class>
    


    <!-- http://www.bioassayontology.org/bao#BAO_0002163 -->

    <owl:Class rdf:about="http://www.bioassayontology.org/bao#BAO_0002163">
        <rdfs:label>solid phase</rdfs:label>
        <rdfs:subClassOf rdf:resource="http://www.bioassayontology.org/bao#BAO_0000372"/>
    </owl:Class>
    


    <!-- http://www.bioassayontology.org/bao#BAO_0002164 -->

    <owl:Class rdf:about="http://www.bioassayontology.org/bao#BAO_0002164">
        <rdfs:label>liquid phase</rdfs:label>
        <rdfs:subClassOf rdf:resource="http://www.bioassayontology.org/bao#BAO_0000372"/>
    </owl:Class>
    


    <!-- http://www.bioassayontology.org/bao#BAO_0003113 -->

    <owl:Class rdf:about="http://www.bioassayontology.org/bao#BAO_0003113">
        <rdfs:label xml:lang="en">assay format component</rdfs:label>
    </owl:Class>
    


    <!-- http://www.w3.org/2002/07/owl#Thing -->

    <owl:Class rdf:about="&owl;Thing"/>
</rdf:RDF>


<!-- Generated by the OWL API (version 3.2.5.1928) http://owlapi.sourceforge.net -->
