# Supplementary material for: Evolving BioAssay Ontology (BAO): modularization, integration and applications
Source: J Biomed Semantics. 2014 Jun 3;5(Suppl 1):S5. doi: 10.1186/2041-1480-5-S1-S5 (PMC4108877; doi:10.1186/2041-1480-5-S1-S5)
Supplement: Additional file 1 — BAO 2.x build 2866. BAO version 2.x (build 2866) is a collection of OWL files that describe our domain of discourse. These files are serialized in OWL XML file format. In order to view and perform reasoning of BAO, we recommend of using a standard OWL editor that support SROIQ(D) DL constructs, such as, Protégé-4.3 open source ontology editor and knowledgebase framework (http://protege.stanford.edu). In addition, up-to-date BAO releases are freely available from the BioAssay Ontology (BAO) project website (http://bioassayontology.org/wp/bao) and the NCBO BioPortal. [file 2041-1480-5-S1-S5-S1.zip › vocabulary/bao_vocabulary_quality.owl]

<?xml version="1.0"?>


<!DOCTYPE rdf:RDF [
    <!ENTITY owl "http://www.w3.org/2002/07/owl#" >
    <!ENTITY obo "http://purl.obolibrary.org/obo/" >
    <!ENTITY dc "http://purl.org/dc/elements/1.1/" >
    <!ENTITY xsd "http://www.w3.org/2001/XMLSchema#" >
    <!ENTITY rdfs "http://www.w3.org/2000/01/rdf-schema#" >
    <!ENTITY rdf "http://www.w3.org/1999/02/22-rdf-syntax-ns#" >
]>


<rdf:RDF xmlns="http://www.bioassayontology.org/bao/bao_vocabulary_quality.owl#"
     xml:base="http://www.bioassayontology.org/bao/bao_vocabulary_quality.owl"
     xmlns:dc="http://purl.org/dc/elements/1.1/"
     xmlns:obo="http://purl.obolibrary.org/obo/"
     xmlns:rdfs="http://www.w3.org/2000/01/rdf-schema#"
     xmlns:owl="http://www.w3.org/2002/07/owl#"
     xmlns:xsd="http://www.w3.org/2001/XMLSchema#"
     xmlns:rdf="http://www.w3.org/1999/02/22-rdf-syntax-ns#">
    <owl:Ontology rdf:about="http://www.bioassayontology.org/bao/bao_vocabulary_quality.owl">
        <rdfs:label>bioassay ontology</rdfs:label>
        <dc:relation>Uma Vempati, Hande Küçük, Ubbo Visser, Saminda Abeyruwan, Kunie Sakurai, Vance Lemmon, Stephan Schurer*</dc:relation>
        <dc:date>05/09/2013</dc:date>
        <owl:versionInfo>2.1</owl:versionInfo>
        <rdfs:comment xml:lang="med.miami.edu">There is a one-to-one correspondance with rdf:label value and concept descriptions. Concept description starts with the prefix BAO_. 

contact: Stephan Schurer: sschurer</rdfs:comment>
        <dc:license rdf:resource="http://creativecommons.org/licenses/by/3.0/"/>
        <owl:imports rdf:resource="http://www.bioassayontology.org/bao/bao_metadata.owl"/>
    </owl:Ontology>
    


    <!-- 
    ///////////////////////////////////////////////////////////////////////////////////////
    //
    // Annotation properties
    //
    ///////////////////////////////////////////////////////////////////////////////////////
     -->

    


    <!-- 
    ///////////////////////////////////////////////////////////////////////////////////////
    //
    // Datatypes
    //
    ///////////////////////////////////////////////////////////////////////////////////////
     -->

    


    <!-- 
    ///////////////////////////////////////////////////////////////////////////////////////
    //
    // Object Properties
    //
    ///////////////////////////////////////////////////////////////////////////////////////
     -->

    


    <!-- http://www.w3.org/2002/07/owl#topObjectProperty -->

    <owl:ObjectProperty rdf:about="&owl;topObjectProperty"/>
    


    <!-- 
    ///////////////////////////////////////////////////////////////////////////////////////
    //
    // Data properties
    //
    ///////////////////////////////////////////////////////////////////////////////////////
     -->

    


    <!-- http://www.w3.org/2002/07/owl#topDataProperty -->

    <owl:DatatypeProperty rdf:about="&owl;topDataProperty"/>
    


    <!-- 
    ///////////////////////////////////////////////////////////////////////////////////////
    //
    // Classes
    //
    ///////////////////////////////////////////////////////////////////////////////////////
     -->

    


    <!-- http://www.bioassayontology.org/bao#BAO_0000013 -->

    <owl:Class rdf:about="http://www.bioassayontology.org/bao#BAO_0000013">
        <rdfs:label>primary structure</rdfs:label>
        <rdfs:subClassOf rdf:resource="http://www.bioassayontology.org/bao#BAO_0000138"/>
        <obo:IAO_0000115>The quality of a biological macromolecule (DNA, RNA or protein), which could either be unmodified&apos; (native) or modified, e.g., methylated, phosphorylated, etc.</obo:IAO_0000115>
    </owl:Class>
    


    <!-- http://www.bioassayontology.org/bao#BAO_0000014 -->

    <owl:Class rdf:about="http://www.bioassayontology.org/bao#BAO_0000014">
        <rdfs:label>secondary structure</rdfs:label>
        <rdfs:subClassOf rdf:resource="http://www.bioassayontology.org/bao#BAO_0000138"/>
    </owl:Class>
    


    <!-- http://www.bioassayontology.org/bao#BAO_0000020 -->

    <owl:Class rdf:about="http://www.bioassayontology.org/bao#BAO_0000020">
        <rdfs:label>tertiary structure</rdfs:label>
        <rdfs:subClassOf rdf:resource="http://www.bioassayontology.org/bao#BAO_0000138"/>
    </owl:Class>
    


    <!-- http://www.bioassayontology.org/bao#BAO_0000024 -->

    <owl:Class rdf:about="http://www.bioassayontology.org/bao#BAO_0000024">
        <rdfs:label>fluorescently labeled</rdfs:label>
        <rdfs:subClassOf rdf:resource="http://www.bioassayontology.org/bao#BAO_0000037"/>
    </owl:Class>
    


    <!-- http://www.bioassayontology.org/bao#BAO_0000036 -->

    <owl:Class rdf:about="http://www.bioassayontology.org/bao#BAO_0000036">
        <rdfs:label>radiolabeled</rdfs:label>
        <rdfs:subClassOf rdf:resource="http://www.bioassayontology.org/bao#BAO_0000037"/>
    </owl:Class>
    


    <!-- http://www.bioassayontology.org/bao#BAO_0000037 -->

    <owl:Class rdf:about="http://www.bioassayontology.org/bao#BAO_0000037">
        <rdfs:label>labeled</rdfs:label>
        <rdfs:subClassOf rdf:resource="http://www.bioassayontology.org/bao#BAO_0120001"/>
    </owl:Class>
    


    <!-- http://www.bioassayontology.org/bao#BAO_0000038 -->

    <owl:Class rdf:about="http://www.bioassayontology.org/bao#BAO_0000038">
        <rdfs:label>unlabeled</rdfs:label>
        <rdfs:subClassOf rdf:resource="http://www.bioassayontology.org/bao#BAO_0120001"/>
    </owl:Class>
    


    <!-- http://www.bioassayontology.org/bao#BAO_0000088 -->

    <owl:Class rdf:about="http://www.bioassayontology.org/bao#BAO_0000088">
        <rdfs:label>methylated</rdfs:label>
        <rdfs:subClassOf rdf:resource="http://www.bioassayontology.org/bao#BAO_0002158"/>
        <obo:IAO_0000115>A quality of a DNA or RNA residue that has a methyl group attached to it.</obo:IAO_0000115>
    </owl:Class>
    


    <!-- http://www.bioassayontology.org/bao#BAO_0000089 -->

    <owl:Class rdf:about="http://www.bioassayontology.org/bao#BAO_0000089">
        <rdfs:label>wild type</rdfs:label>
        <rdfs:subClassOf rdf:resource="http://www.bioassayontology.org/bao#BAO_0120002"/>
        <obo:IAO_0000115>The phenotype of an organism that is most common in nature and was unmodified.</obo:IAO_0000115>
    </owl:Class>
    


    <!-- http://www.bioassayontology.org/bao#BAO_0000099 -->

    <owl:Class rdf:about="http://www.bioassayontology.org/bao#BAO_0000099">
        <rdfs:label>antibiotic resistance</rdfs:label>
        <rdfs:subClassOf rdf:resource="http://www.bioassayontology.org/bao#BAO_0120000"/>
        <obo:IAO_0000115>It is the quality which allows a microorganism to survive after exposure to one or more antibiotics.</obo:IAO_0000115>
    </owl:Class>
    


    <!-- http://www.bioassayontology.org/bao#BAO_0000138 -->

    <owl:Class rdf:about="http://www.bioassayontology.org/bao#BAO_0000138">
        <rdfs:label>molecular structure</rdfs:label>
        <rdfs:subClassOf rdf:resource="http://www.bioassayontology.org/bao#BAO_0120001"/>
    </owl:Class>
    


    <!-- http://www.bioassayontology.org/bao#BAO_0000228 -->

    <owl:Class rdf:about="http://www.bioassayontology.org/bao#BAO_0000228">
        <rdfs:label>fused</rdfs:label>
        <rdfs:subClassOf rdf:resource="http://www.bioassayontology.org/bao#BAO_0000013"/>
        <obo:IAO_0000115>Fusion proteins or chimeric proteins are created through the joining of two or more cDNAs which encode different proteins. Upon expression, a single polypeptide containing each of the proteins results. Generally, the protein of interest is tagged with a reporter protein, e.g. luciferase, GFP, etc, whose expression could easily be monitored.</obo:IAO_0000115>
    </owl:Class>
    


    <!-- http://www.bioassayontology.org/bao#BAO_0000230 -->

    <owl:Class rdf:about="http://www.bioassayontology.org/bao#BAO_0000230">
        <rdfs:label>deleted</rdfs:label>
        <rdfs:subClassOf rdf:resource="http://www.bioassayontology.org/bao#BAO_0000643"/>
        <obo:IAO_0000115>A quality of the genetic material (DNA or RNA) that harbors a change (mutation), where one or more nucleotides are lost (spontaneously) or removed (intentionally).</obo:IAO_0000115>
    </owl:Class>
    


    <!-- http://www.bioassayontology.org/bao#BAO_0000465 -->

    <owl:Class rdf:about="http://www.bioassayontology.org/bao#BAO_0000465">
        <rdfs:label>unpurified</rdfs:label>
        <rdfs:subClassOf rdf:resource="http://www.bioassayontology.org/bao#BAO_0002619"/>
        <obo:IAO_0000115>Crude protein preparation</obo:IAO_0000115>
    </owl:Class>
    


    <!-- http://www.bioassayontology.org/bao#BAO_0000565 -->

    <owl:Class rdf:about="http://www.bioassayontology.org/bao#BAO_0000565">
        <rdfs:label>wavelength</rdfs:label>
        <rdfs:subClassOf rdf:resource="http://www.bioassayontology.org/bao#BAO_0120003"/>
        <obo:IAO_0000115>A physical quality which is equal to the distance between repeating units of a wave pattern (from PATO).
For fluorescence measurements, it is the wavelength at which the fluorophore is excited and the wavelength at which it emits fluorescence. In the case of absorbance, it is the wavelength at which light is absorbed by a biological entity or a dye.</obo:IAO_0000115>
    </owl:Class>
    


    <!-- http://www.bioassayontology.org/bao#BAO_0000566 -->

    <owl:Class rdf:about="http://www.bioassayontology.org/bao#BAO_0000566">
        <rdfs:label>excitation wavelength</rdfs:label>
        <rdfs:subClassOf rdf:resource="http://www.bioassayontology.org/bao#BAO_0000565"/>
        <obo:IAO_0000115>For fluorescence measurements, it is the wavelength at which a fluorophore is excited</obo:IAO_0000115>
    </owl:Class>
    


    <!-- http://www.bioassayontology.org/bao#BAO_0000567 -->

    <owl:Class rdf:about="http://www.bioassayontology.org/bao#BAO_0000567">
        <rdfs:label>emission wavelength</rdfs:label>
        <rdfs:subClassOf rdf:resource="http://www.bioassayontology.org/bao#BAO_0000565"/>
        <obo:IAO_0000115>For fluorescence measurements, it is the wavelength at which an excited fluorophore emits fluorescence.</obo:IAO_0000115>
    </owl:Class>
    


    <!-- http://www.bioassayontology.org/bao#BAO_0000568 -->

    <owl:Class rdf:about="http://www.bioassayontology.org/bao#BAO_0000568">
        <rdfs:label>absorbance wavelength</rdfs:label>
        <rdfs:subClassOf rdf:resource="http://www.bioassayontology.org/bao#BAO_0000565"/>
        <obo:IAO_0000115>In absorbance measurements, it is the wavelength at which light is absorbed by a biological entity or a dye</obo:IAO_0000115>
    </owl:Class>
    


    <!-- http://www.bioassayontology.org/bao#BAO_0000570 -->

    <owl:Class rdf:about="http://www.bioassayontology.org/bao#BAO_0000570">
        <rdfs:label>partially purified</rdfs:label>
        <rdfs:subClassOf rdf:resource="http://www.bioassayontology.org/bao#BAO_0002619"/>
        <obo:IAO_0000115>The protein is only partially purified</obo:IAO_0000115>
    </owl:Class>
    


    <!-- http://www.bioassayontology.org/bao#BAO_0000641 -->

    <owl:Class rdf:about="http://www.bioassayontology.org/bao#BAO_0000641">
        <rdfs:label>inserted</rdfs:label>
        <rdfs:subClassOf rdf:resource="http://www.bioassayontology.org/bao#BAO_0000643"/>
        <obo:IAO_0000115>A quality of the genetic material (DNA or RNA) that harbors a change (mutation), where one or more nucleotides are added either spontaneously (within the cell) or intentionally (experimentally).</obo:IAO_0000115>
    </owl:Class>
    


    <!-- http://www.bioassayontology.org/bao#BAO_0000642 -->

    <owl:Class rdf:about="http://www.bioassayontology.org/bao#BAO_0000642">
        <rdfs:label>point mutated</rdfs:label>
        <rdfs:subClassOf rdf:resource="http://www.bioassayontology.org/bao#BAO_0000643"/>
        <obo:IAO_0000115>A quality of the genetic material (DNA or RNA) that harbors a change (mutation), where one nucleotide is replaced by a different nucleotide either spontaneously (within the cell) or intentionally (experimentally).</obo:IAO_0000115>
    </owl:Class>
    


    <!-- http://www.bioassayontology.org/bao#BAO_0000643 -->

    <owl:Class rdf:about="http://www.bioassayontology.org/bao#BAO_0000643">
        <rdfs:label>mutated</rdfs:label>
        <rdfs:subClassOf rdf:resource="http://www.bioassayontology.org/bao#BAO_0000013"/>
        <obo:IAO_0000115>Mutation is any alteration in a gene, which may be disease causing or a normal variant. Mutations are introduced into the genes and subsequently, introduced into cells for expression. Different types of mutations include missense, nonsense, deletions, insertions, etc.</obo:IAO_0000115>
    </owl:Class>
    


    <!-- http://www.bioassayontology.org/bao#BAO_0000644 -->

    <owl:Class rdf:about="http://www.bioassayontology.org/bao#BAO_0000644">
        <rdfs:label>truncated</rdfs:label>
        <rdfs:subClassOf rdf:resource="http://www.bioassayontology.org/bao#BAO_0000643"/>
        <obo:IAO_0000115>A quality of a protein that harbors a change (mutation), where a portion of the protein towards the carboxyl-terminal is missing either spontaneously (within the cell) or intentionally (experimentally).</obo:IAO_0000115>
    </owl:Class>
    


    <!-- http://www.bioassayontology.org/bao#BAO_0000672 -->

    <owl:Class rdf:about="http://www.bioassayontology.org/bao#BAO_0000672">
        <rdfs:label>posttranslationally modified</rdfs:label>
        <rdfs:subClassOf rdf:resource="http://www.bioassayontology.org/bao#BAO_0000013"/>
        <obo:IAO_0000115>A quality of an amino acid residue that has a moiety (e.g., phosphate, carbohydrate) attached to it after translation.</obo:IAO_0000115>
    </owl:Class>
    


    <!-- http://www.bioassayontology.org/bao#BAO_0000673 -->

    <owl:Class rdf:about="http://www.bioassayontology.org/bao#BAO_0000673">
        <rdfs:label>amino acid substituted</rdfs:label>
        <rdfs:subClassOf rdf:resource="http://www.bioassayontology.org/bao#BAO_0000643"/>
        <obo:IAO_0000115>A quality of a protein that harbors a change (mutation), where either one or more amino acids are replaced by different ones to study the role of those amino acids in the function of the protein.</obo:IAO_0000115>
    </owl:Class>
    


    <!-- http://www.bioassayontology.org/bao#BAO_0002038 -->

    <owl:Class rdf:about="http://www.bioassayontology.org/bao#BAO_0002038">
        <rdfs:label>conformation</rdfs:label>
        <rdfs:subClassOf rdf:resource="http://www.bioassayontology.org/bao#BAO_0000020"/>
    </owl:Class>
    


    <!-- http://www.bioassayontology.org/bao#BAO_0002057 -->

    <owl:Class rdf:about="http://www.bioassayontology.org/bao#BAO_0002057">
        <rdfs:label>engineered</rdfs:label>
        <rdfs:subClassOf rdf:resource="http://www.bioassayontology.org/bao#BAO_0120002"/>
        <obo:IAO_0000115>The phenotype of an organism that has been derived by genetic modification.</obo:IAO_0000115>
    </owl:Class>
    


    <!-- http://www.bioassayontology.org/bao#BAO_0002099 -->

    <owl:Class rdf:about="http://www.bioassayontology.org/bao#BAO_0002099">
        <rdfs:label>cell growth property</rdfs:label>
        <rdfs:subClassOf rdf:resource="http://www.bioassayontology.org/bao#BAO_0120000"/>
        <obo:IAO_0000115>Cell line culturing describes the growth mode of a cell line, whether it grows attached to the culture dish (adherent) or floating (suspension) in the culture medium or partially attached (mixed adherent and suspension).</obo:IAO_0000115>
    </owl:Class>
    


    <!-- http://www.bioassayontology.org/bao#BAO_0002101 -->

    <owl:Class rdf:about="http://www.bioassayontology.org/bao#BAO_0002101">
        <rdfs:label>adherent</rdfs:label>
        <rdfs:subClassOf rdf:resource="http://www.bioassayontology.org/bao#BAO_0002099"/>
    </owl:Class>
    


    <!-- http://www.bioassayontology.org/bao#BAO_0002104 -->

    <owl:Class rdf:about="http://www.bioassayontology.org/bao#BAO_0002104">
        <rdfs:label>suspension</rdfs:label>
        <rdfs:subClassOf rdf:resource="http://www.bioassayontology.org/bao#BAO_0002099"/>
    </owl:Class>
    


    <!-- http://www.bioassayontology.org/bao#BAO_0002107 -->

    <owl:Class rdf:about="http://www.bioassayontology.org/bao#BAO_0002107">
        <rdfs:label>mixed</rdfs:label>
        <rdfs:subClassOf rdf:resource="http://www.bioassayontology.org/bao#BAO_0002099"/>
    </owl:Class>
    


    <!-- http://www.bioassayontology.org/bao#BAO_0002157 -->

    <owl:Class rdf:about="http://www.bioassayontology.org/bao#BAO_0002157">
        <rdfs:label>native form</rdfs:label>
        <rdfs:subClassOf rdf:resource="http://www.bioassayontology.org/bao#BAO_0000013"/>
        <obo:IAO_0000115>A quality of a protein of being the predominant form in an organism.</obo:IAO_0000115>
        <obo:IAO_0000118>canonical form</obo:IAO_0000118>
    </owl:Class>
    


    <!-- http://www.bioassayontology.org/bao#BAO_0002158 -->

    <owl:Class rdf:about="http://www.bioassayontology.org/bao#BAO_0002158">
        <rdfs:label>posttranscriptionally modified</rdfs:label>
        <rdfs:subClassOf rdf:resource="http://www.bioassayontology.org/bao#BAO_0000013"/>
        <obo:IAO_0000115>A quality of a DNA or RNA residue that has a group (e.g., methyl) attached to it after transcription.</obo:IAO_0000115>
    </owl:Class>
    


    <!-- http://www.bioassayontology.org/bao#BAO_0002552 -->

    <owl:Class rdf:about="http://www.bioassayontology.org/bao#BAO_0002552">
        <rdfs:label>tagged</rdfs:label>
        <rdfs:subClassOf rdf:resource="http://www.bioassayontology.org/bao#BAO_0000013"/>
    </owl:Class>
    


    <!-- http://www.bioassayontology.org/bao#BAO_0002560 -->

    <owl:Class rdf:about="http://www.bioassayontology.org/bao#BAO_0002560">
        <rdfs:label>glycosylated</rdfs:label>
        <rdfs:subClassOf rdf:resource="http://www.bioassayontology.org/bao#BAO_0000672"/>
        <obo:IAO_0000115>A quality of an amino acid residue that has a carbohydrate moiety attached to it.</obo:IAO_0000115>
    </owl:Class>
    


    <!-- http://www.bioassayontology.org/bao#BAO_0002609 -->

    <owl:Class rdf:about="http://www.bioassayontology.org/bao#BAO_0002609">
        <rdfs:label>antibody isotype</rdfs:label>
        <rdfs:subClassOf rdf:resource="http://www.bioassayontology.org/bao#BAO_0120001"/>
        <obo:IAO_0000115>The different varieties or classes of antibodies, which differ in their properties and biological functions.</obo:IAO_0000115>
    </owl:Class>
    


    <!-- http://www.bioassayontology.org/bao#BAO_0002610 -->

    <owl:Class rdf:about="http://www.bioassayontology.org/bao#BAO_0002610">
        <rdfs:label>IgG</rdfs:label>
        <rdfs:subClassOf rdf:resource="http://www.bioassayontology.org/bao#BAO_0002609"/>
    </owl:Class>
    


    <!-- http://www.bioassayontology.org/bao#BAO_0002611 -->

    <owl:Class rdf:about="http://www.bioassayontology.org/bao#BAO_0002611">
        <rdfs:label>IgA</rdfs:label>
        <rdfs:subClassOf rdf:resource="http://www.bioassayontology.org/bao#BAO_0002609"/>
    </owl:Class>
    


    <!-- http://www.bioassayontology.org/bao#BAO_0002612 -->

    <owl:Class rdf:about="http://www.bioassayontology.org/bao#BAO_0002612">
        <rdfs:label>IgM</rdfs:label>
        <rdfs:subClassOf rdf:resource="http://www.bioassayontology.org/bao#BAO_0002609"/>
    </owl:Class>
    


    <!-- http://www.bioassayontology.org/bao#BAO_0002613 -->

    <owl:Class rdf:about="http://www.bioassayontology.org/bao#BAO_0002613">
        <rdfs:label>IgD</rdfs:label>
        <rdfs:subClassOf rdf:resource="http://www.bioassayontology.org/bao#BAO_0002609"/>
    </owl:Class>
    


    <!-- http://www.bioassayontology.org/bao#BAO_0002614 -->

    <owl:Class rdf:about="http://www.bioassayontology.org/bao#BAO_0002614">
        <rdfs:label>IgE</rdfs:label>
        <rdfs:subClassOf rdf:resource="http://www.bioassayontology.org/bao#BAO_0002609"/>
    </owl:Class>
    


    <!-- http://www.bioassayontology.org/bao#BAO_0002618 -->

    <owl:Class rdf:about="http://www.bioassayontology.org/bao#BAO_0002618">
        <rdfs:label>purity</rdfs:label>
        <rdfs:subClassOf rdf:resource="http://www.bioassayontology.org/bao#BAO_0120001"/>
    </owl:Class>
    


    <!-- http://www.bioassayontology.org/bao#BAO_0002619 -->

    <owl:Class rdf:about="http://www.bioassayontology.org/bao#BAO_0002619">
        <rdfs:label>categorical purity</rdfs:label>
        <rdfs:subClassOf rdf:resource="http://www.bioassayontology.org/bao#BAO_0002618"/>
    </owl:Class>
    


    <!-- http://www.bioassayontology.org/bao#BAO_0002629 -->

    <owl:Class rdf:about="http://www.bioassayontology.org/bao#BAO_0002629">
        <rdfs:label>unfolded conformation</rdfs:label>
        <rdfs:subClassOf rdf:resource="http://www.bioassayontology.org/bao#BAO_0002038"/>
    </owl:Class>
    


    <!-- http://www.bioassayontology.org/bao#BAO_0002630 -->

    <owl:Class rdf:about="http://www.bioassayontology.org/bao#BAO_0002630">
        <rdfs:label>native conformation</rdfs:label>
        <rdfs:subClassOf rdf:resource="http://www.bioassayontology.org/bao#BAO_0002038"/>
    </owl:Class>
    


    <!-- http://www.bioassayontology.org/bao#BAO_0002636 -->

    <owl:Class rdf:about="http://www.bioassayontology.org/bao#BAO_0002636">
        <rdfs:label>bandwidth</rdfs:label>
        <rdfs:subClassOf rdf:resource="http://www.bioassayontology.org/bao#BAO_0120003"/>
        <obo:IAO_0000115>Bandwidth is the range of wavelength of light that it allows to pass through the filter, which is either excitation or emission type.</obo:IAO_0000115>
    </owl:Class>
    


    <!-- http://www.bioassayontology.org/bao#BAO_0002646 -->

    <owl:Class rdf:about="http://www.bioassayontology.org/bao#BAO_0002646">
        <rdfs:label>isoform</rdfs:label>
        <rdfs:subClassOf rdf:resource="http://www.bioassayontology.org/bao#BAO_0000013"/>
        <obo:IAO_0000115>A quality of a protein that harbors a variation from the native protein (called canonical form), which could arise due to alternative promoter usage, alternative splicing, alternative translation initiation and ribosomal frameshifting.</obo:IAO_0000115>
    </owl:Class>
    


    <!-- http://www.bioassayontology.org/bao#BAO_0002842 -->

    <owl:Class rdf:about="http://www.bioassayontology.org/bao#BAO_0002842">
        <rdfs:label xml:lang="en">Gram positive</rdfs:label>
        <rdfs:subClassOf rdf:resource="http://www.bioassayontology.org/bao#BAO_0002844"/>
    </owl:Class>
    


    <!-- http://www.bioassayontology.org/bao#BAO_0002843 -->

    <owl:Class rdf:about="http://www.bioassayontology.org/bao#BAO_0002843">
        <rdfs:label xml:lang="en">Gram negative</rdfs:label>
        <rdfs:subClassOf rdf:resource="http://www.bioassayontology.org/bao#BAO_0002844"/>
    </owl:Class>
    


    <!-- http://www.bioassayontology.org/bao#BAO_0002844 -->

    <owl:Class rdf:about="http://www.bioassayontology.org/bao#BAO_0002844">
        <rdfs:label xml:lang="en">Gram staining</rdfs:label>
        <rdfs:subClassOf rdf:resource="http://www.bioassayontology.org/bao#BAO_0120002"/>
    </owl:Class>
    


    <!-- http://www.bioassayontology.org/bao#BAO_0002928 -->

    <owl:Class rdf:about="http://www.bioassayontology.org/bao#BAO_0002928">
        <rdfs:label xml:lang="en">quality</rdfs:label>
    </owl:Class>
    


    <!-- http://www.bioassayontology.org/bao#BAO_0003069 -->

    <owl:Class rdf:about="http://www.bioassayontology.org/bao#BAO_0003069">
        <rdfs:label>purified</rdfs:label>
        <rdfs:subClassOf rdf:resource="http://www.bioassayontology.org/bao#BAO_0002619"/>
    </owl:Class>
    


    <!-- http://www.bioassayontology.org/bao#BAO_0003070 -->

    <owl:Class rdf:about="http://www.bioassayontology.org/bao#BAO_0003070">
        <rdfs:label>extract</rdfs:label>
        <rdfs:subClassOf rdf:resource="http://www.bioassayontology.org/bao#BAO_0002619"/>
    </owl:Class>
    


    <!-- http://www.bioassayontology.org/bao#BAO_0003071 -->

    <owl:Class rdf:about="http://www.bioassayontology.org/bao#BAO_0003071">
        <rdfs:label>extract fraction</rdfs:label>
        <rdfs:subClassOf rdf:resource="http://www.bioassayontology.org/bao#BAO_0002619"/>
    </owl:Class>
    


    <!-- http://www.bioassayontology.org/bao#BAO_0003072 -->

    <owl:Class rdf:about="http://www.bioassayontology.org/bao#BAO_0003072">
        <rdfs:label>activated</rdfs:label>
        <rdfs:subClassOf rdf:resource="http://www.bioassayontology.org/bao#BAO_0120001"/>
    </owl:Class>
    


    <!-- http://www.bioassayontology.org/bao#BAO_0003073 -->

    <owl:Class rdf:about="http://www.bioassayontology.org/bao#BAO_0003073">
        <rdfs:label xml:lang="en">synthetic</rdfs:label>
        <rdfs:subClassOf rdf:resource="http://www.bioassayontology.org/bao#BAO_0120001"/>
    </owl:Class>
    


    <!-- http://www.bioassayontology.org/bao#BAO_0003074 -->

    <owl:Class rdf:about="http://www.bioassayontology.org/bao#BAO_0003074">
        <rdfs:label xml:lang="en">endogenous</rdfs:label>
        <rdfs:subClassOf rdf:resource="http://www.bioassayontology.org/bao#BAO_0120001"/>
    </owl:Class>
    


    <!-- http://www.bioassayontology.org/bao#BAO_0120000 -->

    <owl:Class rdf:about="http://www.bioassayontology.org/bao#BAO_0120000">
        <rdfs:label xml:lang="en">cellular quality</rdfs:label>
        <rdfs:subClassOf rdf:resource="http://www.bioassayontology.org/bao#BAO_0002928"/>
    </owl:Class>
    


    <!-- http://www.bioassayontology.org/bao#BAO_0120001 -->

    <owl:Class rdf:about="http://www.bioassayontology.org/bao#BAO_0120001">
        <rdfs:label xml:lang="en">molecular quality</rdfs:label>
        <rdfs:subClassOf rdf:resource="http://www.bioassayontology.org/bao#BAO_0002928"/>
    </owl:Class>
    


    <!-- http://www.bioassayontology.org/bao#BAO_0120002 -->

    <owl:Class rdf:about="http://www.bioassayontology.org/bao#BAO_0120002">
        <rdfs:label xml:lang="en">organismal quality</rdfs:label>
        <rdfs:subClassOf rdf:resource="http://www.bioassayontology.org/bao#BAO_0002928"/>
    </owl:Class>
    


    <!-- http://www.bioassayontology.org/bao#BAO_0120003 -->

    <owl:Class rdf:about="http://www.bioassayontology.org/bao#BAO_0120003">
        <rdfs:label xml:lang="en">physical quality</rdfs:label>
        <rdfs:subClassOf rdf:resource="http://www.bioassayontology.org/bao#BAO_0002928"/>
    </owl:Class>
    


    <!-- http://www.w3.org/2002/07/owl#Thing -->

    <owl:Class rdf:about="&owl;Thing"/>
</rdf:RDF>


<!-- Generated by the OWL API (version 3.2.5.1928) http://owlapi.sourceforge.net -->
