# Supplementary material for: Evolving BioAssay Ontology (BAO): modularization, integration and applications
Source: J Biomed Semantics. 2014 Jun 3;5(Suppl 1):S5. doi: 10.1186/2041-1480-5-S1-S5 (PMC4108877; doi:10.1186/2041-1480-5-S1-S5)
Supplement: Additional file 1 — BAO 2.x build 2866. BAO version 2.x (build 2866) is a collection of OWL files that describe our domain of discourse. These files are serialized in OWL XML file format. In order to view and perform reasoning of BAO, we recommend of using a standard OWL editor that support SROIQ(D) DL constructs, such as, Protégé-4.3 open source ontology editor and knowledgebase framework (http://protege.stanford.edu). In addition, up-to-date BAO releases are freely available from the BioAssay Ontology (BAO) project website (http://bioassayontology.org/wp/bao) and the NCBO BioPortal. [file 2041-1480-5-S1-S5-S1.zip › vocabulary/bao_vocabulary_unit.owl]

<?xml version='1.0' encoding='UTF-8'?>


<!DOCTYPE rdf:RDF [
    <!ENTITY owl "http://www.w3.org/2002/07/owl#" >
    <!ENTITY dc "http://purl.org/dc/elements/1.1/" >
    <!ENTITY obo "http://purl.obolibrary.org/obo/" >
    <!ENTITY xsd "http://www.w3.org/2001/XMLSchema#" >
    <!ENTITY rdfs "http://www.w3.org/2000/01/rdf-schema#" >
    <!ENTITY rdf "http://www.w3.org/1999/02/22-rdf-syntax-ns#" >
]>


<rdf:RDF xmlns:rdf="http://www.w3.org/1999/02/22-rdf-syntax-ns#" xmlns="http://www.bioassayontology.org/bao/bao_vocabulary_uo.owl#" xmlns:obo="http://purl.obolibrary.org/obo/" xmlns:rdfs="http://www.w3.org/2000/01/rdf-schema#" xmlns:owl="http://www.w3.org/2002/07/owl#" xmlns:xsd="http://www.w3.org/2001/XMLSchema#" xml:base="http://www.bioassayontology.org/bao/bao_vocabulary_uo.owl" xmlns:dc="http://purl.org/dc/elements/1.1/" >
    <owl:Ontology rdf:about="http://www.bioassayontology.org/bao/bao_vocabulary_unit.owl">
        <owl:imports rdf:resource="http://www.bioassayontology.org/bao/bao_metadata.owl"/>
        <owl:versionIRI rdf:resource="http://www.bioassayontology.org/bao/bao_vocabulary_unit.owl"/>
	<dc:license rdf:resource="http://creativecommons.org/licenses/by/3.0/"/>
    </owl:Ontology>
    


    <!-- 
    ///////////////////////////////////////////////////////////////////////////////////////
    //
    // Annotation properties
    //
    ///////////////////////////////////////////////////////////////////////////////////////
     -->

    


    <!-- 
    ///////////////////////////////////////////////////////////////////////////////////////
    //
    // Datatypes
    //
    ///////////////////////////////////////////////////////////////////////////////////////
     -->

    


    <!-- 
    ///////////////////////////////////////////////////////////////////////////////////////
    //
    // Classes
    //
    ///////////////////////////////////////////////////////////////////////////////////////
     -->

    


    <!-- http://www.bioassayontology.org/bao#BAO_0000077 -->

    <owl:Class rdf:about="http://www.bioassayontology.org/bao#BAO_0000077">
        <rdfs:label xml:lang="en">unit of measurement</rdfs:label>
        <obo:IAO_0000115>It is the definite magnitude of a physical quantity or of time. It has a quantity and a unit associated with it.</obo:IAO_0000115>
    </owl:Class>
    


    <!-- http://www.bioassayontology.org/bao#BAO_0000101 -->

    <owl:Class rdf:about="http://www.bioassayontology.org/bao#BAO_0000101">
        <rdfs:label xml:lang="en">log10 molar</rdfs:label>
        <rdfs:subClassOf rdf:resource="http://www.bioassayontology.org/bao#BAO_0000077"/>
    </owl:Class>
    


    <!-- http://www.bioassayontology.org/bao#BAO_0000102 -->

    <owl:Class rdf:about="http://www.bioassayontology.org/bao#BAO_0000102">
        <rdfs:label xml:lang="en">negative log10 molar</rdfs:label>
        <rdfs:subClassOf rdf:resource="http://www.bioassayontology.org/bao#BAO_0000077"/>
    </owl:Class>
    


    <!-- http://www.bioassayontology.org/bao#BAO_0002658 -->

    <owl:Class rdf:about="http://www.bioassayontology.org/bao#BAO_0002658">
        <rdfs:label xml:lang="en">counts per second</rdfs:label>
        <rdfs:subClassOf rdf:resource="http://www.bioassayontology.org/bao#BAO_0000077"/>
    </owl:Class>
    


    <!-- http://www.bioassayontology.org/bao#BAO_0190000 -->

    <owl:Class rdf:about="http://www.bioassayontology.org/bao#BAO_0190000">
        <rdfs:label xml:lang="en">concentration unit</rdfs:label>
        <rdfs:subClassOf rdf:resource="http://www.bioassayontology.org/bao#BAO_0000077"/>
        <obo:IAO_0000115>It describes the most common unit used in calculating volumetric stoichiometry: molarity. Units include: molar, millimolar, micromolar, nanomolar.</obo:IAO_0000115>
    </owl:Class>
    


    <!-- http://www.bioassayontology.org/bao#BAO_0190001 -->

    <owl:Class rdf:about="http://www.bioassayontology.org/bao#BAO_0190001">
        <rdfs:label xml:lang="en">ratio</rdfs:label>
        <rdfs:subClassOf rdf:resource="http://www.bioassayontology.org/bao#BAO_0000077"/>
    </owl:Class>
    


    <!-- http://www.bioassayontology.org/bao#BAO_0190002 -->

    <owl:Class rdf:about="http://www.bioassayontology.org/bao#BAO_0190002">
        <rdfs:label xml:lang="en">temperature unit</rdfs:label>
        <rdfs:subClassOf rdf:resource="http://www.bioassayontology.org/bao#BAO_0000077"/>
    </owl:Class>
    


    <!-- http://www.bioassayontology.org/bao#BAO_0190003 -->

    <owl:Class rdf:about="http://www.bioassayontology.org/bao#BAO_0190003">
        <rdfs:label xml:lang="en">time unit</rdfs:label>
        <rdfs:subClassOf rdf:resource="http://www.bioassayontology.org/bao#BAO_0000077"/>
    </owl:Class>
</rdf:RDF>


<!-- Generated by the OWL API (version 3.2.5.1928) http://owlapi.sourceforge.net -->
