# Supplementary material for: Evolving BioAssay Ontology (BAO): modularization, integration and applications
Source: J Biomed Semantics. 2014 Jun 3;5(Suppl 1):S5. doi: 10.1186/2041-1480-5-S1-S5 (PMC4108877; doi:10.1186/2041-1480-5-S1-S5)
Supplement: Additional file 1 — BAO 2.x build 2866. BAO version 2.x (build 2866) is a collection of OWL files that describe our domain of discourse. These files are serialized in OWL XML file format. In order to view and perform reasoning of BAO, we recommend of using a standard OWL editor that support SROIQ(D) DL constructs, such as, Protégé-4.3 open source ontology editor and knowledgebase framework (http://protege.stanford.edu). In addition, up-to-date BAO releases are freely available from the BioAssay Ontology (BAO) project website (http://bioassayontology.org/wp/bao) and the NCBO BioPortal. [file 2041-1480-5-S1-S5-S1.zip › vocabulary/bao_vocabulary_phenotype.owl]

<?xml version="1.0"?>


<!DOCTYPE rdf:RDF [
    <!ENTITY owl "http://www.w3.org/2002/07/owl#" >
    <!ENTITY obo "http://purl.obolibrary.org/obo/" >
    <!ENTITY dc "http://purl.org/dc/elements/1.1/" >
    <!ENTITY xsd "http://www.w3.org/2001/XMLSchema#" >
    <!ENTITY rdfs "http://www.w3.org/2000/01/rdf-schema#" >
    <!ENTITY rdf "http://www.w3.org/1999/02/22-rdf-syntax-ns#" >
]>


<rdf:RDF xmlns="http://www.bioassayontology.org/bao/bao_vocabulary_phenotype.owl#"
     xml:base="http://www.bioassayontology.org/bao/bao_vocabulary_phenotype.owl"
     xmlns:dc="http://purl.org/dc/elements/1.1/"
     xmlns:obo="http://purl.obolibrary.org/obo/"
     xmlns:rdfs="http://www.w3.org/2000/01/rdf-schema#"
     xmlns:owl="http://www.w3.org/2002/07/owl#"
     xmlns:xsd="http://www.w3.org/2001/XMLSchema#"
     xmlns:rdf="http://www.w3.org/1999/02/22-rdf-syntax-ns#">
    <owl:Ontology rdf:about="http://www.bioassayontology.org/bao/bao_vocabulary_phenotype.owl">
        <rdfs:label>bioassay ontology</rdfs:label>
        <owl:versionInfo>2.1</owl:versionInfo>
        <dc:date>05/20/2013</dc:date>
        <rdfs:comment xml:lang="med.miami.edu">There is a one-to-one correspondance with rdf:label value and concept descriptions. Concept description starts with the prefix BAO_. 

contact: Stephan Schurer: sschurer</rdfs:comment>
        <dc:relation>Uma Vempati, Hande Küçük, Ubbo Visser, Saminda Abeyruwan, Kunie Sakurai, Vance Lemmon, Stephan Schurer*</dc:relation>
        <owl:imports rdf:resource="http://www.bioassayontology.org/bao/bao_metadata.owl"/>
	<dc:license rdf:resource="http://creativecommons.org/licenses/by/3.0/"/>
    </owl:Ontology>
    


    <!-- 
    ///////////////////////////////////////////////////////////////////////////////////////
    //
    // Annotation properties
    //
    ///////////////////////////////////////////////////////////////////////////////////////
     -->

    


    <!-- 
    ///////////////////////////////////////////////////////////////////////////////////////
    //
    // Datatypes
    //
    ///////////////////////////////////////////////////////////////////////////////////////
     -->

    


    <!-- 
    ///////////////////////////////////////////////////////////////////////////////////////
    //
    // Object Properties
    //
    ///////////////////////////////////////////////////////////////////////////////////////
     -->

    


    <!-- http://www.w3.org/2002/07/owl#topObjectProperty -->

    <owl:ObjectProperty rdf:about="&owl;topObjectProperty"/>
    


    <!-- 
    ///////////////////////////////////////////////////////////////////////////////////////
    //
    // Data properties
    //
    ///////////////////////////////////////////////////////////////////////////////////////
     -->

    


    <!-- http://www.w3.org/2002/07/owl#topDataProperty -->

    <owl:DatatypeProperty rdf:about="&owl;topDataProperty"/>
    


    <!-- 
    ///////////////////////////////////////////////////////////////////////////////////////
    //
    // Classes
    //
    ///////////////////////////////////////////////////////////////////////////////////////
     -->

    


    <!-- http://www.bioassayontology.org/bao#BAO_0002542 -->

    <owl:Class rdf:about="http://www.bioassayontology.org/bao#BAO_0002542">
        <rdfs:label>cell phenotype</rdfs:label>
    </owl:Class>
    


    <!-- http://www.bioassayontology.org/bao#BAO_0170001 -->

    <owl:Class rdf:about="http://www.bioassayontology.org/bao#BAO_0170001">
        <rdfs:label xml:lang="en">molecular phenotype</rdfs:label>
        <rdfs:subClassOf rdf:resource="http://www.bioassayontology.org/bao#BAO_0002542"/>
        <obo:IAO_0000115>The molecular characteristics of a cell of tissue including expressed coding and non-coding RNAs, proteins and their post-translational modifications, lipids, carbohydrates and small molecules that characterize the state in a cell or tissue and that result from the interaction of its genotype and the environment.</obo:IAO_0000115>
    </owl:Class>
    


    <!-- http://www.bioassayontology.org/bao#BAO_0170002 -->

    <owl:Class rdf:about="http://www.bioassayontology.org/bao#BAO_0170002">
        <rdfs:label xml:lang="en">morphological phenotype</rdfs:label>
        <rdfs:subClassOf rdf:resource="http://www.bioassayontology.org/bao#BAO_0002542"/>
        <obo:IAO_0000115>The form and structure of an organism and its parts, including cells, that result from the interaction of its genotype and the environment.</obo:IAO_0000115>
    </owl:Class>
    


    <!-- http://www.bioassayontology.org/bao#BAO_0170003 -->

    <owl:Class rdf:about="http://www.bioassayontology.org/bao#BAO_0170003">
        <rdfs:label xml:lang="en">biochemical phenotype</rdfs:label>
        <rdfs:subClassOf rdf:resource="http://www.bioassayontology.org/bao#BAO_0170001"/>
        <obo:IAO_0000115>The proteins and their post-translational modifications, lipids, carbohydrates and small molecules that characterize the state in a cell or tissue and that result from the interaction of its genotype and the environment.</obo:IAO_0000115>
    </owl:Class>
    


    <!-- http://www.bioassayontology.org/bao#BAO_0170004 -->

    <owl:Class rdf:about="http://www.bioassayontology.org/bao#BAO_0170004">
        <rdfs:label xml:lang="en">transcriptional phenotype</rdfs:label>
        <rdfs:subClassOf rdf:resource="http://www.bioassayontology.org/bao#BAO_0170001"/>
        <obo:IAO_0000115>The coding and non-coding RNAs expressed in a cell or tissue that result from the interaction of its genotype and the environment.</obo:IAO_0000115>
    </owl:Class>
    


    <!-- http://www.w3.org/2002/07/owl#Thing -->

    <owl:Class rdf:about="&owl;Thing"/>
</rdf:RDF>


<!-- Generated by the OWL API (version 3.3.1957) http://owlapi.sourceforge.net -->
