# Supplementary material for: Evolving BioAssay Ontology (BAO): modularization, integration and applications
Source: J Biomed Semantics. 2014 Jun 3;5(Suppl 1):S5. doi: 10.1186/2041-1480-5-S1-S5 (PMC4108877; doi:10.1186/2041-1480-5-S1-S5)
Supplement: Additional file 1 — BAO 2.x build 2866. BAO version 2.x (build 2866) is a collection of OWL files that describe our domain of discourse. These files are serialized in OWL XML file format. In order to view and perform reasoning of BAO, we recommend of using a standard OWL editor that support SROIQ(D) DL constructs, such as, Protégé-4.3 open source ontology editor and knowledgebase framework (http://protege.stanford.edu). In addition, up-to-date BAO releases are freely available from the BioAssay Ontology (BAO) project website (http://bioassayontology.org/wp/bao) and the NCBO BioPortal. [file 2041-1480-5-S1-S5-S1.zip › vocabulary/bao_vocabulary_result.owl]

<?xml version="1.0"?>


<!DOCTYPE rdf:RDF [
    <!ENTITY owl "http://www.w3.org/2002/07/owl#" >
    <!ENTITY obo "http://purl.obolibrary.org/obo/" >
    <!ENTITY dc "http://purl.org/dc/elements/1.1/" >
    <!ENTITY xsd "http://www.w3.org/2001/XMLSchema#" >
    <!ENTITY rdfs "http://www.w3.org/2000/01/rdf-schema#" >
    <!ENTITY rdf "http://www.w3.org/1999/02/22-rdf-syntax-ns#" >
]>


<rdf:RDF xmlns="http://www.bioassayontology.org/bao/bao_vocabulary_result.owl#"
     xml:base="http://www.bioassayontology.org/bao/bao_vocabulary_result.owl"
     xmlns:dc="http://purl.org/dc/elements/1.1/"
     xmlns:obo="http://purl.obolibrary.org/obo/"
     xmlns:rdfs="http://www.w3.org/2000/01/rdf-schema#"
     xmlns:owl="http://www.w3.org/2002/07/owl#"
     xmlns:xsd="http://www.w3.org/2001/XMLSchema#"
     xmlns:rdf="http://www.w3.org/1999/02/22-rdf-syntax-ns#">
    <owl:Ontology rdf:about="http://www.bioassayontology.org/bao/bao_vocabulary_result.owl">
        <rdfs:label>bioassay ontology</rdfs:label>
        <dc:relation>Uma Vempati, Hande Küçük, Ubbo Visser, Saminda Abeyruwan, Kunie Sakurai, Vance Lemmon, Stephan Schurer*</dc:relation>
        <owl:versionInfo>2.1</owl:versionInfo>
        <dc:date>05/09/2013</dc:date>
        <rdfs:comment xml:lang="med.miami.edu">There is a one-to-one correspondance with rdf:label value and concept descriptions. Concept description starts with the prefix BAO_. 

contact: Stephan Schurer: sschurer</rdfs:comment>
        <dc:license rdf:resource="http://creativecommons.org/licenses/by/3.0/"/>
        <owl:imports rdf:resource="http://www.bioassayontology.org/bao/bao_metadata.owl"/>
    </owl:Ontology>
    


    <!-- 
    ///////////////////////////////////////////////////////////////////////////////////////
    //
    // Annotation properties
    //
    ///////////////////////////////////////////////////////////////////////////////////////
     -->

    


    <!-- 
    ///////////////////////////////////////////////////////////////////////////////////////
    //
    // Datatypes
    //
    ///////////////////////////////////////////////////////////////////////////////////////
     -->

    


    <!-- 
    ///////////////////////////////////////////////////////////////////////////////////////
    //
    // Object Properties
    //
    ///////////////////////////////////////////////////////////////////////////////////////
     -->

    


    <!-- http://www.w3.org/2002/07/owl#topObjectProperty -->

    <owl:ObjectProperty rdf:about="&owl;topObjectProperty"/>
    


    <!-- 
    ///////////////////////////////////////////////////////////////////////////////////////
    //
    // Data properties
    //
    ///////////////////////////////////////////////////////////////////////////////////////
     -->

    


    <!-- http://www.w3.org/2002/07/owl#topDataProperty -->

    <owl:DatatypeProperty rdf:about="&owl;topDataProperty"/>
    


    <!-- 
    ///////////////////////////////////////////////////////////////////////////////////////
    //
    // Classes
    //
    ///////////////////////////////////////////////////////////////////////////////////////
     -->

    


    <!-- http://www.bioassayontology.org/bao#BAO_0000006 -->

    <owl:Class rdf:about="http://www.bioassayontology.org/bao#BAO_0000006">
        <rdfs:label>percent cytotoxicity</rdfs:label>
        <rdfs:subClassOf rdf:resource="http://www.bioassayontology.org/bao#BAO_0000201"/>
        <obo:IAO_0000115>It is a measure of the number of dead cells in a culture well. We consider it as a subclass of &apos;percent inhibition&apos;, because cell death is induced by inhibition of vital cellular processes and percent cytotoxicity increases as the number of dead cells increases.  It can be estimated in the compound treated wells in comparison to vehicle-treated control wells and is expressed as a percent. The compound treatment is preferably performed in a short window of time to avoid masking the effect due to cell proliferation.
Compound cytotoxicity is an important parameter to measure when developing potential human therapeutics. Cytotoxicity is determined as a measure of radioisotope (3H thymidine or 51Cr) release, lactate dehydrogenase release from damaged cells, tetrazolium salt and alamar blue reduction, fluorescent dyes that selectively stain live or dead cells, and decrease in ATP content. ATP levels are detected using a luminescence based assay kit such as CellTiter-Glo (Promega). ATP values higher than controls indicate proliferation and cultures with ATP concentrations lower than controls indicate cytotoxicity.

Percent cytotoxicity = 100-percent viability</obo:IAO_0000115>
        <obo:IAO_0000118>% cytotoxicity</obo:IAO_0000118>
    </owl:Class>
    


    <!-- http://www.bioassayontology.org/bao#BAO_0000016 -->

    <owl:Class rdf:about="http://www.bioassayontology.org/bao#BAO_0000016">
        <rdfs:label>protein substrate and ligand constant</rdfs:label>
        <rdfs:subClassOf rdf:resource="http://www.bioassayontology.org/bao#BAO_0000179"/>
        <obo:IAO_0000115>They are used to express the binding interactions between labeled or unlabeled ligands with protein receptors and include Bmax, Kd, etc.</obo:IAO_0000115>
    </owl:Class>
    


    <!-- http://www.bioassayontology.org/bao#BAO_0000033 -->

    <owl:Class rdf:about="http://www.bioassayontology.org/bao#BAO_0000033">
        <rdfs:label>Bmax</rdfs:label>
        <rdfs:subClassOf rdf:resource="http://www.bioassayontology.org/bao#BAO_0000587"/>
        <obo:IAO_0000115>It is the amount of drug required to saturate a population of receptors and a measure of the number of receptors present in the sample. It is derived from Scatchard plot of binding data. It is analogous to Vmax in enzyme kinetics.  The units of Bmax include cpm, sites/cell or fmol/mg. http://graphpad.com/curvefit/fitting_specific_binding_.htm</obo:IAO_0000115>
    </owl:Class>
    


    <!-- http://www.bioassayontology.org/bao#BAO_0000034 -->

    <owl:Class rdf:about="http://www.bioassayontology.org/bao#BAO_0000034">
        <rdfs:label>Kd</rdfs:label>
        <rdfs:subClassOf rdf:resource="http://www.bioassayontology.org/bao#BAO_0000587"/>
        <obo:IAO_0000115>Kd – is the equilibrium dissociation constant for a drug.  It describes the affinity between a ligand (L) (such as a drug) and a protein (P). Ligand-protein affinities are influenced by non-covalent intermolecular interactions between the two molecules such as hydrogen bonding, electrostatic interactions, hydrophobic and Van der Waals forces. 
Kd = ([P] [L]) / [PL]
The dissociation constant has molar units (M), which corresponds to the concentration of ligand [L] at which the binding site on a particular protein is half occupied, i.e. the concentration of ligand, at which the concentration of protein with ligand bound [PL], equals the concentration of protein with no ligand bound [P]. The smaller the dissociation constant, the more tightly bound the ligand is, or the higher the affinity between ligand and protein. http://www.graphpad.com/curvefit/law_of_mass_action.htm</obo:IAO_0000115>
    </owl:Class>
    


    <!-- http://www.bioassayontology.org/bao#BAO_0000074 -->

    <owl:Class rdf:about="http://www.bioassayontology.org/bao#BAO_0000074">
        <rdfs:label>mode of action</rdfs:label>
        <rdfs:subClassOf rdf:resource="http://www.bioassayontology.org/bao#BAO_0003115"/>
        <obo:IAO_0000118>MOA</obo:IAO_0000118>
        <obo:IAO_0000115>This refers to the effect of the perturbagen on the target of an assay, whether it brings about inhibition, activation, cytotoxicity, etc. </obo:IAO_0000115>
    </owl:Class>
    


    <!-- http://www.bioassayontology.org/bao#BAO_0000082 -->

    <owl:Class rdf:about="http://www.bioassayontology.org/bao#BAO_0000082">
        <rdfs:label>percent response</rdfs:label>
        <rdfs:subClassOf rdf:resource="http://www.bioassayontology.org/bao#BAO_0000181"/>
        <obo:IAO_0000115>Percent increase or decrease of a predefined stimulus. Unit of Measure is always % when normalized to the dynamic range of the assay.</obo:IAO_0000115>
        <obo:IAO_0000118>% response</obo:IAO_0000118>
    </owl:Class>
    


    <!-- http://www.bioassayontology.org/bao#BAO_0000084 -->

    <owl:Class rdf:about="http://www.bioassayontology.org/bao#BAO_0000084">
        <rdfs:label>ligand function mode of action</rdfs:label>
        <rdfs:subClassOf rdf:resource="http://www.bioassayontology.org/bao#BAO_0000074"/>
        <obo:IAO_0000115>Data measuring the biological effect of a compound, e.g. % cell death, activation of reporter gene expression, inhibition of enzyme activity, etc.</obo:IAO_0000115>
    </owl:Class>
    


    <!-- http://www.bioassayontology.org/bao#BAO_0000085 -->

    <owl:Class rdf:about="http://www.bioassayontology.org/bao#BAO_0000085">
        <rdfs:label>irreversible binding</rdfs:label>
        <rdfs:subClassOf rdf:resource="http://www.bioassayontology.org/bao#BAO_0000476"/>
        <obo:IAO_0000115>In this assay, the binding of the ligand to a receptor is permanent and cannot be dissociated by changing the binding conditions such as buffer, salt concentration, etc.</obo:IAO_0000115>
    </owl:Class>
    


    <!-- http://www.bioassayontology.org/bao#BAO_0000086 -->

    <owl:Class rdf:about="http://www.bioassayontology.org/bao#BAO_0000086">
        <rdfs:label>reversible binding</rdfs:label>
        <rdfs:subClassOf rdf:resource="http://www.bioassayontology.org/bao#BAO_0000476"/>
        <obo:IAO_0000115>In this assay, the interaction of the ligand with a receptor can be dissociated by changing the binding conditions, e.g. buffer, salt concentration, etc.</obo:IAO_0000115>
    </owl:Class>
    


    <!-- http://www.bioassayontology.org/bao#BAO_0000087 -->

    <owl:Class rdf:about="http://www.bioassayontology.org/bao#BAO_0000087">
        <rdfs:label>activation</rdfs:label>
        <rdfs:subClassOf rdf:resource="http://www.bioassayontology.org/bao#BAO_0000084"/>
        <obo:IAO_0000115>Increase of a predefined stimulus. Unit of Measure is always % when normalized to the dynamic range of the assay.</obo:IAO_0000115>
    </owl:Class>
    


    <!-- http://www.bioassayontology.org/bao#BAO_0000090 -->

    <owl:Class rdf:about="http://www.bioassayontology.org/bao#BAO_0000090">
        <rdfs:label>cytotoxicity</rdfs:label>
        <rdfs:subClassOf rdf:resource="http://www.bioassayontology.org/bao#BAO_0000091"/>
        <obo:IAO_0000115>It is the toxic or cell-death inducing property of a perturbagen. Known cytotoxic agents mediate cell death commonly by necrosis, apoptosis, or autophagy. Cytotoxicity can be detected by measuring various aspects of the death process: e.g. membrane permeability, ATP concentration, DNA fragmentation, etc.</obo:IAO_0000115>
    </owl:Class>
    


    <!-- http://www.bioassayontology.org/bao#BAO_0000091 -->

    <owl:Class rdf:about="http://www.bioassayontology.org/bao#BAO_0000091">
        <rdfs:label>inhibition</rdfs:label>
        <rdfs:subClassOf rdf:resource="http://www.bioassayontology.org/bao#BAO_0000084"/>
        <obo:IAO_0000115>Reduction of a predefined stimulus. Unit of Measure is always % when normalized to the dynamic range of the assay.</obo:IAO_0000115>
    </owl:Class>
    


    <!-- http://www.bioassayontology.org/bao#BAO_0000093 -->

    <owl:Class rdf:about="http://www.bioassayontology.org/bao#BAO_0000093">
        <rdfs:label>stimulation</rdfs:label>
        <rdfs:subClassOf rdf:resource="http://www.bioassayontology.org/bao#BAO_0000084"/>
        <obo:IAO_0000115>Increase of a predefined stimulus. Unit of Measure is always % when normalized to the dynamic range of the assay.</obo:IAO_0000115>
    </owl:Class>
    


    <!-- http://www.bioassayontology.org/bao#BAO_0000094 -->

    <owl:Class rdf:about="http://www.bioassayontology.org/bao#BAO_0000094">
        <rdfs:label>growth inhibition</rdfs:label>
        <rdfs:subClassOf rdf:resource="http://www.bioassayontology.org/bao#BAO_0000091"/>
        <obo:IAO_0000115>Growth reduction of a predefined stimulus. Unit of Measure is always % when normalized to the dynamic range of the assay. 
As a measure of viable or proliferating cells, different researchers measure different parameters, namely, protein content (by sulforhodamine B staining followed by absorbance measurement), mitochondrial dehydrogenase activity (by 3-(4,5-dimethylthiazol-2-yl)-2,5-diphenyl tetrasodium bromide, known as MTT staining followed by absorbance measurement), expression of proliferation associated antigens (by immunostaining for Ki-67), and ATP content (by using CellTiter-Glo reagent (Promega) followed by luminescence measurement.</obo:IAO_0000115>
    </owl:Class>
    


    <!-- http://www.bioassayontology.org/bao#BAO_0000096 -->

    <owl:Class rdf:about="http://www.bioassayontology.org/bao#BAO_0000096">
        <rdfs:label>percent growth inhibition</rdfs:label>
        <rdfs:subClassOf rdf:resource="http://www.bioassayontology.org/bao#BAO_0000201"/>
        <obo:IAO_0000115>% growth reduction of a predefined stimulus. Unit of Measure is always % when normalized to the dynamic range of the assay.</obo:IAO_0000115>
        <obo:IAO_0000118>% growth inhibition</obo:IAO_0000118>
    </owl:Class>
    


    <!-- http://www.bioassayontology.org/bao#BAO_0000098 -->

    <owl:Class rdf:about="http://www.bioassayontology.org/bao#BAO_0000098">
        <rdfs:label>screening concentration</rdfs:label>
        <rdfs:subClassOf rdf:resource="http://www.bioassayontology.org/bao#BAO_0000180"/>
        <obo:IAO_0000115>The concentration of a perturbagen used in an assay to elicit the biological effect or perturbation. This typically assumes uniform / equal distribution of the perturbagen / compound in the assay system (typically a screening well).</obo:IAO_0000115>
    </owl:Class>
    


    <!-- http://www.bioassayontology.org/bao#BAO_0000103 -->

    <owl:Class rdf:about="http://www.bioassayontology.org/bao#BAO_0000103">
        <rdfs:label>endpoint action correlation</rdfs:label>
        <rdfs:subClassOf rdf:resource="http://www.bioassayontology.org/bao#BAO_0003115"/>
        <obo:IAO_0000115>Endpoint action correlation describes weather a low or high endpoint value corresponds to low or high activity. Specifically if the endpoint value is positively or inversely correlated with the action that corresponds to the endpoint and which is specified as &apos;mode of action&apos;. For example &apos;percent control&apos; can be positively correlated with enzyme activity (remaining activity) and inversely correlated with the mode of action (function) inhibition depending on how the signal is normalized.</obo:IAO_0000115>
    </owl:Class>
    


    <!-- http://www.bioassayontology.org/bao#BAO_0000131 -->

    <owl:Class rdf:about="http://www.bioassayontology.org/bao#BAO_0000131">
        <rdfs:label>positively correlated</rdfs:label>
        <rdfs:subClassOf rdf:resource="http://www.bioassayontology.org/bao#BAO_0000103"/>
    </owl:Class>
    


    <!-- http://www.bioassayontology.org/bao#BAO_0000140 -->

    <owl:Class rdf:about="http://www.bioassayontology.org/bao#BAO_0000140">
        <rdfs:label>inversely correlated</rdfs:label>
        <rdfs:subClassOf rdf:resource="http://www.bioassayontology.org/bao#BAO_0000103"/>
    </owl:Class>
    


    <!-- http://www.bioassayontology.org/bao#BAO_0000143 -->

    <owl:Class rdf:about="http://www.bioassayontology.org/bao#BAO_0000143">
        <rdfs:label>percent control</rdfs:label>
        <rdfs:subClassOf rdf:resource="http://www.bioassayontology.org/bao#BAO_0000082"/>
        <obo:IAO_0000115>Percent control is the response relative to a reference state, typically to a high control. For example it can describe (remaining) activity of a kinase (or e.g. kinase bound to substrate).  Percent control could also quantify an inhibitory action depending on control and assay method.</obo:IAO_0000115>
    </owl:Class>
    


    <!-- http://www.bioassayontology.org/bao#BAO_0000179 -->

    <owl:Class rdf:about="http://www.bioassayontology.org/bao#BAO_0000179">
        <rdfs:label>result</rdfs:label>
        <rdfs:label>endpoint</rdfs:label>
        <rdfs:subClassOf rdf:resource="http://www.bioassayontology.org/bao#BAO_0003115"/>
        <obo:IAO_0000115>The endpoint is a quantitive or qualitative interpretable standardized representation of a perturbation (a change from a defined reference state of a &quot;closed&quot; model system) that is measured by the bioassay.  An endpoint consists of a series of data points, one for each perturbing agent (screened entity) tested the assay.</obo:IAO_0000115>
    </owl:Class>
    


    <!-- http://www.bioassayontology.org/bao#BAO_0000180 -->

    <owl:Class rdf:about="http://www.bioassayontology.org/bao#BAO_0000180">
        <rdfs:label>concentration endpoint</rdfs:label>
        <rdfs:subClassOf rdf:resource="http://www.bioassayontology.org/bao#BAO_0000179"/>
        <owl:disjointWith rdf:resource="http://www.bioassayontology.org/bao#BAO_0000181"/>
        <obo:IAO_0000115>It can refer to the screening concentration (for example in a primary assay) or it can be a concentration at which the perturbagen mediates a defined response, such as IC50 or EC50. It always has one value and a concentration unit.</obo:IAO_0000115>
    </owl:Class>
    


    <!-- http://www.bioassayontology.org/bao#BAO_0000181 -->

    <owl:Class rdf:about="http://www.bioassayontology.org/bao#BAO_0000181">
        <rdfs:label>response endpoint</rdfs:label>
        <rdfs:subClassOf rdf:resource="http://www.bioassayontology.org/bao#BAO_0000179"/>
        <obo:IAO_0000115>Reporting the extent / magnitude of the perturbation (induced by the perturbagen) such as percent inhibition. Response-type endpoints would typically be obtained from a single concentration perturbagen measurement.</obo:IAO_0000115>
    </owl:Class>
    


    <!-- http://www.bioassayontology.org/bao#BAO_0000186 -->

    <owl:Class rdf:about="http://www.bioassayontology.org/bao#BAO_0000186">
        <rdfs:label>AC50</rdfs:label>
        <rdfs:subClassOf rdf:resource="http://www.bioassayontology.org/bao#BAO_0002162"/>
        <obo:IAO_0000118>Potency</obo:IAO_0000118>
        <obo:IAO_0000115>The effective concentration of a perturbagen, which produces 50% of the maximal possible response, which could mean either activation (EC50) or inhibition (IC50) for that perturbagen.</obo:IAO_0000115>
    </owl:Class>
    


    <!-- http://www.bioassayontology.org/bao#BAO_0000187 -->

    <owl:Class rdf:about="http://www.bioassayontology.org/bao#BAO_0000187">
        <rdfs:label>CC50</rdfs:label>
        <rdfs:subClassOf rdf:resource="http://www.bioassayontology.org/bao#BAO_0002162"/>
        <obo:IAO_0000115>The effective concentration of a cytotoxic compound, which produces 50% of the maximum possible cell death for that compound.  Although the cytotoxic compound induces cell death, we define CC50 as subclass of IC50, because critical cellular processes are inhibited and CC50 is often used as a more specific description of IC50 for cell toxicity assays.
Compound cytotoxicity is an important parameter to measure when developing potential human therapeutics. Cytotoxicity can be determined for example as a measure of radioisotope (3H thymidine or 51Cr) release, lactate dehydrogenase release from damaged cells, tetrazolium salt and alamar blue reduction, fluorescent dyes that selectively stain live or dead cells,  or decrease in ATP content. ATP levels are detected using a luminescence based assay kit such as CellTiter-Glo (Promega). ATP values higher than controls (untreated cells) indicate proliferation and cultures with ATP concentrations lower than controls indicate cytotoxicity.
</obo:IAO_0000115>
    </owl:Class>
    


    <!-- http://www.bioassayontology.org/bao#BAO_0000188 -->

    <owl:Class rdf:about="http://www.bioassayontology.org/bao#BAO_0000188">
        <rdfs:label>EC50</rdfs:label>
        <rdfs:subClassOf rdf:resource="http://www.bioassayontology.org/bao#BAO_0002162"/>
        <obo:IAO_0000115>The effective concentration of an agonist, which produces 50% of the maximum possible response for that agonist.</obo:IAO_0000115>
    </owl:Class>
    


    <!-- http://www.bioassayontology.org/bao#BAO_0000189 -->

    <owl:Class rdf:about="http://www.bioassayontology.org/bao#BAO_0000189">
        <rdfs:label>GI50</rdfs:label>
        <rdfs:subClassOf rdf:resource="http://www.bioassayontology.org/bao#BAO_0002162"/>
        <obo:IAO_0000115>The effective concentration of a growth inhibitor, which produces 50% of the maximum possible response for that inhibitor. GI50 is calculated from [(Ti-Tz)/(C-Tz)] x 100 = 50, where Tz is absorbance at time zero, Ti is absorbance in the presence of test drug, and C is absorbance in the control (untreated cells). 
As a measure of viable or proliferating cells, different researchers measure different parameters, namely, protein content (by sulforhodamine B staining followed by absorbance measurement), mitochondrial dehydrogenase activity (by 3-(4,5-dimethylthiazol-2-yl)-2,5-diphenyl tetrasodium bromide, known as MTT staining followed by absorbance measurement), expression of proliferation associated antigens (by immunostaining for Ki-67), and ATP content (by using CellTiter-Glo reagent (Promega) followed by luminescence measurement).</obo:IAO_0000115>
        <obo:IAO_0000118>growth inhibition by 50%</obo:IAO_0000118>
    </owl:Class>
    


    <!-- http://www.bioassayontology.org/bao#BAO_0000190 -->

    <owl:Class rdf:about="http://www.bioassayontology.org/bao#BAO_0000190">
        <rdfs:label>IC50</rdfs:label>
        <rdfs:subClassOf rdf:resource="http://www.bioassayontology.org/bao#BAO_0002162"/>
        <obo:IAO_0000115>The effective concentration of an inhibitor, which produces 50% of the maximum possible response for that inhibitor.</obo:IAO_0000115>
    </owl:Class>
    


    <!-- http://www.bioassayontology.org/bao#BAO_0000191 -->

    <owl:Class rdf:about="http://www.bioassayontology.org/bao#BAO_0000191">
        <rdfs:label>IC80</rdfs:label>
        <rdfs:subClassOf rdf:resource="http://www.bioassayontology.org/bao#BAO_0002162"/>
        <obo:IAO_0000115>The effective concentration of an inhibitor, which produces 80% of the maximum possible response for that inhibitor.</obo:IAO_0000115>
    </owl:Class>
    


    <!-- http://www.bioassayontology.org/bao#BAO_0000192 -->

    <owl:Class rdf:about="http://www.bioassayontology.org/bao#BAO_0000192">
        <rdfs:label>Ki</rdfs:label>
        <rdfs:subClassOf rdf:resource="http://www.bioassayontology.org/bao#BAO_0000587"/>
        <rdfs:subClassOf rdf:resource="http://www.bioassayontology.org/bao#BAO_0002162"/>
        <obo:IAO_0000115>Ki is the equilibrium inhibitor dissociation constant, the concentration of the competing inhibitor that results in binding to half the enzymes sites at equilibrium in the absence of substrate or other competitors.
The Cheng and Prusoff equation: Ki - (IC50) / ( 1+ ([L]/Kd)) relates IC50 to Ki under conditions of competitive binding; Kd equilibrium dissociation constant of the (labeled) ligand, [L] ligand concentration.
The Cheng and Prusoff equation: Ki - (IC50) / ( 1+ ([S]/Km)) relates IC50 to Ki under conditions of competitive inhibition; Ki equilibrium enzyme inhibitor dissociation constant; Km Michaelis-Menton constant, [S] substrate concentration.</obo:IAO_0000115>
    </owl:Class>
    


    <!-- http://www.bioassayontology.org/bao#BAO_0000193 -->

    <owl:Class rdf:about="http://www.bioassayontology.org/bao#BAO_0000193">
        <rdfs:label>fold change</rdfs:label>
        <rdfs:subClassOf rdf:resource="http://www.bioassayontology.org/bao#BAO_0000181"/>
        <obo:IAO_0000115>It is the ratio of biological activity in the presence of an exogenous substance to that in its absence. The fold change is useful when comparing test compounds evaluated across multiple functional assays because varying levels of efficacy can be observed amongst the different or same reference agonists.</obo:IAO_0000115>
    </owl:Class>
    


    <!-- http://www.bioassayontology.org/bao#BAO_0000194 -->

    <owl:Class rdf:about="http://www.bioassayontology.org/bao#BAO_0000194">
        <rdfs:label>TGI</rdfs:label>
        <rdfs:subClassOf rdf:resource="http://www.bioassayontology.org/bao#BAO_0002162"/>
        <obo:IAO_0000118>total growth inhibition</obo:IAO_0000118>
        <obo:IAO_0000115>TGI is total growth inhibition, which is the effective concentration of a growth inhibitor, which produces 0% relative growth for that inhibitor. Thus TGI signifies a cytostatic effect.
tgi is calculated from [(Ti-Tz)/(C-Tz)] x 100 =0, where Ti = Tz and Tz is absorbance at time zero, Ti is absorbance in the presence of test drug, and C is absorbance in the control (untreated cells). 
As a measure of viable cells, different researchers measure different parameters, namely, protein content (by sulforhodamine B staining followed by absorbance measurement), mitochondrial dehydrogenase activity (by 3-(4,5-dimethylthiazol-2-yl)-2,5-diphenyl tetrasodium bromide, known as MTT staining followed by absorbance measurement), and ATP content (by using CellTiter-Glo reagent (Promega) followed by luminescence measurement).</obo:IAO_0000115>
    </owl:Class>
    


    <!-- http://www.bioassayontology.org/bao#BAO_0000197 -->

    <owl:Class rdf:about="http://www.bioassayontology.org/bao#BAO_0000197">
        <rdfs:label>IC50 absolute</rdfs:label>
        <rdfs:subClassOf rdf:resource="http://www.bioassayontology.org/bao#BAO_0000190"/>
        <obo:IAO_0000115>Absolute IC50 (calculated from the curve-fit function) is the concentration corresponding to exactly 50 percent inhibition. It is obtained from the curve fit function (back-calculated IC50) and can also be extrapolated. Commonly the relative IC50 is reported; however in cell proliferation assays absolute IC50 is often used. The absolute IC50 can be more reproducible.</obo:IAO_0000115>
    </owl:Class>
    


    <!-- http://www.bioassayontology.org/bao#BAO_0000198 -->

    <owl:Class rdf:about="http://www.bioassayontology.org/bao#BAO_0000198">
        <rdfs:label>IC50 relative</rdfs:label>
        <rdfs:subClassOf rdf:resource="http://www.bioassayontology.org/bao#BAO_0000190"/>
        <obo:IAO_0000115>The concentration of a test substance that produces an inhibitory effect corresponding to 50% of the activity of that particular substance (i.e. 50% of the difference between top and bottom of fitted curve). It can also be described as the concentration corresponding to the inflection point of the curve.</obo:IAO_0000115>
    </owl:Class>
    


    <!-- http://www.bioassayontology.org/bao#BAO_0000199 -->

    <owl:Class rdf:about="http://www.bioassayontology.org/bao#BAO_0000199">
        <rdfs:label>pIC50</rdfs:label>
        <rdfs:subClassOf rdf:resource="http://www.bioassayontology.org/bao#BAO_0000190"/>
        <obo:IAO_0000115>pIC50 is -log IC50, where IC50 is the effective concentration of an inhibitor, which produces 50% of the maximum possible response for that inhibitor.</obo:IAO_0000115>
        <obo:IAO_0000118>-log IC50</obo:IAO_0000118>
    </owl:Class>
    


    <!-- http://www.bioassayontology.org/bao#BAO_0000200 -->

    <owl:Class rdf:about="http://www.bioassayontology.org/bao#BAO_0000200">
        <rdfs:label>percent activation</rdfs:label>
        <rdfs:subClassOf rdf:resource="http://www.bioassayontology.org/bao#BAO_0000082"/>
        <obo:IAO_0000115>Percent increase of a measureable response relative to some baseline. Unit of Measure is always % when normalized to the dynamic range of the assay.
Percent activity measures the increased activity vs. an unperturbed state, i.e. percent activation := percent activity - 100; e.g. an agonist that results in twice the activity would have percent activity = 200 and percent activation = 100.
</obo:IAO_0000115>
        <obo:IAO_0000118>% activation</obo:IAO_0000118>
    </owl:Class>
    


    <!-- http://www.bioassayontology.org/bao#BAO_0000201 -->

    <owl:Class rdf:about="http://www.bioassayontology.org/bao#BAO_0000201">
        <rdfs:label>percent inhibition</rdfs:label>
        <rdfs:subClassOf rdf:resource="http://www.bioassayontology.org/bao#BAO_0000082"/>
        <obo:IAO_0000115>Percent decrease of a measureable response as a consequence of compound treatment.  Unit of Measure is always % when normalized to the dynamic range of the assay. Percent inhibition is expressed relative to a positive control (which results in total inhibition).</obo:IAO_0000115>
    </owl:Class>
    


    <!-- http://www.bioassayontology.org/bao#BAO_0000202 -->

    <owl:Class rdf:about="http://www.bioassayontology.org/bao#BAO_0000202">
        <rdfs:label>percent cell viability</rdfs:label>
        <rdfs:subClassOf rdf:resource="http://www.bioassayontology.org/bao#BAO_0001103"/>
        <obo:IAO_0000118>% viability</obo:IAO_0000118>
        <obo:IAO_0000115>It is a measure of living cells in a culture well. Unit of Measure is always % when normalized to the dynamic range of the assay. It can be estimated in the compound treated wells in comparison to vehicle-treated control wells and is expressed as a percent.
Viability is determined by measuring tetrazolium salt and alamar blue reduction, staining with selective fluorescent dyes, or ATP content. ATP levels are detected using a luminescence based assay kit such as CellTiter-Glo (Promega). ATP values higher than controls indicate proliferation and cultures with ATP concentrations lower than controls indicates cytotoxicity.
Percent viability = 100-percent cytotoxicity</obo:IAO_0000115>
    </owl:Class>
    


    <!-- http://www.bioassayontology.org/bao#BAO_0000260 -->

    <owl:Class rdf:about="http://www.bioassayontology.org/bao#BAO_0000260">
        <rdfs:label>signal increase corresponding to activation</rdfs:label>
        <rdfs:subClassOf rdf:resource="http://www.bioassayontology.org/bao#BAO_0000519"/>
        <obo:IAO_0000115>Increase in perturbation (reported by the endpoint mode of action, activation) is correlated to increase in signal.</obo:IAO_0000115>
    </owl:Class>
    


    <!-- http://www.bioassayontology.org/bao#BAO_0000261 -->

    <owl:Class rdf:about="http://www.bioassayontology.org/bao#BAO_0000261">
        <rdfs:label>signal decrease corresponding to inhibition</rdfs:label>
        <rdfs:subClassOf rdf:resource="http://www.bioassayontology.org/bao#BAO_0000519"/>
        <obo:IAO_0000115>Increase in perturbation (reported by the endpoint mode of action, inhibition) is correlated to decrease in signal.</obo:IAO_0000115>
    </owl:Class>
    


    <!-- http://www.bioassayontology.org/bao#BAO_0000346 -->

    <owl:Class rdf:about="http://www.bioassayontology.org/bao#BAO_0000346">
        <rdfs:label>50 percent activation</rdfs:label>
        <rdfs:subClassOf rdf:resource="http://www.bioassayontology.org/bao#BAO_0000200"/>
        <obo:IAO_0000118>50% activation</obo:IAO_0000118>
        <obo:IAO_0000115>50% increase of a predefined stimulus. Unit of Measure is always % when normalized to the dynamic range of the assay.</obo:IAO_0000115>
    </owl:Class>
    


    <!-- http://www.bioassayontology.org/bao#BAO_0000347 -->

    <owl:Class rdf:about="http://www.bioassayontology.org/bao#BAO_0000347">
        <rdfs:label>50 percent inhibition</rdfs:label>
        <rdfs:subClassOf rdf:resource="http://www.bioassayontology.org/bao#BAO_0000201"/>
        <obo:IAO_0000115>50% reduction of a predefined stimulus. Unit of Measure is always % when normalized to the dynamic range of the assay.</obo:IAO_0000115>
        <obo:IAO_0000118>50% inhibition</obo:IAO_0000118>
    </owl:Class>
    


    <!-- http://www.bioassayontology.org/bao#BAO_0000348 -->

    <owl:Class rdf:about="http://www.bioassayontology.org/bao#BAO_0000348">
        <rdfs:label>80 percent inhibition</rdfs:label>
        <rdfs:subClassOf rdf:resource="http://www.bioassayontology.org/bao#BAO_0000201"/>
        <obo:IAO_0000115>80% reduction of a predefined stimulus. Unit of Measure is always % when normalized to the dynamic range of the assay.</obo:IAO_0000115>
        <obo:IAO_0000118>80% inhibition</obo:IAO_0000118>
    </owl:Class>
    


    <!-- http://www.bioassayontology.org/bao#BAO_0000349 -->

    <owl:Class rdf:about="http://www.bioassayontology.org/bao#BAO_0000349">
        <rdfs:label>50 percent cell viability</rdfs:label>
        <rdfs:subClassOf rdf:resource="http://www.bioassayontology.org/bao#BAO_0000202"/>
        <obo:IAO_0000118>50% viability</obo:IAO_0000118>
        <obo:IAO_0000115>Assay has 50% living cells. Unit of Measure is always % when normalized to the dynamic range of the assay.</obo:IAO_0000115>
    </owl:Class>
    


    <!-- http://www.bioassayontology.org/bao#BAO_0000375 -->

    <owl:Class rdf:about="http://www.bioassayontology.org/bao#BAO_0000375">
        <rdfs:label>fold activation</rdfs:label>
        <rdfs:subClassOf rdf:resource="http://www.bioassayontology.org/bao#BAO_0000193"/>
        <obo:IAO_0000115>The ratio of biological activity in the presence of an exogenous substance to that in its absence. This result type is used exclusively with single point (screening concentration) assays.</obo:IAO_0000115>
    </owl:Class>
    


    <!-- http://www.bioassayontology.org/bao#BAO_0000376 -->

    <owl:Class rdf:about="http://www.bioassayontology.org/bao#BAO_0000376">
        <rdfs:label>fold inhibition</rdfs:label>
        <rdfs:subClassOf rdf:resource="http://www.bioassayontology.org/bao#BAO_0000193"/>
        <obo:IAO_0000115>The ratio of biological activity in the absence of an exogenous substance to that in its presence. This result type is used exclusively with single point (screening concentration) assays.</obo:IAO_0000115>
    </owl:Class>
    


    <!-- http://www.bioassayontology.org/bao#BAO_0000430 -->

    <owl:Class rdf:about="http://www.bioassayontology.org/bao#BAO_0000430">
        <rdfs:label>B-score</rdfs:label>
        <rdfs:subClassOf rdf:resource="http://www.bioassayontology.org/bao#BAO_0002126"/>
        <obo:IAO_0000115>The B score is an analog of the Z score, but is more resistant to the presence of outliers and to differences in the measurement error distributions of the compounds. It is calculated by first computing a two-way median to account for row and column effects of the plate,  which is then divided by their median absolute deviation to standardize for plate-to-plate variability.</obo:IAO_0000115>
    </owl:Class>
    


    <!-- http://www.bioassayontology.org/bao#BAO_0000432 -->

    <owl:Class rdf:about="http://www.bioassayontology.org/bao#BAO_0000432">
        <rdfs:label>Z-score</rdfs:label>
        <rdfs:subClassOf rdf:resource="http://www.bioassayontology.org/bao#BAO_0002126"/>
        <obo:IAO_0000115>Random and systematic error can induce either underestimation (false negatives) or overestimation (false positives) of measured signals. Z score indicates how many standard deviations an observation is above or below the mean. For calculating this, the average of the plate values is subtracted from individual raw values and the difference divided by the standard deviation estimated from all measurements of the plate.</obo:IAO_0000115>
    </owl:Class>
    


    <!-- http://www.bioassayontology.org/bao#BAO_0000434 -->

    <owl:Class rdf:about="http://www.bioassayontology.org/bao#BAO_0000434">
        <rdfs:label>curve fit specification</rdfs:label>
        <rdfs:subClassOf rdf:resource="http://www.bioassayontology.org/bao#BAO_0003115"/>
        <obo:IAO_0000115>Has curve fit parameters, curve fit method, properties like Hill coefficient, concentration range, and measurement repetition. It involves capturing the trend in the data by assigning a single function across the entire range. The goal of curve fitting is to find the parameter values that most closely match the data.</obo:IAO_0000115>
    </owl:Class>
    


    <!-- http://www.bioassayontology.org/bao#BAO_0000435 -->

    <owl:Class rdf:about="http://www.bioassayontology.org/bao#BAO_0000435">
        <rdfs:label>Hill equation</rdfs:label>
        <rdfs:subClassOf rdf:resource="http://www.bioassayontology.org/bao#BAO_0000625"/>
        <obo:IAO_0000115>The Hill equation is commonly used to estimate the number of ligand molecules that are required to bind to a receptor to produce a functional effect. The Hill coefficient can be considered as an interaction coefficient, reflecting the extent of cooperativity among multiple ligand binding sites.</obo:IAO_0000115>
    </owl:Class>
    


    <!-- http://www.bioassayontology.org/bao#BAO_0000441 -->

    <owl:Class rdf:about="http://www.bioassayontology.org/bao#BAO_0000441">
        <rdfs:label>competitive binding</rdfs:label>
        <rdfs:subClassOf rdf:resource="http://www.bioassayontology.org/bao#BAO_0000476"/>
        <obo:IAO_0000115>An assay based on the competition between a labeled and an unlabeled ligand in the reaction with a receptor binding agent (e.g. antibody, receptor, transport protein).</obo:IAO_0000115>
    </owl:Class>
    


    <!-- http://www.bioassayontology.org/bao#BAO_0000442 -->

    <owl:Class rdf:about="http://www.bioassayontology.org/bao#BAO_0000442">
        <rdfs:label>non-competitive binding</rdfs:label>
        <rdfs:subClassOf rdf:resource="http://www.bioassayontology.org/bao#BAO_0000476"/>
        <obo:IAO_0000115>Non-competitive ligands interact with receptors at sites distinct from the competitive ligand binding pocket, conferring multiple modes of action.</obo:IAO_0000115>
    </owl:Class>
    


    <!-- http://www.bioassayontology.org/bao#BAO_0000443 -->

    <owl:Class rdf:about="http://www.bioassayontology.org/bao#BAO_0000443">
        <rdfs:label>input data</rdfs:label>
        <rdfs:subClassOf rdf:resource="http://www.bioassayontology.org/bao#BAO_0000434"/>
        <obo:IAO_0000115>It identifies whether the data has been normalized (by Z and Z&apos; factors, signal to background, signal to noise, and coefficient of variance), or if it was an immediate readout obtained from a HTS assay.</obo:IAO_0000115>
    </owl:Class>
    


    <!-- http://www.bioassayontology.org/bao#BAO_0000444 -->

    <owl:Class rdf:about="http://www.bioassayontology.org/bao#BAO_0000444">
        <rdfs:label>normalized data</rdfs:label>
        <rdfs:subClassOf rdf:resource="http://www.bioassayontology.org/bao#BAO_0000443"/>
        <obo:IAO_0000115>Data can be normalized by Z and Z&apos; factors, signal to background, signal to noise, and coefficient of variance. Plate based normalization is usually based on controls. In the absence of controls, the Z-score can be used to normalize the data by plate.</obo:IAO_0000115>
    </owl:Class>
    


    <!-- http://www.bioassayontology.org/bao#BAO_0000445 -->

    <owl:Class rdf:about="http://www.bioassayontology.org/bao#BAO_0000445">
        <rdfs:label>raw data</rdfs:label>
        <rdfs:subClassOf rdf:resource="http://www.bioassayontology.org/bao#BAO_0000443"/>
        <obo:IAO_0000115>The readout obtained from a HTS assay which includes measurements from the positive and negative control wells in each plate. This is the data that needs to be processed.</obo:IAO_0000115>
    </owl:Class>
    


    <!-- http://www.bioassayontology.org/bao#BAO_0000476 -->

    <owl:Class rdf:about="http://www.bioassayontology.org/bao#BAO_0000476">
        <rdfs:label>ligand binding mode of action</rdfs:label>
        <rdfs:subClassOf rdf:resource="http://www.bioassayontology.org/bao#BAO_0000074"/>
        <obo:IAO_0000115>Concepts describing the type of perturbagen interaction with the receptor.</obo:IAO_0000115>
    </owl:Class>
    


    <!-- http://www.bioassayontology.org/bao#BAO_0000477 -->

    <owl:Class rdf:about="http://www.bioassayontology.org/bao#BAO_0000477">
        <rdfs:label>km</rdfs:label>
        <rdfs:subClassOf rdf:resource="http://www.bioassayontology.org/bao#BAO_0000487"/>
        <obo:IAO_0000115>The concentration of substrate at ½ Vmax, according to the Henri-Michaelis-Menten kinetic model.</obo:IAO_0000115>
    </owl:Class>
    


    <!-- http://www.bioassayontology.org/bao#BAO_0000479 -->

    <owl:Class rdf:about="http://www.bioassayontology.org/bao#BAO_0000479">
        <rdfs:label>koff</rdfs:label>
        <rdfs:subClassOf rdf:resource="http://www.bioassayontology.org/bao#BAO_0000487"/>
        <obo:IAO_0000115>The off-rate associated with the release of inhibitor from an enzyme-inhibitor complex.</obo:IAO_0000115>
    </owl:Class>
    


    <!-- http://www.bioassayontology.org/bao#BAO_0000480 -->

    <owl:Class rdf:about="http://www.bioassayontology.org/bao#BAO_0000480">
        <rdfs:label>kon</rdfs:label>
        <rdfs:subClassOf rdf:resource="http://www.bioassayontology.org/bao#BAO_0000487"/>
        <obo:IAO_0000115>The on-rate associated with the formation of an enzyme-inhibitor complex.</obo:IAO_0000115>
    </owl:Class>
    


    <!-- http://www.bioassayontology.org/bao#BAO_0000481 -->

    <owl:Class rdf:about="http://www.bioassayontology.org/bao#BAO_0000481">
        <rdfs:label>kcat</rdfs:label>
        <rdfs:subClassOf rdf:resource="http://www.bioassayontology.org/bao#BAO_0000487"/>
        <obo:IAO_0000115>Turnover number representing the maximum number of substrate molecules converted to products per active site per unit time.</obo:IAO_0000115>
    </owl:Class>
    


    <!-- http://www.bioassayontology.org/bao#BAO_0000482 -->

    <owl:Class rdf:about="http://www.bioassayontology.org/bao#BAO_0000482">
        <rdfs:label>competitive inhibition</rdfs:label>
        <rdfs:subClassOf rdf:resource="http://www.bioassayontology.org/bao#BAO_0000091"/>
        <obo:IAO_0000115>A competitive inhibitor binds only to free enzyme. Often this binding event occurs on the active site of the target, precisely where substrate also binds. It will raise the apparent KM value for its substrate with no change in the apparent Vmax value. As a result, competitive inhibition can be overcome, observed by an increase in the apparent KI value, at higher concentrations of substrate.</obo:IAO_0000115>
    </owl:Class>
    


    <!-- http://www.bioassayontology.org/bao#BAO_0000483 -->

    <owl:Class rdf:about="http://www.bioassayontology.org/bao#BAO_0000483">
        <rdfs:label>uncompetitive inhibition</rdfs:label>
        <rdfs:subClassOf rdf:resource="http://www.bioassayontology.org/bao#BAO_0000091"/>
        <obo:IAO_0000115>An uncompetitive inhibitor binds exclusively to the enzyme-substrate complex yielding an inactive enzyme-substrate-inhibitor complex. When encountered, the apparent Vmax value and the apparent KM value should both decrease.</obo:IAO_0000115>
    </owl:Class>
    


    <!-- http://www.bioassayontology.org/bao#BAO_0000485 -->

    <owl:Class rdf:about="http://www.bioassayontology.org/bao#BAO_0000485">
        <rdfs:label>non-competitive inhibition</rdfs:label>
        <rdfs:subClassOf rdf:resource="http://www.bioassayontology.org/bao#BAO_0000091"/>
        <obo:IAO_0000115>A noncompetitive inhibitor binds equally well to both free enzyme and the enzyme-substrate complex. These binding events occur exclusively at a site distinct from the precise active site occupied by substrate. It will lower the apparent Vmax value, yet there is no effect on the apparent KM value for its substrate. Essentially, the KI of the inhibitor does not change as a function of the substrate concentration.</obo:IAO_0000115>
    </owl:Class>
    


    <!-- http://www.bioassayontology.org/bao#BAO_0000487 -->

    <owl:Class rdf:about="http://www.bioassayontology.org/bao#BAO_0000487">
        <rdfs:label>enzyme kinetic constant</rdfs:label>
        <rdfs:subClassOf rdf:resource="http://www.bioassayontology.org/bao#BAO_0000016"/>
        <obo:IAO_0000115>Describe kinetics of enzyme-catalyzed reactions. It includes the enzyme kinetic constants namely, Km and Vmax, which help to model the time course of disappearance of substrate and the production of product.</obo:IAO_0000115>
    </owl:Class>
    


    <!-- http://www.bioassayontology.org/bao#BAO_0000488 -->

    <owl:Class rdf:about="http://www.bioassayontology.org/bao#BAO_0000488">
        <rdfs:label>partial inhibition</rdfs:label>
        <rdfs:subClassOf rdf:resource="http://www.bioassayontology.org/bao#BAO_0000091"/>
        <obo:IAO_0000115>Partial inhibition results from the formation of an enzyme-substrate-inhibitor complex that can generate product with less efficiency than the enzyme-substrate complex.</obo:IAO_0000115>
    </owl:Class>
    


    <!-- http://www.bioassayontology.org/bao#BAO_0000489 -->

    <owl:Class rdf:about="http://www.bioassayontology.org/bao#BAO_0000489">
        <rdfs:label>allosteric modulation</rdfs:label>
        <rdfs:subClassOf rdf:resource="http://www.bioassayontology.org/bao#BAO_0002909"/>
        <obo:IAO_0000115>An allosteric effector operates to enhance active site substrate affinity and/or catalysis.
An allosteric inhibitor decreases activity by binding to an allosteric site, other than or in addition to the active site on the target. This interaction is characterized by a conformational change in the target enzyme that is required for inhibition.</obo:IAO_0000115>
    </owl:Class>
    


    <!-- http://www.bioassayontology.org/bao#BAO_0000490 -->

    <owl:Class rdf:about="http://www.bioassayontology.org/bao#BAO_0000490">
        <rdfs:label>tight binding inhibition</rdfs:label>
        <rdfs:subClassOf rdf:resource="http://www.bioassayontology.org/bao#BAO_0000091"/>
        <obo:IAO_0000115>In this type of inhibition, the population of free, soluble inhibitor is significantly depleted by the formation of the enzyme-inhibitor or enzyme-substrate-inhibitor complex. While tight-binding inhibitors can bind to the target enzyme in a competitive, noncompetitive, or uncompetitive manner with respect to substrate binding, they can display noncompetitive phenotypes.</obo:IAO_0000115>
    </owl:Class>
    


    <!-- http://www.bioassayontology.org/bao#BAO_0000491 -->

    <owl:Class rdf:about="http://www.bioassayontology.org/bao#BAO_0000491">
        <rdfs:label>time dependent inhibition</rdfs:label>
        <rdfs:subClassOf rdf:resource="http://www.bioassayontology.org/bao#BAO_0000091"/>
        <obo:IAO_0000115>Time-dependent inhibitors bind slowly to the enzyme on the time scale of enzymatic turnover, and thus display a change in initial velocity with time. This has the effect of slowing the observed onset of inhibition.</obo:IAO_0000115>
    </owl:Class>
    


    <!-- http://www.bioassayontology.org/bao#BAO_0000519 -->

    <owl:Class rdf:about="http://www.bioassayontology.org/bao#BAO_0000519">
        <rdfs:label>signal direction</rdfs:label>
        <rdfs:subClassOf rdf:resource="http://www.bioassayontology.org/bao#BAO_0003115"/>
        <obo:IAO_0000115>It is the trend of measured readout signal, whether it increases or decreases in perturbagen treated wells, as compared to the untreated or carrier-treated wells and the endpoint mode of action of an assay.</obo:IAO_0000115>
    </owl:Class>
    


    <!-- http://www.bioassayontology.org/bao#BAO_0000579 -->

    <owl:Class rdf:about="http://www.bioassayontology.org/bao#BAO_0000579">
        <rdfs:label>saturation binding</rdfs:label>
        <rdfs:subClassOf rdf:resource="http://www.bioassayontology.org/bao#BAO_0000476"/>
        <obo:IAO_0000115>These experiments measure specific radioligand binding at equilibrium at various concentrations of the radioligand.</obo:IAO_0000115>
    </owl:Class>
    


    <!-- http://www.bioassayontology.org/bao#BAO_0000581 -->

    <owl:Class rdf:about="http://www.bioassayontology.org/bao#BAO_0000581">
        <rdfs:label>Tm</rdfs:label>
        <rdfs:subClassOf rdf:resource="http://www.bioassayontology.org/bao#BAO_0000585"/>
        <obo:IAO_0000118>melting temperature</obo:IAO_0000118>
        <obo:IAO_0000115>Tm is defined as the midpoint temperatuere of the protein unfolding transition. It is determined by generating a thermal denaturation curve for the target molecule and taking the midpoint temperature between folding and unfolding state of the protein.
In nucleic acid thermodynamics, it is the temperature at which 50% of the DNA strands and its perfect complement are in duplex.</obo:IAO_0000115>
    </owl:Class>
    


    <!-- http://www.bioassayontology.org/bao#BAO_0000583 -->

    <owl:Class rdf:about="http://www.bioassayontology.org/bao#BAO_0000583">
        <rdfs:label>raw activity</rdfs:label>
        <rdfs:subClassOf rdf:resource="http://www.bioassayontology.org/bao#BAO_0000181"/>
        <obo:IAO_0000115>Raw or qualitative data are reported as endpoints in an assay, e.g., luminescence counts, fluorescence intensity, etc.</obo:IAO_0000115>
    </owl:Class>
    


    <!-- http://www.bioassayontology.org/bao#BAO_0000585 -->

    <owl:Class rdf:about="http://www.bioassayontology.org/bao#BAO_0000585">
        <rdfs:label>temperature endpoint</rdfs:label>
        <rdfs:subClassOf rdf:resource="http://www.bioassayontology.org/bao#BAO_0000179"/>
        <obo:IAO_0000115>The types of endpoints that report changes in temperature as a measure of a biological reaction, e.g. tm.</obo:IAO_0000115>
    </owl:Class>
    


    <!-- http://www.bioassayontology.org/bao#BAO_0000586 -->

    <owl:Class rdf:about="http://www.bioassayontology.org/bao#BAO_0000586">
        <rdfs:label>vmax</rdfs:label>
        <rdfs:subClassOf rdf:resource="http://www.bioassayontology.org/bao#BAO_0000487"/>
        <obo:IAO_0000115>Vmax is defined as the maximum initial velocity of an enzyme catalyzed reaction under the given conditions, and it is measured in units of quantity of substrate transformed per unit time for a given concentration of enzyme.</obo:IAO_0000115>
    </owl:Class>
    


    <!-- http://www.bioassayontology.org/bao#BAO_0000587 -->

    <owl:Class rdf:about="http://www.bioassayontology.org/bao#BAO_0000587">
        <rdfs:label>binding constant</rdfs:label>
        <rdfs:subClassOf rdf:resource="http://www.bioassayontology.org/bao#BAO_0000016"/>
        <obo:IAO_0000115>This endpoint type describes the bonding affinity between two molecules at equilibrium, e.g., drug-receptor interaction.</obo:IAO_0000115>
    </owl:Class>
    


    <!-- http://www.bioassayontology.org/bao#BAO_0000588 -->

    <owl:Class rdf:about="http://www.bioassayontology.org/bao#BAO_0000588">
        <rdfs:label>50 percent cytotoxicity</rdfs:label>
        <rdfs:subClassOf rdf:resource="http://www.bioassayontology.org/bao#BAO_0000006"/>
        <obo:IAO_0000115>The perturbagen mediated 50% of cells to die in an assay.</obo:IAO_0000115>
    </owl:Class>
    


    <!-- http://www.bioassayontology.org/bao#BAO_0000599 -->

    <owl:Class rdf:about="http://www.bioassayontology.org/bao#BAO_0000599">
        <rdfs:label>EC30</rdfs:label>
        <rdfs:subClassOf rdf:resource="http://www.bioassayontology.org/bao#BAO_0002162"/>
        <obo:IAO_0000115>The effective concentration of an agonist, which produces 30% of the maximum possible response for that agonist.</obo:IAO_0000115>
    </owl:Class>
    


    <!-- http://www.bioassayontology.org/bao#BAO_0000610 -->

    <owl:Class rdf:about="http://www.bioassayontology.org/bao#BAO_0000610">
        <rdfs:label>PubChem endpoint name</rdfs:label>
        <rdfs:subClassOf rdf:resource="http://www.bioassayontology.org/bao#BAO_0003115"/>
        <obo:IAO_0000115>It is the term that describes an endpoint or result of a bioassay, which is deposited at PubChem.</obo:IAO_0000115>
    </owl:Class>
    


    <!-- http://www.bioassayontology.org/bao#BAO_0000625 -->

    <owl:Class rdf:about="http://www.bioassayontology.org/bao#BAO_0000625">
        <rdfs:label>curve fit model</rdfs:label>
        <rdfs:subClassOf rdf:resource="http://www.bioassayontology.org/bao#BAO_0000434"/>
        <obo:IAO_0000115>A mathematical model / equation to which the data is fitted (using the curve fit method / algorithm).</obo:IAO_0000115>
    </owl:Class>
    


    <!-- http://www.bioassayontology.org/bao#BAO_0000626 -->

    <owl:Class rdf:about="http://www.bioassayontology.org/bao#BAO_0000626">
        <rdfs:label>3 parameter Hill equation</rdfs:label>
        <rdfs:subClassOf rdf:resource="http://www.bioassayontology.org/bao#BAO_0000435"/>
    </owl:Class>
    


    <!-- http://www.bioassayontology.org/bao#BAO_0000629 -->

    <owl:Class rdf:about="http://www.bioassayontology.org/bao#BAO_0000629">
        <rdfs:label>4 parameter Hill equation</rdfs:label>
        <rdfs:subClassOf rdf:resource="http://www.bioassayontology.org/bao#BAO_0000435"/>
    </owl:Class>
    


    <!-- http://www.bioassayontology.org/bao#BAO_0000656 -->

    <owl:Class rdf:about="http://www.bioassayontology.org/bao#BAO_0000656">
        <rdfs:label>efficacy</rdfs:label>
        <rdfs:subClassOf rdf:resource="http://www.bioassayontology.org/bao#BAO_0000082"/>
        <obo:IAO_0000115>The maximum response that can be achieved with the perturbagen as percentage of the positive control.</obo:IAO_0000115>
        <obo:IAO_0000118>Efficacy</obo:IAO_0000118>
    </owl:Class>
    


    <!-- http://www.bioassayontology.org/bao#BAO_0000804 -->

    <owl:Class rdf:about="http://www.bioassayontology.org/bao#BAO_0000804">
        <rdfs:label>maximal inhibition</rdfs:label>
        <rdfs:subClassOf rdf:resource="http://www.bioassayontology.org/bao#BAO_0000656"/>
        <obo:IAO_0000115>Maximum inhibition of an antagonist or inhibitor (relative an efficacious positive control)</obo:IAO_0000115>
    </owl:Class>
    


    <!-- http://www.bioassayontology.org/bao#BAO_0000805 -->

    <owl:Class rdf:about="http://www.bioassayontology.org/bao#BAO_0000805">
        <rdfs:label>maximal activation</rdfs:label>
        <rdfs:subClassOf rdf:resource="http://www.bioassayontology.org/bao#BAO_0000656"/>
        <obo:IAO_0000115>The maximum percent activation of an agonist</obo:IAO_0000115>
    </owl:Class>
    


    <!-- http://www.bioassayontology.org/bao#BAO_0001103 -->

    <owl:Class rdf:about="http://www.bioassayontology.org/bao#BAO_0001103">
        <rdfs:label>percent activity</rdfs:label>
        <rdfs:subClassOf rdf:resource="http://www.bioassayontology.org/bao#BAO_0000082"/>
        <obo:IAO_0000115>Percent activity is the response relative to an unperturbed state; in case of inhibition the interpretation is that of remaining activity, i.e. percent inhibition := 100 - percent activity.</obo:IAO_0000115>
    </owl:Class>
    


    <!-- http://www.bioassayontology.org/bao#BAO_0001106 -->

    <owl:Class rdf:about="http://www.bioassayontology.org/bao#BAO_0001106">
        <rdfs:label>50 percent growth inhibition</rdfs:label>
        <rdfs:subClassOf rdf:resource="http://www.bioassayontology.org/bao#BAO_0000096"/>
    </owl:Class>
    


    <!-- http://www.bioassayontology.org/bao#BAO_0001108 -->

    <owl:Class rdf:about="http://www.bioassayontology.org/bao#BAO_0001108">
        <rdfs:label>100 percent growth inhibition</rdfs:label>
        <rdfs:subClassOf rdf:resource="http://www.bioassayontology.org/bao#BAO_0000096"/>
    </owl:Class>
    


    <!-- http://www.bioassayontology.org/bao#BAO_0002006 -->

    <owl:Class rdf:about="http://www.bioassayontology.org/bao#BAO_0002006">
        <rdfs:label>percent apoptotic cells</rdfs:label>
        <rdfs:subClassOf rdf:resource="http://www.bioassayontology.org/bao#BAO_0000006"/>
        <obo:IAO_0000115>The percentage of cells in an assay that show the hallmarks of &apos;programmed cell death&apos; or apoptosis, namely, membrane asymmetry, caspase activation, nuclear fragmentation, etc.</obo:IAO_0000115>
    </owl:Class>
    


    <!-- http://www.bioassayontology.org/bao#BAO_0002040 -->

    <owl:Class rdf:about="http://www.bioassayontology.org/bao#BAO_0002040">
        <rdfs:label>percent mitotic cells</rdfs:label>
        <rdfs:subClassOf rdf:resource="http://www.bioassayontology.org/bao#BAO_0001103"/>
        <obo:IAO_0000115>This represents the percentage of cells in a cell population that are in the M phase of the cell cycle. The cells in this phase can be detected using various markers, one of which is the characteristic phosphorylation of certain proteins that stain positive with MPM2 antibody.</obo:IAO_0000115>
    </owl:Class>
    


    <!-- http://www.bioassayontology.org/bao#BAO_0002042 -->

    <owl:Class rdf:about="http://www.bioassayontology.org/bao#BAO_0002042">
        <rdfs:label>percent interphase cells</rdfs:label>
        <rdfs:subClassOf rdf:resource="http://www.bioassayontology.org/bao#BAO_0001103"/>
        <rdfs:comment>&apos;has marker&apos; some (not (&apos;DEVD-NucView 488&apos; or &apos;LysoTracker Red&apos; or &apos;Hoechst 33342&apos;)) </rdfs:comment>
        <obo:IAO_0000115>This represents the percentage of cells in a cell population that are preparing for cell division and that exist in either G1, S or G2 phases of the cell cycle. This is calculated by subtracting from the total cell number, the number of cells in the M phase, apoptotic and dead cells in an assay plate.</obo:IAO_0000115>
    </owl:Class>
    


    <!-- http://www.bioassayontology.org/bao#BAO_0002044 -->

    <owl:Class rdf:about="http://www.bioassayontology.org/bao#BAO_0002044">
        <rdfs:label>percent DNA replicated cells</rdfs:label>
        <rdfs:subClassOf rdf:resource="http://www.bioassayontology.org/bao#BAO_0001103"/>
        <obo:IAO_0000115>This represents the percentage of cells in a cell population that have undergone the S phase (completed DNA replication) in preparation for mitosis, as indicated by staining positive for EdU.</obo:IAO_0000115>
    </owl:Class>
    


    <!-- http://www.bioassayontology.org/bao#BAO_0002046 -->

    <owl:Class rdf:about="http://www.bioassayontology.org/bao#BAO_0002046">
        <rdfs:label>percent dead cells</rdfs:label>
        <rdfs:subClassOf rdf:resource="http://www.bioassayontology.org/bao#BAO_0000006"/>
        <rdfs:comment>&apos;has marker&apos; some (&apos;Hoechst 33342&apos; and not (&apos;DEVD-NucView 488&apos; or &apos;LysoTracker Red&apos;) ) </rdfs:comment>
        <obo:IAO_0000115>The percentage of cells in an assay that are no longer alive (viable), and show the characteristic features, such as staining with propidium iodide, blurry staining with DAPI, etc.</obo:IAO_0000115>
    </owl:Class>
    


    <!-- http://www.bioassayontology.org/bao#BAO_0002081 -->

    <owl:Class rdf:about="http://www.bioassayontology.org/bao#BAO_0002081">
        <rdfs:label>percent G2 arrested cells</rdfs:label>
        <rdfs:subClassOf rdf:resource="http://www.bioassayontology.org/bao#BAO_0001103"/>
        <obo:IAO_0000115>This represents the percentage of cells in a cell population that have undergone the DNA synthesis in the S phase as indicated by staining positive for EdU, but have not undergone the M phase as they stained negative for MDM2. In other words, these cells were arrested in the G2/M cell cycle check-points after treatment with the respective perturbagen in the assay.</obo:IAO_0000115>
    </owl:Class>
    


    <!-- http://www.bioassayontology.org/bao#BAO_0002082 -->

    <owl:Class rdf:about="http://www.bioassayontology.org/bao#BAO_0002082">
        <rdfs:label>percent non-arrested cells</rdfs:label>
        <rdfs:subClassOf rdf:resource="http://www.bioassayontology.org/bao#BAO_0001103"/>
        <obo:IAO_0000115>This represents the percentage of cells in a cell population that have completed the mitotic cell cycle, and that have stained positive for both S phase (EdU) and M phase (MDM2) markers. In other words, these cells were not arrested in any of the cell cycle check-points after treatment with the respective perturbagen in the assay.</obo:IAO_0000115>
    </owl:Class>
    


    <!-- http://www.bioassayontology.org/bao#BAO_0002114 -->

    <owl:Class rdf:about="http://www.bioassayontology.org/bao#BAO_0002114">
        <rdfs:label>time endpoint</rdfs:label>
        <rdfs:subClassOf rdf:resource="http://www.bioassayontology.org/bao#BAO_0000179"/>
        <obo:IAO_0000115>An endpoint defined by a length in time at which a desired effect or observation occurs.</obo:IAO_0000115>
    </owl:Class>
    


    <!-- http://www.bioassayontology.org/bao#BAO_0002115 -->

    <owl:Class rdf:about="http://www.bioassayontology.org/bao#BAO_0002115">
        <rdfs:label>T1/2</rdfs:label>
        <rdfs:subClassOf rdf:resource="http://www.bioassayontology.org/bao#BAO_0002114"/>
        <obo:IAO_0000115>Half-life of drug is the time taken for the concentration of the drug to decrease by half.</obo:IAO_0000115>
    </owl:Class>
    


    <!-- http://www.bioassayontology.org/bao#BAO_0002116 -->

    <owl:Class rdf:about="http://www.bioassayontology.org/bao#BAO_0002116">
        <rdfs:label>dosage endpoint</rdfs:label>
        <rdfs:subClassOf rdf:resource="http://www.bioassayontology.org/bao#BAO_0000180"/>
        <obo:IAO_0000115>An endpoint defined an effect seen in animals at a particular dosage, typically defined as a ratio of treatment to animal mass (e.g., mg/kg).</obo:IAO_0000115>
    </owl:Class>
    


    <!-- http://www.bioassayontology.org/bao#BAO_0002117 -->

    <owl:Class rdf:about="http://www.bioassayontology.org/bao#BAO_0002117">
        <rdfs:label>LD50</rdfs:label>
        <rdfs:subClassOf rdf:resource="http://www.bioassayontology.org/bao#BAO_0002116"/>
        <obo:IAO_0000118>lethal dose 50%</obo:IAO_0000118>
        <obo:IAO_0000115>The median lethal dose is the dose required to kill (produce lethality) in 50% of tested population.</obo:IAO_0000115>
    </owl:Class>
    


    <!-- http://www.bioassayontology.org/bao#BAO_0002118 -->

    <owl:Class rdf:about="http://www.bioassayontology.org/bao#BAO_0002118">
        <rdfs:label>graphical calculation endpoint</rdfs:label>
        <rdfs:subClassOf rdf:resource="http://www.bioassayontology.org/bao#BAO_0000179"/>
        <obo:IAO_0000115>An endpoint derived from calculus-based analysis of graphical measures.</obo:IAO_0000115>
    </owl:Class>
    


    <!-- http://www.bioassayontology.org/bao#BAO_0002119 -->

    <owl:Class rdf:about="http://www.bioassayontology.org/bao#BAO_0002119">
        <rdfs:label>Cmax</rdfs:label>
        <rdfs:subClassOf rdf:resource="http://www.bioassayontology.org/bao#BAO_0002118"/>
        <obo:IAO_0000115>The maximal concentration of a drug achieved following administration (maximum point of a concentration-time curve).</obo:IAO_0000115>
    </owl:Class>
    


    <!-- http://www.bioassayontology.org/bao#BAO_0002120 -->

    <owl:Class rdf:about="http://www.bioassayontology.org/bao#BAO_0002120">
        <rdfs:label>AUC</rdfs:label>
        <rdfs:subClassOf rdf:resource="http://www.bioassayontology.org/bao#BAO_0002118"/>
        <obo:IAO_0000118>area under curve</obo:IAO_0000118>
        <obo:IAO_0000115>It is the area under the drug concentration-time curve (AUC) following a single dose or at steady state, and is expressed as weight*time/volume.</obo:IAO_0000115>
    </owl:Class>
    


    <!-- http://www.bioassayontology.org/bao#BAO_0002121 -->

    <owl:Class rdf:about="http://www.bioassayontology.org/bao#BAO_0002121">
        <rdfs:label>slope</rdfs:label>
        <rdfs:subClassOf rdf:resource="http://www.bioassayontology.org/bao#BAO_0002118"/>
        <obo:IAO_0000115>Slope is described as the ratio of the change in y-axis divided by the change in x-axis between two points on a line or a curve.

m= y2-y1 / x2-x1</obo:IAO_0000115>
    </owl:Class>
    


    <!-- http://www.bioassayontology.org/bao#BAO_0002122 -->

    <owl:Class rdf:about="http://www.bioassayontology.org/bao#BAO_0002122">
        <rdfs:label>amplification curve calculated endpoint</rdfs:label>
        <rdfs:subClassOf rdf:resource="http://www.bioassayontology.org/bao#BAO_0002118"/>
        <obo:IAO_0000115>Endpoint values derived from an exponential growth curve, such as in a PCR reaction.</obo:IAO_0000115>
    </owl:Class>
    


    <!-- http://www.bioassayontology.org/bao#BAO_0002123 -->

    <owl:Class rdf:about="http://www.bioassayontology.org/bao#BAO_0002123">
        <rdfs:label>Cp</rdfs:label>
        <rdfs:subClassOf rdf:resource="http://www.bioassayontology.org/bao#BAO_0002122"/>
        <obo:IAO_0000115>Crossing point- In an exponential amplification curve (i.e., qPCR amplification) the value in number of amplification cycles at which the signal enters log phase, as determined by the maximal second derivative of the curve.</obo:IAO_0000115>
        <obo:IAO_0000118>crossing point</obo:IAO_0000118>
    </owl:Class>
    


    <!-- http://www.bioassayontology.org/bao#BAO_0002124 -->

    <owl:Class rdf:about="http://www.bioassayontology.org/bao#BAO_0002124">
        <rdfs:label>Cq</rdfs:label>
        <rdfs:subClassOf rdf:resource="http://www.bioassayontology.org/bao#BAO_0002122"/>
        <obo:IAO_0000115>Quantificatoin cycle; general term, whether defined by Cp or Ct, for the value of interest determined from an exponential amplification curve (such as number of cycles in a PCR reaction).</obo:IAO_0000115>
        <obo:IAO_0000118>quantificatoin cycle</obo:IAO_0000118>
    </owl:Class>
    


    <!-- http://www.bioassayontology.org/bao#BAO_0002125 -->

    <owl:Class rdf:about="http://www.bioassayontology.org/bao#BAO_0002125">
        <rdfs:label>Ct</rdfs:label>
        <rdfs:subClassOf rdf:resource="http://www.bioassayontology.org/bao#BAO_0002122"/>
        <obo:IAO_0000115>Crossing threshold; in an exponential amplification curve (i.e., qPCR amplification) the value in number of amplification cycles at which the signal crosses a defined threshold.</obo:IAO_0000115>
        <obo:IAO_0000118>threshold cycle</obo:IAO_0000118>
    </owl:Class>
    


    <!-- http://www.bioassayontology.org/bao#BAO_0002126 -->

    <owl:Class rdf:about="http://www.bioassayontology.org/bao#BAO_0002126">
        <rdfs:label>statistical endpoint</rdfs:label>
        <rdfs:subClassOf rdf:resource="http://www.bioassayontology.org/bao#BAO_0000181"/>
        <obo:IAO_0000115>Endpoint values determined by a statistical measurement of the signal relative to the populations of signals observed.</obo:IAO_0000115>
    </owl:Class>
    


    <!-- http://www.bioassayontology.org/bao#BAO_0002127 -->

    <owl:Class rdf:about="http://www.bioassayontology.org/bao#BAO_0002127">
        <rdfs:label>MAD score</rdfs:label>
        <rdfs:subClassOf rdf:resource="http://www.bioassayontology.org/bao#BAO_0002126"/>
        <obo:IAO_0000115>The number of median absolute deviations outside the median of control or compound wells.</obo:IAO_0000115>
    </owl:Class>
    


    <!-- http://www.bioassayontology.org/bao#BAO_0002128 -->

    <owl:Class rdf:about="http://www.bioassayontology.org/bao#BAO_0002128">
        <rdfs:label>physical property endpoint</rdfs:label>
        <rdfs:subClassOf rdf:resource="http://www.bioassayontology.org/bao#BAO_0000179"/>
        <obo:IAO_0000115>A measurement of an intrinsic property of a molecular entity.</obo:IAO_0000115>
    </owl:Class>
    


    <!-- http://www.bioassayontology.org/bao#BAO_0002129 -->

    <owl:Class rdf:about="http://www.bioassayontology.org/bao#BAO_0002129">
        <rdfs:label>logD</rdfs:label>
        <rdfs:subClassOf rdf:resource="http://www.bioassayontology.org/bao#BAO_0002128"/>
        <obo:IAO_0000115>Logarithm (log10) of the Distribution Coefficient, D, which is defined as the ratio of concentrations  of a small molecule / drug distributed between octanol and water.  LogD refers to the distribution of all forms of a compound between the two immiscible phases at equilibrium. It depends on pH of the aqueous phase, which is buffered to a specific value. A larger logD means the compound / drug is more hydrophobic (greasy) and a lower logD corresponds to better solubility in water.</obo:IAO_0000115>
    </owl:Class>
    


    <!-- http://www.bioassayontology.org/bao#BAO_0002130 -->

    <owl:Class rdf:about="http://www.bioassayontology.org/bao#BAO_0002130">
        <rdfs:label>logP</rdfs:label>
        <rdfs:subClassOf rdf:resource="http://www.bioassayontology.org/bao#BAO_0002128"/>
        <obo:IAO_0000115>Logarithm (log10) of the Partition Coefficient, P, which is defined as ratio of concentrations of a small molecule / drug distributed in octanol and water.  LogP refers to the distribution of un-ionized (neutral species of) compound between the two immiscible phases at equilibrium; the pH is adjusted such that the major microspecies is the un-ionized form. A larger logP means the compound / drug is more hydrophobic (greasy) and a lower logP corresponds to better solubility in water.</obo:IAO_0000115>
    </owl:Class>
    


    <!-- http://www.bioassayontology.org/bao#BAO_0002131 -->

    <owl:Class rdf:about="http://www.bioassayontology.org/bao#BAO_0002131">
        <rdfs:label>pKa</rdfs:label>
        <rdfs:subClassOf rdf:resource="http://www.bioassayontology.org/bao#BAO_0002128"/>
        <obo:IAO_0000115>pKa is the negative log10 of the acid dissociation constant (Ka) of a molecule. Ka is the equilibrium constant for dissociation of the protonated base (acid) into the free base and a proton (hydromium ion).</obo:IAO_0000115>
    </owl:Class>
    


    <!-- http://www.bioassayontology.org/bao#BAO_0002132 -->

    <owl:Class rdf:about="http://www.bioassayontology.org/bao#BAO_0002132">
        <rdfs:label>percent purity</rdfs:label>
        <rdfs:subClassOf rdf:resource="http://www.bioassayontology.org/bao#BAO_0002128"/>
        <obo:IAO_0000115>Percent purity is the ratio of mass of pure compound to the actual mass of the available/vendor supplied compound, multiplied by 100. The majority of compounds and elemental substances are only available with a larger or smaller amount of impurities, which contribute to the mass of the impure compound.</obo:IAO_0000115>
    </owl:Class>
    


    <!-- http://www.bioassayontology.org/bao#BAO_0002133 -->

    <owl:Class rdf:about="http://www.bioassayontology.org/bao#BAO_0002133">
        <rdfs:label>permeability A-B</rdfs:label>
        <rdfs:subClassOf rdf:resource="http://www.bioassayontology.org/bao#BAO_0002808"/>
        <obo:IAO_0000115>This is measured to assess the transport of a drug across the cell monolayer in the apical to basolateral (A-B) direction. Typically, CaCo2 cells are used in the permeability measurements during the ADME phase, which model the intestinal epithelium..</obo:IAO_0000115>
    </owl:Class>
    


    <!-- http://www.bioassayontology.org/bao#BAO_0002134 -->

    <owl:Class rdf:about="http://www.bioassayontology.org/bao#BAO_0002134">
        <rdfs:label>permeability B-A</rdfs:label>
        <rdfs:subClassOf rdf:resource="http://www.bioassayontology.org/bao#BAO_0002808"/>
        <obo:IAO_0000115>This is measured to assess the transport of a drug across the cell monolayer in the basolateral to apical (B-A) direction. Typically, CaCo2 cells are used in the permeability measurements during the ADME phase, which model the intestinal epithelium.</obo:IAO_0000115>
    </owl:Class>
    


    <!-- http://www.bioassayontology.org/bao#BAO_0002135 -->

    <owl:Class rdf:about="http://www.bioassayontology.org/bao#BAO_0002135">
        <rdfs:label>solubility</rdfs:label>
        <rdfs:subClassOf rdf:resource="http://www.bioassayontology.org/bao#BAO_0002128"/>
        <obo:IAO_0000115>The ability of a chemical substance to dissolve in a solid, liquid, or gaseous solvent to form a homogeneous solution. The solubility of a given substance is dependent on the solvent used, as well as on temperature and pressure.</obo:IAO_0000115>
    </owl:Class>
    


    <!-- http://www.bioassayontology.org/bao#BAO_0002136 -->

    <owl:Class rdf:about="http://www.bioassayontology.org/bao#BAO_0002136">
        <rdfs:label>profile endpoint</rdfs:label>
        <rdfs:subClassOf rdf:resource="http://www.bioassayontology.org/bao#BAO_0000179"/>
        <obo:IAO_0000115>An endpoint defined by a set of measurements from a multiparametric assay.  The set of measurements may be aggregated to an overall profile score, weighting each measurment in the profile relative to a desired outcome.</obo:IAO_0000115>
    </owl:Class>
    


    <!-- http://www.bioassayontology.org/bao#BAO_0002137 -->

    <owl:Class rdf:about="http://www.bioassayontology.org/bao#BAO_0002137">
        <rdfs:label>computational profile endpoint</rdfs:label>
        <rdfs:subClassOf rdf:resource="http://www.bioassayontology.org/bao#BAO_0002136"/>
    </owl:Class>
    


    <!-- http://www.bioassayontology.org/bao#BAO_0002138 -->

    <owl:Class rdf:about="http://www.bioassayontology.org/bao#BAO_0002138">
        <rdfs:label>gene-expression profile endpoint</rdfs:label>
        <rdfs:subClassOf rdf:resource="http://www.bioassayontology.org/bao#BAO_0002136"/>
    </owl:Class>
    


    <!-- http://www.bioassayontology.org/bao#BAO_0002139 -->

    <owl:Class rdf:about="http://www.bioassayontology.org/bao#BAO_0002139">
        <rdfs:label>panel-assay profile endpoint</rdfs:label>
        <rdfs:subClassOf rdf:resource="http://www.bioassayontology.org/bao#BAO_0002136"/>
    </owl:Class>
    


    <!-- http://www.bioassayontology.org/bao#BAO_0002144 -->

    <owl:Class rdf:about="http://www.bioassayontology.org/bao#BAO_0002144">
        <rdfs:label>IC90</rdfs:label>
        <rdfs:subClassOf rdf:resource="http://www.bioassayontology.org/bao#BAO_0002162"/>
        <obo:IAO_0000115>The effective concentration of an inhibitor, which produces 90% of the maximum possible response for that inhibitor.</obo:IAO_0000115>
    </owl:Class>
    


    <!-- http://www.bioassayontology.org/bao#BAO_0002145 -->

    <owl:Class rdf:about="http://www.bioassayontology.org/bao#BAO_0002145">
        <rdfs:label>LC50</rdfs:label>
        <rdfs:subClassOf rdf:resource="http://www.bioassayontology.org/bao#BAO_0002162"/>
        <obo:IAO_0000115>It is 50% lethal concentration (the concentration that kills 50% of treated cells).</obo:IAO_0000115>
    </owl:Class>
    


    <!-- http://www.bioassayontology.org/bao#BAO_0002146 -->

    <owl:Class rdf:about="http://www.bioassayontology.org/bao#BAO_0002146">
        <rdfs:label>MIC</rdfs:label>
        <rdfs:subClassOf rdf:resource="http://www.bioassayontology.org/bao#BAO_0002162"/>
        <obo:IAO_0000115>The lowest concentration of an inhibitor (antimicrobial agent) required to inhibit the growth of a microorganism.</obo:IAO_0000115>
        <obo:IAO_0000118>minimum inhibitory concentration</obo:IAO_0000118>
    </owl:Class>
    


    <!-- http://www.bioassayontology.org/bao#BAO_0002147 -->

    <owl:Class rdf:about="http://www.bioassayontology.org/bao#BAO_0002147">
        <rdfs:label>percent bound</rdfs:label>
        <rdfs:subClassOf rdf:resource="http://www.bioassayontology.org/bao#BAO_0000082"/>
        <obo:IAO_0000115>It is a measure of the amount of radioligand that binds to its receptor in a competitive binding assay. It is the ratio of the bound to the total bound, where bound refers to the reading obtained from a binding reaction involving radioligand, receptor and a cold competitor ligand, while total bound is the reading obtained in the absence of any added competitor.</obo:IAO_0000115>
    </owl:Class>
    


    <!-- http://www.bioassayontology.org/bao#BAO_0002148 -->

    <owl:Class rdf:about="http://www.bioassayontology.org/bao#BAO_0002148">
        <rdfs:label>percent recovery</rdfs:label>
        <rdfs:subClassOf rdf:resource="http://www.bioassayontology.org/bao#BAO_0000082"/>
        <obo:IAO_0000115>In a purification assay, percent recovery is the ratio of mass of the entity obtained after the affinity purification to the mass of the unpurified entity originally added in the assay, multiplied by 100.</obo:IAO_0000115>
    </owl:Class>
    


    <!-- http://www.bioassayontology.org/bao#BAO_0002152 -->

    <owl:Class rdf:about="http://www.bioassayontology.org/bao#BAO_0002152">
        <rdfs:label>signal decrease corresponding to activation</rdfs:label>
        <rdfs:subClassOf rdf:resource="http://www.bioassayontology.org/bao#BAO_0000519"/>
        <obo:IAO_0000115>Increase in perturbation (reported by the endpoint mode of action, activation) is correlated to decrease in signal.</obo:IAO_0000115>
    </owl:Class>
    


    <!-- http://www.bioassayontology.org/bao#BAO_0002153 -->

    <owl:Class rdf:about="http://www.bioassayontology.org/bao#BAO_0002153">
        <rdfs:label>signal increase corresponding to inhibition</rdfs:label>
        <rdfs:subClassOf rdf:resource="http://www.bioassayontology.org/bao#BAO_0000519"/>
        <obo:IAO_0000115>Increase in perturbation (reported by the endpoint mode of action, inhibition) is correlated to increase in signal.</obo:IAO_0000115>
    </owl:Class>
    


    <!-- http://www.bioassayontology.org/bao#BAO_0002162 -->

    <owl:Class rdf:about="http://www.bioassayontology.org/bao#BAO_0002162">
        <rdfs:label>concentration response endpoint</rdfs:label>
        <rdfs:subClassOf rdf:resource="http://www.bioassayontology.org/bao#BAO_0000180"/>
    </owl:Class>
    


    <!-- http://www.bioassayontology.org/bao#BAO_0002583 -->

    <owl:Class rdf:about="http://www.bioassayontology.org/bao#BAO_0002583">
        <rdfs:label>pEC50</rdfs:label>
        <rdfs:subClassOf rdf:resource="http://www.bioassayontology.org/bao#BAO_0000188"/>
        <obo:IAO_0000115>pEC50 is -logEC50, where EC50 is the effective concentration of an agonist, which produces 50% of the maximum possible response for that agonist.</obo:IAO_0000115>
        <obo:IAO_0000118>-log EC50</obo:IAO_0000118>
    </owl:Class>
    


    <!-- http://www.bioassayontology.org/bao#BAO_0002667 -->

    <owl:Class rdf:about="http://www.bioassayontology.org/bao#BAO_0002667">
        <rdfs:label>90 percent inhibition</rdfs:label>
        <rdfs:subClassOf rdf:resource="http://www.bioassayontology.org/bao#BAO_0000201"/>
        <obo:IAO_0000118>90% inhibition</obo:IAO_0000118>
        <obo:IAO_0000115>90% reduction of a predefined stimulus. Unit of Measure is always % when normalized to the dynamic range of the assay.</obo:IAO_0000115>
    </owl:Class>
    


    <!-- http://www.bioassayontology.org/bao#BAO_0002752 -->

    <owl:Class rdf:about="http://www.bioassayontology.org/bao#BAO_0002752">
        <rdfs:label>measured concentration</rdfs:label>
        <rdfs:subClassOf rdf:resource="http://www.bioassayontology.org/bao#BAO_0000180"/>
        <obo:IAO_0000115>Measured / detected concentration of the perturbagen / compound in the assay or a subsystem (locally) in the assay. For example measured absolute concentration in the brain. This is in contrast to screening concentration, which is the (final assumed) concentration of a compound added to the assay.</obo:IAO_0000115>
    </owl:Class>
    


    <!-- http://www.bioassayontology.org/bao#BAO_0002758 -->

    <owl:Class rdf:about="http://www.bioassayontology.org/bao#BAO_0002758">
        <rdfs:label xml:lang="en">volume endpoint</rdfs:label>
        <rdfs:subClassOf rdf:resource="http://www.bioassayontology.org/bao#BAO_0000179"/>
    </owl:Class>
    


    <!-- http://www.bioassayontology.org/bao#BAO_0002759 -->

    <owl:Class rdf:about="http://www.bioassayontology.org/bao#BAO_0002759">
        <rdfs:label xml:lang="en">CL</rdfs:label>
        <rdfs:subClassOf rdf:resource="http://www.bioassayontology.org/bao#BAO_0002758"/>
        <obo:IAO_0000115>Clearance is the volume of plasma from which the drug is completely removed per unit time, or, alternatively, the volume of plasma that would have to lose all of the drug that it contains within a unit of time to account for an observed rate of drug elimination.</obo:IAO_0000115>
        <obo:IAO_0000118>Drug clearance</obo:IAO_0000118>
    </owl:Class>
    


    <!-- http://www.bioassayontology.org/bao#BAO_0002766 -->

    <owl:Class rdf:about="http://www.bioassayontology.org/bao#BAO_0002766">
        <rdfs:label xml:lang="en">T1/2(in vivo)</rdfs:label>
        <rdfs:subClassOf rdf:resource="http://www.bioassayontology.org/bao#BAO_0002115"/>
        <obo:IAO_0000115>The time taken for the concentration of the drug in a particular tissue or blood plasma to decrease by half.</obo:IAO_0000115>
    </owl:Class>
    


    <!-- http://www.bioassayontology.org/bao#BAO_0002768 -->

    <owl:Class rdf:about="http://www.bioassayontology.org/bao#BAO_0002768">
        <rdfs:label xml:lang="en">T1/2(in vitro)</rdfs:label>
        <rdfs:subClassOf rdf:resource="http://www.bioassayontology.org/bao#BAO_0002115"/>
        <obo:IAO_0000115>The time taken for the concentration of the drug in an in-vitro system (e.g., liver microsomes) to decrease by half.</obo:IAO_0000115>
    </owl:Class>
    


    <!-- http://www.bioassayontology.org/bao#BAO_0002771 -->

    <owl:Class rdf:about="http://www.bioassayontology.org/bao#BAO_0002771">
        <rdfs:label xml:lang="en">AUC(oral)</rdfs:label>
        <rdfs:subClassOf rdf:resource="http://www.bioassayontology.org/bao#BAO_0002120"/>
        <obo:IAO_0000115>The area under the drug concentration-time curve following an oral dose.</obo:IAO_0000115>
    </owl:Class>
    


    <!-- http://www.bioassayontology.org/bao#BAO_0002772 -->

    <owl:Class rdf:about="http://www.bioassayontology.org/bao#BAO_0002772">
        <rdfs:label xml:lang="en">AUC(iv)</rdfs:label>
        <rdfs:subClassOf rdf:resource="http://www.bioassayontology.org/bao#BAO_0002120"/>
        <obo:IAO_0000115>The area under the drug concentration-time curve following an intravenous dose.</obo:IAO_0000115>
    </owl:Class>
    


    <!-- http://www.bioassayontology.org/bao#BAO_0002773 -->

    <owl:Class rdf:about="http://www.bioassayontology.org/bao#BAO_0002773">
        <rdfs:label xml:lang="en">CL(renal)</rdfs:label>
        <rdfs:subClassOf rdf:resource="http://www.bioassayontology.org/bao#BAO_0002759"/>
        <obo:IAO_0000115>Clearance of the drug due to renal excretion.</obo:IAO_0000115>
    </owl:Class>
    


    <!-- http://www.bioassayontology.org/bao#BAO_0002774 -->

    <owl:Class rdf:about="http://www.bioassayontology.org/bao#BAO_0002774">
        <rdfs:label xml:lang="en">CL(hepatic)</rdfs:label>
        <rdfs:subClassOf rdf:resource="http://www.bioassayontology.org/bao#BAO_0002759"/>
        <obo:IAO_0000115>Clearance of the drug due to hepatic enzyme activity and biliary excretion.</obo:IAO_0000115>
    </owl:Class>
    


    <!-- http://www.bioassayontology.org/bao#BAO_0002775 -->

    <owl:Class rdf:about="http://www.bioassayontology.org/bao#BAO_0002775">
        <rdfs:label xml:lang="en">aqueous solubility</rdfs:label>
        <rdfs:subClassOf rdf:resource="http://www.bioassayontology.org/bao#BAO_0002135"/>
        <obo:IAO_0000115>The ability of a chemical substance to dissolve in water.</obo:IAO_0000115>
    </owl:Class>
    


    <!-- http://www.bioassayontology.org/bao#BAO_0002801 -->

    <owl:Class rdf:about="http://www.bioassayontology.org/bao#BAO_0002801">
        <rdfs:label xml:lang="en">fold increase</rdfs:label>
        <rdfs:subClassOf rdf:resource="http://www.bioassayontology.org/bao#BAO_0000193"/>
    </owl:Class>
    


    <!-- http://www.bioassayontology.org/bao#BAO_0002802 -->

    <owl:Class rdf:about="http://www.bioassayontology.org/bao#BAO_0002802">
        <rdfs:label xml:lang="en">fold decrease</rdfs:label>
        <rdfs:subClassOf rdf:resource="http://www.bioassayontology.org/bao#BAO_0000193"/>
    </owl:Class>
    


    <!-- http://www.bioassayontology.org/bao#BAO_0002807 -->

    <owl:Class rdf:about="http://www.bioassayontology.org/bao#BAO_0002807">
        <rdfs:label xml:lang="en">percent mitotic arrested cells</rdfs:label>
        <rdfs:subClassOf rdf:resource="http://www.bioassayontology.org/bao#BAO_0001103"/>
    </owl:Class>
    


    <!-- http://www.bioassayontology.org/bao#BAO_0002808 -->

    <owl:Class rdf:about="http://www.bioassayontology.org/bao#BAO_0002808">
        <rdfs:label xml:lang="en">permeability</rdfs:label>
        <rdfs:subClassOf rdf:resource="http://www.bioassayontology.org/bao#BAO_0002128"/>
    </owl:Class>
    


    <!-- http://www.bioassayontology.org/bao#BAO_0002809 -->

    <owl:Class rdf:about="http://www.bioassayontology.org/bao#BAO_0002809">
        <rdfs:label xml:lang="en">Ka</rdfs:label>
        <rdfs:subClassOf rdf:resource="http://www.bioassayontology.org/bao#BAO_0000587"/>
        <rdfs:subClassOf rdf:resource="http://www.bioassayontology.org/bao#BAO_0002162"/>
    </owl:Class>
    


    <!-- http://www.bioassayontology.org/bao#BAO_0002862 -->

    <owl:Class rdf:about="http://www.bioassayontology.org/bao#BAO_0002862">
        <rdfs:label xml:lang="en">EC 5 hour</rdfs:label>
        <rdfs:subClassOf rdf:resource="http://www.bioassayontology.org/bao#BAO_0002162"/>
        <obo:IAO_0000115>The concentration of compound that elicits an extension of circadian period length by 5 hours.</obo:IAO_0000115>
    </owl:Class>
    


    <!-- http://www.bioassayontology.org/bao#BAO_0002877 -->

    <owl:Class rdf:about="http://www.bioassayontology.org/bao#BAO_0002877">
        <rdfs:label xml:lang="en">AC1000 absolute</rdfs:label>
        <rdfs:subClassOf rdf:resource="http://www.bioassayontology.org/bao#BAO_0002162"/>
        <obo:IAO_0000115>The compound concentration at which the fitted curve passes activity threshold 1000.</obo:IAO_0000115>
    </owl:Class>
    


    <!-- http://www.bioassayontology.org/bao#BAO_0002878 -->

    <owl:Class rdf:about="http://www.bioassayontology.org/bao#BAO_0002878">
        <rdfs:label xml:lang="en">AC10 absolute</rdfs:label>
        <rdfs:subClassOf rdf:resource="http://www.bioassayontology.org/bao#BAO_0002162"/>
        <obo:IAO_0000115>The compound concentration at which the fitted curve passes activity threshold 10.</obo:IAO_0000115>
    </owl:Class>
    


    <!-- http://www.bioassayontology.org/bao#BAO_0002879 -->

    <owl:Class rdf:about="http://www.bioassayontology.org/bao#BAO_0002879">
        <rdfs:label xml:lang="en">AC26 absolute</rdfs:label>
        <rdfs:subClassOf rdf:resource="http://www.bioassayontology.org/bao#BAO_0002162"/>
        <obo:IAO_0000115>The compound concentration at which the fitted curve passes activity threshold 26.</obo:IAO_0000115>
    </owl:Class>
    


    <!-- http://www.bioassayontology.org/bao#BAO_0002880 -->

    <owl:Class rdf:about="http://www.bioassayontology.org/bao#BAO_0002880">
        <rdfs:label xml:lang="en">AC35 absolute</rdfs:label>
        <rdfs:subClassOf rdf:resource="http://www.bioassayontology.org/bao#BAO_0002162"/>
        <obo:IAO_0000115>The compound concentration at which the fitted curve passes activity threshold 35.</obo:IAO_0000115>
    </owl:Class>
    


    <!-- http://www.bioassayontology.org/bao#BAO_0002881 -->

    <owl:Class rdf:about="http://www.bioassayontology.org/bao#BAO_0002881">
        <rdfs:label xml:lang="en">AC40 absolute</rdfs:label>
        <rdfs:subClassOf rdf:resource="http://www.bioassayontology.org/bao#BAO_0002162"/>
        <obo:IAO_0000115>The compound concentration at which the fitted curve passes activity threshold 40.</obo:IAO_0000115>
    </owl:Class>
    


    <!-- http://www.bioassayontology.org/bao#BAO_0002882 -->

    <owl:Class rdf:about="http://www.bioassayontology.org/bao#BAO_0002882">
        <rdfs:label xml:lang="en">AC500 absolute</rdfs:label>
        <rdfs:subClassOf rdf:resource="http://www.bioassayontology.org/bao#BAO_0002162"/>
        <obo:IAO_0000115>The compound concentration at which the fitted curve passes activity threshold 500.</obo:IAO_0000115>
    </owl:Class>
    


    <!-- http://www.bioassayontology.org/bao#BAO_0002883 -->

    <owl:Class rdf:about="http://www.bioassayontology.org/bao#BAO_0002883">
        <rdfs:label xml:lang="en">ECMax</rdfs:label>
        <rdfs:subClassOf rdf:resource="http://www.bioassayontology.org/bao#BAO_0002162"/>
        <obo:IAO_0000115>The compound concentration whereupon perceived activity reaches the maximum value observed (with a positive control).</obo:IAO_0000115>
    </owl:Class>
    


    <!-- http://www.bioassayontology.org/bao#BAO_0002884 -->

    <owl:Class rdf:about="http://www.bioassayontology.org/bao#BAO_0002884">
        <rdfs:label xml:lang="en">ECMax_Tm</rdfs:label>
        <rdfs:subClassOf rdf:resource="http://www.bioassayontology.org/bao#BAO_0002883"/>
        <obo:IAO_0000115>The compound concentration whereupon perceived activity (change in Tm) reaches the maximum value observed (with a positive control).</obo:IAO_0000115>
    </owl:Class>
    


    <!-- http://www.bioassayontology.org/bao#BAO_0002885 -->

    <owl:Class rdf:about="http://www.bioassayontology.org/bao#BAO_0002885">
        <rdfs:label xml:lang="en">ECMax_Agonist</rdfs:label>
        <rdfs:subClassOf rdf:resource="http://www.bioassayontology.org/bao#BAO_0002883"/>
        <obo:IAO_0000115>The agonist concentration whereupon perceived activity reaches the maximum value observed (with a positive control).</obo:IAO_0000115>
    </owl:Class>
    


    <!-- http://www.bioassayontology.org/bao#BAO_0002886 -->

    <owl:Class rdf:about="http://www.bioassayontology.org/bao#BAO_0002886">
        <rdfs:label xml:lang="en">ECMax_fold increase</rdfs:label>
        <rdfs:subClassOf rdf:resource="http://www.bioassayontology.org/bao#BAO_0002883"/>
        <obo:IAO_0000115>The compound concentration whereupon perceived activity (fold increase) reaches the maximum value observed (with a positive control).</obo:IAO_0000115>
    </owl:Class>
    


    <!-- http://www.bioassayontology.org/bao#BAO_0002887 -->

    <owl:Class rdf:about="http://www.bioassayontology.org/bao#BAO_0002887">
        <rdfs:label xml:lang="en">ECMax_percent inhibition</rdfs:label>
        <rdfs:subClassOf rdf:resource="http://www.bioassayontology.org/bao#BAO_0002883"/>
        <obo:IAO_0000115>The compound concentration whereupon perceived activity (percent inhibition) reaches the maximum value observed (with a positive control).</obo:IAO_0000115>
    </owl:Class>
    


    <!-- http://www.bioassayontology.org/bao#BAO_0002902 -->

    <owl:Class rdf:about="http://www.bioassayontology.org/bao#BAO_0002902">
        <rdfs:label xml:lang="en">agonism</rdfs:label>
        <rdfs:subClassOf rdf:resource="http://www.bioassayontology.org/bao#BAO_0000084"/>
    </owl:Class>
    


    <!-- http://www.bioassayontology.org/bao#BAO_0002903 -->

    <owl:Class rdf:about="http://www.bioassayontology.org/bao#BAO_0002903">
        <rdfs:label xml:lang="en">antagonism</rdfs:label>
        <rdfs:subClassOf rdf:resource="http://www.bioassayontology.org/bao#BAO_0000084"/>
    </owl:Class>
    


    <!-- http://www.bioassayontology.org/bao#BAO_0002905 -->

    <owl:Class rdf:about="http://www.bioassayontology.org/bao#BAO_0002905">
        <rdfs:label xml:lang="en">allosteric inhibition</rdfs:label>
        <rdfs:subClassOf rdf:resource="http://www.bioassayontology.org/bao#BAO_0000091"/>
    </owl:Class>
    


    <!-- http://www.bioassayontology.org/bao#BAO_0002906 -->

    <owl:Class rdf:about="http://www.bioassayontology.org/bao#BAO_0002906">
        <rdfs:label xml:lang="en">partial activation</rdfs:label>
        <rdfs:subClassOf rdf:resource="http://www.bioassayontology.org/bao#BAO_0000087"/>
    </owl:Class>
    


    <!-- http://www.bioassayontology.org/bao#BAO_0002907 -->

    <owl:Class rdf:about="http://www.bioassayontology.org/bao#BAO_0002907">
        <rdfs:label xml:lang="en">allosteric activation</rdfs:label>
        <rdfs:subClassOf rdf:resource="http://www.bioassayontology.org/bao#BAO_0000087"/>
        <obo:IAO_0000115>Small molecule that can bind to sites other than the receptor active site and affect activity of the receptor.</obo:IAO_0000115>
    </owl:Class>
    


    <!-- http://www.bioassayontology.org/bao#BAO_0002909 -->

    <owl:Class rdf:about="http://www.bioassayontology.org/bao#BAO_0002909">
        <rdfs:label xml:lang="en">modulation</rdfs:label>
        <rdfs:subClassOf rdf:resource="http://www.bioassayontology.org/bao#BAO_0000084"/>
    </owl:Class>
    


    <!-- http://www.bioassayontology.org/bao#BAO_0002910 -->

    <owl:Class rdf:about="http://www.bioassayontology.org/bao#BAO_0002910">
        <rdfs:label xml:lang="en">allosteric agonsim</rdfs:label>
        <rdfs:subClassOf rdf:resource="http://www.bioassayontology.org/bao#BAO_0002902"/>
    </owl:Class>
    


    <!-- http://www.bioassayontology.org/bao#BAO_0002911 -->

    <owl:Class rdf:about="http://www.bioassayontology.org/bao#BAO_0002911">
        <rdfs:label xml:lang="en">partial agonism</rdfs:label>
        <rdfs:subClassOf rdf:resource="http://www.bioassayontology.org/bao#BAO_0002902"/>
    </owl:Class>
    


    <!-- http://www.bioassayontology.org/bao#BAO_0002912 -->

    <owl:Class rdf:about="http://www.bioassayontology.org/bao#BAO_0002912">
        <rdfs:label xml:lang="en">full agonsim</rdfs:label>
        <rdfs:subClassOf rdf:resource="http://www.bioassayontology.org/bao#BAO_0002902"/>
    </owl:Class>
    


    <!-- http://www.bioassayontology.org/bao#BAO_0002913 -->

    <owl:Class rdf:about="http://www.bioassayontology.org/bao#BAO_0002913">
        <rdfs:label xml:lang="en">inverse agonism</rdfs:label>
        <rdfs:subClassOf rdf:resource="http://www.bioassayontology.org/bao#BAO_0002902"/>
    </owl:Class>
    


    <!-- http://www.bioassayontology.org/bao#BAO_0002914 -->

    <owl:Class rdf:about="http://www.bioassayontology.org/bao#BAO_0002914">
        <rdfs:label xml:lang="en">full activation</rdfs:label>
        <rdfs:subClassOf rdf:resource="http://www.bioassayontology.org/bao#BAO_0000087"/>
    </owl:Class>
    


    <!-- http://www.bioassayontology.org/bao#BAO_0003035 -->

    <owl:Class rdf:about="http://www.bioassayontology.org/bao#BAO_0003035">
        <rdfs:label xml:lang="en">MIC50</rdfs:label>
        <rdfs:subClassOf rdf:resource="http://www.bioassayontology.org/bao#BAO_0002162"/>
        <obo:IAO_0000115>The lowest concentration of an antimicrobial agent required to inhibit the growth of 50% of organisms.</obo:IAO_0000115>
    </owl:Class>
    


    <!-- http://www.bioassayontology.org/bao#BAO_0003036 -->

    <owl:Class rdf:about="http://www.bioassayontology.org/bao#BAO_0003036">
        <rdfs:label xml:lang="en">ED50</rdfs:label>
        <rdfs:subClassOf rdf:resource="http://www.bioassayontology.org/bao#BAO_0002116"/>
        <obo:IAO_0000115>It is the dose that produces an effect in 50% of the tested population, or the dose required to produce half-maximal response.</obo:IAO_0000115>
    </owl:Class>
    


    <!-- http://www.bioassayontology.org/bao#BAO_0003037 -->

    <owl:Class rdf:about="http://www.bioassayontology.org/bao#BAO_0003037">
        <rdfs:label xml:lang="en">Tmax</rdfs:label>
        <rdfs:subClassOf rdf:resource="http://www.bioassayontology.org/bao#BAO_0002114"/>
        <obo:IAO_0000115>The time required for a drug to reach maximum concentration in plasma (Cmax) following administration.</obo:IAO_0000115>
    </owl:Class>
    


    <!-- http://www.bioassayontology.org/bao#BAO_0003038 -->

    <owl:Class rdf:about="http://www.bioassayontology.org/bao#BAO_0003038">
        <rdfs:label xml:lang="en">pA2</rdfs:label>
        <rdfs:subClassOf rdf:resource="http://www.bioassayontology.org/bao#BAO_0002162"/>
        <obo:IAO_0000115>The negative logarithm (log10) of the molar concentration of antagonist which requires the agonist concentration to be doubled in order to achieve the original response.</obo:IAO_0000115>
    </owl:Class>
    


    <!-- http://www.bioassayontology.org/bao#BAO_0003039 -->

    <owl:Class rdf:about="http://www.bioassayontology.org/bao#BAO_0003039">
        <rdfs:label xml:lang="en">IZ</rdfs:label>
        <rdfs:subClassOf rdf:resource="http://www.bioassayontology.org/bao#BAO_0002118"/>
        <obo:IAO_0000115>In the disk diffusion susceptibility  test, the zone of inhibition is the clear area surrounding an antimicrobial disk where bacterial growth is inhibited, usually measured as a diameter. The diameter  of  the  zone  of  inhibition  is  proportional  to  the  susceptibility  of  the  organism tested.</obo:IAO_0000115>
        <obo:IAO_0000118>Inhibition zone</obo:IAO_0000118>
    </owl:Class>
    


    <!-- http://www.bioassayontology.org/bao#BAO_0003040 -->

    <owl:Class rdf:about="http://www.bioassayontology.org/bao#BAO_0003040">
        <rdfs:label xml:lang="en">Vd</rdfs:label>
        <rdfs:subClassOf rdf:resource="http://www.bioassayontology.org/bao#BAO_0002758"/>
        <obo:IAO_0000118>Volume of distribution</obo:IAO_0000118>
        <obo:IAO_0000115>Volume of Distribution is defined as the theoretical volume in which the total drug administered would need to be distributed to produce the concentration that is observed in plasma. Measured as the total amount of drug in the body divided by the concentration of drug in the plasma.</obo:IAO_0000115>
    </owl:Class>
    


    <!-- http://www.bioassayontology.org/bao#BAO_0003041 -->

    <owl:Class rdf:about="http://www.bioassayontology.org/bao#BAO_0003041">
        <rdfs:label xml:lang="en">Vdss</rdfs:label>
        <rdfs:subClassOf rdf:resource="http://www.bioassayontology.org/bao#BAO_0002758"/>
        <obo:IAO_0000118>Volume of distribution at steady state</obo:IAO_0000118>
        <obo:IAO_0000115>The theoretical volume in which the total drug administered would need to be distributed to produce the concentration that is observed in plasma at steady state i.e when the rate of change of amount of drug in the body is zero. VdSS is proportional to the amount of drug in the body versus the plasma concentration of the drug at steady state (pseudo-equilibrium).</obo:IAO_0000115>
    </owl:Class>
    


    <!-- http://www.bioassayontology.org/bao#BAO_0003042 -->

    <owl:Class rdf:about="http://www.bioassayontology.org/bao#BAO_0003042">
        <rdfs:label xml:lang="en">F</rdfs:label>
        <rdfs:subClassOf rdf:resource="http://www.bioassayontology.org/bao#BAO_0002118"/>
        <obo:IAO_0000115>Bioavailability is a subcategory of absorption and is the fraction (or %) of unchanged drug that reaches the systemic circulation, thereby accessing the site of action. It is usually determined as the ratio of AUC(oral)/AUC(iv).</obo:IAO_0000115>
        <obo:IAO_0000118>Bioavailability</obo:IAO_0000118>
        <obo:IAO_0000118>BA</obo:IAO_0000118>
    </owl:Class>
    


    <!-- http://www.bioassayontology.org/bao#BAO_0003115 -->

    <owl:Class rdf:about="http://www.bioassayontology.org/bao#BAO_0003115">
        <rdfs:label xml:lang="en">assay endpoint component</rdfs:label>
        <rdfs:label>assay result component</rdfs:label>
    </owl:Class>
    


    <!-- http://www.bioassayontology.org/bao#BAO_0080001 -->

    <owl:Class rdf:about="http://www.bioassayontology.org/bao#BAO_0080001">
        <rdfs:label xml:lang="en">IC20</rdfs:label>
        <rdfs:subClassOf rdf:resource="http://www.bioassayontology.org/bao#BAO_0002162"/>
        <obo:IAO_0000115>The effective concentration of an inhibitor, which produces 20% of the maximum possible response for that inhibitor.</obo:IAO_0000115>
    </owl:Class>
    


    <!-- http://www.bioassayontology.org/bao#BAO_0080002 -->

    <owl:Class rdf:about="http://www.bioassayontology.org/bao#BAO_0080002">
        <rdfs:label xml:lang="en">IC25</rdfs:label>
        <rdfs:subClassOf rdf:resource="http://www.bioassayontology.org/bao#BAO_0002162"/>
        <obo:IAO_0000115>The effective concentration of an inhibitor, which produces 25% of the maximum possible response for that inhibitor.</obo:IAO_0000115>
    </owl:Class>
    


    <!-- http://www.bioassayontology.org/bao#BAO_0080003 -->

    <owl:Class rdf:about="http://www.bioassayontology.org/bao#BAO_0080003">
        <rdfs:label xml:lang="en">IC30</rdfs:label>
        <rdfs:subClassOf rdf:resource="http://www.bioassayontology.org/bao#BAO_0002162"/>
        <obo:IAO_0000115>The effective concentration of an inhibitor, which produces 30% of the maximum possible response for that inhibitor.</obo:IAO_0000115>
    </owl:Class>
    


    <!-- http://www.w3.org/2002/07/owl#Thing -->

    <owl:Class rdf:about="&owl;Thing"/>
</rdf:RDF>


<!-- Generated by the OWL API (version 3.2.5.1928) http://owlapi.sourceforge.net -->
