# Supplementary material for: Evolving BioAssay Ontology (BAO): modularization, integration and applications
Source: J Biomed Semantics. 2014 Jun 3;5(Suppl 1):S5. doi: 10.1186/2041-1480-5-S1-S5 (PMC4108877; doi:10.1186/2041-1480-5-S1-S5)
Supplement: Additional file 1 — BAO 2.x build 2866. BAO version 2.x (build 2866) is a collection of OWL files that describe our domain of discourse. These files are serialized in OWL XML file format. In order to view and perform reasoning of BAO, we recommend of using a standard OWL editor that support SROIQ(D) DL constructs, such as, Protégé-4.3 open source ontology editor and knowledgebase framework (http://protege.stanford.edu). In addition, up-to-date BAO releases are freely available from the BioAssay Ontology (BAO) project website (http://bioassayontology.org/wp/bao) and the NCBO BioPortal. [file 2041-1480-5-S1-S5-S1.zip › vocabulary/bao_vocabulary_instrument.owl]

<?xml version="1.0"?>


<!DOCTYPE rdf:RDF [
    <!ENTITY owl "http://www.w3.org/2002/07/owl#" >
    <!ENTITY obo "http://purl.obolibrary.org/obo/" >
    <!ENTITY dc "http://purl.org/dc/elements/1.1/" >
    <!ENTITY xsd "http://www.w3.org/2001/XMLSchema#" >
    <!ENTITY rdfs "http://www.w3.org/2000/01/rdf-schema#" >
    <!ENTITY rdf "http://www.w3.org/1999/02/22-rdf-syntax-ns#" >
]>


<rdf:RDF xmlns="http://www.bioassayontology.org/bao/bao_vocabulary_instrument.owl#"
     xml:base="http://www.bioassayontology.org/bao/bao_vocabulary_instrument.owl"
     xmlns:dc="http://purl.org/dc/elements/1.1/"
     xmlns:obo="http://purl.obolibrary.org/obo/"
     xmlns:rdfs="http://www.w3.org/2000/01/rdf-schema#"
     xmlns:owl="http://www.w3.org/2002/07/owl#"
     xmlns:xsd="http://www.w3.org/2001/XMLSchema#"
     xmlns:rdf="http://www.w3.org/1999/02/22-rdf-syntax-ns#">
    <owl:Ontology rdf:about="http://www.bioassayontology.org/bao/bao_vocabulary_instrument.owl">
        <rdfs:label>bioassay ontology</rdfs:label>
        <owl:versionInfo>2.1</owl:versionInfo>
        <dc:date>05/09/2013</dc:date>
        <rdfs:comment xml:lang="med.miami.edu">There is a one-to-one correspondance with rdf:label value and concept descriptions. Concept description starts with the prefix BAO_. 

contact: Stephan Schurer: sschurer</rdfs:comment>
        <dc:relation>Uma Vempati, Hande Küçük, Ubbo Visser, Saminda Abeyruwan, Kunie Sakurai, Vance Lemmon, Stephan Schurer*</dc:relation>
        <dc:license rdf:resource="http://creativecommons.org/licenses/by/3.0/"/>
        <owl:imports rdf:resource="http://www.bioassayontology.org/bao/bao_metadata.owl"/>
    </owl:Ontology>
    


    <!-- 
    ///////////////////////////////////////////////////////////////////////////////////////
    //
    // Annotation properties
    //
    ///////////////////////////////////////////////////////////////////////////////////////
     -->

    


    <!-- 
    ///////////////////////////////////////////////////////////////////////////////////////
    //
    // Datatypes
    //
    ///////////////////////////////////////////////////////////////////////////////////////
     -->

    


    <!-- 
    ///////////////////////////////////////////////////////////////////////////////////////
    //
    // Object Properties
    //
    ///////////////////////////////////////////////////////////////////////////////////////
     -->

    


    <!-- http://www.w3.org/2002/07/owl#topObjectProperty -->

    <owl:ObjectProperty rdf:about="&owl;topObjectProperty"/>
    


    <!-- 
    ///////////////////////////////////////////////////////////////////////////////////////
    //
    // Data properties
    //
    ///////////////////////////////////////////////////////////////////////////////////////
     -->

    


    <!-- http://www.w3.org/2002/07/owl#topDataProperty -->

    <owl:DatatypeProperty rdf:about="&owl;topDataProperty"/>
    


    <!-- 
    ///////////////////////////////////////////////////////////////////////////////////////
    //
    // Classes
    //
    ///////////////////////////////////////////////////////////////////////////////////////
     -->

    


    <!-- http://www.bioassayontology.org/bao#BAO_0000691 -->

    <owl:Class rdf:about="http://www.bioassayontology.org/bao#BAO_0000691">
        <rdfs:label>ViewLux ultraHTS Microplate Imager</rdfs:label>
        <rdfs:subClassOf rdf:resource="http://www.bioassayontology.org/bao#BAO_0000697"/>
    </owl:Class>
    


    <!-- http://www.bioassayontology.org/bao#BAO_0000692 -->

    <owl:Class rdf:about="http://www.bioassayontology.org/bao#BAO_0000692">
        <rdfs:label>Infinite F200</rdfs:label>
        <rdfs:subClassOf rdf:resource="http://www.bioassayontology.org/bao#BAO_0000697"/>
        <obo:IAO_0000115>Tecan Infinite F200 is a multifunctional microplate filter-based reader with injector option, that provides high performance for the vast majority of microplate applications and research. It has been designed as a general purpose laboratory instrument for professional use, supporting common 6 to 384-well microplates. (Manufacturer description)</obo:IAO_0000115>
    </owl:Class>
    


    <!-- http://www.bioassayontology.org/bao#BAO_0000697 -->

    <owl:Class rdf:about="http://www.bioassayontology.org/bao#BAO_0000697">
        <rdfs:label>detection instrument</rdfs:label>
        <rdfs:subClassOf rdf:resource="http://www.bioassayontology.org/bao#BAO_0003118"/>
        <obo:IAO_0000115>The names of equipment used for measurement/readout from an assay, e.g. FLIPR, ViewLux plate reader, PHERAstar, etc.</obo:IAO_0000115>
    </owl:Class>
    


    <!-- http://www.bioassayontology.org/bao#BAO_0000698 -->

    <owl:Class rdf:about="http://www.bioassayontology.org/bao#BAO_0000698">
        <rdfs:label>8453 UV-Visible Spectrophotometer</rdfs:label>
        <rdfs:subClassOf rdf:resource="http://www.bioassayontology.org/bao#BAO_0000697"/>
    </owl:Class>
    


    <!-- http://www.bioassayontology.org/bao#BAO_0000699 -->

    <owl:Class rdf:about="http://www.bioassayontology.org/bao#BAO_0000699">
        <rdfs:label>Analyst HT</rdfs:label>
        <rdfs:subClassOf rdf:resource="http://www.bioassayontology.org/bao#BAO_0000697"/>
    </owl:Class>
    


    <!-- http://www.bioassayontology.org/bao#BAO_0000700 -->

    <owl:Class rdf:about="http://www.bioassayontology.org/bao#BAO_0000700">
        <rdfs:label>ELx808 Absorbance Microplate Reader</rdfs:label>
        <rdfs:subClassOf rdf:resource="http://www.bioassayontology.org/bao#BAO_0000697"/>
    </owl:Class>
    


    <!-- http://www.bioassayontology.org/bao#BAO_0000701 -->

    <owl:Class rdf:about="http://www.bioassayontology.org/bao#BAO_0000701">
        <rdfs:label>EnVision Multilabel Reader</rdfs:label>
        <rdfs:subClassOf rdf:resource="http://www.bioassayontology.org/bao#BAO_0000697"/>
    </owl:Class>
    


    <!-- http://www.bioassayontology.org/bao#BAO_0000702 -->

    <owl:Class rdf:about="http://www.bioassayontology.org/bao#BAO_0000702">
        <rdfs:label>FLx800 Fluorescence Microplate Reader</rdfs:label>
        <rdfs:subClassOf rdf:resource="http://www.bioassayontology.org/bao#BAO_0000697"/>
    </owl:Class>
    


    <!-- http://www.bioassayontology.org/bao#BAO_0000703 -->

    <owl:Class rdf:about="http://www.bioassayontology.org/bao#BAO_0000703">
        <rdfs:label>HTFC Screening System</rdfs:label>
        <rdfs:subClassOf rdf:resource="http://www.bioassayontology.org/bao#BAO_0000697"/>
    </owl:Class>
    


    <!-- http://www.bioassayontology.org/bao#BAO_0000705 -->

    <owl:Class rdf:about="http://www.bioassayontology.org/bao#BAO_0000705">
        <rdfs:label>PHERAstar Plus</rdfs:label>
        <rdfs:subClassOf rdf:resource="http://www.bioassayontology.org/bao#BAO_0000697"/>
    </owl:Class>
    


    <!-- http://www.bioassayontology.org/bao#BAO_0000706 -->

    <owl:Class rdf:about="http://www.bioassayontology.org/bao#BAO_0000706">
        <rdfs:label>SpectraMax M5 Multi-Mode Microplate Reader</rdfs:label>
        <rdfs:subClassOf rdf:resource="http://www.bioassayontology.org/bao#BAO_0000697"/>
    </owl:Class>
    


    <!-- http://www.bioassayontology.org/bao#BAO_0000707 -->

    <owl:Class rdf:about="http://www.bioassayontology.org/bao#BAO_0000707">
        <rdfs:label>VICTOR X2 Multilabel Plate Reader</rdfs:label>
        <rdfs:subClassOf rdf:resource="http://www.bioassayontology.org/bao#BAO_0000697"/>
    </owl:Class>
    


    <!-- http://www.bioassayontology.org/bao#BAO_0000708 -->

    <owl:Class rdf:about="http://www.bioassayontology.org/bao#BAO_0000708">
        <rdfs:label>VP-ITC Isothermal Titration Calorimeter</rdfs:label>
        <rdfs:subClassOf rdf:resource="http://www.bioassayontology.org/bao#BAO_0000697"/>
    </owl:Class>
    


    <!-- http://www.bioassayontology.org/bao#BAO_0000726 -->

    <owl:Class rdf:about="http://www.bioassayontology.org/bao#BAO_0000726">
        <rdfs:label>Packard Fusion Microplate Reader</rdfs:label>
        <rdfs:subClassOf rdf:resource="http://www.bioassayontology.org/bao#BAO_0000697"/>
    </owl:Class>
    


    <!-- http://www.bioassayontology.org/bao#BAO_0000727 -->

    <owl:Class rdf:about="http://www.bioassayontology.org/bao#BAO_0000727">
        <rdfs:label>Infinite PF200</rdfs:label>
        <rdfs:subClassOf rdf:resource="http://www.bioassayontology.org/bao#BAO_0000697"/>
    </owl:Class>
    


    <!-- http://www.bioassayontology.org/bao#BAO_0000728 -->

    <owl:Class rdf:about="http://www.bioassayontology.org/bao#BAO_0000728">
        <rdfs:label>Monolight 2010 Luminometer</rdfs:label>
        <rdfs:subClassOf rdf:resource="http://www.bioassayontology.org/bao#BAO_0000697"/>
    </owl:Class>
    


    <!-- http://www.bioassayontology.org/bao#BAO_0000850 -->

    <owl:Class rdf:about="http://www.bioassayontology.org/bao#BAO_0000850">
        <rdfs:label>API 4000 LC/MS/MS System</rdfs:label>
        <rdfs:subClassOf rdf:resource="http://www.bioassayontology.org/bao#BAO_0000697"/>
    </owl:Class>
    


    <!-- http://www.bioassayontology.org/bao#BAO_0000857 -->

    <owl:Class rdf:about="http://www.bioassayontology.org/bao#BAO_0000857">
        <rdfs:label>AxioVert 200M Fluorescence Light Microscope</rdfs:label>
        <rdfs:subClassOf rdf:resource="http://www.bioassayontology.org/bao#BAO_0000697"/>
    </owl:Class>
    


    <!-- http://www.bioassayontology.org/bao#BAO_0000878 -->

    <owl:Class rdf:about="http://www.bioassayontology.org/bao#BAO_0000878">
        <rdfs:label>CDD Luminometer</rdfs:label>
        <rdfs:subClassOf rdf:resource="http://www.bioassayontology.org/bao#BAO_0000697"/>
    </owl:Class>
    


    <!-- http://www.bioassayontology.org/bao#BAO_0000903 -->

    <owl:Class rdf:about="http://www.bioassayontology.org/bao#BAO_0000903">
        <rdfs:label>FDSS6000</rdfs:label>
        <rdfs:subClassOf rdf:resource="http://www.bioassayontology.org/bao#BAO_0000697"/>
    </owl:Class>
    


    <!-- http://www.bioassayontology.org/bao#BAO_0000904 -->

    <owl:Class rdf:about="http://www.bioassayontology.org/bao#BAO_0000904">
        <rdfs:label>FDSS7000</rdfs:label>
        <rdfs:subClassOf rdf:resource="http://www.bioassayontology.org/bao#BAO_0000697"/>
    </owl:Class>
    


    <!-- http://www.bioassayontology.org/bao#BAO_0000905 -->

    <owl:Class rdf:about="http://www.bioassayontology.org/bao#BAO_0000905">
        <rdfs:label>FlexStation II Microplate Reader</rdfs:label>
        <rdfs:subClassOf rdf:resource="http://www.bioassayontology.org/bao#BAO_0000697"/>
    </owl:Class>
    


    <!-- http://www.bioassayontology.org/bao#BAO_0000906 -->

    <owl:Class rdf:about="http://www.bioassayontology.org/bao#BAO_0000906">
        <rdfs:label>FLIPR TETRA</rdfs:label>
        <rdfs:subClassOf rdf:resource="http://www.bioassayontology.org/bao#BAO_0000697"/>
    </owl:Class>
    


    <!-- http://www.bioassayontology.org/bao#BAO_0000913 -->

    <owl:Class rdf:about="http://www.bioassayontology.org/bao#BAO_0000913">
        <rdfs:label>Fluorometer</rdfs:label>
        <rdfs:subClassOf rdf:resource="http://www.bioassayontology.org/bao#BAO_0000697"/>
    </owl:Class>
    


    <!-- http://www.bioassayontology.org/bao#BAO_0000943 -->

    <owl:Class rdf:about="http://www.bioassayontology.org/bao#BAO_0000943">
        <rdfs:label>HyperCyt High Throughput Flow Cytometry System</rdfs:label>
        <rdfs:subClassOf rdf:resource="http://www.bioassayontology.org/bao#BAO_0000697"/>
    </owl:Class>
    


    <!-- http://www.bioassayontology.org/bao#BAO_0000971 -->

    <owl:Class rdf:about="http://www.bioassayontology.org/bao#BAO_0000971">
        <rdfs:label>Mx3005P qPCR System</rdfs:label>
        <rdfs:subClassOf rdf:resource="http://www.bioassayontology.org/bao#BAO_0000697"/>
    </owl:Class>
    


    <!-- http://www.bioassayontology.org/bao#BAO_0000981 -->

    <owl:Class rdf:about="http://www.bioassayontology.org/bao#BAO_0000981">
        <rdfs:label>Odyssey Infrared Imager</rdfs:label>
        <rdfs:subClassOf rdf:resource="http://www.bioassayontology.org/bao#BAO_0000697"/>
    </owl:Class>
    


    <!-- http://www.bioassayontology.org/bao#BAO_0001019 -->

    <owl:Class rdf:about="http://www.bioassayontology.org/bao#BAO_0001019">
        <rdfs:label>SpectraMax 190 Microplate Reader</rdfs:label>
        <rdfs:subClassOf rdf:resource="http://www.bioassayontology.org/bao#BAO_0000697"/>
    </owl:Class>
    


    <!-- http://www.bioassayontology.org/bao#BAO_0001036 -->

    <owl:Class rdf:about="http://www.bioassayontology.org/bao#BAO_0001036">
        <rdfs:label>TopCount NXT Microplate Scintillation Luminescence Counter</rdfs:label>
        <rdfs:subClassOf rdf:resource="http://www.bioassayontology.org/bao#BAO_0000697"/>
    </owl:Class>
    


    <!-- http://www.bioassayontology.org/bao#BAO_0001045 -->

    <owl:Class rdf:about="http://www.bioassayontology.org/bao#BAO_0001045">
        <rdfs:label>VICTOR X3 Multilabel Plate Reader</rdfs:label>
        <rdfs:subClassOf rdf:resource="http://www.bioassayontology.org/bao#BAO_0000697"/>
    </owl:Class>
    


    <!-- http://www.bioassayontology.org/bao#BAO_0001046 -->

    <owl:Class rdf:about="http://www.bioassayontology.org/bao#BAO_0001046">
        <rdfs:label>ViewLux CCD Imager</rdfs:label>
        <rdfs:subClassOf rdf:resource="http://www.bioassayontology.org/bao#BAO_0000697"/>
    </owl:Class>
    


    <!-- http://www.bioassayontology.org/bao#BAO_0001048 -->

    <owl:Class rdf:about="http://www.bioassayontology.org/bao#BAO_0001048">
        <rdfs:label>Wallac MicroBeta Liquid Scintillation Counter</rdfs:label>
        <rdfs:subClassOf rdf:resource="http://www.bioassayontology.org/bao#BAO_0000697"/>
    </owl:Class>
    


    <!-- http://www.bioassayontology.org/bao#BAO_0002110 -->

    <owl:Class rdf:about="http://www.bioassayontology.org/bao#BAO_0002110">
        <rdfs:label>fluorescence microscope filter</rdfs:label>
        <rdfs:subClassOf rdf:resource="http://www.bioassayontology.org/bao#BAO_0003118"/>
        <obo:IAO_0000115>This categorizes the devices that selectively transmit light in a particular range of wavelengths, including excitation and emission filters.  For optimal results, the distance between the wavelengths of the excitation and emission filter should be more than 85% of the sum of both filters bandwidths.</obo:IAO_0000115>
    </owl:Class>
    


    <!-- http://www.bioassayontology.org/bao#BAO_0002111 -->

    <owl:Class rdf:about="http://www.bioassayontology.org/bao#BAO_0002111">
        <rdfs:label>excitation filter</rdfs:label>
        <rdfs:subClassOf rdf:resource="http://www.bioassayontology.org/bao#BAO_0002110"/>
        <obo:IAO_0000115>An excitation filter is an optical-glass filter used in fluorescence microscopy for selection of the excitation wavelength of light from a light source.</obo:IAO_0000115>
    </owl:Class>
    


    <!-- http://www.bioassayontology.org/bao#BAO_0002112 -->

    <owl:Class rdf:about="http://www.bioassayontology.org/bao#BAO_0002112">
        <rdfs:label>emission filter</rdfs:label>
        <rdfs:subClassOf rdf:resource="http://www.bioassayontology.org/bao#BAO_0002110"/>
        <obo:IAO_0000115>An emission filter is an optical-glass filter used in fluorescence microscopy for selection of the emission wavelength of light from a fluorescent molecule, e.g.,  fluorophore or dye.</obo:IAO_0000115>
    </owl:Class>
    


    <!-- http://www.bioassayontology.org/bao#BAO_0002556 -->

    <owl:Class rdf:about="http://www.bioassayontology.org/bao#BAO_0002556">
        <rdfs:label>ICRM12000 atomic absorption spectrometer</rdfs:label>
        <rdfs:subClassOf rdf:resource="http://www.bioassayontology.org/bao#BAO_0000697"/>
    </owl:Class>
    


    <!-- http://www.bioassayontology.org/bao#BAO_0002557 -->

    <owl:Class rdf:about="http://www.bioassayontology.org/bao#BAO_0002557">
        <rdfs:label>Sector imager 6000</rdfs:label>
        <rdfs:subClassOf rdf:resource="http://www.bioassayontology.org/bao#BAO_0000697"/>
    </owl:Class>
    


    <!-- http://www.bioassayontology.org/bao#BAO_0002569 -->

    <owl:Class rdf:about="http://www.bioassayontology.org/bao#BAO_0002569">
        <rdfs:label>LabChip EZ Reader</rdfs:label>
        <rdfs:subClassOf rdf:resource="http://www.bioassayontology.org/bao#BAO_0000697"/>
    </owl:Class>
    


    <!-- http://www.bioassayontology.org/bao#BAO_0002572 -->

    <owl:Class rdf:about="http://www.bioassayontology.org/bao#BAO_0002572">
        <rdfs:label>Epic reader</rdfs:label>
        <rdfs:subClassOf rdf:resource="http://www.bioassayontology.org/bao#BAO_0000697"/>
    </owl:Class>
    


    <!-- http://www.bioassayontology.org/bao#BAO_0002573 -->

    <owl:Class rdf:about="http://www.bioassayontology.org/bao#BAO_0002573">
        <rdfs:label>Applied biosystems 8200</rdfs:label>
        <rdfs:subClassOf rdf:resource="http://www.bioassayontology.org/bao#BAO_0000697"/>
    </owl:Class>
    


    <!-- http://www.bioassayontology.org/bao#BAO_0002574 -->

    <owl:Class rdf:about="http://www.bioassayontology.org/bao#BAO_0002574">
        <rdfs:label>AlphaQuest reader</rdfs:label>
        <rdfs:subClassOf rdf:resource="http://www.bioassayontology.org/bao#BAO_0000697"/>
    </owl:Class>
    


    <!-- http://www.bioassayontology.org/bao#BAO_0002575 -->

    <owl:Class rdf:about="http://www.bioassayontology.org/bao#BAO_0002575">
        <rdfs:label>LJL reader</rdfs:label>
        <rdfs:subClassOf rdf:resource="http://www.bioassayontology.org/bao#BAO_0000697"/>
    </owl:Class>
    


    <!-- http://www.bioassayontology.org/bao#BAO_0002576 -->

    <owl:Class rdf:about="http://www.bioassayontology.org/bao#BAO_0002576">
        <rdfs:label>IonWorks Quattro</rdfs:label>
        <rdfs:subClassOf rdf:resource="http://www.bioassayontology.org/bao#BAO_0000697"/>
    </owl:Class>
    


    <!-- http://www.bioassayontology.org/bao#BAO_0002577 -->

    <owl:Class rdf:about="http://www.bioassayontology.org/bao#BAO_0002577">
        <rdfs:label>RapidFire Mass Spec</rdfs:label>
        <rdfs:subClassOf rdf:resource="http://www.bioassayontology.org/bao#BAO_0000697"/>
    </owl:Class>
    


    <!-- http://www.bioassayontology.org/bao#BAO_0002578 -->

    <owl:Class rdf:about="http://www.bioassayontology.org/bao#BAO_0002578">
        <rdfs:label>Tecan Ultra</rdfs:label>
        <rdfs:subClassOf rdf:resource="http://www.bioassayontology.org/bao#BAO_0000697"/>
    </owl:Class>
    


    <!-- http://www.bioassayontology.org/bao#BAO_0002719 -->

    <owl:Class rdf:about="http://www.bioassayontology.org/bao#BAO_0002719">
        <rdfs:label>Avance III</rdfs:label>
        <rdfs:subClassOf rdf:resource="http://www.bioassayontology.org/bao#BAO_0000697"/>
    </owl:Class>
    


    <!-- http://www.bioassayontology.org/bao#BAO_0002722 -->

    <owl:Class rdf:about="http://www.bioassayontology.org/bao#BAO_0002722">
        <rdfs:label>CyAn Flow Cytometer</rdfs:label>
        <rdfs:subClassOf rdf:resource="http://www.bioassayontology.org/bao#BAO_0000697"/>
    </owl:Class>
    


    <!-- http://www.bioassayontology.org/bao#BAO_0002723 -->

    <owl:Class rdf:about="http://www.bioassayontology.org/bao#BAO_0002723">
        <rdfs:label>MSD SECTOR instrument</rdfs:label>
        <rdfs:subClassOf rdf:resource="http://www.bioassayontology.org/bao#BAO_0000697"/>
    </owl:Class>
    


    <!-- http://www.bioassayontology.org/bao#BAO_0002724 -->

    <owl:Class rdf:about="http://www.bioassayontology.org/bao#BAO_0002724">
        <rdfs:label>AMINCO-Bowman Series 2 Luminescence Spectrometer</rdfs:label>
        <rdfs:subClassOf rdf:resource="http://www.bioassayontology.org/bao#BAO_0000697"/>
    </owl:Class>
    


    <!-- http://www.bioassayontology.org/bao#BAO_0002733 -->

    <owl:Class rdf:about="http://www.bioassayontology.org/bao#BAO_0002733">
        <rdfs:label>HPLC System</rdfs:label>
        <rdfs:subClassOf rdf:resource="http://www.bioassayontology.org/bao#BAO_0000697"/>
    </owl:Class>
    


    <!-- http://www.bioassayontology.org/bao#BAO_0002935 -->

    <owl:Class rdf:about="http://www.bioassayontology.org/bao#BAO_0002935">
        <rdfs:label xml:lang="en">automated cytometer</rdfs:label>
        <rdfs:subClassOf rdf:resource="http://www.bioassayontology.org/bao#BAO_0000697"/>
    </owl:Class>
    


    <!-- http://www.bioassayontology.org/bao#BAO_0002936 -->

    <owl:Class rdf:about="http://www.bioassayontology.org/bao#BAO_0002936">
        <rdfs:label xml:lang="en">Hypercyt</rdfs:label>
        <rdfs:subClassOf rdf:resource="http://www.bioassayontology.org/bao#BAO_0002935"/>
    </owl:Class>
    


    <!-- http://www.bioassayontology.org/bao#BAO_0002937 -->

    <owl:Class rdf:about="http://www.bioassayontology.org/bao#BAO_0002937">
        <rdfs:label xml:lang="en">imaging cytometer</rdfs:label>
        <rdfs:subClassOf rdf:resource="http://www.bioassayontology.org/bao#BAO_0002935"/>
        <obo:IAO_0000115>An imageing cytometer is an instrument for image-based study or measurement of cells. (definition from OBI)</obo:IAO_0000115>
    </owl:Class>
    


    <!-- http://www.bioassayontology.org/bao#BAO_0002938 -->

    <owl:Class rdf:about="http://www.bioassayontology.org/bao#BAO_0002938">
        <rdfs:label xml:lang="en">3i Marianas</rdfs:label>
        <rdfs:subClassOf rdf:resource="http://www.bioassayontology.org/bao#BAO_0002937"/>
        <rdfs:comment>Intelligent Imaging Innovations
www.intelligent-imaging.com</rdfs:comment>
    </owl:Class>
    


    <!-- http://www.bioassayontology.org/bao#BAO_0002939 -->

    <owl:Class rdf:about="http://www.bioassayontology.org/bao#BAO_0002939">
        <rdfs:label xml:lang="en">Acumen</rdfs:label>
        <rdfs:subClassOf rdf:resource="http://www.bioassayontology.org/bao#BAO_0002937"/>
        <rdfs:comment>TTP LabTech
http://www.ttplabtech.com/products/acumen/index.html</rdfs:comment>
    </owl:Class>
    


    <!-- http://www.bioassayontology.org/bao#BAO_0002940 -->

    <owl:Class rdf:about="http://www.bioassayontology.org/bao#BAO_0002940">
        <rdfs:label xml:lang="en">ArrayScan VTI HCS Reader</rdfs:label>
        <rdfs:subClassOf rdf:resource="http://www.bioassayontology.org/bao#BAO_0002937"/>
        <rdfs:comment>Thermo Fisher Scientific
www.cellomics.com</rdfs:comment>
    </owl:Class>
    


    <!-- http://www.bioassayontology.org/bao#BAO_0002941 -->

    <owl:Class rdf:about="http://www.bioassayontology.org/bao#BAO_0002941">
        <rdfs:label xml:lang="en">BD Pathway 435</rdfs:label>
        <rdfs:subClassOf rdf:resource="http://www.bioassayontology.org/bao#BAO_0002937"/>
        <rdfs:comment>BD Biosciences
http://www.bdbiosciences.com/instruments/pathway/index.jsp</rdfs:comment>
    </owl:Class>
    


    <!-- http://www.bioassayontology.org/bao#BAO_0002942 -->

    <owl:Class rdf:about="http://www.bioassayontology.org/bao#BAO_0002942">
        <rdfs:label xml:lang="en">BD Pathway 855</rdfs:label>
        <rdfs:subClassOf rdf:resource="http://www.bioassayontology.org/bao#BAO_0002937"/>
        <rdfs:comment>BD Biosciences
http://www.bdbiosciences.com/instruments/pathway/index.jsp</rdfs:comment>
    </owl:Class>
    


    <!-- http://www.bioassayontology.org/bao#BAO_0002943 -->

    <owl:Class rdf:about="http://www.bioassayontology.org/bao#BAO_0002943">
        <rdfs:label xml:lang="en">BioFlux 1000</rdfs:label>
        <rdfs:subClassOf rdf:resource="http://www.bioassayontology.org/bao#BAO_0002937"/>
        <rdfs:comment>FLUXION
http://www.fluxionbio.com/products/bioflux-live-cell-imaging-with-flow/</rdfs:comment>
    </owl:Class>
    


    <!-- http://www.bioassayontology.org/bao#BAO_0002944 -->

    <owl:Class rdf:about="http://www.bioassayontology.org/bao#BAO_0002944">
        <rdfs:label xml:lang="en">Celigo S Imaging Cell Cytometer</rdfs:label>
        <rdfs:subClassOf rdf:resource="http://www.bioassayontology.org/bao#BAO_0002937"/>
        <rdfs:comment>Brooks Life Science Systems
http://www.brooks.com/products/life-science-systems/instruments-and-devices/celigo-cytometer</rdfs:comment>
    </owl:Class>
    


    <!-- http://www.bioassayontology.org/bao#BAO_0002945 -->

    <owl:Class rdf:about="http://www.bioassayontology.org/bao#BAO_0002945">
        <rdfs:label xml:lang="en">Cell Voyager 1000</rdfs:label>
        <rdfs:subClassOf rdf:resource="http://www.bioassayontology.org/bao#BAO_0002937"/>
        <rdfs:comment>Yokogawa
http://www.yokogawa.com/scanner/products/cv1000e.htm</rdfs:comment>
    </owl:Class>
    


    <!-- http://www.bioassayontology.org/bao#BAO_0002946 -->

    <owl:Class rdf:about="http://www.bioassayontology.org/bao#BAO_0002946">
        <rdfs:label xml:lang="en">Cell Voyager 6000</rdfs:label>
        <rdfs:subClassOf rdf:resource="http://www.bioassayontology.org/bao#BAO_0002937"/>
        <rdfs:comment>Yokogawa
http://www.yokogawa.com/hca/product/cv6000.htm</rdfs:comment>
    </owl:Class>
    


    <!-- http://www.bioassayontology.org/bao#BAO_0002947 -->

    <owl:Class rdf:about="http://www.bioassayontology.org/bao#BAO_0002947">
        <rdfs:label xml:lang="en">Cell Voyager 7000</rdfs:label>
        <rdfs:subClassOf rdf:resource="http://www.bioassayontology.org/bao#BAO_0002937"/>
        <rdfs:comment>Yokogawa
http://www.yokogawa.com/hca/product/cv7000.htm</rdfs:comment>
    </owl:Class>
    


    <!-- http://www.bioassayontology.org/bao#BAO_0002948 -->

    <owl:Class rdf:about="http://www.bioassayontology.org/bao#BAO_0002948">
        <rdfs:label xml:lang="en">FlowSight</rdfs:label>
        <rdfs:subClassOf rdf:resource="http://www.bioassayontology.org/bao#BAO_0002937"/>
        <rdfs:comment>Amnis
https://www.amnis.com/documents/brochures/FS_Brochure_Final.pdf</rdfs:comment>
    </owl:Class>
    


    <!-- http://www.bioassayontology.org/bao#BAO_0002949 -->

    <owl:Class rdf:about="http://www.bioassayontology.org/bao#BAO_0002949">
        <rdfs:label xml:lang="en">iCyte Automated Imaging Cytometer</rdfs:label>
        <rdfs:subClassOf rdf:resource="http://www.bioassayontology.org/bao#BAO_0002937"/>
        <rdfs:comment>CompuCyte
http://www.compucyte.com/icyte.htm</rdfs:comment>
    </owl:Class>
    


    <!-- http://www.bioassayontology.org/bao#BAO_0002950 -->

    <owl:Class rdf:about="http://www.bioassayontology.org/bao#BAO_0002950">
        <rdfs:label xml:lang="en">ImageStreamX Mark II Imaging Flow Cytometer</rdfs:label>
        <rdfs:subClassOf rdf:resource="http://www.bioassayontology.org/bao#BAO_0002937"/>
        <rdfs:comment>Amnis
https://www.amnis.com/documents/brochures/ISX-MKII%20Brochure_Final_Web.pdf</rdfs:comment>
    </owl:Class>
    


    <!-- http://www.bioassayontology.org/bao#BAO_0002951 -->

    <owl:Class rdf:about="http://www.bioassayontology.org/bao#BAO_0002951">
        <rdfs:label xml:lang="en">ImageXpress Micro</rdfs:label>
        <rdfs:subClassOf rdf:resource="http://www.bioassayontology.org/bao#BAO_0002937"/>
        <rdfs:comment>Molecular Devices
http://www.moleculardevices.com/Products/Instruments/High-Content-Screening.html</rdfs:comment>
    </owl:Class>
    


    <!-- http://www.bioassayontology.org/bao#BAO_0002952 -->

    <owl:Class rdf:about="http://www.bioassayontology.org/bao#BAO_0002952">
        <rdfs:label xml:lang="en">ImageXpress Ultra</rdfs:label>
        <rdfs:subClassOf rdf:resource="http://www.bioassayontology.org/bao#BAO_0002937"/>
        <rdfs:comment>Molecular Devices
http://www.moleculardevices.com/Products/Instruments/High-Content-Screening.html</rdfs:comment>
    </owl:Class>
    


    <!-- http://www.bioassayontology.org/bao#BAO_0002953 -->

    <owl:Class rdf:about="http://www.bioassayontology.org/bao#BAO_0002953">
        <rdfs:label xml:lang="en">ImageXpress Velos Laser Scanning Cytometer</rdfs:label>
        <rdfs:subClassOf rdf:resource="http://www.bioassayontology.org/bao#BAO_0002937"/>
        <rdfs:comment>formerly known as: isocyte cytometer

Molecular Devices
http://www.moleculardevices.com/Products/Instruments/High-Content-Screening.html</rdfs:comment>
    </owl:Class>
    


    <!-- http://www.bioassayontology.org/bao#BAO_0002954 -->

    <owl:Class rdf:about="http://www.bioassayontology.org/bao#BAO_0002954">
        <rdfs:label xml:lang="en">IN Cell Analyzer 2000</rdfs:label>
        <rdfs:subClassOf rdf:resource="http://www.bioassayontology.org/bao#BAO_0002937"/>
        <rdfs:comment>GE Healthcare
http://www.biacore.com/high-content-analysis/index.html</rdfs:comment>
    </owl:Class>
    


    <!-- http://www.bioassayontology.org/bao#BAO_0002955 -->

    <owl:Class rdf:about="http://www.bioassayontology.org/bao#BAO_0002955">
        <rdfs:label xml:lang="en">IN Cell Analyzer 6000</rdfs:label>
        <rdfs:subClassOf rdf:resource="http://www.bioassayontology.org/bao#BAO_0002937"/>
        <rdfs:comment>GE Healthcare
http://www.biacore.com/high-content-analysis/index.html</rdfs:comment>
    </owl:Class>
    


    <!-- http://www.bioassayontology.org/bao#BAO_0002956 -->

    <owl:Class rdf:about="http://www.bioassayontology.org/bao#BAO_0002956">
        <rdfs:label xml:lang="en">Opera</rdfs:label>
        <rdfs:subClassOf rdf:resource="http://www.bioassayontology.org/bao#BAO_0002937"/>
        <rdfs:comment>Perkin Elmer
http://www.perkinelmer.com/pages/020/cellularimaging/products/opera.xhtml</rdfs:comment>
    </owl:Class>
    


    <!-- http://www.bioassayontology.org/bao#BAO_0002957 -->

    <owl:Class rdf:about="http://www.bioassayontology.org/bao#BAO_0002957">
        <rdfs:label xml:lang="en">Operetta</rdfs:label>
        <rdfs:subClassOf rdf:resource="http://www.bioassayontology.org/bao#BAO_0002937"/>
        <rdfs:comment>Perkin Elmer
http://www.perkinelmer.com/pages/020/cellularimaging/products/operetta.xhtml</rdfs:comment>
    </owl:Class>
    


    <!-- http://www.bioassayontology.org/bao#BAO_0002958 -->

    <owl:Class rdf:about="http://www.bioassayontology.org/bao#BAO_0002958">
        <rdfs:label xml:lang="en">Tali Image Cytometer</rdfs:label>
        <rdfs:subClassOf rdf:resource="http://www.bioassayontology.org/bao#BAO_0002937"/>
        <rdfs:comment>life technologies
http://www.invitrogen.com/site/us/en/home/Products-and-Services/Applications/Cell-Analysis/Cellular-Imaging/imaging-cytometry/Tali-Image-Cytometer/Tali-Image-Cytometer-Specifications.html</rdfs:comment>
    </owl:Class>
    


    <!-- http://www.bioassayontology.org/bao#BAO_0003093 -->

    <owl:Class rdf:about="http://www.bioassayontology.org/bao#BAO_0003093">
        <rdfs:label xml:lang="en">ICR 8000 Ion Channel Reader</rdfs:label>
        <rdfs:subClassOf rdf:resource="http://www.bioassayontology.org/bao#BAO_0000697"/>
    </owl:Class>
    


    <!-- http://www.bioassayontology.org/bao#BAO_0003094 -->

    <owl:Class rdf:about="http://www.bioassayontology.org/bao#BAO_0003094">
        <rdfs:label xml:lang="en">MicroBeta TriLux</rdfs:label>
        <rdfs:subClassOf rdf:resource="http://www.bioassayontology.org/bao#BAO_0000697"/>
    </owl:Class>
    


    <!-- http://www.bioassayontology.org/bao#BAO_0003095 -->

    <owl:Class rdf:about="http://www.bioassayontology.org/bao#BAO_0003095">
        <rdfs:label xml:lang="en">SpectraMax Plus384</rdfs:label>
        <rdfs:subClassOf rdf:resource="http://www.bioassayontology.org/bao#BAO_0000697"/>
    </owl:Class>
    


    <!-- http://www.bioassayontology.org/bao#BAO_0003096 -->

    <owl:Class rdf:about="http://www.bioassayontology.org/bao#BAO_0003096">
        <rdfs:label xml:lang="en">LabChip 3000</rdfs:label>
        <rdfs:subClassOf rdf:resource="http://www.bioassayontology.org/bao#BAO_0000697"/>
    </owl:Class>
    


    <!-- http://www.bioassayontology.org/bao#BAO_0003097 -->

    <owl:Class rdf:about="http://www.bioassayontology.org/bao#BAO_0003097">
        <rdfs:label xml:lang="en">Safire</rdfs:label>
        <rdfs:subClassOf rdf:resource="http://www.bioassayontology.org/bao#BAO_0000697"/>
    </owl:Class>
    


    <!-- http://www.bioassayontology.org/bao#BAO_0003098 -->

    <owl:Class rdf:about="http://www.bioassayontology.org/bao#BAO_0003098">
        <rdfs:label xml:lang="en">Infinite F500</rdfs:label>
        <rdfs:subClassOf rdf:resource="http://www.bioassayontology.org/bao#BAO_0000697"/>
    </owl:Class>
    


    <!-- http://www.bioassayontology.org/bao#BAO_0003099 -->

    <owl:Class rdf:about="http://www.bioassayontology.org/bao#BAO_0003099">
        <rdfs:label xml:lang="en">Infinite M1000</rdfs:label>
        <rdfs:subClassOf rdf:resource="http://www.bioassayontology.org/bao#BAO_0000697"/>
    </owl:Class>
    


    <!-- http://www.bioassayontology.org/bao#BAO_0003100 -->

    <owl:Class rdf:about="http://www.bioassayontology.org/bao#BAO_0003100">
        <rdfs:label xml:lang="en">LEADseeker Imaging system</rdfs:label>
        <rdfs:subClassOf rdf:resource="http://www.bioassayontology.org/bao#BAO_0000697"/>
    </owl:Class>
    


    <!-- http://www.bioassayontology.org/bao#BAO_0003118 -->

    <owl:Class rdf:about="http://www.bioassayontology.org/bao#BAO_0003118">
        <rdfs:label xml:lang="en">instrument</rdfs:label>
    </owl:Class>
    


    <!-- http://www.bioassayontology.org/bao#BAO_0150000 -->

    <owl:Class rdf:about="http://www.bioassayontology.org/bao#BAO_0150000">
        <rdfs:label xml:lang="en">IN Cell Analyzer 2200</rdfs:label>
        <rdfs:subClassOf rdf:resource="http://www.bioassayontology.org/bao#BAO_0002937"/>
        <rdfs:comment>GE Healthcare
http://www.biacore.com/high-content-analysis/index.html</rdfs:comment>
    </owl:Class>
    


    <!-- http://www.bioassayontology.org/bao#BAO_0150001 -->

    <owl:Class rdf:about="http://www.bioassayontology.org/bao#BAO_0150001">
        <rdfs:label xml:lang="en">IN Cell Analyzer 3000</rdfs:label>
        <rdfs:subClassOf rdf:resource="http://www.bioassayontology.org/bao#BAO_0002937"/>
        <rdfs:comment>GE Healthcare
http://www.biacore.com/high-content-analysis/index.html</rdfs:comment>
    </owl:Class>
    


    <!-- http://www.bioassayontology.org/bao#BAO_0150002 -->

    <owl:Class rdf:about="http://www.bioassayontology.org/bao#BAO_0150002">
        <rdfs:label xml:lang="en">CellWoRx HCS Reader</rdfs:label>
        <rdfs:subClassOf rdf:resource="http://www.bioassayontology.org/bao#BAO_0002937"/>
    </owl:Class>
    


    <!-- http://www.bioassayontology.org/bao#BAO_0150003 -->

    <owl:Class rdf:about="http://www.bioassayontology.org/bao#BAO_0150003">
        <rdfs:label xml:lang="en">CellInsight NXT HCS Platform</rdfs:label>
        <rdfs:subClassOf rdf:resource="http://www.bioassayontology.org/bao#BAO_0002937"/>
        <rdfs:comment>Thermo Fisher Scientific
www.cellomics.com</rdfs:comment>
    </owl:Class>
    


    <!-- http://www.bioassayontology.org/bao#BAO_0150004 -->

    <owl:Class rdf:about="http://www.bioassayontology.org/bao#BAO_0150004">
        <rdfs:label xml:lang="en">ArrayScan II HCS Reader</rdfs:label>
        <rdfs:subClassOf rdf:resource="http://www.bioassayontology.org/bao#BAO_0002937"/>
        <rdfs:comment>Thermo Fisher Scientific Cellomics</rdfs:comment>
    </owl:Class>
    


    <!-- http://www.bioassayontology.org/bao#BAO_0150005 -->

    <owl:Class rdf:about="http://www.bioassayontology.org/bao#BAO_0150005">
        <rdfs:label xml:lang="en">ArrayScan 3.1 HCS Reader</rdfs:label>
        <rdfs:subClassOf rdf:resource="http://www.bioassayontology.org/bao#BAO_0002937"/>
        <rdfs:comment>Thermo Fisher Scientific Cellomics</rdfs:comment>
    </owl:Class>
    


    <!-- http://www.bioassayontology.org/bao#BAO_0150006 -->

    <owl:Class rdf:about="http://www.bioassayontology.org/bao#BAO_0150006">
        <rdfs:label xml:lang="en">ArrayScan 4.0 HCS Reader</rdfs:label>
        <rdfs:subClassOf rdf:resource="http://www.bioassayontology.org/bao#BAO_0002937"/>
        <rdfs:comment>Thermo Fisher Scientific Cellomics</rdfs:comment>
    </owl:Class>
    


    <!-- http://www.bioassayontology.org/bao#BAO_0150007 -->

    <owl:Class rdf:about="http://www.bioassayontology.org/bao#BAO_0150007">
        <rdfs:label xml:lang="en">KineticScan HCS Reader</rdfs:label>
        <rdfs:subClassOf rdf:resource="http://www.bioassayontology.org/bao#BAO_0002937"/>
        <rdfs:comment>Cellomics
http://www.bilatec.com/weiterepdf/KinetcScan%20HCS%20Reader.pdf</rdfs:comment>
    </owl:Class>
    


    <!-- http://www.bioassayontology.org/bao#BAO_0150008 -->

    <owl:Class rdf:about="http://www.bioassayontology.org/bao#BAO_0150008">
        <rdfs:label xml:lang="en">microscope</rdfs:label>
        <rdfs:subClassOf rdf:resource="http://www.bioassayontology.org/bao#BAO_0000697"/>
    </owl:Class>
    


    <!-- http://www.bioassayontology.org/bao#BAO_0150009 -->

    <owl:Class rdf:about="http://www.bioassayontology.org/bao#BAO_0150009">
        <rdfs:label xml:lang="en">optical microscope</rdfs:label>
        <rdfs:subClassOf rdf:resource="http://www.bioassayontology.org/bao#BAO_0150008"/>
    </owl:Class>
    


    <!-- http://www.bioassayontology.org/bao#BAO_0150010 -->

    <owl:Class rdf:about="http://www.bioassayontology.org/bao#BAO_0150010">
        <rdfs:label xml:lang="en">confocal microscope</rdfs:label>
        <rdfs:subClassOf rdf:resource="http://www.bioassayontology.org/bao#BAO_0150008"/>
    </owl:Class>
    


    <!-- http://www.bioassayontology.org/bao#BAO_0150011 -->

    <owl:Class rdf:about="http://www.bioassayontology.org/bao#BAO_0150011">
        <rdfs:label xml:lang="en">laser scanning confocal microscope</rdfs:label>
        <rdfs:subClassOf rdf:resource="http://www.bioassayontology.org/bao#BAO_0150010"/>
    </owl:Class>
    


    <!-- http://www.bioassayontology.org/bao#BAO_0150012 -->

    <owl:Class rdf:about="http://www.bioassayontology.org/bao#BAO_0150012">
        <rdfs:label xml:lang="en">spinning-disk confocal microscope</rdfs:label>
        <rdfs:subClassOf rdf:resource="http://www.bioassayontology.org/bao#BAO_0150010"/>
    </owl:Class>
    


    <!-- http://www.bioassayontology.org/bao#BAO_0150013 -->

    <owl:Class rdf:about="http://www.bioassayontology.org/bao#BAO_0150013">
        <rdfs:label xml:lang="en">laser capture microdissection microscope</rdfs:label>
        <rdfs:subClassOf rdf:resource="http://www.bioassayontology.org/bao#BAO_0150009"/>
    </owl:Class>
    


    <!-- http://www.bioassayontology.org/bao#BAO_0150014 -->

    <owl:Class rdf:about="http://www.bioassayontology.org/bao#BAO_0150014">
        <rdfs:label xml:lang="en">scanning force microscope</rdfs:label>
        <rdfs:subClassOf rdf:resource="http://www.bioassayontology.org/bao#BAO_0150009"/>
    </owl:Class>
    


    <!-- http://www.bioassayontology.org/bao#BAO_0150015 -->

    <owl:Class rdf:about="http://www.bioassayontology.org/bao#BAO_0150015">
        <rdfs:label xml:lang="en">wide-field microscope</rdfs:label>
        <rdfs:subClassOf rdf:resource="http://www.bioassayontology.org/bao#BAO_0150009"/>
    </owl:Class>
    


    <!-- http://www.bioassayontology.org/bao#BAO_0150016 -->

    <owl:Class rdf:about="http://www.bioassayontology.org/bao#BAO_0150016">
        <rdfs:label xml:lang="en">objective lens</rdfs:label>
        <rdfs:subClassOf rdf:resource="http://www.bioassayontology.org/bao#BAO_0003118"/>
    </owl:Class>
    


    <!-- http://www.bioassayontology.org/bao#BAO_0150017 -->

    <owl:Class rdf:about="http://www.bioassayontology.org/bao#BAO_0150017">
        <rdfs:label xml:lang="en">air interface objective lens</rdfs:label>
        <rdfs:subClassOf rdf:resource="http://www.bioassayontology.org/bao#BAO_0150016"/>
    </owl:Class>
    


    <!-- http://www.bioassayontology.org/bao#BAO_0150018 -->

    <owl:Class rdf:about="http://www.bioassayontology.org/bao#BAO_0150018">
        <rdfs:label xml:lang="en">glycerin immersion lens</rdfs:label>
        <rdfs:subClassOf rdf:resource="http://www.bioassayontology.org/bao#BAO_0150016"/>
    </owl:Class>
    


    <!-- http://www.bioassayontology.org/bao#BAO_0150019 -->

    <owl:Class rdf:about="http://www.bioassayontology.org/bao#BAO_0150019">
        <rdfs:label xml:lang="en">oil immersion lens</rdfs:label>
        <rdfs:subClassOf rdf:resource="http://www.bioassayontology.org/bao#BAO_0150016"/>
    </owl:Class>
    


    <!-- http://www.bioassayontology.org/bao#BAO_0150020 -->

    <owl:Class rdf:about="http://www.bioassayontology.org/bao#BAO_0150020">
        <rdfs:label xml:lang="en">water immersion lens</rdfs:label>
        <rdfs:subClassOf rdf:resource="http://www.bioassayontology.org/bao#BAO_0150016"/>
    </owl:Class>
    


    <!-- http://www.bioassayontology.org/bao#BAO_0150021 -->

    <owl:Class rdf:about="http://www.bioassayontology.org/bao#BAO_0150021">
        <rdfs:label xml:lang="en">image acquisition device</rdfs:label>
        <rdfs:subClassOf rdf:resource="http://www.bioassayontology.org/bao#BAO_0003118"/>
    </owl:Class>
    


    <!-- http://www.bioassayontology.org/bao#BAO_0150022 -->

    <owl:Class rdf:about="http://www.bioassayontology.org/bao#BAO_0150022">
        <rdfs:label xml:lang="en">area detector</rdfs:label>
        <rdfs:subClassOf rdf:resource="http://www.bioassayontology.org/bao#BAO_0150021"/>
    </owl:Class>
    


    <!-- http://www.bioassayontology.org/bao#BAO_0150023 -->

    <owl:Class rdf:about="http://www.bioassayontology.org/bao#BAO_0150023">
        <rdfs:label xml:lang="en">charge coupled device</rdfs:label>
        <rdfs:subClassOf rdf:resource="http://www.bioassayontology.org/bao#BAO_0150022"/>
    </owl:Class>
    


    <!-- http://www.bioassayontology.org/bao#BAO_0150024 -->

    <owl:Class rdf:about="http://www.bioassayontology.org/bao#BAO_0150024">
        <rdfs:label xml:lang="en">complementary metal oxide semiconductor</rdfs:label>
        <rdfs:subClassOf rdf:resource="http://www.bioassayontology.org/bao#BAO_0150022"/>
    </owl:Class>
    


    <!-- http://www.bioassayontology.org/bao#BAO_0150025 -->

    <owl:Class rdf:about="http://www.bioassayontology.org/bao#BAO_0150025">
        <rdfs:label xml:lang="en">electron multiplying charge coupled device</rdfs:label>
        <rdfs:subClassOf rdf:resource="http://www.bioassayontology.org/bao#BAO_0150022"/>
    </owl:Class>
    


    <!-- http://www.bioassayontology.org/bao#BAO_0150026 -->

    <owl:Class rdf:about="http://www.bioassayontology.org/bao#BAO_0150026">
        <rdfs:label xml:lang="en">spot detector</rdfs:label>
        <rdfs:subClassOf rdf:resource="http://www.bioassayontology.org/bao#BAO_0150021"/>
    </owl:Class>
    


    <!-- http://www.bioassayontology.org/bao#BAO_0150027 -->

    <owl:Class rdf:about="http://www.bioassayontology.org/bao#BAO_0150027">
        <rdfs:label xml:lang="en">photodiode</rdfs:label>
        <rdfs:subClassOf rdf:resource="http://www.bioassayontology.org/bao#BAO_0150026"/>
    </owl:Class>
    


    <!-- http://www.bioassayontology.org/bao#BAO_0150028 -->

    <owl:Class rdf:about="http://www.bioassayontology.org/bao#BAO_0150028">
        <rdfs:label xml:lang="en">photomultiplier tube</rdfs:label>
        <rdfs:subClassOf rdf:resource="http://www.bioassayontology.org/bao#BAO_0150026"/>
    </owl:Class>
    


    <!-- http://www.bioassayontology.org/bao#BAO_0150029 -->

    <owl:Class rdf:about="http://www.bioassayontology.org/bao#BAO_0150029">
        <rdfs:label xml:lang="en">light source</rdfs:label>
        <rdfs:subClassOf rdf:resource="http://www.bioassayontology.org/bao#BAO_0003118"/>
    </owl:Class>
    


    <!-- http://www.bioassayontology.org/bao#BAO_0150030 -->

    <owl:Class rdf:about="http://www.bioassayontology.org/bao#BAO_0150030">
        <rdfs:label xml:lang="en">arc lamp</rdfs:label>
        <rdfs:subClassOf rdf:resource="http://www.bioassayontology.org/bao#BAO_0150029"/>
    </owl:Class>
    


    <!-- http://www.bioassayontology.org/bao#BAO_0150031 -->

    <owl:Class rdf:about="http://www.bioassayontology.org/bao#BAO_0150031">
        <rdfs:label xml:lang="en">mercury-vapor lamp</rdfs:label>
        <rdfs:subClassOf rdf:resource="http://www.bioassayontology.org/bao#BAO_0150030"/>
    </owl:Class>
    


    <!-- http://www.bioassayontology.org/bao#BAO_0150032 -->

    <owl:Class rdf:about="http://www.bioassayontology.org/bao#BAO_0150032">
        <rdfs:label xml:lang="en">xenon lamp</rdfs:label>
        <rdfs:subClassOf rdf:resource="http://www.bioassayontology.org/bao#BAO_0150030"/>
    </owl:Class>
    


    <!-- http://www.bioassayontology.org/bao#BAO_0150033 -->

    <owl:Class rdf:about="http://www.bioassayontology.org/bao#BAO_0150033">
        <rdfs:label xml:lang="en">laser</rdfs:label>
        <rdfs:subClassOf rdf:resource="http://www.bioassayontology.org/bao#BAO_0150029"/>
    </owl:Class>
    


    <!-- http://www.bioassayontology.org/bao#BAO_0150034 -->

    <owl:Class rdf:about="http://www.bioassayontology.org/bao#BAO_0150034">
        <rdfs:label xml:lang="en">diode laser</rdfs:label>
        <rdfs:subClassOf rdf:resource="http://www.bioassayontology.org/bao#BAO_0150033"/>
    </owl:Class>
    


    <!-- http://www.bioassayontology.org/bao#BAO_0150035 -->

    <owl:Class rdf:about="http://www.bioassayontology.org/bao#BAO_0150035">
        <rdfs:label xml:lang="en">dye laser</rdfs:label>
        <rdfs:subClassOf rdf:resource="http://www.bioassayontology.org/bao#BAO_0150033"/>
    </owl:Class>
    


    <!-- http://www.bioassayontology.org/bao#BAO_0150036 -->

    <owl:Class rdf:about="http://www.bioassayontology.org/bao#BAO_0150036">
        <rdfs:label xml:lang="en">gas laser</rdfs:label>
        <rdfs:subClassOf rdf:resource="http://www.bioassayontology.org/bao#BAO_0150033"/>
    </owl:Class>
    


    <!-- http://www.bioassayontology.org/bao#BAO_0150037 -->

    <owl:Class rdf:about="http://www.bioassayontology.org/bao#BAO_0150037">
        <rdfs:label xml:lang="en">ion laser</rdfs:label>
        <rdfs:subClassOf rdf:resource="http://www.bioassayontology.org/bao#BAO_0150036"/>
    </owl:Class>
    


    <!-- http://www.bioassayontology.org/bao#BAO_0150038 -->

    <owl:Class rdf:about="http://www.bioassayontology.org/bao#BAO_0150038">
        <rdfs:label xml:lang="en">argon-ion laser</rdfs:label>
        <rdfs:subClassOf rdf:resource="http://www.bioassayontology.org/bao#BAO_0150037"/>
    </owl:Class>
    


    <!-- http://www.bioassayontology.org/bao#BAO_0150039 -->

    <owl:Class rdf:about="http://www.bioassayontology.org/bao#BAO_0150039">
        <rdfs:label xml:lang="en">helium-neon laser</rdfs:label>
        <rdfs:subClassOf rdf:resource="http://www.bioassayontology.org/bao#BAO_0150037"/>
    </owl:Class>
    


    <!-- http://www.bioassayontology.org/bao#BAO_0150040 -->

    <owl:Class rdf:about="http://www.bioassayontology.org/bao#BAO_0150040">
        <rdfs:label xml:lang="en">krypton-ion laser</rdfs:label>
        <rdfs:subClassOf rdf:resource="http://www.bioassayontology.org/bao#BAO_0150037"/>
    </owl:Class>
    


    <!-- http://www.bioassayontology.org/bao#BAO_0150041 -->

    <owl:Class rdf:about="http://www.bioassayontology.org/bao#BAO_0150041">
        <rdfs:label xml:lang="en">mixed argon-krypton gas laser</rdfs:label>
        <rdfs:subClassOf rdf:resource="http://www.bioassayontology.org/bao#BAO_0150037"/>
    </owl:Class>
    


    <!-- http://www.bioassayontology.org/bao#BAO_0150042 -->

    <owl:Class rdf:about="http://www.bioassayontology.org/bao#BAO_0150042">
        <rdfs:label xml:lang="en">metal vapor laser</rdfs:label>
        <rdfs:subClassOf rdf:resource="http://www.bioassayontology.org/bao#BAO_0150036"/>
    </owl:Class>
    


    <!-- http://www.bioassayontology.org/bao#BAO_0150043 -->

    <owl:Class rdf:about="http://www.bioassayontology.org/bao#BAO_0150043">
        <rdfs:label xml:lang="en">helium-cadmium laser</rdfs:label>
        <rdfs:subClassOf rdf:resource="http://www.bioassayontology.org/bao#BAO_0150042"/>
    </owl:Class>
    


    <!-- http://www.bioassayontology.org/bao#BAO_0150044 -->

    <owl:Class rdf:about="http://www.bioassayontology.org/bao#BAO_0150044">
        <rdfs:label xml:lang="en">nitrogen laser</rdfs:label>
        <rdfs:subClassOf rdf:resource="http://www.bioassayontology.org/bao#BAO_0150036"/>
    </owl:Class>
    


    <!-- http://www.bioassayontology.org/bao#BAO_0150045 -->

    <owl:Class rdf:about="http://www.bioassayontology.org/bao#BAO_0150045">
        <rdfs:label xml:lang="en">solid state laser</rdfs:label>
        <rdfs:subClassOf rdf:resource="http://www.bioassayontology.org/bao#BAO_0150033"/>
    </owl:Class>
    


    <!-- http://www.bioassayontology.org/bao#BAO_0150046 -->

    <owl:Class rdf:about="http://www.bioassayontology.org/bao#BAO_0150046">
        <rdfs:label xml:lang="en">chromium-doped lithium strontium aluminum fluoride laser</rdfs:label>
        <rdfs:subClassOf rdf:resource="http://www.bioassayontology.org/bao#BAO_0150045"/>
    </owl:Class>
    


    <!-- http://www.bioassayontology.org/bao#BAO_0150047 -->

    <owl:Class rdf:about="http://www.bioassayontology.org/bao#BAO_0150047">
        <rdfs:label xml:lang="en">neodymium-yttrium aluminum garnet laser</rdfs:label>
        <rdfs:subClassOf rdf:resource="http://www.bioassayontology.org/bao#BAO_0150045"/>
    </owl:Class>
    


    <!-- http://www.bioassayontology.org/bao#BAO_0150048 -->

    <owl:Class rdf:about="http://www.bioassayontology.org/bao#BAO_0150048">
        <rdfs:label xml:lang="en">titanium-doped sapphire laser</rdfs:label>
        <rdfs:subClassOf rdf:resource="http://www.bioassayontology.org/bao#BAO_0150045"/>
    </owl:Class>
    


    <!-- http://www.bioassayontology.org/bao#BAO_0150049 -->

    <owl:Class rdf:about="http://www.bioassayontology.org/bao#BAO_0150049">
        <rdfs:label xml:lang="en">light-emitting diode</rdfs:label>
        <rdfs:subClassOf rdf:resource="http://www.bioassayontology.org/bao#BAO_0150029"/>
    </owl:Class>
    


    <!-- http://www.bioassayontology.org/bao#BAO_0150050 -->

    <owl:Class rdf:about="http://www.bioassayontology.org/bao#BAO_0150050">
        <rdfs:label xml:lang="en">tungsten halogen lamp</rdfs:label>
        <rdfs:subClassOf rdf:resource="http://www.bioassayontology.org/bao#BAO_0150029"/>
    </owl:Class>
    


    <!-- http://www.w3.org/2002/07/owl#Thing -->

    <owl:Class rdf:about="&owl;Thing"/>
</rdf:RDF>


<!-- Generated by the OWL API (version 3.3.1957) http://owlapi.sourceforge.net -->
