# Supplementary material for: Evolving BioAssay Ontology (BAO): modularization, integration and applications
Source: J Biomed Semantics. 2014 Jun 3;5(Suppl 1):S5. doi: 10.1186/2041-1480-5-S1-S5 (PMC4108877; doi:10.1186/2041-1480-5-S1-S5)
Supplement: Additional file 1 — BAO 2.x build 2866. BAO version 2.x (build 2866) is a collection of OWL files that describe our domain of discourse. These files are serialized in OWL XML file format. In order to view and perform reasoning of BAO, we recommend of using a standard OWL editor that support SROIQ(D) DL constructs, such as, Protégé-4.3 open source ontology editor and knowledgebase framework (http://protege.stanford.edu). In addition, up-to-date BAO releases are freely available from the BioAssay Ontology (BAO) project website (http://bioassayontology.org/wp/bao) and the NCBO BioPortal. [file 2041-1480-5-S1-S5-S1.zip › vocabulary/bao_vocabulary_software.owl]

<?xml version="1.0"?>


<!DOCTYPE rdf:RDF [
    <!ENTITY owl "http://www.w3.org/2002/07/owl#" >
    <!ENTITY obo "http://purl.obolibrary.org/obo/" >
    <!ENTITY dc "http://purl.org/dc/elements/1.1/" >
    <!ENTITY xsd "http://www.w3.org/2001/XMLSchema#" >
    <!ENTITY BAO2 "http://www.bioassayontology.org/bao#" >
    <!ENTITY ro "http://www.obofoundry.org/ro/ro.owl#" >
    <!ENTITY rdfs "http://www.w3.org/2000/01/rdf-schema#" >
    <!ENTITY s "http://www.bioassayontology.org/bao#[35s]" >
    <!ENTITY sfllrn "http://www.bioassayontology.org/bao#sfllrn," >
    <!ENTITY rdf "http://www.w3.org/1999/02/22-rdf-syntax-ns#" >
    <!ENTITY oboInOwl "http://www.geneontology.org/formats/oboInOwl#" >
]>


<rdf:RDF xmlns="http://www.bioassayontology.org/bao/"
     xml:base="http://www.bioassayontology.org/bao/"
     xmlns:dc="http://purl.org/dc/elements/1.1/"
     xmlns:ro="http://www.obofoundry.org/ro/ro.owl#"
     xmlns:BAO2="http://www.bioassayontology.org/bao#"
     xmlns:obo="http://purl.obolibrary.org/obo/"
     xmlns:rdfs="http://www.w3.org/2000/01/rdf-schema#"
     xmlns:s="&BAO2;[35s]"
     xmlns:owl="http://www.w3.org/2002/07/owl#"
     xmlns:xsd="http://www.w3.org/2001/XMLSchema#"
     xmlns:rdf="http://www.w3.org/1999/02/22-rdf-syntax-ns#"
     xmlns:oboInOwl="http://www.geneontology.org/formats/oboInOwl#"
     xmlns:sfllrn="&BAO2;sfllrn,">
    <owl:Ontology rdf:about="http://www.bioassayontology.org/bao/bao_vocabulary_software.owl">
        <rdfs:label>bioassay ontology</rdfs:label>
        <dc:date>05/20/2013</dc:date>
        <dc:relation>Uma Vempati, Hande Küçük, Ubbo Visser, Saminda Abeyruwan, Kunie Sakurai, Vance Lemmon, Stephan Schurer*</dc:relation>
        <owl:versionInfo>2.1</owl:versionInfo>
        <rdfs:comment xml:lang="med.miami.edu">There is a one-to-one correspondance with rdf:label value and concept descriptions. Concept description starts with the prefix BAO_. 

contact: Stephan Schurer: sschurer</rdfs:comment>
        <owl:imports rdf:resource="http://www.bioassayontology.org/bao/bao_metadata.owl"/>
	<dc:license rdf:resource="http://creativecommons.org/licenses/by/3.0/"/>
    </owl:Ontology>
    


    <!-- 
    ///////////////////////////////////////////////////////////////////////////////////////
    //
    // Annotation properties
    //
    ///////////////////////////////////////////////////////////////////////////////////////
     -->

    


    <!-- 
    ///////////////////////////////////////////////////////////////////////////////////////
    //
    // Datatypes
    //
    ///////////////////////////////////////////////////////////////////////////////////////
     -->

    


    <!-- 
    ///////////////////////////////////////////////////////////////////////////////////////
    //
    // Object Properties
    //
    ///////////////////////////////////////////////////////////////////////////////////////
     -->

    


    <!-- http://www.w3.org/2002/07/owl#topObjectProperty -->

    <owl:ObjectProperty rdf:about="&owl;topObjectProperty"/>
    


    <!-- 
    ///////////////////////////////////////////////////////////////////////////////////////
    //
    // Data properties
    //
    ///////////////////////////////////////////////////////////////////////////////////////
     -->

    


    <!-- http://www.w3.org/2002/07/owl#topDataProperty -->

    <owl:DatatypeProperty rdf:about="&owl;topDataProperty"/>
    


    <!-- 
    ///////////////////////////////////////////////////////////////////////////////////////
    //
    // Classes
    //
    ///////////////////////////////////////////////////////////////////////////////////////
     -->

    


    <!-- http://www.bioassayontology.org/bao#BAO_0003119 -->

    <owl:Class rdf:about="&BAO2;BAO_0003119">
        <rdfs:label xml:lang="en">software</rdfs:label>
    </owl:Class>
    


    <!-- http://www.bioassayontology.org/bao#BAO_0180001 -->

    <owl:Class rdf:about="&BAO2;BAO_0180001">
        <rdfs:label xml:lang="en">Acapella</rdfs:label>
        <rdfs:subClassOf rdf:resource="&BAO2;BAO_0180004"/>
        <rdfs:comment>Perkin Elmer</rdfs:comment>
    </owl:Class>
    


    <!-- http://www.bioassayontology.org/bao#BAO_0180002 -->

    <owl:Class rdf:about="&BAO2;BAO_0180002">
        <rdfs:label xml:lang="en">BD AttoVision</rdfs:label>
        <rdfs:subClassOf rdf:resource="&BAO2;BAO_0180004"/>
    </owl:Class>
    


    <!-- http://www.bioassayontology.org/bao#BAO_0180003 -->

    <owl:Class rdf:about="&BAO2;BAO_0180003">
        <rdfs:label xml:lang="en">BioImageXD</rdfs:label>
        <rdfs:subClassOf rdf:resource="&BAO2;BAO_0180004"/>
    </owl:Class>
    


    <!-- http://www.bioassayontology.org/bao#BAO_0180004 -->

    <owl:Class rdf:about="&BAO2;BAO_0180004">
        <rdfs:label xml:lang="en">image analysis software</rdfs:label>
        <rdfs:subClassOf rdf:resource="&BAO2;BAO_0003119"/>
    </owl:Class>
    


    <!-- http://www.bioassayontology.org/bao#BAO_0180005 -->

    <owl:Class rdf:about="&BAO2;BAO_0180005">
        <rdfs:label xml:lang="en">CellProfiler</rdfs:label>
        <rdfs:subClassOf rdf:resource="&BAO2;BAO_0180004"/>
    </owl:Class>
    


    <!-- http://www.bioassayontology.org/bao#BAO_0180006 -->

    <owl:Class rdf:about="&BAO2;BAO_0180006">
        <rdfs:label xml:lang="en">Cellomics BioApplication</rdfs:label>
        <rdfs:subClassOf rdf:resource="&BAO2;BAO_0180004"/>
    </owl:Class>
    


    <!-- http://www.bioassayontology.org/bao#BAO_0180007 -->

    <owl:Class rdf:about="&BAO2;BAO_0180007">
        <rdfs:label xml:lang="en">DCILabs</rdfs:label>
        <rdfs:subClassOf rdf:resource="&BAO2;BAO_0180004"/>
    </owl:Class>
    


    <!-- http://www.bioassayontology.org/bao#BAO_0180008 -->

    <owl:Class rdf:about="&BAO2;BAO_0180008">
        <rdfs:label xml:lang="en">Fiji</rdfs:label>
        <rdfs:subClassOf rdf:resource="&BAO2;BAO_0180004"/>
    </owl:Class>
    


    <!-- http://www.bioassayontology.org/bao#BAO_0180009 -->

    <owl:Class rdf:about="&BAO2;BAO_0180009">
        <rdfs:label xml:lang="en">IN Cell Investigator</rdfs:label>
        <rdfs:subClassOf rdf:resource="&BAO2;BAO_0180004"/>
    </owl:Class>
    


    <!-- http://www.bioassayontology.org/bao#BAO_0180010 -->

    <owl:Class rdf:about="&BAO2;BAO_0180010">
        <rdfs:label xml:lang="en">Icy</rdfs:label>
        <rdfs:subClassOf rdf:resource="&BAO2;BAO_0180004"/>
    </owl:Class>
    


    <!-- http://www.bioassayontology.org/bao#BAO_0180011 -->

    <owl:Class rdf:about="&BAO2;BAO_0180011">
        <rdfs:label xml:lang="en">ImageJ</rdfs:label>
        <rdfs:subClassOf rdf:resource="&BAO2;BAO_0180004"/>
    </owl:Class>
    


    <!-- http://www.bioassayontology.org/bao#BAO_0180012 -->

    <owl:Class rdf:about="&BAO2;BAO_0180012">
        <rdfs:label xml:lang="en">MATLAB</rdfs:label>
        <rdfs:subClassOf rdf:resource="&BAO2;BAO_0180004"/>
    </owl:Class>
    


    <!-- http://www.bioassayontology.org/bao#BAO_0180013 -->

    <owl:Class rdf:about="&BAO2;BAO_0180013">
        <rdfs:label xml:lang="en">MetaXpress</rdfs:label>
        <rdfs:subClassOf rdf:resource="&BAO2;BAO_0180004"/>
    </owl:Class>
    


    <!-- http://www.bioassayontology.org/bao#BAO_0180014 -->

    <owl:Class rdf:about="&BAO2;BAO_0180014">
        <rdfs:label xml:lang="en">SlideBook software</rdfs:label>
        <rdfs:subClassOf rdf:resource="&BAO2;BAO_0180004"/>
    </owl:Class>
    


    <!-- http://www.bioassayontology.org/bao#BAO_0180015 -->

    <owl:Class rdf:about="&BAO2;BAO_0180015">
        <rdfs:label xml:lang="en">MetaMorph</rdfs:label>
        <rdfs:subClassOf rdf:resource="&BAO2;BAO_0180004"/>
    </owl:Class>
    


    <!-- http://www.bioassayontology.org/bao#BAO_0180016 -->

    <owl:Class rdf:about="&BAO2;BAO_0180016">
        <rdfs:label xml:lang="en">Volocity 3D Image Analysis Software</rdfs:label>
        <rdfs:subClassOf rdf:resource="&BAO2;BAO_0180004"/>
        <rdfs:comment>Perkin Elmer</rdfs:comment>
    </owl:Class>
    


    <!-- http://www.bioassayontology.org/bao#BAO_0180017 -->

    <owl:Class rdf:about="&BAO2;BAO_0180017">
        <rdfs:label xml:lang="en">Harmony</rdfs:label>
        <rdfs:subClassOf rdf:resource="&BAO2;BAO_0180004"/>
        <rdfs:comment>Perkin Elmer</rdfs:comment>
    </owl:Class>
    


    <!-- http://www.w3.org/2002/07/owl#Thing -->

    <owl:Class rdf:about="&owl;Thing"/>
</rdf:RDF>


<!-- Generated by the OWL API (version 3.3.1957) http://owlapi.sourceforge.net -->
