# Supplementary material for: Evolving BioAssay Ontology (BAO): modularization, integration and applications
Source: J Biomed Semantics. 2014 Jun 3;5(Suppl 1):S5. doi: 10.1186/2041-1480-5-S1-S5 (PMC4108877; doi:10.1186/2041-1480-5-S1-S5)
Supplement: Additional file 1 — BAO 2.x build 2866. BAO version 2.x (build 2866) is a collection of OWL files that describe our domain of discourse. These files are serialized in OWL XML file format. In order to view and perform reasoning of BAO, we recommend of using a standard OWL editor that support SROIQ(D) DL constructs, such as, Protégé-4.3 open source ontology editor and knowledgebase framework (http://protege.stanford.edu). In addition, up-to-date BAO releases are freely available from the BioAssay Ontology (BAO) project website (http://bioassayontology.org/wp/bao) and the NCBO BioPortal. [file 2041-1480-5-S1-S5-S1.zip › modules/bao_ro_combinator.owl]

<?xml version="1.0"?>


<!DOCTYPE rdf:RDF [
    <!ENTITY owl "http://www.w3.org/2002/07/owl#" >
    <!ENTITY obo "http://purl.obolibrary.org/obo/" >
    <!ENTITY dc "http://purl.org/dc/elements/1.1/" >
    <!ENTITY xsd "http://www.w3.org/2001/XMLSchema#" >
    <!ENTITY bao "http://www.bioassayontology.org/bao#" >
    <!ENTITY rdfs "http://www.w3.org/2000/01/rdf-schema#" >
    <!ENTITY rdf "http://www.w3.org/1999/02/22-rdf-syntax-ns#" >
]>


<rdf:RDF xmlns="http://www.bioassayontology.org/bao/bao_ro_combinator.owl#"
     xml:base="http://www.bioassayontology.org/bao/bao_ro_combinator.owl"
     xmlns:dc="http://purl.org/dc/elements/1.1/"
     xmlns:obo="http://purl.obolibrary.org/obo/"
     xmlns:rdfs="http://www.w3.org/2000/01/rdf-schema#"
     xmlns:owl="http://www.w3.org/2002/07/owl#"
     xmlns:xsd="http://www.w3.org/2001/XMLSchema#"
     xmlns:rdf="http://www.w3.org/1999/02/22-rdf-syntax-ns#"
     xmlns:bao="http://www.bioassayontology.org/bao#">
    <owl:Ontology rdf:about="http://www.bioassayontology.org/bao/bao_ro_combinator.owl">
        <dc:source rdf:resource="http://obofoundry.org/ro"/>
        <owl:imports rdf:resource="&obo;ro.owl"/>
        <owl:versionIRI rdf:resource="http://www.bioassayontology.org/bao/bao_ro_combinator.owl"/>
        <owl:imports rdf:resource="http://www.bioassayontology.org/bao/bao_vocabulary_ro.owl"/>
	<dc:license rdf:resource="http://creativecommons.org/licenses/by/3.0/"/>
    </owl:Ontology>
    


    <!-- 
    ///////////////////////////////////////////////////////////////////////////////////////
    //
    // Annotation properties
    //
    ///////////////////////////////////////////////////////////////////////////////////////
     -->

    <rdf:Description rdf:about="&obo;IAO_0000412">
        <obo:IAO_0000114 rdf:resource="&obo;IAO_0000125"/>
    </rdf:Description>
    


    <!-- 
    ///////////////////////////////////////////////////////////////////////////////////////
    //
    // Object Properties
    //
    ///////////////////////////////////////////////////////////////////////////////////////
     -->

    


    <!-- http://purl.obolibrary.org/obo/BFO_0000050 -->

    <rdf:Description rdf:about="&obo;BFO_0000050">
        <obo:RO_0001900 rdf:resource="&obo;RO_0001901"/>
        <owl:equivalentProperty rdf:resource="&bao;BA0_0090002"/>
    </rdf:Description>
    


    <!-- http://purl.obolibrary.org/obo/BFO_0000051 -->

    <rdf:Description rdf:about="&obo;BFO_0000051">
        <obo:RO_0001900 rdf:resource="&obo;RO_0001901"/>
        <owl:equivalentProperty rdf:resource="&bao;BA0_0090004"/>
    </rdf:Description>
    


    <!-- http://purl.obolibrary.org/obo/BFO_0000066 -->

    <rdf:Description rdf:about="&obo;BFO_0000066">
        <owl:equivalentProperty rdf:resource="&bao;BA0_0090007"/>
    </rdf:Description>
    


    <!-- http://purl.obolibrary.org/obo/BFO_0000067 -->

    <rdf:Description rdf:about="&obo;BFO_0000067">
        <owl:equivalentProperty rdf:resource="&bao;BA0_0090010"/>
    </rdf:Description>
    


    <!-- http://purl.obolibrary.org/obo/RO_0000052 -->

    <rdf:Description rdf:about="&obo;RO_0000052">
        <obo:RO_0001900 rdf:resource="&obo;RO_0001901"/>
        <owl:equivalentProperty rdf:resource="&bao;BA0_0090009"/>
    </rdf:Description>
    


    <!-- http://purl.obolibrary.org/obo/RO_0000053 -->

    <rdf:Description rdf:about="&obo;RO_0000053">
        <obo:RO_0001900 rdf:resource="&obo;RO_0001901"/>
        <owl:equivalentProperty rdf:resource="&bao;BA0_0090008"/>
    </rdf:Description>
    


    <!-- http://purl.obolibrary.org/obo/RO_0000056 -->

    <rdf:Description rdf:about="&obo;RO_0000056">
        <owl:equivalentProperty rdf:resource="&bao;BA0_0090013"/>
    </rdf:Description>
    


    <!-- http://purl.obolibrary.org/obo/RO_0000057 -->

    <rdf:Description rdf:about="&obo;RO_0000057">
        <owl:equivalentProperty rdf:resource="&bao;BA0_0090012"/>
    </rdf:Description>
    


    <!-- http://purl.obolibrary.org/obo/RO_0001000 -->

    <rdf:Description rdf:about="&obo;RO_0001000">
        <obo:IAO_0000114 rdf:resource="&obo;IAO_0000125"/>
        <owl:equivalentProperty rdf:resource="&bao;BA0_0090006"/>
    </rdf:Description>
    


    <!-- http://purl.obolibrary.org/obo/RO_0001001 -->

    <rdf:Description rdf:about="&obo;RO_0001001">
        <obo:IAO_0000114 rdf:resource="&obo;IAO_0000125"/>
        <owl:equivalentProperty rdf:resource="&bao;BA0_0090005"/>
    </rdf:Description>
    


    <!-- http://purl.obolibrary.org/obo/RO_0002150 -->

    <rdf:Description rdf:about="&obo;RO_0002150">
        <obo:IAO_0000114 rdf:resource="&obo;IAO_0000125"/>
        <obo:RO_0001900 rdf:resource="&obo;RO_0001901"/>
        <owl:equivalentProperty rdf:resource="&bao;BA0_0090011"/>
    </rdf:Description>
    


    <!-- http://purl.obolibrary.org/obo/RO_0002200 -->

    <rdf:Description rdf:about="&obo;RO_0002200">
        <obo:IAO_0000114 rdf:resource="&obo;IAO_0000125"/>
        <owl:equivalentProperty rdf:resource="&bao;BA0_0090003"/>
    </rdf:Description>
    


    <!-- http://purl.obolibrary.org/obo/RO_0002201 -->

    <rdf:Description rdf:about="&obo;RO_0002201">
        <obo:IAO_0000114 rdf:resource="&obo;IAO_0000125"/>
        <owl:equivalentProperty rdf:resource="&bao;BA0_0090000"/>
    </rdf:Description>
    


    <!-- http://purl.obolibrary.org/obo/RO_0002216 -->

    <rdf:Description rdf:about="&obo;RO_0002216">
        <obo:IAO_0000114 rdf:resource="&obo;IAO_0000125"/>
        <owl:equivalentProperty rdf:resource="&bao;BA0_0090001"/>
    </rdf:Description>
    


    <!-- http://www.bioassayontology.org/bao#BA0_0090000 -->

    <rdf:Description rdf:about="&bao;BA0_0090000"/>
    


    <!-- http://www.bioassayontology.org/bao#BA0_0090001 -->

    <rdf:Description rdf:about="&bao;BA0_0090001"/>
    


    <!-- http://www.bioassayontology.org/bao#BA0_0090002 -->

    <rdf:Description rdf:about="&bao;BA0_0090002"/>
    


    <!-- http://www.bioassayontology.org/bao#BA0_0090003 -->

    <rdf:Description rdf:about="&bao;BA0_0090003"/>
    


    <!-- http://www.bioassayontology.org/bao#BA0_0090004 -->

    <rdf:Description rdf:about="&bao;BA0_0090004"/>
    


    <!-- http://www.bioassayontology.org/bao#BA0_0090005 -->

    <rdf:Description rdf:about="&bao;BA0_0090005"/>
    


    <!-- http://www.bioassayontology.org/bao#BA0_0090006 -->

    <rdf:Description rdf:about="&bao;BA0_0090006"/>
    


    <!-- http://www.bioassayontology.org/bao#BA0_0090007 -->

    <rdf:Description rdf:about="&bao;BA0_0090007"/>
    


    <!-- http://www.bioassayontology.org/bao#BA0_0090008 -->

    <rdf:Description rdf:about="&bao;BA0_0090008"/>
    


    <!-- http://www.bioassayontology.org/bao#BA0_0090009 -->

    <rdf:Description rdf:about="&bao;BA0_0090009"/>
    


    <!-- http://www.bioassayontology.org/bao#BA0_0090010 -->

    <rdf:Description rdf:about="&bao;BA0_0090010"/>
    


    <!-- http://www.bioassayontology.org/bao#BA0_0090011 -->

    <rdf:Description rdf:about="&bao;BA0_0090011"/>
    


    <!-- http://www.bioassayontology.org/bao#BA0_0090012 -->

    <rdf:Description rdf:about="&bao;BA0_0090012"/>
    


    <!-- http://www.bioassayontology.org/bao#BA0_0090013 -->

    <rdf:Description rdf:about="&bao;BA0_0090013"/>
    


    <!-- 
    ///////////////////////////////////////////////////////////////////////////////////////
    //
    // Annotations
    //
    ///////////////////////////////////////////////////////////////////////////////////////
     -->

    <rdf:Description rdf:about="&obo;RO_0002293">
        <obo:IAO_0000114 rdf:resource="&obo;IAO_0000125"/>
    </rdf:Description>
    <rdf:Description rdf:about="&obo;RO_0002296">
        <obo:IAO_0000114 rdf:resource="&obo;IAO_0000125"/>
    </rdf:Description>
    <rdf:Description rdf:about="&obo;RO_0002295">
        <obo:IAO_0000114 rdf:resource="&obo;IAO_0000125"/>
        <rdfs:seeAlso rdf:resource="http://wiki.geneontology.org/index.php/Ontology_extensions"/>
    </rdf:Description>
    <rdf:Description rdf:about="&obo;RO_0002298">
        <obo:IAO_0000114 rdf:resource="&obo;IAO_0000125"/>
    </rdf:Description>
    <rdf:Description rdf:about="&obo;RO_0002297">
        <obo:IAO_0000114 rdf:resource="&obo;IAO_0000125"/>
    </rdf:Description>
    <rdf:Description rdf:about="&obo;ENVO_0002036">
        <obo:IAO_0000412 rdf:resource="&obo;envo.owl"/>
    </rdf:Description>
    <rdf:Description rdf:about="&obo;RO_0002299">
        <obo:IAO_0000114 rdf:resource="&obo;IAO_0000125"/>
    </rdf:Description>
    <rdf:Description rdf:about="&obo;RO_0002204">
        <obo:IAO_0000114 rdf:resource="&obo;IAO_0000125"/>
    </rdf:Description>
    <rdf:Description rdf:about="&obo;CARO_0001001">
        <obo:IAO_0000412 rdf:resource="&obo;caro.owl"/>
    </rdf:Description>
    <rdf:Description rdf:about="&obo;RO_0002205">
        <obo:IAO_0000114 rdf:resource="&obo;IAO_0000125"/>
    </rdf:Description>
    <rdf:Description rdf:about="&obo;RO_0002202">
        <obo:IAO_0000114 rdf:resource="&obo;IAO_0000125"/>
    </rdf:Description>
    <rdf:Description rdf:about="&obo;RO_0002157">
        <obo:IAO_0000114 rdf:resource="&obo;IAO_0000125"/>
    </rdf:Description>
    <rdf:Description rdf:about="&obo;RO_0002156">
        <obo:IAO_0000114 rdf:resource="&obo;IAO_0000125"/>
    </rdf:Description>
    <rdf:Description rdf:about="&obo;RO_0002203">
        <obo:IAO_0000114 rdf:resource="&obo;IAO_0000125"/>
    </rdf:Description>
    <rdf:Description rdf:about="&obo;RO_0002314">
        <obo:RO_0001900 rdf:resource="&obo;RO_0001901"/>
    </rdf:Description>
    <rdf:Description rdf:about="&obo;RO_0002151">
        <obo:IAO_0000114 rdf:resource="&obo;IAO_0000125"/>
        <obo:RO_0001900 rdf:resource="&obo;RO_0001901"/>
    </rdf:Description>
    <rdf:Description rdf:about="&obo;RO_0002206">
        <obo:IAO_0000114 rdf:resource="&obo;IAO_0000125"/>
    </rdf:Description>
    <rdf:Description rdf:about="&obo;RO_0002292">
        <obo:IAO_0000114 rdf:resource="&obo;IAO_0000125"/>
    </rdf:Description>
    <rdf:Description rdf:about="&obo;RO_0002207">
        <obo:IAO_0000114 rdf:resource="&obo;IAO_0000125"/>
    </rdf:Description>
    <rdf:Description rdf:about="&obo;RO_0002291">
        <obo:IAO_0000114 rdf:resource="&obo;IAO_0000125"/>
    </rdf:Description>
    <rdf:Description rdf:about="&obo;CARO_0001000">
        <obo:IAO_0000412 rdf:resource="&obo;caro.owl"/>
    </rdf:Description>
    <rdf:Description rdf:about="&obo;GO_0043005">
        <obo:IAO_0000412 rdf:resource="&obo;go.owl"/>
    </rdf:Description>
    <rdf:Description rdf:about="&obo;RO_0002212">
        <obo:IAO_0000114 rdf:resource="&obo;IAO_0000125"/>
    </rdf:Description>
    <rdf:Description rdf:about="&obo;RO_0002211">
        <obo:IAO_0000114 rdf:resource="&obo;IAO_0000125"/>
    </rdf:Description>
    <rdf:Description rdf:about="&obo;RO_0002210">
        <obo:IAO_0000114 rdf:resource="&obo;IAO_0000125"/>
    </rdf:Description>
    <rdf:Description rdf:about="&obo;CL_0000540">
        <obo:IAO_0000412 rdf:resource="&obo;cl.owl"/>
    </rdf:Description>
    <rdf:Description rdf:about="&obo;RO_0002285">
        <obo:IAO_0000114 rdf:resource="&obo;IAO_0000125"/>
    </rdf:Description>
    <rdf:Description rdf:about="&obo;GO_0045211">
        <obo:IAO_0000412 rdf:resource="&obo;go.owl"/>
    </rdf:Description>
    <rdf:Description rdf:about="&obo;IAO_0000112">
        <obo:IAO_0000114 rdf:resource="&obo;IAO_0000122"/>
    </rdf:Description>
    <rdf:Description rdf:about="&obo;IAO_0000589">
        <obo:IAO_0000114 rdf:resource="&obo;IAO_0000125"/>
    </rdf:Description>
    <rdf:Description rdf:about="&obo;IAO_0000115">
        <obo:IAO_0000114 rdf:resource="&obo;IAO_0000122"/>
    </rdf:Description>
    <rdf:Description rdf:about="&obo;IAO_0000117">
        <obo:IAO_0000114 rdf:resource="&obo;IAO_0000122"/>
    </rdf:Description>
    <rdf:Description rdf:about="&obo;RO_0002287">
        <obo:IAO_0000114 rdf:resource="&obo;IAO_0000125"/>
    </rdf:Description>
    <rdf:Description rdf:about="&obo;IAO_0000116">
        <obo:IAO_0000114 rdf:resource="&obo;IAO_0000122"/>
    </rdf:Description>
    <rdf:Description rdf:about="&obo;RO_0002286">
        <obo:IAO_0000114 rdf:resource="&obo;IAO_0000125"/>
    </rdf:Description>
    <rdf:Description rdf:about="&obo;RO_0002323">
        <obo:RO_0001900 rdf:resource="&obo;RO_0001901"/>
    </rdf:Description>
    <rdf:Description rdf:about="&obo;RO_0003001">
        <obo:IAO_0000114 rdf:resource="&obo;IAO_0000125"/>
    </rdf:Description>
    <rdf:Description rdf:about="&obo;RO_0003000">
        <obo:IAO_0000114 rdf:resource="&obo;IAO_0000125"/>
    </rdf:Description>
    <rdf:Description rdf:about="&obo;RO_0002002">
        <obo:RO_0001900 rdf:resource="&obo;RO_0001901"/>
    </rdf:Description>
    <rdf:Description rdf:about="&obo;RO_0002000">
        <obo:RO_0001900 rdf:resource="&obo;RO_0001901"/>
    </rdf:Description>
    <rdf:Description rdf:about="&obo;RO_0002001">
        <obo:IAO_0000114 rdf:resource="&obo;IAO_0000125"/>
        <obo:RO_0001900 rdf:resource="&obo;RO_0001901"/>
    </rdf:Description>
    <rdf:Description rdf:about="&obo;GO_0045202">
        <obo:IAO_0000412 rdf:resource="&obo;go.owl"/>
    </rdf:Description>
    <rdf:Description rdf:about="&obo;GO_0042995">
        <obo:IAO_0000412 rdf:resource="&obo;go.owl"/>
    </rdf:Description>
    <rdf:Description rdf:about="&obo;GO_0044464">
        <obo:IAO_0000412 rdf:resource="&obo;go.owl"/>
    </rdf:Description>
    <rdf:Description rdf:about="&obo;CL_0000000">
        <obo:IAO_0000412 rdf:resource="&obo;cl.owl"/>
    </rdf:Description>
    <rdf:Description rdf:about="&obo;RO_0002300">
        <obo:IAO_0000114 rdf:resource="&obo;IAO_0000125"/>
    </rdf:Description>
    <rdf:Description rdf:about="&obo;RO_0000301">
        <obo:IAO_0000114 rdf:resource="&obo;IAO_0000125"/>
        <obo:RO_0001900 rdf:resource="&obo;RO_0001901"/>
    </rdf:Description>
    <rdf:Description rdf:about="&obo;RO_0000302">
        <obo:IAO_0000114 rdf:resource="&obo;IAO_0000125"/>
        <obo:RO_0001900 rdf:resource="&obo;RO_0001901"/>
    </rdf:Description>
    <rdf:Description rdf:about="&obo;CARO_0000003">
        <obo:IAO_0000412 rdf:resource="&obo;caro.owl"/>
    </rdf:Description>
    <rdf:Description rdf:about="&obo;RO_0000300">
        <obo:IAO_0000114 rdf:resource="&obo;IAO_0000125"/>
        <obo:RO_0001900 rdf:resource="&obo;RO_0001901"/>
    </rdf:Description>
    <rdf:Description rdf:about="&obo;RO_0002160">
        <obo:IAO_0000114 rdf:resource="&obo;IAO_0000125"/>
    </rdf:Description>
    <rdf:Description rdf:about="&obo;RO_0002301">
        <obo:IAO_0000114 rdf:resource="&obo;IAO_0000125"/>
    </rdf:Description>
    <rdf:Description rdf:about="&obo;RO_0002163">
        <obo:IAO_0000114 rdf:resource="&obo;IAO_0000125"/>
        <obo:RO_0001900 rdf:resource="&obo;RO_0001901"/>
    </rdf:Description>
    <rdf:Description rdf:about="&obo;RO_0002303">
        <obo:IAO_0000114 rdf:resource="&obo;IAO_0000125"/>
    </rdf:Description>
    <rdf:Description rdf:about="&obo;RO_0002162">
        <obo:IAO_0000114 rdf:resource="&obo;IAO_0000125"/>
    </rdf:Description>
    <rdf:Description rdf:about="&obo;RO_0002158">
        <obo:IAO_0000114 rdf:resource="&obo;IAO_0000125"/>
    </rdf:Description>
    <rdf:Description rdf:about="&obo;RO_0002159">
        <obo:IAO_0000114 rdf:resource="&obo;IAO_0000125"/>
    </rdf:Description>
    <rdf:Description rdf:about="&obo;IAO_0000078">
        <obo:IAO_0000114 rdf:resource="&obo;IAO_0000125"/>
    </rdf:Description>
    <rdf:Description rdf:about="&obo;RO_0002257">
        <obo:IAO_0000114 rdf:resource="&obo;IAO_0000125"/>
    </rdf:Description>
    <rdf:Description rdf:about="&obo;RO_0002258">
        <obo:IAO_0000114 rdf:resource="&obo;IAO_0000125"/>
    </rdf:Description>
    <rdf:Description rdf:about="&obo;RO_0002110">
        <obo:IAO_0000114 rdf:resource="&obo;IAO_0000125"/>
        <obo:RO_0001900 rdf:resource="&obo;RO_0001901"/>
    </rdf:Description>
    <rdf:Description rdf:about="&obo;RO_0002111">
        <obo:IAO_0000114 rdf:resource="&obo;IAO_0000125"/>
    </rdf:Description>
    <rdf:Description rdf:about="&obo;RO_0002112">
        <obo:IAO_0000114 rdf:resource="&obo;IAO_0000125"/>
        <obo:RO_0001900 rdf:resource="&obo;RO_0001901"/>
    </rdf:Description>
    <rdf:Description rdf:about="&obo;RO_0002113">
        <obo:IAO_0000114 rdf:resource="&obo;IAO_0000125"/>
        <obo:RO_0001900 rdf:resource="&obo;RO_0001901"/>
    </rdf:Description>
    <rdf:Description rdf:about="&obo;GO_0030425">
        <obo:IAO_0000412 rdf:resource="&obo;go.owl"/>
    </rdf:Description>
    <rdf:Description rdf:about="&obo;GO_0030424">
        <obo:IAO_0000412 rdf:resource="&obo;go.owl"/>
    </rdf:Description>
    <rdf:Description rdf:about="&obo;RO_0001025">
        <obo:RO_0001900 rdf:resource="&obo;RO_0001901"/>
    </rdf:Description>
    <rdf:Description rdf:about="&obo;CARO_0000014">
        <obo:IAO_0000412 rdf:resource="&obo;caro.owl"/>
    </rdf:Description>
    <rdf:Description rdf:about="&obo;RO_0002254">
        <obo:IAO_0000114 rdf:resource="&obo;IAO_0000125"/>
    </rdf:Description>
    <rdf:Description rdf:about="&obo;RO_0002255">
        <obo:IAO_0000114 rdf:resource="&obo;IAO_0000125"/>
    </rdf:Description>
    <rdf:Description rdf:about="&obo;RO_0002256">
        <obo:IAO_0000114 rdf:resource="&obo;IAO_0000125"/>
    </rdf:Description>
    <rdf:Description rdf:about="&obo;GO_0042734">
        <obo:IAO_0000412 rdf:resource="&obo;go.owl"/>
    </rdf:Description>
    <rdf:Description rdf:about="&obo;CARO_0000006">
        <obo:IAO_0000412 rdf:resource="&obo;caro.owl"/>
    </rdf:Description>
    <rdf:Description rdf:about="&obo;CARO_0010000">
        <obo:IAO_0000412 rdf:resource="&obo;caro.owl"/>
    </rdf:Description>
    <rdf:Description rdf:about="&obo;RO_0002108">
        <obo:IAO_0000114 rdf:resource="&obo;IAO_0000125"/>
        <obo:RO_0001900 rdf:resource="&obo;RO_0001901"/>
    </rdf:Description>
    <rdf:Description rdf:about="&obo;RO_0002107">
        <obo:IAO_0000114 rdf:resource="&obo;IAO_0000125"/>
        <obo:RO_0001900 rdf:resource="&obo;RO_0001901"/>
    </rdf:Description>
    <rdf:Description rdf:about="&obo;RO_0002109">
        <obo:IAO_0000114 rdf:resource="&obo;IAO_0000125"/>
        <obo:RO_0001900 rdf:resource="&obo;RO_0001901"/>
    </rdf:Description>
    <rdf:Description rdf:about="&obo;RO_0002104">
        <obo:IAO_0000114 rdf:resource="&obo;IAO_0000125"/>
        <obo:RO_0001900 rdf:resource="&obo;RO_0001901"/>
    </rdf:Description>
    <rdf:Description rdf:about="&obo;RO_0002103">
        <obo:IAO_0000114 rdf:resource="&obo;IAO_0000125"/>
        <obo:RO_0001900 rdf:resource="&obo;RO_0001901"/>
    </rdf:Description>
    <rdf:Description rdf:about="&obo;RO_0002180">
        <obo:IAO_0000114 rdf:resource="&obo;IAO_0000125"/>
        <obo:RO_0001900 rdf:resource="&obo;RO_0001901"/>
    </rdf:Description>
    <rdf:Description rdf:about="&obo;RO_0002106">
        <obo:IAO_0000114 rdf:resource="&obo;IAO_0000125"/>
        <obo:RO_0001900 rdf:resource="&obo;RO_0001901"/>
    </rdf:Description>
    <rdf:Description rdf:about="&obo;RO_0002105">
        <obo:IAO_0000114 rdf:resource="&obo;IAO_0000125"/>
        <obo:RO_0001900 rdf:resource="&obo;RO_0001901"/>
    </rdf:Description>
    <rdf:Description rdf:about="&obo;RO_0002101">
        <obo:IAO_0000114 rdf:resource="&obo;IAO_0000125"/>
        <obo:RO_0001900 rdf:resource="&obo;RO_0001901"/>
    </rdf:Description>
    <rdf:Description rdf:about="&obo;RO_0002102">
        <obo:IAO_0000114 rdf:resource="&obo;IAO_0000125"/>
        <obo:RO_0001900 rdf:resource="&obo;RO_0001901"/>
    </rdf:Description>
    <rdf:Description rdf:about="&obo;RO_0002100">
        <obo:IAO_0000114 rdf:resource="&obo;IAO_0000125"/>
        <obo:RO_0001900 rdf:resource="&obo;RO_0001901"/>
    </rdf:Description>
    <rdf:Description rdf:about="&obo;RO_0002372">
        <rdfs:seeAlso rdf:resource="http://dbpedia.org/property/origin"/>
    </rdf:Description>
    <rdf:Description rdf:about="&obo;RO_0002373">
        <rdfs:seeAlso rdf:resource="http://dbpedia.org/property/insertion"/>
    </rdf:Description>
    <rdf:Description rdf:about="&obo;GO_0044456">
        <obo:IAO_0000412 rdf:resource="&obo;go.owl"/>
    </rdf:Description>
    <rdf:Description rdf:about="&obo;RO_0002130">
        <obo:IAO_0000114 rdf:resource="&obo;IAO_0000125"/>
        <obo:RO_0001900 rdf:resource="&obo;RO_0001901"/>
    </rdf:Description>
    <rdf:Description rdf:about="&obo;RO_0002131">
        <obo:IAO_0000114 rdf:resource="&obo;IAO_0000125"/>
        <obo:RO_0001900 rdf:resource="&obo;RO_0001901"/>
    </rdf:Description>
    <rdf:Description rdf:about="&obo;RO_0002132">
        <obo:IAO_0000114 rdf:resource="&obo;IAO_0000125"/>
        <obo:RO_0001900 rdf:resource="&obo;RO_0001901"/>
    </rdf:Description>
    <rdf:Description rdf:about="&obo;RO_0002134">
        <obo:IAO_0000114 rdf:resource="&obo;IAO_0000125"/>
        <obo:RO_0001900 rdf:resource="&obo;RO_0001901"/>
    </rdf:Description>
    <rdf:Description rdf:about="&obo;RO_0002231">
        <obo:IAO_0000114 rdf:resource="&obo;IAO_0000125"/>
    </rdf:Description>
    <rdf:Description rdf:about="&obo;RO_0002232">
        <obo:IAO_0000114 rdf:resource="&obo;IAO_0000125"/>
    </rdf:Description>
    <rdf:Description rdf:about="&obo;RO_0002233">
        <obo:IAO_0000114 rdf:resource="&obo;IAO_0000125"/>
    </rdf:Description>
    <rdf:Description rdf:about="&obo;RO_0002234">
        <obo:IAO_0000114 rdf:resource="&obo;IAO_0000125"/>
    </rdf:Description>
    <rdf:Description rdf:about="&obo;GO_0016020">
        <obo:IAO_0000412 rdf:resource="&obo;go.owl"/>
    </rdf:Description>
    <rdf:Description rdf:about="&obo;RO_0002230">
        <obo:IAO_0000114 rdf:resource="&obo;IAO_0000125"/>
    </rdf:Description>
    <rdf:Description rdf:about="&obo;RO_0002229">
        <obo:IAO_0000114 rdf:resource="&obo;IAO_0000125"/>
    </rdf:Description>
    <rdf:Description rdf:about="&obo;RO_0002225">
        <obo:IAO_0000114 rdf:resource="&obo;IAO_0000125"/>
    </rdf:Description>
    <rdf:Description rdf:about="&obo;RO_0002224">
        <obo:IAO_0000114 rdf:resource="&obo;IAO_0000125"/>
    </rdf:Description>
    <rdf:Description rdf:about="&obo;IAO_0000119">
        <obo:IAO_0000114 rdf:resource="&obo;IAO_0000122"/>
    </rdf:Description>
    <rdf:Description rdf:about="&obo;IAO_0000118">
        <obo:IAO_0000114 rdf:resource="&obo;IAO_0000125"/>
    </rdf:Description>
    <rdf:Description rdf:about="&obo;RO_0002226">
        <obo:IAO_0000114 rdf:resource="&obo;IAO_0000125"/>
    </rdf:Description>
    <rdf:Description rdf:about="&obo;IAO_0000225">
        <obo:IAO_0000114 rdf:resource="&obo;IAO_0000125"/>
    </rdf:Description>
    <rdf:Description rdf:about="&obo;RO_0002120">
        <obo:IAO_0000114 rdf:resource="&obo;IAO_0000125"/>
        <obo:RO_0001900 rdf:resource="&obo;RO_0001901"/>
    </rdf:Description>
    <rdf:Description rdf:about="&obo;RO_0002121">
        <obo:IAO_0000114 rdf:resource="&obo;IAO_0000125"/>
        <obo:RO_0001900 rdf:resource="&obo;RO_0001901"/>
    </rdf:Description>
    <rdf:Description rdf:about="&obo;RO_0002350">
        <obo:RO_0001900 rdf:resource="&obo;RO_0001901"/>
    </rdf:Description>
    <rdf:Description rdf:about="&obo;RO_0002222">
        <obo:IAO_0000114 rdf:resource="&obo;IAO_0000125"/>
    </rdf:Description>
    <rdf:Description rdf:about="&obo;RO_0002223">
        <obo:IAO_0000114 rdf:resource="&obo;IAO_0000125"/>
    </rdf:Description>
    <rdf:Description rdf:about="&obo;RO_0002351">
        <obo:RO_0001900 rdf:resource="&obo;RO_0001901"/>
    </rdf:Description>
    <rdf:Description rdf:about="&obo;RO_0002220">
        <obo:IAO_0000114 rdf:resource="&obo;IAO_0000125"/>
        <obo:RO_0001900 rdf:resource="&obo;RO_0001901"/>
    </rdf:Description>
    <rdf:Description rdf:about="&obo;RO_0001015">
        <obo:RO_0001900 rdf:resource="&obo;RO_0001901"/>
    </rdf:Description>
    <rdf:Description rdf:about="&obo;RO_0002221">
        <obo:IAO_0000114 rdf:resource="&obo;IAO_0000125"/>
        <obo:RO_0001900 rdf:resource="&obo;RO_0001901"/>
    </rdf:Description>
    <rdf:Description rdf:about="&obo;RO_0001018">
        <obo:RO_0001900 rdf:resource="&obo;RO_0001901"/>
    </rdf:Description>
    <rdf:Description rdf:about="&obo;RO_0001019">
        <obo:RO_0001900 rdf:resource="&obo;RO_0001901"/>
    </rdf:Description>
    <rdf:Description rdf:about="&obo;IAO_0100001">
        <obo:IAO_0000114 rdf:resource="&obo;IAO_0000125"/>
    </rdf:Description>
    <rdf:Description rdf:about="&obo;RO_0002219">
        <obo:IAO_0000114 rdf:resource="&obo;IAO_0000125"/>
        <obo:RO_0001900 rdf:resource="&obo;RO_0001901"/>
    </rdf:Description>
    <rdf:Description rdf:about="&obo;RO_0002218">
        <obo:IAO_0000114 rdf:resource="&obo;IAO_0000125"/>
    </rdf:Description>
    <rdf:Description rdf:about="&obo;RO_0002217">
        <obo:IAO_0000114 rdf:resource="&obo;IAO_0000125"/>
    </rdf:Description>
    <rdf:Description rdf:about="&obo;RO_0002215">
        <obo:IAO_0000114 rdf:resource="&obo;IAO_0000125"/>
    </rdf:Description>
    <rdf:Description rdf:about="&obo;RO_0002214">
        <obo:IAO_0000114 rdf:resource="&obo;IAO_0000125"/>
    </rdf:Description>
    <rdf:Description rdf:about="&obo;RO_0002213">
        <obo:IAO_0000114 rdf:resource="&obo;IAO_0000125"/>
    </rdf:Description>
    <rdf:Description rdf:about="&obo;IAO_0000232">
        <obo:IAO_0000114 rdf:resource="&obo;IAO_0000122"/>
    </rdf:Description>
    <rdf:Description rdf:about="&obo;RO_0002115">
        <obo:RO_0001900 rdf:resource="&obo;RO_0001901"/>
    </rdf:Description>
    <rdf:Description rdf:about="&obo;RO_0002114">
        <obo:RO_0001900 rdf:resource="&obo;RO_0001901"/>
    </rdf:Description>
</rdf:RDF>


<!-- Generated by the OWL API (version 3.2.5.1928) http://owlapi.sourceforge.net -->
