# Supplementary material for: Evolving BioAssay Ontology (BAO): modularization, integration and applications
Source: J Biomed Semantics. 2014 Jun 3;5(Suppl 1):S5. doi: 10.1186/2041-1480-5-S1-S5 (PMC4108877; doi:10.1186/2041-1480-5-S1-S5)
Supplement: Additional file 1 — BAO 2.x build 2866. BAO version 2.x (build 2866) is a collection of OWL files that describe our domain of discourse. These files are serialized in OWL XML file format. In order to view and perform reasoning of BAO, we recommend of using a standard OWL editor that support SROIQ(D) DL constructs, such as, Protégé-4.3 open source ontology editor and knowledgebase framework (http://protege.stanford.edu). In addition, up-to-date BAO releases are freely available from the BioAssay Ontology (BAO) project website (http://bioassayontology.org/wp/bao) and the NCBO BioPortal. [file 2041-1480-5-S1-S5-S1.zip › imports/BAO2.0_DOID_import.owl]

<?xml version="1.0"?>


<!DOCTYPE rdf:RDF [
    <!ENTITY owl "http://www.w3.org/2002/07/owl#" >
    <!ENTITY obo "http://purl.obolibrary.org/obo/" >
    <!ENTITY xsd "http://www.w3.org/2001/XMLSchema#" >
    <!ENTITY lmo "http://www.lifemodelontology.org/lmo#" >
    <!ENTITY rdfs "http://www.w3.org/2000/01/rdf-schema#" >
    <!ENTITY rdf "http://www.w3.org/1999/02/22-rdf-syntax-ns#" >
    <!ENTITY oboInOwl "http://www.geneontology.org/formats/oboInOwl#" >
]>


<rdf:RDF xmlns="http://www.bioassayontology.org/bao/external/LIFE_DOID_import.owl#"
     xml:base="http://www.bioassayontology.org/bao/external/LIFE_DOID_import.owl"
     xmlns:obo="http://purl.obolibrary.org/obo/"
     xmlns:rdfs="http://www.w3.org/2000/01/rdf-schema#"
     xmlns:lmo="http://www.lifemodelontology.org/lmo#"
     xmlns:owl="http://www.w3.org/2002/07/owl#"
     xmlns:xsd="http://www.w3.org/2001/XMLSchema#"
     xmlns:rdf="http://www.w3.org/1999/02/22-rdf-syntax-ns#"
     xmlns:oboInOwl="http://www.geneontology.org/formats/oboInOwl#">
    <owl:Ontology rdf:about="http://www.bioassayontology.org/bao/external/BAO2.0_DOID_import.owl"/>
    


    <!-- 
    ///////////////////////////////////////////////////////////////////////////////////////
    //
    // Annotation properties
    //
    ///////////////////////////////////////////////////////////////////////////////////////
     -->

    <owl:AnnotationProperty rdf:about="&oboInOwl;creation_date"/>
    <owl:AnnotationProperty rdf:about="&oboInOwl;hasExactSynonym">
        <rdfs:label rdf:datatype="&xsd;string">has_exact_synonym</rdfs:label>
    </owl:AnnotationProperty>
    <owl:AnnotationProperty rdf:about="&owl;deprecated"/>
    <owl:AnnotationProperty rdf:about="&oboInOwl;created_by"/>
    <owl:AnnotationProperty rdf:about="&oboInOwl;hasRelatedSynonym">
        <rdfs:label rdf:datatype="&xsd;string">has_related_synonym</rdfs:label>
    </owl:AnnotationProperty>
    <owl:AnnotationProperty rdf:about="&obo;IAO_0000115">
        <rdfs:label rdf:datatype="&xsd;string">definition</rdfs:label>
    </owl:AnnotationProperty>
    <owl:AnnotationProperty rdf:about="&obo;IAO_0000412">
        <rdfs:label xml:lang="en">imported from</rdfs:label>
    </owl:AnnotationProperty>
    <owl:AnnotationProperty rdf:about="&oboInOwl;hasDbXref">
        <rdfs:label rdf:datatype="&xsd;string">database_cross_reference</rdfs:label>
    </owl:AnnotationProperty>
    <owl:AnnotationProperty rdf:about="&oboInOwl;hasAlternativeId">
        <rdfs:label rdf:datatype="&xsd;string">has_alternative_id</rdfs:label>
    </owl:AnnotationProperty>
    <owl:AnnotationProperty rdf:about="&oboInOwl;hasOBONamespace">
        <rdfs:label rdf:datatype="&xsd;string">has_obo_namespace</rdfs:label>
    </owl:AnnotationProperty>
    <owl:AnnotationProperty rdf:about="&oboInOwl;id"/>
    


    <!-- 
    ///////////////////////////////////////////////////////////////////////////////////////
    //
    // Datatypes
    //
    ///////////////////////////////////////////////////////////////////////////////////////
     -->

    


    <!-- 
    ///////////////////////////////////////////////////////////////////////////////////////
    //
    // Classes
    //
    ///////////////////////////////////////////////////////////////////////////////////////
     -->

    


    <!-- http://purl.obolibrary.org/obo/DOID_0050608 -->

    <owl:Class rdf:about="&obo;DOID_0050608">
        <rdfs:label rdf:datatype="&xsd;string">Askin&apos;s tumor</rdfs:label>
        <rdfs:subClassOf rdf:resource="&obo;DOID_3369"/>
        <oboInOwl:id rdf:datatype="&xsd;string">DOID:0050608</oboInOwl:id>
        <oboInOwl:hasOBONamespace rdf:datatype="&xsd;string">disease_ontology</oboInOwl:hasOBONamespace>
        <obo:IAO_0000412 rdf:resource="&obo;doid.owl"/>
    </owl:Class>
    


    <!-- http://purl.obolibrary.org/obo/DOID_0050615 -->

    <owl:Class rdf:about="&obo;DOID_0050615">
        <rdfs:label rdf:datatype="&xsd;string">respiratory system cancer</rdfs:label>
        <rdfs:subClassOf rdf:resource="&obo;DOID_0050686"/>
        <obo:IAO_0000115 rdf:datatype="&xsd;string">An organ system cancer located_in the respiratory system that is characterized by uncontrolled cellular proliferation in the respiratory tract.</obo:IAO_0000115>
        <oboInOwl:id rdf:datatype="&xsd;string">DOID:0050615</oboInOwl:id>
        <oboInOwl:hasOBONamespace rdf:datatype="&xsd;string">disease_ontology</oboInOwl:hasOBONamespace>
        <obo:IAO_0000412 rdf:resource="&obo;doid.owl"/>
    </owl:Class>
    


    <!-- http://purl.obolibrary.org/obo/DOID_0050622 -->

    <owl:Class rdf:about="&obo;DOID_0050622">
        <rdfs:label rdf:datatype="&xsd;string">reproductive organ benign neoplasm</rdfs:label>
        <rdfs:subClassOf rdf:resource="&obo;DOID_0060085"/>
        <obo:IAO_0000115 rdf:datatype="&xsd;string">An organ system benign neoplasm that is located_in reproductive system organs.</obo:IAO_0000115>
        <oboInOwl:id rdf:datatype="&xsd;string">DOID:0050622</oboInOwl:id>
        <oboInOwl:hasOBONamespace rdf:datatype="&xsd;string">disease_ontology</oboInOwl:hasOBONamespace>
        <obo:IAO_0000412 rdf:resource="&obo;doid.owl"/>
    </owl:Class>
    


    <!-- http://purl.obolibrary.org/obo/DOID_0050686 -->

    <owl:Class rdf:about="&obo;DOID_0050686">
        <rdfs:label rdf:datatype="&xsd;string">organ system cancer</rdfs:label>
        <rdfs:subClassOf rdf:resource="&obo;DOID_162"/>
        <oboInOwl:creation_date rdf:datatype="&xsd;string">2011-06-13T03:28:33Z</oboInOwl:creation_date>
        <obo:IAO_0000115 rdf:datatype="&xsd;string">A cancer that is classified based on the organ it starts in.</obo:IAO_0000115>
        <oboInOwl:id rdf:datatype="&xsd;string">DOID:0050686</oboInOwl:id>
        <oboInOwl:hasOBONamespace rdf:datatype="&xsd;string">disease_ontology</oboInOwl:hasOBONamespace>
        <oboInOwl:created_by rdf:datatype="&xsd;string">snadendla</oboInOwl:created_by>
        <obo:IAO_0000412 rdf:resource="&obo;doid.owl"/>
    </owl:Class>
    


    <!-- http://purl.obolibrary.org/obo/DOID_0050687 -->

    <owl:Class rdf:about="&obo;DOID_0050687">
        <rdfs:label rdf:datatype="&xsd;string">cell type cancer</rdfs:label>
        <rdfs:subClassOf rdf:resource="&obo;DOID_162"/>
        <oboInOwl:creation_date rdf:datatype="&xsd;string">2011-06-13T03:28:50Z</oboInOwl:creation_date>
        <obo:IAO_0000115 rdf:datatype="&xsd;string">A cancer that is classified by the type of cell from which it is derived.</obo:IAO_0000115>
        <oboInOwl:id rdf:datatype="&xsd;string">DOID:0050687</oboInOwl:id>
        <oboInOwl:hasOBONamespace rdf:datatype="&xsd;string">disease_ontology</oboInOwl:hasOBONamespace>
        <oboInOwl:created_by rdf:datatype="&xsd;string">snadendla</oboInOwl:created_by>
        <obo:IAO_0000412 rdf:resource="&obo;doid.owl"/>
    </owl:Class>
    


    <!-- http://purl.obolibrary.org/obo/DOID_0060072 -->

    <owl:Class rdf:about="&obo;DOID_0060072">
        <rdfs:label rdf:datatype="&xsd;string">benign neoplasm</rdfs:label>
        <rdfs:subClassOf rdf:resource="&obo;DOID_14566"/>
        <oboInOwl:creation_date rdf:datatype="&xsd;string">2011-05-11T12:18:41Z</oboInOwl:creation_date>
        <obo:IAO_0000115 rdf:datatype="&xsd;string">A disease of cellular proliferation that results in abnormal growths in the body which lack the ability to metastasize.</obo:IAO_0000115>
        <oboInOwl:id rdf:datatype="&xsd;string">DOID:0060072</oboInOwl:id>
        <oboInOwl:hasOBONamespace rdf:datatype="&xsd;string">disease_ontology</oboInOwl:hasOBONamespace>
        <oboInOwl:created_by rdf:datatype="&xsd;string">lschriml</oboInOwl:created_by>
        <obo:IAO_0000412 rdf:resource="&obo;doid.owl"/>
    </owl:Class>
    


    <!-- http://purl.obolibrary.org/obo/DOID_0060085 -->

    <owl:Class rdf:about="&obo;DOID_0060085">
        <rdfs:label rdf:datatype="&xsd;string">organ system benign neoplasm</rdfs:label>
        <rdfs:subClassOf rdf:resource="&obo;DOID_0060072"/>
        <oboInOwl:creation_date rdf:datatype="&xsd;string">2011-07-14T12:12:23Z</oboInOwl:creation_date>
        <oboInOwl:id rdf:datatype="&xsd;string">DOID:0060085</oboInOwl:id>
        <oboInOwl:hasOBONamespace rdf:datatype="&xsd;string">disease_ontology</oboInOwl:hasOBONamespace>
        <oboInOwl:created_by rdf:datatype="&xsd;string">lschriml</oboInOwl:created_by>
        <obo:IAO_0000412 rdf:resource="&obo;doid.owl"/>
    </owl:Class>
    


    <!-- http://purl.obolibrary.org/obo/DOID_0060086 -->

    <owl:Class rdf:about="&obo;DOID_0060086">
        <rdfs:label rdf:datatype="&xsd;string">female reproductive organ benign neoplasm</rdfs:label>
        <rdfs:subClassOf rdf:resource="&obo;DOID_0050622"/>
        <oboInOwl:creation_date rdf:datatype="&xsd;string">2011-07-14T12:20:52Z</oboInOwl:creation_date>
        <oboInOwl:id rdf:datatype="&xsd;string">DOID:0060086</oboInOwl:id>
        <oboInOwl:hasOBONamespace rdf:datatype="&xsd;string">disease_ontology</oboInOwl:hasOBONamespace>
        <oboInOwl:created_by rdf:datatype="&xsd;string">lschriml</oboInOwl:created_by>
        <obo:IAO_0000412 rdf:resource="&obo;doid.owl"/>
    </owl:Class>
    


    <!-- http://purl.obolibrary.org/obo/DOID_0060087 -->

    <owl:Class rdf:about="&obo;DOID_0060087">
        <rdfs:label rdf:datatype="&xsd;string">male reproductive organ benign neoplasm</rdfs:label>
        <rdfs:subClassOf rdf:resource="&obo;DOID_0050622"/>
        <oboInOwl:creation_date rdf:datatype="&xsd;string">2011-07-14T12:20:52Z</oboInOwl:creation_date>
        <oboInOwl:id rdf:datatype="&xsd;string">DOID:0060087</oboInOwl:id>
        <oboInOwl:hasOBONamespace rdf:datatype="&xsd;string">disease_ontology</oboInOwl:hasOBONamespace>
        <oboInOwl:created_by rdf:datatype="&xsd;string">lschriml</oboInOwl:created_by>
        <obo:IAO_0000412 rdf:resource="&obo;doid.owl"/>
    </owl:Class>
    


    <!-- http://purl.obolibrary.org/obo/DOID_0060095 -->

    <owl:Class rdf:about="&obo;DOID_0060095">
        <rdfs:label rdf:datatype="&xsd;string">uterine benign neoplasm</rdfs:label>
        <rdfs:subClassOf rdf:resource="&obo;DOID_0060086"/>
        <oboInOwl:creation_date rdf:datatype="&xsd;string">2011-07-15T01:42:11Z</oboInOwl:creation_date>
        <oboInOwl:id rdf:datatype="&xsd;string">DOID:0060095</oboInOwl:id>
        <oboInOwl:hasAlternativeId rdf:datatype="&xsd;string">DOID:0060113</oboInOwl:hasAlternativeId>
        <oboInOwl:hasOBONamespace rdf:datatype="&xsd;string">disease_ontology</oboInOwl:hasOBONamespace>
        <oboInOwl:created_by rdf:datatype="&xsd;string">lschriml</oboInOwl:created_by>
        <oboInOwl:hasExactSynonym rdf:datatype="&xsd;string">uterine benign neoplasm</oboInOwl:hasExactSynonym>
        <obo:IAO_0000412 rdf:resource="&obo;doid.owl"/>
    </owl:Class>
    


    <!-- http://purl.obolibrary.org/obo/DOID_0060100 -->

    <owl:Class rdf:about="&obo;DOID_0060100">
        <rdfs:label rdf:datatype="&xsd;string">musculoskeletal system cancer</rdfs:label>
        <rdfs:subClassOf rdf:resource="&obo;DOID_0050686"/>
        <oboInOwl:creation_date rdf:datatype="&xsd;string">2011-07-15T02:30:51Z</oboInOwl:creation_date>
        <obo:IAO_0000115 rdf:datatype="&xsd;string">An organ system cancer located_in the muscular and skeltal organs and characterized by uncontrolled cellular proliferation of the musculoskeletal organs.</obo:IAO_0000115>
        <oboInOwl:id rdf:datatype="&xsd;string">DOID:0060100</oboInOwl:id>
        <oboInOwl:hasOBONamespace rdf:datatype="&xsd;string">disease_ontology</oboInOwl:hasOBONamespace>
        <oboInOwl:created_by rdf:datatype="&xsd;string">lschriml</oboInOwl:created_by>
        <obo:IAO_0000412 rdf:resource="&obo;doid.owl"/>
    </owl:Class>
    


    <!-- http://purl.obolibrary.org/obo/DOID_0060119 -->

    <owl:Class rdf:about="&obo;DOID_0060119">
        <rdfs:label rdf:datatype="&xsd;string">pharynx cancer</rdfs:label>
        <rdfs:subClassOf rdf:resource="&obo;DOID_3119"/>
        <oboInOwl:creation_date rdf:datatype="&xsd;string">2011-07-27T01:26:34Z</oboInOwl:creation_date>
        <obo:IAO_0000115 rdf:datatype="&xsd;string">A gastrointestinal system cancer that is located_in the pharyx.</obo:IAO_0000115>
        <oboInOwl:id rdf:datatype="&xsd;string">DOID:0060119</oboInOwl:id>
        <oboInOwl:hasOBONamespace rdf:datatype="&xsd;string">disease_ontology</oboInOwl:hasOBONamespace>
        <oboInOwl:created_by rdf:datatype="&xsd;string">lschriml</oboInOwl:created_by>
        <obo:IAO_0000412 rdf:resource="&obo;doid.owl"/>
    </owl:Class>
    


    <!-- http://purl.obolibrary.org/obo/DOID_0060122 -->

    <owl:Class rdf:about="&obo;DOID_0060122">
        <rdfs:label rdf:datatype="&xsd;string">integumentary system cancer</rdfs:label>
        <rdfs:subClassOf rdf:resource="&obo;DOID_0050686"/>
        <oboInOwl:creation_date rdf:datatype="&xsd;string">2011-07-27T02:31:34Z</oboInOwl:creation_date>
        <obo:IAO_0000115 rdf:datatype="&xsd;string">An organ system cancer that is located_in the skin, hair and nails.</obo:IAO_0000115>
        <oboInOwl:id rdf:datatype="&xsd;string">DOID:0060122</oboInOwl:id>
        <oboInOwl:hasOBONamespace rdf:datatype="&xsd;string">disease_ontology</oboInOwl:hasOBONamespace>
        <oboInOwl:created_by rdf:datatype="&xsd;string">lschriml</oboInOwl:created_by>
        <obo:IAO_0000412 rdf:resource="&obo;doid.owl"/>
    </owl:Class>
    


    <!-- http://purl.obolibrary.org/obo/DOID_10155 -->

    <owl:Class rdf:about="&obo;DOID_10155">
        <rdfs:label rdf:datatype="&xsd;string">intestinal cancer</rdfs:label>
        <rdfs:subClassOf rdf:resource="&obo;DOID_3119"/>
        <obo:IAO_0000115 rdf:datatype="&xsd;string">A gastrointestinal system cancer that is located_in the intestine.</obo:IAO_0000115>
        <oboInOwl:id rdf:datatype="&xsd;string">DOID:10155</oboInOwl:id>
        <oboInOwl:hasDbXref rdf:datatype="&xsd;string">ICD9CM:159.0</oboInOwl:hasDbXref>
        <oboInOwl:hasDbXref rdf:datatype="&xsd;string">MSH:D007414</oboInOwl:hasDbXref>
        <oboInOwl:hasDbXref rdf:datatype="&xsd;string">NCI:C4572</oboInOwl:hasDbXref>
        <oboInOwl:hasDbXref rdf:datatype="&xsd;string">SNOMEDCT_2010_1_31:187819006</oboInOwl:hasDbXref>
        <oboInOwl:hasDbXref rdf:datatype="&xsd;string">SNOMEDCT_2010_1_31:190089002</oboInOwl:hasDbXref>
        <oboInOwl:hasDbXref rdf:datatype="&xsd;string">SNOMEDCT_2010_1_31:363508008</oboInOwl:hasDbXref>
        <oboInOwl:hasDbXref rdf:datatype="&xsd;string">SNOMEDCT_2010_1_31:93838000</oboInOwl:hasDbXref>
        <oboInOwl:hasDbXref rdf:datatype="&xsd;string">UMLS_CUI:C0346627</oboInOwl:hasDbXref>
        <oboInOwl:hasOBONamespace rdf:datatype="&xsd;string">disease_ontology</oboInOwl:hasOBONamespace>
        <oboInOwl:hasExactSynonym rdf:datatype="&xsd;string">malignant intestinal tumors</oboInOwl:hasExactSynonym>
        <oboInOwl:hasExactSynonym rdf:datatype="&xsd;string">malignant neoplasm of intestine</oboInOwl:hasExactSynonym>
        <obo:IAO_0000412 rdf:resource="&obo;doid.owl"/>
    </owl:Class>
    


    <!-- http://purl.obolibrary.org/obo/DOID_10283 -->

    <owl:Class rdf:about="&obo;DOID_10283">
        <rdfs:label rdf:datatype="&xsd;string">prostate cancer</rdfs:label>
        <rdfs:subClassOf rdf:resource="&obo;DOID_3856"/>
        <oboInOwl:id rdf:datatype="&xsd;string">DOID:10283</oboInOwl:id>
        <oboInOwl:hasAlternativeId rdf:datatype="&xsd;string">DOID:514</oboInOwl:hasAlternativeId>
        <oboInOwl:hasDbXref rdf:datatype="&xsd;string">MSH:D011471</oboInOwl:hasDbXref>
        <oboInOwl:hasDbXref rdf:datatype="&xsd;string">NCI:C3343</oboInOwl:hasDbXref>
        <oboInOwl:hasExactSynonym rdf:datatype="&xsd;string">NGP - New growth of prostate</oboInOwl:hasExactSynonym>
        <rdfs:comment rdf:datatype="&xsd;string">OMIM mapping confirmed by DO. [SN].</rdfs:comment>
        <oboInOwl:hasDbXref rdf:datatype="&xsd;string">OMIM:176807</oboInOwl:hasDbXref>
        <oboInOwl:hasDbXref rdf:datatype="&xsd;string">SNOMEDCT_2010_1_31:126906006</oboInOwl:hasDbXref>
        <oboInOwl:hasDbXref rdf:datatype="&xsd;string">SNOMEDCT_2010_1_31:363448003</oboInOwl:hasDbXref>
        <oboInOwl:hasDbXref rdf:datatype="&xsd;string">SNOMEDCT_2010_1_31:399068003</oboInOwl:hasDbXref>
        <oboInOwl:hasDbXref rdf:datatype="&xsd;string">SNOMEDCT_2010_1_31:93974005</oboInOwl:hasDbXref>
        <oboInOwl:hasDbXref rdf:datatype="&xsd;string">UMLS_CUI:C0033578</oboInOwl:hasDbXref>
        <oboInOwl:hasDbXref rdf:datatype="&xsd;string">UMLS_CUI:C0376358</oboInOwl:hasDbXref>
        <oboInOwl:hasOBONamespace rdf:datatype="&xsd;string">disease_ontology</oboInOwl:hasOBONamespace>
        <oboInOwl:hasExactSynonym rdf:datatype="&xsd;string">malignant tumor of prostate (disorder)</oboInOwl:hasExactSynonym>
        <oboInOwl:hasExactSynonym rdf:datatype="&xsd;string">malignant tumor of the prostate</oboInOwl:hasExactSynonym>
        <oboInOwl:hasExactSynonym rdf:datatype="&xsd;string">neoplasm of prostate (disorder)</oboInOwl:hasExactSynonym>
        <oboInOwl:hasExactSynonym rdf:datatype="&xsd;string">prostate neoplasm</oboInOwl:hasExactSynonym>
        <oboInOwl:hasExactSynonym rdf:datatype="&xsd;string">prostatic cancer</oboInOwl:hasExactSynonym>
        <oboInOwl:hasExactSynonym rdf:datatype="&xsd;string">prostatic neoplasm</oboInOwl:hasExactSynonym>
        <oboInOwl:hasExactSynonym rdf:datatype="&xsd;string">tumor of the prostate</oboInOwl:hasExactSynonym>
        <obo:IAO_0000412 rdf:resource="&obo;doid.owl"/>
    </owl:Class>
    


    <!-- http://purl.obolibrary.org/obo/DOID_10286 -->

    <owl:Class rdf:about="&obo;DOID_10286">
        <rdfs:label rdf:datatype="&xsd;string">prostate carcinoma</rdfs:label>
        <rdfs:subClassOf rdf:resource="&obo;DOID_10283"/>
        <oboInOwl:id rdf:datatype="&xsd;string">DOID:10286</oboInOwl:id>
        <oboInOwl:hasDbXref rdf:datatype="&xsd;string">NCI:C4863</oboInOwl:hasDbXref>
        <oboInOwl:hasDbXref rdf:datatype="&xsd;string">SNOMEDCT_2010_1_31:154531004</oboInOwl:hasDbXref>
        <oboInOwl:hasDbXref rdf:datatype="&xsd;string">SNOMEDCT_2010_1_31:254900004</oboInOwl:hasDbXref>
        <oboInOwl:hasDbXref rdf:datatype="&xsd;string">SNOMEDCT_2010_1_31:363448003</oboInOwl:hasDbXref>
        <oboInOwl:hasDbXref rdf:datatype="&xsd;string">UMLS_CUI:C0600139</oboInOwl:hasDbXref>
        <oboInOwl:hasExactSynonym rdf:datatype="&xsd;string">cancer of prostate</oboInOwl:hasExactSynonym>
        <oboInOwl:hasExactSynonym rdf:datatype="&xsd;string">carcinoma OF PROSTATE</oboInOwl:hasExactSynonym>
        <oboInOwl:hasExactSynonym rdf:datatype="&xsd;string">carcinoma of prostate</oboInOwl:hasExactSynonym>
        <oboInOwl:hasExactSynonym rdf:datatype="&xsd;string">carcinoma of prostate (disorder)</oboInOwl:hasExactSynonym>
        <oboInOwl:hasOBONamespace rdf:datatype="&xsd;string">disease_ontology</oboInOwl:hasOBONamespace>
        <obo:IAO_0000412 rdf:resource="&obo;doid.owl"/>
    </owl:Class>
    


    <!-- http://purl.obolibrary.org/obo/DOID_10534 -->

    <owl:Class rdf:about="&obo;DOID_10534">
        <rdfs:label rdf:datatype="&xsd;string">stomach cancer</rdfs:label>
        <rdfs:subClassOf rdf:resource="&obo;DOID_3119"/>
        <obo:IAO_0000115 rdf:datatype="&xsd;string">A gastrointestinal system cancer that is located_in the stomach.</obo:IAO_0000115>
        <oboInOwl:hasExactSynonym rdf:datatype="&xsd;string">Ca body - stomach</oboInOwl:hasExactSynonym>
        <oboInOwl:hasExactSynonym rdf:datatype="&xsd;string">Ca body - stomach (disorder)</oboInOwl:hasExactSynonym>
        <oboInOwl:hasExactSynonym rdf:datatype="&xsd;string">Ca greater curvature - stomach (disorder)</oboInOwl:hasExactSynonym>
        <oboInOwl:hasExactSynonym rdf:datatype="&xsd;string">Ca lesser curvature - stomach (disorder)</oboInOwl:hasExactSynonym>
        <oboInOwl:id rdf:datatype="&xsd;string">DOID:10534</oboInOwl:id>
        <oboInOwl:hasAlternativeId rdf:datatype="&xsd;string">DOID:10539</oboInOwl:hasAlternativeId>
        <oboInOwl:hasAlternativeId rdf:datatype="&xsd;string">DOID:10542</oboInOwl:hasAlternativeId>
        <oboInOwl:hasAlternativeId rdf:datatype="&xsd;string">DOID:10543</oboInOwl:hasAlternativeId>
        <oboInOwl:hasAlternativeId rdf:datatype="&xsd;string">DOID:4713</oboInOwl:hasAlternativeId>
        <oboInOwl:hasDbXref rdf:datatype="&xsd;string">ICD9CM:151</oboInOwl:hasDbXref>
        <oboInOwl:hasDbXref rdf:datatype="&xsd;string">ICD9CM:151.9</oboInOwl:hasDbXref>
        <oboInOwl:hasDbXref rdf:datatype="&xsd;string">MSH:D013274</oboInOwl:hasDbXref>
        <oboInOwl:hasDbXref rdf:datatype="&xsd;string">NCI:C9331</oboInOwl:hasDbXref>
        <rdfs:comment rdf:datatype="&xsd;string">OMIM mapping confirmed by DO. [SN].</rdfs:comment>
        <oboInOwl:hasDbXref rdf:datatype="&xsd;string">OMIM:137215</oboInOwl:hasDbXref>
        <oboInOwl:hasDbXref rdf:datatype="&xsd;string">OMIM:613659</oboInOwl:hasDbXref>
        <oboInOwl:hasDbXref rdf:datatype="&xsd;string">SNOMEDCT_2010_1_31:126824007</oboInOwl:hasDbXref>
        <oboInOwl:hasDbXref rdf:datatype="&xsd;string">SNOMEDCT_2010_1_31:154450001</oboInOwl:hasDbXref>
        <oboInOwl:hasDbXref rdf:datatype="&xsd;string">SNOMEDCT_2010_1_31:154451002</oboInOwl:hasDbXref>
        <oboInOwl:hasDbXref rdf:datatype="&xsd;string">SNOMEDCT_2010_1_31:154452009</oboInOwl:hasDbXref>
        <oboInOwl:hasDbXref rdf:datatype="&xsd;string">SNOMEDCT_2010_1_31:154453004</oboInOwl:hasDbXref>
        <oboInOwl:hasDbXref rdf:datatype="&xsd;string">SNOMEDCT_2010_1_31:187731004</oboInOwl:hasDbXref>
        <oboInOwl:hasDbXref rdf:datatype="&xsd;string">SNOMEDCT_2010_1_31:187742008</oboInOwl:hasDbXref>
        <oboInOwl:hasDbXref rdf:datatype="&xsd;string">SNOMEDCT_2010_1_31:187743003</oboInOwl:hasDbXref>
        <oboInOwl:hasDbXref rdf:datatype="&xsd;string">SNOMEDCT_2010_1_31:187744009</oboInOwl:hasDbXref>
        <oboInOwl:hasDbXref rdf:datatype="&xsd;string">SNOMEDCT_2010_1_31:187750004</oboInOwl:hasDbXref>
        <oboInOwl:hasDbXref rdf:datatype="&xsd;string">SNOMEDCT_2010_1_31:255080008</oboInOwl:hasDbXref>
        <oboInOwl:hasDbXref rdf:datatype="&xsd;string">SNOMEDCT_2010_1_31:269458007</oboInOwl:hasDbXref>
        <oboInOwl:hasDbXref rdf:datatype="&xsd;string">SNOMEDCT_2010_1_31:269459004</oboInOwl:hasDbXref>
        <oboInOwl:hasDbXref rdf:datatype="&xsd;string">SNOMEDCT_2010_1_31:269460009</oboInOwl:hasDbXref>
        <oboInOwl:hasDbXref rdf:datatype="&xsd;string">SNOMEDCT_2010_1_31:269529007</oboInOwl:hasDbXref>
        <oboInOwl:hasDbXref rdf:datatype="&xsd;string">SNOMEDCT_2010_1_31:269530002</oboInOwl:hasDbXref>
        <oboInOwl:hasDbXref rdf:datatype="&xsd;string">SNOMEDCT_2010_1_31:269531003</oboInOwl:hasDbXref>
        <oboInOwl:hasDbXref rdf:datatype="&xsd;string">SNOMEDCT_2010_1_31:269532005</oboInOwl:hasDbXref>
        <oboInOwl:hasDbXref rdf:datatype="&xsd;string">SNOMEDCT_2010_1_31:363349007</oboInOwl:hasDbXref>
        <oboInOwl:hasDbXref rdf:datatype="&xsd;string">SNOMEDCT_2010_1_31:93717002</oboInOwl:hasDbXref>
        <oboInOwl:hasDbXref rdf:datatype="&xsd;string">SNOMEDCT_2010_1_31:93818001</oboInOwl:hasDbXref>
        <oboInOwl:hasDbXref rdf:datatype="&xsd;string">SNOMEDCT_2010_1_31:93867004</oboInOwl:hasDbXref>
        <oboInOwl:hasDbXref rdf:datatype="&xsd;string">SNOMEDCT_2010_1_31:94074003</oboInOwl:hasDbXref>
        <oboInOwl:hasDbXref rdf:datatype="&xsd;string">UMLS_CUI:C0024623</oboInOwl:hasDbXref>
        <oboInOwl:hasDbXref rdf:datatype="&xsd;string">UMLS_CUI:C0038356</oboInOwl:hasDbXref>
        <oboInOwl:hasDbXref rdf:datatype="&xsd;string">UMLS_CUI:C0153421</oboInOwl:hasDbXref>
        <oboInOwl:hasDbXref rdf:datatype="&xsd;string">UMLS_CUI:C0153422</oboInOwl:hasDbXref>
        <oboInOwl:hasDbXref rdf:datatype="&xsd;string">UMLS_CUI:C0153423</oboInOwl:hasDbXref>
        <oboInOwl:hasExactSynonym rdf:datatype="&xsd;string">ca greater curvature of stomach</oboInOwl:hasExactSynonym>
        <oboInOwl:hasExactSynonym rdf:datatype="&xsd;string">ca lesser curvature of stomach</oboInOwl:hasExactSynonym>
        <oboInOwl:hasOBONamespace rdf:datatype="&xsd;string">disease_ontology</oboInOwl:hasOBONamespace>
        <oboInOwl:hasExactSynonym rdf:datatype="&xsd;string">gastric neoplasm</oboInOwl:hasExactSynonym>
        <oboInOwl:hasExactSynonym rdf:datatype="&xsd;string">malignant neoplasm of body of stomach</oboInOwl:hasExactSynonym>
        <oboInOwl:hasExactSynonym rdf:datatype="&xsd;string">malignant neoplasm of greater curvature of stomach, NOS</oboInOwl:hasExactSynonym>
        <oboInOwl:hasExactSynonym rdf:datatype="&xsd;string">malignant neoplasm of greater curvature of stomach, unspecified</oboInOwl:hasExactSynonym>
        <oboInOwl:hasExactSynonym rdf:datatype="&xsd;string">malignant neoplasm of greater curve of stomach unspecified (disorder)</oboInOwl:hasExactSynonym>
        <oboInOwl:hasExactSynonym rdf:datatype="&xsd;string">malignant neoplasm of lesser curvature of stomach, NOS</oboInOwl:hasExactSynonym>
        <oboInOwl:hasExactSynonym rdf:datatype="&xsd;string">malignant neoplasm of lesser curvature of stomach, unspecified</oboInOwl:hasExactSynonym>
        <oboInOwl:hasExactSynonym rdf:datatype="&xsd;string">malignant neoplasm of lesser curve of stomach unspecified (disorder)</oboInOwl:hasExactSynonym>
        <oboInOwl:hasExactSynonym rdf:datatype="&xsd;string">malignant tumor of body of stomach (disorder)</oboInOwl:hasExactSynonym>
        <oboInOwl:hasExactSynonym rdf:datatype="&xsd;string">malignant tumor of greater curve of stomach (disorder)</oboInOwl:hasExactSynonym>
        <oboInOwl:hasExactSynonym rdf:datatype="&xsd;string">malignant tumor of lesser curve of stomach (disorder)</oboInOwl:hasExactSynonym>
        <oboInOwl:hasExactSynonym rdf:datatype="&xsd;string">neoplasm of stomach (disorder)</oboInOwl:hasExactSynonym>
        <oboInOwl:hasExactSynonym rdf:datatype="&xsd;string">stomach neoplasm</oboInOwl:hasExactSynonym>
        <obo:IAO_0000412 rdf:resource="&obo;doid.owl"/>
    </owl:Class>
    


    <!-- http://purl.obolibrary.org/obo/DOID_10811 -->

    <owl:Class rdf:about="&obo;DOID_10811">
        <rdfs:label rdf:datatype="&xsd;string">nasal cavity cancer</rdfs:label>
        <rdfs:subClassOf rdf:resource="&obo;DOID_0050615"/>
        <obo:IAO_0000115 rdf:datatype="&xsd;string">A respiratory system cancer that is located_in the nasal cavity.</obo:IAO_0000115>
        <oboInOwl:id rdf:datatype="&xsd;string">DOID:10811</oboInOwl:id>
        <oboInOwl:hasDbXref rdf:datatype="&xsd;string">ICD9CM:160.0</oboInOwl:hasDbXref>
        <oboInOwl:hasDbXref rdf:datatype="&xsd;string">NCI:C4918</oboInOwl:hasDbXref>
        <oboInOwl:hasDbXref rdf:datatype="&xsd;string">SNOMEDCT_2010_1_31:187832001</oboInOwl:hasDbXref>
        <oboInOwl:hasDbXref rdf:datatype="&xsd;string">SNOMEDCT_2010_1_31:363422006</oboInOwl:hasDbXref>
        <oboInOwl:hasDbXref rdf:datatype="&xsd;string">SNOMEDCT_2010_1_31:93917007</oboInOwl:hasDbXref>
        <oboInOwl:hasDbXref rdf:datatype="&xsd;string">UMLS_CUI:C0728864</oboInOwl:hasDbXref>
        <oboInOwl:hasOBONamespace rdf:datatype="&xsd;string">disease_ontology</oboInOwl:hasOBONamespace>
        <oboInOwl:hasExactSynonym rdf:datatype="&xsd;string">malignant neoplasm of nasal cavities</oboInOwl:hasExactSynonym>
        <oboInOwl:hasExactSynonym rdf:datatype="&xsd;string">malignant neoplasm of nasal cavities NOS (disorder)</oboInOwl:hasExactSynonym>
        <oboInOwl:hasExactSynonym rdf:datatype="&xsd;string">malignant neoplasm of nasal cavity, NOS</oboInOwl:hasExactSynonym>
        <oboInOwl:hasExactSynonym rdf:datatype="&xsd;string">malignant tumor of nasal cavity (disorder)</oboInOwl:hasExactSynonym>
        <oboInOwl:hasExactSynonym rdf:datatype="&xsd;string">malignant tumor of the nasal cavity</oboInOwl:hasExactSynonym>
        <obo:IAO_0000412 rdf:resource="&obo;doid.owl"/>
    </owl:Class>
    


    <!-- http://purl.obolibrary.org/obo/DOID_11054 -->

    <owl:Class rdf:about="&obo;DOID_11054">
        <rdfs:label rdf:datatype="&xsd;string">urinary bladder cancer</rdfs:label>
        <rdfs:subClassOf rdf:resource="&obo;DOID_3996"/>
        <obo:IAO_0000115 rdf:datatype="&xsd;string">An urinary system cancer that results_in malignant growth located_in the urinary bladder.</obo:IAO_0000115>
        <oboInOwl:id rdf:datatype="&xsd;string">DOID:11054</oboInOwl:id>
        <oboInOwl:hasAlternativeId rdf:datatype="&xsd;string">DOID:5428</oboInOwl:hasAlternativeId>
        <oboInOwl:hasDbXref rdf:datatype="&xsd;string">ICD9CM:188</oboInOwl:hasDbXref>
        <oboInOwl:hasDbXref rdf:datatype="&xsd;string">ICD9CM:188.9</oboInOwl:hasDbXref>
        <oboInOwl:hasDbXref rdf:datatype="&xsd;string">MSH:D001749</oboInOwl:hasDbXref>
        <oboInOwl:hasDbXref rdf:datatype="&xsd;string">NCI:C9334</oboInOwl:hasDbXref>
        <rdfs:comment rdf:datatype="&xsd;string">OMIM mapping confirmed by DO. [SN].</rdfs:comment>
        <oboInOwl:hasDbXref rdf:datatype="&xsd;string">OMIM:109800</oboInOwl:hasDbXref>
        <oboInOwl:hasDbXref rdf:datatype="&xsd;string">SNOMEDCT_2010_1_31:126885006</oboInOwl:hasDbXref>
        <oboInOwl:hasDbXref rdf:datatype="&xsd;string">SNOMEDCT_2010_1_31:154540000</oboInOwl:hasDbXref>
        <oboInOwl:hasDbXref rdf:datatype="&xsd;string">SNOMEDCT_2010_1_31:188248005</oboInOwl:hasDbXref>
        <oboInOwl:hasDbXref rdf:datatype="&xsd;string">SNOMEDCT_2010_1_31:269607003</oboInOwl:hasDbXref>
        <oboInOwl:hasDbXref rdf:datatype="&xsd;string">SNOMEDCT_2010_1_31:363455001</oboInOwl:hasDbXref>
        <oboInOwl:hasDbXref rdf:datatype="&xsd;string">SNOMEDCT_2010_1_31:399326009</oboInOwl:hasDbXref>
        <oboInOwl:hasDbXref rdf:datatype="&xsd;string">SNOMEDCT_2010_1_31:93689003</oboInOwl:hasDbXref>
        <oboInOwl:hasDbXref rdf:datatype="&xsd;string">UMLS_CUI:C0005684</oboInOwl:hasDbXref>
        <oboInOwl:hasDbXref rdf:datatype="&xsd;string">UMLS_CUI:C0005695</oboInOwl:hasDbXref>
        <oboInOwl:hasExactSynonym rdf:datatype="&xsd;string">bladder cancer</oboInOwl:hasExactSynonym>
        <oboInOwl:hasOBONamespace rdf:datatype="&xsd;string">disease_ontology</oboInOwl:hasOBONamespace>
        <oboInOwl:hasExactSynonym rdf:datatype="&xsd;string">tumor of the bladder</oboInOwl:hasExactSynonym>
        <obo:IAO_0000412 rdf:resource="&obo;doid.owl"/>
    </owl:Class>
    


    <!-- http://purl.obolibrary.org/obo/DOID_1107 -->

    <owl:Class rdf:about="&obo;DOID_1107">
        <rdfs:label rdf:datatype="&xsd;string">esophageal carcinoma</rdfs:label>
        <rdfs:subClassOf rdf:resource="&obo;DOID_5041"/>
        <obo:IAO_0000115 rdf:datatype="&xsd;string">A esophageal cancer that is located_in the esophagus.</obo:IAO_0000115>
        <oboInOwl:id rdf:datatype="&xsd;string">DOID:1107</oboInOwl:id>
        <oboInOwl:hasDbXref rdf:datatype="&xsd;string">NCI:C3513</oboInOwl:hasDbXref>
        <oboInOwl:hasDbXref rdf:datatype="&xsd;string">SNOMEDCT_2010_1_31:154441003</oboInOwl:hasDbXref>
        <oboInOwl:hasDbXref rdf:datatype="&xsd;string">SNOMEDCT_2010_1_31:255079005</oboInOwl:hasDbXref>
        <oboInOwl:hasDbXref rdf:datatype="&xsd;string">SNOMEDCT_2010_1_31:372138000</oboInOwl:hasDbXref>
        <oboInOwl:hasDbXref rdf:datatype="&xsd;string">SNOMEDCT_2010_1_31:93785002</oboInOwl:hasDbXref>
        <oboInOwl:hasDbXref rdf:datatype="&xsd;string">UMLS_CUI:C0152018</oboInOwl:hasDbXref>
        <oboInOwl:hasExactSynonym rdf:datatype="&xsd;string">cancer of esophagus</oboInOwl:hasExactSynonym>
        <oboInOwl:hasExactSynonym rdf:datatype="&xsd;string">cancer of oesophagus</oboInOwl:hasExactSynonym>
        <oboInOwl:hasExactSynonym rdf:datatype="&xsd;string">carcinoma OF ESOPHAGUS</oboInOwl:hasExactSynonym>
        <oboInOwl:hasExactSynonym rdf:datatype="&xsd;string">carcinoma of esophagus (disorder)</oboInOwl:hasExactSynonym>
        <oboInOwl:hasExactSynonym rdf:datatype="&xsd;string">carcinoma of oesophagus</oboInOwl:hasExactSynonym>
        <oboInOwl:hasOBONamespace rdf:datatype="&xsd;string">disease_ontology</oboInOwl:hasOBONamespace>
        <obo:IAO_0000412 rdf:resource="&obo;doid.owl"/>
    </owl:Class>
    


    <!-- http://purl.obolibrary.org/obo/DOID_1115 -->

    <owl:Class rdf:about="&obo;DOID_1115">
        <rdfs:label rdf:datatype="&xsd;string">sarcoma</rdfs:label>
        <rdfs:subClassOf rdf:resource="&obo;DOID_0050687"/>
        <obo:IAO_0000115 rdf:datatype="&xsd;string">A cell type cancer that has_material_basis_in abnormally proliferating cells derived_from embryonic mesoderm.</obo:IAO_0000115>
        <oboInOwl:id rdf:datatype="&xsd;string">DOID:1115</oboInOwl:id>
        <oboInOwl:hasAlternativeId rdf:datatype="&xsd;string">DOID:3936</oboInOwl:hasAlternativeId>
        <oboInOwl:hasDbXref rdf:datatype="&xsd;string">ICD9CM:171</oboInOwl:hasDbXref>
        <oboInOwl:hasDbXref rdf:datatype="&xsd;string">ICD9CM:171.9</oboInOwl:hasDbXref>
        <oboInOwl:hasDbXref rdf:datatype="&xsd;string">SNOMEDCT_2010_1_31:187985009</oboInOwl:hasDbXref>
        <oboInOwl:hasDbXref rdf:datatype="&xsd;string">SNOMEDCT_2010_1_31:93765001</oboInOwl:hasDbXref>
        <oboInOwl:hasDbXref rdf:datatype="&xsd;string">UMLS_CUI:C0153519</oboInOwl:hasDbXref>
        <oboInOwl:hasExactSynonym rdf:datatype="&xsd;string">connective and soft tissue neoplasm</oboInOwl:hasExactSynonym>
        <oboInOwl:hasOBONamespace rdf:datatype="&xsd;string">disease_ontology</oboInOwl:hasOBONamespace>
        <oboInOwl:hasExactSynonym rdf:datatype="&xsd;string">tumor of soft tissue and skeleton</oboInOwl:hasExactSynonym>
        <obo:IAO_0000412 rdf:resource="&obo;doid.owl"/>
    </owl:Class>
    


    <!-- http://purl.obolibrary.org/obo/DOID_11819 -->

    <owl:Class rdf:about="&obo;DOID_11819">
        <rdfs:label rdf:datatype="&xsd;string">ureter cancer</rdfs:label>
        <rdfs:subClassOf rdf:resource="&obo;DOID_3996"/>
        <obo:IAO_0000115 rdf:datatype="&xsd;string">A urinary system cancer that is located_in the ureter.</obo:IAO_0000115>
        <oboInOwl:id rdf:datatype="&xsd;string">DOID:11819</oboInOwl:id>
        <oboInOwl:hasDbXref rdf:datatype="&xsd;string">ICD9CM:189.2</oboInOwl:hasDbXref>
        <oboInOwl:hasDbXref rdf:datatype="&xsd;string">MSH:D014516</oboInOwl:hasDbXref>
        <oboInOwl:hasDbXref rdf:datatype="&xsd;string">NCI:C7543</oboInOwl:hasDbXref>
        <rdfs:comment rdf:datatype="&xsd;string">OMIM mapping confirmed by DO. [SN].</rdfs:comment>
        <oboInOwl:hasDbXref rdf:datatype="&xsd;string">OMIM:191600</oboInOwl:hasDbXref>
        <oboInOwl:hasDbXref rdf:datatype="&xsd;string">SNOMEDCT_2010_1_31:154543003</oboInOwl:hasDbXref>
        <oboInOwl:hasDbXref rdf:datatype="&xsd;string">SNOMEDCT_2010_1_31:363458004</oboInOwl:hasDbXref>
        <oboInOwl:hasDbXref rdf:datatype="&xsd;string">SNOMEDCT_2010_1_31:94121005</oboInOwl:hasDbXref>
        <oboInOwl:hasDbXref rdf:datatype="&xsd;string">UMLS_CUI:C0153619</oboInOwl:hasDbXref>
        <oboInOwl:hasOBONamespace rdf:datatype="&xsd;string">disease_ontology</oboInOwl:hasOBONamespace>
        <oboInOwl:hasExactSynonym rdf:datatype="&xsd;string">malignant tumor of ureter (disorder)</oboInOwl:hasExactSynonym>
        <oboInOwl:hasExactSynonym rdf:datatype="&xsd;string">malignant tumour of ureter</oboInOwl:hasExactSynonym>
        <oboInOwl:hasExactSynonym rdf:datatype="&xsd;string">malignant ureteral tumor</oboInOwl:hasExactSynonym>
        <oboInOwl:hasExactSynonym rdf:datatype="&xsd;string">ureter cancer</oboInOwl:hasExactSynonym>
        <obo:IAO_0000412 rdf:resource="&obo;doid.owl"/>
    </owl:Class>
    


    <!-- http://purl.obolibrary.org/obo/DOID_1192 -->

    <owl:Class rdf:about="&obo;DOID_1192">
        <rdfs:label rdf:datatype="&xsd;string">peripheral nervous system neoplasm</rdfs:label>
        <rdfs:subClassOf rdf:resource="&obo;DOID_3093"/>
        <obo:IAO_0000115 rdf:datatype="&xsd;string">A nervous system cancer that is located_in the peripheral nervous system.</obo:IAO_0000115>
        <oboInOwl:id rdf:datatype="&xsd;string">DOID:1192</oboInOwl:id>
        <oboInOwl:hasAlternativeId rdf:datatype="&xsd;string">DOID:3194</oboInOwl:hasAlternativeId>
        <oboInOwl:hasDbXref rdf:datatype="&xsd;string">MSH:D010524</oboInOwl:hasDbXref>
        <oboInOwl:hasDbXref rdf:datatype="&xsd;string">NCI:C3321</oboInOwl:hasDbXref>
        <oboInOwl:hasDbXref rdf:datatype="&xsd;string">SNOMEDCT_2010_1_31:115242003</oboInOwl:hasDbXref>
        <oboInOwl:hasDbXref rdf:datatype="&xsd;string">SNOMEDCT_2010_1_31:126980002</oboInOwl:hasDbXref>
        <oboInOwl:hasDbXref rdf:datatype="&xsd;string">SNOMEDCT_2010_1_31:134214003</oboInOwl:hasDbXref>
        <oboInOwl:hasDbXref rdf:datatype="&xsd;string">SNOMEDCT_2010_1_31:189946005</oboInOwl:hasDbXref>
        <oboInOwl:hasDbXref rdf:datatype="&xsd;string">SNOMEDCT_2010_1_31:189953001</oboInOwl:hasDbXref>
        <oboInOwl:hasDbXref rdf:datatype="&xsd;string">UMLS_CUI:C0031118</oboInOwl:hasDbXref>
        <oboInOwl:hasDbXref rdf:datatype="&xsd;string">UMLS_CUI:C0206727</oboInOwl:hasDbXref>
        <oboInOwl:hasOBONamespace rdf:datatype="&xsd;string">disease_ontology</oboInOwl:hasOBONamespace>
        <oboInOwl:hasExactSynonym rdf:datatype="&xsd;string">neoplasm of peripheral nerve (disorder)</oboInOwl:hasExactSynonym>
        <oboInOwl:hasExactSynonym rdf:datatype="&xsd;string">nerve sheath neoplasm</oboInOwl:hasExactSynonym>
        <oboInOwl:hasExactSynonym rdf:datatype="&xsd;string">nerve sheath tumor (morphologic abnormality)</oboInOwl:hasExactSynonym>
        <oboInOwl:hasExactSynonym rdf:datatype="&xsd;string">nerve sheath tumor NOS (morphologic abnormality)</oboInOwl:hasExactSynonym>
        <oboInOwl:hasExactSynonym rdf:datatype="&xsd;string">nerve sheath tumor [dup] (morphologic abnormality)</oboInOwl:hasExactSynonym>
        <oboInOwl:hasExactSynonym rdf:datatype="&xsd;string">nerve sheath tumors</oboInOwl:hasExactSynonym>
        <oboInOwl:hasExactSynonym rdf:datatype="&xsd;string">tumor of PNS</oboInOwl:hasExactSynonym>
        <obo:IAO_0000412 rdf:resource="&obo;doid.owl"/>
    </owl:Class>
    


    <!-- http://purl.obolibrary.org/obo/DOID_11934 -->

    <owl:Class rdf:about="&obo;DOID_11934">
        <rdfs:label rdf:datatype="&xsd;string">head and neck cancer</rdfs:label>
        <rdfs:subClassOf rdf:resource="&obo;DOID_162"/>
        <owl:deprecated rdf:datatype="&xsd;integer">1</owl:deprecated>
        <obo:IAO_0000115 rdf:datatype="&xsd;string">A cancer by anatomical entity that arises in the head or neck region. This region includes the nasal cavity, sinuses, lips, mouth, salivary glands, throat, or larynx.</obo:IAO_0000115>
        <oboInOwl:id rdf:datatype="&xsd;string">DOID:11934</oboInOwl:id>
        <oboInOwl:hasDbXref rdf:datatype="&xsd;string">MSH:D006258</oboInOwl:hasDbXref>
        <oboInOwl:hasDbXref rdf:datatype="&xsd;string">NCI:C3077</oboInOwl:hasDbXref>
        <oboInOwl:hasDbXref rdf:datatype="&xsd;string">SNOMEDCT_2010_1_31:255055008</oboInOwl:hasDbXref>
        <oboInOwl:hasDbXref rdf:datatype="&xsd;string">UMLS_CUI:C0018671</oboInOwl:hasDbXref>
        <oboInOwl:hasOBONamespace rdf:datatype="&xsd;string">disease_ontology</oboInOwl:hasOBONamespace>
        <oboInOwl:hasExactSynonym rdf:datatype="&xsd;string">head and neck neoplasm</oboInOwl:hasExactSynonym>
        <oboInOwl:hasExactSynonym rdf:datatype="&xsd;string">head and neck neoplasm (Excluding central nervous system)</oboInOwl:hasExactSynonym>
        <oboInOwl:hasExactSynonym rdf:datatype="&xsd;string">head/neck neoplasm</oboInOwl:hasExactSynonym>
        <oboInOwl:hasExactSynonym rdf:datatype="&xsd;string">tumor of head and neck (disorder)</oboInOwl:hasExactSynonym>
        <obo:IAO_0000412 rdf:resource="&obo;doid.owl"/>
    </owl:Class>
    


    <!-- http://purl.obolibrary.org/obo/DOID_120 -->

    <owl:Class rdf:about="&obo;DOID_120">
        <rdfs:label rdf:datatype="&xsd;string">female reproductive organ cancer</rdfs:label>
        <rdfs:subClassOf rdf:resource="&obo;DOID_193"/>
        <obo:IAO_0000115 rdf:datatype="&xsd;string">A reproductive organ cancer that is manifested in the female genitals. This includes organs such as the ovaries, fallopian tubes, uterus, cervix, vagina and vulva.</obo:IAO_0000115>
        <oboInOwl:id rdf:datatype="&xsd;string">DOID:120</oboInOwl:id>
        <oboInOwl:hasAlternativeId rdf:datatype="&xsd;string">DOID:1244</oboInOwl:hasAlternativeId>
        <oboInOwl:hasAlternativeId rdf:datatype="&xsd;string">DOID:1281</oboInOwl:hasAlternativeId>
        <oboInOwl:hasDbXref rdf:datatype="&xsd;string">MSH:D005833</oboInOwl:hasDbXref>
        <oboInOwl:hasDbXref rdf:datatype="&xsd;string">NCI:C3053</oboInOwl:hasDbXref>
        <oboInOwl:hasDbXref rdf:datatype="&xsd;string">SNOMEDCT_2010_1_31:126907002</oboInOwl:hasDbXref>
        <oboInOwl:hasDbXref rdf:datatype="&xsd;string">SNOMEDCT_2010_1_31:188207007</oboInOwl:hasDbXref>
        <oboInOwl:hasDbXref rdf:datatype="&xsd;string">UMLS_CUI:C0017416</oboInOwl:hasDbXref>
        <oboInOwl:hasDbXref rdf:datatype="&xsd;string">UMLS_CUI:C0153585</oboInOwl:hasDbXref>
        <oboInOwl:hasDbXref rdf:datatype="&xsd;string">UMLS_CUI:C0699889</oboInOwl:hasDbXref>
        <oboInOwl:hasOBONamespace rdf:datatype="&xsd;string">disease_ontology</oboInOwl:hasOBONamespace>
        <oboInOwl:hasExactSynonym rdf:datatype="&xsd;string">female reproductive cancer</oboInOwl:hasExactSynonym>
        <oboInOwl:hasExactSynonym rdf:datatype="&xsd;string">malignant Gynecologic tumor</oboInOwl:hasExactSynonym>
        <oboInOwl:hasExactSynonym rdf:datatype="&xsd;string">malignant neoplasm of female genital organ</oboInOwl:hasExactSynonym>
        <obo:IAO_0000412 rdf:resource="&obo;doid.owl"/>
    </owl:Class>
    


    <!-- http://purl.obolibrary.org/obo/DOID_1245 -->

    <owl:Class rdf:about="&obo;DOID_1245">
        <rdfs:label rdf:datatype="&xsd;string">vulva cancer</rdfs:label>
        <rdfs:subClassOf rdf:resource="&obo;DOID_120"/>
        <oboInOwl:hasExactSynonym rdf:datatype="&xsd;string">Ca vulva</oboInOwl:hasExactSynonym>
        <oboInOwl:id rdf:datatype="&xsd;string">DOID:1245</oboInOwl:id>
        <oboInOwl:hasAlternativeId rdf:datatype="&xsd;string">DOID:1282</oboInOwl:hasAlternativeId>
        <oboInOwl:hasDbXref rdf:datatype="&xsd;string">MSH:D014846</oboInOwl:hasDbXref>
        <oboInOwl:hasDbXref rdf:datatype="&xsd;string">NCI:C3443</oboInOwl:hasDbXref>
        <oboInOwl:hasDbXref rdf:datatype="&xsd;string">SNOMEDCT_2010_1_31:126922007</oboInOwl:hasDbXref>
        <oboInOwl:hasDbXref rdf:datatype="&xsd;string">SNOMEDCT_2010_1_31:154535008</oboInOwl:hasDbXref>
        <oboInOwl:hasDbXref rdf:datatype="&xsd;string">SNOMEDCT_2010_1_31:188214009</oboInOwl:hasDbXref>
        <oboInOwl:hasDbXref rdf:datatype="&xsd;string">SNOMEDCT_2010_1_31:269471005</oboInOwl:hasDbXref>
        <oboInOwl:hasDbXref rdf:datatype="&xsd;string">SNOMEDCT_2010_1_31:269604005</oboInOwl:hasDbXref>
        <oboInOwl:hasDbXref rdf:datatype="&xsd;string">SNOMEDCT_2010_1_31:363367000</oboInOwl:hasDbXref>
        <oboInOwl:hasDbXref rdf:datatype="&xsd;string">SNOMEDCT_2010_1_31:94143002</oboInOwl:hasDbXref>
        <oboInOwl:hasDbXref rdf:datatype="&xsd;string">UMLS_CUI:C0042995</oboInOwl:hasDbXref>
        <oboInOwl:hasDbXref rdf:datatype="&xsd;string">UMLS_CUI:C0375071</oboInOwl:hasDbXref>
        <oboInOwl:hasExactSynonym rdf:datatype="&xsd;string">Vulvar tumor</oboInOwl:hasExactSynonym>
        <oboInOwl:hasOBONamespace rdf:datatype="&xsd;string">disease_ontology</oboInOwl:hasOBONamespace>
        <oboInOwl:hasExactSynonym rdf:datatype="&xsd;string">malignant Vulvar tumor</oboInOwl:hasExactSynonym>
        <oboInOwl:hasExactSynonym rdf:datatype="&xsd;string">malignant neoplasm of vulva unspecified</oboInOwl:hasExactSynonym>
        <oboInOwl:hasExactSynonym rdf:datatype="&xsd;string">malignant neoplasm of vulva unspecified (disorder)</oboInOwl:hasExactSynonym>
        <oboInOwl:hasExactSynonym rdf:datatype="&xsd;string">malignant neoplasm of vulva, NOS</oboInOwl:hasExactSynonym>
        <oboInOwl:hasExactSynonym rdf:datatype="&xsd;string">malignant neoplasm of vulva, unspecified</oboInOwl:hasExactSynonym>
        <oboInOwl:hasExactSynonym rdf:datatype="&xsd;string">malignant tumor of vulva (disorder)</oboInOwl:hasExactSynonym>
        <oboInOwl:hasExactSynonym rdf:datatype="&xsd;string">neoplasm of vulva (disorder)</oboInOwl:hasExactSynonym>
        <oboInOwl:hasExactSynonym rdf:datatype="&xsd;string">vulval cancer</oboInOwl:hasExactSynonym>
        <oboInOwl:hasExactSynonym rdf:datatype="&xsd;string">vulval neoplasm</oboInOwl:hasExactSynonym>
        <oboInOwl:hasExactSynonym rdf:datatype="&xsd;string">vulvar neoplasm</oboInOwl:hasExactSynonym>
        <obo:IAO_0000412 rdf:resource="&obo;doid.owl"/>
    </owl:Class>
    


    <!-- http://purl.obolibrary.org/obo/DOID_1294 -->

    <owl:Class rdf:about="&obo;DOID_1294">
        <rdfs:label rdf:datatype="&xsd;string">vulva carcinoma</rdfs:label>
        <rdfs:subClassOf rdf:resource="&obo;DOID_1245"/>
        <obo:IAO_0000115 rdf:datatype="&xsd;string">A vulva cancer that affects the vulva which includes the external female genital organs, including the clitoris, vaginal lips, and the opening to the vagina.</obo:IAO_0000115>
        <oboInOwl:id rdf:datatype="&xsd;string">DOID:1294</oboInOwl:id>
        <oboInOwl:hasDbXref rdf:datatype="&xsd;string">NCI:C4866</oboInOwl:hasDbXref>
        <oboInOwl:hasDbXref rdf:datatype="&xsd;string">UMLS_CUI:C0677055</oboInOwl:hasDbXref>
        <oboInOwl:hasExactSynonym rdf:datatype="&xsd;string">Vulvar carcinoma</oboInOwl:hasExactSynonym>
        <oboInOwl:hasRelatedSynonym rdf:datatype="&xsd;string">carcinoma of vulva</oboInOwl:hasRelatedSynonym>
        <oboInOwl:hasOBONamespace rdf:datatype="&xsd;string">disease_ontology</oboInOwl:hasOBONamespace>
        <obo:IAO_0000412 rdf:resource="&obo;doid.owl"/>
    </owl:Class>
    


    <!-- http://purl.obolibrary.org/obo/DOID_13223 -->

    <owl:Class rdf:about="&obo;DOID_13223">
        <rdfs:label rdf:datatype="&xsd;string">uterine fibroid</rdfs:label>
        <rdfs:subClassOf rdf:resource="&obo;DOID_0060095"/>
        <oboInOwl:id rdf:datatype="&xsd;string">DOID:13223</oboInOwl:id>
        <oboInOwl:hasDbXref rdf:datatype="&xsd;string">ICD9CM:218</oboInOwl:hasDbXref>
        <oboInOwl:hasDbXref rdf:datatype="&xsd;string">ICD9CM:218.9</oboInOwl:hasDbXref>
        <oboInOwl:hasDbXref rdf:datatype="&xsd;string">MSH:D007889</oboInOwl:hasDbXref>
        <oboInOwl:hasDbXref rdf:datatype="&xsd;string">NCI:C3434</oboInOwl:hasDbXref>
        <rdfs:comment rdf:datatype="&xsd;string">OMIM mapping confirmed by DO. [LS].</rdfs:comment>
        <oboInOwl:hasDbXref rdf:datatype="&xsd;string">OMIM:150699</oboInOwl:hasDbXref>
        <oboInOwl:hasExactSynonym rdf:datatype="&xsd;string">Plexiform leiomyoma</oboInOwl:hasExactSynonym>
        <oboInOwl:hasDbXref rdf:datatype="&xsd;string">SNOMEDCT_2010_1_31:154616000</oboInOwl:hasDbXref>
        <oboInOwl:hasDbXref rdf:datatype="&xsd;string">SNOMEDCT_2010_1_31:189106003</oboInOwl:hasDbXref>
        <oboInOwl:hasDbXref rdf:datatype="&xsd;string">SNOMEDCT_2010_1_31:44598004</oboInOwl:hasDbXref>
        <oboInOwl:hasDbXref rdf:datatype="&xsd;string">SNOMEDCT_2010_1_31:95315005</oboInOwl:hasDbXref>
        <oboInOwl:hasDbXref rdf:datatype="&xsd;string">UMLS_CUI:C0042133</oboInOwl:hasDbXref>
        <oboInOwl:hasExactSynonym rdf:datatype="&xsd;string">UTERUS FIBROMA</oboInOwl:hasExactSynonym>
        <oboInOwl:hasOBONamespace rdf:datatype="&xsd;string">disease_ontology</oboInOwl:hasOBONamespace>
        <oboInOwl:hasExactSynonym rdf:datatype="&xsd;string">leiomyoma of Corpus Uteri</oboInOwl:hasExactSynonym>
        <oboInOwl:hasExactSynonym rdf:datatype="&xsd;string">leiomyoma of uterus, unspecified</oboInOwl:hasExactSynonym>
        <oboInOwl:hasExactSynonym rdf:datatype="&xsd;string">uterine fibroid</oboInOwl:hasExactSynonym>
        <oboInOwl:hasExactSynonym rdf:datatype="&xsd;string">uterine leiomyoma</oboInOwl:hasExactSynonym>
        <oboInOwl:hasExactSynonym rdf:datatype="&xsd;string">uterine leiomyoma (disorder)</oboInOwl:hasExactSynonym>
        <oboInOwl:hasExactSynonym rdf:datatype="&xsd;string">uterine leiomyoma NOS (disorder)</oboInOwl:hasExactSynonym>
        <obo:IAO_0000412 rdf:resource="&obo;doid.owl"/>
    </owl:Class>
    


    <!-- http://purl.obolibrary.org/obo/DOID_1324 -->

    <owl:Class rdf:about="&obo;DOID_1324">
        <rdfs:label rdf:datatype="&xsd;string">lung cancer</rdfs:label>
        <rdfs:subClassOf rdf:resource="&obo;DOID_0050615"/>
        <obo:IAO_0000115 rdf:datatype="&xsd;string">A respiratory system cancer that is located_in the lung.</obo:IAO_0000115>
        <oboInOwl:hasAlternativeId rdf:datatype="&xsd;string">DOID:13075</oboInOwl:hasAlternativeId>
        <oboInOwl:hasAlternativeId rdf:datatype="&xsd;string">DOID:1322</oboInOwl:hasAlternativeId>
        <oboInOwl:id rdf:datatype="&xsd;string">DOID:1324</oboInOwl:id>
        <oboInOwl:hasAlternativeId rdf:datatype="&xsd;string">DOID:9881</oboInOwl:hasAlternativeId>
        <oboInOwl:hasDbXref rdf:datatype="&xsd;string">ICD9CM:162.3</oboInOwl:hasDbXref>
        <oboInOwl:hasDbXref rdf:datatype="&xsd;string">SNOMEDCT_2010_1_31:187860004</oboInOwl:hasDbXref>
        <oboInOwl:hasDbXref rdf:datatype="&xsd;string">SNOMEDCT_2010_1_31:187863002</oboInOwl:hasDbXref>
        <oboInOwl:hasDbXref rdf:datatype="&xsd;string">SNOMEDCT_2010_1_31:187864008</oboInOwl:hasDbXref>
        <oboInOwl:hasDbXref rdf:datatype="&xsd;string">SNOMEDCT_2010_1_31:187867001</oboInOwl:hasDbXref>
        <oboInOwl:hasDbXref rdf:datatype="&xsd;string">SNOMEDCT_2010_1_31:187868006</oboInOwl:hasDbXref>
        <oboInOwl:hasDbXref rdf:datatype="&xsd;string">SNOMEDCT_2010_1_31:187871003</oboInOwl:hasDbXref>
        <oboInOwl:hasDbXref rdf:datatype="&xsd;string">SNOMEDCT_2010_1_31:187874006</oboInOwl:hasDbXref>
        <oboInOwl:hasDbXref rdf:datatype="&xsd;string">SNOMEDCT_2010_1_31:269464000</oboInOwl:hasDbXref>
        <oboInOwl:hasDbXref rdf:datatype="&xsd;string">UMLS_CUI:C0024624</oboInOwl:hasDbXref>
        <oboInOwl:hasDbXref rdf:datatype="&xsd;string">UMLS_CUI:C0153491</oboInOwl:hasDbXref>
        <oboInOwl:hasDbXref rdf:datatype="&xsd;string">UMLS_CUI:C0153492</oboInOwl:hasDbXref>
        <oboInOwl:hasDbXref rdf:datatype="&xsd;string">UMLS_CUI:C0153493</oboInOwl:hasDbXref>
        <oboInOwl:hasOBONamespace rdf:datatype="&xsd;string">disease_ontology</oboInOwl:hasOBONamespace>
        <obo:IAO_0000412 rdf:resource="&obo;doid.owl"/>
    </owl:Class>
    


    <!-- http://purl.obolibrary.org/obo/DOID_1380 -->

    <owl:Class rdf:about="&obo;DOID_1380">
        <rdfs:label rdf:datatype="&xsd;string">endometrial cancer</rdfs:label>
        <rdfs:subClassOf rdf:resource="&obo;DOID_363"/>
        <oboInOwl:id rdf:datatype="&xsd;string">DOID:1380</oboInOwl:id>
        <oboInOwl:hasAlternativeId rdf:datatype="&xsd;string">DOID:5654</oboInOwl:hasAlternativeId>
        <oboInOwl:hasDbXref rdf:datatype="&xsd;string">NCI:C27815</oboInOwl:hasDbXref>
        <oboInOwl:hasDbXref rdf:datatype="&xsd;string">SNOMEDCT_2010_1_31:123844007</oboInOwl:hasDbXref>
        <oboInOwl:hasDbXref rdf:datatype="&xsd;string">UMLS_CUI:C0007103</oboInOwl:hasDbXref>
        <oboInOwl:hasDbXref rdf:datatype="&xsd;string">UMLS_CUI:C0014170</oboInOwl:hasDbXref>
        <oboInOwl:hasOBONamespace rdf:datatype="&xsd;string">disease_ontology</oboInOwl:hasOBONamespace>
        <oboInOwl:hasExactSynonym rdf:datatype="&xsd;string">endometrial Ca</oboInOwl:hasExactSynonym>
        <oboInOwl:hasExactSynonym rdf:datatype="&xsd;string">endometrial neoplasm</oboInOwl:hasExactSynonym>
        <oboInOwl:hasExactSynonym rdf:datatype="&xsd;string">malignant endometrial neoplasm</oboInOwl:hasExactSynonym>
        <oboInOwl:hasExactSynonym rdf:datatype="&xsd;string">malignant neoplasm of endometrium</oboInOwl:hasExactSynonym>
        <oboInOwl:hasExactSynonym rdf:datatype="&xsd;string">neoplasm of endometrium (disorder)</oboInOwl:hasExactSynonym>
        <oboInOwl:hasExactSynonym rdf:datatype="&xsd;string">primary malignant neoplasm of endometrium</oboInOwl:hasExactSynonym>
        <oboInOwl:hasExactSynonym rdf:datatype="&xsd;string">tumor of Endometrium</oboInOwl:hasExactSynonym>
        <obo:IAO_0000412 rdf:resource="&obo;doid.owl"/>
    </owl:Class>
    


    <!-- http://purl.obolibrary.org/obo/DOID_13955 -->

    <owl:Class rdf:about="&obo;DOID_13955">
        <rdfs:label rdf:datatype="&xsd;string">uterus interstitial leiomyoma</rdfs:label>
        <rdfs:subClassOf rdf:resource="&obo;DOID_13223"/>
        <oboInOwl:id rdf:datatype="&xsd;string">DOID:13955</oboInOwl:id>
        <oboInOwl:hasDbXref rdf:datatype="&xsd;string">ICD9CM:218.1</oboInOwl:hasDbXref>
        <oboInOwl:hasExactSynonym rdf:datatype="&xsd;string">Intramural leiomyoma of uterus</oboInOwl:hasExactSynonym>
        <oboInOwl:hasExactSynonym rdf:datatype="&xsd;string">Intramural leiomyoma of uterus (disorder)</oboInOwl:hasExactSynonym>
        <oboInOwl:hasDbXref rdf:datatype="&xsd;string">SNOMEDCT_2010_1_31:93616000</oboInOwl:hasDbXref>
        <oboInOwl:hasDbXref rdf:datatype="&xsd;string">UMLS_CUI:C0153994</oboInOwl:hasDbXref>
        <oboInOwl:hasOBONamespace rdf:datatype="&xsd;string">disease_ontology</oboInOwl:hasOBONamespace>
        <obo:IAO_0000412 rdf:resource="&obo;doid.owl"/>
    </owl:Class>
    


    <!-- http://purl.obolibrary.org/obo/DOID_14566 -->

    <owl:Class rdf:about="&obo;DOID_14566">
        <rdfs:label rdf:datatype="&xsd;string">disease of cellular proliferation</rdfs:label>
        <rdfs:subClassOf rdf:resource="&obo;DOID_4"/>
        <obo:IAO_0000115 rdf:datatype="&xsd;string">A disease that is characterized by abnormally rapid cell division.</obo:IAO_0000115>
        <oboInOwl:hasAlternativeId rdf:datatype="&xsd;string">DOID:0000818</oboInOwl:hasAlternativeId>
        <oboInOwl:id rdf:datatype="&xsd;string">DOID:14566</oboInOwl:id>
        <oboInOwl:hasExactSynonym rdf:datatype="&xsd;string">cell process disease</oboInOwl:hasExactSynonym>
        <oboInOwl:hasOBONamespace rdf:datatype="&xsd;string">disease_ontology</oboInOwl:hasOBONamespace>
        <obo:IAO_0000412 rdf:resource="&obo;doid.owl"/>
    </owl:Class>
    


    <!-- http://purl.obolibrary.org/obo/DOID_1520 -->

    <owl:Class rdf:about="&obo;DOID_1520">
        <rdfs:label rdf:datatype="&xsd;string">colon carcinoma</rdfs:label>
        <rdfs:subClassOf rdf:resource="&obo;DOID_219"/>
        <oboInOwl:hasExactSynonym rdf:datatype="&xsd;string">Colonic carcinoma</oboInOwl:hasExactSynonym>
        <oboInOwl:id rdf:datatype="&xsd;string">DOID:1520</oboInOwl:id>
        <oboInOwl:hasDbXref rdf:datatype="&xsd;string">NCI:C4910</oboInOwl:hasDbXref>
        <rdfs:comment rdf:datatype="&xsd;string">OMIM mapping confirmed by DO. [SN].</rdfs:comment>
        <oboInOwl:hasDbXref rdf:datatype="&xsd;string">OMIM:114500</oboInOwl:hasDbXref>
        <oboInOwl:hasDbXref rdf:datatype="&xsd;string">SNOMEDCT_2010_1_31:154454005</oboInOwl:hasDbXref>
        <oboInOwl:hasDbXref rdf:datatype="&xsd;string">SNOMEDCT_2010_1_31:269533000</oboInOwl:hasDbXref>
        <oboInOwl:hasDbXref rdf:datatype="&xsd;string">UMLS_CUI:C0699790</oboInOwl:hasDbXref>
        <oboInOwl:hasExactSynonym rdf:datatype="&xsd;string">carcinoma OF colon</oboInOwl:hasExactSynonym>
        <oboInOwl:hasExactSynonym rdf:datatype="&xsd;string">carcinoma of colon</oboInOwl:hasExactSynonym>
        <oboInOwl:hasExactSynonym rdf:datatype="&xsd;string">carcinoma of colon (disorder)</oboInOwl:hasExactSynonym>
        <oboInOwl:hasOBONamespace rdf:datatype="&xsd;string">disease_ontology</oboInOwl:hasOBONamespace>
        <obo:IAO_0000412 rdf:resource="&obo;doid.owl"/>
    </owl:Class>
    


    <!-- http://purl.obolibrary.org/obo/DOID_1612 -->

    <owl:Class rdf:about="&obo;DOID_1612">
        <rdfs:label rdf:datatype="&xsd;string">breast cancer</rdfs:label>
        <rdfs:subClassOf rdf:resource="&obo;DOID_5093"/>
        <obo:IAO_0000115 rdf:datatype="&xsd;string">A thoracic cancer that originates in the mammary gland.</obo:IAO_0000115>
        <oboInOwl:hasExactSynonym rdf:datatype="&xsd;string">Ca breast - NOS</oboInOwl:hasExactSynonym>
        <oboInOwl:id rdf:datatype="&xsd;string">DOID:1612</oboInOwl:id>
        <oboInOwl:hasAlternativeId rdf:datatype="&xsd;string">DOID:1648</oboInOwl:hasAlternativeId>
        <oboInOwl:hasAlternativeId rdf:datatype="&xsd;string">DOID:4241</oboInOwl:hasAlternativeId>
        <oboInOwl:hasDbXref rdf:datatype="&xsd;string">MSH:D001943</oboInOwl:hasDbXref>
        <oboInOwl:hasDbXref rdf:datatype="&xsd;string">NCI:C9335</oboInOwl:hasDbXref>
        <rdfs:comment rdf:datatype="&xsd;string">OMIM mapping confirmed by DO. [SN].</rdfs:comment>
        <oboInOwl:hasDbXref rdf:datatype="&xsd;string">OMIM:114480</oboInOwl:hasDbXref>
        <oboInOwl:hasDbXref rdf:datatype="&xsd;string">SNOMEDCT_2010_1_31:126926005</oboInOwl:hasDbXref>
        <oboInOwl:hasDbXref rdf:datatype="&xsd;string">SNOMEDCT_2010_1_31:154521006</oboInOwl:hasDbXref>
        <oboInOwl:hasDbXref rdf:datatype="&xsd;string">SNOMEDCT_2010_1_31:190121004</oboInOwl:hasDbXref>
        <oboInOwl:hasDbXref rdf:datatype="&xsd;string">SNOMEDCT_2010_1_31:254837009</oboInOwl:hasDbXref>
        <oboInOwl:hasDbXref rdf:datatype="&xsd;string">SNOMEDCT_2010_1_31:269595005</oboInOwl:hasDbXref>
        <oboInOwl:hasDbXref rdf:datatype="&xsd;string">UMLS_CUI:C0006142</oboInOwl:hasDbXref>
        <oboInOwl:hasDbXref rdf:datatype="&xsd;string">UMLS_CUI:C0153555</oboInOwl:hasDbXref>
        <oboInOwl:hasDbXref rdf:datatype="&xsd;string">UMLS_CUI:C1458155</oboInOwl:hasDbXref>
        <oboInOwl:hasExactSynonym rdf:datatype="&xsd;string">breast cancer</oboInOwl:hasExactSynonym>
        <oboInOwl:hasExactSynonym rdf:datatype="&xsd;string">breast tumor</oboInOwl:hasExactSynonym>
        <oboInOwl:hasOBONamespace rdf:datatype="&xsd;string">disease_ontology</oboInOwl:hasOBONamespace>
        <oboInOwl:hasExactSynonym rdf:datatype="&xsd;string">malignant neoplasm of breast</oboInOwl:hasExactSynonym>
        <oboInOwl:hasExactSynonym rdf:datatype="&xsd;string">malignant tumor of the breast</oboInOwl:hasExactSynonym>
        <oboInOwl:hasExactSynonym rdf:datatype="&xsd;string">mammary cancer</oboInOwl:hasExactSynonym>
        <oboInOwl:hasRelatedSynonym rdf:datatype="&xsd;string">mammary neoplasm</oboInOwl:hasRelatedSynonym>
        <oboInOwl:hasExactSynonym rdf:datatype="&xsd;string">mammary tumor</oboInOwl:hasExactSynonym>
        <oboInOwl:hasExactSynonym rdf:datatype="&xsd;string">primary breast cancer</oboInOwl:hasExactSynonym>
        <obo:IAO_0000412 rdf:resource="&obo;doid.owl"/>
    </owl:Class>
    


    <!-- http://purl.obolibrary.org/obo/DOID_162 -->

    <owl:Class rdf:about="&obo;DOID_162">
        <rdfs:label rdf:datatype="&xsd;string">cancer</rdfs:label>
        <rdfs:subClassOf rdf:resource="&obo;DOID_14566"/>
        <obo:IAO_0000115 rdf:datatype="&xsd;string">A disease of cellular proliferation that is malignant and primary, characterized by uncontrolled cellular proliferation, local cell invasion and metastasis.</obo:IAO_0000115>
        <oboInOwl:id rdf:datatype="&xsd;string">DOID:162</oboInOwl:id>
        <oboInOwl:hasDbXref rdf:datatype="&xsd;string">ICD9CM:239.4</oboInOwl:hasDbXref>
        <oboInOwl:hasDbXref rdf:datatype="&xsd;string">SNOMEDCT_2010_1_31:189535002</oboInOwl:hasDbXref>
        <oboInOwl:hasDbXref rdf:datatype="&xsd;string">UMLS_CUI:C0027639</oboInOwl:hasDbXref>
        <oboInOwl:hasOBONamespace rdf:datatype="&xsd;string">disease_ontology</oboInOwl:hasOBONamespace>
        <oboInOwl:hasExactSynonym rdf:datatype="&xsd;string">malignant neoplasm</oboInOwl:hasExactSynonym>
        <oboInOwl:hasExactSynonym rdf:datatype="&xsd;string">malignant tumor </oboInOwl:hasExactSynonym>
        <oboInOwl:hasExactSynonym rdf:datatype="&xsd;string">primary cancer</oboInOwl:hasExactSynonym>
        <obo:IAO_0000412 rdf:resource="&obo;doid.owl"/>
    </owl:Class>
    


    <!-- http://purl.obolibrary.org/obo/DOID_168 -->

    <owl:Class rdf:about="&obo;DOID_168">
        <rdfs:label rdf:datatype="&xsd;string">primitive neuroectodermal tumor</rdfs:label>
        <rdfs:subClassOf rdf:resource="&obo;DOID_171"/>
        <oboInOwl:hasExactSynonym rdf:datatype="&xsd;string">CNS PNET</oboInOwl:hasExactSynonym>
        <oboInOwl:hasExactSynonym rdf:datatype="&xsd;string">CPNET</oboInOwl:hasExactSynonym>
        <oboInOwl:id rdf:datatype="&xsd;string">DOID:168</oboInOwl:id>
        <oboInOwl:hasAlternativeId rdf:datatype="&xsd;string">DOID:4981</oboInOwl:hasAlternativeId>
        <oboInOwl:hasDbXref rdf:datatype="&xsd;string">MSH:D018242</oboInOwl:hasDbXref>
        <oboInOwl:hasDbXref rdf:datatype="&xsd;string">NCI:C5398</oboInOwl:hasDbXref>
        <oboInOwl:hasDbXref rdf:datatype="&xsd;string">SNOMEDCT_2010_1_31:189925001</oboInOwl:hasDbXref>
        <oboInOwl:hasDbXref rdf:datatype="&xsd;string">SNOMEDCT_2010_1_31:39781001</oboInOwl:hasDbXref>
        <oboInOwl:hasDbXref rdf:datatype="&xsd;string">UMLS_CUI:C0206663</oboInOwl:hasDbXref>
        <oboInOwl:hasDbXref rdf:datatype="&xsd;string">UMLS_CUI:C1334410</oboInOwl:hasDbXref>
        <oboInOwl:hasOBONamespace rdf:datatype="&xsd;string">disease_ontology</oboInOwl:hasOBONamespace>
        <oboInOwl:hasExactSynonym rdf:datatype="&xsd;string">localized primitive neuroectodermal tumor</oboInOwl:hasExactSynonym>
        <oboInOwl:hasExactSynonym rdf:datatype="&xsd;string">primitive neuroectodermal tumour</oboInOwl:hasExactSynonym>
        <obo:IAO_0000412 rdf:resource="&obo;doid.owl"/>
    </owl:Class>
    


    <!-- http://purl.obolibrary.org/obo/DOID_169 -->

    <owl:Class rdf:about="&obo;DOID_169">
        <rdfs:label rdf:datatype="&xsd;string">neuroendocrine tumor</rdfs:label>
        <rdfs:subClassOf rdf:resource="&obo;DOID_171"/>
        <oboInOwl:id rdf:datatype="&xsd;string">DOID:169</oboInOwl:id>
        <oboInOwl:hasDbXref rdf:datatype="&xsd;string">ICD9CM:209</oboInOwl:hasDbXref>
        <oboInOwl:hasDbXref rdf:datatype="&xsd;string">ICD9CM:209-209.99</oboInOwl:hasDbXref>
        <oboInOwl:hasDbXref rdf:datatype="&xsd;string">MSH:D018358</oboInOwl:hasDbXref>
        <oboInOwl:hasDbXref rdf:datatype="&xsd;string">NCI:C3809</oboInOwl:hasDbXref>
        <oboInOwl:hasDbXref rdf:datatype="&xsd;string">SNOMEDCT_2010_1_31:128928004</oboInOwl:hasDbXref>
        <oboInOwl:hasDbXref rdf:datatype="&xsd;string">SNOMEDCT_2010_1_31:255046005</oboInOwl:hasDbXref>
        <oboInOwl:hasDbXref rdf:datatype="&xsd;string">UMLS_CUI:C0206754</oboInOwl:hasDbXref>
        <oboInOwl:hasOBONamespace rdf:datatype="&xsd;string">disease_ontology</oboInOwl:hasOBONamespace>
        <oboInOwl:hasExactSynonym rdf:datatype="&xsd;string">neuroendocrine neoplasm</oboInOwl:hasExactSynonym>
        <oboInOwl:hasExactSynonym rdf:datatype="&xsd;string">neuroendocrine tumor (disorder)</oboInOwl:hasExactSynonym>
        <obo:IAO_0000412 rdf:resource="&obo;doid.owl"/>
    </owl:Class>
    


    <!-- http://purl.obolibrary.org/obo/DOID_170 -->

    <owl:Class rdf:about="&obo;DOID_170">
        <rdfs:label rdf:datatype="&xsd;string">endocrine gland cancer</rdfs:label>
        <rdfs:subClassOf rdf:resource="&obo;DOID_0050686"/>
        <obo:IAO_0000115 rdf:datatype="&xsd;string">An organ system cancer located_in endocrine system that is characterized by uncontrolled cellular proliferation of the hormone producing glands of the endocrine system.</obo:IAO_0000115>
        <oboInOwl:hasAlternativeId rdf:datatype="&xsd;string">DOID:10009</oboInOwl:hasAlternativeId>
        <oboInOwl:id rdf:datatype="&xsd;string">DOID:170</oboInOwl:id>
        <oboInOwl:hasExactSynonym rdf:datatype="&xsd;string">Endocrine tumor</oboInOwl:hasExactSynonym>
        <oboInOwl:hasDbXref rdf:datatype="&xsd;string">MSH:D004701</oboInOwl:hasDbXref>
        <oboInOwl:hasDbXref rdf:datatype="&xsd;string">NCI:C3010</oboInOwl:hasDbXref>
        <oboInOwl:hasDbXref rdf:datatype="&xsd;string">SNOMEDCT_2010_1_31:127015005</oboInOwl:hasDbXref>
        <oboInOwl:hasDbXref rdf:datatype="&xsd;string">SNOMEDCT_2010_1_31:190140005</oboInOwl:hasDbXref>
        <oboInOwl:hasDbXref rdf:datatype="&xsd;string">SNOMEDCT_2010_1_31:363347009</oboInOwl:hasDbXref>
        <oboInOwl:hasDbXref rdf:datatype="&xsd;string">SNOMEDCT_2010_1_31:371982006</oboInOwl:hasDbXref>
        <oboInOwl:hasDbXref rdf:datatype="&xsd;string">SNOMEDCT_2010_1_31:387922007</oboInOwl:hasDbXref>
        <oboInOwl:hasDbXref rdf:datatype="&xsd;string">SNOMEDCT_2010_1_31:387927001</oboInOwl:hasDbXref>
        <oboInOwl:hasDbXref rdf:datatype="&xsd;string">SNOMEDCT_2010_1_31:93780007</oboInOwl:hasDbXref>
        <oboInOwl:hasDbXref rdf:datatype="&xsd;string">UMLS_CUI:C0014132</oboInOwl:hasDbXref>
        <oboInOwl:hasDbXref rdf:datatype="&xsd;string">UMLS_CUI:C0153658</oboInOwl:hasDbXref>
        <oboInOwl:hasOBONamespace rdf:datatype="&xsd;string">disease_ontology</oboInOwl:hasOBONamespace>
        <oboInOwl:hasExactSynonym rdf:datatype="&xsd;string">endocrine neoplasm</oboInOwl:hasExactSynonym>
        <oboInOwl:hasExactSynonym rdf:datatype="&xsd;string">malignant Endocrine tumor</oboInOwl:hasExactSynonym>
        <oboInOwl:hasExactSynonym rdf:datatype="&xsd;string">malignant neoplasm of endocrine gland</oboInOwl:hasExactSynonym>
        <oboInOwl:hasExactSynonym rdf:datatype="&xsd;string">malignant tumour of endocrine gland</oboInOwl:hasExactSynonym>
        <oboInOwl:hasExactSynonym rdf:datatype="&xsd;string">neoplasm of endocrine gland (disorder)</oboInOwl:hasExactSynonym>
        <oboInOwl:hasExactSynonym rdf:datatype="&xsd;string">neoplasm of endocrine system (disorder)</oboInOwl:hasExactSynonym>
        <obo:IAO_0000412 rdf:resource="&obo;doid.owl"/>
    </owl:Class>
    


    <!-- http://purl.obolibrary.org/obo/DOID_171 -->

    <owl:Class rdf:about="&obo;DOID_171">
        <rdfs:label rdf:datatype="&xsd;string">neuroectodermal tumor</rdfs:label>
        <rdfs:subClassOf rdf:resource="&obo;DOID_3095"/>
        <oboInOwl:id rdf:datatype="&xsd;string">DOID:171</oboInOwl:id>
        <oboInOwl:hasDbXref rdf:datatype="&xsd;string">MSH:D017599</oboInOwl:hasDbXref>
        <oboInOwl:hasDbXref rdf:datatype="&xsd;string">NCI:C3716</oboInOwl:hasDbXref>
        <oboInOwl:hasExactSynonym rdf:datatype="&xsd;string">Neuroectodermal tumour</oboInOwl:hasExactSynonym>
        <oboInOwl:hasDbXref rdf:datatype="&xsd;string">SNOMEDCT_2010_1_31:253096008</oboInOwl:hasDbXref>
        <oboInOwl:hasDbXref rdf:datatype="&xsd;string">SNOMEDCT_2010_1_31:73676002</oboInOwl:hasDbXref>
        <oboInOwl:hasDbXref rdf:datatype="&xsd;string">UMLS_CUI:C0206093</oboInOwl:hasDbXref>
        <oboInOwl:hasOBONamespace rdf:datatype="&xsd;string">disease_ontology</oboInOwl:hasOBONamespace>
        <oboInOwl:hasExactSynonym rdf:datatype="&xsd;string">primitive Neuroectodermal neoplasm</oboInOwl:hasExactSynonym>
        <obo:IAO_0000412 rdf:resource="&obo;doid.owl"/>
    </owl:Class>
    


    <!-- http://purl.obolibrary.org/obo/DOID_1749 -->

    <owl:Class rdf:about="&obo;DOID_1749">
        <rdfs:label rdf:datatype="&xsd;string">squamous cell carcinoma</rdfs:label>
        <rdfs:subClassOf rdf:resource="&obo;DOID_305"/>
        <obo:IAO_0000115 rdf:datatype="&xsd;string">A carcinoma that derives_from squamous epithelial cells.</obo:IAO_0000115>
        <oboInOwl:id rdf:datatype="&xsd;string">DOID:1749</oboInOwl:id>
        <oboInOwl:hasAlternativeId rdf:datatype="&xsd;string">DOID:5512</oboInOwl:hasAlternativeId>
        <oboInOwl:hasDbXref rdf:datatype="&xsd;string">MSH:D002294</oboInOwl:hasDbXref>
        <oboInOwl:hasDbXref rdf:datatype="&xsd;string">NCI:C2929</oboInOwl:hasDbXref>
        <oboInOwl:hasDbXref rdf:datatype="&xsd;string">SNOMEDCT_2010_1_31:154605007</oboInOwl:hasDbXref>
        <oboInOwl:hasDbXref rdf:datatype="&xsd;string">SNOMEDCT_2010_1_31:189566008</oboInOwl:hasDbXref>
        <oboInOwl:hasDbXref rdf:datatype="&xsd;string">SNOMEDCT_2010_1_31:28899001</oboInOwl:hasDbXref>
        <oboInOwl:hasDbXref rdf:datatype="&xsd;string">SNOMEDCT_2010_1_31:402815007</oboInOwl:hasDbXref>
        <oboInOwl:hasDbXref rdf:datatype="&xsd;string">UMLS_CUI:C0007137</oboInOwl:hasDbXref>
        <oboInOwl:hasDbXref rdf:datatype="&xsd;string">UMLS_CUI:C0751688</oboInOwl:hasDbXref>
        <oboInOwl:hasOBONamespace rdf:datatype="&xsd;string">disease_ontology</oboInOwl:hasOBONamespace>
        <oboInOwl:hasExactSynonym rdf:datatype="&xsd;string">epidermoid carcinoma</oboInOwl:hasExactSynonym>
        <oboInOwl:hasExactSynonym rdf:datatype="&xsd;string">malignant squamous cell tumor</oboInOwl:hasExactSynonym>
        <oboInOwl:hasExactSynonym rdf:datatype="&xsd;string">squamous carcinoma</oboInOwl:hasExactSynonym>
        <oboInOwl:hasExactSynonym rdf:datatype="&xsd;string">squamous cell Epithelioma</oboInOwl:hasExactSynonym>
        <oboInOwl:hasExactSynonym rdf:datatype="&xsd;string">squamous cell cancer</oboInOwl:hasExactSynonym>
        <oboInOwl:hasExactSynonym rdf:datatype="&xsd;string">squamous cell carcinoma (disorder)</oboInOwl:hasExactSynonym>
        <oboInOwl:hasExactSynonym rdf:datatype="&xsd;string">squamous cell carcinoma (morphologic abnormality)</oboInOwl:hasExactSynonym>
        <oboInOwl:hasExactSynonym rdf:datatype="&xsd;string">squamous cell carcinoma NOS (morphologic abnormality)</oboInOwl:hasExactSynonym>
        <obo:IAO_0000412 rdf:resource="&obo;doid.owl"/>
    </owl:Class>
    


    <!-- http://purl.obolibrary.org/obo/DOID_1781 -->

    <owl:Class rdf:about="&obo;DOID_1781">
        <rdfs:label rdf:datatype="&xsd;string">thyroid cancer</rdfs:label>
        <rdfs:subClassOf rdf:resource="&obo;DOID_170"/>
        <obo:IAO_0000115 rdf:datatype="&xsd;string">An endocrine gland cancer located_in the thryoid gland located in the neck below the thyroid cartilage.</obo:IAO_0000115>
        <oboInOwl:hasAlternativeId rdf:datatype="&xsd;string">DOID:10008</oboInOwl:hasAlternativeId>
        <oboInOwl:id rdf:datatype="&xsd;string">DOID:1781</oboInOwl:id>
        <oboInOwl:hasDbXref rdf:datatype="&xsd;string">ICD9CM:193</oboInOwl:hasDbXref>
        <oboInOwl:hasDbXref rdf:datatype="&xsd;string">NCI:C7510</oboInOwl:hasDbXref>
        <oboInOwl:hasDbXref rdf:datatype="&xsd;string">SNOMEDCT_2010_1_31:127018007</oboInOwl:hasDbXref>
        <oboInOwl:hasDbXref rdf:datatype="&xsd;string">SNOMEDCT_2010_1_31:154554008</oboInOwl:hasDbXref>
        <oboInOwl:hasDbXref rdf:datatype="&xsd;string">SNOMEDCT_2010_1_31:363478007</oboInOwl:hasDbXref>
        <oboInOwl:hasDbXref rdf:datatype="&xsd;string">SNOMEDCT_2010_1_31:94098005</oboInOwl:hasDbXref>
        <oboInOwl:hasExactSynonym rdf:datatype="&xsd;string">Thyroid gland neoplasm</oboInOwl:hasExactSynonym>
        <oboInOwl:hasExactSynonym rdf:datatype="&xsd;string">Thyroid neoplasm</oboInOwl:hasExactSynonym>
        <oboInOwl:hasDbXref rdf:datatype="&xsd;string">UMLS_CUI:C0007115</oboInOwl:hasDbXref>
        <oboInOwl:hasDbXref rdf:datatype="&xsd;string">UMLS_CUI:C0040136</oboInOwl:hasDbXref>
        <oboInOwl:hasOBONamespace rdf:datatype="&xsd;string">disease_ontology</oboInOwl:hasOBONamespace>
        <oboInOwl:hasExactSynonym rdf:datatype="&xsd;string">malignant neoplasm of thyroid gland</oboInOwl:hasExactSynonym>
        <oboInOwl:hasExactSynonym rdf:datatype="&xsd;string">malignant tumour of thyroid gland</oboInOwl:hasExactSynonym>
        <oboInOwl:hasExactSynonym rdf:datatype="&xsd;string">neoplasm of thyroid gland</oboInOwl:hasExactSynonym>
        <oboInOwl:hasExactSynonym rdf:datatype="&xsd;string">thyroid cancer</oboInOwl:hasExactSynonym>
        <oboInOwl:hasExactSynonym rdf:datatype="&xsd;string">thyroid neoplasm</oboInOwl:hasExactSynonym>
        <obo:IAO_0000412 rdf:resource="&obo;doid.owl"/>
    </owl:Class>
    


    <!-- http://purl.obolibrary.org/obo/DOID_1790 -->

    <owl:Class rdf:about="&obo;DOID_1790">
        <rdfs:label rdf:datatype="&xsd;string">malignant mesothelioma</rdfs:label>
        <rdfs:subClassOf rdf:resource="&obo;DOID_0050687"/>
        <obo:IAO_0000115 rdf:datatype="&xsd;string">A cell type cancer that has_material_basis_in meothelial tissue.</obo:IAO_0000115>
        <oboInOwl:id rdf:datatype="&xsd;string">DOID:1790</oboInOwl:id>
        <oboInOwl:hasAlternativeId rdf:datatype="&xsd;string">DOID:4487</oboInOwl:hasAlternativeId>
        <oboInOwl:hasAlternativeId rdf:datatype="&xsd;string">DOID:6965</oboInOwl:hasAlternativeId>
        <oboInOwl:hasAlternativeId rdf:datatype="&xsd;string">DOID:7434</oboInOwl:hasAlternativeId>
        <oboInOwl:hasExactSynonym rdf:datatype="&xsd;string">Diffuse malignant Mesothelioma</oboInOwl:hasExactSynonym>
        <oboInOwl:hasExactSynonym rdf:datatype="&xsd;string">Mesothelioma, malignant (morphologic abnormality)</oboInOwl:hasExactSynonym>
        <oboInOwl:hasDbXref rdf:datatype="&xsd;string">NCI:C7865</oboInOwl:hasDbXref>
        <rdfs:comment rdf:datatype="&xsd;string">OMIM mapping confirmed by DO. [SN].</rdfs:comment>
        <oboInOwl:hasDbXref rdf:datatype="&xsd;string">OMIM:156240</oboInOwl:hasDbXref>
        <oboInOwl:hasDbXref rdf:datatype="&xsd;string">SNOMEDCT_2010_1_31:62064005</oboInOwl:hasDbXref>
        <oboInOwl:hasDbXref rdf:datatype="&xsd;string">UMLS_CUI:C0278752</oboInOwl:hasDbXref>
        <oboInOwl:hasDbXref rdf:datatype="&xsd;string">UMLS_CUI:C0345967</oboInOwl:hasDbXref>
        <oboInOwl:hasDbXref rdf:datatype="&xsd;string">UMLS_CUI:C0392400</oboInOwl:hasDbXref>
        <oboInOwl:hasDbXref rdf:datatype="&xsd;string">UMLS_CUI:C1332338</oboInOwl:hasDbXref>
        <oboInOwl:hasExactSynonym rdf:datatype="&xsd;string">advanced malignant mesothelioma</oboInOwl:hasExactSynonym>
        <oboInOwl:hasExactSynonym rdf:datatype="&xsd;string">asbestos-related malignant mesothelioma</oboInOwl:hasExactSynonym>
        <oboInOwl:hasExactSynonym rdf:datatype="&xsd;string">diffuse malignant mesothelioma</oboInOwl:hasExactSynonym>
        <oboInOwl:hasOBONamespace rdf:datatype="&xsd;string">disease_ontology</oboInOwl:hasOBONamespace>
        <oboInOwl:hasExactSynonym rdf:datatype="&xsd;string">malignant tumor of Mesothelium</oboInOwl:hasExactSynonym>
        <obo:IAO_0000412 rdf:resource="&obo;doid.owl"/>
    </owl:Class>
    


    <!-- http://purl.obolibrary.org/obo/DOID_1793 -->

    <owl:Class rdf:about="&obo;DOID_1793">
        <rdfs:label rdf:datatype="&xsd;string">pancreatic cancer</rdfs:label>
        <rdfs:subClassOf rdf:resource="&obo;DOID_170"/>
        <obo:IAO_0000115 rdf:datatype="&xsd;string">An endocrine gland cancer located_in the pancreas.</obo:IAO_0000115>
        <oboInOwl:hasExactSynonym rdf:datatype="&xsd;string">Ca body of pancreas</oboInOwl:hasExactSynonym>
        <oboInOwl:hasExactSynonym rdf:datatype="&xsd;string">Ca body of pancreas (disorder)</oboInOwl:hasExactSynonym>
        <oboInOwl:hasExactSynonym rdf:datatype="&xsd;string">Ca head of pancreas</oboInOwl:hasExactSynonym>
        <oboInOwl:hasExactSynonym rdf:datatype="&xsd;string">Ca tail of pancreas</oboInOwl:hasExactSynonym>
        <oboInOwl:hasExactSynonym rdf:datatype="&xsd;string">Ca tail of pancreas (disorder)</oboInOwl:hasExactSynonym>
        <oboInOwl:hasAlternativeId rdf:datatype="&xsd;string">DOID:14356</oboInOwl:hasAlternativeId>
        <oboInOwl:id rdf:datatype="&xsd;string">DOID:1793</oboInOwl:id>
        <oboInOwl:hasAlternativeId rdf:datatype="&xsd;string">DOID:1797</oboInOwl:hasAlternativeId>
        <oboInOwl:hasAlternativeId rdf:datatype="&xsd;string">DOID:3588</oboInOwl:hasAlternativeId>
        <oboInOwl:hasAlternativeId rdf:datatype="&xsd;string">DOID:9859</oboInOwl:hasAlternativeId>
        <oboInOwl:hasDbXref rdf:datatype="&xsd;string">MSH:D010190</oboInOwl:hasDbXref>
        <oboInOwl:hasDbXref rdf:datatype="&xsd;string">NCI:C3305</oboInOwl:hasDbXref>
        <oboInOwl:hasDbXref rdf:datatype="&xsd;string">SNOMEDCT_2010_1_31:126859007</oboInOwl:hasDbXref>
        <oboInOwl:hasDbXref rdf:datatype="&xsd;string">SNOMEDCT_2010_1_31:154476001</oboInOwl:hasDbXref>
        <oboInOwl:hasDbXref rdf:datatype="&xsd;string">SNOMEDCT_2010_1_31:154477005</oboInOwl:hasDbXref>
        <oboInOwl:hasDbXref rdf:datatype="&xsd;string">SNOMEDCT_2010_1_31:154478000</oboInOwl:hasDbXref>
        <oboInOwl:hasDbXref rdf:datatype="&xsd;string">SNOMEDCT_2010_1_31:187791002</oboInOwl:hasDbXref>
        <oboInOwl:hasDbXref rdf:datatype="&xsd;string">SNOMEDCT_2010_1_31:187792009</oboInOwl:hasDbXref>
        <oboInOwl:hasDbXref rdf:datatype="&xsd;string">SNOMEDCT_2010_1_31:187796007</oboInOwl:hasDbXref>
        <oboInOwl:hasDbXref rdf:datatype="&xsd;string">SNOMEDCT_2010_1_31:269553001</oboInOwl:hasDbXref>
        <oboInOwl:hasDbXref rdf:datatype="&xsd;string">SNOMEDCT_2010_1_31:269554007</oboInOwl:hasDbXref>
        <oboInOwl:hasDbXref rdf:datatype="&xsd;string">SNOMEDCT_2010_1_31:269555008</oboInOwl:hasDbXref>
        <oboInOwl:hasDbXref rdf:datatype="&xsd;string">SNOMEDCT_2010_1_31:363419009</oboInOwl:hasDbXref>
        <oboInOwl:hasDbXref rdf:datatype="&xsd;string">SNOMEDCT_2010_1_31:93715005</oboInOwl:hasDbXref>
        <oboInOwl:hasDbXref rdf:datatype="&xsd;string">SNOMEDCT_2010_1_31:93823001</oboInOwl:hasDbXref>
        <oboInOwl:hasDbXref rdf:datatype="&xsd;string">SNOMEDCT_2010_1_31:94082003</oboInOwl:hasDbXref>
        <oboInOwl:hasDbXref rdf:datatype="&xsd;string">UMLS_CUI:C0030297</oboInOwl:hasDbXref>
        <oboInOwl:hasDbXref rdf:datatype="&xsd;string">UMLS_CUI:C0153458</oboInOwl:hasDbXref>
        <oboInOwl:hasDbXref rdf:datatype="&xsd;string">UMLS_CUI:C0153459</oboInOwl:hasDbXref>
        <oboInOwl:hasDbXref rdf:datatype="&xsd;string">UMLS_CUI:C0153460</oboInOwl:hasDbXref>
        <oboInOwl:hasDbXref rdf:datatype="&xsd;string">UMLS_CUI:C0153463</oboInOwl:hasDbXref>
        <oboInOwl:hasOBONamespace rdf:datatype="&xsd;string">disease_ontology</oboInOwl:hasOBONamespace>
        <oboInOwl:hasExactSynonym rdf:datatype="&xsd;string">malignant neoplasm of body of pancreas</oboInOwl:hasExactSynonym>
        <oboInOwl:hasExactSynonym rdf:datatype="&xsd;string">malignant neoplasm of head of pancreas</oboInOwl:hasExactSynonym>
        <oboInOwl:hasExactSynonym rdf:datatype="&xsd;string">malignant neoplasm of tail of pancreas</oboInOwl:hasExactSynonym>
        <oboInOwl:hasExactSynonym rdf:datatype="&xsd;string">malignant tumor of body of pancreas (disorder)</oboInOwl:hasExactSynonym>
        <oboInOwl:hasExactSynonym rdf:datatype="&xsd;string">malignant tumor of tail of pancreas (disorder)</oboInOwl:hasExactSynonym>
        <oboInOwl:hasExactSynonym rdf:datatype="&xsd;string">neoplasm of pancreas (disorder)</oboInOwl:hasExactSynonym>
        <oboInOwl:hasExactSynonym rdf:datatype="&xsd;string">pancreas neoplasm</oboInOwl:hasExactSynonym>
        <oboInOwl:hasExactSynonym rdf:datatype="&xsd;string">pancreatic neoplasm</oboInOwl:hasExactSynonym>
        <oboInOwl:hasExactSynonym rdf:datatype="&xsd;string">pancreatic tumor</oboInOwl:hasExactSynonym>
        <obo:IAO_0000412 rdf:resource="&obo;doid.owl"/>
    </owl:Class>
    


    <!-- http://purl.obolibrary.org/obo/DOID_1909 -->

    <owl:Class rdf:about="&obo;DOID_1909">
        <rdfs:label rdf:datatype="&xsd;string">melanoma</rdfs:label>
        <rdfs:subClassOf rdf:resource="&obo;DOID_0050687"/>
        <obo:IAO_0000115 rdf:datatype="&xsd;string">A cell type cancer that has_material_basis_in abnormally proliferating cells derived_from melanocytes which are found in skin, the bowel and the eye.</obo:IAO_0000115>
        <oboInOwl:id rdf:datatype="&xsd;string">DOID:1909</oboInOwl:id>
        <oboInOwl:hasDbXref rdf:datatype="&xsd;string">MSH:D008545</oboInOwl:hasDbXref>
        <oboInOwl:hasDbXref rdf:datatype="&xsd;string">NCI:C3224</oboInOwl:hasDbXref>
        <oboInOwl:hasExactSynonym rdf:datatype="&xsd;string">Naevocarcinoma</oboInOwl:hasExactSynonym>
        <oboInOwl:hasDbXref rdf:datatype="&xsd;string">SNOMEDCT_2010_1_31:154501005</oboInOwl:hasDbXref>
        <oboInOwl:hasDbXref rdf:datatype="&xsd;string">SNOMEDCT_2010_1_31:189749008</oboInOwl:hasDbXref>
        <oboInOwl:hasDbXref rdf:datatype="&xsd;string">SNOMEDCT_2010_1_31:2092003</oboInOwl:hasDbXref>
        <oboInOwl:hasDbXref rdf:datatype="&xsd;string">SNOMEDCT_2010_1_31:269503007</oboInOwl:hasDbXref>
        <oboInOwl:hasDbXref rdf:datatype="&xsd;string">SNOMEDCT_2010_1_31:269577007</oboInOwl:hasDbXref>
        <oboInOwl:hasDbXref rdf:datatype="&xsd;string">SNOMEDCT_2010_1_31:372244006</oboInOwl:hasDbXref>
        <oboInOwl:hasDbXref rdf:datatype="&xsd;string">UMLS_CUI:C0025202</oboInOwl:hasDbXref>
        <oboInOwl:hasOBONamespace rdf:datatype="&xsd;string">disease_ontology</oboInOwl:hasOBONamespace>
        <oboInOwl:hasExactSynonym rdf:datatype="&xsd;string">malignant melanoma</oboInOwl:hasExactSynonym>
        <oboInOwl:hasExactSynonym rdf:datatype="&xsd;string">malignant melanoma (disorder)</oboInOwl:hasExactSynonym>
        <oboInOwl:hasExactSynonym rdf:datatype="&xsd;string">malignant melanoma NOS (morphologic abnormality)</oboInOwl:hasExactSynonym>
        <oboInOwl:hasExactSynonym rdf:datatype="&xsd;string">malignant melanoma, morphology (morphologic abnormality)</oboInOwl:hasExactSynonym>
        <oboInOwl:hasExactSynonym rdf:datatype="&xsd;string">melanoma</oboInOwl:hasExactSynonym>
        <obo:IAO_0000412 rdf:resource="&obo;doid.owl"/>
    </owl:Class>
    


    <!-- http://purl.obolibrary.org/obo/DOID_193 -->

    <owl:Class rdf:about="&obo;DOID_193">
        <rdfs:label rdf:datatype="&xsd;string">reproductive organ cancer</rdfs:label>
        <rdfs:subClassOf rdf:resource="&obo;DOID_0050686"/>
        <obo:IAO_0000115 rdf:datatype="&xsd;string">An organ system cancer that is manifested in the reproductive organs.</obo:IAO_0000115>
        <oboInOwl:hasAlternativeId rdf:datatype="&xsd;string">DOID:1900</oboInOwl:hasAlternativeId>
        <oboInOwl:id rdf:datatype="&xsd;string">DOID:193</oboInOwl:id>
        <oboInOwl:hasDbXref rdf:datatype="&xsd;string">NCI:C3674</oboInOwl:hasDbXref>
        <oboInOwl:hasExactSynonym rdf:datatype="&xsd;string">Reproductive tumor</oboInOwl:hasExactSynonym>
        <oboInOwl:hasDbXref rdf:datatype="&xsd;string">UMLS_CUI:C0178830</oboInOwl:hasDbXref>
        <oboInOwl:hasRelatedSynonym rdf:datatype="&xsd;string">cancer of reproductive system</oboInOwl:hasRelatedSynonym>
        <oboInOwl:hasOBONamespace rdf:datatype="&xsd;string">disease_ontology</oboInOwl:hasOBONamespace>
        <oboInOwl:hasExactSynonym rdf:datatype="&xsd;string">malignant reproductive system neoplasm</oboInOwl:hasExactSynonym>
        <obo:IAO_0000412 rdf:resource="&obo;doid.owl"/>
    </owl:Class>
    


    <!-- http://purl.obolibrary.org/obo/DOID_1993 -->

    <owl:Class rdf:about="&obo;DOID_1993">
        <rdfs:label rdf:datatype="&xsd;string">rectum cancer</rdfs:label>
        <rdfs:subClassOf rdf:resource="&obo;DOID_9256"/>
        <oboInOwl:hasExactSynonym rdf:datatype="&xsd;string">CA - cancer of rectum</oboInOwl:hasExactSynonym>
        <oboInOwl:hasExactSynonym rdf:datatype="&xsd;string">Ca rectum</oboInOwl:hasExactSynonym>
        <oboInOwl:hasAlternativeId rdf:datatype="&xsd;string">DOID:1989</oboInOwl:hasAlternativeId>
        <oboInOwl:id rdf:datatype="&xsd;string">DOID:1993</oboInOwl:id>
        <oboInOwl:hasDbXref rdf:datatype="&xsd;string">MSH:D012004</oboInOwl:hasDbXref>
        <oboInOwl:hasDbXref rdf:datatype="&xsd;string">NCI:C9382</oboInOwl:hasDbXref>
        <oboInOwl:hasDbXref rdf:datatype="&xsd;string">SNOMEDCT_2010_1_31:154466004</oboInOwl:hasDbXref>
        <oboInOwl:hasDbXref rdf:datatype="&xsd;string">SNOMEDCT_2010_1_31:187761007</oboInOwl:hasDbXref>
        <oboInOwl:hasDbXref rdf:datatype="&xsd;string">SNOMEDCT_2010_1_31:254582000</oboInOwl:hasDbXref>
        <oboInOwl:hasDbXref rdf:datatype="&xsd;string">SNOMEDCT_2010_1_31:269545009</oboInOwl:hasDbXref>
        <oboInOwl:hasDbXref rdf:datatype="&xsd;string">SNOMEDCT_2010_1_31:363351006</oboInOwl:hasDbXref>
        <oboInOwl:hasDbXref rdf:datatype="&xsd;string">SNOMEDCT_2010_1_31:93984006</oboInOwl:hasDbXref>
        <oboInOwl:hasDbXref rdf:datatype="&xsd;string">UMLS_CUI:C0007113</oboInOwl:hasDbXref>
        <oboInOwl:hasDbXref rdf:datatype="&xsd;string">UMLS_CUI:C0949022</oboInOwl:hasDbXref>
        <oboInOwl:hasRelatedSynonym rdf:datatype="&xsd;string">cancer of rectum</oboInOwl:hasRelatedSynonym>
        <oboInOwl:hasExactSynonym rdf:datatype="&xsd;string">carcinoma of rectum</oboInOwl:hasExactSynonym>
        <oboInOwl:hasExactSynonym rdf:datatype="&xsd;string">carcinoma of the rectum</oboInOwl:hasExactSynonym>
        <oboInOwl:hasOBONamespace rdf:datatype="&xsd;string">disease_ontology</oboInOwl:hasOBONamespace>
        <oboInOwl:hasExactSynonym rdf:datatype="&xsd;string">malignant Rectal tumor</oboInOwl:hasExactSynonym>
        <oboInOwl:hasExactSynonym rdf:datatype="&xsd;string">malignant neoplasm of rectum</oboInOwl:hasExactSynonym>
        <oboInOwl:hasExactSynonym rdf:datatype="&xsd;string">malignant rectum tumor</oboInOwl:hasExactSynonym>
        <oboInOwl:hasExactSynonym rdf:datatype="&xsd;string">malignant tumor of rectum (disorder)</oboInOwl:hasExactSynonym>
        <obo:IAO_0000412 rdf:resource="&obo;doid.owl"/>
    </owl:Class>
    


    <!-- http://purl.obolibrary.org/obo/DOID_1996 -->

    <owl:Class rdf:about="&obo;DOID_1996">
        <rdfs:label rdf:datatype="&xsd;string">rectum adenocarcinoma</rdfs:label>
        <rdfs:subClassOf rdf:resource="&obo;DOID_1993"/>
        <oboInOwl:id rdf:datatype="&xsd;string">DOID:1996</oboInOwl:id>
        <oboInOwl:hasDbXref rdf:datatype="&xsd;string">NCI:C9383</oboInOwl:hasDbXref>
        <oboInOwl:hasExactSynonym rdf:datatype="&xsd;string">Rectal adenocarcinoma</oboInOwl:hasExactSynonym>
        <oboInOwl:hasDbXref rdf:datatype="&xsd;string">SNOMEDCT_2010_1_31:254582000</oboInOwl:hasDbXref>
        <oboInOwl:hasDbXref rdf:datatype="&xsd;string">UMLS_CUI:C0149978</oboInOwl:hasDbXref>
        <oboInOwl:hasRelatedSynonym rdf:datatype="&xsd;string">adenocarcinoma of rectum</oboInOwl:hasRelatedSynonym>
        <oboInOwl:hasExactSynonym rdf:datatype="&xsd;string">adenocarcinoma of rectum (disorder)</oboInOwl:hasExactSynonym>
        <oboInOwl:hasOBONamespace rdf:datatype="&xsd;string">disease_ontology</oboInOwl:hasOBONamespace>
        <obo:IAO_0000412 rdf:resource="&obo;doid.owl"/>
    </owl:Class>
    


    <!-- http://purl.obolibrary.org/obo/DOID_201 -->

    <owl:Class rdf:about="&obo;DOID_201">
        <rdfs:label rdf:datatype="&xsd;string">connective tissue cancer</rdfs:label>
        <rdfs:subClassOf rdf:resource="&obo;DOID_0060100"/>
        <obo:IAO_0000115 rdf:datatype="&xsd;string">A musculoskeletal system cancer that is located_in connective tissue.</obo:IAO_0000115>
        <oboInOwl:id rdf:datatype="&xsd;string">DOID:201</oboInOwl:id>
        <oboInOwl:hasDbXref rdf:datatype="&xsd;string">MSH:D009372</oboInOwl:hasDbXref>
        <oboInOwl:hasDbXref rdf:datatype="&xsd;string">SNOMEDCT_2010_1_31:126598008</oboInOwl:hasDbXref>
        <oboInOwl:hasDbXref rdf:datatype="&xsd;string">SNOMEDCT_2010_1_31:254821003</oboInOwl:hasDbXref>
        <oboInOwl:hasExactSynonym rdf:datatype="&xsd;string">Tumour of connective tissue</oboInOwl:hasExactSynonym>
        <oboInOwl:hasDbXref rdf:datatype="&xsd;string">UMLS_CUI:C0027656</oboInOwl:hasDbXref>
        <oboInOwl:hasExactSynonym rdf:datatype="&xsd;string">connective tissue neoplasm</oboInOwl:hasExactSynonym>
        <oboInOwl:hasOBONamespace rdf:datatype="&xsd;string">disease_ontology</oboInOwl:hasOBONamespace>
        <oboInOwl:hasExactSynonym rdf:datatype="&xsd;string">neoplasm of connective tissues (disorder)</oboInOwl:hasExactSynonym>
        <obo:IAO_0000412 rdf:resource="&obo;doid.owl"/>
    </owl:Class>
    


    <!-- http://purl.obolibrary.org/obo/DOID_2021 -->

    <owl:Class rdf:about="&obo;DOID_2021">
        <rdfs:label rdf:datatype="&xsd;string">placenta cancer</rdfs:label>
        <rdfs:subClassOf rdf:resource="&obo;DOID_120"/>
        <oboInOwl:id rdf:datatype="&xsd;string">DOID:2021</oboInOwl:id>
        <oboInOwl:hasAlternativeId rdf:datatype="&xsd;string">DOID:2023</oboInOwl:hasAlternativeId>
        <oboInOwl:hasDbXref rdf:datatype="&xsd;string">ICD9CM:181</oboInOwl:hasDbXref>
        <oboInOwl:hasDbXref rdf:datatype="&xsd;string">NCI:C3555</oboInOwl:hasDbXref>
        <oboInOwl:hasExactSynonym rdf:datatype="&xsd;string">Placental tumors</oboInOwl:hasExactSynonym>
        <oboInOwl:hasDbXref rdf:datatype="&xsd;string">SNOMEDCT_2010_1_31:126920004</oboInOwl:hasDbXref>
        <oboInOwl:hasDbXref rdf:datatype="&xsd;string">SNOMEDCT_2010_1_31:188187004</oboInOwl:hasDbXref>
        <oboInOwl:hasDbXref rdf:datatype="&xsd;string">UMLS_CUI:C0153572</oboInOwl:hasDbXref>
        <oboInOwl:hasDbXref rdf:datatype="&xsd;string">UMLS_CUI:C0597249</oboInOwl:hasDbXref>
        <oboInOwl:hasOBONamespace rdf:datatype="&xsd;string">disease_ontology</oboInOwl:hasOBONamespace>
        <oboInOwl:hasExactSynonym rdf:datatype="&xsd;string">malignant Placental tumor</oboInOwl:hasExactSynonym>
        <oboInOwl:hasExactSynonym rdf:datatype="&xsd;string">malignant neoplasm of placenta</oboInOwl:hasExactSynonym>
        <oboInOwl:hasExactSynonym rdf:datatype="&xsd;string">neoplasm of placenta (disorder)</oboInOwl:hasExactSynonym>
        <oboInOwl:hasExactSynonym rdf:datatype="&xsd;string">placental cancer</oboInOwl:hasExactSynonym>
        <oboInOwl:hasExactSynonym rdf:datatype="&xsd;string">primary malignant neoplasm of placenta</oboInOwl:hasExactSynonym>
        <obo:IAO_0000412 rdf:resource="&obo;doid.owl"/>
    </owl:Class>
    


    <!-- http://purl.obolibrary.org/obo/DOID_2024 -->

    <owl:Class rdf:about="&obo;DOID_2024">
        <rdfs:label rdf:datatype="&xsd;string">placental choriocarcinoma</rdfs:label>
        <rdfs:subClassOf rdf:resource="&obo;DOID_2025"/>
        <oboInOwl:hasExactSynonym rdf:datatype="&xsd;string">Choriocarcinoma of the Placenta</oboInOwl:hasExactSynonym>
        <oboInOwl:id rdf:datatype="&xsd;string">DOID:2024</oboInOwl:id>
        <oboInOwl:hasDbXref rdf:datatype="&xsd;string">NCI:C8893</oboInOwl:hasDbXref>
        <oboInOwl:hasDbXref rdf:datatype="&xsd;string">UMLS_CUI:C0855173</oboInOwl:hasDbXref>
        <oboInOwl:hasOBONamespace rdf:datatype="&xsd;string">disease_ontology</oboInOwl:hasOBONamespace>
        <obo:IAO_0000412 rdf:resource="&obo;doid.owl"/>
    </owl:Class>
    


    <!-- http://purl.obolibrary.org/obo/DOID_2025 -->

    <owl:Class rdf:about="&obo;DOID_2025">
        <rdfs:label rdf:datatype="&xsd;string">gestational choriocarcinoma</rdfs:label>
        <rdfs:subClassOf rdf:resource="&obo;DOID_3594"/>
        <oboInOwl:id rdf:datatype="&xsd;string">DOID:2025</oboInOwl:id>
        <oboInOwl:hasExactSynonym rdf:datatype="&xsd;string">Gestational choriocarcinoma (morphologic abnormality)</oboInOwl:hasExactSynonym>
        <oboInOwl:hasExactSynonym rdf:datatype="&xsd;string">Gestational chorionepithelioma</oboInOwl:hasExactSynonym>
        <oboInOwl:hasExactSynonym rdf:datatype="&xsd;string">Molar pregnancy with choriocarcinoma (disorder)</oboInOwl:hasExactSynonym>
        <oboInOwl:hasDbXref rdf:datatype="&xsd;string">NCI:C4646</oboInOwl:hasDbXref>
        <oboInOwl:hasDbXref rdf:datatype="&xsd;string">SNOMEDCT_2010_1_31:1884006</oboInOwl:hasDbXref>
        <oboInOwl:hasDbXref rdf:datatype="&xsd;string">SNOMEDCT_2010_1_31:417057000</oboInOwl:hasDbXref>
        <oboInOwl:hasDbXref rdf:datatype="&xsd;string">SNOMEDCT_2010_1_31:417570003</oboInOwl:hasDbXref>
        <oboInOwl:hasDbXref rdf:datatype="&xsd;string">UMLS_CUI:C0349557</oboInOwl:hasDbXref>
        <oboInOwl:hasOBONamespace rdf:datatype="&xsd;string">disease_ontology</oboInOwl:hasOBONamespace>
        <obo:IAO_0000412 rdf:resource="&obo;doid.owl"/>
    </owl:Class>
    


    <!-- http://purl.obolibrary.org/obo/DOID_2101 -->

    <owl:Class rdf:about="&obo;DOID_2101">
        <rdfs:label rdf:datatype="&xsd;string">vulva squamous cell carcinoma</rdfs:label>
        <rdfs:subClassOf rdf:resource="&obo;DOID_1294"/>
        <oboInOwl:id rdf:datatype="&xsd;string">DOID:2101</oboInOwl:id>
        <oboInOwl:hasDbXref rdf:datatype="&xsd;string">NCI:C4052</oboInOwl:hasDbXref>
        <oboInOwl:hasDbXref rdf:datatype="&xsd;string">SNOMEDCT_2010_1_31:254895003</oboInOwl:hasDbXref>
        <oboInOwl:hasDbXref rdf:datatype="&xsd;string">UMLS_CUI:C0280856</oboInOwl:hasDbXref>
        <oboInOwl:hasExactSynonym rdf:datatype="&xsd;string">Vulvar Epidermoid carcinoma</oboInOwl:hasExactSynonym>
        <oboInOwl:hasOBONamespace rdf:datatype="&xsd;string">disease_ontology</oboInOwl:hasOBONamespace>
        <oboInOwl:hasRelatedSynonym rdf:datatype="&xsd;string">squamous cell carcinoma of vulva</oboInOwl:hasRelatedSynonym>
        <oboInOwl:hasExactSynonym rdf:datatype="&xsd;string">squamous cell carcinoma of vulva (disorder)</oboInOwl:hasExactSynonym>
        <obo:IAO_0000412 rdf:resource="&obo;doid.owl"/>
    </owl:Class>
    


    <!-- http://purl.obolibrary.org/obo/DOID_2146 -->

    <owl:Class rdf:about="&obo;DOID_2146">
        <rdfs:label rdf:datatype="&xsd;string">ovary sarcoma</rdfs:label>
        <rdfs:subClassOf rdf:resource="&obo;DOID_2394"/>
        <oboInOwl:id rdf:datatype="&xsd;string">DOID:2146</oboInOwl:id>
        <oboInOwl:hasDbXref rdf:datatype="&xsd;string">NCI:C8267</oboInOwl:hasDbXref>
        <oboInOwl:hasDbXref rdf:datatype="&xsd;string">SNOMEDCT_2010_1_31:423627007</oboInOwl:hasDbXref>
        <oboInOwl:hasDbXref rdf:datatype="&xsd;string">UMLS_CUI:C0280746</oboInOwl:hasDbXref>
        <oboInOwl:hasOBONamespace rdf:datatype="&xsd;string">disease_ontology</oboInOwl:hasOBONamespace>
        <oboInOwl:hasExactSynonym rdf:datatype="&xsd;string">sarcoma of Ovary</oboInOwl:hasExactSynonym>
        <obo:IAO_0000412 rdf:resource="&obo;doid.owl"/>
    </owl:Class>
    


    <!-- http://purl.obolibrary.org/obo/DOID_2151 -->

    <owl:Class rdf:about="&obo;DOID_2151">
        <rdfs:label rdf:datatype="&xsd;string">malignant ovarian surface epithelial-stromal neoplasm</rdfs:label>
        <rdfs:subClassOf rdf:resource="&obo;DOID_2152"/>
        <oboInOwl:id rdf:datatype="&xsd;string">DOID:2151</oboInOwl:id>
        <oboInOwl:hasDbXref rdf:datatype="&xsd;string">NCI:C40026</oboInOwl:hasDbXref>
        <oboInOwl:hasDbXref rdf:datatype="&xsd;string">UMLS_CUI:C1518236</oboInOwl:hasDbXref>
        <oboInOwl:hasOBONamespace rdf:datatype="&xsd;string">disease_ontology</oboInOwl:hasOBONamespace>
        <obo:IAO_0000412 rdf:resource="&obo;doid.owl"/>
    </owl:Class>
    


    <!-- http://purl.obolibrary.org/obo/DOID_2152 -->

    <owl:Class rdf:about="&obo;DOID_2152">
        <rdfs:label rdf:datatype="&xsd;string">ovary epithelial cancer</rdfs:label>
        <rdfs:subClassOf rdf:resource="&obo;DOID_2394"/>
        <oboInOwl:id rdf:datatype="&xsd;string">DOID:2152</oboInOwl:id>
        <oboInOwl:hasDbXref rdf:datatype="&xsd;string">NCI:C4381</oboInOwl:hasDbXref>
        <oboInOwl:hasExactSynonym rdf:datatype="&xsd;string">Ovarian Surface epithelial-Stromal tumor</oboInOwl:hasExactSynonym>
        <oboInOwl:hasDbXref rdf:datatype="&xsd;string">SNOMEDCT_2010_1_31:237057005</oboInOwl:hasDbXref>
        <oboInOwl:hasDbXref rdf:datatype="&xsd;string">UMLS_CUI:C0341823</oboInOwl:hasDbXref>
        <oboInOwl:hasOBONamespace rdf:datatype="&xsd;string">disease_ontology</oboInOwl:hasOBONamespace>
        <oboInOwl:hasRelatedSynonym rdf:datatype="&xsd;string">epithelial tumor of ovary</oboInOwl:hasRelatedSynonym>
        <oboInOwl:hasExactSynonym rdf:datatype="&xsd;string">epithelial tumor of ovary (disorder)</oboInOwl:hasExactSynonym>
        <obo:IAO_0000412 rdf:resource="&obo;doid.owl"/>
    </owl:Class>
    


    <!-- http://purl.obolibrary.org/obo/DOID_2154 -->

    <owl:Class rdf:about="&obo;DOID_2154">
        <rdfs:label rdf:datatype="&xsd;string">nephroblastoma</rdfs:label>
        <rdfs:subClassOf rdf:resource="&obo;DOID_263"/>
        <obo:IAO_0000115 rdf:datatype="&xsd;string">A kidney cancer that affects the kidneys and typically located_in children.</obo:IAO_0000115>
        <oboInOwl:id rdf:datatype="&xsd;string">DOID:2154</oboInOwl:id>
        <oboInOwl:hasAlternativeId rdf:datatype="&xsd;string">DOID:5177</oboInOwl:hasAlternativeId>
        <oboInOwl:hasAlternativeId rdf:datatype="&xsd;string">DOID:5180</oboInOwl:hasAlternativeId>
        <oboInOwl:hasDbXref rdf:datatype="&xsd;string">MSH:D009396</oboInOwl:hasDbXref>
        <oboInOwl:hasDbXref rdf:datatype="&xsd;string">NCI:C3267</oboInOwl:hasDbXref>
        <oboInOwl:hasDbXref rdf:datatype="&xsd;string">NCI:C40407</oboInOwl:hasDbXref>
        <rdfs:comment rdf:datatype="&xsd;string">OMIM mapping confirmed by DO. [SN].</rdfs:comment>
        <oboInOwl:hasDbXref rdf:datatype="&xsd;string">OMIM:194070</oboInOwl:hasDbXref>
        <oboInOwl:hasDbXref rdf:datatype="&xsd;string">SNOMEDCT_2010_1_31:25081006</oboInOwl:hasDbXref>
        <oboInOwl:hasDbXref rdf:datatype="&xsd;string">SNOMEDCT_2010_1_31:302849000</oboInOwl:hasDbXref>
        <oboInOwl:hasDbXref rdf:datatype="&xsd;string">SNOMEDCT_2010_1_31:31470003</oboInOwl:hasDbXref>
        <oboInOwl:hasDbXref rdf:datatype="&xsd;string">UMLS_CUI:C0027708</oboInOwl:hasDbXref>
        <oboInOwl:hasDbXref rdf:datatype="&xsd;string">UMLS_CUI:C1332219</oboInOwl:hasDbXref>
        <oboInOwl:hasDbXref rdf:datatype="&xsd;string">UMLS_CUI:C1333015</oboInOwl:hasDbXref>
        <oboInOwl:hasRelatedSynonym rdf:datatype="&xsd;string">Wilms&apos; tumor</oboInOwl:hasRelatedSynonym>
        <oboInOwl:hasExactSynonym rdf:datatype="&xsd;string">adult nephroblastoma</oboInOwl:hasExactSynonym>
        <oboInOwl:hasExactSynonym rdf:datatype="&xsd;string">adult renal Wilms&apos; tumor</oboInOwl:hasExactSynonym>
        <oboInOwl:hasRelatedSynonym rdf:datatype="&xsd;string">childhood renal Wilms tumor</oboInOwl:hasRelatedSynonym>
        <oboInOwl:hasExactSynonym rdf:datatype="&xsd;string">childhood renal Wilms&apos; cancer</oboInOwl:hasExactSynonym>
        <oboInOwl:hasOBONamespace rdf:datatype="&xsd;string">disease_ontology</oboInOwl:hasOBONamespace>
        <oboInOwl:hasExactSynonym rdf:datatype="&xsd;string">renal Wilms tumor</oboInOwl:hasExactSynonym>
        <obo:IAO_0000412 rdf:resource="&obo;doid.owl"/>
    </owl:Class>
    


    <!-- http://purl.obolibrary.org/obo/DOID_219 -->

    <owl:Class rdf:about="&obo;DOID_219">
        <rdfs:label rdf:datatype="&xsd;string">colon cancer</rdfs:label>
        <rdfs:subClassOf rdf:resource="&obo;DOID_9256"/>
        <oboInOwl:id rdf:datatype="&xsd;string">DOID:219</oboInOwl:id>
        <oboInOwl:hasDbXref rdf:datatype="&xsd;string">ICD9CM:153</oboInOwl:hasDbXref>
        <oboInOwl:hasDbXref rdf:datatype="&xsd;string">ICD9CM:153.9</oboInOwl:hasDbXref>
        <oboInOwl:hasDbXref rdf:datatype="&xsd;string">MSH:D003110</oboInOwl:hasDbXref>
        <oboInOwl:hasDbXref rdf:datatype="&xsd;string">NCI:C9242</oboInOwl:hasDbXref>
        <oboInOwl:hasDbXref rdf:datatype="&xsd;string">SNOMEDCT_2010_1_31:154463007</oboInOwl:hasDbXref>
        <oboInOwl:hasDbXref rdf:datatype="&xsd;string">SNOMEDCT_2010_1_31:187759003</oboInOwl:hasDbXref>
        <oboInOwl:hasDbXref rdf:datatype="&xsd;string">SNOMEDCT_2010_1_31:269461008</oboInOwl:hasDbXref>
        <oboInOwl:hasDbXref rdf:datatype="&xsd;string">SNOMEDCT_2010_1_31:269542007</oboInOwl:hasDbXref>
        <oboInOwl:hasDbXref rdf:datatype="&xsd;string">SNOMEDCT_2010_1_31:363406005</oboInOwl:hasDbXref>
        <oboInOwl:hasDbXref rdf:datatype="&xsd;string">SNOMEDCT_2010_1_31:93761005</oboInOwl:hasDbXref>
        <oboInOwl:hasDbXref rdf:datatype="&xsd;string">UMLS_CUI:C0007102</oboInOwl:hasDbXref>
        <oboInOwl:hasOBONamespace rdf:datatype="&xsd;string">disease_ontology</oboInOwl:hasOBONamespace>
        <obo:IAO_0000412 rdf:resource="&obo;doid.owl"/>
    </owl:Class>
    


    <!-- http://purl.obolibrary.org/obo/DOID_234 -->

    <owl:Class rdf:about="&obo;DOID_234">
        <rdfs:label rdf:datatype="&xsd;string">colon adenocarcinoma</rdfs:label>
        <rdfs:subClassOf rdf:resource="&obo;DOID_1520"/>
        <oboInOwl:hasExactSynonym rdf:datatype="&xsd;string">Colonic adenocarcinoma</oboInOwl:hasExactSynonym>
        <oboInOwl:id rdf:datatype="&xsd;string">DOID:234</oboInOwl:id>
        <oboInOwl:hasDbXref rdf:datatype="&xsd;string">NCI:C4349</oboInOwl:hasDbXref>
        <oboInOwl:hasDbXref rdf:datatype="&xsd;string">SNOMEDCT_2010_1_31:255082000</oboInOwl:hasDbXref>
        <oboInOwl:hasDbXref rdf:datatype="&xsd;string">UMLS_CUI:C0338106</oboInOwl:hasDbXref>
        <oboInOwl:hasExactSynonym rdf:datatype="&xsd;string">adenocarcinoma of colon</oboInOwl:hasExactSynonym>
        <oboInOwl:hasRelatedSynonym rdf:datatype="&xsd;string">adenocarcinoma of the colon</oboInOwl:hasRelatedSynonym>
        <oboInOwl:hasOBONamespace rdf:datatype="&xsd;string">disease_ontology</oboInOwl:hasOBONamespace>
        <obo:IAO_0000412 rdf:resource="&obo;doid.owl"/>
    </owl:Class>
    


    <!-- http://purl.obolibrary.org/obo/DOID_2394 -->

    <owl:Class rdf:about="&obo;DOID_2394">
        <rdfs:label rdf:datatype="&xsd;string">ovarian cancer</rdfs:label>
        <rdfs:subClassOf rdf:resource="&obo;DOID_120"/>
        <oboInOwl:hasAlternativeId rdf:datatype="&xsd;string">DOID:0060070</oboInOwl:hasAlternativeId>
        <oboInOwl:hasAlternativeId rdf:datatype="&xsd;string">DOID:2144</oboInOwl:hasAlternativeId>
        <oboInOwl:id rdf:datatype="&xsd;string">DOID:2394</oboInOwl:id>
        <oboInOwl:hasAlternativeId rdf:datatype="&xsd;string">DOID:9595</oboInOwl:hasAlternativeId>
        <oboInOwl:hasDbXref rdf:datatype="&xsd;string">MSH:D010051</oboInOwl:hasDbXref>
        <oboInOwl:hasDbXref rdf:datatype="&xsd;string">NCI:C4984</oboInOwl:hasDbXref>
        <rdfs:comment rdf:datatype="&xsd;string">OMIM mapping confirmed by DO. [SN].</rdfs:comment>
        <oboInOwl:hasDbXref rdf:datatype="&xsd;string">OMIM:167000</oboInOwl:hasDbXref>
        <oboInOwl:hasDbXref rdf:datatype="&xsd;string">SNOMEDCT_2010_1_31:123843001</oboInOwl:hasDbXref>
        <oboInOwl:hasDbXref rdf:datatype="&xsd;string">SNOMEDCT_2010_1_31:154528000</oboInOwl:hasDbXref>
        <oboInOwl:hasDbXref rdf:datatype="&xsd;string">SNOMEDCT_2010_1_31:363443007</oboInOwl:hasDbXref>
        <oboInOwl:hasDbXref rdf:datatype="&xsd;string">SNOMEDCT_2010_1_31:372117006</oboInOwl:hasDbXref>
        <oboInOwl:hasDbXref rdf:datatype="&xsd;string">SNOMEDCT_2010_1_31:93934004</oboInOwl:hasDbXref>
        <oboInOwl:hasDbXref rdf:datatype="&xsd;string">UMLS_CUI:C0919267</oboInOwl:hasDbXref>
        <oboInOwl:hasDbXref rdf:datatype="&xsd;string">UMLS_CUI:C1140680</oboInOwl:hasDbXref>
        <oboInOwl:hasDbXref rdf:datatype="&xsd;string">UMLS_CUI:C1299247</oboInOwl:hasDbXref>
        <oboInOwl:hasOBONamespace rdf:datatype="&xsd;string">disease_ontology</oboInOwl:hasOBONamespace>
        <oboInOwl:hasExactSynonym rdf:datatype="&xsd;string">malignant Ovarian tumor</oboInOwl:hasExactSynonym>
        <oboInOwl:hasExactSynonym rdf:datatype="&xsd;string">malignant tumor of ovary (disorder)</oboInOwl:hasExactSynonym>
        <oboInOwl:hasExactSynonym rdf:datatype="&xsd;string">malignant tumour of ovary</oboInOwl:hasExactSynonym>
        <oboInOwl:hasExactSynonym rdf:datatype="&xsd;string">neoplasm of ovary (disorder)</oboInOwl:hasExactSynonym>
        <oboInOwl:hasExactSynonym rdf:datatype="&xsd;string">ovarian cancer</oboInOwl:hasExactSynonym>
        <oboInOwl:hasExactSynonym rdf:datatype="&xsd;string">ovarian neoplasm</oboInOwl:hasExactSynonym>
        <oboInOwl:hasExactSynonym rdf:datatype="&xsd;string">ovary cancer</oboInOwl:hasExactSynonym>
        <oboInOwl:hasExactSynonym rdf:datatype="&xsd;string">ovary neoplasm</oboInOwl:hasExactSynonym>
        <oboInOwl:hasExactSynonym rdf:datatype="&xsd;string">primary malignant neoplasm of ovary and other uterine adnexa (disorder)</oboInOwl:hasExactSynonym>
        <oboInOwl:hasExactSynonym rdf:datatype="&xsd;string">primary ovarian cancer</oboInOwl:hasExactSynonym>
        <oboInOwl:hasExactSynonym rdf:datatype="&xsd;string">tumor of the Ovary</oboInOwl:hasExactSynonym>
        <obo:IAO_0000412 rdf:resource="&obo;doid.owl"/>
    </owl:Class>
    


    <!-- http://purl.obolibrary.org/obo/DOID_2621 -->

    <owl:Class rdf:about="&obo;DOID_2621">
        <rdfs:label rdf:datatype="&xsd;string">autonomic nervous system neoplasm</rdfs:label>
        <rdfs:subClassOf rdf:resource="&obo;DOID_1192"/>
        <oboInOwl:id rdf:datatype="&xsd;string">DOID:2621</oboInOwl:id>
        <oboInOwl:hasDbXref rdf:datatype="&xsd;string">NCI:C5112</oboInOwl:hasDbXref>
        <oboInOwl:hasDbXref rdf:datatype="&xsd;string">UMLS_CUI:C1332356</oboInOwl:hasDbXref>
        <oboInOwl:hasOBONamespace rdf:datatype="&xsd;string">disease_ontology</oboInOwl:hasOBONamespace>
        <oboInOwl:hasExactSynonym rdf:datatype="&xsd;string">tumor of Autonomic nervous system</oboInOwl:hasExactSynonym>
        <obo:IAO_0000412 rdf:resource="&obo;doid.owl"/>
    </owl:Class>
    


    <!-- http://purl.obolibrary.org/obo/DOID_263 -->

    <owl:Class rdf:about="&obo;DOID_263">
        <rdfs:label rdf:datatype="&xsd;string">kidney cancer</rdfs:label>
        <rdfs:subClassOf rdf:resource="&obo;DOID_3996"/>
        <obo:IAO_0000115 rdf:datatype="&xsd;string">A urinary system cancer that is located_in the kidney.</obo:IAO_0000115>
        <oboInOwl:hasAlternativeId rdf:datatype="&xsd;string">DOID:11834</oboInOwl:hasAlternativeId>
        <oboInOwl:id rdf:datatype="&xsd;string">DOID:263</oboInOwl:id>
        <oboInOwl:hasAlternativeId rdf:datatype="&xsd;string">DOID:3676</oboInOwl:hasAlternativeId>
        <oboInOwl:hasDbXref rdf:datatype="&xsd;string">MSH:D007680</oboInOwl:hasDbXref>
        <oboInOwl:hasDbXref rdf:datatype="&xsd;string">NCI:C3150</oboInOwl:hasDbXref>
        <oboInOwl:hasDbXref rdf:datatype="&xsd;string">SNOMEDCT_2010_1_31:126880001</oboInOwl:hasDbXref>
        <oboInOwl:hasDbXref rdf:datatype="&xsd;string">SNOMEDCT_2010_1_31:154542008</oboInOwl:hasDbXref>
        <oboInOwl:hasDbXref rdf:datatype="&xsd;string">SNOMEDCT_2010_1_31:188249002</oboInOwl:hasDbXref>
        <oboInOwl:hasDbXref rdf:datatype="&xsd;string">SNOMEDCT_2010_1_31:363518003</oboInOwl:hasDbXref>
        <oboInOwl:hasDbXref rdf:datatype="&xsd;string">SNOMEDCT_2010_1_31:93849006</oboInOwl:hasDbXref>
        <oboInOwl:hasDbXref rdf:datatype="&xsd;string">UMLS_CUI:C0022665</oboInOwl:hasDbXref>
        <oboInOwl:hasDbXref rdf:datatype="&xsd;string">UMLS_CUI:C0494158</oboInOwl:hasDbXref>
        <oboInOwl:hasDbXref rdf:datatype="&xsd;string">UMLS_CUI:C0740457</oboInOwl:hasDbXref>
        <oboInOwl:hasOBONamespace rdf:datatype="&xsd;string">disease_ontology</oboInOwl:hasOBONamespace>
        <oboInOwl:hasExactSynonym rdf:datatype="&xsd;string">malignant neoplasm of kidney except pelvis</oboInOwl:hasExactSynonym>
        <oboInOwl:hasExactSynonym rdf:datatype="&xsd;string">malignant tumour of kidney</oboInOwl:hasExactSynonym>
        <oboInOwl:hasExactSynonym rdf:datatype="&xsd;string">renal cancer</oboInOwl:hasExactSynonym>
        <obo:IAO_0000412 rdf:resource="&obo;doid.owl"/>
    </owl:Class>
    


    <!-- http://purl.obolibrary.org/obo/DOID_2671 -->

    <owl:Class rdf:about="&obo;DOID_2671">
        <rdfs:label rdf:datatype="&xsd;string">transitional cell carcinoma</rdfs:label>
        <rdfs:subClassOf rdf:resource="&obo;DOID_305"/>
        <obo:IAO_0000115 rdf:datatype="&xsd;string">A carcinoma that derives_from transitional epithelial cells.</obo:IAO_0000115>
        <oboInOwl:id rdf:datatype="&xsd;string">DOID:2671</oboInOwl:id>
        <oboInOwl:hasAlternativeId rdf:datatype="&xsd;string">DOID:3995</oboInOwl:hasAlternativeId>
        <oboInOwl:hasDbXref rdf:datatype="&xsd;string">MSH:D002295</oboInOwl:hasDbXref>
        <oboInOwl:hasDbXref rdf:datatype="&xsd;string">NCI:C2930</oboInOwl:hasDbXref>
        <oboInOwl:hasDbXref rdf:datatype="&xsd;string">NCI:C4030</oboInOwl:hasDbXref>
        <oboInOwl:hasDbXref rdf:datatype="&xsd;string">SNOMEDCT_2010_1_31:118287003</oboInOwl:hasDbXref>
        <oboInOwl:hasDbXref rdf:datatype="&xsd;string">SNOMEDCT_2010_1_31:189576006</oboInOwl:hasDbXref>
        <oboInOwl:hasDbXref rdf:datatype="&xsd;string">SNOMEDCT_2010_1_31:27090000</oboInOwl:hasDbXref>
        <oboInOwl:hasDbXref rdf:datatype="&xsd;string">UMLS_CUI:C0007138</oboInOwl:hasDbXref>
        <oboInOwl:hasDbXref rdf:datatype="&xsd;string">UMLS_CUI:C0334265</oboInOwl:hasDbXref>
        <oboInOwl:hasOBONamespace rdf:datatype="&xsd;string">disease_ontology</oboInOwl:hasOBONamespace>
        <oboInOwl:hasExactSynonym rdf:datatype="&xsd;string">transitional carcinoma</oboInOwl:hasExactSynonym>
        <oboInOwl:hasExactSynonym rdf:datatype="&xsd;string">transitional cell carcinoma</oboInOwl:hasExactSynonym>
        <oboInOwl:hasExactSynonym rdf:datatype="&xsd;string">transitional cell carcinoma (morphologic abnormality)</oboInOwl:hasExactSynonym>
        <oboInOwl:hasExactSynonym rdf:datatype="&xsd;string">transitional cell carcinoma NOS (morphologic abnormality)</oboInOwl:hasExactSynonym>
        <oboInOwl:hasExactSynonym rdf:datatype="&xsd;string">transitional cell carcinoma of the urinary tract</oboInOwl:hasExactSynonym>
        <oboInOwl:hasRelatedSynonym rdf:datatype="&xsd;string">transitional cell neoplasm</oboInOwl:hasRelatedSynonym>
        <oboInOwl:hasExactSynonym rdf:datatype="&xsd;string">transitional cell neoplasm (morphologic abnormality)</oboInOwl:hasExactSynonym>
        <oboInOwl:hasExactSynonym rdf:datatype="&xsd;string">transitional cell tumor</oboInOwl:hasExactSynonym>
        <obo:IAO_0000412 rdf:resource="&obo;doid.owl"/>
    </owl:Class>
    


    <!-- http://purl.obolibrary.org/obo/DOID_2870 -->

    <owl:Class rdf:about="&obo;DOID_2870">
        <rdfs:label rdf:datatype="&xsd;string">endometrial adenocarcinoma</rdfs:label>
        <rdfs:subClassOf rdf:resource="&obo;DOID_2871"/>
        <oboInOwl:id rdf:datatype="&xsd;string">DOID:2870</oboInOwl:id>
        <oboInOwl:hasAlternativeId rdf:datatype="&xsd;string">DOID:5827</oboInOwl:hasAlternativeId>
        <oboInOwl:hasAlternativeId rdf:datatype="&xsd;string">DOID:6650</oboInOwl:hasAlternativeId>
        <oboInOwl:hasDbXref rdf:datatype="&xsd;string">NCI:C6290</oboInOwl:hasDbXref>
        <oboInOwl:hasDbXref rdf:datatype="&xsd;string">SNOMEDCT_2010_1_31:123845008</oboInOwl:hasDbXref>
        <oboInOwl:hasDbXref rdf:datatype="&xsd;string">SNOMEDCT_2010_1_31:189649001</oboInOwl:hasDbXref>
        <oboInOwl:hasDbXref rdf:datatype="&xsd;string">SNOMEDCT_2010_1_31:189652009</oboInOwl:hasDbXref>
        <oboInOwl:hasDbXref rdf:datatype="&xsd;string">SNOMEDCT_2010_1_31:309245001</oboInOwl:hasDbXref>
        <oboInOwl:hasDbXref rdf:datatype="&xsd;string">UMLS_CUI:C0279763</oboInOwl:hasDbXref>
        <oboInOwl:hasDbXref rdf:datatype="&xsd;string">UMLS_CUI:C1153706</oboInOwl:hasDbXref>
        <oboInOwl:hasDbXref rdf:datatype="&xsd;string">UMLS_CUI:C1336905</oboInOwl:hasDbXref>
        <oboInOwl:hasExactSynonym rdf:datatype="&xsd;string">adenocarcinoma of endometrium (disorder)</oboInOwl:hasExactSynonym>
        <oboInOwl:hasExactSynonym rdf:datatype="&xsd;string">adenocarcinoma of the Endometrium</oboInOwl:hasExactSynonym>
        <oboInOwl:hasExactSynonym rdf:datatype="&xsd;string">adenocarcinoma of uterus (disorder)</oboInOwl:hasExactSynonym>
        <oboInOwl:hasOBONamespace rdf:datatype="&xsd;string">disease_ontology</oboInOwl:hasOBONamespace>
        <oboInOwl:hasExactSynonym rdf:datatype="&xsd;string">endometrial adenoacanthoma</oboInOwl:hasExactSynonym>
        <oboInOwl:hasExactSynonym rdf:datatype="&xsd;string">endometrial endometrioid adenocarcinoma</oboInOwl:hasExactSynonym>
        <oboInOwl:hasExactSynonym rdf:datatype="&xsd;string">endometrial endometrioid adenocarcinoma with squamous differentiation</oboInOwl:hasExactSynonym>
        <oboInOwl:hasExactSynonym rdf:datatype="&xsd;string">endometrioid adenoma or carcinoma NOS (morphologic abnormality)</oboInOwl:hasExactSynonym>
        <oboInOwl:hasExactSynonym rdf:datatype="&xsd;string">endometrioid adenomas and carcinomas (morphologic abnormality)</oboInOwl:hasExactSynonym>
        <oboInOwl:hasExactSynonym rdf:datatype="&xsd;string">endometrioid carcinoma of Endometrium</oboInOwl:hasExactSynonym>
        <obo:IAO_0000412 rdf:resource="&obo;doid.owl"/>
    </owl:Class>
    


    <!-- http://purl.obolibrary.org/obo/DOID_2871 -->

    <owl:Class rdf:about="&obo;DOID_2871">
        <rdfs:label rdf:datatype="&xsd;string">endometrial carcinoma</rdfs:label>
        <rdfs:subClassOf rdf:resource="&obo;DOID_1380"/>
        <obo:IAO_0000115 rdf:datatype="&xsd;string">A endometrial cancer that is located_in the tissue lining the uterus.</obo:IAO_0000115>
        <oboInOwl:id rdf:datatype="&xsd;string">DOID:2871</oboInOwl:id>
        <oboInOwl:hasAlternativeId rdf:datatype="&xsd;string">DOID:3000</oboInOwl:hasAlternativeId>
        <oboInOwl:hasDbXref rdf:datatype="&xsd;string">MSH:D018269</oboInOwl:hasDbXref>
        <oboInOwl:hasDbXref rdf:datatype="&xsd;string">NCI:C3769</oboInOwl:hasDbXref>
        <rdfs:comment rdf:datatype="&xsd;string">OMIM mapping confirmed by DO. [SN].</rdfs:comment>
        <oboInOwl:hasDbXref rdf:datatype="&xsd;string">OMIM:608089</oboInOwl:hasDbXref>
        <oboInOwl:hasDbXref rdf:datatype="&xsd;string">SNOMEDCT_2010_1_31:154526001</oboInOwl:hasDbXref>
        <oboInOwl:hasDbXref rdf:datatype="&xsd;string">SNOMEDCT_2010_1_31:254878006</oboInOwl:hasDbXref>
        <oboInOwl:hasDbXref rdf:datatype="&xsd;string">SNOMEDCT_2010_1_31:269600001</oboInOwl:hasDbXref>
        <oboInOwl:hasDbXref rdf:datatype="&xsd;string">SNOMEDCT_2010_1_31:30289006</oboInOwl:hasDbXref>
        <oboInOwl:hasDbXref rdf:datatype="&xsd;string">SNOMEDCT_2010_1_31:93781006</oboInOwl:hasDbXref>
        <oboInOwl:hasDbXref rdf:datatype="&xsd;string">UMLS_CUI:C0206687</oboInOwl:hasDbXref>
        <oboInOwl:hasDbXref rdf:datatype="&xsd;string">UMLS_CUI:C0476089</oboInOwl:hasDbXref>
        <oboInOwl:hasExactSynonym rdf:datatype="&xsd;string">carcinoma OF ENDOMETRIUM</oboInOwl:hasExactSynonym>
        <oboInOwl:hasExactSynonym rdf:datatype="&xsd;string">carcinoma of the Endometrium</oboInOwl:hasExactSynonym>
        <oboInOwl:hasOBONamespace rdf:datatype="&xsd;string">disease_ontology</oboInOwl:hasOBONamespace>
        <oboInOwl:hasExactSynonym rdf:datatype="&xsd;string">endometrial carcinoma</oboInOwl:hasExactSynonym>
        <oboInOwl:hasExactSynonym rdf:datatype="&xsd;string">endometrial carcinoma (disorder)</oboInOwl:hasExactSynonym>
        <oboInOwl:hasExactSynonym rdf:datatype="&xsd;string">endometrioid carcinoma</oboInOwl:hasExactSynonym>
        <oboInOwl:hasExactSynonym rdf:datatype="&xsd;string">endometrioid carcinoma (morphologic abnormality)</oboInOwl:hasExactSynonym>
        <oboInOwl:hasExactSynonym rdf:datatype="&xsd;string">endometrioid carcinoma of female Reproductive system</oboInOwl:hasExactSynonym>
        <obo:IAO_0000412 rdf:resource="&obo;doid.owl"/>
    </owl:Class>
    


    <!-- http://purl.obolibrary.org/obo/DOID_2883 -->

    <owl:Class rdf:about="&obo;DOID_2883">
        <rdfs:label rdf:datatype="&xsd;string">prostatic adenoma</rdfs:label>
        <rdfs:subClassOf rdf:resource="&obo;DOID_0060087"/>
        <oboInOwl:id rdf:datatype="&xsd;string">DOID:2883</oboInOwl:id>
        <oboInOwl:hasDbXref rdf:datatype="&xsd;string">MSH:D011470</oboInOwl:hasDbXref>
        <oboInOwl:hasDbXref rdf:datatype="&xsd;string">NCI:C4795</oboInOwl:hasDbXref>
        <oboInOwl:hasDbXref rdf:datatype="&xsd;string">SNOMEDCT_2010_1_31:155906003</oboInOwl:hasDbXref>
        <oboInOwl:hasDbXref rdf:datatype="&xsd;string">SNOMEDCT_2010_1_31:197957005</oboInOwl:hasDbXref>
        <oboInOwl:hasDbXref rdf:datatype="&xsd;string">SNOMEDCT_2010_1_31:21173002</oboInOwl:hasDbXref>
        <oboInOwl:hasDbXref rdf:datatype="&xsd;string">SNOMEDCT_2010_1_31:266569009</oboInOwl:hasDbXref>
        <oboInOwl:hasDbXref rdf:datatype="&xsd;string">SNOMEDCT_2010_1_31:270536001</oboInOwl:hasDbXref>
        <oboInOwl:hasDbXref rdf:datatype="&xsd;string">UMLS_CUI:C0520477</oboInOwl:hasDbXref>
        <oboInOwl:hasExactSynonym rdf:datatype="&xsd;string">adenoma - prostate</oboInOwl:hasExactSynonym>
        <oboInOwl:hasExactSynonym rdf:datatype="&xsd;string">adenoma of prostate</oboInOwl:hasExactSynonym>
        <oboInOwl:hasExactSynonym rdf:datatype="&xsd;string">benign adenoma of prostate</oboInOwl:hasExactSynonym>
        <oboInOwl:hasExactSynonym rdf:datatype="&xsd;string">benign adenoma of prostate (disorder)</oboInOwl:hasExactSynonym>
        <oboInOwl:hasOBONamespace rdf:datatype="&xsd;string">disease_ontology</oboInOwl:hasOBONamespace>
        <oboInOwl:hasExactSynonym rdf:datatype="&xsd;string">prostate adenoma</oboInOwl:hasExactSynonym>
        <obo:IAO_0000412 rdf:resource="&obo;doid.owl"/>
    </owl:Class>
    


    <!-- http://purl.obolibrary.org/obo/DOID_2893 -->

    <owl:Class rdf:about="&obo;DOID_2893">
        <rdfs:label rdf:datatype="&xsd;string">cervix carcinoma</rdfs:label>
        <rdfs:subClassOf rdf:resource="&obo;DOID_4362"/>
        <obo:IAO_0000115 rdf:datatype="&xsd;string">A cervix uteri cancer that is located_in the cervix uteri or located_in the cervical area.</obo:IAO_0000115>
        <oboInOwl:id rdf:datatype="&xsd;string">DOID:2893</oboInOwl:id>
        <oboInOwl:hasDbXref rdf:datatype="&xsd;string">MSH:D002583</oboInOwl:hasDbXref>
        <oboInOwl:hasDbXref rdf:datatype="&xsd;string">NCI:C9039</oboInOwl:hasDbXref>
        <rdfs:comment rdf:datatype="&xsd;string">OMIM mapping confirmed by DO. [SN].</rdfs:comment>
        <oboInOwl:hasDbXref rdf:datatype="&xsd;string">OMIM:603956</oboInOwl:hasDbXref>
        <oboInOwl:hasDbXref rdf:datatype="&xsd;string">SNOMEDCT_2010_1_31:154522004</oboInOwl:hasDbXref>
        <oboInOwl:hasDbXref rdf:datatype="&xsd;string">SNOMEDCT_2010_1_31:154525002</oboInOwl:hasDbXref>
        <oboInOwl:hasDbXref rdf:datatype="&xsd;string">SNOMEDCT_2010_1_31:188174005</oboInOwl:hasDbXref>
        <oboInOwl:hasDbXref rdf:datatype="&xsd;string">SNOMEDCT_2010_1_31:269596006</oboInOwl:hasDbXref>
        <oboInOwl:hasDbXref rdf:datatype="&xsd;string">SNOMEDCT_2010_1_31:269599004</oboInOwl:hasDbXref>
        <oboInOwl:hasDbXref rdf:datatype="&xsd;string">SNOMEDCT_2010_1_31:285432005</oboInOwl:hasDbXref>
        <oboInOwl:hasDbXref rdf:datatype="&xsd;string">SNOMEDCT_2010_1_31:363354003</oboInOwl:hasDbXref>
        <oboInOwl:hasDbXref rdf:datatype="&xsd;string">SNOMEDCT_2010_1_31:93752005</oboInOwl:hasDbXref>
        <oboInOwl:hasDbXref rdf:datatype="&xsd;string">UMLS_CUI:C0302592</oboInOwl:hasDbXref>
        <oboInOwl:hasExactSynonym rdf:datatype="&xsd;string">cancer of cervix</oboInOwl:hasExactSynonym>
        <oboInOwl:hasExactSynonym rdf:datatype="&xsd;string">carcinoma OF CERVIX</oboInOwl:hasExactSynonym>
        <oboInOwl:hasExactSynonym rdf:datatype="&xsd;string">carcinoma cervix uteri</oboInOwl:hasExactSynonym>
        <oboInOwl:hasExactSynonym rdf:datatype="&xsd;string">carcinoma of cervix (disorder)</oboInOwl:hasExactSynonym>
        <oboInOwl:hasExactSynonym rdf:datatype="&xsd;string">carcinoma of the Cervix Uteri</oboInOwl:hasExactSynonym>
        <oboInOwl:hasExactSynonym rdf:datatype="&xsd;string">cervical carcinoma (uterus)</oboInOwl:hasExactSynonym>
        <oboInOwl:hasOBONamespace rdf:datatype="&xsd;string">disease_ontology</oboInOwl:hasOBONamespace>
        <obo:IAO_0000412 rdf:resource="&obo;doid.owl"/>
    </owl:Class>
    


    <!-- http://purl.obolibrary.org/obo/DOID_299 -->

    <owl:Class rdf:about="&obo;DOID_299">
        <rdfs:label rdf:datatype="&xsd;string">adenocarcinoma</rdfs:label>
        <rdfs:subClassOf rdf:resource="&obo;DOID_305"/>
        <obo:IAO_0000115 rdf:datatype="&xsd;string">A carcinoma that has_material_basis_in abnormally proliferating cells, derives_from epithelial cells, which originate in glandular tissue.</obo:IAO_0000115>
        <oboInOwl:id rdf:datatype="&xsd;string">DOID:299</oboInOwl:id>
        <oboInOwl:hasDbXref rdf:datatype="&xsd;string">MSH:D000230</oboInOwl:hasDbXref>
        <oboInOwl:hasDbXref rdf:datatype="&xsd;string">NCI:C2852</oboInOwl:hasDbXref>
        <oboInOwl:hasDbXref rdf:datatype="&xsd;string">SNOMEDCT_2010_1_31:189578007</oboInOwl:hasDbXref>
        <oboInOwl:hasDbXref rdf:datatype="&xsd;string">SNOMEDCT_2010_1_31:189582009</oboInOwl:hasDbXref>
        <oboInOwl:hasDbXref rdf:datatype="&xsd;string">SNOMEDCT_2010_1_31:35917007</oboInOwl:hasDbXref>
        <oboInOwl:hasDbXref rdf:datatype="&xsd;string">SNOMEDCT_2010_1_31:443961001</oboInOwl:hasDbXref>
        <oboInOwl:hasDbXref rdf:datatype="&xsd;string">UMLS_CUI:C0001418</oboInOwl:hasDbXref>
        <oboInOwl:hasExactSynonym rdf:datatype="&xsd;string">adenocarcinoma</oboInOwl:hasExactSynonym>
        <oboInOwl:hasExactSynonym rdf:datatype="&xsd;string">adenocarcinoma NOS (morphologic abnormality)</oboInOwl:hasExactSynonym>
        <oboInOwl:hasExactSynonym rdf:datatype="&xsd;string">adenocarcinoma, no subtype (morphologic abnormality)</oboInOwl:hasExactSynonym>
        <oboInOwl:hasExactSynonym rdf:datatype="&xsd;string">adenocarcinomas</oboInOwl:hasExactSynonym>
        <oboInOwl:hasOBONamespace rdf:datatype="&xsd;string">disease_ontology</oboInOwl:hasOBONamespace>
        <obo:IAO_0000412 rdf:resource="&obo;doid.owl"/>
    </owl:Class>
    


    <!-- http://purl.obolibrary.org/obo/DOID_2994 -->

    <owl:Class rdf:about="&obo;DOID_2994">
        <rdfs:label rdf:datatype="&xsd;string">germ cell cancer</rdfs:label>
        <rdfs:subClassOf rdf:resource="&obo;DOID_0050687"/>
        <obo:IAO_0000115 rdf:datatype="&xsd;string">A cell type cancer that has_material_basis_in abnormally proliferating cells derived_from germ cells.</obo:IAO_0000115>
        <oboInOwl:hasAlternativeId rdf:datatype="&xsd;string">DOID:2157</oboInOwl:hasAlternativeId>
        <oboInOwl:id rdf:datatype="&xsd;string">DOID:2994</oboInOwl:id>
        <oboInOwl:hasDbXref rdf:datatype="&xsd;string">MSH:D009373</oboInOwl:hasDbXref>
        <oboInOwl:hasDbXref rdf:datatype="&xsd;string">NCI:C3708</oboInOwl:hasDbXref>
        <oboInOwl:hasDbXref rdf:datatype="&xsd;string">SNOMEDCT_2010_1_31:115233005</oboInOwl:hasDbXref>
        <oboInOwl:hasDbXref rdf:datatype="&xsd;string">SNOMEDCT_2010_1_31:189839002</oboInOwl:hasDbXref>
        <oboInOwl:hasDbXref rdf:datatype="&xsd;string">SNOMEDCT_2010_1_31:189854008</oboInOwl:hasDbXref>
        <oboInOwl:hasDbXref rdf:datatype="&xsd;string">SNOMEDCT_2010_1_31:28307001</oboInOwl:hasDbXref>
        <oboInOwl:hasDbXref rdf:datatype="&xsd;string">SNOMEDCT_2010_1_31:302853003</oboInOwl:hasDbXref>
        <oboInOwl:hasDbXref rdf:datatype="&xsd;string">SNOMEDCT_2010_1_31:402878003</oboInOwl:hasDbXref>
        <oboInOwl:hasDbXref rdf:datatype="&xsd;string">UMLS_CUI:C0205851</oboInOwl:hasDbXref>
        <oboInOwl:hasOBONamespace rdf:datatype="&xsd;string">disease_ontology</oboInOwl:hasOBONamespace>
        <oboInOwl:hasRelatedSynonym rdf:datatype="&xsd;string">germ cell neoplasm</oboInOwl:hasRelatedSynonym>
        <oboInOwl:hasRelatedSynonym rdf:datatype="&xsd;string">germ cell tumour</oboInOwl:hasRelatedSynonym>
        <oboInOwl:hasExactSynonym rdf:datatype="&xsd;string">malignant tumor of the germ cell</oboInOwl:hasExactSynonym>
        <obo:IAO_0000412 rdf:resource="&obo;doid.owl"/>
    </owl:Class>
    


    <!-- http://purl.obolibrary.org/obo/DOID_3008 -->

    <owl:Class rdf:about="&obo;DOID_3008">
        <rdfs:label rdf:datatype="&xsd;string">invasive ductal carcinoma</rdfs:label>
        <rdfs:subClassOf rdf:resource="&obo;DOID_3459"/>
        <oboInOwl:hasAlternativeId rdf:datatype="&xsd;string">DOID:3005</oboInOwl:hasAlternativeId>
        <oboInOwl:id rdf:datatype="&xsd;string">DOID:3008</oboInOwl:id>
        <oboInOwl:hasExactSynonym rdf:datatype="&xsd;string">Infiltrating ductal carcinoma of breast</oboInOwl:hasExactSynonym>
        <oboInOwl:hasExactSynonym rdf:datatype="&xsd;string">Invasive ductal carcinoma, NST</oboInOwl:hasExactSynonym>
        <oboInOwl:hasDbXref rdf:datatype="&xsd;string">MSH:D018270</oboInOwl:hasDbXref>
        <oboInOwl:hasDbXref rdf:datatype="&xsd;string">NCI:C4194</oboInOwl:hasDbXref>
        <oboInOwl:hasDbXref rdf:datatype="&xsd;string">SNOMEDCT_2010_1_31:408643008</oboInOwl:hasDbXref>
        <oboInOwl:hasDbXref rdf:datatype="&xsd;string">SNOMEDCT_2010_1_31:58477004</oboInOwl:hasDbXref>
        <oboInOwl:hasDbXref rdf:datatype="&xsd;string">UMLS_CUI:C1134719</oboInOwl:hasDbXref>
        <oboInOwl:hasDbXref rdf:datatype="&xsd;string">UMLS_CUI:C1527349</oboInOwl:hasDbXref>
        <oboInOwl:hasOBONamespace rdf:datatype="&xsd;string">disease_ontology</oboInOwl:hasOBONamespace>
        <oboInOwl:hasExactSynonym rdf:datatype="&xsd;string">ductal adenocarcinoma</oboInOwl:hasExactSynonym>
        <obo:IAO_0000412 rdf:resource="&obo;doid.owl"/>
    </owl:Class>
    


    <!-- http://purl.obolibrary.org/obo/DOID_305 -->

    <owl:Class rdf:about="&obo;DOID_305">
        <rdfs:label rdf:datatype="&xsd;string">carcinoma</rdfs:label>
        <rdfs:subClassOf rdf:resource="&obo;DOID_0050687"/>
        <obo:IAO_0000115 rdf:datatype="&xsd;string">A cell type cancer that has_material_basis_in abnormally proliferating cells derived_from epithelial cells.</obo:IAO_0000115>
        <oboInOwl:hasAlternativeId rdf:datatype="&xsd;string">DOID:2428</oboInOwl:hasAlternativeId>
        <oboInOwl:id rdf:datatype="&xsd;string">DOID:305</oboInOwl:id>
        <oboInOwl:hasAlternativeId rdf:datatype="&xsd;string">DOID:6570</oboInOwl:hasAlternativeId>
        <oboInOwl:hasExactSynonym rdf:datatype="&xsd;string">Epithelioma, malignant (morphologic abnormality)</oboInOwl:hasExactSynonym>
        <oboInOwl:hasDbXref rdf:datatype="&xsd;string">MSH:D002277</oboInOwl:hasDbXref>
        <oboInOwl:hasDbXref rdf:datatype="&xsd;string">NCI:C2916</oboInOwl:hasDbXref>
        <oboInOwl:hasDbXref rdf:datatype="&xsd;string">SNOMEDCT_2010_1_31:118285006</oboInOwl:hasDbXref>
        <oboInOwl:hasDbXref rdf:datatype="&xsd;string">SNOMEDCT_2010_1_31:134207000</oboInOwl:hasDbXref>
        <oboInOwl:hasDbXref rdf:datatype="&xsd;string">SNOMEDCT_2010_1_31:154433003</oboInOwl:hasDbXref>
        <oboInOwl:hasDbXref rdf:datatype="&xsd;string">SNOMEDCT_2010_1_31:188083002</oboInOwl:hasDbXref>
        <oboInOwl:hasDbXref rdf:datatype="&xsd;string">SNOMEDCT_2010_1_31:189546004</oboInOwl:hasDbXref>
        <oboInOwl:hasDbXref rdf:datatype="&xsd;string">SNOMEDCT_2010_1_31:189549006</oboInOwl:hasDbXref>
        <oboInOwl:hasDbXref rdf:datatype="&xsd;string">SNOMEDCT_2010_1_31:189559007</oboInOwl:hasDbXref>
        <oboInOwl:hasDbXref rdf:datatype="&xsd;string">SNOMEDCT_2010_1_31:269513004</oboInOwl:hasDbXref>
        <oboInOwl:hasDbXref rdf:datatype="&xsd;string">SNOMEDCT_2010_1_31:68453008</oboInOwl:hasDbXref>
        <oboInOwl:hasDbXref rdf:datatype="&xsd;string">SNOMEDCT_2010_1_31:71298006</oboInOwl:hasDbXref>
        <oboInOwl:hasDbXref rdf:datatype="&xsd;string">UMLS_CUI:C0007097</oboInOwl:hasDbXref>
        <oboInOwl:hasDbXref rdf:datatype="&xsd;string">UMLS_CUI:C0553707</oboInOwl:hasDbXref>
        <oboInOwl:hasDbXref rdf:datatype="&xsd;string">UMLS_CUI:C1368683</oboInOwl:hasDbXref>
        <oboInOwl:hasExactSynonym rdf:datatype="&xsd;string">carcinoma</oboInOwl:hasExactSynonym>
        <oboInOwl:hasOBONamespace rdf:datatype="&xsd;string">disease_ontology</oboInOwl:hasOBONamespace>
        <oboInOwl:hasExactSynonym rdf:datatype="&xsd;string">epithelioma</oboInOwl:hasExactSynonym>
        <oboInOwl:hasExactSynonym rdf:datatype="&xsd;string">malignant Epithelioma</oboInOwl:hasExactSynonym>
        <oboInOwl:hasExactSynonym rdf:datatype="&xsd;string">malignant epithelioma</oboInOwl:hasExactSynonym>
        <obo:IAO_0000412 rdf:resource="&obo;doid.owl"/>
    </owl:Class>
    


    <!-- http://purl.obolibrary.org/obo/DOID_3068 -->

    <owl:Class rdf:about="&obo;DOID_3068">
        <rdfs:label rdf:datatype="&xsd;string">glioblastoma</rdfs:label>
        <rdfs:subClassOf rdf:resource="&obo;DOID_3069"/>
        <oboInOwl:id rdf:datatype="&xsd;string">DOID:3068</oboInOwl:id>
        <oboInOwl:hasAlternativeId rdf:datatype="&xsd;string">DOID:3080</oboInOwl:hasAlternativeId>
        <oboInOwl:hasExactSynonym rdf:datatype="&xsd;string">GBM (Glioblastoma)</oboInOwl:hasExactSynonym>
        <oboInOwl:hasExactSynonym rdf:datatype="&xsd;string">Glioblastoma (morphologic abnormality)</oboInOwl:hasExactSynonym>
        <oboInOwl:hasExactSynonym rdf:datatype="&xsd;string">Glioblastoma NOS (morphologic abnormality)</oboInOwl:hasExactSynonym>
        <oboInOwl:hasExactSynonym rdf:datatype="&xsd;string">Glioblastoma multiforme</oboInOwl:hasExactSynonym>
        <oboInOwl:hasDbXref rdf:datatype="&xsd;string">MSH:D005909</oboInOwl:hasDbXref>
        <oboInOwl:hasDbXref rdf:datatype="&xsd;string">NCI:C3058</oboInOwl:hasDbXref>
        <oboInOwl:hasDbXref rdf:datatype="&xsd;string">SNOMEDCT_2010_1_31:189917003</oboInOwl:hasDbXref>
        <oboInOwl:hasDbXref rdf:datatype="&xsd;string">SNOMEDCT_2010_1_31:269506004</oboInOwl:hasDbXref>
        <oboInOwl:hasDbXref rdf:datatype="&xsd;string">SNOMEDCT_2010_1_31:63634009</oboInOwl:hasDbXref>
        <oboInOwl:hasExactSynonym rdf:datatype="&xsd;string">Spongioblastoma multiforme</oboInOwl:hasExactSynonym>
        <oboInOwl:hasDbXref rdf:datatype="&xsd;string">UMLS_CUI:C0017636</oboInOwl:hasDbXref>
        <oboInOwl:hasDbXref rdf:datatype="&xsd;string">UMLS_CUI:C1514422</oboInOwl:hasDbXref>
        <oboInOwl:hasOBONamespace rdf:datatype="&xsd;string">disease_ontology</oboInOwl:hasOBONamespace>
        <oboInOwl:hasExactSynonym rdf:datatype="&xsd;string">primary glioblastoma multiforme</oboInOwl:hasExactSynonym>
        <oboInOwl:hasExactSynonym rdf:datatype="&xsd;string">spongioblastoma multiforme</oboInOwl:hasExactSynonym>
        <obo:IAO_0000412 rdf:resource="&obo;doid.owl"/>
    </owl:Class>
    


    <!-- http://purl.obolibrary.org/obo/DOID_3069 -->

    <owl:Class rdf:about="&obo;DOID_3069">
        <rdfs:label rdf:datatype="&xsd;string">astrocytoma</rdfs:label>
        <rdfs:subClassOf rdf:resource="&obo;DOID_3070"/>
        <obo:IAO_0000115 rdf:datatype="&xsd;string">A malignant glioma that is has_material_basis_in astocyte cells, a type of glial cell, located_in the cerebrum.</obo:IAO_0000115>
        <oboInOwl:hasExactSynonym rdf:datatype="&xsd;string">Astrocytic tumor</oboInOwl:hasExactSynonym>
        <oboInOwl:id rdf:datatype="&xsd;string">DOID:3069</oboInOwl:id>
        <oboInOwl:hasAlternativeId rdf:datatype="&xsd;string">DOID:4861</oboInOwl:hasAlternativeId>
        <oboInOwl:hasDbXref rdf:datatype="&xsd;string">MSH:D001254</oboInOwl:hasDbXref>
        <oboInOwl:hasDbXref rdf:datatype="&xsd;string">NCI:C60781</oboInOwl:hasDbXref>
        <oboInOwl:hasDbXref rdf:datatype="&xsd;string">NCI:C6958</oboInOwl:hasDbXref>
        <oboInOwl:hasDbXref rdf:datatype="&xsd;string">SNOMEDCT_2010_1_31:189914005</oboInOwl:hasDbXref>
        <oboInOwl:hasDbXref rdf:datatype="&xsd;string">SNOMEDCT_2010_1_31:254938000</oboInOwl:hasDbXref>
        <oboInOwl:hasDbXref rdf:datatype="&xsd;string">SNOMEDCT_2010_1_31:38713004</oboInOwl:hasDbXref>
        <oboInOwl:hasDbXref rdf:datatype="&xsd;string">UMLS_CUI:C0004114</oboInOwl:hasDbXref>
        <oboInOwl:hasDbXref rdf:datatype="&xsd;string">UMLS_CUI:C0750935</oboInOwl:hasDbXref>
        <oboInOwl:hasExactSynonym rdf:datatype="&xsd;string">astrocytoma of Cerebrum</oboInOwl:hasExactSynonym>
        <oboInOwl:hasExactSynonym rdf:datatype="&xsd;string">astrocytoma of brain (disorder)</oboInOwl:hasExactSynonym>
        <oboInOwl:hasExactSynonym rdf:datatype="&xsd;string">astrocytoma, no ICD-O subtype (morphologic abnormality)</oboInOwl:hasExactSynonym>
        <oboInOwl:hasExactSynonym rdf:datatype="&xsd;string">astroglioma</oboInOwl:hasExactSynonym>
        <oboInOwl:hasExactSynonym rdf:datatype="&xsd;string">cerebral astrocytoma</oboInOwl:hasExactSynonym>
        <oboInOwl:hasOBONamespace rdf:datatype="&xsd;string">disease_ontology</oboInOwl:hasOBONamespace>
        <obo:IAO_0000412 rdf:resource="&obo;doid.owl"/>
    </owl:Class>
    


    <!-- http://purl.obolibrary.org/obo/DOID_3070 -->

    <owl:Class rdf:about="&obo;DOID_3070">
        <rdfs:label rdf:datatype="&xsd;string">malignant glioma</rdfs:label>
        <rdfs:subClassOf rdf:resource="&obo;DOID_0050687"/>
        <obo:IAO_0000115 rdf:datatype="&xsd;string">A cell type cancer that has_material_basis_in glial cells and is located_in brain or located_in spine.</obo:IAO_0000115>
        <oboInOwl:hasAlternativeId rdf:datatype="&xsd;string">DOID:2627</oboInOwl:hasAlternativeId>
        <oboInOwl:id rdf:datatype="&xsd;string">DOID:3070</oboInOwl:id>
        <oboInOwl:hasExactSynonym rdf:datatype="&xsd;string">Gliomas (morphologic abnormality)</oboInOwl:hasExactSynonym>
        <oboInOwl:hasDbXref rdf:datatype="&xsd;string">MSH:D005910</oboInOwl:hasDbXref>
        <oboInOwl:hasDbXref rdf:datatype="&xsd;string">NCI:C3059</oboInOwl:hasDbXref>
        <oboInOwl:hasExactSynonym rdf:datatype="&xsd;string">Neuroglial tumor</oboInOwl:hasExactSynonym>
        <rdfs:comment rdf:datatype="&xsd;string">OMIM mapping confirmed by DO. [SN].</rdfs:comment>
        <oboInOwl:hasDbXref rdf:datatype="&xsd;string">OMIM:137800</oboInOwl:hasDbXref>
        <oboInOwl:hasDbXref rdf:datatype="&xsd;string">SNOMEDCT_2010_1_31:115240006</oboInOwl:hasDbXref>
        <oboInOwl:hasDbXref rdf:datatype="&xsd;string">SNOMEDCT_2010_1_31:189908003</oboInOwl:hasDbXref>
        <oboInOwl:hasDbXref rdf:datatype="&xsd;string">SNOMEDCT_2010_1_31:189909006</oboInOwl:hasDbXref>
        <oboInOwl:hasDbXref rdf:datatype="&xsd;string">SNOMEDCT_2010_1_31:189926000</oboInOwl:hasDbXref>
        <oboInOwl:hasDbXref rdf:datatype="&xsd;string">SNOMEDCT_2010_1_31:269505000</oboInOwl:hasDbXref>
        <oboInOwl:hasDbXref rdf:datatype="&xsd;string">SNOMEDCT_2010_1_31:393564001</oboInOwl:hasDbXref>
        <oboInOwl:hasDbXref rdf:datatype="&xsd;string">SNOMEDCT_2010_1_31:416500007</oboInOwl:hasDbXref>
        <oboInOwl:hasDbXref rdf:datatype="&xsd;string">SNOMEDCT_2010_1_31:74532006</oboInOwl:hasDbXref>
        <oboInOwl:hasDbXref rdf:datatype="&xsd;string">UMLS_CUI:C0017638</oboInOwl:hasDbXref>
        <oboInOwl:hasDbXref rdf:datatype="&xsd;string">UMLS_CUI:C0555198</oboInOwl:hasDbXref>
        <oboInOwl:hasOBONamespace rdf:datatype="&xsd;string">disease_ontology</oboInOwl:hasOBONamespace>
        <oboInOwl:hasExactSynonym rdf:datatype="&xsd;string">glial cell tumor</oboInOwl:hasExactSynonym>
        <oboInOwl:hasExactSynonym rdf:datatype="&xsd;string">glioma</oboInOwl:hasExactSynonym>
        <oboInOwl:hasExactSynonym rdf:datatype="&xsd;string">glioma (morphologic abnormality)</oboInOwl:hasExactSynonym>
        <oboInOwl:hasExactSynonym rdf:datatype="&xsd;string">glioma NOS</oboInOwl:hasExactSynonym>
        <oboInOwl:hasExactSynonym rdf:datatype="&xsd;string">glioma NOS (morphologic abnormality)</oboInOwl:hasExactSynonym>
        <oboInOwl:hasExactSynonym rdf:datatype="&xsd;string">glioma, NOS</oboInOwl:hasExactSynonym>
        <oboInOwl:hasExactSynonym rdf:datatype="&xsd;string">glioma, malignant</oboInOwl:hasExactSynonym>
        <oboInOwl:hasExactSynonym rdf:datatype="&xsd;string">glioma, malignant, no ICD-O subtype</oboInOwl:hasExactSynonym>
        <oboInOwl:hasExactSynonym rdf:datatype="&xsd;string">malignant Neuroglial tumor</oboInOwl:hasExactSynonym>
        <oboInOwl:hasExactSynonym rdf:datatype="&xsd;string">malignant glioma (morphologic abnormality)</oboInOwl:hasExactSynonym>
        <oboInOwl:hasExactSynonym rdf:datatype="&xsd;string">malignant glioma - category</oboInOwl:hasExactSynonym>
        <obo:IAO_0000412 rdf:resource="&obo;doid.owl"/>
    </owl:Class>
    


    <!-- http://purl.obolibrary.org/obo/DOID_3093 -->

    <owl:Class rdf:about="&obo;DOID_3093">
        <rdfs:label rdf:datatype="&xsd;string">nervous system cancer</rdfs:label>
        <rdfs:subClassOf rdf:resource="&obo;DOID_0050686"/>
        <obo:IAO_0000115 rdf:datatype="&xsd;string">An organ system cancer located_in the nervous sytem that affects the central or peripheral nervous system.</obo:IAO_0000115>
        <oboInOwl:hasAlternativeId rdf:datatype="&xsd;string">DOID:1193</oboInOwl:hasAlternativeId>
        <oboInOwl:id rdf:datatype="&xsd;string">DOID:3093</oboInOwl:id>
        <oboInOwl:hasAlternativeId rdf:datatype="&xsd;string">DOID:3195</oboInOwl:hasAlternativeId>
        <oboInOwl:hasAlternativeId rdf:datatype="&xsd;string">DOID:4695</oboInOwl:hasAlternativeId>
        <oboInOwl:hasDbXref rdf:datatype="&xsd;string">MSH:D009380</oboInOwl:hasDbXref>
        <oboInOwl:hasDbXref rdf:datatype="&xsd;string">SNOMEDCT_2010_1_31:188306000</oboInOwl:hasDbXref>
        <oboInOwl:hasDbXref rdf:datatype="&xsd;string">UMLS_CUI:C0027665</oboInOwl:hasDbXref>
        <oboInOwl:hasDbXref rdf:datatype="&xsd;string">UMLS_CUI:C0153643</oboInOwl:hasDbXref>
        <oboInOwl:hasDbXref rdf:datatype="&xsd;string">UMLS_CUI:C1334956</oboInOwl:hasDbXref>
        <oboInOwl:hasOBONamespace rdf:datatype="&xsd;string">disease_ontology</oboInOwl:hasOBONamespace>
        <oboInOwl:hasExactSynonym rdf:datatype="&xsd;string">malignant neoplasm of nervous system</oboInOwl:hasExactSynonym>
        <oboInOwl:hasExactSynonym rdf:datatype="&xsd;string">neoplasm of nervous system (disorder)</oboInOwl:hasExactSynonym>
        <oboInOwl:hasExactSynonym rdf:datatype="&xsd;string">nervous system neoplasm</oboInOwl:hasExactSynonym>
        <oboInOwl:hasExactSynonym rdf:datatype="&xsd;string">neural neoplasm</oboInOwl:hasExactSynonym>
        <oboInOwl:hasExactSynonym rdf:datatype="&xsd;string">neural tumor</oboInOwl:hasExactSynonym>
        <oboInOwl:hasExactSynonym rdf:datatype="&xsd;string">tumor of the nervous system</oboInOwl:hasExactSynonym>
        <obo:IAO_0000412 rdf:resource="&obo;doid.owl"/>
    </owl:Class>
    


    <!-- http://purl.obolibrary.org/obo/DOID_3095 -->

    <owl:Class rdf:about="&obo;DOID_3095">
        <rdfs:label rdf:datatype="&xsd;string">germ cell and embryonal cancer</rdfs:label>
        <rdfs:subClassOf rdf:resource="&obo;DOID_2994"/>
        <obo:IAO_0000115 rdf:datatype="&xsd;string">A germ cell cancer that is derived_from a mixture of germs cells and embryonal cells.</obo:IAO_0000115>
        <oboInOwl:id rdf:datatype="&xsd;string">DOID:3095</oboInOwl:id>
        <oboInOwl:hasDbXref rdf:datatype="&xsd;string">MSH:D009373</oboInOwl:hasDbXref>
        <oboInOwl:hasDbXref rdf:datatype="&xsd;string">UMLS_CUI:C0027658</oboInOwl:hasDbXref>
        <oboInOwl:hasOBONamespace rdf:datatype="&xsd;string">disease_ontology</oboInOwl:hasOBONamespace>
        <oboInOwl:hasRelatedSynonym rdf:datatype="&xsd;string">germ cell and embryonal neoplasm</oboInOwl:hasRelatedSynonym>
        <obo:IAO_0000412 rdf:resource="&obo;doid.owl"/>
    </owl:Class>
    


    <!-- http://purl.obolibrary.org/obo/DOID_3098 -->

    <owl:Class rdf:about="&obo;DOID_3098">
        <rdfs:label rdf:datatype="&xsd;string">small cell sarcoma</rdfs:label>
        <rdfs:subClassOf rdf:resource="&obo;DOID_201"/>
        <oboInOwl:id rdf:datatype="&xsd;string">DOID:3098</oboInOwl:id>
        <oboInOwl:hasDbXref rdf:datatype="&xsd;string">MSH:D018228</oboInOwl:hasDbXref>
        <oboInOwl:hasDbXref rdf:datatype="&xsd;string">NCI:C3746</oboInOwl:hasDbXref>
        <oboInOwl:hasDbXref rdf:datatype="&xsd;string">SNOMEDCT_2010_1_31:73506006</oboInOwl:hasDbXref>
        <oboInOwl:hasDbXref rdf:datatype="&xsd;string">UMLS_CUI:C0206652</oboInOwl:hasDbXref>
        <oboInOwl:hasOBONamespace rdf:datatype="&xsd;string">disease_ontology</oboInOwl:hasOBONamespace>
        <oboInOwl:hasExactSynonym rdf:datatype="&xsd;string">small cell sarcoma</oboInOwl:hasExactSynonym>
        <oboInOwl:hasExactSynonym rdf:datatype="&xsd;string">small cell sarcoma (morphologic abnormality)</oboInOwl:hasExactSynonym>
        <obo:IAO_0000412 rdf:resource="&obo;doid.owl"/>
    </owl:Class>
    


    <!-- http://purl.obolibrary.org/obo/DOID_3111 -->

    <owl:Class rdf:about="&obo;DOID_3111">
        <rdfs:label rdf:datatype="&xsd;string">cystadenocarcinoma</rdfs:label>
        <rdfs:subClassOf rdf:resource="&obo;DOID_299"/>
        <obo:IAO_0000115 rdf:datatype="&xsd;string">An adenocarcinoma that derives_from epithelial cells originating in glandular tissue, in which cystic accumulations of retained secretions are formed.</obo:IAO_0000115>
        <oboInOwl:id rdf:datatype="&xsd;string">DOID:3111</oboInOwl:id>
        <oboInOwl:hasDbXref rdf:datatype="&xsd;string">MSH:D003536</oboInOwl:hasDbXref>
        <oboInOwl:hasDbXref rdf:datatype="&xsd;string">NCI:C2971</oboInOwl:hasDbXref>
        <oboInOwl:hasDbXref rdf:datatype="&xsd;string">SNOMEDCT_2010_1_31:189681005</oboInOwl:hasDbXref>
        <oboInOwl:hasDbXref rdf:datatype="&xsd;string">SNOMEDCT_2010_1_31:21008007</oboInOwl:hasDbXref>
        <oboInOwl:hasDbXref rdf:datatype="&xsd;string">UMLS_CUI:C0010631</oboInOwl:hasDbXref>
        <oboInOwl:hasExactSynonym rdf:datatype="&xsd;string">cystadenocarcinoma (morphologic abnormality)</oboInOwl:hasExactSynonym>
        <oboInOwl:hasExactSynonym rdf:datatype="&xsd;string">cystadenocarcinoma NOS (morphologic abnormality)</oboInOwl:hasExactSynonym>
        <oboInOwl:hasOBONamespace rdf:datatype="&xsd;string">disease_ontology</oboInOwl:hasOBONamespace>
        <obo:IAO_0000412 rdf:resource="&obo;doid.owl"/>
    </owl:Class>
    


    <!-- http://purl.obolibrary.org/obo/DOID_3116 -->

    <owl:Class rdf:about="&obo;DOID_3116">
        <rdfs:label rdf:datatype="&xsd;string">kidney benign neoplasm</rdfs:label>
        <rdfs:subClassOf rdf:resource="&obo;DOID_731"/>
        <oboInOwl:id rdf:datatype="&xsd;string">DOID:3116</oboInOwl:id>
        <oboInOwl:hasDbXref rdf:datatype="&xsd;string">NCI:C7514</oboInOwl:hasDbXref>
        <oboInOwl:hasDbXref rdf:datatype="&xsd;string">UMLS_CUI:C1334323</oboInOwl:hasDbXref>
        <oboInOwl:hasOBONamespace rdf:datatype="&xsd;string">disease_ontology</oboInOwl:hasOBONamespace>
        <oboInOwl:hasExactSynonym rdf:datatype="&xsd;string">renal and ureteral tumor</oboInOwl:hasExactSynonym>
        <obo:IAO_0000412 rdf:resource="&obo;doid.owl"/>
    </owl:Class>
    


    <!-- http://purl.obolibrary.org/obo/DOID_3119 -->

    <owl:Class rdf:about="&obo;DOID_3119">
        <rdfs:label rdf:datatype="&xsd;string">gastrointestinal system cancer</rdfs:label>
        <rdfs:subClassOf rdf:resource="&obo;DOID_0050686"/>
        <obo:IAO_0000115 rdf:datatype="&xsd;string">An organ system cancer located_in gastrointestinal tract that is manifested in organs of the gastrointestinal system.</obo:IAO_0000115>
        <oboInOwl:id rdf:datatype="&xsd;string">DOID:3119</oboInOwl:id>
        <oboInOwl:hasAlternativeId rdf:datatype="&xsd;string">DOID:4945</oboInOwl:hasAlternativeId>
        <oboInOwl:hasAlternativeId rdf:datatype="&xsd;string">DOID:8377</oboInOwl:hasAlternativeId>
        <oboInOwl:hasExactSynonym rdf:datatype="&xsd;string">GI tumor</oboInOwl:hasExactSynonym>
        <oboInOwl:hasDbXref rdf:datatype="&xsd;string">ICD9CM:239.0</oboInOwl:hasDbXref>
        <oboInOwl:hasDbXref rdf:datatype="&xsd;string">MSH:D004067</oboInOwl:hasDbXref>
        <oboInOwl:hasDbXref rdf:datatype="&xsd;string">SNOMEDCT_2010_1_31:126768004</oboInOwl:hasDbXref>
        <oboInOwl:hasDbXref rdf:datatype="&xsd;string">SNOMEDCT_2010_1_31:128348002</oboInOwl:hasDbXref>
        <oboInOwl:hasDbXref rdf:datatype="&xsd;string">SNOMEDCT_2010_1_31:128415001</oboInOwl:hasDbXref>
        <oboInOwl:hasDbXref rdf:datatype="&xsd;string">SNOMEDCT_2010_1_31:189527000</oboInOwl:hasDbXref>
        <oboInOwl:hasDbXref rdf:datatype="&xsd;string">SNOMEDCT_2010_1_31:276806006</oboInOwl:hasDbXref>
        <oboInOwl:hasDbXref rdf:datatype="&xsd;string">SNOMEDCT_2010_1_31:367543008</oboInOwl:hasDbXref>
        <oboInOwl:hasDbXref rdf:datatype="&xsd;string">SNOMEDCT_2010_1_31:428905002</oboInOwl:hasDbXref>
        <oboInOwl:hasDbXref rdf:datatype="&xsd;string">SNOMEDCT_2010_1_31:93811007</oboInOwl:hasDbXref>
        <oboInOwl:hasDbXref rdf:datatype="&xsd;string">UMLS_CUI:C0012243</oboInOwl:hasDbXref>
        <oboInOwl:hasDbXref rdf:datatype="&xsd;string">UMLS_CUI:C0017185</oboInOwl:hasDbXref>
        <oboInOwl:hasDbXref rdf:datatype="&xsd;string">UMLS_CUI:C0685938</oboInOwl:hasDbXref>
        <oboInOwl:hasExactSynonym rdf:datatype="&xsd;string">digestive system cancer</oboInOwl:hasExactSynonym>
        <oboInOwl:hasOBONamespace rdf:datatype="&xsd;string">disease_ontology</oboInOwl:hasOBONamespace>
        <oboInOwl:hasExactSynonym rdf:datatype="&xsd;string">gastrointestinal tract cancer</oboInOwl:hasExactSynonym>
        <obo:IAO_0000412 rdf:resource="&obo;doid.owl"/>
    </owl:Class>
    


    <!-- http://purl.obolibrary.org/obo/DOID_3151 -->

    <owl:Class rdf:about="&obo;DOID_3151">
        <rdfs:label rdf:datatype="&xsd;string">skin squamous cell carcinoma</rdfs:label>
        <rdfs:subClassOf rdf:resource="&obo;DOID_3451"/>
        <oboInOwl:id rdf:datatype="&xsd;string">DOID:3151</oboInOwl:id>
        <oboInOwl:hasExactSynonym rdf:datatype="&xsd;string">Epidermoid skin carcinoma</oboInOwl:hasExactSynonym>
        <oboInOwl:hasDbXref rdf:datatype="&xsd;string">NCI:C4819</oboInOwl:hasDbXref>
        <oboInOwl:hasDbXref rdf:datatype="&xsd;string">SNOMEDCT_2010_1_31:254651007</oboInOwl:hasDbXref>
        <oboInOwl:hasDbXref rdf:datatype="&xsd;string">UMLS_CUI:C0553723</oboInOwl:hasDbXref>
        <oboInOwl:hasOBONamespace rdf:datatype="&xsd;string">disease_ontology</oboInOwl:hasOBONamespace>
        <oboInOwl:hasRelatedSynonym rdf:datatype="&xsd;string">squamous cell carcinoma of skin</oboInOwl:hasRelatedSynonym>
        <oboInOwl:hasExactSynonym rdf:datatype="&xsd;string">squamous cell carcinoma of skin (disorder)</oboInOwl:hasExactSynonym>
        <obo:IAO_0000412 rdf:resource="&obo;doid.owl"/>
    </owl:Class>
    


    <!-- http://purl.obolibrary.org/obo/DOID_3181 -->

    <owl:Class rdf:about="&obo;DOID_3181">
        <rdfs:label rdf:datatype="&xsd;string">oligodendroglioma</rdfs:label>
        <rdfs:subClassOf rdf:resource="&obo;DOID_3070"/>
        <oboInOwl:id rdf:datatype="&xsd;string">DOID:3181</oboInOwl:id>
        <oboInOwl:hasAlternativeId rdf:datatype="&xsd;string">DOID:3182</oboInOwl:hasAlternativeId>
        <oboInOwl:hasDbXref rdf:datatype="&xsd;string">MSH:D009837</oboInOwl:hasDbXref>
        <oboInOwl:hasDbXref rdf:datatype="&xsd;string">NCI:C3288</oboInOwl:hasDbXref>
        <oboInOwl:hasExactSynonym rdf:datatype="&xsd;string">Oligodendroglioma (morphologic abnormality)</oboInOwl:hasExactSynonym>
        <oboInOwl:hasExactSynonym rdf:datatype="&xsd;string">Oligodendroglioma NOS (morphologic abnormality)</oboInOwl:hasExactSynonym>
        <oboInOwl:hasDbXref rdf:datatype="&xsd;string">SNOMEDCT_2010_1_31:189920006</oboInOwl:hasDbXref>
        <oboInOwl:hasDbXref rdf:datatype="&xsd;string">SNOMEDCT_2010_1_31:443936004</oboInOwl:hasDbXref>
        <oboInOwl:hasDbXref rdf:datatype="&xsd;string">SNOMEDCT_2010_1_31:73348003</oboInOwl:hasDbXref>
        <oboInOwl:hasDbXref rdf:datatype="&xsd;string">UMLS_CUI:C0028945</oboInOwl:hasDbXref>
        <oboInOwl:hasDbXref rdf:datatype="&xsd;string">UMLS_CUI:C1335110</oboInOwl:hasDbXref>
        <oboInOwl:hasOBONamespace rdf:datatype="&xsd;string">disease_ontology</oboInOwl:hasOBONamespace>
        <oboInOwl:hasExactSynonym rdf:datatype="&xsd;string">oligodendroglial neoplasm</oboInOwl:hasExactSynonym>
        <oboInOwl:hasExactSynonym rdf:datatype="&xsd;string">oligodendroglial tumor</oboInOwl:hasExactSynonym>
        <oboInOwl:hasExactSynonym rdf:datatype="&xsd;string">oligodendroglioma</oboInOwl:hasExactSynonym>
        <obo:IAO_0000412 rdf:resource="&obo;doid.owl"/>
    </owl:Class>
    


    <!-- http://purl.obolibrary.org/obo/DOID_3247 -->

    <owl:Class rdf:about="&obo;DOID_3247">
        <rdfs:label rdf:datatype="&xsd;string">rhabdomyosarcoma</rdfs:label>
        <rdfs:subClassOf rdf:resource="&obo;DOID_4043"/>
        <obo:IAO_0000115 rdf:datatype="&xsd;string">A myosarcoma that arise from skeletal muscle progenitors.</obo:IAO_0000115>
        <oboInOwl:id rdf:datatype="&xsd;string">DOID:3247</oboInOwl:id>
        <oboInOwl:hasDbXref rdf:datatype="&xsd;string">MSH:D012208</oboInOwl:hasDbXref>
        <oboInOwl:hasDbXref rdf:datatype="&xsd;string">NCI:C3359</oboInOwl:hasDbXref>
        <oboInOwl:hasExactSynonym rdf:datatype="&xsd;string">Rhabdomyosarcoma (disorder)</oboInOwl:hasExactSynonym>
        <oboInOwl:hasExactSynonym rdf:datatype="&xsd;string">Rhabdomyosarcoma NOS (morphologic abnormality)</oboInOwl:hasExactSynonym>
        <oboInOwl:hasExactSynonym rdf:datatype="&xsd;string">Rhabdomyosarcoma, no subtype (morphologic abnormality)</oboInOwl:hasExactSynonym>
        <oboInOwl:hasDbXref rdf:datatype="&xsd;string">SNOMEDCT_2010_1_31:134166003</oboInOwl:hasDbXref>
        <oboInOwl:hasDbXref rdf:datatype="&xsd;string">SNOMEDCT_2010_1_31:302847003</oboInOwl:hasDbXref>
        <oboInOwl:hasDbXref rdf:datatype="&xsd;string">SNOMEDCT_2010_1_31:30924005</oboInOwl:hasDbXref>
        <oboInOwl:hasDbXref rdf:datatype="&xsd;string">UMLS_CUI:C0035412</oboInOwl:hasDbXref>
        <oboInOwl:hasOBONamespace rdf:datatype="&xsd;string">disease_ontology</oboInOwl:hasOBONamespace>
        <oboInOwl:hasExactSynonym rdf:datatype="&xsd;string">rhabdomyoblastoma</oboInOwl:hasExactSynonym>
        <oboInOwl:hasExactSynonym rdf:datatype="&xsd;string">rhabdomyosarcoma</oboInOwl:hasExactSynonym>
        <obo:IAO_0000412 rdf:resource="&obo;doid.owl"/>
    </owl:Class>
    


    <!-- http://purl.obolibrary.org/obo/DOID_3305 -->

    <owl:Class rdf:about="&obo;DOID_3305">
        <rdfs:label rdf:datatype="&xsd;string">teratocarcinoma</rdfs:label>
        <rdfs:subClassOf rdf:resource="&obo;DOID_3095"/>
        <rdfs:subClassOf rdf:resource="&obo;DOID_3306"/>
        <obo:IAO_0000115 rdf:datatype="&xsd;string">A mixed germ cell tumor that is a mixture of teratoma with embryonal carcinoma, or with choriocarcinoma, or with both.</obo:IAO_0000115>
        <oboInOwl:id rdf:datatype="&xsd;string">DOID:3305</oboInOwl:id>
        <oboInOwl:hasDbXref rdf:datatype="&xsd;string">MSH:D018243</oboInOwl:hasDbXref>
        <oboInOwl:hasDbXref rdf:datatype="&xsd;string">NCI:C3756</oboInOwl:hasDbXref>
        <oboInOwl:hasDbXref rdf:datatype="&xsd;string">SNOMEDCT_2010_1_31:67830002</oboInOwl:hasDbXref>
        <oboInOwl:hasExactSynonym rdf:datatype="&xsd;string">Teratocarcinoma (morphologic abnormality)</oboInOwl:hasExactSynonym>
        <oboInOwl:hasDbXref rdf:datatype="&xsd;string">UMLS_CUI:C0206664</oboInOwl:hasDbXref>
        <oboInOwl:hasOBONamespace rdf:datatype="&xsd;string">disease_ontology</oboInOwl:hasOBONamespace>
        <oboInOwl:hasExactSynonym rdf:datatype="&xsd;string">mixed Embryonal carcinoma and teratoma</oboInOwl:hasExactSynonym>
        <obo:IAO_0000412 rdf:resource="&obo;doid.owl"/>
    </owl:Class>
    


    <!-- http://purl.obolibrary.org/obo/DOID_3306 -->

    <owl:Class rdf:about="&obo;DOID_3306">
        <rdfs:label rdf:datatype="&xsd;string">mixed germ cell cancer</rdfs:label>
        <rdfs:subClassOf rdf:resource="&obo;DOID_2994"/>
        <obo:IAO_0000115 rdf:datatype="&xsd;string">A germ cell cancer that occurs in many forms.</obo:IAO_0000115>
        <oboInOwl:id rdf:datatype="&xsd;string">DOID:3306</oboInOwl:id>
        <oboInOwl:hasDbXref rdf:datatype="&xsd;string">NCI:C4290</oboInOwl:hasDbXref>
        <oboInOwl:hasDbXref rdf:datatype="&xsd;string">NCI:C9010</oboInOwl:hasDbXref>
        <oboInOwl:hasDbXref rdf:datatype="&xsd;string">SNOMEDCT_2010_1_31:189853002</oboInOwl:hasDbXref>
        <oboInOwl:hasDbXref rdf:datatype="&xsd;string">SNOMEDCT_2010_1_31:32844007</oboInOwl:hasDbXref>
        <oboInOwl:hasDbXref rdf:datatype="&xsd;string">UMLS_CUI:C0334524</oboInOwl:hasDbXref>
        <oboInOwl:hasOBONamespace rdf:datatype="&xsd;string">disease_ontology</oboInOwl:hasOBONamespace>
        <oboInOwl:hasExactSynonym rdf:datatype="&xsd;string">mixed germ cell neoplasm</oboInOwl:hasExactSynonym>
        <oboInOwl:hasExactSynonym rdf:datatype="&xsd;string">mixed germ cell tumour</oboInOwl:hasExactSynonym>
        <oboInOwl:hasExactSynonym rdf:datatype="&xsd;string">mixed teratoma and Seminoma</oboInOwl:hasExactSynonym>
        <oboInOwl:hasExactSynonym rdf:datatype="&xsd;string">mixed teratoma and seminoma</oboInOwl:hasExactSynonym>
        <obo:IAO_0000412 rdf:resource="&obo;doid.owl"/>
    </owl:Class>
    


    <!-- http://purl.obolibrary.org/obo/DOID_3347 -->

    <owl:Class rdf:about="&obo;DOID_3347">
        <rdfs:label rdf:datatype="&xsd;string">osteosarcoma</rdfs:label>
        <rdfs:subClassOf rdf:resource="&obo;DOID_201"/>
        <oboInOwl:hasAlternativeId rdf:datatype="&xsd;string">DOID:183</oboInOwl:hasAlternativeId>
        <oboInOwl:id rdf:datatype="&xsd;string">DOID:3347</oboInOwl:id>
        <oboInOwl:hasDbXref rdf:datatype="&xsd;string">MSH:D012516</oboInOwl:hasDbXref>
        <oboInOwl:hasDbXref rdf:datatype="&xsd;string">NCI:C9145</oboInOwl:hasDbXref>
        <rdfs:comment rdf:datatype="&xsd;string">OMIM mapping confirmed by DO. [SN].</rdfs:comment>
        <oboInOwl:hasDbXref rdf:datatype="&xsd;string">OMIM:259500</oboInOwl:hasDbXref>
        <oboInOwl:hasExactSynonym rdf:datatype="&xsd;string">Osteogenic sarcoma</oboInOwl:hasExactSynonym>
        <oboInOwl:hasExactSynonym rdf:datatype="&xsd;string">Osteosarcoma - disorder</oboInOwl:hasExactSynonym>
        <oboInOwl:hasExactSynonym rdf:datatype="&xsd;string">Osteosarcoma, no ICD-O subtype (morphologic abnormality)</oboInOwl:hasExactSynonym>
        <oboInOwl:hasDbXref rdf:datatype="&xsd;string">SNOMEDCT_2010_1_31:189878003</oboInOwl:hasDbXref>
        <oboInOwl:hasDbXref rdf:datatype="&xsd;string">SNOMEDCT_2010_1_31:21708004</oboInOwl:hasDbXref>
        <oboInOwl:hasDbXref rdf:datatype="&xsd;string">SNOMEDCT_2010_1_31:307576001</oboInOwl:hasDbXref>
        <oboInOwl:hasDbXref rdf:datatype="&xsd;string">SNOMEDCT_2010_1_31:408387006</oboInOwl:hasDbXref>
        <oboInOwl:hasExactSynonym rdf:datatype="&xsd;string">Skeletal sarcoma</oboInOwl:hasExactSynonym>
        <oboInOwl:hasDbXref rdf:datatype="&xsd;string">UMLS_CUI:C0029463</oboInOwl:hasDbXref>
        <oboInOwl:hasDbXref rdf:datatype="&xsd;string">UMLS_CUI:C0206639</oboInOwl:hasDbXref>
        <oboInOwl:hasExactSynonym rdf:datatype="&xsd;string">bone tissue neoplasm</oboInOwl:hasExactSynonym>
        <oboInOwl:hasOBONamespace rdf:datatype="&xsd;string">disease_ontology</oboInOwl:hasOBONamespace>
        <oboInOwl:hasExactSynonym rdf:datatype="&xsd;string">osteoid sarcoma</oboInOwl:hasExactSynonym>
        <oboInOwl:hasExactSynonym rdf:datatype="&xsd;string">osteosarcoma</oboInOwl:hasExactSynonym>
        <obo:IAO_0000412 rdf:resource="&obo;doid.owl"/>
    </owl:Class>
    


    <!-- http://purl.obolibrary.org/obo/DOID_3355 -->

    <owl:Class rdf:about="&obo;DOID_3355">
        <rdfs:label rdf:datatype="&xsd;string">fibrosarcoma</rdfs:label>
        <rdfs:subClassOf rdf:resource="&obo;DOID_201"/>
        <oboInOwl:hasAlternativeId rdf:datatype="&xsd;string">DOID:156</oboInOwl:hasAlternativeId>
        <oboInOwl:id rdf:datatype="&xsd;string">DOID:3355</oboInOwl:id>
        <oboInOwl:hasAlternativeId rdf:datatype="&xsd;string">DOID:3509</oboInOwl:hasAlternativeId>
        <oboInOwl:hasExactSynonym rdf:datatype="&xsd;string">Fibrocytic tumor</oboInOwl:hasExactSynonym>
        <oboInOwl:hasExactSynonym rdf:datatype="&xsd;string">Fibrosarcoma (morphologic abnormality)</oboInOwl:hasExactSynonym>
        <oboInOwl:hasExactSynonym rdf:datatype="&xsd;string">Fibrosarcoma of the soft tissue</oboInOwl:hasExactSynonym>
        <oboInOwl:hasDbXref rdf:datatype="&xsd;string">MSH:D005354</oboInOwl:hasDbXref>
        <oboInOwl:hasDbXref rdf:datatype="&xsd;string">NCI:C3043</oboInOwl:hasDbXref>
        <oboInOwl:hasDbXref rdf:datatype="&xsd;string">SNOMEDCT_2010_1_31:443250000</oboInOwl:hasDbXref>
        <oboInOwl:hasDbXref rdf:datatype="&xsd;string">SNOMEDCT_2010_1_31:53654007</oboInOwl:hasDbXref>
        <oboInOwl:hasDbXref rdf:datatype="&xsd;string">UMLS_CUI:C0016057</oboInOwl:hasDbXref>
        <oboInOwl:hasDbXref rdf:datatype="&xsd;string">UMLS_CUI:C0206643</oboInOwl:hasDbXref>
        <oboInOwl:hasDbXref rdf:datatype="&xsd;string">UMLS_CUI:C1336021</oboInOwl:hasDbXref>
        <oboInOwl:hasOBONamespace rdf:datatype="&xsd;string">disease_ontology</oboInOwl:hasOBONamespace>
        <oboInOwl:hasExactSynonym rdf:datatype="&xsd;string">fibrosarcoma</oboInOwl:hasExactSynonym>
        <oboInOwl:hasExactSynonym rdf:datatype="&xsd;string">fibrosarcoma of soft tissue</oboInOwl:hasExactSynonym>
        <oboInOwl:hasExactSynonym rdf:datatype="&xsd;string">fibrous tissue neoplasm</oboInOwl:hasExactSynonym>
        <obo:IAO_0000412 rdf:resource="&obo;doid.owl"/>
    </owl:Class>
    


    <!-- http://purl.obolibrary.org/obo/DOID_3368 -->

    <owl:Class rdf:about="&obo;DOID_3368">
        <rdfs:label rdf:datatype="&xsd;string">bone Ewing&apos;s sarcoma</rdfs:label>
        <rdfs:subClassOf rdf:resource="&obo;DOID_3369"/>
        <oboInOwl:id rdf:datatype="&xsd;string">DOID:3368</oboInOwl:id>
        <oboInOwl:hasAlternativeId rdf:datatype="&xsd;string">DOID:4984</oboInOwl:hasAlternativeId>
        <oboInOwl:hasRelatedSynonym rdf:datatype="&xsd;string">Ewing&apos;s sarcoma of bone (disorder)</oboInOwl:hasRelatedSynonym>
        <oboInOwl:hasExactSynonym rdf:datatype="&xsd;string">Ewing&apos;s sarcoma/bone peripheral primitive neuroectodermal tumor</oboInOwl:hasExactSynonym>
        <oboInOwl:hasDbXref rdf:datatype="&xsd;string">NCI:C4835</oboInOwl:hasDbXref>
        <oboInOwl:hasDbXref rdf:datatype="&xsd;string">SNOMEDCT_2010_1_31:307608006</oboInOwl:hasDbXref>
        <oboInOwl:hasRelatedSynonym rdf:datatype="&xsd;string">Skeletal Ewing&apos;s tumor</oboInOwl:hasRelatedSynonym>
        <oboInOwl:hasDbXref rdf:datatype="&xsd;string">UMLS_CUI:C0585474</oboInOwl:hasDbXref>
        <oboInOwl:hasDbXref rdf:datatype="&xsd;string">UMLS_CUI:C1333481</oboInOwl:hasDbXref>
        <oboInOwl:hasRelatedSynonym rdf:datatype="&xsd;string">bone Ewing&apos;s sarcoma</oboInOwl:hasRelatedSynonym>
        <oboInOwl:hasOBONamespace rdf:datatype="&xsd;string">disease_ontology</oboInOwl:hasOBONamespace>
        <obo:IAO_0000412 rdf:resource="&obo;doid.owl"/>
    </owl:Class>
    


    <!-- http://purl.obolibrary.org/obo/DOID_3369 -->

    <owl:Class rdf:about="&obo;DOID_3369">
        <rdfs:label rdf:datatype="&xsd;string">peripheral primitive neuroectodermal tumor</rdfs:label>
        <rdfs:subClassOf rdf:resource="&obo;DOID_1192"/>
        <oboInOwl:hasAlternativeId rdf:datatype="&xsd;string">DOID:0050607</oboInOwl:hasAlternativeId>
        <oboInOwl:id rdf:datatype="&xsd;string">DOID:3369</oboInOwl:id>
        <oboInOwl:hasAlternativeId rdf:datatype="&xsd;string">DOID:4158</oboInOwl:hasAlternativeId>
        <oboInOwl:hasAlternativeId rdf:datatype="&xsd;string">DOID:4390</oboInOwl:hasAlternativeId>
        <oboInOwl:hasExactSynonym rdf:datatype="&xsd;string">Ewing sarcoma</oboInOwl:hasExactSynonym>
        <oboInOwl:hasExactSynonym rdf:datatype="&xsd;string">Ewing&apos;s sarcoma/peripheral primitive neuroectodermal tumor</oboInOwl:hasExactSynonym>
        <oboInOwl:hasExactSynonym rdf:datatype="&xsd;string">Ewing&apos;s tumor</oboInOwl:hasExactSynonym>
        <oboInOwl:hasExactSynonym rdf:datatype="&xsd;string">Ewings sarcoma</oboInOwl:hasExactSynonym>
        <oboInOwl:hasExactSynonym rdf:datatype="&xsd;string">Ewings sarcoma-primitive neuroectodermal tumor</oboInOwl:hasExactSynonym>
        <oboInOwl:hasDbXref rdf:datatype="&xsd;string">MSH:D012512</oboInOwl:hasDbXref>
        <oboInOwl:hasDbXref rdf:datatype="&xsd;string">NCI:C27291</oboInOwl:hasDbXref>
        <oboInOwl:hasDbXref rdf:datatype="&xsd;string">NCI:C4817</oboInOwl:hasDbXref>
        <rdfs:comment rdf:datatype="&xsd;string">OMIM mapping confirmed by DO. [SN].</rdfs:comment>
        <oboInOwl:hasDbXref rdf:datatype="&xsd;string">OMIM:612219</oboInOwl:hasDbXref>
        <oboInOwl:hasExactSynonym rdf:datatype="&xsd;string">PNET of Thoracopulmonary Region</oboInOwl:hasExactSynonym>
        <oboInOwl:hasDbXref rdf:datatype="&xsd;string">SNOMEDCT_2010_1_31:128783001</oboInOwl:hasDbXref>
        <oboInOwl:hasDbXref rdf:datatype="&xsd;string">SNOMEDCT_2010_1_31:134210007</oboInOwl:hasDbXref>
        <oboInOwl:hasDbXref rdf:datatype="&xsd;string">SNOMEDCT_2010_1_31:253096008</oboInOwl:hasDbXref>
        <oboInOwl:hasDbXref rdf:datatype="&xsd;string">SNOMEDCT_2010_1_31:254764001</oboInOwl:hasDbXref>
        <oboInOwl:hasDbXref rdf:datatype="&xsd;string">SNOMEDCT_2010_1_31:73506006</oboInOwl:hasDbXref>
        <oboInOwl:hasDbXref rdf:datatype="&xsd;string">SNOMEDCT_2010_1_31:73676002</oboInOwl:hasDbXref>
        <oboInOwl:hasDbXref rdf:datatype="&xsd;string">SNOMEDCT_2010_1_31:76909002</oboInOwl:hasDbXref>
        <oboInOwl:hasDbXref rdf:datatype="&xsd;string">UMLS_CUI:C0553580</oboInOwl:hasDbXref>
        <oboInOwl:hasDbXref rdf:datatype="&xsd;string">UMLS_CUI:C0684337</oboInOwl:hasDbXref>
        <oboInOwl:hasDbXref rdf:datatype="&xsd;string">UMLS_CUI:C0877849</oboInOwl:hasDbXref>
        <oboInOwl:hasOBONamespace rdf:datatype="&xsd;string">disease_ontology</oboInOwl:hasOBONamespace>
        <obo:IAO_0000412 rdf:resource="&obo;doid.owl"/>
    </owl:Class>
    


    <!-- http://purl.obolibrary.org/obo/DOID_3371 -->

    <owl:Class rdf:about="&obo;DOID_3371">
        <rdfs:label rdf:datatype="&xsd;string">chondrosarcoma</rdfs:label>
        <rdfs:subClassOf rdf:resource="&obo;DOID_201"/>
        <oboInOwl:hasAlternativeId rdf:datatype="&xsd;string">DOID:3370</oboInOwl:hasAlternativeId>
        <oboInOwl:id rdf:datatype="&xsd;string">DOID:3371</oboInOwl:id>
        <oboInOwl:hasDbXref rdf:datatype="&xsd;string">MSH:D002813</oboInOwl:hasDbXref>
        <oboInOwl:hasDbXref rdf:datatype="&xsd;string">NCI:C2946</oboInOwl:hasDbXref>
        <rdfs:comment rdf:datatype="&xsd;string">OMIM mapping confirmed by DO. [SN].</rdfs:comment>
        <oboInOwl:hasDbXref rdf:datatype="&xsd;string">OMIM:215300</oboInOwl:hasDbXref>
        <oboInOwl:hasDbXref rdf:datatype="&xsd;string">SNOMEDCT_2010_1_31:134336003</oboInOwl:hasDbXref>
        <oboInOwl:hasDbXref rdf:datatype="&xsd;string">SNOMEDCT_2010_1_31:14990007</oboInOwl:hasDbXref>
        <oboInOwl:hasDbXref rdf:datatype="&xsd;string">SNOMEDCT_2010_1_31:189886003</oboInOwl:hasDbXref>
        <oboInOwl:hasDbXref rdf:datatype="&xsd;string">SNOMEDCT_2010_1_31:443520009</oboInOwl:hasDbXref>
        <oboInOwl:hasDbXref rdf:datatype="&xsd;string">UMLS_CUI:C0008479</oboInOwl:hasDbXref>
        <oboInOwl:hasDbXref rdf:datatype="&xsd;string">UMLS_CUI:C1335473</oboInOwl:hasDbXref>
        <oboInOwl:hasExactSynonym rdf:datatype="&xsd;string">chondrosarcoma</oboInOwl:hasExactSynonym>
        <oboInOwl:hasExactSynonym rdf:datatype="&xsd;string">chondrosarcoma (morphologic abnormality)</oboInOwl:hasExactSynonym>
        <oboInOwl:hasExactSynonym rdf:datatype="&xsd;string">chondrosarcoma NOS (morphologic abnormality)</oboInOwl:hasExactSynonym>
        <oboInOwl:hasExactSynonym rdf:datatype="&xsd;string">chondrosarcoma of bone</oboInOwl:hasExactSynonym>
        <oboInOwl:hasOBONamespace rdf:datatype="&xsd;string">disease_ontology</oboInOwl:hasOBONamespace>
        <oboInOwl:hasExactSynonym rdf:datatype="&xsd;string">primary chondrosarcoma of bone</oboInOwl:hasExactSynonym>
        <oboInOwl:hasExactSynonym rdf:datatype="&xsd;string">primary chondrosarcoma of the bone</oboInOwl:hasExactSynonym>
        <obo:IAO_0000412 rdf:resource="&obo;doid.owl"/>
    </owl:Class>
    


    <!-- http://purl.obolibrary.org/obo/DOID_3451 -->

    <owl:Class rdf:about="&obo;DOID_3451">
        <rdfs:label rdf:datatype="&xsd;string">skin carcinoma</rdfs:label>
        <rdfs:subClassOf rdf:resource="&obo;DOID_4159"/>
        <obo:IAO_0000115 rdf:datatype="&xsd;string">A carcinoma that is located_in tissues of the skin.</obo:IAO_0000115>
        <oboInOwl:id rdf:datatype="&xsd;string">DOID:3451</oboInOwl:id>
        <oboInOwl:hasDbXref rdf:datatype="&xsd;string">NCI:C4914</oboInOwl:hasDbXref>
        <oboInOwl:hasExactSynonym rdf:datatype="&xsd;string">Non-melanoma skin cancer</oboInOwl:hasExactSynonym>
        <oboInOwl:hasDbXref rdf:datatype="&xsd;string">UMLS_CUI:C0699893</oboInOwl:hasDbXref>
        <oboInOwl:hasExactSynonym rdf:datatype="&xsd;string">carcinoma OF SKIN</oboInOwl:hasExactSynonym>
        <oboInOwl:hasRelatedSynonym rdf:datatype="&xsd;string">carcinoma of skin</oboInOwl:hasRelatedSynonym>
        <oboInOwl:hasOBONamespace rdf:datatype="&xsd;string">disease_ontology</oboInOwl:hasOBONamespace>
        <obo:IAO_0000412 rdf:resource="&obo;doid.owl"/>
    </owl:Class>
    


    <!-- http://purl.obolibrary.org/obo/DOID_3458 -->

    <owl:Class rdf:about="&obo;DOID_3458">
        <rdfs:label rdf:datatype="&xsd;string">breast adenocarcinoma</rdfs:label>
        <rdfs:subClassOf rdf:resource="&obo;DOID_3459"/>
        <obo:IAO_0000115 rdf:datatype="&xsd;string">An adenocarcinoma that originates in the milk ducts and/or lobules (glandular tissue) of the breast.</obo:IAO_0000115>
        <oboInOwl:id rdf:datatype="&xsd;string">DOID:3458</oboInOwl:id>
        <oboInOwl:hasExactSynonym rdf:datatype="&xsd;string">Mammary adenocarcinoma</oboInOwl:hasExactSynonym>
        <oboInOwl:hasDbXref rdf:datatype="&xsd;string">NCI:C5214</oboInOwl:hasDbXref>
        <oboInOwl:hasDbXref rdf:datatype="&xsd;string">UMLS_CUI:C0858252</oboInOwl:hasDbXref>
        <oboInOwl:hasRelatedSynonym rdf:datatype="&xsd;string">adenocarcinoma of breast</oboInOwl:hasRelatedSynonym>
        <oboInOwl:hasOBONamespace rdf:datatype="&xsd;string">disease_ontology</oboInOwl:hasOBONamespace>
        <obo:IAO_0000412 rdf:resource="&obo;doid.owl"/>
    </owl:Class>
    


    <!-- http://purl.obolibrary.org/obo/DOID_3459 -->

    <owl:Class rdf:about="&obo;DOID_3459">
        <rdfs:label rdf:datatype="&xsd;string">breast carcinoma</rdfs:label>
        <rdfs:subClassOf rdf:resource="&obo;DOID_1612"/>
        <obo:IAO_0000115 rdf:datatype="&xsd;string">A breast cancer that derives_from breast tissue.</obo:IAO_0000115>
        <oboInOwl:id rdf:datatype="&xsd;string">DOID:3459</oboInOwl:id>
        <oboInOwl:hasExactSynonym rdf:datatype="&xsd;string">Mammary carcinoma</oboInOwl:hasExactSynonym>
        <oboInOwl:hasDbXref rdf:datatype="&xsd;string">NCI:C4872</oboInOwl:hasDbXref>
        <oboInOwl:hasDbXref rdf:datatype="&xsd;string">SNOMEDCT_2010_1_31:154513000</oboInOwl:hasDbXref>
        <oboInOwl:hasDbXref rdf:datatype="&xsd;string">SNOMEDCT_2010_1_31:254838004</oboInOwl:hasDbXref>
        <oboInOwl:hasDbXref rdf:datatype="&xsd;string">SNOMEDCT_2010_1_31:286898006</oboInOwl:hasDbXref>
        <oboInOwl:hasDbXref rdf:datatype="&xsd;string">UMLS_CUI:C0678222</oboInOwl:hasDbXref>
        <oboInOwl:hasExactSynonym rdf:datatype="&xsd;string">carcinoma OF breast</oboInOwl:hasExactSynonym>
        <oboInOwl:hasExactSynonym rdf:datatype="&xsd;string">carcinoma of breast</oboInOwl:hasExactSynonym>
        <oboInOwl:hasExactSynonym rdf:datatype="&xsd;string">carcinoma of breast (disorder)</oboInOwl:hasExactSynonym>
        <oboInOwl:hasExactSynonym rdf:datatype="&xsd;string">carcinoma of breast NOS (disorder)</oboInOwl:hasExactSynonym>
        <oboInOwl:hasOBONamespace rdf:datatype="&xsd;string">disease_ontology</oboInOwl:hasOBONamespace>
        <obo:IAO_0000412 rdf:resource="&obo;doid.owl"/>
    </owl:Class>
    


    <!-- http://purl.obolibrary.org/obo/DOID_3498 -->

    <owl:Class rdf:about="&obo;DOID_3498">
        <rdfs:label rdf:datatype="&xsd;string">pancreatic ductal adenocarcinoma</rdfs:label>
        <rdfs:subClassOf rdf:resource="&obo;DOID_4074"/>
        <oboInOwl:id rdf:datatype="&xsd;string">DOID:3498</oboInOwl:id>
        <oboInOwl:hasDbXref rdf:datatype="&xsd;string">NCI:C9120</oboInOwl:hasDbXref>
        <oboInOwl:hasDbXref rdf:datatype="&xsd;string">UMLS_CUI:C1335302</oboInOwl:hasDbXref>
        <oboInOwl:hasOBONamespace rdf:datatype="&xsd;string">disease_ontology</oboInOwl:hasOBONamespace>
        <oboInOwl:hasExactSynonym rdf:datatype="&xsd;string">ductal adenocarcinoma of the pancreas</oboInOwl:hasExactSynonym>
        <obo:IAO_0000412 rdf:resource="&obo;doid.owl"/>
    </owl:Class>
    


    <!-- http://purl.obolibrary.org/obo/DOID_3571 -->

    <owl:Class rdf:about="&obo;DOID_3571">
        <rdfs:label rdf:datatype="&xsd;string">liver cancer</rdfs:label>
        <rdfs:subClassOf rdf:resource="&obo;DOID_3119"/>
        <obo:IAO_0000115 rdf:datatype="&xsd;string">A gastrointestinal system cancer that is located_in the liver.</obo:IAO_0000115>
        <oboInOwl:hasExactSynonym rdf:datatype="&xsd;string">Ca liver - primary (disorder)</oboInOwl:hasExactSynonym>
        <oboInOwl:hasAlternativeId rdf:datatype="&xsd;string">DOID:12300</oboInOwl:hasAlternativeId>
        <oboInOwl:hasAlternativeId rdf:datatype="&xsd;string">DOID:269</oboInOwl:hasAlternativeId>
        <oboInOwl:id rdf:datatype="&xsd;string">DOID:3571</oboInOwl:id>
        <oboInOwl:hasAlternativeId rdf:datatype="&xsd;string">DOID:7330</oboInOwl:hasAlternativeId>
        <oboInOwl:hasAlternativeId rdf:datatype="&xsd;string">DOID:915</oboInOwl:hasAlternativeId>
        <oboInOwl:hasAlternativeId rdf:datatype="&xsd;string">DOID:919</oboInOwl:hasAlternativeId>
        <oboInOwl:hasDbXref rdf:datatype="&xsd;string">MSH:D008113</oboInOwl:hasDbXref>
        <oboInOwl:hasExactSynonym rdf:datatype="&xsd;string">Resectable malignant neoplasm of Liver</oboInOwl:hasExactSynonym>
        <oboInOwl:hasDbXref rdf:datatype="&xsd;string">SNOMEDCT_2010_1_31:126851005</oboInOwl:hasDbXref>
        <oboInOwl:hasDbXref rdf:datatype="&xsd;string">SNOMEDCT_2010_1_31:154470007</oboInOwl:hasDbXref>
        <oboInOwl:hasDbXref rdf:datatype="&xsd;string">SNOMEDCT_2010_1_31:187768001</oboInOwl:hasDbXref>
        <oboInOwl:hasDbXref rdf:datatype="&xsd;string">SNOMEDCT_2010_1_31:187771009</oboInOwl:hasDbXref>
        <oboInOwl:hasDbXref rdf:datatype="&xsd;string">SNOMEDCT_2010_1_31:187779006</oboInOwl:hasDbXref>
        <oboInOwl:hasDbXref rdf:datatype="&xsd;string">SNOMEDCT_2010_1_31:269548006</oboInOwl:hasDbXref>
        <oboInOwl:hasDbXref rdf:datatype="&xsd;string">SNOMEDCT_2010_1_31:363361004</oboInOwl:hasDbXref>
        <oboInOwl:hasDbXref rdf:datatype="&xsd;string">SNOMEDCT_2010_1_31:93870000</oboInOwl:hasDbXref>
        <oboInOwl:hasDbXref rdf:datatype="&xsd;string">SNOMEDCT_2010_1_31:95214007</oboInOwl:hasDbXref>
        <oboInOwl:hasDbXref rdf:datatype="&xsd;string">UMLS_CUI:C0023903</oboInOwl:hasDbXref>
        <oboInOwl:hasDbXref rdf:datatype="&xsd;string">UMLS_CUI:C0024620</oboInOwl:hasDbXref>
        <oboInOwl:hasDbXref rdf:datatype="&xsd;string">UMLS_CUI:C0345904</oboInOwl:hasDbXref>
        <oboInOwl:hasDbXref rdf:datatype="&xsd;string">UMLS_CUI:C0854795</oboInOwl:hasDbXref>
        <oboInOwl:hasDbXref rdf:datatype="&xsd;string">UMLS_CUI:C0861869</oboInOwl:hasDbXref>
        <oboInOwl:hasDbXref rdf:datatype="&xsd;string">UMLS_CUI:C1334590</oboInOwl:hasDbXref>
        <oboInOwl:hasExactSynonym rdf:datatype="&xsd;string">ca liver - primary</oboInOwl:hasExactSynonym>
        <oboInOwl:hasOBONamespace rdf:datatype="&xsd;string">disease_ontology</oboInOwl:hasOBONamespace>
        <oboInOwl:hasExactSynonym rdf:datatype="&xsd;string">hepatic cancer</oboInOwl:hasExactSynonym>
        <oboInOwl:hasExactSynonym rdf:datatype="&xsd;string">hepatic neoplasm</oboInOwl:hasExactSynonym>
        <oboInOwl:hasExactSynonym rdf:datatype="&xsd;string">malignant hepato-biliary neoplasm</oboInOwl:hasExactSynonym>
        <oboInOwl:hasExactSynonym rdf:datatype="&xsd;string">malignant neoplasm of liver</oboInOwl:hasExactSynonym>
        <oboInOwl:hasExactSynonym rdf:datatype="&xsd;string">malignant neoplasm of liver (disorder)</oboInOwl:hasExactSynonym>
        <oboInOwl:hasExactSynonym rdf:datatype="&xsd;string">malignant neoplasm of liver unspecified (disorder)</oboInOwl:hasExactSynonym>
        <oboInOwl:hasExactSynonym rdf:datatype="&xsd;string">malignant neoplasm of liver, not specified as primary or secondary</oboInOwl:hasExactSynonym>
        <oboInOwl:hasExactSynonym rdf:datatype="&xsd;string">malignant neoplasm of liver, primary</oboInOwl:hasExactSynonym>
        <oboInOwl:hasExactSynonym rdf:datatype="&xsd;string">malignant tumor of liver (disorder)</oboInOwl:hasExactSynonym>
        <oboInOwl:hasExactSynonym rdf:datatype="&xsd;string">neoplasm of liver (disorder)</oboInOwl:hasExactSynonym>
        <oboInOwl:hasExactSynonym rdf:datatype="&xsd;string">non-resectable primary hepatic malignant neoplasm</oboInOwl:hasExactSynonym>
        <oboInOwl:hasExactSynonym rdf:datatype="&xsd;string">primary liver cancer</oboInOwl:hasExactSynonym>
        <oboInOwl:hasExactSynonym rdf:datatype="&xsd;string">primary malignant neoplasm of Liver</oboInOwl:hasExactSynonym>
        <oboInOwl:hasExactSynonym rdf:datatype="&xsd;string">primary malignant neoplasm of liver</oboInOwl:hasExactSynonym>
        <oboInOwl:hasExactSynonym rdf:datatype="&xsd;string">primary malignant neoplasm of liver (disorder)</oboInOwl:hasExactSynonym>
        <oboInOwl:hasExactSynonym rdf:datatype="&xsd;string">primary malignant neoplasm of liver NOS (disorder)</oboInOwl:hasExactSynonym>
        <oboInOwl:hasExactSynonym rdf:datatype="&xsd;string">resectable malignant neoplasm of the liver</oboInOwl:hasExactSynonym>
        <obo:IAO_0000412 rdf:resource="&obo;doid.owl"/>
    </owl:Class>
    


    <!-- http://purl.obolibrary.org/obo/DOID_3594 -->

    <owl:Class rdf:about="&obo;DOID_3594">
        <rdfs:label rdf:datatype="&xsd;string">choriocarcinoma</rdfs:label>
        <rdfs:subClassOf rdf:resource="&obo;DOID_2021"/>
        <oboInOwl:hasExactSynonym rdf:datatype="&xsd;string">Choriocarcinoma (disorder)</oboInOwl:hasExactSynonym>
        <oboInOwl:hasExactSynonym rdf:datatype="&xsd;string">Choriocarcinoma, no ICD-O subtype (morphologic abnormality)</oboInOwl:hasExactSynonym>
        <oboInOwl:hasExactSynonym rdf:datatype="&xsd;string">Chorioepithelioma</oboInOwl:hasExactSynonym>
        <oboInOwl:hasExactSynonym rdf:datatype="&xsd;string">Chorioepithelioma NOS</oboInOwl:hasExactSynonym>
        <oboInOwl:id rdf:datatype="&xsd;string">DOID:3594</oboInOwl:id>
        <oboInOwl:hasDbXref rdf:datatype="&xsd;string">MSH:D002822</oboInOwl:hasDbXref>
        <oboInOwl:hasDbXref rdf:datatype="&xsd;string">NCI:C2948</oboInOwl:hasDbXref>
        <oboInOwl:hasDbXref rdf:datatype="&xsd;string">SNOMEDCT_2010_1_31:188188009</oboInOwl:hasDbXref>
        <oboInOwl:hasDbXref rdf:datatype="&xsd;string">SNOMEDCT_2010_1_31:189444004</oboInOwl:hasDbXref>
        <oboInOwl:hasDbXref rdf:datatype="&xsd;string">SNOMEDCT_2010_1_31:44769000</oboInOwl:hasDbXref>
        <oboInOwl:hasDbXref rdf:datatype="&xsd;string">UMLS_CUI:C0008497</oboInOwl:hasDbXref>
        <oboInOwl:hasExactSynonym rdf:datatype="&xsd;string">chorioepithelioma</oboInOwl:hasExactSynonym>
        <oboInOwl:hasOBONamespace rdf:datatype="&xsd;string">disease_ontology</oboInOwl:hasOBONamespace>
        <obo:IAO_0000412 rdf:resource="&obo;doid.owl"/>
    </owl:Class>
    


    <!-- http://purl.obolibrary.org/obo/DOID_3603 -->

    <owl:Class rdf:about="&obo;DOID_3603">
        <rdfs:label rdf:datatype="&xsd;string">mucinous cystadenocarcinoma</rdfs:label>
        <rdfs:subClassOf rdf:resource="&obo;DOID_3111"/>
        <obo:IAO_0000115 rdf:datatype="&xsd;string">A cystadenocarcinoma that derives_from epithelial cells originating in glandular tissue, with a capsulated structure and mucus-producing cells.</obo:IAO_0000115>
        <oboInOwl:id rdf:datatype="&xsd;string">DOID:3603</oboInOwl:id>
        <oboInOwl:hasDbXref rdf:datatype="&xsd;string">MSH:D018282</oboInOwl:hasDbXref>
        <oboInOwl:hasDbXref rdf:datatype="&xsd;string">NCI:C3776</oboInOwl:hasDbXref>
        <oboInOwl:hasExactSynonym rdf:datatype="&xsd;string">Pseudomucinous cystadenocarcinoma</oboInOwl:hasExactSynonym>
        <oboInOwl:hasDbXref rdf:datatype="&xsd;string">SNOMEDCT_2010_1_31:189692006</oboInOwl:hasDbXref>
        <oboInOwl:hasDbXref rdf:datatype="&xsd;string">SNOMEDCT_2010_1_31:79143006</oboInOwl:hasDbXref>
        <oboInOwl:hasDbXref rdf:datatype="&xsd;string">UMLS_CUI:C0206699</oboInOwl:hasDbXref>
        <oboInOwl:hasOBONamespace rdf:datatype="&xsd;string">disease_ontology</oboInOwl:hasOBONamespace>
        <oboInOwl:hasExactSynonym rdf:datatype="&xsd;string">mucinous cystadenocarcinoma (morphologic abnormality)</oboInOwl:hasExactSynonym>
        <oboInOwl:hasExactSynonym rdf:datatype="&xsd;string">mucinous cystadenocarcinoma NOS (morphologic abnormality)</oboInOwl:hasExactSynonym>
        <obo:IAO_0000412 rdf:resource="&obo;doid.owl"/>
    </owl:Class>
    


    <!-- http://purl.obolibrary.org/obo/DOID_3605 -->

    <owl:Class rdf:about="&obo;DOID_3605">
        <rdfs:label rdf:datatype="&xsd;string">ovarian cystadenocarcinoma</rdfs:label>
        <rdfs:subClassOf rdf:resource="&obo;DOID_3713"/>
        <oboInOwl:id rdf:datatype="&xsd;string">DOID:3605</oboInOwl:id>
        <oboInOwl:hasDbXref rdf:datatype="&xsd;string">NCI:C5228</oboInOwl:hasDbXref>
        <oboInOwl:hasDbXref rdf:datatype="&xsd;string">SNOMEDCT_2010_1_31:314191009</oboInOwl:hasDbXref>
        <oboInOwl:hasDbXref rdf:datatype="&xsd;string">UMLS_CUI:C1096638</oboInOwl:hasDbXref>
        <oboInOwl:hasExactSynonym rdf:datatype="&xsd;string">cystadenocarcinoma of ovary (disorder)</oboInOwl:hasExactSynonym>
        <oboInOwl:hasExactSynonym rdf:datatype="&xsd;string">cystadenocarcinoma of the Ovary</oboInOwl:hasExactSynonym>
        <oboInOwl:hasOBONamespace rdf:datatype="&xsd;string">disease_ontology</oboInOwl:hasOBONamespace>
        <obo:IAO_0000412 rdf:resource="&obo;doid.owl"/>
    </owl:Class>
    


    <!-- http://purl.obolibrary.org/obo/DOID_363 -->

    <owl:Class rdf:about="&obo;DOID_363">
        <rdfs:label rdf:datatype="&xsd;string">uterine cancer</rdfs:label>
        <rdfs:subClassOf rdf:resource="&obo;DOID_120"/>
        <oboInOwl:hasExactSynonym rdf:datatype="&xsd;string">CA - cancer of uterus</oboInOwl:hasExactSynonym>
        <oboInOwl:hasExactSynonym rdf:datatype="&xsd;string">Ca uterus NOS</oboInOwl:hasExactSynonym>
        <oboInOwl:id rdf:datatype="&xsd;string">DOID:363</oboInOwl:id>
        <oboInOwl:hasAlternativeId rdf:datatype="&xsd;string">DOID:4363</oboInOwl:hasAlternativeId>
        <oboInOwl:hasDbXref rdf:datatype="&xsd;string">MSH:D014594</oboInOwl:hasDbXref>
        <oboInOwl:hasDbXref rdf:datatype="&xsd;string">NCI:C3435</oboInOwl:hasDbXref>
        <oboInOwl:hasDbXref rdf:datatype="&xsd;string">SNOMEDCT_2010_1_31:126908007</oboInOwl:hasDbXref>
        <oboInOwl:hasDbXref rdf:datatype="&xsd;string">SNOMEDCT_2010_1_31:156169001</oboInOwl:hasDbXref>
        <oboInOwl:hasDbXref rdf:datatype="&xsd;string">SNOMEDCT_2010_1_31:188173004</oboInOwl:hasDbXref>
        <oboInOwl:hasDbXref rdf:datatype="&xsd;string">SNOMEDCT_2010_1_31:269613007</oboInOwl:hasDbXref>
        <oboInOwl:hasDbXref rdf:datatype="&xsd;string">SNOMEDCT_2010_1_31:371973000</oboInOwl:hasDbXref>
        <oboInOwl:hasDbXref rdf:datatype="&xsd;string">SNOMEDCT_2010_1_31:93718007</oboInOwl:hasDbXref>
        <oboInOwl:hasDbXref rdf:datatype="&xsd;string">SNOMEDCT_2010_1_31:94127009</oboInOwl:hasDbXref>
        <oboInOwl:hasExactSynonym rdf:datatype="&xsd;string">Tumour of uterus</oboInOwl:hasExactSynonym>
        <oboInOwl:hasDbXref rdf:datatype="&xsd;string">UMLS_CUI:C0042138</oboInOwl:hasDbXref>
        <oboInOwl:hasDbXref rdf:datatype="&xsd;string">UMLS_CUI:C0153567</oboInOwl:hasDbXref>
        <oboInOwl:hasOBONamespace rdf:datatype="&xsd;string">disease_ontology</oboInOwl:hasOBONamespace>
        <oboInOwl:hasExactSynonym rdf:datatype="&xsd;string">malignant neoplasm of uterus (disorder)</oboInOwl:hasExactSynonym>
        <oboInOwl:hasExactSynonym rdf:datatype="&xsd;string">malignant neoplasm of uterus, NOS</oboInOwl:hasExactSynonym>
        <oboInOwl:hasExactSynonym rdf:datatype="&xsd;string">malignant neoplasm of uterus, part unspecified</oboInOwl:hasExactSynonym>
        <oboInOwl:hasExactSynonym rdf:datatype="&xsd;string">malignant neoplasm of uterus, part unspecified (disorder)</oboInOwl:hasExactSynonym>
        <oboInOwl:hasExactSynonym rdf:datatype="&xsd;string">malignant uterine tumor</oboInOwl:hasExactSynonym>
        <oboInOwl:hasExactSynonym rdf:datatype="&xsd;string">neoplasm of uterus (disorder)</oboInOwl:hasExactSynonym>
        <oboInOwl:hasExactSynonym rdf:datatype="&xsd;string">uterine cancer</oboInOwl:hasExactSynonym>
        <oboInOwl:hasExactSynonym rdf:datatype="&xsd;string">uterine tumor</oboInOwl:hasExactSynonym>
        <oboInOwl:hasExactSynonym rdf:datatype="&xsd;string">uterus neoplasm</oboInOwl:hasExactSynonym>
        <obo:IAO_0000412 rdf:resource="&obo;doid.owl"/>
    </owl:Class>
    


    <!-- http://purl.obolibrary.org/obo/DOID_3672 -->

    <owl:Class rdf:about="&obo;DOID_3672">
        <rdfs:label rdf:datatype="&xsd;string">rhabdoid cancer</rdfs:label>
        <rdfs:subClassOf rdf:resource="&obo;DOID_688"/>
        <obo:IAO_0000115 rdf:datatype="&xsd;string">An embryonal cancer that is located in the in the kidney as well as other locations outside the kidneys such as the liver, muscle, heart, lung, soft tissues, skin, the central nervous system.</obo:IAO_0000115>
        <oboInOwl:id rdf:datatype="&xsd;string">DOID:3672</oboInOwl:id>
        <oboInOwl:hasDbXref rdf:datatype="&xsd;string">MSH:D018335</oboInOwl:hasDbXref>
        <oboInOwl:hasDbXref rdf:datatype="&xsd;string">NCI:C3808</oboInOwl:hasDbXref>
        <oboInOwl:hasExactSynonym rdf:datatype="&xsd;string">Rhabdoid sarcoma</oboInOwl:hasExactSynonym>
        <oboInOwl:hasDbXref rdf:datatype="&xsd;string">SNOMEDCT_2010_1_31:189812005</oboInOwl:hasDbXref>
        <oboInOwl:hasDbXref rdf:datatype="&xsd;string">SNOMEDCT_2010_1_31:83118000</oboInOwl:hasDbXref>
        <oboInOwl:hasDbXref rdf:datatype="&xsd;string">UMLS_CUI:C0206743</oboInOwl:hasDbXref>
        <oboInOwl:hasOBONamespace rdf:datatype="&xsd;string">disease_ontology</oboInOwl:hasOBONamespace>
        <oboInOwl:hasExactSynonym rdf:datatype="&xsd;string">malignant rhabdoid tumour</oboInOwl:hasExactSynonym>
        <oboInOwl:hasRelatedSynonym rdf:datatype="&xsd;string">rhabdoid tumor</oboInOwl:hasRelatedSynonym>
        <obo:IAO_0000412 rdf:resource="&obo;doid.owl"/>
    </owl:Class>
    


    <!-- http://purl.obolibrary.org/obo/DOID_3674 -->

    <owl:Class rdf:about="&obo;DOID_3674">
        <rdfs:label rdf:datatype="&xsd;string">kidney rhabdoid cancer</rdfs:label>
        <rdfs:subClassOf rdf:resource="&obo;DOID_3672"/>
        <rdfs:subClassOf rdf:resource="&obo;DOID_3675"/>
        <obo:IAO_0000115 rdf:datatype="&xsd;string">A embryonal cancer that is located in the kidney.</obo:IAO_0000115>
        <oboInOwl:id rdf:datatype="&xsd;string">DOID:3674</oboInOwl:id>
        <oboInOwl:hasDbXref rdf:datatype="&xsd;string">NCI:C8715</oboInOwl:hasDbXref>
        <oboInOwl:hasDbXref rdf:datatype="&xsd;string">UMLS_CUI:C0854917</oboInOwl:hasDbXref>
        <oboInOwl:hasOBONamespace rdf:datatype="&xsd;string">disease_ontology</oboInOwl:hasOBONamespace>
        <oboInOwl:hasRelatedSynonym rdf:datatype="&xsd;string">kidney rhabdoid tumor</oboInOwl:hasRelatedSynonym>
        <oboInOwl:hasExactSynonym rdf:datatype="&xsd;string">renal Rhabdoid tumor</oboInOwl:hasExactSynonym>
        <obo:IAO_0000412 rdf:resource="&obo;doid.owl"/>
    </owl:Class>
    


    <!-- http://purl.obolibrary.org/obo/DOID_3675 -->

    <owl:Class rdf:about="&obo;DOID_3675">
        <rdfs:label rdf:datatype="&xsd;string">childhood kidney neoplasm</rdfs:label>
        <rdfs:subClassOf rdf:resource="&obo;DOID_263"/>
        <oboInOwl:id rdf:datatype="&xsd;string">DOID:3675</oboInOwl:id>
        <oboInOwl:hasDbXref rdf:datatype="&xsd;string">NCI:C6563</oboInOwl:hasDbXref>
        <oboInOwl:hasDbXref rdf:datatype="&xsd;string">UMLS_CUI:C1333003</oboInOwl:hasDbXref>
        <oboInOwl:hasOBONamespace rdf:datatype="&xsd;string">disease_ontology</oboInOwl:hasOBONamespace>
        <oboInOwl:hasExactSynonym rdf:datatype="&xsd;string">pediatric renal tumor</oboInOwl:hasExactSynonym>
        <obo:IAO_0000412 rdf:resource="&obo;doid.owl"/>
    </owl:Class>
    


    <!-- http://purl.obolibrary.org/obo/DOID_3702 -->

    <owl:Class rdf:about="&obo;DOID_3702">
        <rdfs:label rdf:datatype="&xsd;string">cervical adenocarcinoma</rdfs:label>
        <rdfs:subClassOf rdf:resource="&obo;DOID_2893"/>
        <oboInOwl:id rdf:datatype="&xsd;string">DOID:3702</oboInOwl:id>
        <oboInOwl:hasDbXref rdf:datatype="&xsd;string">NCI:C4029</oboInOwl:hasDbXref>
        <oboInOwl:hasDbXref rdf:datatype="&xsd;string">SNOMEDCT_2010_1_31:154522004</oboInOwl:hasDbXref>
        <oboInOwl:hasDbXref rdf:datatype="&xsd;string">SNOMEDCT_2010_1_31:254887002</oboInOwl:hasDbXref>
        <oboInOwl:hasDbXref rdf:datatype="&xsd;string">SNOMEDCT_2010_1_31:269596006</oboInOwl:hasDbXref>
        <oboInOwl:hasDbXref rdf:datatype="&xsd;string">UMLS_CUI:C0279672</oboInOwl:hasDbXref>
        <oboInOwl:hasExactSynonym rdf:datatype="&xsd;string">adenocarcinoma cervix uteri</oboInOwl:hasExactSynonym>
        <oboInOwl:hasExactSynonym rdf:datatype="&xsd;string">adenocarcinoma of cervix (disorder)</oboInOwl:hasExactSynonym>
        <oboInOwl:hasExactSynonym rdf:datatype="&xsd;string">adenocarcinoma of the uterine Cervix</oboInOwl:hasExactSynonym>
        <oboInOwl:hasOBONamespace rdf:datatype="&xsd;string">disease_ontology</oboInOwl:hasOBONamespace>
        <obo:IAO_0000412 rdf:resource="&obo;doid.owl"/>
    </owl:Class>
    


    <!-- http://purl.obolibrary.org/obo/DOID_3713 -->

    <owl:Class rdf:about="&obo;DOID_3713">
        <rdfs:label rdf:datatype="&xsd;string">ovary adenocarcinoma</rdfs:label>
        <rdfs:subClassOf rdf:resource="&obo;DOID_4001"/>
        <oboInOwl:id rdf:datatype="&xsd;string">DOID:3713</oboInOwl:id>
        <oboInOwl:hasAlternativeId rdf:datatype="&xsd;string">DOID:7816</oboInOwl:hasAlternativeId>
        <oboInOwl:hasDbXref rdf:datatype="&xsd;string">NCI:C7700</oboInOwl:hasDbXref>
        <oboInOwl:hasExactSynonym rdf:datatype="&xsd;string">Ovarian Adenosquamous carcinoma</oboInOwl:hasExactSynonym>
        <oboInOwl:hasExactSynonym rdf:datatype="&xsd;string">Ovarian adenocarcinoma</oboInOwl:hasExactSynonym>
        <oboInOwl:hasExactSynonym rdf:datatype="&xsd;string">Ovarian adenocarcinoma NOS</oboInOwl:hasExactSynonym>
        <oboInOwl:hasDbXref rdf:datatype="&xsd;string">UMLS_CUI:C0948216</oboInOwl:hasDbXref>
        <oboInOwl:hasDbXref rdf:datatype="&xsd;string">UMLS_CUI:C1518712</oboInOwl:hasDbXref>
        <oboInOwl:hasRelatedSynonym rdf:datatype="&xsd;string">adenocarcinoma of the ovary</oboInOwl:hasRelatedSynonym>
        <oboInOwl:hasOBONamespace rdf:datatype="&xsd;string">disease_ontology</oboInOwl:hasOBONamespace>
        <oboInOwl:hasExactSynonym rdf:datatype="&xsd;string">ovarian adenoacanthoma</oboInOwl:hasExactSynonym>
        <obo:IAO_0000412 rdf:resource="&obo;doid.owl"/>
    </owl:Class>
    


    <!-- http://purl.obolibrary.org/obo/DOID_3717 -->

    <owl:Class rdf:about="&obo;DOID_3717">
        <rdfs:label rdf:datatype="&xsd;string">gastric adenocarcinoma</rdfs:label>
        <rdfs:subClassOf rdf:resource="&obo;DOID_5517"/>
        <oboInOwl:id rdf:datatype="&xsd;string">DOID:3717</oboInOwl:id>
        <oboInOwl:hasDbXref rdf:datatype="&xsd;string">NCI:C4004</oboInOwl:hasDbXref>
        <oboInOwl:hasDbXref rdf:datatype="&xsd;string">SNOMEDCT_2010_1_31:408647009</oboInOwl:hasDbXref>
        <oboInOwl:hasDbXref rdf:datatype="&xsd;string">UMLS_CUI:C0278701</oboInOwl:hasDbXref>
        <oboInOwl:hasExactSynonym rdf:datatype="&xsd;string">adenocarcinoma of stomach (disorder)</oboInOwl:hasExactSynonym>
        <oboInOwl:hasOBONamespace rdf:datatype="&xsd;string">disease_ontology</oboInOwl:hasOBONamespace>
        <oboInOwl:hasExactSynonym rdf:datatype="&xsd;string">stomach adenocarcinoma</oboInOwl:hasExactSynonym>
        <obo:IAO_0000412 rdf:resource="&obo;doid.owl"/>
    </owl:Class>
    


    <!-- http://purl.obolibrary.org/obo/DOID_3742 -->

    <owl:Class rdf:about="&obo;DOID_3742">
        <rdfs:label rdf:datatype="&xsd;string">bladder squamous cell carcinoma</rdfs:label>
        <rdfs:subClassOf rdf:resource="&obo;DOID_4007"/>
        <obo:IAO_0000115 rdf:datatype="&xsd;string">A carcinoma of bladder that is manifested in squamous cells of the bladder.</obo:IAO_0000115>
        <oboInOwl:id rdf:datatype="&xsd;string">DOID:3742</oboInOwl:id>
        <oboInOwl:hasExactSynonym rdf:datatype="&xsd;string">Epidermoid carcinoma of the urinary bladder</oboInOwl:hasExactSynonym>
        <oboInOwl:hasDbXref rdf:datatype="&xsd;string">NCI:C4031</oboInOwl:hasDbXref>
        <oboInOwl:hasDbXref rdf:datatype="&xsd;string">SNOMEDCT_2010_1_31:255111004</oboInOwl:hasDbXref>
        <oboInOwl:hasDbXref rdf:datatype="&xsd;string">UMLS_CUI:C0279681</oboInOwl:hasDbXref>
        <oboInOwl:hasOBONamespace rdf:datatype="&xsd;string">disease_ontology</oboInOwl:hasOBONamespace>
        <oboInOwl:hasExactSynonym rdf:datatype="&xsd;string">squamous cell carcinoma of bladder (disorder)</oboInOwl:hasExactSynonym>
        <obo:IAO_0000412 rdf:resource="&obo;doid.owl"/>
    </owl:Class>
    


    <!-- http://purl.obolibrary.org/obo/DOID_3744 -->

    <owl:Class rdf:about="&obo;DOID_3744">
        <rdfs:label rdf:datatype="&xsd;string">cervical squamous cell carcinoma</rdfs:label>
        <rdfs:subClassOf rdf:resource="&obo;DOID_2893"/>
        <oboInOwl:id rdf:datatype="&xsd;string">DOID:3744</oboInOwl:id>
        <oboInOwl:hasDbXref rdf:datatype="&xsd;string">NCI:C4028</oboInOwl:hasDbXref>
        <oboInOwl:hasDbXref rdf:datatype="&xsd;string">SNOMEDCT_2010_1_31:254886006</oboInOwl:hasDbXref>
        <oboInOwl:hasDbXref rdf:datatype="&xsd;string">UMLS_CUI:C0279671</oboInOwl:hasDbXref>
        <oboInOwl:hasOBONamespace rdf:datatype="&xsd;string">disease_ontology</oboInOwl:hasOBONamespace>
        <oboInOwl:hasExactSynonym rdf:datatype="&xsd;string">squamous cell carcinoma of cervix (disorder)</oboInOwl:hasExactSynonym>
        <oboInOwl:hasExactSynonym rdf:datatype="&xsd;string">squamous cell carcinoma of the Cervix Uteri</oboInOwl:hasExactSynonym>
        <obo:IAO_0000412 rdf:resource="&obo;doid.owl"/>
    </owl:Class>
    


    <!-- http://purl.obolibrary.org/obo/DOID_3748 -->

    <owl:Class rdf:about="&obo;DOID_3748">
        <rdfs:label rdf:datatype="&xsd;string">esophagus squamous cell carcinoma</rdfs:label>
        <rdfs:subClassOf rdf:resource="&obo;DOID_1107"/>
        <obo:IAO_0000115 rdf:datatype="&xsd;string">A sarcoma that begins in flat cells lining the esophagus.</obo:IAO_0000115>
        <oboInOwl:id rdf:datatype="&xsd;string">DOID:3748</oboInOwl:id>
        <oboInOwl:hasDbXref rdf:datatype="&xsd;string">NCI:C4024</oboInOwl:hasDbXref>
        <rdfs:comment rdf:datatype="&xsd;string">OMIM mapping confirmed by DO. [SN].</rdfs:comment>
        <oboInOwl:hasDbXref rdf:datatype="&xsd;string">OMIM:133239</oboInOwl:hasDbXref>
        <oboInOwl:hasExactSynonym rdf:datatype="&xsd;string">SCC of esophagus</oboInOwl:hasExactSynonym>
        <oboInOwl:hasDbXref rdf:datatype="&xsd;string">SNOMEDCT_2010_1_31:276804009</oboInOwl:hasDbXref>
        <oboInOwl:hasDbXref rdf:datatype="&xsd;string">UMLS_CUI:C0279626</oboInOwl:hasDbXref>
        <oboInOwl:hasOBONamespace rdf:datatype="&xsd;string">disease_ontology</oboInOwl:hasOBONamespace>
        <oboInOwl:hasRelatedSynonym rdf:datatype="&xsd;string">squamous cell carcinoma of esophagus</oboInOwl:hasRelatedSynonym>
        <oboInOwl:hasExactSynonym rdf:datatype="&xsd;string">squamous cell carcinoma of esophagus (disorder)</oboInOwl:hasExactSynonym>
        <obo:IAO_0000412 rdf:resource="&obo;doid.owl"/>
    </owl:Class>
    


    <!-- http://purl.obolibrary.org/obo/DOID_3856 -->

    <owl:Class rdf:about="&obo;DOID_3856">
        <rdfs:label rdf:datatype="&xsd;string">male reproductive organ cancer</rdfs:label>
        <rdfs:subClassOf rdf:resource="&obo;DOID_193"/>
        <obo:IAO_0000115 rdf:datatype="&xsd;string">A reproductive organ cancer that is manifested in the male genital system. This includes organs such as the penis and scrotum.</obo:IAO_0000115>
        <oboInOwl:hasAlternativeId rdf:datatype="&xsd;string">DOID:10284</oboInOwl:hasAlternativeId>
        <oboInOwl:id rdf:datatype="&xsd;string">DOID:3856</oboInOwl:id>
        <oboInOwl:hasDbXref rdf:datatype="&xsd;string">MSH:D005834</oboInOwl:hasDbXref>
        <oboInOwl:hasDbXref rdf:datatype="&xsd;string">NCI:C3054</oboInOwl:hasDbXref>
        <oboInOwl:hasDbXref rdf:datatype="&xsd;string">SNOMEDCT_2010_1_31:126895004</oboInOwl:hasDbXref>
        <oboInOwl:hasDbXref rdf:datatype="&xsd;string">SNOMEDCT_2010_1_31:190127000</oboInOwl:hasDbXref>
        <oboInOwl:hasDbXref rdf:datatype="&xsd;string">SNOMEDCT_2010_1_31:190130007</oboInOwl:hasDbXref>
        <oboInOwl:hasDbXref rdf:datatype="&xsd;string">SNOMEDCT_2010_1_31:363515000</oboInOwl:hasDbXref>
        <oboInOwl:hasDbXref rdf:datatype="&xsd;string">SNOMEDCT_2010_1_31:93885006</oboInOwl:hasDbXref>
        <oboInOwl:hasDbXref rdf:datatype="&xsd;string">UMLS_CUI:C0017417</oboInOwl:hasDbXref>
        <oboInOwl:hasDbXref rdf:datatype="&xsd;string">UMLS_CUI:C0153606</oboInOwl:hasDbXref>
        <oboInOwl:hasOBONamespace rdf:datatype="&xsd;string">disease_ontology</oboInOwl:hasOBONamespace>
        <oboInOwl:hasExactSynonym rdf:datatype="&xsd;string">male genital cancer</oboInOwl:hasExactSynonym>
        <oboInOwl:hasRelatedSynonym rdf:datatype="&xsd;string">male genital neoplasm</oboInOwl:hasRelatedSynonym>
        <oboInOwl:hasExactSynonym rdf:datatype="&xsd;string">male reproductive system neoplasm</oboInOwl:hasExactSynonym>
        <oboInOwl:hasExactSynonym rdf:datatype="&xsd;string">malignant neoplasm of male genital organ or tract</oboInOwl:hasExactSynonym>
        <oboInOwl:hasExactSynonym rdf:datatype="&xsd;string">malignant neoplasm of male genital organ, NOS</oboInOwl:hasExactSynonym>
        <oboInOwl:hasExactSynonym rdf:datatype="&xsd;string">malignant neoplasm of male genital organ, site unspecified</oboInOwl:hasExactSynonym>
        <oboInOwl:hasExactSynonym rdf:datatype="&xsd;string">malignant neoplasm of male genital organ, unspecified (disorder)</oboInOwl:hasExactSynonym>
        <oboInOwl:hasExactSynonym rdf:datatype="&xsd;string">malignant neoplasm of male genital organs (disorder)</oboInOwl:hasExactSynonym>
        <oboInOwl:hasExactSynonym rdf:datatype="&xsd;string">malignant tumor of male Reproductive system</oboInOwl:hasExactSynonym>
        <oboInOwl:hasExactSynonym rdf:datatype="&xsd;string">malignant tumor of male genital organ</oboInOwl:hasExactSynonym>
        <oboInOwl:hasExactSynonym rdf:datatype="&xsd;string">malignant tumor of male genital organ (disorder)</oboInOwl:hasExactSynonym>
        <oboInOwl:hasExactSynonym rdf:datatype="&xsd;string">neoplasm of male genital organ</oboInOwl:hasExactSynonym>
        <oboInOwl:hasExactSynonym rdf:datatype="&xsd;string">tumor of male Reproductive system</oboInOwl:hasExactSynonym>
        <obo:IAO_0000412 rdf:resource="&obo;doid.owl"/>
    </owl:Class>
    


    <!-- http://purl.obolibrary.org/obo/DOID_3858 -->

    <owl:Class rdf:about="&obo;DOID_3858">
        <rdfs:label rdf:datatype="&xsd;string">medulloblastoma</rdfs:label>
        <rdfs:subClassOf rdf:resource="&obo;DOID_168"/>
        <oboInOwl:id rdf:datatype="&xsd;string">DOID:3858</oboInOwl:id>
        <oboInOwl:hasDbXref rdf:datatype="&xsd;string">MSH:D008527</oboInOwl:hasDbXref>
        <oboInOwl:hasExactSynonym rdf:datatype="&xsd;string">Medulloblastoma (morphologic abnormality)</oboInOwl:hasExactSynonym>
        <oboInOwl:hasExactSynonym rdf:datatype="&xsd;string">Medulloblastoma NOS (morphologic abnormality)</oboInOwl:hasExactSynonym>
        <oboInOwl:hasExactSynonym rdf:datatype="&xsd;string">Medulloblastomas</oboInOwl:hasExactSynonym>
        <oboInOwl:hasDbXref rdf:datatype="&xsd;string">NCI:C3222</oboInOwl:hasDbXref>
        <rdfs:comment rdf:datatype="&xsd;string">OMIM mapping confirmed by DO. [SN].</rdfs:comment>
        <oboInOwl:hasDbXref rdf:datatype="&xsd;string">OMIM:155255</oboInOwl:hasDbXref>
        <oboInOwl:hasDbXref rdf:datatype="&xsd;string">SNOMEDCT_2010_1_31:189921005</oboInOwl:hasDbXref>
        <oboInOwl:hasDbXref rdf:datatype="&xsd;string">SNOMEDCT_2010_1_31:443333004</oboInOwl:hasDbXref>
        <oboInOwl:hasDbXref rdf:datatype="&xsd;string">SNOMEDCT_2010_1_31:83217000</oboInOwl:hasDbXref>
        <oboInOwl:hasDbXref rdf:datatype="&xsd;string">UMLS_CUI:C0025149</oboInOwl:hasDbXref>
        <oboInOwl:hasOBONamespace rdf:datatype="&xsd;string">disease_ontology</oboInOwl:hasOBONamespace>
        <oboInOwl:hasExactSynonym rdf:datatype="&xsd;string">medulloblastoma</oboInOwl:hasExactSynonym>
        <obo:IAO_0000412 rdf:resource="&obo;doid.owl"/>
    </owl:Class>
    


    <!-- http://purl.obolibrary.org/obo/DOID_3905 -->

    <owl:Class rdf:about="&obo;DOID_3905">
        <rdfs:label rdf:datatype="&xsd;string">lung carcinoma</rdfs:label>
        <rdfs:subClassOf rdf:resource="&obo;DOID_1324"/>
        <obo:IAO_0000115 rdf:datatype="&xsd;string">A lung cancer that is located_in the lungs and has_symptom cough and has_symptom chest discomfort or pain and has_symptom weight loss and has_symptom hemoptysis.</obo:IAO_0000115>
        <oboInOwl:id rdf:datatype="&xsd;string">DOID:3905</oboInOwl:id>
        <oboInOwl:hasDbXref rdf:datatype="&xsd;string">NCI:C4878</oboInOwl:hasDbXref>
        <rdfs:comment rdf:datatype="&xsd;string">OMIM mapping confirmed by DO. [SN].</rdfs:comment>
        <oboInOwl:hasDbXref rdf:datatype="&xsd;string">OMIM:211980</oboInOwl:hasDbXref>
        <oboInOwl:hasDbXref rdf:datatype="&xsd;string">SNOMEDCT_2010_1_31:154485001</oboInOwl:hasDbXref>
        <oboInOwl:hasDbXref rdf:datatype="&xsd;string">SNOMEDCT_2010_1_31:187875007</oboInOwl:hasDbXref>
        <oboInOwl:hasDbXref rdf:datatype="&xsd;string">SNOMEDCT_2010_1_31:269561006</oboInOwl:hasDbXref>
        <oboInOwl:hasDbXref rdf:datatype="&xsd;string">UMLS_CUI:C0684249</oboInOwl:hasDbXref>
        <oboInOwl:hasExactSynonym rdf:datatype="&xsd;string">cancer of lung</oboInOwl:hasExactSynonym>
        <oboInOwl:hasExactSynonym rdf:datatype="&xsd;string">carcinoma OF LUNG</oboInOwl:hasExactSynonym>
        <oboInOwl:hasRelatedSynonym rdf:datatype="&xsd;string">carcinoma of lung</oboInOwl:hasRelatedSynonym>
        <oboInOwl:hasOBONamespace rdf:datatype="&xsd;string">disease_ontology</oboInOwl:hasOBONamespace>
        <oboInOwl:hasExactSynonym rdf:datatype="&xsd;string">lung carcinoma</oboInOwl:hasExactSynonym>
        <obo:IAO_0000412 rdf:resource="&obo;doid.owl"/>
    </owl:Class>
    


    <!-- http://purl.obolibrary.org/obo/DOID_3907 -->

    <owl:Class rdf:about="&obo;DOID_3907">
        <rdfs:label rdf:datatype="&xsd;string">lung squamous cell carcinoma</rdfs:label>
        <rdfs:subClassOf rdf:resource="&obo;DOID_3908"/>
        <oboInOwl:id rdf:datatype="&xsd;string">DOID:3907</oboInOwl:id>
        <oboInOwl:hasExactSynonym rdf:datatype="&xsd;string">Epidermoid cell carcinoma of the lung</oboInOwl:hasExactSynonym>
        <oboInOwl:hasDbXref rdf:datatype="&xsd;string">NCI:C3493</oboInOwl:hasDbXref>
        <oboInOwl:hasDbXref rdf:datatype="&xsd;string">SNOMEDCT_2010_1_31:254634000</oboInOwl:hasDbXref>
        <oboInOwl:hasDbXref rdf:datatype="&xsd;string">UMLS_CUI:C0149782</oboInOwl:hasDbXref>
        <oboInOwl:hasOBONamespace rdf:datatype="&xsd;string">disease_ontology</oboInOwl:hasOBONamespace>
        <oboInOwl:hasRelatedSynonym rdf:datatype="&xsd;string">squamous cell carcinoma of lung</oboInOwl:hasRelatedSynonym>
        <oboInOwl:hasExactSynonym rdf:datatype="&xsd;string">squamous cell carcinoma of lung (disorder)</oboInOwl:hasExactSynonym>
        <obo:IAO_0000412 rdf:resource="&obo;doid.owl"/>
    </owl:Class>
    


    <!-- http://purl.obolibrary.org/obo/DOID_3908 -->

    <owl:Class rdf:about="&obo;DOID_3908">
        <rdfs:label rdf:datatype="&xsd;string">non-small cell lung carcinoma</rdfs:label>
        <rdfs:subClassOf rdf:resource="&obo;DOID_3905"/>
        <oboInOwl:id rdf:datatype="&xsd;string">DOID:3908</oboInOwl:id>
        <oboInOwl:hasDbXref rdf:datatype="&xsd;string">MSH:D002289</oboInOwl:hasDbXref>
        <oboInOwl:hasDbXref rdf:datatype="&xsd;string">NCI:C2926</oboInOwl:hasDbXref>
        <oboInOwl:hasExactSynonym rdf:datatype="&xsd;string">NSCLC</oboInOwl:hasExactSynonym>
        <oboInOwl:hasExactSynonym rdf:datatype="&xsd;string">Non-small cell lung cancer (disorder)</oboInOwl:hasExactSynonym>
        <oboInOwl:hasDbXref rdf:datatype="&xsd;string">SNOMEDCT_2010_1_31:254637007</oboInOwl:hasDbXref>
        <oboInOwl:hasDbXref rdf:datatype="&xsd;string">UMLS_CUI:C0007131</oboInOwl:hasDbXref>
        <oboInOwl:hasOBONamespace rdf:datatype="&xsd;string">disease_ontology</oboInOwl:hasOBONamespace>
        <obo:IAO_0000412 rdf:resource="&obo;doid.owl"/>
    </owl:Class>
    


    <!-- http://purl.obolibrary.org/obo/DOID_3910 -->

    <owl:Class rdf:about="&obo;DOID_3910">
        <rdfs:label rdf:datatype="&xsd;string">lung adenocarcinoma</rdfs:label>
        <rdfs:subClassOf rdf:resource="&obo;DOID_3908"/>
        <oboInOwl:id rdf:datatype="&xsd;string">DOID:3910</oboInOwl:id>
        <oboInOwl:hasAlternativeId rdf:datatype="&xsd;string">DOID:4826</oboInOwl:hasAlternativeId>
        <oboInOwl:hasDbXref rdf:datatype="&xsd;string">MSH:C538231</oboInOwl:hasDbXref>
        <oboInOwl:hasDbXref rdf:datatype="&xsd;string">NCI:C3512</oboInOwl:hasDbXref>
        <oboInOwl:hasDbXref rdf:datatype="&xsd;string">SNOMEDCT_2010_1_31:254626006</oboInOwl:hasDbXref>
        <oboInOwl:hasDbXref rdf:datatype="&xsd;string">UMLS_CUI:C0152013</oboInOwl:hasDbXref>
        <oboInOwl:hasDbXref rdf:datatype="&xsd;string">UMLS_CUI:C1335060</oboInOwl:hasDbXref>
        <oboInOwl:hasRelatedSynonym rdf:datatype="&xsd;string">adenocarcinoma of lung</oboInOwl:hasRelatedSynonym>
        <oboInOwl:hasExactSynonym rdf:datatype="&xsd;string">adenocarcinoma of lung (disorder)</oboInOwl:hasExactSynonym>
        <oboInOwl:hasOBONamespace rdf:datatype="&xsd;string">disease_ontology</oboInOwl:hasOBONamespace>
        <oboInOwl:hasExactSynonym rdf:datatype="&xsd;string">lung adenocarcinoma</oboInOwl:hasExactSynonym>
        <oboInOwl:hasExactSynonym rdf:datatype="&xsd;string">nonsmall cell adenocarcinoma</oboInOwl:hasExactSynonym>
        <obo:IAO_0000412 rdf:resource="&obo;doid.owl"/>
    </owl:Class>
    


    <!-- http://purl.obolibrary.org/obo/DOID_3948 -->

    <owl:Class rdf:about="&obo;DOID_3948">
        <rdfs:label rdf:datatype="&xsd;string">adrenocortical carcinoma</rdfs:label>
        <rdfs:subClassOf rdf:resource="&obo;DOID_660"/>
        <oboInOwl:hasExactSynonym rdf:datatype="&xsd;string">Adrenal cortical carcinoma (morphologic abnormality)</oboInOwl:hasExactSynonym>
        <obo:IAO_0000115 rdf:datatype="&xsd;string">An adrenal carcinoma that forms in the outer layer of tissue of the adrenal gland.</obo:IAO_0000115>
        <oboInOwl:id rdf:datatype="&xsd;string">DOID:3948</oboInOwl:id>
        <oboInOwl:hasDbXref rdf:datatype="&xsd;string">MSH:D018268</oboInOwl:hasDbXref>
        <oboInOwl:hasDbXref rdf:datatype="&xsd;string">NCI:C9325</oboInOwl:hasDbXref>
        <oboInOwl:hasDbXref rdf:datatype="&xsd;string">SNOMEDCT_2010_1_31:2227007</oboInOwl:hasDbXref>
        <oboInOwl:hasDbXref rdf:datatype="&xsd;string">SNOMEDCT_2010_1_31:255035007</oboInOwl:hasDbXref>
        <oboInOwl:hasDbXref rdf:datatype="&xsd;string">UMLS_CUI:C0206686</oboInOwl:hasDbXref>
        <oboInOwl:hasExactSynonym rdf:datatype="&xsd;string">carcinoma of the Adrenal cortex</oboInOwl:hasExactSynonym>
        <oboInOwl:hasOBONamespace rdf:datatype="&xsd;string">disease_ontology</oboInOwl:hasOBONamespace>
        <obo:IAO_0000412 rdf:resource="&obo;doid.owl"/>
    </owl:Class>
    


    <!-- http://purl.obolibrary.org/obo/DOID_3953 -->

    <owl:Class rdf:about="&obo;DOID_3953">
        <rdfs:label rdf:datatype="&xsd;string">adrenal gland cancer</rdfs:label>
        <rdfs:subClassOf rdf:resource="&obo;DOID_170"/>
        <obo:IAO_0000115 rdf:datatype="&xsd;string">An endocrine gland cancer located_in the adrenal glands which are located above the kidneys.</obo:IAO_0000115>
        <oboInOwl:hasAlternativeId rdf:datatype="&xsd;string">DOID:11007</oboInOwl:hasAlternativeId>
        <oboInOwl:id rdf:datatype="&xsd;string">DOID:3953</oboInOwl:id>
        <oboInOwl:hasDbXref rdf:datatype="&xsd;string">MSH:D000310</oboInOwl:hasDbXref>
        <oboInOwl:hasDbXref rdf:datatype="&xsd;string">NCI:C2859</oboInOwl:hasDbXref>
        <oboInOwl:hasDbXref rdf:datatype="&xsd;string">SNOMEDCT_2010_1_31:127021009</oboInOwl:hasDbXref>
        <oboInOwl:hasDbXref rdf:datatype="&xsd;string">SNOMEDCT_2010_1_31:188337000</oboInOwl:hasDbXref>
        <oboInOwl:hasDbXref rdf:datatype="&xsd;string">SNOMEDCT_2010_1_31:188338005</oboInOwl:hasDbXref>
        <oboInOwl:hasDbXref rdf:datatype="&xsd;string">SNOMEDCT_2010_1_31:363355002</oboInOwl:hasDbXref>
        <oboInOwl:hasDbXref rdf:datatype="&xsd;string">SNOMEDCT_2010_1_31:93665005</oboInOwl:hasDbXref>
        <oboInOwl:hasDbXref rdf:datatype="&xsd;string">UMLS_CUI:C0001624</oboInOwl:hasDbXref>
        <oboInOwl:hasDbXref rdf:datatype="&xsd;string">UMLS_CUI:C0750887</oboInOwl:hasDbXref>
        <oboInOwl:hasExactSynonym rdf:datatype="&xsd;string">adrenal cancer</oboInOwl:hasExactSynonym>
        <oboInOwl:hasExactSynonym rdf:datatype="&xsd;string">adrenal neoplasm</oboInOwl:hasExactSynonym>
        <oboInOwl:hasOBONamespace rdf:datatype="&xsd;string">disease_ontology</oboInOwl:hasOBONamespace>
        <oboInOwl:hasExactSynonym rdf:datatype="&xsd;string">malignant Adrenal tumor</oboInOwl:hasExactSynonym>
        <oboInOwl:hasExactSynonym rdf:datatype="&xsd;string">malignant neoplasm of adrenal gland</oboInOwl:hasExactSynonym>
        <oboInOwl:hasExactSynonym rdf:datatype="&xsd;string">malignant neoplasm of adrenal gland NOS (disorder)</oboInOwl:hasExactSynonym>
        <oboInOwl:hasExactSynonym rdf:datatype="&xsd;string">malignant tumor of adrenal gland (disorder)</oboInOwl:hasExactSynonym>
        <oboInOwl:hasExactSynonym rdf:datatype="&xsd;string">neoplasm of adrenal gland (disorder)</oboInOwl:hasExactSynonym>
        <oboInOwl:hasExactSynonym rdf:datatype="&xsd;string">tumor of the Adrenal gland</oboInOwl:hasExactSynonym>
        <obo:IAO_0000412 rdf:resource="&obo;doid.owl"/>
    </owl:Class>
    


    <!-- http://purl.obolibrary.org/obo/DOID_3959 -->

    <owl:Class rdf:about="&obo;DOID_3959">
        <rdfs:label rdf:datatype="&xsd;string">adrenal cortical adenocarcinoma</rdfs:label>
        <rdfs:subClassOf rdf:resource="&obo;DOID_3948"/>
        <oboInOwl:hasExactSynonym rdf:datatype="&xsd;string">Adrenal cortex adenocarcinoma</oboInOwl:hasExactSynonym>
        <oboInOwl:hasExactSynonym rdf:datatype="&xsd;string">Adrenal cortical adenocarcinoma</oboInOwl:hasExactSynonym>
        <obo:IAO_0000115 rdf:datatype="&xsd;string">An adrenal carcinoma that originating in the cortex of the adrenal gland.</obo:IAO_0000115>
        <oboInOwl:id rdf:datatype="&xsd;string">DOID:3959</oboInOwl:id>
        <oboInOwl:hasDbXref rdf:datatype="&xsd;string">UMLS_CUI:C1370724</oboInOwl:hasDbXref>
        <oboInOwl:hasOBONamespace rdf:datatype="&xsd;string">disease_ontology</oboInOwl:hasOBONamespace>
        <obo:IAO_0000412 rdf:resource="&obo;doid.owl"/>
    </owl:Class>
    


    <!-- http://purl.obolibrary.org/obo/DOID_3962 -->

    <owl:Class rdf:about="&obo;DOID_3962">
        <rdfs:label rdf:datatype="&xsd;string">follicular thyroid carcinoma</rdfs:label>
        <rdfs:subClassOf rdf:resource="&obo;DOID_3963"/>
        <oboInOwl:id rdf:datatype="&xsd;string">DOID:3962</oboInOwl:id>
        <oboInOwl:hasExactSynonym rdf:datatype="&xsd;string">Follicular adenocarcinoma (morphologic abnormality)</oboInOwl:hasExactSynonym>
        <oboInOwl:hasExactSynonym rdf:datatype="&xsd;string">Follicular adenocarcinoma, well differentiated (morphologic abnormality)</oboInOwl:hasExactSynonym>
        <oboInOwl:hasExactSynonym rdf:datatype="&xsd;string">Follicular carcinoma</oboInOwl:hasExactSynonym>
        <oboInOwl:hasExactSynonym rdf:datatype="&xsd;string">Follicular carcinoma of the Thyroid gland</oboInOwl:hasExactSynonym>
        <oboInOwl:hasExactSynonym rdf:datatype="&xsd;string">Follicular thyroid carcinoma (disorder)</oboInOwl:hasExactSynonym>
        <oboInOwl:hasDbXref rdf:datatype="&xsd;string">MSH:D018263</oboInOwl:hasDbXref>
        <oboInOwl:hasDbXref rdf:datatype="&xsd;string">NCI:C8054</oboInOwl:hasDbXref>
        <rdfs:comment rdf:datatype="&xsd;string">OMIM mapping confirmed by DO. [SN].</rdfs:comment>
        <oboInOwl:hasDbXref rdf:datatype="&xsd;string">OMIM:188470</oboInOwl:hasDbXref>
        <oboInOwl:hasDbXref rdf:datatype="&xsd;string">SNOMEDCT_2010_1_31:189642005</oboInOwl:hasDbXref>
        <oboInOwl:hasDbXref rdf:datatype="&xsd;string">SNOMEDCT_2010_1_31:255028004</oboInOwl:hasDbXref>
        <oboInOwl:hasDbXref rdf:datatype="&xsd;string">SNOMEDCT_2010_1_31:28173006</oboInOwl:hasDbXref>
        <oboInOwl:hasDbXref rdf:datatype="&xsd;string">SNOMEDCT_2010_1_31:5257006</oboInOwl:hasDbXref>
        <oboInOwl:hasExactSynonym rdf:datatype="&xsd;string">Thyroid adenocarcinoma</oboInOwl:hasExactSynonym>
        <oboInOwl:hasDbXref rdf:datatype="&xsd;string">UMLS_CUI:C0206682</oboInOwl:hasDbXref>
        <oboInOwl:hasOBONamespace rdf:datatype="&xsd;string">disease_ontology</oboInOwl:hasOBONamespace>
        <obo:IAO_0000412 rdf:resource="&obo;doid.owl"/>
    </owl:Class>
    


    <!-- http://purl.obolibrary.org/obo/DOID_3963 -->

    <owl:Class rdf:about="&obo;DOID_3963">
        <rdfs:label rdf:datatype="&xsd;string">thyroid carcinoma</rdfs:label>
        <rdfs:subClassOf rdf:resource="&obo;DOID_1781"/>
        <oboInOwl:id rdf:datatype="&xsd;string">DOID:3963</oboInOwl:id>
        <oboInOwl:hasDbXref rdf:datatype="&xsd;string">MSH:D013964</oboInOwl:hasDbXref>
        <oboInOwl:hasDbXref rdf:datatype="&xsd;string">NCI:C4815</oboInOwl:hasDbXref>
        <oboInOwl:hasDbXref rdf:datatype="&xsd;string">UMLS_CUI:C0549473</oboInOwl:hasDbXref>
        <oboInOwl:hasOBONamespace rdf:datatype="&xsd;string">disease_ontology</oboInOwl:hasOBONamespace>
        <oboInOwl:hasExactSynonym rdf:datatype="&xsd;string">head and neck cancer, Thyroid</oboInOwl:hasExactSynonym>
        <obo:IAO_0000412 rdf:resource="&obo;doid.owl"/>
    </owl:Class>
    


    <!-- http://purl.obolibrary.org/obo/DOID_3969 -->

    <owl:Class rdf:about="&obo;DOID_3969">
        <rdfs:label rdf:datatype="&xsd;string">papillary thyroid carcinoma</rdfs:label>
        <rdfs:subClassOf rdf:resource="&obo;DOID_3963"/>
        <oboInOwl:id rdf:datatype="&xsd;string">DOID:3969</oboInOwl:id>
        <oboInOwl:hasDbXref rdf:datatype="&xsd;string">MSH:C536915</oboInOwl:hasDbXref>
        <oboInOwl:hasDbXref rdf:datatype="&xsd;string">NCI:C4035</oboInOwl:hasDbXref>
        <rdfs:comment rdf:datatype="&xsd;string">OMIM mapping confirmed by DO. [SN].</rdfs:comment>
        <oboInOwl:hasDbXref rdf:datatype="&xsd;string">OMIM:188550</oboInOwl:hasDbXref>
        <oboInOwl:hasExactSynonym rdf:datatype="&xsd;string">Papillary carcinoma of the Thyroid gland</oboInOwl:hasExactSynonym>
        <oboInOwl:hasExactSynonym rdf:datatype="&xsd;string">Papillary carcinoma of thyroid</oboInOwl:hasExactSynonym>
        <oboInOwl:hasExactSynonym rdf:datatype="&xsd;string">Papillary thyroid carcinoma (disorder)</oboInOwl:hasExactSynonym>
        <oboInOwl:hasDbXref rdf:datatype="&xsd;string">SNOMEDCT_2010_1_31:255029007</oboInOwl:hasDbXref>
        <oboInOwl:hasDbXref rdf:datatype="&xsd;string">SNOMEDCT_2010_1_31:4797003</oboInOwl:hasDbXref>
        <oboInOwl:hasDbXref rdf:datatype="&xsd;string">UMLS_CUI:C0238463</oboInOwl:hasDbXref>
        <oboInOwl:hasOBONamespace rdf:datatype="&xsd;string">disease_ontology</oboInOwl:hasOBONamespace>
        <obo:IAO_0000412 rdf:resource="&obo;doid.owl"/>
    </owl:Class>
    


    <!-- http://purl.obolibrary.org/obo/DOID_3996 -->

    <owl:Class rdf:about="&obo;DOID_3996">
        <rdfs:label rdf:datatype="&xsd;string">urinary system cancer</rdfs:label>
        <rdfs:subClassOf rdf:resource="&obo;DOID_0050686"/>
        <obo:IAO_0000115 rdf:datatype="&xsd;string">An organ system cancer that is located_in the kidneys, ureteres, bladder or urethra.</obo:IAO_0000115>
        <oboInOwl:id rdf:datatype="&xsd;string">DOID:3996</oboInOwl:id>
        <oboInOwl:hasDbXref rdf:datatype="&xsd;string">ICD9CM:189.9</oboInOwl:hasDbXref>
        <oboInOwl:hasDbXref rdf:datatype="&xsd;string">SNOMEDCT_2010_1_31:190132004</oboInOwl:hasDbXref>
        <oboInOwl:hasDbXref rdf:datatype="&xsd;string">UMLS_CUI:C0348371</oboInOwl:hasDbXref>
        <oboInOwl:hasOBONamespace rdf:datatype="&xsd;string">disease_ontology</oboInOwl:hasOBONamespace>
        <obo:IAO_0000412 rdf:resource="&obo;doid.owl"/>
    </owl:Class>
    


    <!-- http://purl.obolibrary.org/obo/DOID_4 -->

    <owl:Class rdf:about="&obo;DOID_4">
        <rdfs:label rdf:datatype="&xsd;string">disease</rdfs:label>
        <obo:IAO_0000115 rdf:datatype="&xsd;string">A disease is a disposition (i) to undergo pathological processes that (ii) exists in an organism because of one or more disorders in that organism.</obo:IAO_0000115>
        <oboInOwl:id rdf:datatype="&xsd;string">DOID:4</oboInOwl:id>
        <oboInOwl:hasDbXref rdf:datatype="&xsd;string">MSH:D004194</oboInOwl:hasDbXref>
        <oboInOwl:hasDbXref rdf:datatype="&xsd;string">NCI:C2991</oboInOwl:hasDbXref>
        <oboInOwl:hasDbXref rdf:datatype="&xsd;string">SNOMEDCT_2010_1_31:64572001</oboInOwl:hasDbXref>
        <oboInOwl:hasDbXref rdf:datatype="&xsd;string">UMLS_CUI:C0012634</oboInOwl:hasDbXref>
        <oboInOwl:hasOBONamespace rdf:datatype="&xsd;string">disease_ontology</oboInOwl:hasOBONamespace>
        <obo:IAO_0000412 rdf:resource="&obo;doid.owl"/>
    </owl:Class>
    


    <!-- http://purl.obolibrary.org/obo/DOID_4001 -->

    <owl:Class rdf:about="&obo;DOID_4001">
        <rdfs:label rdf:datatype="&xsd;string">ovarian carcinoma</rdfs:label>
        <rdfs:subClassOf rdf:resource="&obo;DOID_2151"/>
        <oboInOwl:id rdf:datatype="&xsd;string">DOID:4001</oboInOwl:id>
        <oboInOwl:hasDbXref rdf:datatype="&xsd;string">MSH:C538090</oboInOwl:hasDbXref>
        <oboInOwl:hasDbXref rdf:datatype="&xsd;string">NCI:C4908</oboInOwl:hasDbXref>
        <rdfs:comment rdf:datatype="&xsd;string">OMIM mapping confirmed by DO. [SN].</rdfs:comment>
        <oboInOwl:hasExactSynonym rdf:datatype="&xsd;string">Ovarian carcinoma</oboInOwl:hasExactSynonym>
        <oboInOwl:hasDbXref rdf:datatype="&xsd;string">UMLS_CUI:C0677886</oboInOwl:hasDbXref>
        <oboInOwl:hasOBONamespace rdf:datatype="&xsd;string">disease_ontology</oboInOwl:hasOBONamespace>
        <obo:IAO_0000412 rdf:resource="&obo;doid.owl"/>
    </owl:Class>
    


    <!-- http://purl.obolibrary.org/obo/DOID_4006 -->

    <owl:Class rdf:about="&obo;DOID_4006">
        <rdfs:label rdf:datatype="&xsd;string">bladder transitional cell carcinoma</rdfs:label>
        <rdfs:subClassOf rdf:resource="&obo;DOID_4007"/>
        <oboInOwl:id rdf:datatype="&xsd;string">DOID:4006</oboInOwl:id>
        <oboInOwl:hasDbXref rdf:datatype="&xsd;string">NCI:C39851</oboInOwl:hasDbXref>
        <oboInOwl:hasDbXref rdf:datatype="&xsd;string">SNOMEDCT_2010_1_31:255109008</oboInOwl:hasDbXref>
        <oboInOwl:hasDbXref rdf:datatype="&xsd;string">SNOMEDCT_2010_1_31:393562002</oboInOwl:hasDbXref>
        <oboInOwl:hasDbXref rdf:datatype="&xsd;string">UMLS_CUI:C0279680</oboInOwl:hasDbXref>
        <oboInOwl:hasOBONamespace rdf:datatype="&xsd;string">disease_ontology</oboInOwl:hasOBONamespace>
        <oboInOwl:hasExactSynonym rdf:datatype="&xsd;string">transitional cell carcinoma of bladder (disorder)</oboInOwl:hasExactSynonym>
        <oboInOwl:hasExactSynonym rdf:datatype="&xsd;string">urinary bladder Urothelial carcinoma</oboInOwl:hasExactSynonym>
        <obo:IAO_0000412 rdf:resource="&obo;doid.owl"/>
    </owl:Class>
    


    <!-- http://purl.obolibrary.org/obo/DOID_4007 -->

    <owl:Class rdf:about="&obo;DOID_4007">
        <rdfs:label rdf:datatype="&xsd;string">bladder carcinoma</rdfs:label>
        <rdfs:subClassOf rdf:resource="&obo;DOID_11054"/>
        <obo:IAO_0000115 rdf:datatype="&xsd;string">A urinary bladder cancer that arises_from tissues of the bladder.</obo:IAO_0000115>
        <oboInOwl:id rdf:datatype="&xsd;string">DOID:4007</oboInOwl:id>
        <oboInOwl:hasDbXref rdf:datatype="&xsd;string">NCI:C4912</oboInOwl:hasDbXref>
        <oboInOwl:hasDbXref rdf:datatype="&xsd;string">SNOMEDCT_2010_1_31:154540000</oboInOwl:hasDbXref>
        <oboInOwl:hasDbXref rdf:datatype="&xsd;string">SNOMEDCT_2010_1_31:255108000</oboInOwl:hasDbXref>
        <oboInOwl:hasDbXref rdf:datatype="&xsd;string">SNOMEDCT_2010_1_31:269607003</oboInOwl:hasDbXref>
        <oboInOwl:hasDbXref rdf:datatype="&xsd;string">UMLS_CUI:C0699885</oboInOwl:hasDbXref>
        <oboInOwl:hasExactSynonym rdf:datatype="&xsd;string">carcinoma OF BLADDER</oboInOwl:hasExactSynonym>
        <oboInOwl:hasExactSynonym rdf:datatype="&xsd;string">carcinoma bladder</oboInOwl:hasExactSynonym>
        <oboInOwl:hasRelatedSynonym rdf:datatype="&xsd;string">carcinoma of bladder</oboInOwl:hasRelatedSynonym>
        <oboInOwl:hasExactSynonym rdf:datatype="&xsd;string">carcinoma of bladder (disorder)</oboInOwl:hasExactSynonym>
        <oboInOwl:hasExactSynonym rdf:datatype="&xsd;string">carcinoma of urinary bladder</oboInOwl:hasExactSynonym>
        <oboInOwl:hasOBONamespace rdf:datatype="&xsd;string">disease_ontology</oboInOwl:hasOBONamespace>
        <obo:IAO_0000412 rdf:resource="&obo;doid.owl"/>
    </owl:Class>
    


    <!-- http://purl.obolibrary.org/obo/DOID_4043 -->

    <owl:Class rdf:about="&obo;DOID_4043">
        <rdfs:label rdf:datatype="&xsd;string">skeletal muscle cancer</rdfs:label>
        <rdfs:subClassOf rdf:resource="&obo;DOID_4045"/>
        <oboInOwl:id rdf:datatype="&xsd;string">DOID:4043</oboInOwl:id>
        <oboInOwl:hasDbXref rdf:datatype="&xsd;string">NCI:C6516</oboInOwl:hasDbXref>
        <oboInOwl:hasDbXref rdf:datatype="&xsd;string">UMLS_CUI:C1334619</oboInOwl:hasDbXref>
        <oboInOwl:hasOBONamespace rdf:datatype="&xsd;string">disease_ontology</oboInOwl:hasOBONamespace>
        <oboInOwl:hasExactSynonym rdf:datatype="&xsd;string">malignant tumor of Skeletal Muscle</oboInOwl:hasExactSynonym>
        <obo:IAO_0000412 rdf:resource="&obo;doid.owl"/>
    </owl:Class>
    


    <!-- http://purl.obolibrary.org/obo/DOID_4045 -->

    <owl:Class rdf:about="&obo;DOID_4045">
        <rdfs:label rdf:datatype="&xsd;string">muscle cancer</rdfs:label>
        <rdfs:subClassOf rdf:resource="&obo;DOID_0060100"/>
        <obo:IAO_0000115 rdf:datatype="&xsd;string">A musculoskeletal system cancer that is located_in muscle.</obo:IAO_0000115>
        <oboInOwl:id rdf:datatype="&xsd;string">DOID:4045</oboInOwl:id>
        <oboInOwl:hasAlternativeId rdf:datatype="&xsd;string">DOID:4046</oboInOwl:hasAlternativeId>
        <oboInOwl:hasDbXref rdf:datatype="&xsd;string">MSH:D009217</oboInOwl:hasDbXref>
        <oboInOwl:hasExactSynonym rdf:datatype="&xsd;string">Myosarcoma (morphologic abnormality)</oboInOwl:hasExactSynonym>
        <oboInOwl:hasDbXref rdf:datatype="&xsd;string">SNOMEDCT_2010_1_31:20667008</oboInOwl:hasDbXref>
        <oboInOwl:hasDbXref rdf:datatype="&xsd;string">SNOMEDCT_2010_1_31:363495004</oboInOwl:hasDbXref>
        <oboInOwl:hasDbXref rdf:datatype="&xsd;string">SNOMEDCT_2010_1_31:93913006</oboInOwl:hasDbXref>
        <oboInOwl:hasDbXref rdf:datatype="&xsd;string">UMLS_CUI:C0027095</oboInOwl:hasDbXref>
        <oboInOwl:hasDbXref rdf:datatype="&xsd;string">UMLS_CUI:C0684743</oboInOwl:hasDbXref>
        <oboInOwl:hasOBONamespace rdf:datatype="&xsd;string">disease_ontology</oboInOwl:hasOBONamespace>
        <oboInOwl:hasExactSynonym rdf:datatype="&xsd;string">malignant neoplasm of muscle, NOS</oboInOwl:hasExactSynonym>
        <oboInOwl:hasExactSynonym rdf:datatype="&xsd;string">malignant tumor of muscle (disorder)</oboInOwl:hasExactSynonym>
        <oboInOwl:hasExactSynonym rdf:datatype="&xsd;string">malignant tumor of the Muscle</oboInOwl:hasExactSynonym>
        <oboInOwl:hasExactSynonym rdf:datatype="&xsd;string">myosarcoma</oboInOwl:hasExactSynonym>
        <obo:IAO_0000412 rdf:resource="&obo;doid.owl"/>
    </owl:Class>
    


    <!-- http://purl.obolibrary.org/obo/DOID_4074 -->

    <owl:Class rdf:about="&obo;DOID_4074">
        <rdfs:label rdf:datatype="&xsd;string">pancreas adenocarcinoma</rdfs:label>
        <rdfs:subClassOf rdf:resource="&obo;DOID_4905"/>
        <oboInOwl:id rdf:datatype="&xsd;string">DOID:4074</oboInOwl:id>
        <oboInOwl:hasDbXref rdf:datatype="&xsd;string">NCI:C8294</oboInOwl:hasDbXref>
        <oboInOwl:hasDbXref rdf:datatype="&xsd;string">UMLS_CUI:C0281361</oboInOwl:hasDbXref>
        <oboInOwl:hasRelatedSynonym rdf:datatype="&xsd;string">adenocarcinoma of the pancreas</oboInOwl:hasRelatedSynonym>
        <oboInOwl:hasOBONamespace rdf:datatype="&xsd;string">disease_ontology</oboInOwl:hasOBONamespace>
        <oboInOwl:hasExactSynonym rdf:datatype="&xsd;string">pancreatic adenocarcinoma</oboInOwl:hasExactSynonym>
        <obo:IAO_0000412 rdf:resource="&obo;doid.owl"/>
    </owl:Class>
    


    <!-- http://purl.obolibrary.org/obo/DOID_4159 -->

    <owl:Class rdf:about="&obo;DOID_4159">
        <rdfs:label rdf:datatype="&xsd;string">skin cancer</rdfs:label>
        <rdfs:subClassOf rdf:resource="&obo;DOID_0060122"/>
        <obo:IAO_0000115 rdf:datatype="&xsd;string">An organ system cancer located_in the skin that is the uncontrolled growth of abnormal skin cells.</obo:IAO_0000115>
        <oboInOwl:hasExactSynonym rdf:datatype="&xsd;string">CA - skin cancer</oboInOwl:hasExactSynonym>
        <oboInOwl:id rdf:datatype="&xsd;string">DOID:4159</oboInOwl:id>
        <oboInOwl:hasDbXref rdf:datatype="&xsd;string">MSH:D012878</oboInOwl:hasDbXref>
        <oboInOwl:hasDbXref rdf:datatype="&xsd;string">NCI:C2920</oboInOwl:hasDbXref>
        <oboInOwl:hasDbXref rdf:datatype="&xsd;string">SNOMEDCT_2010_1_31:188143008</oboInOwl:hasDbXref>
        <oboInOwl:hasDbXref rdf:datatype="&xsd;string">SNOMEDCT_2010_1_31:190107001</oboInOwl:hasDbXref>
        <oboInOwl:hasDbXref rdf:datatype="&xsd;string">SNOMEDCT_2010_1_31:363511009</oboInOwl:hasDbXref>
        <oboInOwl:hasDbXref rdf:datatype="&xsd;string">SNOMEDCT_2010_1_31:372130007</oboInOwl:hasDbXref>
        <oboInOwl:hasDbXref rdf:datatype="&xsd;string">UMLS_CUI:C0007114</oboInOwl:hasDbXref>
        <oboInOwl:hasRelatedSynonym rdf:datatype="&xsd;string">cancer of skin</oboInOwl:hasRelatedSynonym>
        <oboInOwl:hasOBONamespace rdf:datatype="&xsd;string">disease_ontology</oboInOwl:hasOBONamespace>
        <oboInOwl:hasExactSynonym rdf:datatype="&xsd;string">malignant neoplasm of skin</oboInOwl:hasExactSynonym>
        <oboInOwl:hasExactSynonym rdf:datatype="&xsd;string">malignant neoplasm of skin (disorder)</oboInOwl:hasExactSynonym>
        <oboInOwl:hasExactSynonym rdf:datatype="&xsd;string">malignant neoplasm of skin NOS (disorder)</oboInOwl:hasExactSynonym>
        <oboInOwl:hasExactSynonym rdf:datatype="&xsd;string">malignant neoplasm of skin, unspecified (disorder)</oboInOwl:hasExactSynonym>
        <oboInOwl:hasExactSynonym rdf:datatype="&xsd;string">melanoma and Non-melanoma skin cancer</oboInOwl:hasExactSynonym>
        <oboInOwl:hasExactSynonym rdf:datatype="&xsd;string">skin cancer</oboInOwl:hasExactSynonym>
        <obo:IAO_0000412 rdf:resource="&obo;doid.owl"/>
    </owl:Class>
    


    <!-- http://purl.obolibrary.org/obo/DOID_4226 -->

    <owl:Class rdf:about="&obo;DOID_4226">
        <rdfs:label rdf:datatype="&xsd;string">endometrial stromal sarcoma</rdfs:label>
        <rdfs:subClassOf rdf:resource="&obo;DOID_5166"/>
        <oboInOwl:id rdf:datatype="&xsd;string">DOID:4226</oboInOwl:id>
        <oboInOwl:hasExactSynonym rdf:datatype="&xsd;string">ESS</oboInOwl:hasExactSynonym>
        <oboInOwl:hasDbXref rdf:datatype="&xsd;string">MSH:D018203</oboInOwl:hasDbXref>
        <oboInOwl:hasDbXref rdf:datatype="&xsd;string">NCI:C8973</oboInOwl:hasDbXref>
        <oboInOwl:hasDbXref rdf:datatype="&xsd;string">SNOMEDCT_2010_1_31:70555003</oboInOwl:hasDbXref>
        <oboInOwl:hasDbXref rdf:datatype="&xsd;string">UMLS_CUI:C0206630</oboInOwl:hasDbXref>
        <oboInOwl:hasExactSynonym rdf:datatype="&xsd;string">Undifferentiated endometrial sarcoma</oboInOwl:hasExactSynonym>
        <oboInOwl:hasOBONamespace rdf:datatype="&xsd;string">disease_ontology</oboInOwl:hasOBONamespace>
        <oboInOwl:hasExactSynonym rdf:datatype="&xsd;string">endometrial stromal sarcoma, high grade</oboInOwl:hasExactSynonym>
        <obo:IAO_0000412 rdf:resource="&obo;doid.owl"/>
    </owl:Class>
    


    <!-- http://purl.obolibrary.org/obo/DOID_4230 -->

    <owl:Class rdf:about="&obo;DOID_4230">
        <rdfs:label rdf:datatype="&xsd;string">smooth muscle cancer</rdfs:label>
        <rdfs:subClassOf rdf:resource="&obo;DOID_4045"/>
        <oboInOwl:id rdf:datatype="&xsd;string">DOID:4230</oboInOwl:id>
        <oboInOwl:hasDbXref rdf:datatype="&xsd;string">NCI:C6511</oboInOwl:hasDbXref>
        <oboInOwl:hasDbXref rdf:datatype="&xsd;string">UMLS_CUI:C1334620</oboInOwl:hasDbXref>
        <oboInOwl:hasOBONamespace rdf:datatype="&xsd;string">disease_ontology</oboInOwl:hasOBONamespace>
        <oboInOwl:hasExactSynonym rdf:datatype="&xsd;string">malignant tumor of Smooth Muscle</oboInOwl:hasExactSynonym>
        <obo:IAO_0000412 rdf:resource="&obo;doid.owl"/>
    </owl:Class>
    


    <!-- http://purl.obolibrary.org/obo/DOID_4231 -->

    <owl:Class rdf:about="&obo;DOID_4231">
        <rdfs:label rdf:datatype="&xsd;string">histiocytoma</rdfs:label>
        <rdfs:subClassOf rdf:resource="&obo;DOID_201"/>
        <oboInOwl:id rdf:datatype="&xsd;string">DOID:4231</oboInOwl:id>
        <oboInOwl:hasExactSynonym rdf:datatype="&xsd;string">Histiocytoma (morphologic abnormality)</oboInOwl:hasExactSynonym>
        <oboInOwl:hasExactSynonym rdf:datatype="&xsd;string">Histiocytoma, NOS</oboInOwl:hasExactSynonym>
        <oboInOwl:hasDbXref rdf:datatype="&xsd;string">MSH:D051642</oboInOwl:hasDbXref>
        <oboInOwl:hasDbXref rdf:datatype="&xsd;string">NCI:C35765</oboInOwl:hasDbXref>
        <oboInOwl:hasDbXref rdf:datatype="&xsd;string">SNOMEDCT_2010_1_31:128741006</oboInOwl:hasDbXref>
        <oboInOwl:hasDbXref rdf:datatype="&xsd;string">SNOMEDCT_2010_1_31:154614002</oboInOwl:hasDbXref>
        <oboInOwl:hasDbXref rdf:datatype="&xsd;string">SNOMEDCT_2010_1_31:189773000</oboInOwl:hasDbXref>
        <oboInOwl:hasDbXref rdf:datatype="&xsd;string">SNOMEDCT_2010_1_31:302843004</oboInOwl:hasDbXref>
        <oboInOwl:hasDbXref rdf:datatype="&xsd;string">SNOMEDCT_2010_1_31:72079004</oboInOwl:hasDbXref>
        <oboInOwl:hasDbXref rdf:datatype="&xsd;string">UMLS_CUI:C1509147</oboInOwl:hasDbXref>
        <oboInOwl:hasOBONamespace rdf:datatype="&xsd;string">disease_ontology</oboInOwl:hasOBONamespace>
        <oboInOwl:hasExactSynonym rdf:datatype="&xsd;string">histiocytoma</oboInOwl:hasExactSynonym>
        <obo:IAO_0000412 rdf:resource="&obo;doid.owl"/>
    </owl:Class>
    


    <!-- http://purl.obolibrary.org/obo/DOID_4362 -->

    <owl:Class rdf:about="&obo;DOID_4362">
        <rdfs:label rdf:datatype="&xsd;string">cervical cancer</rdfs:label>
        <rdfs:subClassOf rdf:resource="&obo;DOID_120"/>
        <oboInOwl:hasAlternativeId rdf:datatype="&xsd;string">DOID:4361</oboInOwl:hasAlternativeId>
        <oboInOwl:id rdf:datatype="&xsd;string">DOID:4362</oboInOwl:id>
        <oboInOwl:hasDbXref rdf:datatype="&xsd;string">ICD9CM:180</oboInOwl:hasDbXref>
        <oboInOwl:hasDbXref rdf:datatype="&xsd;string">ICD9CM:180.9</oboInOwl:hasDbXref>
        <oboInOwl:hasDbXref rdf:datatype="&xsd;string">NCI:C9311</oboInOwl:hasDbXref>
        <oboInOwl:hasDbXref rdf:datatype="&xsd;string">SNOMEDCT_2010_1_31:123841004</oboInOwl:hasDbXref>
        <oboInOwl:hasDbXref rdf:datatype="&xsd;string">SNOMEDCT_2010_1_31:188174005</oboInOwl:hasDbXref>
        <oboInOwl:hasDbXref rdf:datatype="&xsd;string">SNOMEDCT_2010_1_31:188186008</oboInOwl:hasDbXref>
        <oboInOwl:hasDbXref rdf:datatype="&xsd;string">SNOMEDCT_2010_1_31:254885005</oboInOwl:hasDbXref>
        <oboInOwl:hasDbXref rdf:datatype="&xsd;string">SNOMEDCT_2010_1_31:363354003</oboInOwl:hasDbXref>
        <oboInOwl:hasDbXref rdf:datatype="&xsd;string">SNOMEDCT_2010_1_31:93752005</oboInOwl:hasDbXref>
        <oboInOwl:hasDbXref rdf:datatype="&xsd;string">UMLS_CUI:C0007847</oboInOwl:hasDbXref>
        <oboInOwl:hasDbXref rdf:datatype="&xsd;string">UMLS_CUI:C0007873</oboInOwl:hasDbXref>
        <oboInOwl:hasExactSynonym rdf:datatype="&xsd;string">cervical neoplasm</oboInOwl:hasExactSynonym>
        <oboInOwl:hasExactSynonym rdf:datatype="&xsd;string">cervix cancer</oboInOwl:hasExactSynonym>
        <oboInOwl:hasExactSynonym rdf:datatype="&xsd;string">cervix uteri cancer</oboInOwl:hasExactSynonym>
        <oboInOwl:hasOBONamespace rdf:datatype="&xsd;string">disease_ontology</oboInOwl:hasOBONamespace>
        <oboInOwl:hasExactSynonym rdf:datatype="&xsd;string">neoplasm of uterine cervix (disorder)</oboInOwl:hasExactSynonym>
        <oboInOwl:hasExactSynonym rdf:datatype="&xsd;string">tumor of the Cervix Uteri</oboInOwl:hasExactSynonym>
        <obo:IAO_0000412 rdf:resource="&obo;doid.owl"/>
    </owl:Class>
    


    <!-- http://purl.obolibrary.org/obo/DOID_4415 -->

    <owl:Class rdf:about="&obo;DOID_4415">
        <rdfs:label rdf:datatype="&xsd;string">fibrous histiocytoma</rdfs:label>
        <rdfs:subClassOf rdf:resource="&obo;DOID_4231"/>
        <oboInOwl:id rdf:datatype="&xsd;string">DOID:4415</oboInOwl:id>
        <oboInOwl:hasExactSynonym rdf:datatype="&xsd;string">Fibroxanthoma NOS (morphologic abnormality)</oboInOwl:hasExactSynonym>
        <oboInOwl:hasDbXref rdf:datatype="&xsd;string">MSH:D018219</oboInOwl:hasDbXref>
        <oboInOwl:hasDbXref rdf:datatype="&xsd;string">NCI:C3739</oboInOwl:hasDbXref>
        <oboInOwl:hasDbXref rdf:datatype="&xsd;string">SNOMEDCT_2010_1_31:189769003</oboInOwl:hasDbXref>
        <oboInOwl:hasDbXref rdf:datatype="&xsd;string">SNOMEDCT_2010_1_31:189770002</oboInOwl:hasDbXref>
        <oboInOwl:hasDbXref rdf:datatype="&xsd;string">SNOMEDCT_2010_1_31:25889007</oboInOwl:hasDbXref>
        <oboInOwl:hasDbXref rdf:datatype="&xsd;string">UMLS_CUI:C0206644</oboInOwl:hasDbXref>
        <oboInOwl:hasExactSynonym rdf:datatype="&xsd;string">benign fibrous histiocytoma (morphologic abnormality)</oboInOwl:hasExactSynonym>
        <oboInOwl:hasOBONamespace rdf:datatype="&xsd;string">disease_ontology</oboInOwl:hasOBONamespace>
        <oboInOwl:hasExactSynonym rdf:datatype="&xsd;string">fibrous Histiocytoma</oboInOwl:hasExactSynonym>
        <oboInOwl:hasExactSynonym rdf:datatype="&xsd;string">fibrous histiocytoma NOS (morphologic abnormality)</oboInOwl:hasExactSynonym>
        <obo:IAO_0000412 rdf:resource="&obo;doid.owl"/>
    </owl:Class>
    


    <!-- http://purl.obolibrary.org/obo/DOID_4430 -->

    <owl:Class rdf:about="&obo;DOID_4430">
        <rdfs:label rdf:datatype="&xsd;string">somatostatinoma</rdfs:label>
        <rdfs:subClassOf rdf:resource="&obo;DOID_169"/>
        <oboInOwl:id rdf:datatype="&xsd;string">DOID:4430</oboInOwl:id>
        <oboInOwl:hasDbXref rdf:datatype="&xsd;string">MSH:D013005</oboInOwl:hasDbXref>
        <oboInOwl:hasDbXref rdf:datatype="&xsd;string">NCI:C3379</oboInOwl:hasDbXref>
        <oboInOwl:hasDbXref rdf:datatype="&xsd;string">SNOMEDCT_2010_1_31:128642005</oboInOwl:hasDbXref>
        <oboInOwl:hasDbXref rdf:datatype="&xsd;string">SNOMEDCT_2010_1_31:253006001</oboInOwl:hasDbXref>
        <oboInOwl:hasExactSynonym rdf:datatype="&xsd;string">Somatostatin cell neoplasm</oboInOwl:hasExactSynonym>
        <oboInOwl:hasExactSynonym rdf:datatype="&xsd;string">Somatostatin cell tumour</oboInOwl:hasExactSynonym>
        <oboInOwl:hasExactSynonym rdf:datatype="&xsd;string">Somatostatinoma (disorder)</oboInOwl:hasExactSynonym>
        <oboInOwl:hasDbXref rdf:datatype="&xsd;string">UMLS_CUI:C0037661</oboInOwl:hasDbXref>
        <oboInOwl:hasOBONamespace rdf:datatype="&xsd;string">disease_ontology</oboInOwl:hasOBONamespace>
        <obo:IAO_0000412 rdf:resource="&obo;doid.owl"/>
    </owl:Class>
    


    <!-- http://purl.obolibrary.org/obo/DOID_4450 -->

    <owl:Class rdf:about="&obo;DOID_4450">
        <rdfs:label rdf:datatype="&xsd;string">renal cell carcinoma</rdfs:label>
        <rdfs:subClassOf rdf:resource="&obo;DOID_4451"/>
        <oboInOwl:id rdf:datatype="&xsd;string">DOID:4450</oboInOwl:id>
        <oboInOwl:hasDbXref rdf:datatype="&xsd;string">MSH:D002292</oboInOwl:hasDbXref>
        <oboInOwl:hasDbXref rdf:datatype="&xsd;string">NCI:C9385</oboInOwl:hasDbXref>
        <oboInOwl:hasExactSynonym rdf:datatype="&xsd;string">RCC</oboInOwl:hasExactSynonym>
        <oboInOwl:hasDbXref rdf:datatype="&xsd;string">SNOMEDCT_2010_1_31:254915003</oboInOwl:hasDbXref>
        <oboInOwl:hasDbXref rdf:datatype="&xsd;string">SNOMEDCT_2010_1_31:41607009</oboInOwl:hasDbXref>
        <oboInOwl:hasDbXref rdf:datatype="&xsd;string">UMLS_CUI:C0007134</oboInOwl:hasDbXref>
        <oboInOwl:hasExactSynonym rdf:datatype="&xsd;string">adenocarcinoma of kidney</oboInOwl:hasExactSynonym>
        <oboInOwl:hasOBONamespace rdf:datatype="&xsd;string">disease_ontology</oboInOwl:hasOBONamespace>
        <oboInOwl:hasExactSynonym rdf:datatype="&xsd;string">hypernephroma (disorder)</oboInOwl:hasExactSynonym>
        <oboInOwl:hasExactSynonym rdf:datatype="&xsd;string">renal cell carcinoma (morphologic abnormality)</oboInOwl:hasExactSynonym>
        <oboInOwl:hasExactSynonym rdf:datatype="&xsd;string">renal cell carcinoma, stage Unspecified</oboInOwl:hasExactSynonym>
        <obo:IAO_0000412 rdf:resource="&obo;doid.owl"/>
    </owl:Class>
    


    <!-- http://purl.obolibrary.org/obo/DOID_4451 -->

    <owl:Class rdf:about="&obo;DOID_4451">
        <rdfs:label rdf:datatype="&xsd;string">renal carcinoma</rdfs:label>
        <rdfs:subClassOf rdf:resource="&obo;DOID_263"/>
        <obo:IAO_0000115 rdf:datatype="&xsd;string">A carcinoma that derives_from the lining of the proximal convoluted tubule (the very small tubes in the kidney that filter the blood and remove waste products).</obo:IAO_0000115>
        <oboInOwl:id rdf:datatype="&xsd;string">DOID:4451</oboInOwl:id>
        <oboInOwl:hasDbXref rdf:datatype="&xsd;string">NCI:C9384</oboInOwl:hasDbXref>
        <oboInOwl:hasDbXref rdf:datatype="&xsd;string">SNOMEDCT_2010_1_31:254915003</oboInOwl:hasDbXref>
        <oboInOwl:hasDbXref rdf:datatype="&xsd;string">UMLS_CUI:C1378703</oboInOwl:hasDbXref>
        <oboInOwl:hasExactSynonym rdf:datatype="&xsd;string">carcinoma of kidney</oboInOwl:hasExactSynonym>
        <oboInOwl:hasOBONamespace rdf:datatype="&xsd;string">disease_ontology</oboInOwl:hasOBONamespace>
        <obo:IAO_0000412 rdf:resource="&obo;doid.owl"/>
    </owl:Class>
    


    <!-- http://purl.obolibrary.org/obo/DOID_4467 -->

    <owl:Class rdf:about="&obo;DOID_4467">
        <rdfs:label rdf:datatype="&xsd;string">renal clear cell carcinoma</rdfs:label>
        <rdfs:subClassOf rdf:resource="&obo;DOID_4450"/>
        <obo:IAO_0000115 rdf:datatype="&xsd;string">A renal cell carcinoma that is the most common type of renal cell carcinoma. The cancerous cells appear very pale or clear when examined under microscope. This cancer can be effectively treated with surgery if the tumor is confined to the kidney.</obo:IAO_0000115>
        <oboInOwl:hasExactSynonym rdf:datatype="&xsd;string">Clear cell carcinoma of kidney (disorder)</oboInOwl:hasExactSynonym>
        <oboInOwl:id rdf:datatype="&xsd;string">DOID:4467</oboInOwl:id>
        <oboInOwl:hasDbXref rdf:datatype="&xsd;string">MSH:D002292</oboInOwl:hasDbXref>
        <oboInOwl:hasDbXref rdf:datatype="&xsd;string">NCI:C4033</oboInOwl:hasDbXref>
        <oboInOwl:hasDbXref rdf:datatype="&xsd;string">SNOMEDCT_2010_1_31:188251003</oboInOwl:hasDbXref>
        <oboInOwl:hasDbXref rdf:datatype="&xsd;string">SNOMEDCT_2010_1_31:254915003</oboInOwl:hasDbXref>
        <oboInOwl:hasDbXref rdf:datatype="&xsd;string">SNOMEDCT_2010_1_31:41607009</oboInOwl:hasDbXref>
        <oboInOwl:hasDbXref rdf:datatype="&xsd;string">UMLS_CUI:C0279702</oboInOwl:hasDbXref>
        <oboInOwl:hasExactSynonym rdf:datatype="&xsd;string">conventional (Clear cell) renal cell carcinoma</oboInOwl:hasExactSynonym>
        <oboInOwl:hasExactSynonym rdf:datatype="&xsd;string">conventional renal cell carcinoma</oboInOwl:hasExactSynonym>
        <oboInOwl:hasOBONamespace rdf:datatype="&xsd;string">disease_ontology</oboInOwl:hasOBONamespace>
        <obo:IAO_0000412 rdf:resource="&obo;doid.owl"/>
    </owl:Class>
    


    <!-- http://purl.obolibrary.org/obo/DOID_4486 -->

    <owl:Class rdf:about="&obo;DOID_4486">
        <rdfs:label rdf:datatype="&xsd;string">malignant biphasic mesothelioma</rdfs:label>
        <rdfs:subClassOf rdf:resource="&obo;DOID_1790"/>
        <oboInOwl:id rdf:datatype="&xsd;string">DOID:4486</oboInOwl:id>
        <oboInOwl:hasExactSynonym rdf:datatype="&xsd;string">Mesothelioma, biphasic, malignant (morphologic abnormality)</oboInOwl:hasExactSynonym>
        <oboInOwl:hasDbXref rdf:datatype="&xsd;string">NCI:C4282</oboInOwl:hasDbXref>
        <oboInOwl:hasDbXref rdf:datatype="&xsd;string">SNOMEDCT_2010_1_31:30383009</oboInOwl:hasDbXref>
        <oboInOwl:hasDbXref rdf:datatype="&xsd;string">UMLS_CUI:C0334515</oboInOwl:hasDbXref>
        <oboInOwl:hasOBONamespace rdf:datatype="&xsd;string">disease_ontology</oboInOwl:hasOBONamespace>
        <oboInOwl:hasExactSynonym rdf:datatype="&xsd;string">mixed Mesothelioma</oboInOwl:hasExactSynonym>
        <obo:IAO_0000412 rdf:resource="&obo;doid.owl"/>
    </owl:Class>
    


    <!-- http://purl.obolibrary.org/obo/DOID_4515 -->

    <owl:Class rdf:about="&obo;DOID_4515">
        <rdfs:label rdf:datatype="&xsd;string">thyroid sarcoma</rdfs:label>
        <rdfs:subClassOf rdf:resource="&obo;DOID_1781"/>
        <obo:IAO_0000115 rdf:datatype="&xsd;string">A sarcoma and malignant neoplasm of thyroid that is located_in the supporting cells of the thyroid.</obo:IAO_0000115>
        <oboInOwl:id rdf:datatype="&xsd;string">DOID:4515</oboInOwl:id>
        <oboInOwl:hasDbXref rdf:datatype="&xsd;string">NCI:C6041</oboInOwl:hasDbXref>
        <oboInOwl:hasDbXref rdf:datatype="&xsd;string">UMLS_CUI:C1336756</oboInOwl:hasDbXref>
        <oboInOwl:hasOBONamespace rdf:datatype="&xsd;string">disease_ontology</oboInOwl:hasOBONamespace>
        <oboInOwl:hasExactSynonym rdf:datatype="&xsd;string">sarcoma of the Thyroid gland</oboInOwl:hasExactSynonym>
        <obo:IAO_0000412 rdf:resource="&obo;doid.owl"/>
    </owl:Class>
    


    <!-- http://purl.obolibrary.org/obo/DOID_4552 -->

    <owl:Class rdf:about="&obo;DOID_4552">
        <rdfs:label rdf:datatype="&xsd;string">large cell carcinoma</rdfs:label>
        <rdfs:subClassOf rdf:resource="&obo;DOID_305"/>
        <obo:IAO_0000115 rdf:datatype="&xsd;string">A carcinoma that is composed of large, monotonous rounded or overtly polygonal-shaped cells with abundant cytoplasm.</obo:IAO_0000115>
        <oboInOwl:id rdf:datatype="&xsd;string">DOID:4552</oboInOwl:id>
        <oboInOwl:hasDbXref rdf:datatype="&xsd;string">MSH:D018287</oboInOwl:hasDbXref>
        <oboInOwl:hasDbXref rdf:datatype="&xsd;string">NCI:C3780</oboInOwl:hasDbXref>
        <oboInOwl:hasDbXref rdf:datatype="&xsd;string">SNOMEDCT_2010_1_31:189551005</oboInOwl:hasDbXref>
        <oboInOwl:hasDbXref rdf:datatype="&xsd;string">SNOMEDCT_2010_1_31:22687000</oboInOwl:hasDbXref>
        <oboInOwl:hasDbXref rdf:datatype="&xsd;string">UMLS_CUI:C0206704</oboInOwl:hasDbXref>
        <oboInOwl:hasOBONamespace rdf:datatype="&xsd;string">disease_ontology</oboInOwl:hasOBONamespace>
        <oboInOwl:hasExactSynonym rdf:datatype="&xsd;string">large cell carcinoma</oboInOwl:hasExactSynonym>
        <oboInOwl:hasExactSynonym rdf:datatype="&xsd;string">large cell carcinoma (morphologic abnormality)</oboInOwl:hasExactSynonym>
        <oboInOwl:hasExactSynonym rdf:datatype="&xsd;string">large cell carcinoma NOS (morphologic abnormality)</oboInOwl:hasExactSynonym>
        <obo:IAO_0000412 rdf:resource="&obo;doid.owl"/>
    </owl:Class>
    


    <!-- http://purl.obolibrary.org/obo/DOID_4556 -->

    <owl:Class rdf:about="&obo;DOID_4556">
        <rdfs:label rdf:datatype="&xsd;string">lung large cell carcinoma</rdfs:label>
        <rdfs:subClassOf rdf:resource="&obo;DOID_3908"/>
        <oboInOwl:id rdf:datatype="&xsd;string">DOID:4556</oboInOwl:id>
        <oboInOwl:hasDbXref rdf:datatype="&xsd;string">NCI:C4450</oboInOwl:hasDbXref>
        <oboInOwl:hasDbXref rdf:datatype="&xsd;string">SNOMEDCT_2010_1_31:254629004</oboInOwl:hasDbXref>
        <oboInOwl:hasDbXref rdf:datatype="&xsd;string">UMLS_CUI:C0345958</oboInOwl:hasDbXref>
        <oboInOwl:hasOBONamespace rdf:datatype="&xsd;string">disease_ontology</oboInOwl:hasOBONamespace>
        <oboInOwl:hasExactSynonym rdf:datatype="&xsd;string">large cell carcinoma of lung (disorder)</oboInOwl:hasExactSynonym>
        <oboInOwl:hasExactSynonym rdf:datatype="&xsd;string">large cell lung carcinoma</oboInOwl:hasExactSynonym>
        <obo:IAO_0000412 rdf:resource="&obo;doid.owl"/>
    </owl:Class>
    


    <!-- http://purl.obolibrary.org/obo/DOID_4606 -->

    <owl:Class rdf:about="&obo;DOID_4606">
        <rdfs:label rdf:datatype="&xsd;string">bile duct cancer</rdfs:label>
        <rdfs:subClassOf rdf:resource="&obo;DOID_4607"/>
        <obo:IAO_0000115 rdf:datatype="&xsd;string">A biliary tract cancer that is located_in the bile duct.</obo:IAO_0000115>
        <oboInOwl:hasExactSynonym rdf:datatype="&xsd;string">Ca extrahepatic bile ducts</oboInOwl:hasExactSynonym>
        <oboInOwl:hasAlternativeId rdf:datatype="&xsd;string">DOID:10019</oboInOwl:hasAlternativeId>
        <oboInOwl:id rdf:datatype="&xsd;string">DOID:4606</oboInOwl:id>
        <oboInOwl:hasDbXref rdf:datatype="&xsd;string">MSH:D001650</oboInOwl:hasDbXref>
        <oboInOwl:hasDbXref rdf:datatype="&xsd;string">NCI:C2898</oboInOwl:hasDbXref>
        <oboInOwl:hasDbXref rdf:datatype="&xsd;string">SNOMEDCT_2010_1_31:154473009</oboInOwl:hasDbXref>
        <oboInOwl:hasDbXref rdf:datatype="&xsd;string">SNOMEDCT_2010_1_31:187787007</oboInOwl:hasDbXref>
        <oboInOwl:hasDbXref rdf:datatype="&xsd;string">SNOMEDCT_2010_1_31:363416002</oboInOwl:hasDbXref>
        <oboInOwl:hasDbXref rdf:datatype="&xsd;string">SNOMEDCT_2010_1_31:93790004</oboInOwl:hasDbXref>
        <oboInOwl:hasDbXref rdf:datatype="&xsd;string">UMLS_CUI:C0005396</oboInOwl:hasDbXref>
        <oboInOwl:hasDbXref rdf:datatype="&xsd;string">UMLS_CUI:C0153453</oboInOwl:hasDbXref>
        <oboInOwl:hasExactSynonym rdf:datatype="&xsd;string">bile duct tumor</oboInOwl:hasExactSynonym>
        <oboInOwl:hasOBONamespace rdf:datatype="&xsd;string">disease_ontology</oboInOwl:hasOBONamespace>
        <oboInOwl:hasExactSynonym rdf:datatype="&xsd;string">malignant neoplasm of the extrahepatic bile duct</oboInOwl:hasExactSynonym>
        <obo:IAO_0000412 rdf:resource="&obo;doid.owl"/>
    </owl:Class>
    


    <!-- http://purl.obolibrary.org/obo/DOID_4607 -->

    <owl:Class rdf:about="&obo;DOID_4607">
        <rdfs:label rdf:datatype="&xsd;string">biliary tract cancer</rdfs:label>
        <rdfs:subClassOf rdf:resource="&obo;DOID_3119"/>
        <obo:IAO_0000115 rdf:datatype="&xsd;string">A gastrointestinal system cancer that results_in malignant growth located_in the gallbladder or located_in the bile duct.</obo:IAO_0000115>
        <oboInOwl:id rdf:datatype="&xsd;string">DOID:4607</oboInOwl:id>
        <oboInOwl:hasAlternativeId rdf:datatype="&xsd;string">DOID:8092</oboInOwl:hasAlternativeId>
        <oboInOwl:hasDbXref rdf:datatype="&xsd;string">MSH:D001661</oboInOwl:hasDbXref>
        <oboInOwl:hasDbXref rdf:datatype="&xsd;string">NCI:C2898</oboInOwl:hasDbXref>
        <oboInOwl:hasDbXref rdf:datatype="&xsd;string">SNOMEDCT_2010_1_31:126853008</oboInOwl:hasDbXref>
        <oboInOwl:hasDbXref rdf:datatype="&xsd;string">SNOMEDCT_2010_1_31:363415003</oboInOwl:hasDbXref>
        <oboInOwl:hasDbXref rdf:datatype="&xsd;string">SNOMEDCT_2010_1_31:93688006</oboInOwl:hasDbXref>
        <oboInOwl:hasDbXref rdf:datatype="&xsd;string">UMLS_CUI:C0005426</oboInOwl:hasDbXref>
        <oboInOwl:hasDbXref rdf:datatype="&xsd;string">UMLS_CUI:C0750952</oboInOwl:hasDbXref>
        <oboInOwl:hasOBONamespace rdf:datatype="&xsd;string">disease_ontology</oboInOwl:hasOBONamespace>
        <oboInOwl:hasExactSynonym rdf:datatype="&xsd;string">malignant tumour of biliary tract</oboInOwl:hasExactSynonym>
        <obo:IAO_0000412 rdf:resource="&obo;doid.owl"/>
    </owl:Class>
    


    <!-- http://purl.obolibrary.org/obo/DOID_4680 -->

    <owl:Class rdf:about="&obo;DOID_4680">
        <rdfs:label rdf:datatype="&xsd;string">breast metaplastic carcinoma</rdfs:label>
        <rdfs:subClassOf rdf:resource="&obo;DOID_3459"/>
        <oboInOwl:id rdf:datatype="&xsd;string">DOID:4680</oboInOwl:id>
        <oboInOwl:hasExactSynonym rdf:datatype="&xsd;string">Metaplastic carcinoma of the breast</oboInOwl:hasExactSynonym>
        <oboInOwl:hasDbXref rdf:datatype="&xsd;string">NCI:C5164</oboInOwl:hasDbXref>
        <oboInOwl:hasDbXref rdf:datatype="&xsd;string">UMLS_CUI:C1334708</oboInOwl:hasDbXref>
        <oboInOwl:hasOBONamespace rdf:datatype="&xsd;string">disease_ontology</oboInOwl:hasOBONamespace>
        <oboInOwl:hasRelatedSynonym rdf:datatype="&xsd;string">metaplastic carcinoma of breast</oboInOwl:hasRelatedSynonym>
        <obo:IAO_0000412 rdf:resource="&obo;doid.owl"/>
    </owl:Class>
    


    <!-- http://purl.obolibrary.org/obo/DOID_4829 -->

    <owl:Class rdf:about="&obo;DOID_4829">
        <rdfs:label rdf:datatype="&xsd;string">adenosquamous cell lung carcinoma</rdfs:label>
        <rdfs:subClassOf rdf:resource="&obo;DOID_3908"/>
        <oboInOwl:hasExactSynonym rdf:datatype="&xsd;string">Adenosquamous lung carcinoma</oboInOwl:hasExactSynonym>
        <oboInOwl:id rdf:datatype="&xsd;string">DOID:4829</oboInOwl:id>
        <oboInOwl:hasDbXref rdf:datatype="&xsd;string">NCI:C9133</oboInOwl:hasDbXref>
        <oboInOwl:hasDbXref rdf:datatype="&xsd;string">UMLS_CUI:C0279557</oboInOwl:hasDbXref>
        <oboInOwl:hasOBONamespace rdf:datatype="&xsd;string">disease_ontology</oboInOwl:hasOBONamespace>
        <obo:IAO_0000412 rdf:resource="&obo;doid.owl"/>
    </owl:Class>
    


    <!-- http://purl.obolibrary.org/obo/DOID_4897 -->

    <owl:Class rdf:about="&obo;DOID_4897">
        <rdfs:label rdf:datatype="&xsd;string">bile duct carcinoma</rdfs:label>
        <rdfs:subClassOf rdf:resource="&obo;DOID_4606"/>
        <obo:IAO_0000115 rdf:datatype="&xsd;string">A carcinoma that starts in the bile duct.</obo:IAO_0000115>
        <oboInOwl:id rdf:datatype="&xsd;string">DOID:4897</oboInOwl:id>
        <oboInOwl:hasDbXref rdf:datatype="&xsd;string">MSH:D001650</oboInOwl:hasDbXref>
        <oboInOwl:hasDbXref rdf:datatype="&xsd;string">NCI:C27814</oboInOwl:hasDbXref>
        <oboInOwl:hasDbXref rdf:datatype="&xsd;string">SNOMEDCT_2010_1_31:70179006</oboInOwl:hasDbXref>
        <oboInOwl:hasDbXref rdf:datatype="&xsd;string">UMLS_CUI:C0740277</oboInOwl:hasDbXref>
        <oboInOwl:hasOBONamespace rdf:datatype="&xsd;string">disease_ontology</oboInOwl:hasOBONamespace>
        <obo:IAO_0000412 rdf:resource="&obo;doid.owl"/>
    </owl:Class>
    


    <!-- http://purl.obolibrary.org/obo/DOID_4905 -->

    <owl:Class rdf:about="&obo;DOID_4905">
        <rdfs:label rdf:datatype="&xsd;string">pancreatic carcinoma</rdfs:label>
        <rdfs:subClassOf rdf:resource="&obo;DOID_1793"/>
        <obo:IAO_0000115 rdf:datatype="&xsd;string">A pancreas cancer that is located_in cells found in the tissues of the pancreas.</obo:IAO_0000115>
        <oboInOwl:id rdf:datatype="&xsd;string">DOID:4905</oboInOwl:id>
        <oboInOwl:hasExactSynonym rdf:datatype="&xsd;string">Exocrine pancreas carcinoma</oboInOwl:hasExactSynonym>
        <oboInOwl:hasDbXref rdf:datatype="&xsd;string">NCI:C3850</oboInOwl:hasDbXref>
        <rdfs:comment rdf:datatype="&xsd;string">OMIM mapping confirmed by DO. [SN].</rdfs:comment>
        <oboInOwl:hasDbXref rdf:datatype="&xsd;string">OMIM:260350</oboInOwl:hasDbXref>
        <oboInOwl:hasDbXref rdf:datatype="&xsd;string">SNOMEDCT_2010_1_31:154475002</oboInOwl:hasDbXref>
        <oboInOwl:hasDbXref rdf:datatype="&xsd;string">SNOMEDCT_2010_1_31:255089009</oboInOwl:hasDbXref>
        <oboInOwl:hasDbXref rdf:datatype="&xsd;string">SNOMEDCT_2010_1_31:372142002</oboInOwl:hasDbXref>
        <oboInOwl:hasDbXref rdf:datatype="&xsd;string">SNOMEDCT_2010_1_31:93938001</oboInOwl:hasDbXref>
        <oboInOwl:hasDbXref rdf:datatype="&xsd;string">UMLS_CUI:C0235974</oboInOwl:hasDbXref>
        <oboInOwl:hasExactSynonym rdf:datatype="&xsd;string">carcinoma of pancreas</oboInOwl:hasExactSynonym>
        <oboInOwl:hasExactSynonym rdf:datatype="&xsd;string">carcinoma of pancreas (disorder)</oboInOwl:hasExactSynonym>
        <oboInOwl:hasOBONamespace rdf:datatype="&xsd;string">disease_ontology</oboInOwl:hasOBONamespace>
        <oboInOwl:hasRelatedSynonym rdf:datatype="&xsd;string">exocrine cancer</oboInOwl:hasRelatedSynonym>
        <obo:IAO_0000412 rdf:resource="&obo;doid.owl"/>
    </owl:Class>
    


    <!-- http://purl.obolibrary.org/obo/DOID_4914 -->

    <owl:Class rdf:about="&obo;DOID_4914">
        <rdfs:label rdf:datatype="&xsd;string">esophagus adenocarcinoma</rdfs:label>
        <rdfs:subClassOf rdf:resource="&obo;DOID_1107"/>
        <oboInOwl:id rdf:datatype="&xsd;string">DOID:4914</oboInOwl:id>
        <oboInOwl:hasDbXref rdf:datatype="&xsd;string">NCI:C4025</oboInOwl:hasDbXref>
        <oboInOwl:hasExactSynonym rdf:datatype="&xsd;string">Oesophageal adenocarcinoma NOS</oboInOwl:hasExactSynonym>
        <oboInOwl:hasDbXref rdf:datatype="&xsd;string">SNOMEDCT_2010_1_31:276803003</oboInOwl:hasDbXref>
        <oboInOwl:hasDbXref rdf:datatype="&xsd;string">UMLS_CUI:C0279628</oboInOwl:hasDbXref>
        <oboInOwl:hasRelatedSynonym rdf:datatype="&xsd;string">adenocarcinoma of esophagus</oboInOwl:hasRelatedSynonym>
        <oboInOwl:hasExactSynonym rdf:datatype="&xsd;string">adenocarcinoma of esophagus (disorder)</oboInOwl:hasExactSynonym>
        <oboInOwl:hasOBONamespace rdf:datatype="&xsd;string">disease_ontology</oboInOwl:hasOBONamespace>
        <obo:IAO_0000412 rdf:resource="&obo;doid.owl"/>
    </owl:Class>
    


    <!-- http://purl.obolibrary.org/obo/DOID_4919 -->

    <owl:Class rdf:about="&obo;DOID_4919">
        <rdfs:label rdf:datatype="&xsd;string">renal pelvis carcinoma</rdfs:label>
        <rdfs:subClassOf rdf:resource="&obo;DOID_263"/>
        <oboInOwl:hasAlternativeId rdf:datatype="&xsd;string">DOID:12343</oboInOwl:hasAlternativeId>
        <oboInOwl:id rdf:datatype="&xsd;string">DOID:4919</oboInOwl:id>
        <oboInOwl:hasDbXref rdf:datatype="&xsd;string">ICD9CM:189.1</oboInOwl:hasDbXref>
        <oboInOwl:hasDbXref rdf:datatype="&xsd;string">NCI:C7525</oboInOwl:hasDbXref>
        <oboInOwl:hasDbXref rdf:datatype="&xsd;string">SNOMEDCT_2010_1_31:188254006</oboInOwl:hasDbXref>
        <oboInOwl:hasDbXref rdf:datatype="&xsd;string">SNOMEDCT_2010_1_31:363457009</oboInOwl:hasDbXref>
        <oboInOwl:hasDbXref rdf:datatype="&xsd;string">SNOMEDCT_2010_1_31:93985007</oboInOwl:hasDbXref>
        <oboInOwl:hasDbXref rdf:datatype="&xsd;string">UMLS_CUI:C0153618</oboInOwl:hasDbXref>
        <oboInOwl:hasDbXref rdf:datatype="&xsd;string">UMLS_CUI:C1335749</oboInOwl:hasDbXref>
        <oboInOwl:hasExactSynonym rdf:datatype="&xsd;string">carcinoma of kidney Pelvis</oboInOwl:hasExactSynonym>
        <oboInOwl:hasOBONamespace rdf:datatype="&xsd;string">disease_ontology</oboInOwl:hasOBONamespace>
        <oboInOwl:hasExactSynonym rdf:datatype="&xsd;string">malignant neoplasm of renal pelvis</oboInOwl:hasExactSynonym>
        <oboInOwl:hasExactSynonym rdf:datatype="&xsd;string">malignant neoplasm of renal pelvis NOS (disorder)</oboInOwl:hasExactSynonym>
        <oboInOwl:hasExactSynonym rdf:datatype="&xsd;string">malignant renal Pelvis neoplasm</oboInOwl:hasExactSynonym>
        <oboInOwl:hasExactSynonym rdf:datatype="&xsd;string">malignant tumor of renal pelvis (disorder)</oboInOwl:hasExactSynonym>
        <oboInOwl:hasExactSynonym rdf:datatype="&xsd;string">renal pelvis cancer</oboInOwl:hasExactSynonym>
        <obo:IAO_0000412 rdf:resource="&obo;doid.owl"/>
    </owl:Class>
    


    <!-- http://purl.obolibrary.org/obo/DOID_4926 -->

    <owl:Class rdf:about="&obo;DOID_4926">
        <rdfs:label rdf:datatype="&xsd;string">bronchiolo-alveolar adenocarcinoma</rdfs:label>
        <rdfs:subClassOf rdf:resource="&obo;DOID_3910"/>
        <oboInOwl:hasExactSynonym rdf:datatype="&xsd;string">Alveolar adenocarcinoma (morphologic abnormality)</oboInOwl:hasExactSynonym>
        <oboInOwl:hasExactSynonym rdf:datatype="&xsd;string">Bronchioalveolar lung carcinoma</oboInOwl:hasExactSynonym>
        <oboInOwl:hasExactSynonym rdf:datatype="&xsd;string">Bronchiolo-alveolar adenocarcinoma (morphologic abnormality)</oboInOwl:hasExactSynonym>
        <oboInOwl:hasExactSynonym rdf:datatype="&xsd;string">Bronchioloalveolar adenocarcinoma</oboInOwl:hasExactSynonym>
        <oboInOwl:hasExactSynonym rdf:datatype="&xsd;string">Bronchioloalveolar carcinoma (disorder)</oboInOwl:hasExactSynonym>
        <oboInOwl:id rdf:datatype="&xsd;string">DOID:4926</oboInOwl:id>
        <oboInOwl:hasDbXref rdf:datatype="&xsd;string">MSH:D002282</oboInOwl:hasDbXref>
        <oboInOwl:hasDbXref rdf:datatype="&xsd;string">NCI:C2923</oboInOwl:hasDbXref>
        <oboInOwl:hasDbXref rdf:datatype="&xsd;string">SNOMEDCT_2010_1_31:112677002</oboInOwl:hasDbXref>
        <oboInOwl:hasDbXref rdf:datatype="&xsd;string">SNOMEDCT_2010_1_31:307595008</oboInOwl:hasDbXref>
        <oboInOwl:hasDbXref rdf:datatype="&xsd;string">SNOMEDCT_2010_1_31:36310008</oboInOwl:hasDbXref>
        <oboInOwl:hasDbXref rdf:datatype="&xsd;string">SNOMEDCT_2010_1_31:373627005</oboInOwl:hasDbXref>
        <oboInOwl:hasDbXref rdf:datatype="&xsd;string">UMLS_CUI:C0007120</oboInOwl:hasDbXref>
        <oboInOwl:hasOBONamespace rdf:datatype="&xsd;string">disease_ontology</oboInOwl:hasOBONamespace>
        <obo:IAO_0000412 rdf:resource="&obo;doid.owl"/>
    </owl:Class>
    


    <!-- http://purl.obolibrary.org/obo/DOID_4931 -->

    <owl:Class rdf:about="&obo;DOID_4931">
        <rdfs:label rdf:datatype="&xsd;string">nasal cavity carcinoma</rdfs:label>
        <rdfs:subClassOf rdf:resource="&obo;DOID_10811"/>
        <oboInOwl:id rdf:datatype="&xsd;string">DOID:4931</oboInOwl:id>
        <oboInOwl:hasDbXref rdf:datatype="&xsd;string">NCI:C9336</oboInOwl:hasDbXref>
        <oboInOwl:hasDbXref rdf:datatype="&xsd;string">UMLS_CUI:C1377785</oboInOwl:hasDbXref>
        <oboInOwl:hasExactSynonym rdf:datatype="&xsd;string">cancer of nasal cavity</oboInOwl:hasExactSynonym>
        <oboInOwl:hasRelatedSynonym rdf:datatype="&xsd;string">carcinoma of nasal cavity</oboInOwl:hasRelatedSynonym>
        <oboInOwl:hasOBONamespace rdf:datatype="&xsd;string">disease_ontology</oboInOwl:hasOBONamespace>
        <obo:IAO_0000412 rdf:resource="&obo;doid.owl"/>
    </owl:Class>
    


    <!-- http://purl.obolibrary.org/obo/DOID_4939 -->

    <owl:Class rdf:about="&obo;DOID_4939">
        <rdfs:label rdf:datatype="&xsd;string">ureter carcinoma</rdfs:label>
        <rdfs:subClassOf rdf:resource="&obo;DOID_11819"/>
        <obo:IAO_0000115 rdf:datatype="&xsd;string">An ureter cancer that is located_in the ureter.</obo:IAO_0000115>
        <oboInOwl:id rdf:datatype="&xsd;string">DOID:4939</oboInOwl:id>
        <oboInOwl:hasDbXref rdf:datatype="&xsd;string">NCI:C8993</oboInOwl:hasDbXref>
        <oboInOwl:hasDbXref rdf:datatype="&xsd;string">UMLS_CUI:C0600079</oboInOwl:hasDbXref>
        <oboInOwl:hasOBONamespace rdf:datatype="&xsd;string">disease_ontology</oboInOwl:hasOBONamespace>
        <oboInOwl:hasExactSynonym rdf:datatype="&xsd;string">ureteral carcinoma</oboInOwl:hasExactSynonym>
        <obo:IAO_0000412 rdf:resource="&obo;doid.owl"/>
    </owl:Class>
    


    <!-- http://purl.obolibrary.org/obo/DOID_5041 -->

    <owl:Class rdf:about="&obo;DOID_5041">
        <rdfs:label rdf:datatype="&xsd;string">esophageal cancer</rdfs:label>
        <rdfs:subClassOf rdf:resource="&obo;DOID_3119"/>
        <obo:IAO_0000115 rdf:datatype="&xsd;string">A gastrointestinal system cancer that is located_in the esophagus.</obo:IAO_0000115>
        <oboInOwl:hasExactSynonym rdf:datatype="&xsd;string">Ca lower third esophagus (disorder)</oboInOwl:hasExactSynonym>
        <oboInOwl:hasExactSynonym rdf:datatype="&xsd;string">Ca lower third oesophagus</oboInOwl:hasExactSynonym>
        <oboInOwl:hasExactSynonym rdf:datatype="&xsd;string">Ca middle third esophagus (disorder)</oboInOwl:hasExactSynonym>
        <oboInOwl:hasExactSynonym rdf:datatype="&xsd;string">Ca middle third oesophagus</oboInOwl:hasExactSynonym>
        <oboInOwl:hasAlternativeId rdf:datatype="&xsd;string">DOID:10291</oboInOwl:hasAlternativeId>
        <oboInOwl:hasAlternativeId rdf:datatype="&xsd;string">DOID:10292</oboInOwl:hasAlternativeId>
        <oboInOwl:hasAlternativeId rdf:datatype="&xsd;string">DOID:10448</oboInOwl:hasAlternativeId>
        <oboInOwl:hasAlternativeId rdf:datatype="&xsd;string">DOID:1102</oboInOwl:hasAlternativeId>
        <oboInOwl:hasAlternativeId rdf:datatype="&xsd;string">DOID:1104</oboInOwl:hasAlternativeId>
        <oboInOwl:id rdf:datatype="&xsd;string">DOID:5041</oboInOwl:id>
        <oboInOwl:hasDbXref rdf:datatype="&xsd;string">MSH:D004938</oboInOwl:hasDbXref>
        <oboInOwl:hasDbXref rdf:datatype="&xsd;string">NCI:C3028</oboInOwl:hasDbXref>
        <oboInOwl:hasDbXref rdf:datatype="&xsd;string">SNOMEDCT_2010_1_31:126817006</oboInOwl:hasDbXref>
        <oboInOwl:hasDbXref rdf:datatype="&xsd;string">SNOMEDCT_2010_1_31:154443000</oboInOwl:hasDbXref>
        <oboInOwl:hasDbXref rdf:datatype="&xsd;string">SNOMEDCT_2010_1_31:154444006</oboInOwl:hasDbXref>
        <oboInOwl:hasDbXref rdf:datatype="&xsd;string">SNOMEDCT_2010_1_31:187724003</oboInOwl:hasDbXref>
        <oboInOwl:hasDbXref rdf:datatype="&xsd;string">SNOMEDCT_2010_1_31:187725002</oboInOwl:hasDbXref>
        <oboInOwl:hasDbXref rdf:datatype="&xsd;string">SNOMEDCT_2010_1_31:187726001</oboInOwl:hasDbXref>
        <oboInOwl:hasDbXref rdf:datatype="&xsd;string">SNOMEDCT_2010_1_31:187727005</oboInOwl:hasDbXref>
        <oboInOwl:hasDbXref rdf:datatype="&xsd;string">SNOMEDCT_2010_1_31:187729008</oboInOwl:hasDbXref>
        <oboInOwl:hasDbXref rdf:datatype="&xsd;string">SNOMEDCT_2010_1_31:269523008</oboInOwl:hasDbXref>
        <oboInOwl:hasDbXref rdf:datatype="&xsd;string">SNOMEDCT_2010_1_31:269524002</oboInOwl:hasDbXref>
        <oboInOwl:hasDbXref rdf:datatype="&xsd;string">SNOMEDCT_2010_1_31:93656003</oboInOwl:hasDbXref>
        <oboInOwl:hasDbXref rdf:datatype="&xsd;string">SNOMEDCT_2010_1_31:93877002</oboInOwl:hasDbXref>
        <oboInOwl:hasDbXref rdf:datatype="&xsd;string">SNOMEDCT_2010_1_31:93895004</oboInOwl:hasDbXref>
        <oboInOwl:hasDbXref rdf:datatype="&xsd;string">SNOMEDCT_2010_1_31:94119000</oboInOwl:hasDbXref>
        <oboInOwl:hasDbXref rdf:datatype="&xsd;string">UMLS_CUI:C0014859</oboInOwl:hasDbXref>
        <oboInOwl:hasDbXref rdf:datatype="&xsd;string">UMLS_CUI:C0153413</oboInOwl:hasDbXref>
        <oboInOwl:hasDbXref rdf:datatype="&xsd;string">UMLS_CUI:C0153414</oboInOwl:hasDbXref>
        <oboInOwl:hasDbXref rdf:datatype="&xsd;string">UMLS_CUI:C0153415</oboInOwl:hasDbXref>
        <oboInOwl:hasDbXref rdf:datatype="&xsd;string">UMLS_CUI:C0153416</oboInOwl:hasDbXref>
        <oboInOwl:hasDbXref rdf:datatype="&xsd;string">UMLS_CUI:C0496775</oboInOwl:hasDbXref>
        <oboInOwl:hasOBONamespace rdf:datatype="&xsd;string">disease_ontology</oboInOwl:hasOBONamespace>
        <oboInOwl:hasExactSynonym rdf:datatype="&xsd;string">esophagus cancer</oboInOwl:hasExactSynonym>
        <oboInOwl:hasExactSynonym rdf:datatype="&xsd;string">malignant neoplasm of abdominal esophagus</oboInOwl:hasExactSynonym>
        <oboInOwl:hasExactSynonym rdf:datatype="&xsd;string">malignant neoplasm of abdominal oesophagus</oboInOwl:hasExactSynonym>
        <oboInOwl:hasExactSynonym rdf:datatype="&xsd;string">malignant neoplasm of distal third of esophagus</oboInOwl:hasExactSynonym>
        <oboInOwl:hasExactSynonym rdf:datatype="&xsd;string">malignant neoplasm of lower third of esophagus</oboInOwl:hasExactSynonym>
        <oboInOwl:hasExactSynonym rdf:datatype="&xsd;string">malignant neoplasm of lower third of oesophagus</oboInOwl:hasExactSynonym>
        <oboInOwl:hasExactSynonym rdf:datatype="&xsd;string">malignant neoplasm of middle third of esophagus</oboInOwl:hasExactSynonym>
        <oboInOwl:hasExactSynonym rdf:datatype="&xsd;string">malignant neoplasm of middle third of oesophagus</oboInOwl:hasExactSynonym>
        <oboInOwl:hasExactSynonym rdf:datatype="&xsd;string">malignant neoplasm of proximal third of esophagus</oboInOwl:hasExactSynonym>
        <oboInOwl:hasExactSynonym rdf:datatype="&xsd;string">malignant neoplasm of upper third esophagus</oboInOwl:hasExactSynonym>
        <oboInOwl:hasExactSynonym rdf:datatype="&xsd;string">malignant neoplasm of upper third of esophagus</oboInOwl:hasExactSynonym>
        <oboInOwl:hasExactSynonym rdf:datatype="&xsd;string">malignant tumor of Distal Third of esophagus</oboInOwl:hasExactSynonym>
        <oboInOwl:hasExactSynonym rdf:datatype="&xsd;string">malignant tumor of Proximal Third of esophagus</oboInOwl:hasExactSynonym>
        <oboInOwl:hasExactSynonym rdf:datatype="&xsd;string">malignant tumor of abdominal esophagus</oboInOwl:hasExactSynonym>
        <oboInOwl:hasExactSynonym rdf:datatype="&xsd;string">malignant tumor of lower third of esophagus (disorder)</oboInOwl:hasExactSynonym>
        <oboInOwl:hasExactSynonym rdf:datatype="&xsd;string">malignant tumor of middle third of esophagus (disorder)</oboInOwl:hasExactSynonym>
        <oboInOwl:hasExactSynonym rdf:datatype="&xsd;string">malignant tumor of the middle Third of the esophagus</oboInOwl:hasExactSynonym>
        <oboInOwl:hasExactSynonym rdf:datatype="&xsd;string">malignant tumor of upper third of esophagus (disorder)</oboInOwl:hasExactSynonym>
        <obo:IAO_0000412 rdf:resource="&obo;doid.owl"/>
    </owl:Class>
    


    <!-- http://purl.obolibrary.org/obo/DOID_5076 -->

    <owl:Class rdf:about="&obo;DOID_5076">
        <rdfs:label rdf:datatype="&xsd;string">mixed glioma</rdfs:label>
        <rdfs:subClassOf rdf:resource="&obo;DOID_3070"/>
        <oboInOwl:id rdf:datatype="&xsd;string">DOID:5076</oboInOwl:id>
        <oboInOwl:hasDbXref rdf:datatype="&xsd;string">MSH:D005910</oboInOwl:hasDbXref>
        <oboInOwl:hasDbXref rdf:datatype="&xsd;string">NCI:C3903</oboInOwl:hasDbXref>
        <oboInOwl:hasDbXref rdf:datatype="&xsd;string">SNOMEDCT_2010_1_31:22217002</oboInOwl:hasDbXref>
        <oboInOwl:hasDbXref rdf:datatype="&xsd;string">SNOMEDCT_2010_1_31:443937008</oboInOwl:hasDbXref>
        <oboInOwl:hasDbXref rdf:datatype="&xsd;string">UMLS_CUI:C0259783</oboInOwl:hasDbXref>
        <oboInOwl:hasOBONamespace rdf:datatype="&xsd;string">disease_ontology</oboInOwl:hasOBONamespace>
        <oboInOwl:hasExactSynonym rdf:datatype="&xsd;string">mixed Neuroglial tumor</oboInOwl:hasExactSynonym>
        <oboInOwl:hasExactSynonym rdf:datatype="&xsd;string">mixed glioma (morphologic abnormality)</oboInOwl:hasExactSynonym>
        <oboInOwl:hasExactSynonym rdf:datatype="&xsd;string">mixed gliomas</oboInOwl:hasExactSynonym>
        <obo:IAO_0000412 rdf:resource="&obo;doid.owl"/>
    </owl:Class>
    


    <!-- http://purl.obolibrary.org/obo/DOID_5093 -->

    <owl:Class rdf:about="&obo;DOID_5093">
        <rdfs:label rdf:datatype="&xsd;string">thoracic cancer</rdfs:label>
        <rdfs:subClassOf rdf:resource="&obo;DOID_0050686"/>
        <obo:IAO_0000115 rdf:datatype="&xsd;string">An organ system cancer located_in the thoracic cavity that develops in the different types of cells within the lungs, as well as less common cancers of the esophagus, the trachea, or the chest wall.</obo:IAO_0000115>
        <oboInOwl:hasAlternativeId rdf:datatype="&xsd;string">DOID:3937</oboInOwl:hasAlternativeId>
        <oboInOwl:id rdf:datatype="&xsd;string">DOID:5093</oboInOwl:id>
        <oboInOwl:hasDbXref rdf:datatype="&xsd;string">MSH:D013899</oboInOwl:hasDbXref>
        <oboInOwl:hasDbXref rdf:datatype="&xsd;string">NCI:C3406</oboInOwl:hasDbXref>
        <oboInOwl:hasDbXref rdf:datatype="&xsd;string">SNOMEDCT_2010_1_31:188361007</oboInOwl:hasDbXref>
        <oboInOwl:hasDbXref rdf:datatype="&xsd;string">SNOMEDCT_2010_1_31:188365003</oboInOwl:hasDbXref>
        <oboInOwl:hasDbXref rdf:datatype="&xsd;string">SNOMEDCT_2010_1_31:255058005</oboInOwl:hasDbXref>
        <oboInOwl:hasExactSynonym rdf:datatype="&xsd;string">Thoracic tumor</oboInOwl:hasExactSynonym>
        <oboInOwl:hasDbXref rdf:datatype="&xsd;string">UMLS_CUI:C0039981</oboInOwl:hasDbXref>
        <oboInOwl:hasDbXref rdf:datatype="&xsd;string">UMLS_CUI:C0153661</oboInOwl:hasDbXref>
        <oboInOwl:hasOBONamespace rdf:datatype="&xsd;string">disease_ontology</oboInOwl:hasOBONamespace>
        <oboInOwl:hasExactSynonym rdf:datatype="&xsd;string">thorax cancer</oboInOwl:hasExactSynonym>
        <oboInOwl:hasExactSynonym rdf:datatype="&xsd;string">thorax neoplasm</oboInOwl:hasExactSynonym>
        <oboInOwl:hasExactSynonym rdf:datatype="&xsd;string">tumor of thorax (disorder)</oboInOwl:hasExactSynonym>
        <obo:IAO_0000412 rdf:resource="&obo;doid.owl"/>
    </owl:Class>
    


    <!-- http://purl.obolibrary.org/obo/DOID_5165 -->

    <owl:Class rdf:about="&obo;DOID_5165">
        <rdfs:label rdf:datatype="&xsd;string">uterine corpus sarcoma</rdfs:label>
        <rdfs:subClassOf rdf:resource="&obo;DOID_9460"/>
        <obo:IAO_0000115 rdf:datatype="&xsd;string">A sarcoma that is located_in the muscles of the uterus or located_in other tissues that support the uterus.</obo:IAO_0000115>
        <oboInOwl:id rdf:datatype="&xsd;string">DOID:5165</oboInOwl:id>
        <oboInOwl:hasDbXref rdf:datatype="&xsd;string">NCI:C6339</oboInOwl:hasDbXref>
        <oboInOwl:hasDbXref rdf:datatype="&xsd;string">SNOMEDCT_2010_1_31:254877001</oboInOwl:hasDbXref>
        <oboInOwl:hasDbXref rdf:datatype="&xsd;string">UMLS_CUI:C0338113</oboInOwl:hasDbXref>
        <oboInOwl:hasOBONamespace rdf:datatype="&xsd;string">disease_ontology</oboInOwl:hasOBONamespace>
        <oboInOwl:hasExactSynonym rdf:datatype="&xsd;string">sarcoma of Corpus Uteri</oboInOwl:hasExactSynonym>
        <oboInOwl:hasExactSynonym rdf:datatype="&xsd;string">sarcoma of uterus (disorder)</oboInOwl:hasExactSynonym>
        <obo:IAO_0000412 rdf:resource="&obo;doid.owl"/>
    </owl:Class>
    


    <!-- http://purl.obolibrary.org/obo/DOID_5166 -->

    <owl:Class rdf:about="&obo;DOID_5166">
        <rdfs:label rdf:datatype="&xsd;string">endometrial stromal tumor</rdfs:label>
        <rdfs:subClassOf rdf:resource="&obo;DOID_1380"/>
        <oboInOwl:id rdf:datatype="&xsd;string">DOID:5166</oboInOwl:id>
        <oboInOwl:hasDbXref rdf:datatype="&xsd;string">MSH:D036821</oboInOwl:hasDbXref>
        <oboInOwl:hasDbXref rdf:datatype="&xsd;string">NCI:C8384</oboInOwl:hasDbXref>
        <oboInOwl:hasDbXref rdf:datatype="&xsd;string">SNOMEDCT_2010_1_31:68738004</oboInOwl:hasDbXref>
        <oboInOwl:hasDbXref rdf:datatype="&xsd;string">UMLS_CUI:C0334695</oboInOwl:hasDbXref>
        <oboInOwl:hasOBONamespace rdf:datatype="&xsd;string">disease_ontology</oboInOwl:hasOBONamespace>
        <oboInOwl:hasExactSynonym rdf:datatype="&xsd;string">endometrial Stromal neoplasm</oboInOwl:hasExactSynonym>
        <oboInOwl:hasExactSynonym rdf:datatype="&xsd;string">endometrial stromal tumor (morphologic abnormality)</oboInOwl:hasExactSynonym>
        <obo:IAO_0000412 rdf:resource="&obo;doid.owl"/>
    </owl:Class>
    


    <!-- http://purl.obolibrary.org/obo/DOID_5176 -->

    <owl:Class rdf:about="&obo;DOID_5176">
        <rdfs:label rdf:datatype="&xsd;string">renal Wilms&apos; tumor</rdfs:label>
        <rdfs:subClassOf rdf:resource="&obo;DOID_2154"/>
        <oboInOwl:id rdf:datatype="&xsd;string">DOID:5176</oboInOwl:id>
        <oboInOwl:hasDbXref rdf:datatype="&xsd;string">NCI:C6951</oboInOwl:hasDbXref>
        <oboInOwl:hasExactSynonym rdf:datatype="&xsd;string">Nonanaplastic renal Wilm&apos;s tumor</oboInOwl:hasExactSynonym>
        <oboInOwl:hasDbXref rdf:datatype="&xsd;string">UMLS_CUI:C1335062</oboInOwl:hasDbXref>
        <oboInOwl:hasOBONamespace rdf:datatype="&xsd;string">disease_ontology</oboInOwl:hasOBONamespace>
        <oboInOwl:hasRelatedSynonym rdf:datatype="&xsd;string">nonanaplastic renal wilms tumor</oboInOwl:hasRelatedSynonym>
        <obo:IAO_0000412 rdf:resource="&obo;doid.owl"/>
    </owl:Class>
    


    <!-- http://purl.obolibrary.org/obo/DOID_5263 -->

    <owl:Class rdf:about="&obo;DOID_5263">
        <rdfs:label rdf:datatype="&xsd;string">ovary leiomyosarcoma</rdfs:label>
        <rdfs:subClassOf rdf:resource="&obo;DOID_2146"/>
        <oboInOwl:id rdf:datatype="&xsd;string">DOID:5263</oboInOwl:id>
        <oboInOwl:hasDbXref rdf:datatype="&xsd;string">NCI:C5234</oboInOwl:hasDbXref>
        <oboInOwl:hasDbXref rdf:datatype="&xsd;string">UMLS_CUI:C1335163</oboInOwl:hasDbXref>
        <oboInOwl:hasOBONamespace rdf:datatype="&xsd;string">disease_ontology</oboInOwl:hasOBONamespace>
        <oboInOwl:hasExactSynonym rdf:datatype="&xsd;string">leiomyosarcoma of Ovary</oboInOwl:hasExactSynonym>
        <obo:IAO_0000412 rdf:resource="&obo;doid.owl"/>
    </owl:Class>
    


    <!-- http://purl.obolibrary.org/obo/DOID_5303 -->

    <owl:Class rdf:about="&obo;DOID_5303">
        <rdfs:label rdf:datatype="&xsd;string">cervical clear cell adenocarcinoma</rdfs:label>
        <rdfs:subClassOf rdf:resource="&obo;DOID_3702"/>
        <oboInOwl:hasExactSynonym rdf:datatype="&xsd;string">Clear cell carcinoma of the Cervix Uteri</oboInOwl:hasExactSynonym>
        <oboInOwl:id rdf:datatype="&xsd;string">DOID:5303</oboInOwl:id>
        <oboInOwl:hasDbXref rdf:datatype="&xsd;string">NCI:C6344</oboInOwl:hasDbXref>
        <oboInOwl:hasDbXref rdf:datatype="&xsd;string">UMLS_CUI:C1332912</oboInOwl:hasDbXref>
        <oboInOwl:hasOBONamespace rdf:datatype="&xsd;string">disease_ontology</oboInOwl:hasOBONamespace>
        <obo:IAO_0000412 rdf:resource="&obo;doid.owl"/>
    </owl:Class>
    


    <!-- http://purl.obolibrary.org/obo/DOID_5304 -->

    <owl:Class rdf:about="&obo;DOID_5304">
        <rdfs:label rdf:datatype="&xsd;string">ovarian clear cell adenocarcinoma</rdfs:label>
        <rdfs:subClassOf rdf:resource="&obo;DOID_3713"/>
        <oboInOwl:id rdf:datatype="&xsd;string">DOID:5304</oboInOwl:id>
        <oboInOwl:hasDbXref rdf:datatype="&xsd;string">NCI:C40078</oboInOwl:hasDbXref>
        <oboInOwl:hasDbXref rdf:datatype="&xsd;string">UMLS_CUI:C1518693</oboInOwl:hasDbXref>
        <oboInOwl:hasOBONamespace rdf:datatype="&xsd;string">disease_ontology</oboInOwl:hasOBONamespace>
        <obo:IAO_0000412 rdf:resource="&obo;doid.owl"/>
    </owl:Class>
    


    <!-- http://purl.obolibrary.org/obo/DOID_5409 -->

    <owl:Class rdf:about="&obo;DOID_5409">
        <rdfs:label rdf:datatype="&xsd;string">lung small cell carcinoma</rdfs:label>
        <rdfs:subClassOf rdf:resource="&obo;DOID_3905"/>
        <oboInOwl:id rdf:datatype="&xsd;string">DOID:5409</oboInOwl:id>
        <oboInOwl:hasDbXref rdf:datatype="&xsd;string">MSH:D055752</oboInOwl:hasDbXref>
        <oboInOwl:hasDbXref rdf:datatype="&xsd;string">NCI:C4917</oboInOwl:hasDbXref>
        <rdfs:comment rdf:datatype="&xsd;string">OMIM mapping confirmed by DO. [SN].</rdfs:comment>
        <oboInOwl:hasDbXref rdf:datatype="&xsd;string">OMIM:182280</oboInOwl:hasDbXref>
        <oboInOwl:hasExactSynonym rdf:datatype="&xsd;string">Oat cell carcinoma of lung (disorder)</oboInOwl:hasExactSynonym>
        <oboInOwl:hasExactSynonym rdf:datatype="&xsd;string">SCLC</oboInOwl:hasExactSynonym>
        <oboInOwl:hasDbXref rdf:datatype="&xsd;string">SNOMEDCT_2010_1_31:254632001</oboInOwl:hasDbXref>
        <oboInOwl:hasDbXref rdf:datatype="&xsd;string">SNOMEDCT_2010_1_31:254633006</oboInOwl:hasDbXref>
        <oboInOwl:hasDbXref rdf:datatype="&xsd;string">UMLS_CUI:C0149925</oboInOwl:hasDbXref>
        <oboInOwl:hasOBONamespace rdf:datatype="&xsd;string">disease_ontology</oboInOwl:hasOBONamespace>
        <oboInOwl:hasRelatedSynonym rdf:datatype="&xsd;string">small cell carcinoma of lung</oboInOwl:hasRelatedSynonym>
        <oboInOwl:hasExactSynonym rdf:datatype="&xsd;string">small cell carcinoma of lung (disorder)</oboInOwl:hasExactSynonym>
        <oboInOwl:hasExactSynonym rdf:datatype="&xsd;string">small cell neuroendocrine carcinoma of lung</oboInOwl:hasExactSynonym>
        <obo:IAO_0000412 rdf:resource="&obo;doid.owl"/>
    </owl:Class>
    


    <!-- http://purl.obolibrary.org/obo/DOID_5411 -->

    <owl:Class rdf:about="&obo;DOID_5411">
        <rdfs:label rdf:datatype="&xsd;string">lung oat cell carcinoma</rdfs:label>
        <rdfs:subClassOf rdf:resource="&obo;DOID_5409"/>
        <oboInOwl:id rdf:datatype="&xsd;string">DOID:5411</oboInOwl:id>
        <oboInOwl:hasDbXref rdf:datatype="&xsd;string">MSH:D018288</oboInOwl:hasDbXref>
        <oboInOwl:hasDbXref rdf:datatype="&xsd;string">NCI:C3915</oboInOwl:hasDbXref>
        <oboInOwl:hasExactSynonym rdf:datatype="&xsd;string">Oat cell carcinoma (morphologic abnormality)</oboInOwl:hasExactSynonym>
        <oboInOwl:hasDbXref rdf:datatype="&xsd;string">SNOMEDCT_2010_1_31:189555001</oboInOwl:hasDbXref>
        <oboInOwl:hasDbXref rdf:datatype="&xsd;string">SNOMEDCT_2010_1_31:74364000</oboInOwl:hasDbXref>
        <oboInOwl:hasDbXref rdf:datatype="&xsd;string">SNOMEDCT_2010_1_31:76817009</oboInOwl:hasDbXref>
        <oboInOwl:hasDbXref rdf:datatype="&xsd;string">UMLS_CUI:C0262584</oboInOwl:hasDbXref>
        <oboInOwl:hasOBONamespace rdf:datatype="&xsd;string">disease_ontology</oboInOwl:hasOBONamespace>
        <oboInOwl:hasExactSynonym rdf:datatype="&xsd;string">oat cell carcinoma</oboInOwl:hasExactSynonym>
        <oboInOwl:hasExactSynonym rdf:datatype="&xsd;string">poorly differentiated Endocrine neoplasm</oboInOwl:hasExactSynonym>
        <oboInOwl:hasExactSynonym rdf:datatype="&xsd;string">small cell neuroendocrine carcinoma</oboInOwl:hasExactSynonym>
        <obo:IAO_0000412 rdf:resource="&obo;doid.owl"/>
    </owl:Class>
    


    <!-- http://purl.obolibrary.org/obo/DOID_5514 -->

    <owl:Class rdf:about="&obo;DOID_5514">
        <rdfs:label rdf:datatype="&xsd;string">breast squamous cell carcinoma</rdfs:label>
        <rdfs:subClassOf rdf:resource="&obo;DOID_4680"/>
        <oboInOwl:id rdf:datatype="&xsd;string">DOID:5514</oboInOwl:id>
        <oboInOwl:hasAlternativeId rdf:datatype="&xsd;string">DOID:7300</oboInOwl:hasAlternativeId>
        <oboInOwl:hasDbXref rdf:datatype="&xsd;string">NCI2009_04D:C5177</oboInOwl:hasDbXref>
        <oboInOwl:hasExactSynonym rdf:datatype="&xsd;string">SCC of breast</oboInOwl:hasExactSynonym>
        <oboInOwl:hasDbXref rdf:datatype="&xsd;string">UMLS_CUI:C1335490</oboInOwl:hasDbXref>
        <oboInOwl:hasDbXref rdf:datatype="&xsd;string">UMLS_CUI:C1336079</oboInOwl:hasDbXref>
        <oboInOwl:hasExactSynonym rdf:datatype="&xsd;string">breast primary squamous cell carcinoma</oboInOwl:hasExactSynonym>
        <oboInOwl:hasOBONamespace rdf:datatype="&xsd;string">disease_ontology</oboInOwl:hasOBONamespace>
        <oboInOwl:hasRelatedSynonym rdf:datatype="&xsd;string">primary squamous cell carcinoma of breast</oboInOwl:hasRelatedSynonym>
        <oboInOwl:hasExactSynonym rdf:datatype="&xsd;string">primary squamous cell carcinoma of the breast</oboInOwl:hasExactSynonym>
        <oboInOwl:hasRelatedSynonym rdf:datatype="&xsd;string">squamous cell carcinoma of breast</oboInOwl:hasRelatedSynonym>
        <obo:IAO_0000412 rdf:resource="&obo;doid.owl"/>
    </owl:Class>
    


    <!-- http://purl.obolibrary.org/obo/DOID_5515 -->

    <owl:Class rdf:about="&obo;DOID_5515">
        <rdfs:label rdf:datatype="&xsd;string">nasal cavity squamous cell carcinoma</rdfs:label>
        <rdfs:subClassOf rdf:resource="&obo;DOID_4931"/>
        <oboInOwl:id rdf:datatype="&xsd;string">DOID:5515</oboInOwl:id>
        <oboInOwl:hasDbXref rdf:datatype="&xsd;string">NCI:C8192</oboInOwl:hasDbXref>
        <oboInOwl:hasDbXref rdf:datatype="&xsd;string">UMLS_CUI:C0280333</oboInOwl:hasDbXref>
        <oboInOwl:hasOBONamespace rdf:datatype="&xsd;string">disease_ontology</oboInOwl:hasOBONamespace>
        <oboInOwl:hasRelatedSynonym rdf:datatype="&xsd;string">squamous cell carcinoma of nasal cavity</oboInOwl:hasRelatedSynonym>
        <oboInOwl:hasExactSynonym rdf:datatype="&xsd;string">squamous cell carcinoma of the nasal cavity</oboInOwl:hasExactSynonym>
        <obo:IAO_0000412 rdf:resource="&obo;doid.owl"/>
    </owl:Class>
    


    <!-- http://purl.obolibrary.org/obo/DOID_5517 -->

    <owl:Class rdf:about="&obo;DOID_5517">
        <rdfs:label rdf:datatype="&xsd;string">stomach carcinoma</rdfs:label>
        <rdfs:subClassOf rdf:resource="&obo;DOID_10534"/>
        <obo:IAO_0000115 rdf:datatype="&xsd;string">A stomach cancer that is located_in the stomach.</obo:IAO_0000115>
        <oboInOwl:id rdf:datatype="&xsd;string">DOID:5517</oboInOwl:id>
        <oboInOwl:hasDbXref rdf:datatype="&xsd;string">NCI:C4911</oboInOwl:hasDbXref>
        <oboInOwl:hasDbXref rdf:datatype="&xsd;string">SNOMEDCT_2010_1_31:154446008</oboInOwl:hasDbXref>
        <oboInOwl:hasDbXref rdf:datatype="&xsd;string">SNOMEDCT_2010_1_31:255080008</oboInOwl:hasDbXref>
        <oboInOwl:hasDbXref rdf:datatype="&xsd;string">SNOMEDCT_2010_1_31:372143007</oboInOwl:hasDbXref>
        <oboInOwl:hasDbXref rdf:datatype="&xsd;string">UMLS_CUI:C0699791</oboInOwl:hasDbXref>
        <oboInOwl:hasExactSynonym rdf:datatype="&xsd;string">cancer of the stomach</oboInOwl:hasExactSynonym>
        <oboInOwl:hasExactSynonym rdf:datatype="&xsd;string">carcinoma of stomach</oboInOwl:hasExactSynonym>
        <oboInOwl:hasExactSynonym rdf:datatype="&xsd;string">carcinoma of stomach (disorder)</oboInOwl:hasExactSynonym>
        <oboInOwl:hasOBONamespace rdf:datatype="&xsd;string">disease_ontology</oboInOwl:hasOBONamespace>
        <obo:IAO_0000412 rdf:resource="&obo;doid.owl"/>
    </owl:Class>
    


    <!-- http://purl.obolibrary.org/obo/DOID_5559 -->

    <owl:Class rdf:about="&obo;DOID_5559">
        <rdfs:label rdf:datatype="&xsd;string">mediastinal cancer</rdfs:label>
        <rdfs:subClassOf rdf:resource="&obo;DOID_5093"/>
        <obo:IAO_0000115 rdf:datatype="&xsd;string">A thoracic cancer that is located_in the mediastinum.</obo:IAO_0000115>
        <oboInOwl:id rdf:datatype="&xsd;string">DOID:5559</oboInOwl:id>
        <oboInOwl:hasAlternativeId rdf:datatype="&xsd;string">DOID:9914</oboInOwl:hasAlternativeId>
        <oboInOwl:hasDbXref rdf:datatype="&xsd;string">MSH:D008479</oboInOwl:hasDbXref>
        <oboInOwl:hasDbXref rdf:datatype="&xsd;string">NCI:C3221</oboInOwl:hasDbXref>
        <oboInOwl:hasDbXref rdf:datatype="&xsd;string">SNOMEDCT_2010_1_31:126725000</oboInOwl:hasDbXref>
        <oboInOwl:hasDbXref rdf:datatype="&xsd;string">SNOMEDCT_2010_1_31:187889002</oboInOwl:hasDbXref>
        <oboInOwl:hasDbXref rdf:datatype="&xsd;string">SNOMEDCT_2010_1_31:190097009</oboInOwl:hasDbXref>
        <oboInOwl:hasDbXref rdf:datatype="&xsd;string">SNOMEDCT_2010_1_31:363494000</oboInOwl:hasDbXref>
        <oboInOwl:hasDbXref rdf:datatype="&xsd;string">SNOMEDCT_2010_1_31:93891008</oboInOwl:hasDbXref>
        <oboInOwl:hasDbXref rdf:datatype="&xsd;string">SNOMEDCT_2010_1_31:94147001</oboInOwl:hasDbXref>
        <oboInOwl:hasExactSynonym rdf:datatype="&xsd;string">Tumour of mediastinum</oboInOwl:hasExactSynonym>
        <oboInOwl:hasDbXref rdf:datatype="&xsd;string">UMLS_CUI:C0025063</oboInOwl:hasDbXref>
        <oboInOwl:hasDbXref rdf:datatype="&xsd;string">UMLS_CUI:C0153504</oboInOwl:hasDbXref>
        <oboInOwl:hasOBONamespace rdf:datatype="&xsd;string">disease_ontology</oboInOwl:hasOBONamespace>
        <oboInOwl:hasExactSynonym rdf:datatype="&xsd;string">mediastinal tumor</oboInOwl:hasExactSynonym>
        <oboInOwl:hasExactSynonym rdf:datatype="&xsd;string">mediastinum cancer</oboInOwl:hasExactSynonym>
        <oboInOwl:hasExactSynonym rdf:datatype="&xsd;string">neoplasm of mediastinum (disorder)</oboInOwl:hasExactSynonym>
        <obo:IAO_0000412 rdf:resource="&obo;doid.owl"/>
    </owl:Class>
    


    <!-- http://purl.obolibrary.org/obo/DOID_5568 -->

    <owl:Class rdf:about="&obo;DOID_5568">
        <rdfs:label rdf:datatype="&xsd;string">mediastinum teratoma</rdfs:label>
        <rdfs:subClassOf rdf:resource="&obo;DOID_5559"/>
        <oboInOwl:id rdf:datatype="&xsd;string">DOID:5568</oboInOwl:id>
        <oboInOwl:hasDbXref rdf:datatype="&xsd;string">NCI:C6438</oboInOwl:hasDbXref>
        <oboInOwl:hasDbXref rdf:datatype="&xsd;string">UMLS_CUI:C1334682</oboInOwl:hasDbXref>
        <oboInOwl:hasOBONamespace rdf:datatype="&xsd;string">disease_ontology</oboInOwl:hasOBONamespace>
        <oboInOwl:hasExactSynonym rdf:datatype="&xsd;string">teratoma of mediastinum</oboInOwl:hasExactSynonym>
        <obo:IAO_0000412 rdf:resource="&obo;doid.owl"/>
    </owl:Class>
    


    <!-- http://purl.obolibrary.org/obo/DOID_5583 -->

    <owl:Class rdf:about="&obo;DOID_5583">
        <rdfs:label rdf:datatype="&xsd;string">lung giant cell carcinoma</rdfs:label>
        <rdfs:subClassOf rdf:resource="&obo;DOID_4556"/>
        <obo:IAO_0000115 rdf:datatype="&xsd;string">A lung carcinoma that is located_in large undifferentiated cells.</obo:IAO_0000115>
        <oboInOwl:id rdf:datatype="&xsd;string">DOID:5583</oboInOwl:id>
        <oboInOwl:hasAlternativeId rdf:datatype="&xsd;string">DOID:5584</oboInOwl:hasAlternativeId>
        <oboInOwl:hasExactSynonym rdf:datatype="&xsd;string">Giant cell carcinoma</oboInOwl:hasExactSynonym>
        <oboInOwl:hasExactSynonym rdf:datatype="&xsd;string">Giant cell carcinoma (morphologic abnormality)</oboInOwl:hasExactSynonym>
        <oboInOwl:hasExactSynonym rdf:datatype="&xsd;string">Giant cell carcinoma of lung (disorder)</oboInOwl:hasExactSynonym>
        <oboInOwl:hasExactSynonym rdf:datatype="&xsd;string">Giant cell lung carcinoma</oboInOwl:hasExactSynonym>
        <oboInOwl:hasDbXref rdf:datatype="&xsd;string">MSH:D018286</oboInOwl:hasDbXref>
        <oboInOwl:hasDbXref rdf:datatype="&xsd;string">NCI:C3779</oboInOwl:hasDbXref>
        <oboInOwl:hasDbXref rdf:datatype="&xsd;string">SNOMEDCT_2010_1_31:254631008</oboInOwl:hasDbXref>
        <oboInOwl:hasDbXref rdf:datatype="&xsd;string">SNOMEDCT_2010_1_31:42596004</oboInOwl:hasDbXref>
        <oboInOwl:hasDbXref rdf:datatype="&xsd;string">UMLS_CUI:C0206703</oboInOwl:hasDbXref>
        <oboInOwl:hasDbXref rdf:datatype="&xsd;string">UMLS_CUI:C0345960</oboInOwl:hasDbXref>
        <oboInOwl:hasOBONamespace rdf:datatype="&xsd;string">disease_ontology</oboInOwl:hasOBONamespace>
        <oboInOwl:hasExactSynonym rdf:datatype="&xsd;string">lung giant cell carcinoma</oboInOwl:hasExactSynonym>
        <obo:IAO_0000412 rdf:resource="&obo;doid.owl"/>
    </owl:Class>
    


    <!-- http://purl.obolibrary.org/obo/DOID_5588 -->

    <owl:Class rdf:about="&obo;DOID_5588">
        <rdfs:label rdf:datatype="&xsd;string">lung papillary adenocarcinoma</rdfs:label>
        <rdfs:subClassOf rdf:resource="&obo;DOID_3910"/>
        <oboInOwl:id rdf:datatype="&xsd;string">DOID:5588</oboInOwl:id>
        <oboInOwl:hasDbXref rdf:datatype="&xsd;string">NCI:C5650</oboInOwl:hasDbXref>
        <oboInOwl:hasExactSynonym rdf:datatype="&xsd;string">Papillary adenocarcinoma of the lung</oboInOwl:hasExactSynonym>
        <oboInOwl:hasDbXref rdf:datatype="&xsd;string">UMLS_CUI:C1335325</oboInOwl:hasDbXref>
        <oboInOwl:hasOBONamespace rdf:datatype="&xsd;string">disease_ontology</oboInOwl:hasOBONamespace>
        <obo:IAO_0000412 rdf:resource="&obo;doid.owl"/>
    </owl:Class>
    


    <!-- http://purl.obolibrary.org/obo/DOID_5605 -->

    <owl:Class rdf:about="&obo;DOID_5605">
        <rdfs:label rdf:datatype="&xsd;string">breast medullary carcinoma</rdfs:label>
        <rdfs:subClassOf rdf:resource="&obo;DOID_3458"/>
        <oboInOwl:id rdf:datatype="&xsd;string">DOID:5605</oboInOwl:id>
        <oboInOwl:hasExactSynonym rdf:datatype="&xsd;string">Medullary breast carcinoma with lymphoid Stroma</oboInOwl:hasExactSynonym>
        <oboInOwl:hasDbXref rdf:datatype="&xsd;string">NCI:C9119</oboInOwl:hasDbXref>
        <oboInOwl:hasDbXref rdf:datatype="&xsd;string">UMLS_CUI:C0860580</oboInOwl:hasDbXref>
        <oboInOwl:hasOBONamespace rdf:datatype="&xsd;string">disease_ontology</oboInOwl:hasOBONamespace>
        <oboInOwl:hasRelatedSynonym rdf:datatype="&xsd;string">medullary carcinoma of breast</oboInOwl:hasRelatedSynonym>
        <obo:IAO_0000412 rdf:resource="&obo;doid.owl"/>
    </owl:Class>
    


    <!-- http://purl.obolibrary.org/obo/DOID_5635 -->

    <owl:Class rdf:about="&obo;DOID_5635">
        <rdfs:label rdf:datatype="&xsd;string">gastric adenosquamous carcinoma</rdfs:label>
        <rdfs:subClassOf rdf:resource="&obo;DOID_5517"/>
        <oboInOwl:hasExactSynonym rdf:datatype="&xsd;string">Adenosquamous carcinoma of stomach</oboInOwl:hasExactSynonym>
        <oboInOwl:id rdf:datatype="&xsd;string">DOID:5635</oboInOwl:id>
        <oboInOwl:hasDbXref rdf:datatype="&xsd;string">NCI:C5474</oboInOwl:hasDbXref>
        <oboInOwl:hasDbXref rdf:datatype="&xsd;string">UMLS_CUI:C1333761</oboInOwl:hasDbXref>
        <oboInOwl:hasOBONamespace rdf:datatype="&xsd;string">disease_ontology</oboInOwl:hasOBONamespace>
        <obo:IAO_0000412 rdf:resource="&obo;doid.owl"/>
    </owl:Class>
    


    <!-- http://purl.obolibrary.org/obo/DOID_5672 -->

    <owl:Class rdf:about="&obo;DOID_5672">
        <rdfs:label rdf:datatype="&xsd;string">large intestine cancer</rdfs:label>
        <rdfs:subClassOf rdf:resource="&obo;DOID_10155"/>
        <obo:IAO_0000115 rdf:datatype="&xsd;string">An intestinal cancer that effects the long, tube-like organ that is connected to the small intestine at one end and the anus at the other.</obo:IAO_0000115>
        <oboInOwl:hasAlternativeId rdf:datatype="&xsd;string">DOID:1994</oboInOwl:hasAlternativeId>
        <oboInOwl:hasAlternativeId rdf:datatype="&xsd;string">DOID:1997</oboInOwl:hasAlternativeId>
        <oboInOwl:id rdf:datatype="&xsd;string">DOID:5672</oboInOwl:id>
        <oboInOwl:hasDbXref rdf:datatype="&xsd;string">MSH:D015179</oboInOwl:hasDbXref>
        <oboInOwl:hasDbXref rdf:datatype="&xsd;string">NCI:C2955</oboInOwl:hasDbXref>
        <oboInOwl:hasDbXref rdf:datatype="&xsd;string">SNOMEDCT_2010_1_31:363510005</oboInOwl:hasDbXref>
        <oboInOwl:hasDbXref rdf:datatype="&xsd;string">SNOMEDCT_2010_1_31:408645001</oboInOwl:hasDbXref>
        <oboInOwl:hasDbXref rdf:datatype="&xsd;string">SNOMEDCT_2010_1_31:93854002</oboInOwl:hasDbXref>
        <oboInOwl:hasDbXref rdf:datatype="&xsd;string">UMLS_CUI:C0009402</oboInOwl:hasDbXref>
        <oboInOwl:hasDbXref rdf:datatype="&xsd;string">UMLS_CUI:C0346629</oboInOwl:hasDbXref>
        <oboInOwl:hasDbXref rdf:datatype="&xsd;string">UMLS_CUI:C1319315</oboInOwl:hasDbXref>
        <oboInOwl:hasRelatedSynonym rdf:datatype="&xsd;string">adenocarcinoma of large Intestine</oboInOwl:hasRelatedSynonym>
        <oboInOwl:hasExactSynonym rdf:datatype="&xsd;string">adenocarcinoma of large intestine (disorder)</oboInOwl:hasExactSynonym>
        <oboInOwl:hasExactSynonym rdf:datatype="&xsd;string">adenocarcinoma of the large Bowel</oboInOwl:hasExactSynonym>
        <oboInOwl:hasExactSynonym rdf:datatype="&xsd;string">carcinoma of large Bowel</oboInOwl:hasExactSynonym>
        <oboInOwl:hasRelatedSynonym rdf:datatype="&xsd;string">carcinoma of the large Intestine</oboInOwl:hasRelatedSynonym>
        <oboInOwl:hasOBONamespace rdf:datatype="&xsd;string">disease_ontology</oboInOwl:hasOBONamespace>
        <oboInOwl:hasExactSynonym rdf:datatype="&xsd;string">large Intestine adenocarcinoma</oboInOwl:hasExactSynonym>
        <oboInOwl:hasExactSynonym rdf:datatype="&xsd;string">large intestine carcinoma</oboInOwl:hasExactSynonym>
        <oboInOwl:hasExactSynonym rdf:datatype="&xsd;string">malignant Colorectal tumor</oboInOwl:hasExactSynonym>
        <oboInOwl:hasExactSynonym rdf:datatype="&xsd;string">malignant neoplasm of colon with rectum</oboInOwl:hasExactSynonym>
        <oboInOwl:hasExactSynonym rdf:datatype="&xsd;string">malignant neoplasm of large intestine NOS</oboInOwl:hasExactSynonym>
        <oboInOwl:hasExactSynonym rdf:datatype="&xsd;string">malignant neoplasm of large intestine, NOS</oboInOwl:hasExactSynonym>
        <oboInOwl:hasExactSynonym rdf:datatype="&xsd;string">malignant tumor of large intestine (disorder)</oboInOwl:hasExactSynonym>
        <obo:IAO_0000412 rdf:resource="&obo;doid.owl"/>
    </owl:Class>
    


    <!-- http://purl.obolibrary.org/obo/DOID_5718 -->

    <owl:Class rdf:about="&obo;DOID_5718">
        <rdfs:label rdf:datatype="&xsd;string">adrenal neuroblastoma</rdfs:label>
        <rdfs:subClassOf rdf:resource="&obo;DOID_3953"/>
        <oboInOwl:hasExactSynonym rdf:datatype="&xsd;string">Adrenal neuroblastoma (disorder)</oboInOwl:hasExactSynonym>
        <oboInOwl:id rdf:datatype="&xsd;string">DOID:5718</oboInOwl:id>
        <oboInOwl:hasDbXref rdf:datatype="&xsd;string">NCI:C4827</oboInOwl:hasDbXref>
        <oboInOwl:hasDbXref rdf:datatype="&xsd;string">SNOMEDCT_2010_1_31:281562007</oboInOwl:hasDbXref>
        <oboInOwl:hasDbXref rdf:datatype="&xsd;string">UMLS_CUI:C0559460</oboInOwl:hasDbXref>
        <oboInOwl:hasOBONamespace rdf:datatype="&xsd;string">disease_ontology</oboInOwl:hasOBONamespace>
        <oboInOwl:hasExactSynonym rdf:datatype="&xsd;string">neuroblastoma of Adrenal gland</oboInOwl:hasExactSynonym>
        <obo:IAO_0000412 rdf:resource="&obo;doid.owl"/>
    </owl:Class>
    


    <!-- http://purl.obolibrary.org/obo/DOID_5828 -->

    <owl:Class rdf:about="&obo;DOID_5828">
        <rdfs:label rdf:datatype="&xsd;string">endometrioid ovary carcinoma</rdfs:label>
        <rdfs:subClassOf rdf:resource="&obo;DOID_3713"/>
        <oboInOwl:id rdf:datatype="&xsd;string">DOID:5828</oboInOwl:id>
        <oboInOwl:hasDbXref rdf:datatype="&xsd;string">NCI:C7979</oboInOwl:hasDbXref>
        <oboInOwl:hasExactSynonym rdf:datatype="&xsd;string">Ovarian endometrioid carcinoma</oboInOwl:hasExactSynonym>
        <oboInOwl:hasDbXref rdf:datatype="&xsd;string">SNOMEDCT_2010_1_31:254852002</oboInOwl:hasDbXref>
        <oboInOwl:hasDbXref rdf:datatype="&xsd;string">UMLS_CUI:C0346163</oboInOwl:hasDbXref>
        <oboInOwl:hasOBONamespace rdf:datatype="&xsd;string">disease_ontology</oboInOwl:hasOBONamespace>
        <oboInOwl:hasRelatedSynonym rdf:datatype="&xsd;string">endometrioid carcinoma of ovary</oboInOwl:hasRelatedSynonym>
        <oboInOwl:hasExactSynonym rdf:datatype="&xsd;string">endometrioid carcinoma ovary (disorder)</oboInOwl:hasExactSynonym>
        <obo:IAO_0000412 rdf:resource="&obo;doid.owl"/>
    </owl:Class>
    


    <!-- http://purl.obolibrary.org/obo/DOID_5974 -->

    <owl:Class rdf:about="&obo;DOID_5974">
        <rdfs:label rdf:datatype="&xsd;string">renal pelvis transitional cell carcinoma</rdfs:label>
        <rdfs:subClassOf rdf:resource="&obo;DOID_4919"/>
        <oboInOwl:id rdf:datatype="&xsd;string">DOID:5974</oboInOwl:id>
        <oboInOwl:hasDbXref rdf:datatype="&xsd;string">NCI:C7355</oboInOwl:hasDbXref>
        <oboInOwl:hasDbXref rdf:datatype="&xsd;string">UMLS_CUI:C0238410</oboInOwl:hasDbXref>
        <oboInOwl:hasExactSynonym rdf:datatype="&xsd;string">Urothelial cell carcinoma of renal Pelvis</oboInOwl:hasExactSynonym>
        <oboInOwl:hasOBONamespace rdf:datatype="&xsd;string">disease_ontology</oboInOwl:hasOBONamespace>
        <obo:IAO_0000412 rdf:resource="&obo;doid.owl"/>
    </owl:Class>
    


    <!-- http://purl.obolibrary.org/obo/DOID_6217 -->

    <owl:Class rdf:about="&obo;DOID_6217">
        <rdfs:label rdf:datatype="&xsd;string">gastric diffuse adenocarcinoma</rdfs:label>
        <rdfs:subClassOf rdf:resource="&obo;DOID_3717"/>
        <oboInOwl:hasAlternativeId rdf:datatype="&xsd;string">DOID:4946</oboInOwl:hasAlternativeId>
        <oboInOwl:id rdf:datatype="&xsd;string">DOID:6217</oboInOwl:id>
        <oboInOwl:hasExactSynonym rdf:datatype="&xsd;string">Diffuse type adenocarcinoma</oboInOwl:hasExactSynonym>
        <oboInOwl:hasDbXref rdf:datatype="&xsd;string">NCI:C9159</oboInOwl:hasDbXref>
        <oboInOwl:hasDbXref rdf:datatype="&xsd;string">SNOMEDCT_2010_1_31:24505004</oboInOwl:hasDbXref>
        <oboInOwl:hasDbXref rdf:datatype="&xsd;string">UMLS_CUI:C0279635</oboInOwl:hasDbXref>
        <oboInOwl:hasDbXref rdf:datatype="&xsd;string">UMLS_CUI:C0334280</oboInOwl:hasDbXref>
        <oboInOwl:hasExactSynonym rdf:datatype="&xsd;string">adenocarcinoma of Linitis Plastica type</oboInOwl:hasExactSynonym>
        <oboInOwl:hasExactSynonym rdf:datatype="&xsd;string">carcinoma, diffuse type (morphologic abnormality)</oboInOwl:hasExactSynonym>
        <oboInOwl:hasExactSynonym rdf:datatype="&xsd;string">diffuse type carcinoma</oboInOwl:hasExactSynonym>
        <oboInOwl:hasOBONamespace rdf:datatype="&xsd;string">disease_ontology</oboInOwl:hasOBONamespace>
        <obo:IAO_0000412 rdf:resource="&obo;doid.owl"/>
    </owl:Class>
    


    <!-- http://purl.obolibrary.org/obo/DOID_6595 -->

    <owl:Class rdf:about="&obo;DOID_6595">
        <rdfs:label rdf:datatype="&xsd;string">gastric tubular adenocarcinoma</rdfs:label>
        <rdfs:subClassOf rdf:resource="&obo;DOID_3717"/>
        <oboInOwl:id rdf:datatype="&xsd;string">DOID:6595</oboInOwl:id>
        <oboInOwl:hasDbXref rdf:datatype="&xsd;string">NCI:C5473</oboInOwl:hasDbXref>
        <oboInOwl:hasDbXref rdf:datatype="&xsd;string">UMLS_CUI:C1333791</oboInOwl:hasDbXref>
        <oboInOwl:hasOBONamespace rdf:datatype="&xsd;string">disease_ontology</oboInOwl:hasOBONamespace>
        <oboInOwl:hasExactSynonym rdf:datatype="&xsd;string">tubular adenocarcinoma of stomach</oboInOwl:hasExactSynonym>
        <obo:IAO_0000412 rdf:resource="&obo;doid.owl"/>
    </owl:Class>
    


    <!-- http://purl.obolibrary.org/obo/DOID_660 -->

    <owl:Class rdf:about="&obo;DOID_660">
        <rdfs:label rdf:datatype="&xsd;string">adrenal cortex cancer</rdfs:label>
        <rdfs:subClassOf rdf:resource="&obo;DOID_3953"/>
        <oboInOwl:hasExactSynonym rdf:datatype="&xsd;string">Adrenal cortical tumors NOS (disorder)</oboInOwl:hasExactSynonym>
        <oboInOwl:hasExactSynonym rdf:datatype="&xsd;string">Adrenal cortical tumour</oboInOwl:hasExactSynonym>
        <oboInOwl:hasExactSynonym rdf:datatype="&xsd;string">Adrenocortical tumor</oboInOwl:hasExactSynonym>
        <oboInOwl:hasAlternativeId rdf:datatype="&xsd;string">DOID:3949</oboInOwl:hasAlternativeId>
        <oboInOwl:id rdf:datatype="&xsd;string">DOID:660</oboInOwl:id>
        <oboInOwl:hasDbXref rdf:datatype="&xsd;string">MSH:D000306</oboInOwl:hasDbXref>
        <oboInOwl:hasDbXref rdf:datatype="&xsd;string">NCI:C2858</oboInOwl:hasDbXref>
        <oboInOwl:hasDbXref rdf:datatype="&xsd;string">SNOMEDCT_2010_1_31:127022002</oboInOwl:hasDbXref>
        <oboInOwl:hasDbXref rdf:datatype="&xsd;string">SNOMEDCT_2010_1_31:18365006</oboInOwl:hasDbXref>
        <oboInOwl:hasDbXref rdf:datatype="&xsd;string">SNOMEDCT_2010_1_31:189645007</oboInOwl:hasDbXref>
        <oboInOwl:hasDbXref rdf:datatype="&xsd;string">SNOMEDCT_2010_1_31:189648009</oboInOwl:hasDbXref>
        <oboInOwl:hasDbXref rdf:datatype="&xsd;string">SNOMEDCT_2010_1_31:2227007</oboInOwl:hasDbXref>
        <oboInOwl:hasDbXref rdf:datatype="&xsd;string">SNOMEDCT_2010_1_31:363479004</oboInOwl:hasDbXref>
        <oboInOwl:hasDbXref rdf:datatype="&xsd;string">SNOMEDCT_2010_1_31:371964008</oboInOwl:hasDbXref>
        <oboInOwl:hasDbXref rdf:datatype="&xsd;string">SNOMEDCT_2010_1_31:93664009</oboInOwl:hasDbXref>
        <oboInOwl:hasDbXref rdf:datatype="&xsd;string">UMLS_CUI:C0001618</oboInOwl:hasDbXref>
        <oboInOwl:hasDbXref rdf:datatype="&xsd;string">UMLS_CUI:C0346402</oboInOwl:hasDbXref>
        <oboInOwl:hasOBONamespace rdf:datatype="&xsd;string">disease_ontology</oboInOwl:hasOBONamespace>
        <oboInOwl:hasExactSynonym rdf:datatype="&xsd;string">malignant Adrenocortical tumor</oboInOwl:hasExactSynonym>
        <oboInOwl:hasExactSynonym rdf:datatype="&xsd;string">malignant neoplasm of adrenal cortex</oboInOwl:hasExactSynonym>
        <oboInOwl:hasExactSynonym rdf:datatype="&xsd;string">malignant neoplasm of adrenal cortex (disorder)</oboInOwl:hasExactSynonym>
        <oboInOwl:hasExactSynonym rdf:datatype="&xsd;string">malignant tumor of adrenal cortex (disorder)</oboInOwl:hasExactSynonym>
        <oboInOwl:hasExactSynonym rdf:datatype="&xsd;string">malignant tumour of adrenal cortex</oboInOwl:hasExactSynonym>
        <oboInOwl:hasExactSynonym rdf:datatype="&xsd;string">neoplasm of adrenal cortex (disorder)</oboInOwl:hasExactSynonym>
        <obo:IAO_0000412 rdf:resource="&obo;doid.owl"/>
    </owl:Class>
    


    <!-- http://purl.obolibrary.org/obo/DOID_684 -->

    <owl:Class rdf:about="&obo;DOID_684">
        <rdfs:label rdf:datatype="&xsd;string">hepatocellular carcinoma</rdfs:label>
        <rdfs:subClassOf rdf:resource="&obo;DOID_686"/>
        <oboInOwl:hasAlternativeId rdf:datatype="&xsd;string">DOID:5005</oboInOwl:hasAlternativeId>
        <oboInOwl:id rdf:datatype="&xsd;string">DOID:684</oboInOwl:id>
        <oboInOwl:hasExactSynonym rdf:datatype="&xsd;string">HCC</oboInOwl:hasExactSynonym>
        <oboInOwl:hasExactSynonym rdf:datatype="&xsd;string">Hepatocellular carcinoma (clinical)</oboInOwl:hasExactSynonym>
        <oboInOwl:hasExactSynonym rdf:datatype="&xsd;string">Hepatocellular carcinoma (morphologic abnormality)</oboInOwl:hasExactSynonym>
        <oboInOwl:hasExactSynonym rdf:datatype="&xsd;string">Hepatoma</oboInOwl:hasExactSynonym>
        <oboInOwl:hasExactSynonym rdf:datatype="&xsd;string">Liver carcinoma</oboInOwl:hasExactSynonym>
        <oboInOwl:hasDbXref rdf:datatype="&xsd;string">MSH:D006528</oboInOwl:hasDbXref>
        <oboInOwl:hasDbXref rdf:datatype="&xsd;string">NCI2009_04D:C7711</oboInOwl:hasDbXref>
        <oboInOwl:hasDbXref rdf:datatype="&xsd;string">NCI2009_04D:C7956</oboInOwl:hasDbXref>
        <rdfs:comment rdf:datatype="&xsd;string">OMIM mapping confirmed by DO. [SN].</rdfs:comment>
        <oboInOwl:hasDbXref rdf:datatype="&xsd;string">OMIM:114550</oboInOwl:hasDbXref>
        <oboInOwl:hasDbXref rdf:datatype="&xsd;string">UMLS_CUI:C0019204</oboInOwl:hasDbXref>
        <oboInOwl:hasDbXref rdf:datatype="&xsd;string">UMLS_CUI:C0279607</oboInOwl:hasDbXref>
        <oboInOwl:hasExactSynonym rdf:datatype="&xsd;string">adult Hepatoma</oboInOwl:hasExactSynonym>
        <oboInOwl:hasExactSynonym rdf:datatype="&xsd;string">adult primary Liver carcinoma</oboInOwl:hasExactSynonym>
        <oboInOwl:hasExactSynonym rdf:datatype="&xsd;string">adult primary hepatocellular carcinoma</oboInOwl:hasExactSynonym>
        <oboInOwl:hasExactSynonym rdf:datatype="&xsd;string">carcinoma of liver, specified as primary</oboInOwl:hasExactSynonym>
        <oboInOwl:hasOBONamespace rdf:datatype="&xsd;string">disease_ontology</oboInOwl:hasOBONamespace>
        <oboInOwl:hasExactSynonym rdf:datatype="&xsd;string">hepatoma</oboInOwl:hasExactSynonym>
        <oboInOwl:hasExactSynonym rdf:datatype="&xsd;string">primary carcinoma of liver (disorder)</oboInOwl:hasExactSynonym>
        <oboInOwl:hasExactSynonym rdf:datatype="&xsd;string">primary carcinoma of the liver cells</oboInOwl:hasExactSynonym>
        <obo:IAO_0000412 rdf:resource="&obo;doid.owl"/>
    </owl:Class>
    


    <!-- http://purl.obolibrary.org/obo/DOID_686 -->

    <owl:Class rdf:about="&obo;DOID_686">
        <rdfs:label rdf:datatype="&xsd;string">liver carcinoma</rdfs:label>
        <rdfs:subClassOf rdf:resource="&obo;DOID_3571"/>
        <oboInOwl:id rdf:datatype="&xsd;string">DOID:686</oboInOwl:id>
        <oboInOwl:hasExactSynonym rdf:datatype="&xsd;string">Liver and Intrahepatic bile duct carcinoma</oboInOwl:hasExactSynonym>
        <oboInOwl:hasDbXref rdf:datatype="&xsd;string">NCI:C7927</oboInOwl:hasDbXref>
        <oboInOwl:hasDbXref rdf:datatype="&xsd;string">UMLS_CUI:C0279000</oboInOwl:hasDbXref>
        <oboInOwl:hasOBONamespace rdf:datatype="&xsd;string">disease_ontology</oboInOwl:hasOBONamespace>
        <obo:IAO_0000412 rdf:resource="&obo;doid.owl"/>
    </owl:Class>
    


    <!-- http://purl.obolibrary.org/obo/DOID_688 -->

    <owl:Class rdf:about="&obo;DOID_688">
        <rdfs:label rdf:datatype="&xsd;string">embryonal cancer</rdfs:label>
        <rdfs:subClassOf rdf:resource="&obo;DOID_2994"/>
        <obo:IAO_0000115 rdf:datatype="&xsd;string">A germ cell cancer that is associated with an embryo.</obo:IAO_0000115>
        <oboInOwl:id rdf:datatype="&xsd;string">DOID:688</oboInOwl:id>
        <oboInOwl:hasDbXref rdf:datatype="&xsd;string">MSH:D009373</oboInOwl:hasDbXref>
        <oboInOwl:hasDbXref rdf:datatype="&xsd;string">NCI:C3264</oboInOwl:hasDbXref>
        <oboInOwl:hasDbXref rdf:datatype="&xsd;string">UMLS_CUI:C0027654</oboInOwl:hasDbXref>
        <oboInOwl:hasOBONamespace rdf:datatype="&xsd;string">disease_ontology</oboInOwl:hasOBONamespace>
        <oboInOwl:hasExactSynonym rdf:datatype="&xsd;string">embryo neoplasm</oboInOwl:hasExactSynonym>
        <oboInOwl:hasExactSynonym rdf:datatype="&xsd;string">embryonal neoplasm</oboInOwl:hasExactSynonym>
        <obo:IAO_0000412 rdf:resource="&obo;doid.owl"/>
    </owl:Class>
    


    <!-- http://purl.obolibrary.org/obo/DOID_6888 -->

    <owl:Class rdf:about="&obo;DOID_6888">
        <rdfs:label rdf:datatype="&xsd;string">ureter transitional cell carcinoma</rdfs:label>
        <rdfs:subClassOf rdf:resource="&obo;DOID_4939"/>
        <oboInOwl:id rdf:datatype="&xsd;string">DOID:6888</oboInOwl:id>
        <oboInOwl:hasDbXref rdf:datatype="&xsd;string">NCI:C4830</oboInOwl:hasDbXref>
        <oboInOwl:hasDbXref rdf:datatype="&xsd;string">SNOMEDCT_2010_1_31:300988009</oboInOwl:hasDbXref>
        <oboInOwl:hasDbXref rdf:datatype="&xsd;string">UMLS_CUI:C0577692</oboInOwl:hasDbXref>
        <oboInOwl:hasOBONamespace rdf:datatype="&xsd;string">disease_ontology</oboInOwl:hasOBONamespace>
        <oboInOwl:hasExactSynonym rdf:datatype="&xsd;string">transitional cell carcinoma of ureter (disorder)</oboInOwl:hasExactSynonym>
        <oboInOwl:hasExactSynonym rdf:datatype="&xsd;string">ureteral Urothelial cell carcinoma</oboInOwl:hasExactSynonym>
        <obo:IAO_0000412 rdf:resource="&obo;doid.owl"/>
    </owl:Class>
    


    <!-- http://purl.obolibrary.org/obo/DOID_731 -->

    <owl:Class rdf:about="&obo;DOID_731">
        <rdfs:label rdf:datatype="&xsd;string">urinary system benign neoplasm</rdfs:label>
        <rdfs:subClassOf rdf:resource="&obo;DOID_0060085"/>
        <obo:IAO_0000115 rdf:datatype="&xsd;string">An organ system benign neoplasm that is located_in the kidneys, ureteres, bladder or urethra.</obo:IAO_0000115>
        <oboInOwl:id rdf:datatype="&xsd;string">DOID:731</oboInOwl:id>
        <oboInOwl:hasDbXref rdf:datatype="&xsd;string">MSH:D014571</oboInOwl:hasDbXref>
        <oboInOwl:hasDbXref rdf:datatype="&xsd;string">NCI:C3431</oboInOwl:hasDbXref>
        <oboInOwl:hasDbXref rdf:datatype="&xsd;string">SNOMEDCT_2010_1_31:126879004</oboInOwl:hasDbXref>
        <oboInOwl:hasDbXref rdf:datatype="&xsd;string">SNOMEDCT_2010_1_31:254913005</oboInOwl:hasDbXref>
        <oboInOwl:hasDbXref rdf:datatype="&xsd;string">UMLS_CUI:C0042076</oboInOwl:hasDbXref>
        <oboInOwl:hasOBONamespace rdf:datatype="&xsd;string">disease_ontology</oboInOwl:hasOBONamespace>
        <oboInOwl:hasExactSynonym rdf:datatype="&xsd;string">neoplasm of urinary system (disorder)</oboInOwl:hasExactSynonym>
        <oboInOwl:hasExactSynonym rdf:datatype="&xsd;string">tumor of the urinary system</oboInOwl:hasExactSynonym>
        <oboInOwl:hasExactSynonym rdf:datatype="&xsd;string">tumor of urinary tract (disorder)</oboInOwl:hasExactSynonym>
        <oboInOwl:hasExactSynonym rdf:datatype="&xsd;string">urinary tract neoplasm</oboInOwl:hasExactSynonym>
        <obo:IAO_0000412 rdf:resource="&obo;doid.owl"/>
    </owl:Class>
    


    <!-- http://purl.obolibrary.org/obo/DOID_7459 -->

    <owl:Class rdf:about="&obo;DOID_7459">
        <rdfs:label rdf:datatype="&xsd;string">acantholytic variant squamous cell breast carcinoma</rdfs:label>
        <rdfs:subClassOf rdf:resource="&obo;DOID_5514"/>
        <oboInOwl:id rdf:datatype="&xsd;string">DOID:7459</oboInOwl:id>
        <oboInOwl:hasDbXref rdf:datatype="&xsd;string">NCI:C40359</oboInOwl:hasDbXref>
        <oboInOwl:hasDbXref rdf:datatype="&xsd;string">UMLS_CUI:C1519485</oboInOwl:hasDbXref>
        <oboInOwl:hasOBONamespace rdf:datatype="&xsd;string">disease_ontology</oboInOwl:hasOBONamespace>
        <obo:IAO_0000412 rdf:resource="&obo;doid.owl"/>
    </owl:Class>
    


    <!-- http://purl.obolibrary.org/obo/DOID_7541 -->

    <owl:Class rdf:about="&obo;DOID_7541">
        <rdfs:label rdf:datatype="&xsd;string">mixed epithelial/mesenchymal metaplastic breast carcinoma</rdfs:label>
        <rdfs:subClassOf rdf:resource="&obo;DOID_4680"/>
        <oboInOwl:id rdf:datatype="&xsd;string">DOID:7541</oboInOwl:id>
        <oboInOwl:hasDbXref rdf:datatype="&xsd;string">NCI:C40364</oboInOwl:hasDbXref>
        <oboInOwl:hasDbXref rdf:datatype="&xsd;string">UMLS_CUI:C1513365</oboInOwl:hasDbXref>
        <oboInOwl:hasOBONamespace rdf:datatype="&xsd;string">disease_ontology</oboInOwl:hasOBONamespace>
        <obo:IAO_0000412 rdf:resource="&obo;doid.owl"/>
    </owl:Class>
    


    <!-- http://purl.obolibrary.org/obo/DOID_769 -->

    <owl:Class rdf:about="&obo;DOID_769">
        <rdfs:label rdf:datatype="&xsd;string">neuroblastoma</rdfs:label>
        <rdfs:subClassOf rdf:resource="&obo;DOID_2621"/>
        <oboInOwl:hasExactSynonym rdf:datatype="&xsd;string">(neuroblastoma NOS) or (sympathicoblastoma)</oboInOwl:hasExactSynonym>
        <oboInOwl:id rdf:datatype="&xsd;string">DOID:769</oboInOwl:id>
        <oboInOwl:hasDbXref rdf:datatype="&xsd;string">MSH:D009447</oboInOwl:hasDbXref>
        <oboInOwl:hasDbXref rdf:datatype="&xsd;string">NCI:C3270</oboInOwl:hasDbXref>
        <rdfs:comment rdf:datatype="&xsd;string">OMIM mapping confirmed by DO. [SN].</rdfs:comment>
        <oboInOwl:hasDbXref rdf:datatype="&xsd;string">OMIM:256700</oboInOwl:hasDbXref>
        <oboInOwl:hasDbXref rdf:datatype="&xsd;string">SNOMEDCT_2010_1_31:189931003</oboInOwl:hasDbXref>
        <oboInOwl:hasDbXref rdf:datatype="&xsd;string">SNOMEDCT_2010_1_31:269507008</oboInOwl:hasDbXref>
        <oboInOwl:hasDbXref rdf:datatype="&xsd;string">SNOMEDCT_2010_1_31:432328008</oboInOwl:hasDbXref>
        <oboInOwl:hasDbXref rdf:datatype="&xsd;string">SNOMEDCT_2010_1_31:87364003</oboInOwl:hasDbXref>
        <oboInOwl:hasDbXref rdf:datatype="&xsd;string">UMLS_CUI:C0027819</oboInOwl:hasDbXref>
        <oboInOwl:hasOBONamespace rdf:datatype="&xsd;string">disease_ontology</oboInOwl:hasOBONamespace>
        <oboInOwl:hasExactSynonym rdf:datatype="&xsd;string">neuroblastoma</oboInOwl:hasExactSynonym>
        <oboInOwl:hasExactSynonym rdf:datatype="&xsd;string">neuroblastoma (Schwannian Stroma-Poor)</oboInOwl:hasExactSynonym>
        <oboInOwl:hasExactSynonym rdf:datatype="&xsd;string">neuroblastoma (morphologic abnormality)</oboInOwl:hasExactSynonym>
        <oboInOwl:hasExactSynonym rdf:datatype="&xsd;string">neuroblastoma NOS (morphologic abnormality)</oboInOwl:hasExactSynonym>
        <obo:IAO_0000412 rdf:resource="&obo;doid.owl"/>
    </owl:Class>
    


    <!-- http://purl.obolibrary.org/obo/DOID_8025 -->

    <owl:Class rdf:about="&obo;DOID_8025">
        <rdfs:label rdf:datatype="&xsd;string">gastric signet ring cell adenocarcinoma</rdfs:label>
        <rdfs:subClassOf rdf:resource="&obo;DOID_6217"/>
        <oboInOwl:id rdf:datatype="&xsd;string">DOID:8025</oboInOwl:id>
        <oboInOwl:hasDbXref rdf:datatype="&xsd;string">NCI:C5250</oboInOwl:hasDbXref>
        <oboInOwl:hasExactSynonym rdf:datatype="&xsd;string">Signet Ring cell adenocarcinoma of the stomach</oboInOwl:hasExactSynonym>
        <oboInOwl:hasDbXref rdf:datatype="&xsd;string">UMLS_CUI:C1335965</oboInOwl:hasDbXref>
        <oboInOwl:hasOBONamespace rdf:datatype="&xsd;string">disease_ontology</oboInOwl:hasOBONamespace>
        <obo:IAO_0000412 rdf:resource="&obo;doid.owl"/>
    </owl:Class>
    


    <!-- http://purl.obolibrary.org/obo/DOID_8411 -->

    <owl:Class rdf:about="&obo;DOID_8411">
        <rdfs:label rdf:datatype="&xsd;string">kidney angiomyolipoma</rdfs:label>
        <rdfs:subClassOf rdf:resource="&obo;DOID_3116"/>
        <oboInOwl:hasExactSynonym rdf:datatype="&xsd;string">Angiomyolipoma of kidney (disorder)</oboInOwl:hasExactSynonym>
        <oboInOwl:id rdf:datatype="&xsd;string">DOID:8411</oboInOwl:id>
        <oboInOwl:hasDbXref rdf:datatype="&xsd;string">NCI:C3888</oboInOwl:hasDbXref>
        <oboInOwl:hasDbXref rdf:datatype="&xsd;string">SNOMEDCT_2010_1_31:254921004</oboInOwl:hasDbXref>
        <oboInOwl:hasDbXref rdf:datatype="&xsd;string">UMLS_CUI:C0241961</oboInOwl:hasDbXref>
        <oboInOwl:hasOBONamespace rdf:datatype="&xsd;string">disease_ontology</oboInOwl:hasOBONamespace>
        <oboInOwl:hasExactSynonym rdf:datatype="&xsd;string">renal Angiomyolipoma</oboInOwl:hasExactSynonym>
        <obo:IAO_0000412 rdf:resource="&obo;doid.owl"/>
    </owl:Class>
    


    <!-- http://purl.obolibrary.org/obo/DOID_8618 -->

    <owl:Class rdf:about="&obo;DOID_8618">
        <rdfs:label rdf:datatype="&xsd;string">oral cavity cancer</rdfs:label>
        <rdfs:subClassOf rdf:resource="&obo;DOID_3119"/>
        <obo:IAO_0000115 rdf:datatype="&xsd;string">A gastrointestinal system cancer that is located_in the oral cavity.</obo:IAO_0000115>
        <oboInOwl:hasAlternativeId rdf:datatype="&xsd;string">DOID:0050627</oboInOwl:hasAlternativeId>
        <oboInOwl:hasAlternativeId rdf:datatype="&xsd;string">DOID:8617</oboInOwl:hasAlternativeId>
        <oboInOwl:id rdf:datatype="&xsd;string">DOID:8618</oboInOwl:id>
        <oboInOwl:hasAlternativeId rdf:datatype="&xsd;string">DOID:9049</oboInOwl:hasAlternativeId>
        <oboInOwl:hasAlternativeId rdf:datatype="&xsd;string">DOID:9055</oboInOwl:hasAlternativeId>
        <oboInOwl:hasDbXref rdf:datatype="&xsd;string">ICD9CM:144</oboInOwl:hasDbXref>
        <oboInOwl:hasDbXref rdf:datatype="&xsd;string">ICD9CM:144.9</oboInOwl:hasDbXref>
        <oboInOwl:hasDbXref rdf:datatype="&xsd;string">NCI:C9318</oboInOwl:hasDbXref>
        <oboInOwl:hasDbXref rdf:datatype="&xsd;string">SNOMEDCT_2010_1_31:187652003</oboInOwl:hasDbXref>
        <oboInOwl:hasDbXref rdf:datatype="&xsd;string">SNOMEDCT_2010_1_31:187653008</oboInOwl:hasDbXref>
        <oboInOwl:hasDbXref rdf:datatype="&xsd;string">SNOMEDCT_2010_1_31:187656000</oboInOwl:hasDbXref>
        <oboInOwl:hasDbXref rdf:datatype="&xsd;string">SNOMEDCT_2010_1_31:363385007</oboInOwl:hasDbXref>
        <oboInOwl:hasDbXref rdf:datatype="&xsd;string">SNOMEDCT_2010_1_31:93672006</oboInOwl:hasDbXref>
        <oboInOwl:hasDbXref rdf:datatype="&xsd;string">SNOMEDCT_2010_1_31:93802007</oboInOwl:hasDbXref>
        <oboInOwl:hasDbXref rdf:datatype="&xsd;string">SNOMEDCT_2010_1_31:93860002</oboInOwl:hasDbXref>
        <oboInOwl:hasDbXref rdf:datatype="&xsd;string">UMLS_CUI:C0153368</oboInOwl:hasDbXref>
        <oboInOwl:hasDbXref rdf:datatype="&xsd;string">UMLS_CUI:C0153369</oboInOwl:hasDbXref>
        <oboInOwl:hasDbXref rdf:datatype="&xsd;string">UMLS_CUI:C0496758</oboInOwl:hasDbXref>
        <oboInOwl:hasOBONamespace rdf:datatype="&xsd;string">disease_ontology</oboInOwl:hasOBONamespace>
        <oboInOwl:hasExactSynonym rdf:datatype="&xsd;string">malignant neoplasm of anterior portion of floor of mouth</oboInOwl:hasExactSynonym>
        <oboInOwl:hasExactSynonym rdf:datatype="&xsd;string">malignant neoplasm of floor of mouth</oboInOwl:hasExactSynonym>
        <oboInOwl:hasExactSynonym rdf:datatype="&xsd;string">malignant neoplasm of floor of mouth NOS (disorder)</oboInOwl:hasExactSynonym>
        <oboInOwl:hasExactSynonym rdf:datatype="&xsd;string">malignant neoplasm of floor of mouth, NOS</oboInOwl:hasExactSynonym>
        <oboInOwl:hasExactSynonym rdf:datatype="&xsd;string">malignant neoplasm of lateral floor of mouth</oboInOwl:hasExactSynonym>
        <oboInOwl:hasExactSynonym rdf:datatype="&xsd;string">malignant neoplasm of lateral portion of floor of mouth</oboInOwl:hasExactSynonym>
        <oboInOwl:hasExactSynonym rdf:datatype="&xsd;string">malignant neoplasm of other sites of floor of mouth</oboInOwl:hasExactSynonym>
        <oboInOwl:hasExactSynonym rdf:datatype="&xsd;string">malignant neoplasm of other sites of floor of mouth (disorder)</oboInOwl:hasExactSynonym>
        <oboInOwl:hasExactSynonym rdf:datatype="&xsd;string">malignant tumor of anterior floor of mouth (disorder)</oboInOwl:hasExactSynonym>
        <oboInOwl:hasExactSynonym rdf:datatype="&xsd;string">malignant tumor of floor of mouth (disorder)</oboInOwl:hasExactSynonym>
        <oboInOwl:hasExactSynonym rdf:datatype="&xsd;string">malignant tumor of lateral floor of mouth (disorder)</oboInOwl:hasExactSynonym>
        <oboInOwl:hasExactSynonym rdf:datatype="&xsd;string">malignant tumor of the Floor of the Mouth</oboInOwl:hasExactSynonym>
        <oboInOwl:hasExactSynonym rdf:datatype="&xsd;string">oral cavity cancer</oboInOwl:hasExactSynonym>
        <obo:IAO_0000412 rdf:resource="&obo;doid.owl"/>
    </owl:Class>
    


    <!-- http://purl.obolibrary.org/obo/DOID_8649 -->

    <owl:Class rdf:about="&obo;DOID_8649">
        <rdfs:label rdf:datatype="&xsd;string">tongue cancer</rdfs:label>
        <rdfs:subClassOf rdf:resource="&obo;DOID_8618"/>
        <oboInOwl:hasAlternativeId rdf:datatype="&xsd;string">DOID:8648</oboInOwl:hasAlternativeId>
        <oboInOwl:id rdf:datatype="&xsd;string">DOID:8649</oboInOwl:id>
        <oboInOwl:hasAlternativeId rdf:datatype="&xsd;string">DOID:8779</oboInOwl:hasAlternativeId>
        <oboInOwl:hasAlternativeId rdf:datatype="&xsd;string">DOID:8900</oboInOwl:hasAlternativeId>
        <oboInOwl:hasAlternativeId rdf:datatype="&xsd;string">DOID:8940</oboInOwl:hasAlternativeId>
        <oboInOwl:hasAlternativeId rdf:datatype="&xsd;string">DOID:8999</oboInOwl:hasAlternativeId>
        <oboInOwl:hasAlternativeId rdf:datatype="&xsd;string">DOID:9058</oboInOwl:hasAlternativeId>
        <oboInOwl:hasAlternativeId rdf:datatype="&xsd;string">DOID:9068</oboInOwl:hasAlternativeId>
        <oboInOwl:hasAlternativeId rdf:datatype="&xsd;string">DOID:9196</oboInOwl:hasAlternativeId>
        <oboInOwl:hasDbXref rdf:datatype="&xsd;string">ICD9CM:141</oboInOwl:hasDbXref>
        <oboInOwl:hasDbXref rdf:datatype="&xsd;string">ICD9CM:141.9</oboInOwl:hasDbXref>
        <oboInOwl:hasDbXref rdf:datatype="&xsd;string">MSH:D014062</oboInOwl:hasDbXref>
        <oboInOwl:hasDbXref rdf:datatype="&xsd;string">NCI:C9345</oboInOwl:hasDbXref>
        <oboInOwl:hasDbXref rdf:datatype="&xsd;string">SNOMEDCT_2010_1_31:187632004</oboInOwl:hasDbXref>
        <oboInOwl:hasDbXref rdf:datatype="&xsd;string">SNOMEDCT_2010_1_31:187633009</oboInOwl:hasDbXref>
        <oboInOwl:hasDbXref rdf:datatype="&xsd;string">SNOMEDCT_2010_1_31:187636001</oboInOwl:hasDbXref>
        <oboInOwl:hasDbXref rdf:datatype="&xsd;string">SNOMEDCT_2010_1_31:187637005</oboInOwl:hasDbXref>
        <oboInOwl:hasDbXref rdf:datatype="&xsd;string">SNOMEDCT_2010_1_31:187638000</oboInOwl:hasDbXref>
        <oboInOwl:hasDbXref rdf:datatype="&xsd;string">SNOMEDCT_2010_1_31:187642002</oboInOwl:hasDbXref>
        <oboInOwl:hasDbXref rdf:datatype="&xsd;string">SNOMEDCT_2010_1_31:187644001</oboInOwl:hasDbXref>
        <oboInOwl:hasDbXref rdf:datatype="&xsd;string">SNOMEDCT_2010_1_31:187646004</oboInOwl:hasDbXref>
        <oboInOwl:hasDbXref rdf:datatype="&xsd;string">SNOMEDCT_2010_1_31:363375006</oboInOwl:hasDbXref>
        <oboInOwl:hasDbXref rdf:datatype="&xsd;string">SNOMEDCT_2010_1_31:363376007</oboInOwl:hasDbXref>
        <oboInOwl:hasDbXref rdf:datatype="&xsd;string">SNOMEDCT_2010_1_31:363377003</oboInOwl:hasDbXref>
        <oboInOwl:hasDbXref rdf:datatype="&xsd;string">SNOMEDCT_2010_1_31:371974006</oboInOwl:hasDbXref>
        <oboInOwl:hasDbXref rdf:datatype="&xsd;string">SNOMEDCT_2010_1_31:93687001</oboInOwl:hasDbXref>
        <oboInOwl:hasDbXref rdf:datatype="&xsd;string">SNOMEDCT_2010_1_31:93773005</oboInOwl:hasDbXref>
        <oboInOwl:hasDbXref rdf:datatype="&xsd;string">SNOMEDCT_2010_1_31:93848003</oboInOwl:hasDbXref>
        <oboInOwl:hasDbXref rdf:datatype="&xsd;string">SNOMEDCT_2010_1_31:93868009</oboInOwl:hasDbXref>
        <oboInOwl:hasDbXref rdf:datatype="&xsd;string">SNOMEDCT_2010_1_31:94100005</oboInOwl:hasDbXref>
        <oboInOwl:hasDbXref rdf:datatype="&xsd;string">SNOMEDCT_2010_1_31:94101009</oboInOwl:hasDbXref>
        <oboInOwl:hasDbXref rdf:datatype="&xsd;string">SNOMEDCT_2010_1_31:94134006</oboInOwl:hasDbXref>
        <oboInOwl:hasExactSynonym rdf:datatype="&xsd;string">Tongue neoplasm malignant stage Unspecified</oboInOwl:hasExactSynonym>
        <oboInOwl:hasDbXref rdf:datatype="&xsd;string">UMLS_CUI:C0153349</oboInOwl:hasDbXref>
        <oboInOwl:hasDbXref rdf:datatype="&xsd;string">UMLS_CUI:C0153350</oboInOwl:hasDbXref>
        <oboInOwl:hasDbXref rdf:datatype="&xsd;string">UMLS_CUI:C0153351</oboInOwl:hasDbXref>
        <oboInOwl:hasDbXref rdf:datatype="&xsd;string">UMLS_CUI:C0153356</oboInOwl:hasDbXref>
        <oboInOwl:hasDbXref rdf:datatype="&xsd;string">UMLS_CUI:C0474963</oboInOwl:hasDbXref>
        <oboInOwl:hasDbXref rdf:datatype="&xsd;string">UMLS_CUI:C0496755</oboInOwl:hasDbXref>
        <oboInOwl:hasDbXref rdf:datatype="&xsd;string">UMLS_CUI:C0684333</oboInOwl:hasDbXref>
        <oboInOwl:hasOBONamespace rdf:datatype="&xsd;string">disease_ontology</oboInOwl:hasOBONamespace>
        <oboInOwl:hasExactSynonym rdf:datatype="&xsd;string">malignant neoplasm of anterior 2/3 of tongue unspecified (disorder)</oboInOwl:hasExactSynonym>
        <oboInOwl:hasExactSynonym rdf:datatype="&xsd;string">malignant neoplasm of anterior two-thirds of tongue, part unspecified</oboInOwl:hasExactSynonym>
        <oboInOwl:hasExactSynonym rdf:datatype="&xsd;string">malignant neoplasm of base of tongue</oboInOwl:hasExactSynonym>
        <oboInOwl:hasExactSynonym rdf:datatype="&xsd;string">malignant neoplasm of border of tongue</oboInOwl:hasExactSynonym>
        <oboInOwl:hasExactSynonym rdf:datatype="&xsd;string">malignant neoplasm of dorsal surface of tongue</oboInOwl:hasExactSynonym>
        <oboInOwl:hasExactSynonym rdf:datatype="&xsd;string">malignant neoplasm of dorsal tongue NOS</oboInOwl:hasExactSynonym>
        <oboInOwl:hasExactSynonym rdf:datatype="&xsd;string">malignant neoplasm of dorsum of tongue NOS (disorder)</oboInOwl:hasExactSynonym>
        <oboInOwl:hasExactSynonym rdf:datatype="&xsd;string">malignant neoplasm of fixed part of tongue NOS</oboInOwl:hasExactSynonym>
        <oboInOwl:hasExactSynonym rdf:datatype="&xsd;string">malignant neoplasm of fixed part of tongue NOS (disorder)</oboInOwl:hasExactSynonym>
        <oboInOwl:hasExactSynonym rdf:datatype="&xsd;string">malignant neoplasm of junctional zone of tongue</oboInOwl:hasExactSynonym>
        <oboInOwl:hasExactSynonym rdf:datatype="&xsd;string">malignant neoplasm of lingual tonsil</oboInOwl:hasExactSynonym>
        <oboInOwl:hasExactSynonym rdf:datatype="&xsd;string">malignant neoplasm of mobile part of tongue NOS</oboInOwl:hasExactSynonym>
        <oboInOwl:hasExactSynonym rdf:datatype="&xsd;string">malignant neoplasm of other sites of tongue</oboInOwl:hasExactSynonym>
        <oboInOwl:hasExactSynonym rdf:datatype="&xsd;string">malignant neoplasm of other sites of tongue (disorder)</oboInOwl:hasExactSynonym>
        <oboInOwl:hasExactSynonym rdf:datatype="&xsd;string">malignant neoplasm of tip and lateral border of tongue</oboInOwl:hasExactSynonym>
        <oboInOwl:hasExactSynonym rdf:datatype="&xsd;string">malignant neoplasm of tip and/or lateral border of tongue</oboInOwl:hasExactSynonym>
        <oboInOwl:hasExactSynonym rdf:datatype="&xsd;string">malignant neoplasm of tongue</oboInOwl:hasExactSynonym>
        <oboInOwl:hasExactSynonym rdf:datatype="&xsd;string">malignant neoplasm of tongue NOS</oboInOwl:hasExactSynonym>
        <oboInOwl:hasExactSynonym rdf:datatype="&xsd;string">malignant neoplasm of tongue NOS (disorder)</oboInOwl:hasExactSynonym>
        <oboInOwl:hasExactSynonym rdf:datatype="&xsd;string">malignant neoplasm of tongue, NOS</oboInOwl:hasExactSynonym>
        <oboInOwl:hasExactSynonym rdf:datatype="&xsd;string">malignant neoplasm of tongue, tip and lateral border (disorder)</oboInOwl:hasExactSynonym>
        <oboInOwl:hasExactSynonym rdf:datatype="&xsd;string">malignant neoplasm of ventral surface of tongue</oboInOwl:hasExactSynonym>
        <oboInOwl:hasExactSynonym rdf:datatype="&xsd;string">malignant neoplasm of ventral tongue surface NOS (disorder)</oboInOwl:hasExactSynonym>
        <oboInOwl:hasExactSynonym rdf:datatype="&xsd;string">malignant tumor of Posterior Tongue</oboInOwl:hasExactSynonym>
        <oboInOwl:hasExactSynonym rdf:datatype="&xsd;string">malignant tumor of anterior two-thirds of tongue (disorder)</oboInOwl:hasExactSynonym>
        <oboInOwl:hasExactSynonym rdf:datatype="&xsd;string">malignant tumor of base of tongue (disorder)</oboInOwl:hasExactSynonym>
        <oboInOwl:hasExactSynonym rdf:datatype="&xsd;string">malignant tumor of lingual tonsil</oboInOwl:hasExactSynonym>
        <oboInOwl:hasExactSynonym rdf:datatype="&xsd;string">malignant tumor of lingual tonsil (disorder)</oboInOwl:hasExactSynonym>
        <oboInOwl:hasExactSynonym rdf:datatype="&xsd;string">malignant tumor of mobile part of tongue</oboInOwl:hasExactSynonym>
        <oboInOwl:hasExactSynonym rdf:datatype="&xsd;string">malignant tumor of tongue (disorder)</oboInOwl:hasExactSynonym>
        <obo:IAO_0000412 rdf:resource="&obo;doid.owl"/>
    </owl:Class>
    


    <!-- http://purl.obolibrary.org/obo/DOID_9256 -->

    <owl:Class rdf:about="&obo;DOID_9256">
        <rdfs:label rdf:datatype="&xsd;string">colorectal cancer</rdfs:label>
        <rdfs:subClassOf rdf:resource="&obo;DOID_5672"/>
        <oboInOwl:id rdf:datatype="&xsd;string">DOID:9256</oboInOwl:id>
        <oboInOwl:hasDbXref rdf:datatype="&xsd;string">MSH:D015179</oboInOwl:hasDbXref>
        <rdfs:comment rdf:datatype="&xsd;string">OMIM mapping confirmed by DO. [SN].</rdfs:comment>
        <oboInOwl:hasDbXref rdf:datatype="&xsd;string">OMIM:114500</oboInOwl:hasDbXref>
        <oboInOwl:hasDbXref rdf:datatype="&xsd;string">UMLS_CUI:C1527249</oboInOwl:hasDbXref>
        <oboInOwl:hasOBONamespace rdf:datatype="&xsd;string">disease_ontology</oboInOwl:hasOBONamespace>
        <obo:IAO_0000412 rdf:resource="&obo;doid.owl"/>
    </owl:Class>
    


    <!-- http://purl.obolibrary.org/obo/DOID_9460 -->

    <owl:Class rdf:about="&obo;DOID_9460">
        <rdfs:label rdf:datatype="&xsd;string">uterine corpus cancer</rdfs:label>
        <rdfs:subClassOf rdf:resource="&obo;DOID_363"/>
        <oboInOwl:id rdf:datatype="&xsd;string">DOID:9460</oboInOwl:id>
        <oboInOwl:hasDbXref rdf:datatype="&xsd;string">ICD9CM:182</oboInOwl:hasDbXref>
        <oboInOwl:hasDbXref rdf:datatype="&xsd;string">NCI:C3556</oboInOwl:hasDbXref>
        <oboInOwl:hasDbXref rdf:datatype="&xsd;string">SNOMEDCT_2010_1_31:154526001</oboInOwl:hasDbXref>
        <oboInOwl:hasDbXref rdf:datatype="&xsd;string">SNOMEDCT_2010_1_31:188194001</oboInOwl:hasDbXref>
        <oboInOwl:hasDbXref rdf:datatype="&xsd;string">SNOMEDCT_2010_1_31:188200009</oboInOwl:hasDbXref>
        <oboInOwl:hasDbXref rdf:datatype="&xsd;string">SNOMEDCT_2010_1_31:269600001</oboInOwl:hasDbXref>
        <oboInOwl:hasDbXref rdf:datatype="&xsd;string">SNOMEDCT_2010_1_31:363442002</oboInOwl:hasDbXref>
        <oboInOwl:hasDbXref rdf:datatype="&xsd;string">SNOMEDCT_2010_1_31:371972005</oboInOwl:hasDbXref>
        <oboInOwl:hasDbXref rdf:datatype="&xsd;string">SNOMEDCT_2010_1_31:93718007</oboInOwl:hasDbXref>
        <oboInOwl:hasDbXref rdf:datatype="&xsd;string">UMLS_CUI:C0153574</oboInOwl:hasDbXref>
        <oboInOwl:hasOBONamespace rdf:datatype="&xsd;string">disease_ontology</oboInOwl:hasOBONamespace>
        <obo:IAO_0000412 rdf:resource="&obo;doid.owl"/>
    </owl:Class>
</rdf:RDF>


<!-- Generated by the OWL API (version 3.3.1957) http://owlapi.sourceforge.net -->
