# Supplementary material for: Evolving BioAssay Ontology (BAO): modularization, integration and applications
Source: J Biomed Semantics. 2014 Jun 3;5(Suppl 1):S5. doi: 10.1186/2041-1480-5-S1-S5 (PMC4108877; doi:10.1186/2041-1480-5-S1-S5)
Supplement: Additional file 1 — BAO 2.x build 2866. BAO version 2.x (build 2866) is a collection of OWL files that describe our domain of discourse. These files are serialized in OWL XML file format. In order to view and perform reasoning of BAO, we recommend of using a standard OWL editor that support SROIQ(D) DL constructs, such as, Protégé-4.3 open source ontology editor and knowledgebase framework (http://protege.stanford.edu). In addition, up-to-date BAO releases are freely available from the BioAssay Ontology (BAO) project website (http://bioassayontology.org/wp/bao) and the NCBO BioPortal. [file 2041-1480-5-S1-S5-S1.zip › imports/temporal-intervals.owl]

<?xml version="1.0"?>


<!DOCTYPE rdf:RDF [
    <!ENTITY owl "http://www.w3.org/2002/07/owl#" >
    <!ENTITY obo "http://purl.obolibrary.org/obo/" >
    <!ENTITY dc "http://purl.org/dc/elements/1.1/" >
    <!ENTITY xsd "http://www.w3.org/2001/XMLSchema#" >
    <!ENTITY rdfs "http://www.w3.org/2000/01/rdf-schema#" >
    <!ENTITY rdf "http://www.w3.org/1999/02/22-rdf-syntax-ns#" >
]>


<rdf:RDF xmlns="&obo;bfo.owl#"
     xml:base="&obo;bfo.owl"
     xmlns:dc="http://purl.org/dc/elements/1.1/"
     xmlns:obo="http://purl.obolibrary.org/obo/"
     xmlns:rdfs="http://www.w3.org/2000/01/rdf-schema#"
     xmlns:owl="http://www.w3.org/2002/07/owl#"
     xmlns:xsd="http://www.w3.org/2001/XMLSchema#"
     xmlns:rdf="http://www.w3.org/1999/02/22-rdf-syntax-ns#">
    <owl:Ontology rdf:about="&obo;ro/temporal-intervals.owl">
        <owl:imports rdf:resource="&obo;ro/annotations.owl"/>
        <owl:imports rdf:resource="&obo;ro/core.owl"/>
    </owl:Ontology>
    


    <!-- 
    ///////////////////////////////////////////////////////////////////////////////////////
    //
    // Object Properties
    //
    ///////////////////////////////////////////////////////////////////////////////////////
     -->

    


    <!-- http://purl.obolibrary.org/obo/BFO_0000060 -->

    <owl:ObjectProperty rdf:about="&obo;BFO_0000060">
        <rdf:type rdf:resource="&owl;TransitiveProperty"/>
        <rdfs:label xml:lang="en">obsolete preceded by</rdfs:label>
        <rdfs:comment xml:lang="en">accidentally included in BFO 1.2 proposal
        - should have been BFO_0000062</rdfs:comment>
    </owl:ObjectProperty>
    


    <!-- http://purl.obolibrary.org/obo/BFO_0000062 -->

    <owl:ObjectProperty rdf:about="&obo;BFO_0000062">
        <rdf:type rdf:resource="&owl;TransitiveProperty"/>
        <rdfs:label xml:lang="en">preceded by</rdfs:label>
        <obo:IAO_0000116 xml:lang="en">An example is: translation preceded_by transcription; aging preceded_by development (not however death preceded_by aging). Where derives_from links classes of continuants, preceded_by links classes of processes. Clearly, however, these two relations are not independent of each other. Thus if cells of type C1 derive_from cells of type C, then any cell division involving an instance of C1 in a given lineage is preceded_by cellular processes involving an instance of C.    The assertion P preceded_by P1 tells us something about Ps in general: that is, it tells us something about what happened earlier, given what we know about what happened later. Thus it does not provide information pointing in the opposite direction, concerning instances of P1 in general; that is, that each is such as to be succeeded by some instance of P. Note that an assertion to the effect that P preceded_by P1 is rather weak; it tells us little about the relations between the underlying instances in virtue of which the preceded_by relation obtains. Typically we will be interested in stronger relations, for example in the relation immediately_preceded_by, or in relations which combine preceded_by with a condition to the effect that the corresponding instances of P and P1 share participants, or that their participants are connected by relations of derivation, or (as a first step along the road to a treatment of causality) that the one process in some way affects (for example, initiates or regulates) the other.</obo:IAO_0000116>
        <obo:IAO_0000116 xml:lang="en">Intended meaning:
domain: occurrent
range: occurrent
time: atemporal</obo:IAO_0000116>
        <dc:source>http://www.obofoundry.org/ro/#OBO_REL:preceded_by</dc:source>
        <obo:IAO_0000118 xml:lang="en">is preceded by</obo:IAO_0000118>
        <obo:IAO_0000111 xml:lang="en">preceded by</obo:IAO_0000111>
        <obo:IAO_0000118 xml:lang="en">preceded_by</obo:IAO_0000118>
        <rdfs:range rdf:resource="&obo;BFO_0000003"/>
        <rdfs:domain rdf:resource="&obo;BFO_0000003"/>
        <owl:inverseOf rdf:resource="&obo;BFO_0000063"/>
        <rdfs:subPropertyOf rdf:resource="&obo;RO_0002086"/>
        <owl:propertyChainAxiom rdf:parseType="Collection">
            <rdf:Description rdf:about="&obo;RO_0002092"/>
            <rdf:Description rdf:about="&obo;BFO_0000062"/>
        </owl:propertyChainAxiom>
        <owl:propertyChainAxiom rdf:parseType="Collection">
            <rdf:Description rdf:about="&obo;RO_0002091"/>
            <rdf:Description rdf:about="&obo;BFO_0000062"/>
        </owl:propertyChainAxiom>
    </owl:ObjectProperty>
    


    <!-- http://purl.obolibrary.org/obo/BFO_0000063 -->

    <owl:ObjectProperty rdf:about="&obo;BFO_0000063">
        <rdf:type rdf:resource="&owl;TransitiveProperty"/>
        <rdfs:label xml:lang="en">precedes</rdfs:label>
        <obo:IAO_0000116 xml:lang="en">Intended meaning:
domain: occurrent
range: occurrent
time: atemporal</obo:IAO_0000116>
        <obo:IAO_0000111 xml:lang="en">precedes</obo:IAO_0000111>
        <rdfs:domain rdf:resource="&obo;BFO_0000003"/>
        <rdfs:range rdf:resource="&obo;BFO_0000003"/>
    </owl:ObjectProperty>
    


    <!-- http://purl.obolibrary.org/obo/RO_0002081 -->

    <owl:ObjectProperty rdf:about="&obo;RO_0002081">
        <rdfs:label xml:lang="en">before_or_simultaneous_with</rdfs:label>
        <obo:IAO_0000118 xml:lang="en">&lt;=</obo:IAO_0000118>
        <rdfs:comment>Primitive instance level timing relation between events</rdfs:comment>
        <rdfs:subPropertyOf rdf:resource="&obo;RO_0002222"/>
    </owl:ObjectProperty>
    


    <!-- http://purl.obolibrary.org/obo/RO_0002082 -->

    <owl:ObjectProperty rdf:about="&obo;RO_0002082">
        <rdf:type rdf:resource="&owl;TransitiveProperty"/>
        <rdfs:label xml:lang="en">simultaneous_with</rdfs:label>
        <rdfs:comment xml:lang="en">t1 simultaneous_with t2 iff:=  t1 before_or_simultaneous_with t2  and not (t1 before t2)</rdfs:comment>
        <rdfs:subPropertyOf rdf:resource="&obo;RO_0002081"/>
    </owl:ObjectProperty>
    


    <!-- http://purl.obolibrary.org/obo/RO_0002083 -->

    <owl:ObjectProperty rdf:about="&obo;RO_0002083">
        <rdf:type rdf:resource="&owl;TransitiveProperty"/>
        <rdfs:label xml:lang="en">before</rdfs:label>
        <rdfs:comment xml:lang="en">t1 before t2 iff:=  t1 before_or_simulataneous_with t2  and not (t1 simultaeous_with t2)</rdfs:comment>
        <rdfs:subPropertyOf rdf:resource="&obo;RO_0002081"/>
    </owl:ObjectProperty>
    


    <!-- http://purl.obolibrary.org/obo/RO_0002084 -->

    <owl:ObjectProperty rdf:about="&obo;RO_0002084">
        <rdfs:label xml:lang="en">during_which_ends</rdfs:label>
        <rdfs:comment>Previously had ID  http://purl.obolibrary.org/obo/RO_0002122 in test files in sandpit - but this seems to have been dropped from ro-edit.owl at some point.  No re-use under this ID AFAIK, but leaving note here in case we run in to clashes down the line.  Official ID now chosen from DOS ID range.</rdfs:comment>
        <owl:inverseOf rdf:resource="&obo;RO_0002093"/>
        <rdfs:subPropertyOf rdf:resource="&obo;RO_0002222"/>
    </owl:ObjectProperty>
    


    <!-- http://purl.obolibrary.org/obo/RO_0002086 -->

    <owl:ObjectProperty rdf:about="&obo;RO_0002086">
        <rdf:type rdf:resource="&owl;TransitiveProperty"/>
        <rdfs:label xml:lang="en">ends_after</rdfs:label>
        <rdfs:comment xml:lang="en">X ends_after Y iff: end(Y) before_or_simultaneous_with end(X)</rdfs:comment>
        <rdfs:subPropertyOf rdf:resource="&obo;RO_0002222"/>
        <owl:propertyChainAxiom rdf:parseType="Collection">
            <rdf:Description rdf:about="&obo;RO_0002093"/>
            <rdf:Description rdf:about="&obo;BFO_0000062"/>
        </owl:propertyChainAxiom>
    </owl:ObjectProperty>
    


    <!-- http://purl.obolibrary.org/obo/RO_0002087 -->

    <owl:ObjectProperty rdf:about="&obo;RO_0002087">
        <rdfs:label xml:lang="en">immediately_preceded_by</rdfs:label>
        <rdfs:comment xml:lang="en">X immediately_preceded_by Y iff: end(X) simultaneous_with start(Y)</rdfs:comment>
        <obo:IAO_0000118>starts_at_end_of</obo:IAO_0000118>
        <rdfs:subPropertyOf rdf:resource="&obo;BFO_0000062"/>
        <owl:inverseOf rdf:resource="&obo;RO_0002090"/>
    </owl:ObjectProperty>
    


    <!-- http://purl.obolibrary.org/obo/RO_0002088 -->

    <owl:ObjectProperty rdf:about="&obo;RO_0002088">
        <rdfs:label xml:lang="en">during_which_starts</rdfs:label>
        <rdfs:comment>Previously had ID  http://purl.obolibrary.org/obo/RO_0002123 in test files in sandpit - but this seems to have been dropped from ro-edit.owl at some point.  No re-use under this ID AFAIK, but leaving note here in case we run in to clashes down the line.  Official ID now chosen from DOS ID range.</rdfs:comment>
        <owl:inverseOf rdf:resource="&obo;RO_0002091"/>
        <rdfs:subPropertyOf rdf:resource="&obo;RO_0002222"/>
    </owl:ObjectProperty>
    


    <!-- http://purl.obolibrary.org/obo/RO_0002089 -->

    <owl:ObjectProperty rdf:about="&obo;RO_0002089">
        <rdf:type rdf:resource="&owl;TransitiveProperty"/>
        <rdfs:label xml:lang="en">starts_before</rdfs:label>
        <rdfs:subPropertyOf rdf:resource="&obo;RO_0002222"/>
        <owl:propertyChainAxiom rdf:parseType="Collection">
            <rdf:Description rdf:about="&obo;RO_0002091"/>
            <rdf:Description rdf:about="&obo;BFO_0000060"/>
        </owl:propertyChainAxiom>
    </owl:ObjectProperty>
    


    <!-- http://purl.obolibrary.org/obo/RO_0002090 -->

    <owl:ObjectProperty rdf:about="&obo;RO_0002090">
        <rdfs:label xml:lang="en">immediately_precedes</rdfs:label>
        <obo:IAO_0000118>meets</obo:IAO_0000118>
        <rdfs:comment xml:lang="en">X immediately_precedes_Y iff: end(X) simultaneous_with start(Y)</rdfs:comment>
        <obo:IAO_0000118>ends_at_start_of</obo:IAO_0000118>
        <rdfs:subPropertyOf rdf:resource="&obo;BFO_0000063"/>
    </owl:ObjectProperty>
    


    <!-- http://purl.obolibrary.org/obo/RO_0002091 -->

    <owl:ObjectProperty rdf:about="&obo;RO_0002091">
        <rdfs:label xml:lang="en">starts_during</rdfs:label>
        <rdfs:comment xml:lang="en">X starts_during Y iff: (start(Y) before_or_simultaneous_with start(X)) AND (start(X) before_or_simultaneous_with end(Y))</rdfs:comment>
        <obo:IAO_0000118>io</obo:IAO_0000118>
        <rdfs:domain rdf:resource="&obo;BFO_0000003"/>
        <rdfs:range rdf:resource="&obo;BFO_0000003"/>
        <rdfs:subPropertyOf rdf:resource="&obo;RO_0002222"/>
    </owl:ObjectProperty>
    


    <!-- http://purl.obolibrary.org/obo/RO_0002092 -->

    <owl:ObjectProperty rdf:about="&obo;RO_0002092">
        <rdf:type rdf:resource="&owl;TransitiveProperty"/>
        <rdfs:label xml:lang="en">happens_during</rdfs:label>
        <rdfs:comment xml:lang="en">X happens_during Y iff: (start(Y) before_or_simultaneous_with start(X)) AND (end(X) before_or_simultaneous_with end(Y))</rdfs:comment>
        <obo:IAO_0000118>during</obo:IAO_0000118>
        <obo:IAO_0000118>d</obo:IAO_0000118>
        <rdfs:subPropertyOf rdf:resource="&obo;RO_0002093"/>
    </owl:ObjectProperty>
    


    <!-- http://purl.obolibrary.org/obo/RO_0002093 -->

    <owl:ObjectProperty rdf:about="&obo;RO_0002093">
        <rdfs:label xml:lang="en">ends_during</rdfs:label>
        <rdfs:comment xml:lang="en">X ends_during Y iff: ((start(Y) before_or_simultaneous_with end(X)) AND end(X) before_or_simultaneous_with end(Y). </rdfs:comment>
        <obo:IAO_0000118>overlaps</obo:IAO_0000118>
        <obo:IAO_0000118>o</obo:IAO_0000118>
        <rdfs:subPropertyOf rdf:resource="&obo;RO_0002222"/>
    </owl:ObjectProperty>
    


    <!-- http://purl.obolibrary.org/obo/RO_0002222 -->

    <owl:ObjectProperty rdf:about="&obo;RO_0002222">
        <rdfs:label xml:lang="en">temporally related to</rdfs:label>
        <obo:IAO_0000119>Allen</obo:IAO_0000119>
        <rdfs:comment>A relation that holds between two occurrents. This is a grouping relation that collects together all the Allen relations.</rdfs:comment>
        <rdfs:domain rdf:resource="&obo;BFO_0000003"/>
        <rdfs:range rdf:resource="&obo;BFO_0000003"/>
        <obo:IAO_0000114 rdf:resource="&obo;IAO_0000125"/>
    </owl:ObjectProperty>
    


    <!-- http://purl.obolibrary.org/obo/RO_0002223 -->

    <owl:ObjectProperty rdf:about="&obo;RO_0002223">
        <rdfs:label xml:lang="en">starts</rdfs:label>
        <obo:IAO_0000119>Allen</obo:IAO_0000119>
        <obo:IAO_0000117>Chris Mungall</obo:IAO_0000117>
        <obo:IAO_0000115>inverse of starts with</obo:IAO_0000115>
        <obo:IAO_0000114 rdf:resource="&obo;IAO_0000125"/>
        <rdfs:subPropertyOf rdf:resource="&obo;RO_0002222"/>
    </owl:ObjectProperty>
    


    <!-- http://purl.obolibrary.org/obo/RO_0002224 -->

    <owl:ObjectProperty rdf:about="&obo;RO_0002224">
        <rdf:type rdf:resource="&owl;TransitiveProperty"/>
        <rdfs:label xml:lang="en">starts with</rdfs:label>
        <obo:IAO_0000112>Every insulin receptor signaling pathway starts with the binding of a ligand to the insulin receptor</obo:IAO_0000112>
        <obo:IAO_0000115>x starts with y if and only if x has part y and the time point at which x starts is equivalent to the time point at which y starts. Formally: α(y) = α(x) ∧ ω(y) &lt; ω(x), where α is a function that maps a process to a start point, and ω is a function that maps a process to an end point.</obo:IAO_0000115>
        <obo:IAO_0000118>started by</obo:IAO_0000118>
        <obo:IAO_0000114 rdf:resource="&obo;IAO_0000125"/>
        <rdfs:subPropertyOf rdf:resource="&obo;RO_0002222"/>
        <owl:inverseOf rdf:resource="&obo;RO_0002223"/>
    </owl:ObjectProperty>
    


    <!-- http://purl.obolibrary.org/obo/RO_0002229 -->

    <owl:ObjectProperty rdf:about="&obo;RO_0002229">
        <rdfs:label xml:lang="en">ends</rdfs:label>
        <obo:IAO_0000115>inverse of ends with</obo:IAO_0000115>
        <obo:IAO_0000114 rdf:resource="&obo;IAO_0000125"/>
        <rdfs:subPropertyOf rdf:resource="&obo;RO_0002222"/>
        <owl:inverseOf rdf:resource="&obo;RO_0002230"/>
    </owl:ObjectProperty>
    


    <!-- http://purl.obolibrary.org/obo/RO_0002230 -->

    <owl:ObjectProperty rdf:about="&obo;RO_0002230">
        <rdf:type rdf:resource="&owl;TransitiveProperty"/>
        <rdfs:label xml:lang="en">ends with</rdfs:label>
        <obo:IAO_0000118>finished by</obo:IAO_0000118>
        <obo:IAO_0000115>x ends with y if and only if x has part y and the time point at which x ends is equivalent to the time point at which y ends. Formally: α(y) &gt; α(x) ∧ ω(y) = ω(x), where α is a function that maps a process to a start point, and ω is a function that maps a process to an end point.</obo:IAO_0000115>
        <obo:IAO_0000114 rdf:resource="&obo;IAO_0000125"/>
        <rdfs:subPropertyOf rdf:resource="&obo;RO_0002222"/>
    </owl:ObjectProperty>
</rdf:RDF>


<!-- Generated by the OWL API (version 3.4.2) http://owlapi.sourceforge.net -->
