# Supplementary material for: Evolving BioAssay Ontology (BAO): modularization, integration and applications
Source: J Biomed Semantics. 2014 Jun 3;5(Suppl 1):S5. doi: 10.1186/2041-1480-5-S1-S5 (PMC4108877; doi:10.1186/2041-1480-5-S1-S5)
Supplement: Additional file 1 — BAO 2.x build 2866. BAO version 2.x (build 2866) is a collection of OWL files that describe our domain of discourse. These files are serialized in OWL XML file format. In order to view and perform reasoning of BAO, we recommend of using a standard OWL editor that support SROIQ(D) DL constructs, such as, Protégé-4.3 open source ontology editor and knowledgebase framework (http://protege.stanford.edu). In addition, up-to-date BAO releases are freely available from the BioAssay Ontology (BAO) project website (http://bioassayontology.org/wp/bao) and the NCBO BioPortal. [file 2041-1480-5-S1-S5-S1.zip › imports/bfo-classes-minimal.owl]

<?xml version="1.0"?>


<!DOCTYPE rdf:RDF [
    <!ENTITY owl "http://www.w3.org/2002/07/owl#" >
    <!ENTITY obo "http://purl.obolibrary.org/obo/" >
    <!ENTITY dc "http://purl.org/dc/elements/1.1/" >
    <!ENTITY xsd "http://www.w3.org/2001/XMLSchema#" >
    <!ENTITY rdfs "http://www.w3.org/2000/01/rdf-schema#" >
    <!ENTITY rdf "http://www.w3.org/1999/02/22-rdf-syntax-ns#" >
]>


<rdf:RDF xmlns="&obo;bfo.owl#"
     xml:base="&obo;bfo.owl"
     xmlns:dc="http://purl.org/dc/elements/1.1/"
     xmlns:obo="http://purl.obolibrary.org/obo/"
     xmlns:rdfs="http://www.w3.org/2000/01/rdf-schema#"
     xmlns:owl="http://www.w3.org/2002/07/owl#"
     xmlns:xsd="http://www.w3.org/2001/XMLSchema#"
     xmlns:rdf="http://www.w3.org/1999/02/22-rdf-syntax-ns#">
    <owl:Ontology rdf:about="&obo;ro/bfo-classes-minimal.owl">
        <owl:imports rdf:resource="&obo;ro/annotations.owl"/>
    </owl:Ontology>
    


    <!-- 
    ///////////////////////////////////////////////////////////////////////////////////////
    //
    // Datatypes
    //
    ///////////////////////////////////////////////////////////////////////////////////////
     -->

    


    <!-- 
    ///////////////////////////////////////////////////////////////////////////////////////
    //
    // Object Properties
    //
    ///////////////////////////////////////////////////////////////////////////////////////
     -->

    


    <!-- 
    ///////////////////////////////////////////////////////////////////////////////////////
    //
    // Classes
    //
    ///////////////////////////////////////////////////////////////////////////////////////
     -->

    


    <!-- http://purl.obolibrary.org/obo/BFO_0000001 -->

    <owl:Class rdf:about="&obo;BFO_0000001">
        <rdfs:label xml:lang="en">entity</rdfs:label>
        <obo:IAO_0000111 xml:lang="en">entity</obo:IAO_0000111>
    </owl:Class>
    


    <!-- http://purl.obolibrary.org/obo/BFO_0000002 -->

    <owl:Class rdf:about="&obo;BFO_0000002">
        <rdfs:label xml:lang="en">continuant</rdfs:label>
        <rdfs:subClassOf rdf:resource="&obo;BFO_0000001"/>
        <obo:IAO_0000115 xml:lang="en">An entity that exists in full at any time in which it exists at all, persists through time while maintaining its identity and has no temporal parts.</obo:IAO_0000115>
    </owl:Class>
    


    <!-- http://purl.obolibrary.org/obo/BFO_0000003 -->

    <owl:Class rdf:about="&obo;BFO_0000003">
        <rdfs:label xml:lang="en">occurrent</rdfs:label>
        <rdfs:subClassOf rdf:resource="&obo;BFO_0000001"/>
        <obo:IAO_0000115 xml:lang="en">An entity that has temporal parts and that happens, unfolds or develops through time.</obo:IAO_0000115>
    </owl:Class>
    


    <!-- http://purl.obolibrary.org/obo/BFO_0000004 -->

    <owl:Class rdf:about="&obo;BFO_0000004">
        <rdfs:label xml:lang="en">independent continuant</rdfs:label>
        <rdfs:subClassOf rdf:resource="&obo;BFO_0000002"/>
        <obo:IAO_0000115 xml:lang="en">A continuant that is a bearer of quality and realizable entity entities, in which other entities inhere and which itself cannot inhere in anything.</obo:IAO_0000115>
    </owl:Class>
    
    <!-- http://purl.obolibrary.org/obo/BFO_0000005 -->

    <owl:Class rdf:about="http://purl.obolibrary.org/obo/BFO_0000005">
        <rdfs:label xml:lang="en">dependent continuant</rdfs:label>
        <rdfs:subClassOf rdf:resource="http://purl.obolibrary.org/obo/BFO_0000002"/>
        <obo:IAO_0000115 xml:lang="en">A continuant  that is either dependent on one or other independent continuant  bearers or inheres in or is borne by other entities.</obo:IAO_0000115>
    </owl:Class>


    <!-- http://purl.obolibrary.org/obo/BFO_0000007 -->

    <owl:Class rdf:about="&obo;BFO_0000007">
        <rdfs:label xml:lang="en">processual entity</rdfs:label>
        <rdfs:subClassOf rdf:resource="&obo;BFO_0000003"/>
        <obo:IAO_0000115 xml:lang="en">A processual entity that is a maximally connected spatiotemporal whole and has bona fide beginnings and endings corresponding to real discontinuities.</obo:IAO_0000115>
    </owl:Class>
    


    <!-- http://purl.obolibrary.org/obo/BFO_0000040 -->

    <owl:Class rdf:about="&obo;BFO_0000040">
        <rdfs:label xml:lang="en">material entity</rdfs:label>
        <rdfs:subClassOf rdf:resource="&obo;BFO_0000004"/>
        <obo:IAO_0000115 xml:lang="en">An independent continuant that is spatially extended whose identity is independent of that of other entities and can be maintained through time.</obo:IAO_0000115>
    </owl:Class>

    <!-- http://purl.obolibrary.org/obo/BFO_0000017 -->

    <owl:Class rdf:about="http://purl.obolibrary.org/obo/BFO_0000017">
        <rdfs:label xml:lang="en">realizable entity</rdfs:label>
        <rdfs:subClassOf rdf:resource="http://purl.obolibrary.org/obo/BFO_0000020"/>
        <obo:IAO_0000115 xml:lang="en">A specifically dependent continuant  that inheres in continuant  entities and are not exhibited in full at every time in which it inheres in an entity or group of entities. The exhibition or actualization of a realizable entity is a particular manifestation, functioning or process that occurs under certain circumstances.</obo:IAO_0000115>
    </owl:Class>

    <!-- http://purl.obolibrary.org/obo/BFO_0000020 -->

    <owl:Class rdf:about="http://purl.obolibrary.org/obo/BFO_0000020">
        <obo:IAO_0000115 xml:lang="en">A specifically dependent continuant  that inheres in continuant  entities and are not exhibited in full at every time in which it inheres in an entity or group of entities. The exhibition or actualization of a realizable entity is a particular manifestation, functioning or process that occurs under certain circumstances.</obo:IAO_0000115>
        <rdfs:label xml:lang="en">specifically dependent continuant</rdfs:label>
        <rdfs:subClassOf rdf:resource="http://purl.obolibrary.org/obo/BFO_0000005"/>
    </owl:Class>

    <!-- http://purl.obolibrary.org/obo/BFO_0000023 -->

    <owl:Class rdf:about="http://purl.obolibrary.org/obo/BFO_0000023">
        <rdfs:label xml:lang="en">role</rdfs:label>
        <rdfs:subClassOf rdf:resource="http://purl.obolibrary.org/obo/BFO_0000017"/>
        <obo:IAO_0000115 xml:lang="en">A realizable entity  the manifestation of which brings about some result or end that is not essential to a continuant  in virtue of the kind of thing that it is but that can be served or participated in by that kind of continuant  in some kinds of natural, social or institutional contexts.</obo:IAO_0000115>
    </owl:Class>

</rdf:RDF>


<!-- Generated by the OWL API (version 3.2.5.1928) http://owlapi.sourceforge.net -->
