# Supplementary material for: Evolving BioAssay Ontology (BAO): modularization, integration and applications
Source: J Biomed Semantics. 2014 Jun 3;5(Suppl 1):S5. doi: 10.1186/2041-1480-5-S1-S5 (PMC4108877; doi:10.1186/2041-1480-5-S1-S5)
Supplement: Additional file 1 — BAO 2.x build 2866. BAO version 2.x (build 2866) is a collection of OWL files that describe our domain of discourse. These files are serialized in OWL XML file format. In order to view and perform reasoning of BAO, we recommend of using a standard OWL editor that support SROIQ(D) DL constructs, such as, Protégé-4.3 open source ontology editor and knowledgebase framework (http://protege.stanford.edu). In addition, up-to-date BAO releases are freely available from the BioAssay Ontology (BAO) project website (http://bioassayontology.org/wp/bao) and the NCBO BioPortal. [file 2041-1480-5-S1-S5-S1.zip › imports/core.owl]

<?xml version="1.0"?>


<!DOCTYPE rdf:RDF [
    <!ENTITY foaf "http://xmlns.com/foaf/0.1/" >
    <!ENTITY owl "http://www.w3.org/2002/07/owl#" >
    <!ENTITY obo "http://purl.obolibrary.org/obo/" >
    <!ENTITY dc "http://purl.org/dc/elements/1.1/" >
    <!ENTITY xsd "http://www.w3.org/2001/XMLSchema#" >
    <!ENTITY rdfs "http://www.w3.org/2000/01/rdf-schema#" >
    <!ENTITY rdf "http://www.w3.org/1999/02/22-rdf-syntax-ns#" >
]>


<rdf:RDF xmlns="&obo;bfo.owl#"
     xml:base="&obo;bfo.owl"
     xmlns:dc="http://purl.org/dc/elements/1.1/"
     xmlns:obo="http://purl.obolibrary.org/obo/"
     xmlns:rdfs="http://www.w3.org/2000/01/rdf-schema#"
     xmlns:foaf="http://xmlns.com/foaf/0.1/"
     xmlns:owl="http://www.w3.org/2002/07/owl#"
     xmlns:xsd="http://www.w3.org/2001/XMLSchema#"
     xmlns:rdf="http://www.w3.org/1999/02/22-rdf-syntax-ns#">
    <owl:Ontology rdf:about="&obo;ro/core.owl">
        <foaf:homepage rdf:datatype="&xsd;anyURI">https://code.google.com/p/obo-relations/w/ROCore</foaf:homepage>
        <owl:imports rdf:resource="&obo;ro/annotations.owl"/>
        <owl:imports rdf:resource="&obo;ro/bfo-classes-minimal.owl"/>
    </owl:Ontology>
    


    <!-- 
    ///////////////////////////////////////////////////////////////////////////////////////
    //
    // Object Properties
    //
    ///////////////////////////////////////////////////////////////////////////////////////
     -->

    


    <!-- http://purl.obolibrary.org/obo/BFO_0000050 -->

    <owl:ObjectProperty rdf:about="&obo;BFO_0000050">
        <rdf:type rdf:resource="&owl;TransitiveProperty"/>
        <rdfs:label xml:lang="en">part of</rdfs:label>
        <obo:IAO_0000116 xml:lang="en">Intended meaning:
Ambiguous between continuant-parthood and occurrent-parthood.

domain: continuant
range: continuant
time: at some time

domain: occurrent
range: occurrent
time: atemporal</obo:IAO_0000116>
        <obo:IAO_0000116 xml:lang="en">Parthood as a relation between instances: The primitive instance-level relation p part_of p1 is illustrated in assertions such as: this instance of rhodopsin mediated phototransduction part_of this instance of visual perception.    This relation satisfies at least the following standard axioms of mereology: reflexivity (for all p, p part_of p); anti-symmetry (for all p, p1, if p part_of p1 and p1 part_of p then p and p1 are identical); and transitivity (for all p, p1, p2, if p part_of p1 and p1 part_of p2, then p part_of p2). Analogous axioms hold also for parthood as a relation between spatial regions.    For parthood as a relation between continuants, these axioms need to be modified to take account of the incorporation of a temporal argument. Thus for example the axiom of transitivity for continuants will assert that if c part_of c1 at t and c1 part_of c2 at t, then also c part_of c2 at t.    Parthood as a relation between classes: To define part_of as a relation between classes we again need to distinguish the two cases of continuants and processes, even though the explicit reference to instants of time now falls away. For continuants, we have C part_of C1 if and only if any instance of C at any time is an instance-level part of some instance of C1 at that time, as for example in: cell nucleus part_ of cell.</obo:IAO_0000116>
        <dc:source>http://www.obofoundry.org/ro/#OBO_REL:part_of</dc:source>
        <obo:IAO_0000111 xml:lang="en">is part of</obo:IAO_0000111>
        <obo:IAO_0000118 xml:lang="en">part_of</obo:IAO_0000118>
        <owl:inverseOf rdf:resource="&obo;BFO_0000051"/>
        <obo:RO_0001900 rdf:resource="&obo;RO_0001901"/>
    </owl:ObjectProperty>
    


    <!-- http://purl.obolibrary.org/obo/BFO_0000051 -->

    <owl:ObjectProperty rdf:about="&obo;BFO_0000051">
        <rdf:type rdf:resource="&owl;TransitiveProperty"/>
        <rdfs:label xml:lang="en">has part</rdfs:label>
        <obo:IAO_0000116 xml:lang="en">Intended meaning:
Ambiguous between continuant-parthood and occurrent-parthood.

domain: continuant
range: continuant
time: at some time

domain: occurrent
range: occurrent
time: atemporal</obo:IAO_0000116>
        <obo:IAO_0000111 xml:lang="en">has part</obo:IAO_0000111>
        <obo:IAO_0000118 xml:lang="en">has_part</obo:IAO_0000118>
        <obo:RO_0001900 rdf:resource="&obo;RO_0001901"/>
    </owl:ObjectProperty>
    


    <!-- http://purl.obolibrary.org/obo/BFO_0000054 -->

    <owl:ObjectProperty rdf:about="&obo;BFO_0000054">
        <rdfs:label xml:lang="en">realized in</rdfs:label>
        <obo:IAO_0000116 xml:lang="en">Intended meaning:
domain: realizable entity
range: processual entity
time: atemporal</obo:IAO_0000116>
        <obo:IAO_0000118 xml:lang="en">is realized by</obo:IAO_0000118>
        <obo:IAO_0000111 xml:lang="en">realized in</obo:IAO_0000111>
        <obo:IAO_0000118 xml:lang="en">realized_in</obo:IAO_0000118>
        <rdfs:range rdf:resource="&obo;BFO_0000007"/>
    </owl:ObjectProperty>
    


    <!-- http://purl.obolibrary.org/obo/BFO_0000055 -->

    <owl:ObjectProperty rdf:about="&obo;BFO_0000055">
        <rdfs:label xml:lang="en">realizes</rdfs:label>
        <obo:IAO_0000116 xml:lang="en">Intended meaning:
domain: processual entity
range: realizable entity
time: atemporal</obo:IAO_0000116>
        <obo:IAO_0000111 xml:lang="en">realizes</obo:IAO_0000111>
        <rdfs:domain rdf:resource="&obo;BFO_0000007"/>
        <owl:inverseOf rdf:resource="&obo;BFO_0000054"/>
    </owl:ObjectProperty>
    


    <!-- http://purl.obolibrary.org/obo/BFO_0000066 -->

    <owl:ObjectProperty rdf:about="&obo;BFO_0000066">
        <rdfs:label xml:lang="en">occurs in</rdfs:label>
        <obo:IAO_0000118 xml:lang="en">Intended meaning:
domain: occurrent
range: independent continuant
time: atemporal</obo:IAO_0000118>
        <obo:IAO_0000111 xml:lang="en">occurs in</obo:IAO_0000111>
        <obo:IAO_0000118 xml:lang="en">occurs_in</obo:IAO_0000118>
        <obo:IAO_0000118 xml:lang="en">unfolds in</obo:IAO_0000118>
        <obo:IAO_0000118 xml:lang="en">unfolds_in</obo:IAO_0000118>
        <rdfs:domain rdf:resource="&obo;BFO_0000003"/>
        <rdfs:range rdf:resource="&obo;BFO_0000004"/>
        <owl:inverseOf rdf:resource="&obo;BFO_0000067"/>
        <owl:propertyChainAxiom rdf:parseType="Collection">
            <rdf:Description rdf:about="&obo;BFO_0000050"/>
            <rdf:Description rdf:about="&obo;BFO_0000066"/>
        </owl:propertyChainAxiom>
        <owl:propertyChainAxiom rdf:parseType="Collection">
            <rdf:Description rdf:about="&obo;BFO_0000066"/>
            <rdf:Description rdf:about="&obo;BFO_0000050"/>
        </owl:propertyChainAxiom>
    </owl:ObjectProperty>
    


    <!-- http://purl.obolibrary.org/obo/BFO_0000067 -->

    <owl:ObjectProperty rdf:about="&obo;BFO_0000067">
        <rdfs:label xml:lang="en">contains process</rdfs:label>
        <obo:IAO_0000111 xml:lang="en">site of</obo:IAO_0000111>
    </owl:ObjectProperty>
    


    <!-- http://purl.obolibrary.org/obo/RO_0000052 -->

    <owl:ObjectProperty rdf:about="&obo;RO_0000052">
        <rdfs:label xml:lang="en">inheres in</rdfs:label>
        <obo:IAO_0000116 xml:lang="en">Intended meaning:
domain: specifically dependent continuant
range: independent continuant
time: at all times

A specifically dependent continuant A inheres in its independent continuant B at all times during which A exists.</obo:IAO_0000116>
        <obo:IAO_0000111 xml:lang="en">inheres in</obo:IAO_0000111>
        <obo:IAO_0000118 xml:lang="en">inheres_in</obo:IAO_0000118>
        <obo:RO_0001900 rdf:resource="&obo;RO_0001901"/>
    </owl:ObjectProperty>
    


    <!-- http://purl.obolibrary.org/obo/RO_0000053 -->

    <owl:ObjectProperty rdf:about="&obo;RO_0000053">
        <rdfs:label xml:lang="en">bearer of</rdfs:label>
        <obo:IAO_0000116 xml:lang="en">Intended meaning:
domain: independent continuant
range: specifically dependent continuant
time: at some time</obo:IAO_0000116>
        <obo:IAO_0000111 xml:lang="en">bearer of</obo:IAO_0000111>
        <obo:IAO_0000118 xml:lang="en">bearer_of</obo:IAO_0000118>
        <obo:IAO_0000118 xml:lang="en">is bearer of</obo:IAO_0000118>
        <rdfs:range rdf:resource="&obo;BFO_0000020"/>
        <owl:inverseOf rdf:resource="&obo;RO_0000052"/>
        <obo:RO_0001900 rdf:resource="&obo;RO_0001901"/>
    </owl:ObjectProperty>
    


    <!-- http://purl.obolibrary.org/obo/RO_0000056 -->

    <owl:ObjectProperty rdf:about="&obo;RO_0000056">
        <rdfs:label xml:lang="en">participates in</rdfs:label>
        <obo:IAO_0000116 xml:lang="en">Intended meaning:
domain: continuant and (not spatial region)
range: processual entity
time: at some time</obo:IAO_0000116>
        <obo:IAO_0000111 xml:lang="en">participates in</obo:IAO_0000111>
        <obo:IAO_0000118 xml:lang="en">participates_in</obo:IAO_0000118>
        <rdfs:domain rdf:resource="&obo;BFO_0000002"/>
        <rdfs:range rdf:resource="&obo;BFO_0000003"/>
    </owl:ObjectProperty>
    


    <!-- http://purl.obolibrary.org/obo/RO_0000057 -->

    <owl:ObjectProperty rdf:about="&obo;RO_0000057">
        <rdfs:label xml:lang="en">has participant</rdfs:label>
        <obo:IAO_0000111 xml:lang="en">has participant</obo:IAO_0000111>
        <obo:IAO_0000118 xml:lang="en">has_participant</obo:IAO_0000118>
        <dc:source>http://www.obofoundry.org/ro/#OBO_REL:has_participant</dc:source>
        <obo:IAO_0000116 xml:lang="en">Has_participant is a primitive instance-level relation between a process, a continuant, and a time at which the continuant participates in some way in the process. The relation obtains, for example, when this particular process of oxygen exchange across this particular alveolar membrane has_participant this particular sample of hemoglobin at this particular time.</obo:IAO_0000116>
        <obo:IAO_0000116 xml:lang="en">Intended meaning:
domain: processual entity
range: continuant and (not spatial region)
time: at some time</obo:IAO_0000116>
        <rdfs:range rdf:resource="&obo;BFO_0000002"/>
        <rdfs:domain rdf:resource="&obo;BFO_0000003"/>
        <owl:inverseOf rdf:resource="&obo;RO_0000056"/>
    </owl:ObjectProperty>
    


    <!-- http://purl.obolibrary.org/obo/RO_0000081 -->

    <owl:ObjectProperty rdf:about="&obo;RO_0000081">
        <rdfs:label xml:lang="en">role of</rdfs:label>
        <obo:IAO_0000118 xml:lang="en">is role of</obo:IAO_0000118>
        <obo:IAO_0000118 xml:lang="en">role_of</obo:IAO_0000118>
        <rdfs:subPropertyOf rdf:resource="&obo;RO_0000052"/>
    </owl:ObjectProperty>
    


    <!-- http://purl.obolibrary.org/obo/RO_0000087 -->

    <owl:ObjectProperty rdf:about="&obo;RO_0000087">
        <rdfs:label xml:lang="en">has role</rdfs:label>
        <obo:IAO_0000118 xml:lang="en">has_role</obo:IAO_0000118>
        <rdfs:range rdf:resource="&obo;BFO_0000023"/>
        <rdfs:subPropertyOf rdf:resource="&obo;RO_0000053"/>
        <owl:inverseOf rdf:resource="&obo;RO_0000081"/>
    </owl:ObjectProperty>
    


    <!-- http://purl.obolibrary.org/obo/RO_0001000 -->

    <owl:ObjectProperty rdf:about="&obo;RO_0001000">
        <rdfs:label xml:lang="en">derives from</rdfs:label>
        <rdfs:comment xml:lang="en">See also BFO_0001009</rdfs:comment>
        <obo:IAO_0000114 rdf:resource="&obo;IAO_0000125"/>
        <rdfs:subPropertyOf rdf:resource="&owl;topObjectProperty"/>
    </owl:ObjectProperty>
    


    <!-- http://purl.obolibrary.org/obo/RO_0001001 -->

    <owl:ObjectProperty rdf:about="&obo;RO_0001001">
        <rdfs:label xml:lang="en">derives into</rdfs:label>
        <obo:IAO_0000114 rdf:resource="&obo;IAO_0000125"/>
        <rdfs:subPropertyOf rdf:resource="&owl;topObjectProperty"/>
    </owl:ObjectProperty>
    


    <!-- http://purl.obolibrary.org/obo/RO_0001015 -->

    <owl:ObjectProperty rdf:about="&obo;RO_0001015">
        <rdf:type rdf:resource="&owl;TransitiveProperty"/>
        <rdfs:label xml:lang="en">location of</rdfs:label>
        <obo:IAO_0000111 xml:lang="en">is location of</obo:IAO_0000111>
        <obo:IAO_0000118 xml:lang="en">location_of</obo:IAO_0000118>
        <obo:RO_0001900 rdf:resource="&obo;RO_0001901"/>
    </owl:ObjectProperty>
    


    <!-- http://purl.obolibrary.org/obo/RO_0001018 -->

    <owl:ObjectProperty rdf:about="&obo;RO_0001018">
        <rdfs:label xml:lang="en">contained in</rdfs:label>
        <obo:IAO_0000116>Containment is location not involving parthood, and arises only where some immaterial continuant is involved.</obo:IAO_0000116>
        <obo:IAO_0000116 xml:lang="en">Containment obtains in each case between material and immaterial continuants, for instance: lung contained_in thoracic cavity; bladder contained_in pelvic cavity. Hence containment is not a transitive relation.    If c part_of c1 at t then we have also, by our definition and by the axioms of mereology applied to spatial regions, c located_in c1 at t. Thus, many examples of instance-level location relations for continuants are in fact cases of instance-level parthood. For material continuants location and parthood coincide. Containment is location not involving parthood, and arises only where some immaterial continuant is involved. To understand this relation, we first define overlap for continuants as follows:    c1 overlap c2 at t =def for some c, c part_of c1 at t and c part_of c2 at t. The containment relation on the instance level can then be defined (see definition):</obo:IAO_0000116>
        <obo:IAO_0000116 xml:lang="en">Intended meaning:
domain: material entity
range: spatial region or site (immaterial continuant)
        </obo:IAO_0000116>
        <obo:IAO_0000111 xml:lang="en">contained in</obo:IAO_0000111>
        <obo:IAO_0000118 xml:lang="en">contained_in</obo:IAO_0000118>
        <owl:inverseOf rdf:resource="&obo;RO_0001019"/>
        <obo:RO_0001900 rdf:resource="&obo;RO_0001901"/>
    </owl:ObjectProperty>
    


    <!-- http://purl.obolibrary.org/obo/RO_0001019 -->

    <owl:ObjectProperty rdf:about="&obo;RO_0001019">
        <rdfs:label xml:lang="en">contains</rdfs:label>
        <obo:IAO_0000116 xml:lang="en">Intended meaning:
domain: spatial region or site (immaterial continuant)
range: material entity
        </obo:IAO_0000116>
        <obo:IAO_0000111 xml:lang="en">contains</obo:IAO_0000111>
        <obo:RO_0001900 rdf:resource="&obo;RO_0001901"/>
    </owl:ObjectProperty>
    


    <!-- http://purl.obolibrary.org/obo/RO_0001025 -->

    <owl:ObjectProperty rdf:about="&obo;RO_0001025">
        <rdf:type rdf:resource="&owl;TransitiveProperty"/>
        <rdfs:label xml:lang="en">located in</rdfs:label>
        <obo:IAO_0000116 xml:lang="en">Location as a relation between instances: The primitive instance-level relation c located_in r at t reflects the fact that each continuant is at any given time associated with exactly one spatial region, namely its exact location. Following we can use this relation to define a further instance-level location relation - not between a continuant and the region which it exactly occupies, but rather between one continuant and another. c is located in c1, in this sense, whenever the spatial region occupied by c is part_of the spatial region occupied by c1.    Note that this relation comprehends both the relation of exact location between one continuant and another which obtains when r and r1 are identical (for example, when a portion of fluid exactly fills a cavity), as well as those sorts of inexact location relations which obtain, for example, between brain and head or between ovum and uterus</obo:IAO_0000116>
        <dc:source>http://www.obofoundry.org/ro/#OBO_REL:located_in</dc:source>
        <obo:IAO_0000111 xml:lang="en">located in</obo:IAO_0000111>
        <obo:IAO_0000118 xml:lang="en">located_in</obo:IAO_0000118>
        <owl:inverseOf rdf:resource="&obo;RO_0001015"/>
        <obo:RO_0001900 rdf:resource="&obo;RO_0001901"/>
    </owl:ObjectProperty>
    


    <!-- http://purl.obolibrary.org/obo/RO_0002000 -->

    <owl:ObjectProperty rdf:about="&obo;RO_0002000">
        <rdfs:label xml:lang="en">boundary of</rdfs:label>
        <obo:IAO_0000115 rdf:datatype="&xsd;string">The relationships between a boundary (a 2D immaterial entity) and the material entity that it delimits.</obo:IAO_0000115>
        <obo:RO_0001900 rdf:resource="&obo;RO_0001901"/>
    </owl:ObjectProperty>
    


    <!-- http://purl.obolibrary.org/obo/RO_0002002 -->

    <owl:ObjectProperty rdf:about="&obo;RO_0002002">
        <rdfs:label xml:lang="en">has boundary</rdfs:label>
        <obo:IAO_0000115 rdf:datatype="&xsd;string">The relationship between a material entity and the boundary (2D immaterial entity) that delimits it.</obo:IAO_0000115>
        <obo:RO_0001900 rdf:resource="&obo;RO_0001901"/>
        <owl:inverseOf rdf:resource="&obo;RO_0002000"/>
        <rdfs:subPropertyOf rdf:resource="&owl;topObjectProperty"/>
    </owl:ObjectProperty>
    


    <!-- http://purl.obolibrary.org/obo/RO_0002350 -->

    <owl:ObjectProperty rdf:about="&obo;RO_0002350">
        <rdfs:label xml:lang="en">member of</rdfs:label>
        <obo:IAO_0000118>is member of</obo:IAO_0000118>
        <obo:IAO_0000118>member part of</obo:IAO_0000118>
        <obo:IAO_0000119>SIO</obo:IAO_0000119>
        <obo:IAO_0000112>An organism that is a member of a population of organisms</obo:IAO_0000112>
        <obo:IAO_0000115>is member of is a mereological relation between a item and a collection.</obo:IAO_0000115>
        <rdfs:subPropertyOf rdf:resource="&obo;BFO_0000050"/>
        <obo:RO_0001900 rdf:resource="&obo;RO_0001901"/>
        <owl:inverseOf rdf:resource="&obo;RO_0002351"/>
    </owl:ObjectProperty>
    


    <!-- http://purl.obolibrary.org/obo/RO_0002351 -->

    <owl:ObjectProperty rdf:about="&obo;RO_0002351">
        <rdf:type rdf:resource="&owl;IrreflexiveProperty"/>
        <rdfs:label xml:lang="en">has member</rdfs:label>
        <obo:IAO_0000119>SIO</obo:IAO_0000119>
        <obo:IAO_0000115>has member is a mereological relation between a collection and an item.</obo:IAO_0000115>
        <rdfs:subPropertyOf rdf:resource="&obo;BFO_0000051"/>
        <obo:RO_0001900 rdf:resource="&obo;RO_0001901"/>
    </owl:ObjectProperty>
</rdf:RDF>


<!-- Generated by the OWL API (version 3.4.2) http://owlapi.sourceforge.net -->
