# Supplementary material for: Evolving BioAssay Ontology (BAO): modularization, integration and applications
Source: J Biomed Semantics. 2014 Jun 3;5(Suppl 1):S5. doi: 10.1186/2041-1480-5-S1-S5 (PMC4108877; doi:10.1186/2041-1480-5-S1-S5)
Supplement: Additional file 1 — BAO 2.x build 2866. BAO version 2.x (build 2866) is a collection of OWL files that describe our domain of discourse. These files are serialized in OWL XML file format. In order to view and perform reasoning of BAO, we recommend of using a standard OWL editor that support SROIQ(D) DL constructs, such as, Protégé-4.3 open source ontology editor and knowledgebase framework (http://protege.stanford.edu). In addition, up-to-date BAO releases are freely available from the BioAssay Ontology (BAO) project website (http://bioassayontology.org/wp/bao) and the NCBO BioPortal. [file 2041-1480-5-S1-S5-S1.zip › imports/annotations.owl]

<?xml version="1.0"?>


<!DOCTYPE rdf:RDF [
    <!ENTITY foaf "http://xmlns.com/foaf/0.1/" >
    <!ENTITY owl "http://www.w3.org/2002/07/owl#" >
    <!ENTITY obo "http://purl.obolibrary.org/obo/" >
    <!ENTITY dc "http://purl.org/dc/elements/1.1/" >
    <!ENTITY xsd "http://www.w3.org/2001/XMLSchema#" >
    <!ENTITY rdfs "http://www.w3.org/2000/01/rdf-schema#" >
    <!ENTITY rdf "http://www.w3.org/1999/02/22-rdf-syntax-ns#" >
    <!ENTITY oboInOwl "http://www.geneontology.org/formats/oboInOwl#" >
]>


<rdf:RDF xmlns="&obo;bfo.owl#"
     xml:base="&obo;bfo.owl"
     xmlns:dc="http://purl.org/dc/elements/1.1/"
     xmlns:obo="http://purl.obolibrary.org/obo/"
     xmlns:rdfs="http://www.w3.org/2000/01/rdf-schema#"
     xmlns:owl="http://www.w3.org/2002/07/owl#"
     xmlns:xsd="http://www.w3.org/2001/XMLSchema#"
     xmlns:rdf="http://www.w3.org/1999/02/22-rdf-syntax-ns#"
     xmlns:foaf="http://xmlns.com/foaf/0.1/"
     xmlns:oboInOwl="http://www.geneontology.org/formats/oboInOwl#">
    <owl:Ontology rdf:about="&obo;ro/annotations.owl">
    </owl:Ontology>
    


    <!-- 
    ///////////////////////////////////////////////////////////////////////////////////////
    //
    // Annotation properties
    //
    ///////////////////////////////////////////////////////////////////////////////////////
     -->

    <owl:AnnotationProperty rdf:about="&dc;creator"/>
    <owl:AnnotationProperty rdf:about="&dc;publisher"/>
    <owl:AnnotationProperty rdf:about="&obo;IAO_0000115">
        <rdfs:label xml:lang="en">definition</rdfs:label>
    </owl:AnnotationProperty>
    <owl:AnnotationProperty rdf:about="&obo;IAO_0000116">
        <rdfs:label xml:lang="en">editor note</rdfs:label>
    </owl:AnnotationProperty>
    <owl:AnnotationProperty rdf:about="&dc;contributor"/>
    <owl:AnnotationProperty rdf:about="&obo;IAO_0000118">
        <rdfs:label xml:lang="en">alternative term</rdfs:label>
    </owl:AnnotationProperty>
    <owl:AnnotationProperty rdf:about="&dc;source"/>
    <owl:AnnotationProperty rdf:about="&obo;IAO_0000111">
        <rdfs:label xml:lang="en">editor preferred term</rdfs:label>
    </owl:AnnotationProperty>
    <owl:AnnotationProperty rdf:about="&obo;IAO_0000112">
        <rdfs:label xml:lang="en">example of usage</rdfs:label>
    </owl:AnnotationProperty>
    

    <!-- http://purl.obolibrary.org/obo/IAO_0000112 -->

    <owl:AnnotationProperty rdf:about="&obo;IAO_0000112">
        <rdfs:label xml:lang="en">example of usage</rdfs:label>
        <obo:IAO_0000114 rdf:resource="&obo;IAO_0000122"/>
    </owl:AnnotationProperty>
    


    <!-- http://purl.obolibrary.org/obo/IAO_0000114 -->

    <owl:AnnotationProperty rdf:about="&obo;IAO_0000114">
        <rdfs:label xml:lang="en">has curation status</rdfs:label>
    </owl:AnnotationProperty>
    


    <!-- http://purl.obolibrary.org/obo/IAO_0000115 -->

    <owl:AnnotationProperty rdf:about="&obo;IAO_0000115">
        <rdfs:label rdf:datatype="&xsd;string">definition</rdfs:label>
        <obo:IAO_0000114 rdf:resource="&obo;IAO_0000122"/>
    </owl:AnnotationProperty>
    


    <!-- http://purl.obolibrary.org/obo/IAO_0000116 -->

    <rdf:Description rdf:about="&obo;IAO_0000116">
        <rdfs:label xml:lang="en">editor note</rdfs:label>
        <obo:IAO_0000114 rdf:resource="&obo;IAO_0000122"/>
    </rdf:Description>
    


    <!-- http://purl.obolibrary.org/obo/IAO_0000117 -->

    <owl:AnnotationProperty rdf:about="&obo;IAO_0000117">
        <rdfs:label xml:lang="en">term editor</rdfs:label>
        <obo:IAO_0000114 rdf:resource="&obo;IAO_0000122"/>
    </owl:AnnotationProperty>
    


    <!-- http://purl.obolibrary.org/obo/IAO_0000118 -->

    <rdf:Description rdf:about="&obo;IAO_0000118">
        <rdfs:label xml:lang="en">alternative term</rdfs:label>
        <obo:IAO_0000114 rdf:resource="&obo;IAO_0000125"/>
    </rdf:Description>
    


    <!-- http://purl.obolibrary.org/obo/IAO_0000119 -->

    <owl:AnnotationProperty rdf:about="&obo;IAO_0000119">
        <rdfs:label xml:lang="en">definition source</rdfs:label>
        <obo:IAO_0000114 rdf:resource="&obo;IAO_0000122"/>
    </owl:AnnotationProperty>
    


    <!-- http://purl.obolibrary.org/obo/IAO_0000232 -->

    <rdf:Description rdf:about="&obo;IAO_0000232">
        <rdfs:label xml:lang="en">curator note</rdfs:label>
        <obo:IAO_0000114 rdf:resource="&obo;IAO_0000122"/>
    </rdf:Description>
    


    <!-- http://purl.obolibrary.org/obo/IAO_0000412 -->

    <owl:AnnotationProperty rdf:about="&obo;IAO_0000412">
        <rdfs:label xml:lang="en">imported from</rdfs:label>
        <obo:IAO_0000114 rdf:resource="&obo;IAO_0000125"/>
    </owl:AnnotationProperty>
    


    <!-- http://purl.obolibrary.org/obo/IAO_0000424 -->

    <owl:AnnotationProperty rdf:about="&obo;IAO_0000424">
        <rdfs:label xml:lang="en">expand expression to</rdfs:label>
    </owl:AnnotationProperty>
    


    <!-- http://purl.obolibrary.org/obo/IAO_0000425 -->

    <owl:AnnotationProperty rdf:about="&obo;IAO_0000425">
        <rdfs:label xml:lang="en">expand assertion to</rdfs:label>
    </owl:AnnotationProperty>
    


    <!-- http://purl.obolibrary.org/obo/IAO_0000426 -->

    <owl:AnnotationProperty rdf:about="&obo;IAO_0000426">
        <rdfs:label xml:lang="en">first order logic expression</rdfs:label>
    </owl:AnnotationProperty>


    <owl:AnnotationProperty rdf:about="&obo;RO_0001900">
        <rdfs:label xml:lang="en">temporal interpretation</rdfs:label>
        <rdfs:seeAlso rdf:datatype="&xsd;anyURI">https://code.google.com/p/obo-relations/wiki/ROAndTime</rdfs:seeAlso>
    </owl:AnnotationProperty>

    <owl:NamedIndividual rdf:about="&obo;RO_0001901">
        <rdfs:label xml:lang="en">axiom holds for all times</rdfs:label>
        <obo:IAO_0000115>

## Elucidation

This is used when the statement/axiom is assumed to hold true 'eternally'

## How to interpret (informal)

First the "atemporal" FOL is derived from the OWL using the standard
interpretation. This axiom is temporalized by embedding the axiom
within a for-all-times quantified sentence. The t argument is added to
all instantiation predicates and predicates that use this relation.

## Example

    Class: nucleus
    SubClassOf: part_of some cell

    forall t :
      forall n :
        instance_of(n,Nucleus,t)
         implies
        exists c :
          instance_of(c,Cell,t)
          part_of(n,c,t)

## Notes

This interpretation is *not* the same as an at-all-times relation

</obo:IAO_0000115>
    </owl:NamedIndividual>


    <owl:NamedIndividual rdf:about="&obo;RO_0001902">
        <rdfs:label xml:lang="en">relation has no temporal argument</rdfs:label>
        <obo:IAO_0000115>

## Elucidation

This is used when the first-order logic form of the relation is
binary, and takes no temporal argument.

## Example:

    Class: limb
    SubClassOf: develops_from some lateral-plate-mesoderm

     forall t, t2:
      forall x :
        instance_of(x,Limb,t)
         implies
        exists y :
          instance_of(y,LPM,t2)
          develops_from(x,y)


</obo:IAO_0000115>
    </owl:NamedIndividual>
    

    <!-- http://purl.org/dc/elements/1.1/contributor -->

    <owl:AnnotationProperty rdf:about="&dc;contributor"/>
    


    <!-- http://purl.org/dc/elements/1.1/creator -->

    <owl:AnnotationProperty rdf:about="&dc;creator"/>
    


    <!-- http://purl.org/dc/elements/1.1/source -->

    <owl:AnnotationProperty rdf:about="&dc;source"/>
    


    <!-- http://purl.org/dc/elements/1.1/title -->

    <owl:AnnotationProperty rdf:about="&dc;title"/>
    


    <!-- http://www.geneontology.org/formats/oboInOwl#shorthand -->

    <owl:AnnotationProperty rdf:about="&oboInOwl;shorthand">
        <rdfs:label rdf:datatype="&xsd;string">shorthand</rdfs:label>
    </owl:AnnotationProperty>
    


    <!-- http://www.w3.org/2000/01/rdf-schema#label -->

    <owl:AnnotationProperty rdf:about="&rdfs;label"/>

    <owl:AnnotationProperty rdf:about="&foaf;homepage"/>
    

</rdf:RDF>


<!-- Generated by the OWL API (version 3.2.5.1928) http://owlapi.sourceforge.net -->
