# Supplementary material for: Evolving BioAssay Ontology (BAO): modularization, integration and applications
Source: J Biomed Semantics. 2014 Jun 3;5(Suppl 1):S5. doi: 10.1186/2041-1480-5-S1-S5 (PMC4108877; doi:10.1186/2041-1480-5-S1-S5)
Supplement: Additional file 1 — BAO 2.x build 2866. BAO version 2.x (build 2866) is a collection of OWL files that describe our domain of discourse. These files are serialized in OWL XML file format. In order to view and perform reasoning of BAO, we recommend of using a standard OWL editor that support SROIQ(D) DL constructs, such as, Protégé-4.3 open source ontology editor and knowledgebase framework (http://protege.stanford.edu). In addition, up-to-date BAO releases are freely available from the BioAssay Ontology (BAO) project website (http://bioassayontology.org/wp/bao) and the NCBO BioPortal. [file 2041-1480-5-S1-S5-S1.zip › imports/ro.owl]

<?xml version="1.0"?>
<rdf:RDF xmlns="http://purl.obolibrary.org/obo/ro.owl#"
     xml:base="http://purl.obolibrary.org/obo/ro.owl"
     xmlns:dc="http://purl.org/dc/elements/1.1/"
     xmlns:obo="http://purl.obolibrary.org/obo/"
     xmlns:rdfs="http://www.w3.org/2000/01/rdf-schema#"
     xmlns:foaf="http://xmlns.com/foaf/0.1/"
     xmlns:owl="http://www.w3.org/2002/07/owl#"
     xmlns:xsd="http://www.w3.org/2001/XMLSchema#"
     xmlns:rdf="http://www.w3.org/1999/02/22-rdf-syntax-ns#"
     xmlns:oboInOwl="http://www.geneontology.org/formats/oboInOwl#">
    <owl:Ontology rdf:about="http://purl.obolibrary.org/obo/ro.owl">
        <foaf:homepage rdf:datatype="http://www.w3.org/2001/XMLSchema#anyURI">http://obo-relations.googlecode.com</foaf:homepage>
        <dc:title xml:lang="en">OBO Relations Ontology</dc:title>
        <dc:description xml:lang="en">The OBO Relations Ontology (RO) is a collection of OWL relations (ObjectProperties) intended for use across a wide variety of biological ontologies.</dc:description>
        <dc:source rdf:resource="http://obofoundry.org/ro"/>
        <owl:imports rdf:resource="http://purl.obolibrary.org/obo/ro/annotations.owl"/>
        <owl:imports rdf:resource="http://purl.obolibrary.org/obo/ro/core.owl"/>
        <owl:imports rdf:resource="http://purl.obolibrary.org/obo/ro/temporal-intervals.owl"/>
        <owl:versionIRI rdf:resource="http://purl.obolibrary.org/obo/ro/releases/2013-05-10/ro.owl"/>
    </owl:Ontology>
    


    <!-- 
    ///////////////////////////////////////////////////////////////////////////////////////
    //
    // Annotation properties
    //
    ///////////////////////////////////////////////////////////////////////////////////////
     -->

    


    <!-- http://purl.obolibrary.org/obo/IAO_0000232 -->

    <owl:AnnotationProperty rdf:about="http://purl.obolibrary.org/obo/IAO_0000232"/>
    


    <!-- http://purl.obolibrary.org/obo/RO_0002161 -->

    <owl:AnnotationProperty rdf:about="http://purl.obolibrary.org/obo/RO_0002161">
        <rdfs:label rdf:datatype="http://www.w3.org/2001/XMLSchema#string">never in taxon</rdfs:label>
        <obo:IAO_0000115>x never in taxon T if and only if T is a class, and x does not instantiate the class expression &quot;in taxon some T&quot;. Note that this is a shortcut relation, and should be used as a hasValue restriction in OWL.</obo:IAO_0000115>
        <obo:IAO_0000425>?X DisjointWith RO_0002162 some ?Y </obo:IAO_0000425>
        <obo:IAO_0000112>tooth SubClassOf &apos;never in taxon&apos; value &apos;Aves&apos;</obo:IAO_0000112>
        <obo:IAO_0000117 xml:lang="en">Chris Mungall</obo:IAO_0000117>
        <obo:IAO_0000119>PMID:17921072</obo:IAO_0000119>
        <obo:IAO_0000119 xml:lang="en">PMID:20973947</obo:IAO_0000119>
    </owl:AnnotationProperty>
    


    <!-- 
    ///////////////////////////////////////////////////////////////////////////////////////
    //
    // Object Properties
    //
    ///////////////////////////////////////////////////////////////////////////////////////
     -->

    


    <!-- http://purl.obolibrary.org/obo/BFO_0000050 -->

    <owl:ObjectProperty rdf:about="http://purl.obolibrary.org/obo/BFO_0000050">
        <rdfs:subPropertyOf rdf:resource="http://purl.obolibrary.org/obo/RO_0002131"/>
    </owl:ObjectProperty>
    


    <!-- http://purl.obolibrary.org/obo/BFO_0000051 -->

    <owl:ObjectProperty rdf:about="http://purl.obolibrary.org/obo/BFO_0000051">
        <rdfs:subPropertyOf rdf:resource="http://purl.obolibrary.org/obo/RO_0002131"/>
    </owl:ObjectProperty>
    


    <!-- http://purl.obolibrary.org/obo/BFO_0000063 -->

    <rdf:Description rdf:about="http://purl.obolibrary.org/obo/BFO_0000063">
        <rdfs:subPropertyOf rdf:resource="http://purl.obolibrary.org/obo/RO_0002222"/>
    </rdf:Description>
    


    <!-- http://purl.obolibrary.org/obo/RO_0000300 -->

    <owl:ObjectProperty rdf:about="http://purl.obolibrary.org/obo/RO_0000300">
        <rdf:type rdf:resource="http://www.w3.org/2002/07/owl#TransitiveProperty"/>
        <rdfs:label xml:lang="en">in neural circuit with</rdfs:label>
        <obo:IAO_0000426 rdf:datatype="http://www.w3.org/2001/XMLSchema#string">(forall (?x ?y) 
	(iff 
		(neural_circuit_path  ?x ?y)
		(and
			(&quot;neuron ; CL_0000540&quot; ?x)
			(&quot;neuron ; CL_0000540&quot; ?y)
			(or 
				(synapsed_by ?x ?y) 
				(synapsed_to ?x ?y))))) 

(forall (...s ?x ?y ?z) 
	(iff 
		(neural_circuit_path  ...s ?x ?y ?z)
		(and
			(neural_circuit_path  ...s ?x ?y)
			(&quot;neuron ; CL_0000540&quot; ?z)
			(or 
				(synapsed_by ?y ?z) 
				(synapsed_to ?y ?z))))) 

(forall (?x ?y) 
	(iff 
		(in_neural_circuit_with ?x ?y)
		(exists (...s)
			(neural_circuit_path  ?x ...s ?y)))) </obo:IAO_0000426>
        <obo:IAO_0000115 xml:lang="en">A relation that holds between two neurons connected directly via a synapse, or indirectly via a series of synaptically connected neurons.</obo:IAO_0000115>
        <obo:IAO_0000117 xml:lang="en">David Osumi-Sutherland</obo:IAO_0000117>
        <obo:IAO_0000114 rdf:resource="http://purl.obolibrary.org/obo/IAO_0000125"/>
        <obo:RO_0001900 rdf:resource="http://purl.obolibrary.org/obo/RO_0001901"/>
    </owl:ObjectProperty>
    


    <!-- http://purl.obolibrary.org/obo/RO_0000301 -->

    <owl:ObjectProperty rdf:about="http://purl.obolibrary.org/obo/RO_0000301">
        <rdf:type rdf:resource="http://www.w3.org/2002/07/owl#TransitiveProperty"/>
        <rdfs:label xml:lang="en">upstream in neural circuit with</rdfs:label>
        <obo:IAO_0000426 rdf:datatype="http://www.w3.org/2001/XMLSchema#string">(forall (?x ?y) 
	(iff 
		(upstream_neural_circuit_path  ?x ?y)
		(and
			(&quot;neuron ; CL_0000540&quot; ?x)
			(&quot;neuron ; CL_0000540&quot; ?y)
			(synapsed_to ?x ?y))))


(forall (...s ?x ?y ?z) 
	(iff 
		(upstream_neural_circuit_path ...s ?x ?y ?z )
		(and
			(upstream_neural_circuit_path ...s ?x ?y)
			(&quot;neuron ; CL_0000540&quot; ?z)
			(synapsed_to ?y ?z))))
			
(forall (?x ?y) 
	(iff 
		(upstream_in_neural_circuit_with ?x ?y)
		(exists (...s)
			(upstream_neural_circuit_path  ?x ...s ?y))))</obo:IAO_0000426>
        <obo:IAO_0000115 xml:lang="en">A relation that holds between a neuron that is synapsed_to another neuron or a neuron that is connected indirectly to another by a chain of neurons, each synapsed_to the next.</obo:IAO_0000115>
        <obo:IAO_0000117 xml:lang="en">David Osumi-Sutherland</obo:IAO_0000117>
        <obo:IAO_0000114 rdf:resource="http://purl.obolibrary.org/obo/IAO_0000125"/>
        <rdfs:subPropertyOf rdf:resource="http://purl.obolibrary.org/obo/RO_0000300"/>
        <obo:RO_0001900 rdf:resource="http://purl.obolibrary.org/obo/RO_0001901"/>
    </owl:ObjectProperty>
    


    <!-- http://purl.obolibrary.org/obo/RO_0000302 -->

    <owl:ObjectProperty rdf:about="http://purl.obolibrary.org/obo/RO_0000302">
        <rdf:type rdf:resource="http://www.w3.org/2002/07/owl#TransitiveProperty"/>
        <rdfs:label xml:lang="en">downstream in neural circuit with</rdfs:label>
        <obo:IAO_0000426 rdf:datatype="http://www.w3.org/2001/XMLSchema#string">(forall (?x ?y) 
	(iff 
		(downstream_neural_circuit_path  ?x ?y)
		(and
			(&quot;neuron ; CL_0000540&quot; ?x)
			(&quot;neuron ; CL_0000540&quot; ?y)
			(synapsed_by ?x ?y))))


(forall (...s ?x ?y ?z) 
	(iff 
		(downstream_neural_circuit_path ...s ?x ?y ?z )
		(and
			(downstream_neural_circuit_path ...s ?x ?y)
			(&quot;neuron ; CL_0000540&quot; ?z)
			(synapsed_by ?y ?z))))
			
(forall (?x ?y) 
	(iff 
		(downstream_in_neural_circuit_with ?x ?y)
		(exists (...s)
			(downstream_neural_circuit_path  ?x ...s ?y)))) 
			</obo:IAO_0000426>
        <obo:IAO_0000115 xml:lang="en">A relation that holds between a neuron that is synapsed_to another neuron or a neuron that is connected indirectly to another by a chain of neurons, each synapsed_to the next.</obo:IAO_0000115>
        <obo:IAO_0000117 xml:lang="en">David Osumi-Sutherland</obo:IAO_0000117>
        <obo:IAO_0000114 rdf:resource="http://purl.obolibrary.org/obo/IAO_0000125"/>
        <rdfs:subPropertyOf rdf:resource="http://purl.obolibrary.org/obo/RO_0000300"/>
        <obo:RO_0001900 rdf:resource="http://purl.obolibrary.org/obo/RO_0001901"/>
    </owl:ObjectProperty>
    


    <!-- http://purl.obolibrary.org/obo/RO_0001000 -->

    <rdf:Description rdf:about="http://purl.obolibrary.org/obo/RO_0001000"/>
    


    <!-- http://purl.obolibrary.org/obo/RO_0001001 -->

    <rdf:Description rdf:about="http://purl.obolibrary.org/obo/RO_0001001">
        <owl:inverseOf rdf:resource="http://purl.obolibrary.org/obo/RO_0001000"/>
    </rdf:Description>
    


    <!-- http://purl.obolibrary.org/obo/RO_0002001 -->

    <owl:ObjectProperty rdf:about="http://purl.obolibrary.org/obo/RO_0002001">
        <rdf:type rdf:resource="http://www.w3.org/2002/07/owl#TransitiveProperty"/>
        <rdfs:label xml:lang="en">aligned with</rdfs:label>
        <obo:IAO_0000114 rdf:resource="http://purl.obolibrary.org/obo/IAO_0000125"/>
        <obo:RO_0001900 rdf:resource="http://purl.obolibrary.org/obo/RO_0001901"/>
    </owl:ObjectProperty>
    


    <!-- http://purl.obolibrary.org/obo/RO_0002085 -->

    <owl:ObjectProperty rdf:about="http://purl.obolibrary.org/obo/RO_0002085">
        <rdf:type rdf:resource="http://www.w3.org/2002/07/owl#TransitiveProperty"/>
        <rdfs:label xml:lang="en">encompasses</rdfs:label>
        <obo:IAO_0000118>di</obo:IAO_0000118>
        <rdfs:comment>Previously had ID  http://purl.obolibrary.org/obo/RO_0002124 in test files in sandpit - but this seems to have been dropped from ro-edit.owl at some point.  No re-use under this ID AFAIK, but leaving note here in case we run in to clashes down the line.  Official ID now chosen from DOS ID range.</rdfs:comment>
        <rdfs:subPropertyOf rdf:resource="http://purl.obolibrary.org/obo/RO_0002088"/>
        <owl:inverseOf rdf:resource="http://purl.obolibrary.org/obo/RO_0002092"/>
    </owl:ObjectProperty>
    


    <!-- http://purl.obolibrary.org/obo/RO_0002092 -->

    <rdf:Description rdf:about="http://purl.obolibrary.org/obo/RO_0002092"/>
    


    <!-- http://purl.obolibrary.org/obo/RO_0002100 -->

    <owl:ObjectProperty rdf:about="http://purl.obolibrary.org/obo/RO_0002100">
        <rdfs:label xml:lang="en">has soma location</rdfs:label>
        <obo:IAO_0000424>&lt;http://purl.obolibrary.org/obo/BFO_0000051&gt; some (
   &lt;http://purl.obolibrary.org/obo/GO_0043025&gt; and   &lt;http://purl.obolibrary.org/obo/BFO_0000050&gt; some ?Y)</obo:IAO_0000424>
        <obo:IAO_0000115 xml:lang="en">Relation between a neuron and an anatomical structure that its soma is part of.</obo:IAO_0000115>
        <rdfs:domain rdf:resource="http://purl.obolibrary.org/obo/CL_0000540"/>
        <obo:IAO_0000114 rdf:resource="http://purl.obolibrary.org/obo/IAO_0000125"/>
        <obo:RO_0001900 rdf:resource="http://purl.obolibrary.org/obo/RO_0001901"/>
        <rdfs:subPropertyOf rdf:resource="http://purl.obolibrary.org/obo/RO_0002131"/>
        <owl:propertyChainAxiom rdf:parseType="Collection">
            <rdf:Description rdf:about="http://purl.obolibrary.org/obo/RO_0002100"/>
            <rdf:Description rdf:about="http://purl.obolibrary.org/obo/BFO_0000050"/>
        </owl:propertyChainAxiom>
    </owl:ObjectProperty>
    


    <!-- http://purl.obolibrary.org/obo/RO_0002101 -->

    <owl:ObjectProperty rdf:about="http://purl.obolibrary.org/obo/RO_0002101">
        <rdfs:label xml:lang="en">fasciculates with</rdfs:label>
        <obo:IAO_0000426 rdf:datatype="http://www.w3.org/2001/XMLSchema#string">(forall (?x ?y) 
	(iff 
		(fasciculates_with ?x ?y)
		(exists (?nps ?npbs)
			(and 
				(&quot;neuron ; CL_0000540&quot; ?x)
				(&quot;neuron projection bundle ; CARO_0001001&quot; ?y) 
				(&quot;neuron projection segment ; CARO_0001502&quot; ?nps)
				(&quot;neuron projection bundle segment ; CARO_0001500&apos; &quot; ?npbs)
				(part_of ?npbs ?y) 			
				(part_of ?nps ?x)
				(part_of ?nps ?npbs)
				(forall (?npbss)
					(if
						(and 
							(&quot;neuron projection bundle subsegment ; CARO_0001501&quot; ?npbss)
							(part_of ?npbss ?npbs) 
						)
						(overlaps ?nps ?npbss)
					))))))</obo:IAO_0000426>
        <obo:IAO_0000118>fasciculates with</obo:IAO_0000118>
        <obo:IAO_0000115 xml:lang="en">relationship between a neuron and a neuron projection bundle (e.g.- tract or nerve bundle) that one or more of its projections travels through.
</obo:IAO_0000115>
        <rdfs:range rdf:resource="http://purl.obolibrary.org/obo/CARO_0001001"/>
        <obo:IAO_0000114 rdf:resource="http://purl.obolibrary.org/obo/IAO_0000125"/>
        <obo:RO_0001900 rdf:resource="http://purl.obolibrary.org/obo/RO_0001901"/>
        <rdfs:subPropertyOf rdf:resource="http://purl.obolibrary.org/obo/RO_0002131"/>
        <rdfs:domain>
            <owl:Class>
                <owl:unionOf rdf:parseType="Collection">
                    <rdf:Description rdf:about="http://purl.obolibrary.org/obo/CL_0000540"/>
                    <owl:Restriction>
                        <owl:onProperty rdf:resource="http://purl.obolibrary.org/obo/BFO_0000050"/>
                        <owl:someValuesFrom rdf:resource="http://purl.obolibrary.org/obo/CL_0000540"/>
                    </owl:Restriction>
                </owl:unionOf>
            </owl:Class>
        </rdfs:domain>
    </owl:ObjectProperty>
    


    <!-- http://purl.obolibrary.org/obo/RO_0002102 -->

    <owl:ObjectProperty rdf:about="http://purl.obolibrary.org/obo/RO_0002102">
        <rdfs:label xml:lang="en">axon synapses in</rdfs:label>
        <obo:IAO_0000424>&lt;http://purl.obolibrary.org/obo/BFO_0000051&gt; some (
   &lt;http://purl.obolibrary.org/obo/GO_0030424&gt; and &lt;http://purl.obolibrary.org/obo/BFO_0000051&gt; some (
      &lt;http://purl.obolibrary.org/obo/GO_0042734&gt; and &lt;http://purl.obolibrary.org/obo/BFO_0000050&gt; some (
         &lt;http://purl.obolibrary.org/obo/GO_0045202&gt; and &lt;http://purl.obolibrary.org/obo/BFO_0000050&gt; some ?Y)))</obo:IAO_0000424>
        <obo:IAO_0000117 xml:lang="en">Chris Mungall</obo:IAO_0000117>
        <obo:IAO_0000117 xml:lang="en">David Osumi-Sutherland</obo:IAO_0000117>
        <obo:IAO_0000115 xml:lang="en">Relation between a neuron and some structure its axon forms (chemical) synapses in.</obo:IAO_0000115>
        <rdfs:domain rdf:resource="http://purl.obolibrary.org/obo/CL_0000540"/>
        <obo:IAO_0000114 rdf:resource="http://purl.obolibrary.org/obo/IAO_0000125"/>
        <obo:RO_0001900 rdf:resource="http://purl.obolibrary.org/obo/RO_0001901"/>
        <rdfs:subPropertyOf rdf:resource="http://purl.obolibrary.org/obo/RO_0002113"/>
        <owl:propertyChainAxiom rdf:parseType="Collection">
            <rdf:Description rdf:about="http://purl.obolibrary.org/obo/RO_0002102"/>
            <rdf:Description rdf:about="http://purl.obolibrary.org/obo/BFO_0000050"/>
        </owl:propertyChainAxiom>
    </owl:ObjectProperty>
    


    <!-- http://purl.obolibrary.org/obo/RO_0002103 -->

    <owl:ObjectProperty rdf:about="http://purl.obolibrary.org/obo/RO_0002103">
        <rdfs:label xml:lang="en">synapsed by</rdfs:label>
        <obo:IAO_0000424>&lt;http://purl.obolibrary.org/obo/BFO_0000051&gt; some (&lt;http://purl.obolibrary.org/obo/GO_0045211&gt; that part_of some (&lt;http://purl.obolibrary.org/obo/GO_0045202&gt; that has_part some (&lt;http://purl.obolibrary.org/obo/GO_0042734&gt; that &lt;http://purl.obolibrary.org/obo/BFO_0000050&gt; some Y?)))</obo:IAO_0000424>
        <obo:IAO_0000117 xml:lang="en">Chris Mungall</obo:IAO_0000117>
        <obo:IAO_0000117 xml:lang="en">David Osumi-Sutherland</obo:IAO_0000117>
        <obo:IAO_0000115 xml:lang="en">Relation between an anatomical structure (including cells) and a neuron that chemically synapses to it. </obo:IAO_0000115>
        <obo:IAO_0000114 rdf:resource="http://purl.obolibrary.org/obo/IAO_0000125"/>
        <rdfs:subPropertyOf rdf:resource="http://purl.obolibrary.org/obo/RO_0000301"/>
        <obo:RO_0001900 rdf:resource="http://purl.obolibrary.org/obo/RO_0001901"/>
        <owl:inverseOf rdf:resource="http://purl.obolibrary.org/obo/RO_0002120"/>
        <rdfs:range>
            <owl:Class>
                <owl:unionOf rdf:parseType="Collection">
                    <rdf:Description rdf:about="http://purl.obolibrary.org/obo/CL_0000540"/>
                    <owl:Restriction>
                        <owl:onProperty rdf:resource="http://purl.obolibrary.org/obo/BFO_0000050"/>
                        <owl:someValuesFrom rdf:resource="http://purl.obolibrary.org/obo/CL_0000540"/>
                    </owl:Restriction>
                </owl:unionOf>
            </owl:Class>
        </rdfs:range>
    </owl:ObjectProperty>
    


    <!-- http://purl.obolibrary.org/obo/RO_0002104 -->

    <owl:ObjectProperty rdf:about="http://purl.obolibrary.org/obo/RO_0002104">
        <rdfs:label xml:lang="en">has plasma membrane part</rdfs:label>
        <obo:IAO_0000115>Holds between a cell c and a protein complex or protein p if and only if that cell has as part a plasma_membrane[GO:0005886], and that plasma membrane has p as part.</obo:IAO_0000115>
        <obo:IAO_0000424>&lt;http://purl.obolibrary.org/obo/BFO_0000051&gt; some (&lt;http://purl.obolibrary.org/obo/GO_0005886&gt; and &lt;http://purl.obolibrary.org/obo/BFO_0000051&gt; some ?Y)</obo:IAO_0000424>
        <obo:IAO_0000117 xml:lang="en">Chris Mungall</obo:IAO_0000117>
        <obo:IAO_0000112 xml:lang="en">Every B cell[CL_0000236] has plasma membrane part some immunoglobulin complex[GO_0019814]</obo:IAO_0000112>
        <obo:IAO_0000117>Lindsay Cowell</obo:IAO_0000117>
        <obo:IAO_0000117>Alexander Diehl</obo:IAO_0000117>
        <obo:IAO_0000119 xml:lang="en">PMID:19243617</obo:IAO_0000119>
        <rdfs:subPropertyOf rdf:resource="http://purl.obolibrary.org/obo/BFO_0000051"/>
        <obo:IAO_0000114 rdf:resource="http://purl.obolibrary.org/obo/IAO_0000125"/>
        <obo:RO_0001900 rdf:resource="http://purl.obolibrary.org/obo/RO_0001901"/>
    </owl:ObjectProperty>
    


    <!-- http://purl.obolibrary.org/obo/RO_0002105 -->

    <owl:ObjectProperty rdf:about="http://purl.obolibrary.org/obo/RO_0002105">
        <rdfs:label xml:lang="en">synapsed_via_type_Ib_bouton_to</rdfs:label>
        <rdfs:comment>Expands to: has_part some (&apos;type Ib terminal button&apos; that has_part some (&apos;pre-synaptic membrane&apos; that part_of some (&apos;synapse&apos; that has_part some (&apos;post-synaptic membrane&apos; that part_of some ?Y))))</rdfs:comment>
        <obo:IAO_0000117>Marta Costa</obo:IAO_0000117>
        <obo:IAO_0000424>BFO_0000051 some (GO_0061176 that BFO_0000051 some (that BFO_0000051 some (GO_0045202 that BFO_0000051 some ( that BFO_0000050 some ?Y))))</obo:IAO_0000424>
        <obo:IAO_0000117>David Osumi-Sutherland</obo:IAO_0000117>
        <obo:IAO_0000115>A relation between a motor neuron and a muscle that it synapses to via a type Ib bouton.</obo:IAO_0000115>
        <obo:IAO_0000114 rdf:resource="http://purl.obolibrary.org/obo/IAO_0000125"/>
        <obo:RO_0001900 rdf:resource="http://purl.obolibrary.org/obo/RO_0001901"/>
        <owl:inverseOf rdf:resource="http://purl.obolibrary.org/obo/RO_0002109"/>
        <rdfs:subPropertyOf rdf:resource="http://purl.obolibrary.org/obo/RO_0002120"/>
    </owl:ObjectProperty>
    


    <!-- http://purl.obolibrary.org/obo/RO_0002106 -->

    <owl:ObjectProperty rdf:about="http://purl.obolibrary.org/obo/RO_0002106">
        <rdfs:label xml:lang="en">synapsed_via_type_Is_bouton_to</rdfs:label>
        <rdfs:comment>Expands to: has_part some (&apos;type Is terminal button&apos; that has_part some (&apos;pre-synaptic membrane&apos; that part_of some (&apos;synapse&apos; that has_part some (&apos;post-synaptic membrane&apos; that part_of some ?Y))))</rdfs:comment>
        <obo:IAO_0000115>A relation between a motor neuron and a muscle that it synapses to via a type Is bouton.</obo:IAO_0000115>
        <obo:IAO_0000424>BFO_0000051 some (GO_0061177 that BFO_0000051 some (that BFO_0000051 some (GO_0045202 that BFO_0000051 some ( that BFO_0000050 some ?Y))))</obo:IAO_0000424>
        <obo:IAO_0000117>David Osumi-Sutherland</obo:IAO_0000117>
        <obo:IAO_0000117>Marta Costa</obo:IAO_0000117>
        <obo:IAO_0000114 rdf:resource="http://purl.obolibrary.org/obo/IAO_0000125"/>
        <obo:RO_0001900 rdf:resource="http://purl.obolibrary.org/obo/RO_0001901"/>
        <owl:inverseOf rdf:resource="http://purl.obolibrary.org/obo/RO_0002112"/>
        <rdfs:subPropertyOf rdf:resource="http://purl.obolibrary.org/obo/RO_0002120"/>
    </owl:ObjectProperty>
    


    <!-- http://purl.obolibrary.org/obo/RO_0002107 -->

    <owl:ObjectProperty rdf:about="http://purl.obolibrary.org/obo/RO_0002107">
        <rdfs:label xml:lang="en">synapsed_via_type_II_bouton_to</rdfs:label>
        <obo:IAO_0000115>A relation between a motor neuron and a muscle that it synapses to via a type II bouton.</obo:IAO_0000115>
        <obo:IAO_0000117>David Osumi-Sutherland</obo:IAO_0000117>
        <obo:IAO_0000117>Marta Costa</obo:IAO_0000117>
        <rdfs:comment>Expands to: has_part some (&apos;type II terminal button&apos; that has_part some (&apos;pre-synaptic membrane&apos; that part_of some (&apos;synapse&apos; that has_part some (&apos;post-synaptic membrane&apos; that part_of some ?Y))))</rdfs:comment>
        <obo:IAO_0000424>BFO_0000051 some (GO_0061175 that BFO_0000051 some (that BFO_0000051 some (GO_0045202 that BFO_0000051 some ( that BFO_0000050 some ?Y))))</obo:IAO_0000424>
        <obo:IAO_0000114 rdf:resource="http://purl.obolibrary.org/obo/IAO_0000125"/>
        <obo:RO_0001900 rdf:resource="http://purl.obolibrary.org/obo/RO_0001901"/>
        <owl:inverseOf rdf:resource="http://purl.obolibrary.org/obo/RO_0002108"/>
        <rdfs:subPropertyOf rdf:resource="http://purl.obolibrary.org/obo/RO_0002120"/>
    </owl:ObjectProperty>
    


    <!-- http://purl.obolibrary.org/obo/RO_0002108 -->

    <owl:ObjectProperty rdf:about="http://purl.obolibrary.org/obo/RO_0002108">
        <rdfs:label xml:lang="en">synapsed_by_via_type_II_bouton</rdfs:label>
        <rdfs:comment>Expands to: has_part some (&apos;presynaptic membrane&apos; that part_of some (&apos;synapse&apos; that has_part some (&apos;type II terminal button&apos; that has_part some &apos;postsynaptic membrane&apos; that part_of some ?Y)))))</rdfs:comment>
        <obo:IAO_0000115>Relation between a muscle and a motor neuron that synapses to it via a type II bouton.</obo:IAO_0000115>
        <obo:IAO_0000117>David Osumi-Sutherland</obo:IAO_0000117>
        <obo:IAO_0000117>Marta Costa</obo:IAO_0000117>
        <obo:IAO_0000424>BFO_0000051 some (GO_0042734 that BFO_0000050 some (GO_0045202 that BFO_0000051 some (GO_0061174 that BFO_0000051 some GO_0045211 that BFO_0000050 some ?Y)))
</obo:IAO_0000424>
        <obo:IAO_0000114 rdf:resource="http://purl.obolibrary.org/obo/IAO_0000125"/>
        <obo:RO_0001900 rdf:resource="http://purl.obolibrary.org/obo/RO_0001901"/>
        <rdfs:subPropertyOf rdf:resource="http://purl.obolibrary.org/obo/RO_0002103"/>
    </owl:ObjectProperty>
    


    <!-- http://purl.obolibrary.org/obo/RO_0002109 -->

    <owl:ObjectProperty rdf:about="http://purl.obolibrary.org/obo/RO_0002109">
        <rdfs:label xml:lang="en">synapsed_by_via_type_Ib_bouton</rdfs:label>
        <obo:IAO_0000117>Marta Costa</obo:IAO_0000117>
        <obo:IAO_0000115>Relation between a muscle and a motor neuron that synapses to it via a type Ib bouton.</obo:IAO_0000115>
        <rdfs:comment>Expands to: has_part some (&apos;presynaptic membrane&apos; that part_of some (&apos;synapse&apos; that has_part some (&apos;type Ib terminal button&apos; that has_part some &apos;postsynaptic membrane&apos; that part_of some ?Y)))))</rdfs:comment>
        <obo:IAO_0000117>David Osumi-Sutherland</obo:IAO_0000117>
        <obo:IAO_0000424>BFO_0000051 some (GO_0042734 that BFO_0000050 some (GO_0045202 that BFO_0000051 some (GO_0061176 that BFO_0000051 some GO_0045211 that BFO_0000050 some ?Y)))</obo:IAO_0000424>
        <obo:IAO_0000114 rdf:resource="http://purl.obolibrary.org/obo/IAO_0000125"/>
        <obo:RO_0001900 rdf:resource="http://purl.obolibrary.org/obo/RO_0001901"/>
        <rdfs:subPropertyOf rdf:resource="http://purl.obolibrary.org/obo/RO_0002103"/>
    </owl:ObjectProperty>
    


    <!-- http://purl.obolibrary.org/obo/RO_0002110 -->

    <owl:ObjectProperty rdf:about="http://purl.obolibrary.org/obo/RO_0002110">
        <rdfs:label xml:lang="en">has postsynaptic terminal in</rdfs:label>
        <obo:IAO_0000424>http://purl.obolibrary.org/obo/BFO_0000051 some (
   http://purl.org/obo/owl/GO#GO_0045211 and http://purl.obolibrary.org/obo/BFO_0000050 some (
      http://purl.org/obo/owl/GO#GO_0045202 and http://purl.obolibrary.org/obo/BFO_0000050 some ?Y))</obo:IAO_0000424>
        <obo:IAO_0000117 xml:lang="en">Chris Mungall</obo:IAO_0000117>
        <obo:IAO_0000117 xml:lang="en">David Osumi-Sutherland</obo:IAO_0000117>
        <obo:IAO_0000115 xml:lang="en">Relation between a neuron and some structure (e.g.- a brain region) in which it receives (chemical) synaptic input. </obo:IAO_0000115>
        <obo:IAO_0000118 xml:lang="en">synapsed in</obo:IAO_0000118>
        <obo:IAO_0000114 rdf:resource="http://purl.obolibrary.org/obo/IAO_0000125"/>
        <obo:RO_0001900 rdf:resource="http://purl.obolibrary.org/obo/RO_0001901"/>
        <owl:inverseOf rdf:resource="http://purl.obolibrary.org/obo/RO_0002102"/>
        <rdfs:subPropertyOf rdf:resource="http://purl.obolibrary.org/obo/RO_0002130"/>
        <owl:propertyChainAxiom rdf:parseType="Collection">
            <rdf:Description rdf:about="http://purl.obolibrary.org/obo/RO_0002110"/>
            <rdf:Description rdf:about="http://purl.obolibrary.org/obo/BFO_0000050"/>
        </owl:propertyChainAxiom>
        <rdfs:domain>
            <owl:Class>
                <owl:unionOf rdf:parseType="Collection">
                    <rdf:Description rdf:about="http://purl.obolibrary.org/obo/CL_0000540"/>
                    <owl:Restriction>
                        <owl:onProperty rdf:resource="http://purl.obolibrary.org/obo/BFO_0000050"/>
                        <owl:someValuesFrom rdf:resource="http://purl.obolibrary.org/obo/CL_0000540"/>
                    </owl:Restriction>
                </owl:unionOf>
            </owl:Class>
        </rdfs:domain>
    </owl:ObjectProperty>
    


    <!-- http://purl.obolibrary.org/obo/RO_0002111 -->

    <owl:ObjectProperty rdf:about="http://purl.obolibrary.org/obo/RO_0002111">
        <rdfs:label xml:lang="en">releases neurotransmitter</rdfs:label>
        <obo:IAO_0000114 rdf:resource="http://purl.obolibrary.org/obo/IAO_0000125"/>
        <rdfs:subPropertyOf rdf:resource="http://www.w3.org/2002/07/owl#topObjectProperty"/>
    </owl:ObjectProperty>
    


    <!-- http://purl.obolibrary.org/obo/RO_0002112 -->

    <owl:ObjectProperty rdf:about="http://purl.obolibrary.org/obo/RO_0002112">
        <rdfs:label xml:lang="en">synapsed_by_via_type_Is_bouton</rdfs:label>
        <obo:IAO_0000424>BFO_0000051 some (GO_0042734 that BFO_0000050 some (GO_0045202 that BFO_0000051 some (GO_0061177 that BFO_0000051 some GO_0045211 that BFO_0000050 some ?Y)))</obo:IAO_0000424>
        <rdfs:comment>Expands to: has_part some (&apos;presynaptic membrane&apos; that part_of some (&apos;synapse&apos; that has_part some (&apos;type Is terminal button&apos; that has_part some &apos;postsynaptic membrane&apos; that part_of some ?Y)))))</rdfs:comment>
        <obo:IAO_0000117>David Osumi-Sutherland</obo:IAO_0000117>
        <obo:IAO_0000117>Marta Costa</obo:IAO_0000117>
        <obo:IAO_0000115>Relation between a muscle and a motor neuron that synapses to it via a type Is bouton.</obo:IAO_0000115>
        <obo:IAO_0000114 rdf:resource="http://purl.obolibrary.org/obo/IAO_0000125"/>
        <obo:RO_0001900 rdf:resource="http://purl.obolibrary.org/obo/RO_0001901"/>
        <rdfs:subPropertyOf rdf:resource="http://purl.obolibrary.org/obo/RO_0002103"/>
    </owl:ObjectProperty>
    


    <!-- http://purl.obolibrary.org/obo/RO_0002113 -->

    <owl:ObjectProperty rdf:about="http://purl.obolibrary.org/obo/RO_0002113">
        <rdfs:label xml:lang="en">has presynaptic terminal in</rdfs:label>
        <obo:IAO_0000424 xml:lang="en">&lt;http://purl.obolibrary.org/obo/BFO_0000051&gt; some (&lt;http://purl.obolibrary.org/obo/GO_0042734&gt; that &lt;http://purl.obolibrary.org/obo/BFO_0000050&gt; some (&lt;http://purl.obolibrary.org/obo/GO_0045202&gt; that &lt;http://purl.obolibrary.org/obo/BFO_0000050&gt; some Y?)</obo:IAO_0000424>
        <obo:IAO_0000115 xml:lang="en">Relation between a neuron and some structure (e.g.- a brain region) in which it receives (chemical) synaptic input.</obo:IAO_0000115>
        <obo:IAO_0000118 xml:lang="en">synapses in</obo:IAO_0000118>
        <obo:IAO_0000114 rdf:resource="http://purl.obolibrary.org/obo/IAO_0000125"/>
        <obo:RO_0001900 rdf:resource="http://purl.obolibrary.org/obo/RO_0001901"/>
        <rdfs:subPropertyOf rdf:resource="http://purl.obolibrary.org/obo/RO_0002130"/>
        <rdfs:domain>
            <owl:Class>
                <owl:unionOf rdf:parseType="Collection">
                    <rdf:Description rdf:about="http://purl.obolibrary.org/obo/CL_0000540"/>
                    <owl:Restriction>
                        <owl:onProperty rdf:resource="http://purl.obolibrary.org/obo/BFO_0000050"/>
                        <owl:someValuesFrom rdf:resource="http://purl.obolibrary.org/obo/CL_0000540"/>
                    </owl:Restriction>
                </owl:unionOf>
            </owl:Class>
        </rdfs:domain>
        <owl:propertyChainAxiom rdf:parseType="Collection">
            <rdf:Description rdf:about="http://purl.obolibrary.org/obo/RO_0002113"/>
            <rdf:Description rdf:about="http://purl.obolibrary.org/obo/BFO_0000050"/>
        </owl:propertyChainAxiom>
    </owl:ObjectProperty>
    


    <!-- http://purl.obolibrary.org/obo/RO_0002114 -->

    <owl:ObjectProperty rdf:about="http://purl.obolibrary.org/obo/RO_0002114">
        <rdfs:label xml:lang="en">synapsed_via_type_III_bouton_to</rdfs:label>
        <rdfs:comment>Expands to: has_part some (&apos;type III terminal button&apos; that has_part some (&apos;pre-synaptic membrane&apos; that part_of some (&apos;synapse&apos; that has_part some (&apos;post-synaptic membrane&apos; that part_of some ?Y))))</rdfs:comment>
        <obo:IAO_0000424>BFO_0000051 some (GO_0061177 that BFO_0000051 some (that BFO_0000051 some (GO_0097467 that BFO_0000051 some ( that BFO_0000050 some ?Y))))</obo:IAO_0000424>
        <obo:IAO_0000115>A relation between a motor neuron and a muscle that it synapses to via a type III bouton.</obo:IAO_0000115>
        <obo:RO_0001900 rdf:resource="http://purl.obolibrary.org/obo/RO_0001901"/>
        <owl:inverseOf rdf:resource="http://purl.obolibrary.org/obo/RO_0002115"/>
        <rdfs:subPropertyOf rdf:resource="http://purl.obolibrary.org/obo/RO_0002120"/>
    </owl:ObjectProperty>
    


    <!-- http://purl.obolibrary.org/obo/RO_0002115 -->

    <owl:ObjectProperty rdf:about="http://purl.obolibrary.org/obo/RO_0002115">
        <rdfs:label xml:lang="en">synapsed_by_via_type_III_bouton</rdfs:label>
        <obo:IAO_0000424>BFO_0000051 some (GO_0042734 that BFO_0000050 some (GO_0045202 that BFO_0000051 some (GO_0097467 that BFO_0000051 some GO_0045211 that BFO_0000050 some ?Y)))</obo:IAO_0000424>
        <rdfs:comment>Expands to: has_part some (&apos;presynaptic membrane&apos; that part_of some (&apos;synapse&apos; that has_part some (&apos;type III terminal button&apos; that has_part some &apos;postsynaptic membrane&apos; that part_of some ?Y)))))</rdfs:comment>
        <obo:IAO_0000115>Relation between a muscle and a motor neuron that synapses to it via a type III bouton.
</obo:IAO_0000115>
        <obo:RO_0001900 rdf:resource="http://purl.obolibrary.org/obo/RO_0001901"/>
        <rdfs:subPropertyOf rdf:resource="http://purl.obolibrary.org/obo/RO_0002103"/>
    </owl:ObjectProperty>
    


    <!-- http://purl.obolibrary.org/obo/RO_0002120 -->

    <owl:ObjectProperty rdf:about="http://purl.obolibrary.org/obo/RO_0002120">
        <rdfs:label xml:lang="en">synapsed to</rdfs:label>
        <obo:IAO_0000424>&lt;http://purl.obolibrary.org/obo/BFO_0000051&gt; some (&lt;http://purl.obolibrary.org/obo/GO_0042734&gt; that part_of some (&lt;http://purl.obolibrary.org/obo/GO_0045202&gt; that &lt;http://purl.obolibrary.org/obo/BFO_0000051&gt; some (&lt;http://purl.obolibrary.org/obo/GO_0045211&gt; that &lt;http://purl.obolibrary.org/obo/BFO_0000050&gt; some Y?)))</obo:IAO_0000424>
        <obo:IAO_0000115 xml:lang="en"> Relation between a neuron and an anatomical structure (including cells) that it chemically synapses to.
        </obo:IAO_0000115>
        <obo:IAO_0000117 xml:lang="en">Chris Mungall</obo:IAO_0000117>
        <rdfs:comment>N1 synapsed_to some N2 
Expands to:
N1 SubclassOf ( 
   has_part some (
      ‘pre-synaptic membrane ; GO:0042734’ that part_of some ( 
	‘synapse ; GO:0045202’ that has_part some (
	   ‘post-synaptic membrane ; GO:0045211’ that part_of some N2))))</rdfs:comment>
        <obo:IAO_0000117 xml:lang="en">David Osumi-Sutherland</obo:IAO_0000117>
        <obo:IAO_0000114 rdf:resource="http://purl.obolibrary.org/obo/IAO_0000125"/>
        <rdfs:subPropertyOf rdf:resource="http://purl.obolibrary.org/obo/RO_0000302"/>
        <obo:RO_0001900 rdf:resource="http://purl.obolibrary.org/obo/RO_0001901"/>
        <rdfs:domain>
            <owl:Class>
                <owl:unionOf rdf:parseType="Collection">
                    <rdf:Description rdf:about="http://purl.obolibrary.org/obo/CL_0000540"/>
                    <owl:Restriction>
                        <owl:onProperty rdf:resource="http://purl.obolibrary.org/obo/BFO_0000050"/>
                        <owl:someValuesFrom rdf:resource="http://purl.obolibrary.org/obo/CL_0000540"/>
                    </owl:Restriction>
                </owl:unionOf>
            </owl:Class>
        </rdfs:domain>
    </owl:ObjectProperty>
    


    <!-- http://purl.obolibrary.org/obo/RO_0002121 -->

    <owl:ObjectProperty rdf:about="http://purl.obolibrary.org/obo/RO_0002121">
        <rdfs:label xml:lang="en">dendrite synapsed in</rdfs:label>
        <obo:IAO_0000424>&lt;http://purl.obolibrary.org/obo/BFO_0000051&gt; some (
	&lt;http://purl.obolibrary.org/obo/GO_0030425&gt; and &lt;http://purl.obolibrary.org/obo/BFO_0000051&gt; some (
	   http://purl.obolibrary.org/obo/GO_0042734 and &lt;http://purl.obolibrary.org/obo/BFO_0000050&gt; some (
	      &lt;http://purl.obolibrary.org/obo/GO_0045202&gt; and &lt;http://purl.obolibrary.org/obo/BFO_0000050&gt; some ?Y)))</obo:IAO_0000424>
        <obo:IAO_0000117 xml:lang="en">Chris Mungall</obo:IAO_0000117>
        <obo:IAO_0000117 xml:lang="en">David Osumi-Sutherland</obo:IAO_0000117>
        <obo:IAO_0000115 xml:lang="en">Relation between a neuron and some structure  (e.g.- a brain region) in which its dendrite receives synaptic input.

	</obo:IAO_0000115>
        <rdfs:domain rdf:resource="http://purl.obolibrary.org/obo/CL_0000540"/>
        <obo:IAO_0000114 rdf:resource="http://purl.obolibrary.org/obo/IAO_0000125"/>
        <obo:RO_0001900 rdf:resource="http://purl.obolibrary.org/obo/RO_0001901"/>
        <rdfs:subPropertyOf rdf:resource="http://purl.obolibrary.org/obo/RO_0002110"/>
        <owl:propertyChainAxiom rdf:parseType="Collection">
            <rdf:Description rdf:about="http://purl.obolibrary.org/obo/RO_0002121"/>
            <rdf:Description rdf:about="http://purl.obolibrary.org/obo/BFO_0000050"/>
        </owl:propertyChainAxiom>
    </owl:ObjectProperty>
    


    <!-- http://purl.obolibrary.org/obo/RO_0002130 -->

    <owl:ObjectProperty rdf:about="http://purl.obolibrary.org/obo/RO_0002130">
        <rdfs:label xml:lang="en">has synaptic terminal in</rdfs:label>
        <obo:IAO_0000424>&lt;http://purl.obolibrary.org/obo/RO_0002131&gt; some (&lt;http://purl.obolibrary.org/obo/GO_0045202&gt; that &lt;http://purl.obolibrary.org/obo/BFO_0000050&gt; some Y?)</obo:IAO_0000424>
        <obo:IAO_0000117 xml:lang="en">David Osumi-Sutherland</obo:IAO_0000117>
        <obo:IAO_0000118>has synapse in</obo:IAO_0000118>
        <obo:IAO_0000115>A general relation between a neuron and some structure in which it either chemically synapses to some target or in which it receives (chemical) synaptic input.</obo:IAO_0000115>
        <obo:IAO_0000114 rdf:resource="http://purl.obolibrary.org/obo/IAO_0000125"/>
        <obo:RO_0001900 rdf:resource="http://purl.obolibrary.org/obo/RO_0001901"/>
        <rdfs:subPropertyOf rdf:resource="http://purl.obolibrary.org/obo/RO_0002131"/>
        <rdfs:domain>
            <owl:Class>
                <owl:unionOf rdf:parseType="Collection">
                    <rdf:Description rdf:about="http://purl.obolibrary.org/obo/CL_0000540"/>
                    <owl:Restriction>
                        <owl:onProperty rdf:resource="http://purl.obolibrary.org/obo/BFO_0000050"/>
                        <owl:someValuesFrom rdf:resource="http://purl.obolibrary.org/obo/CL_0000540"/>
                    </owl:Restriction>
                </owl:unionOf>
            </owl:Class>
        </rdfs:domain>
        <owl:propertyChainAxiom rdf:parseType="Collection">
            <rdf:Description rdf:about="http://purl.obolibrary.org/obo/RO_0002130"/>
            <rdf:Description rdf:about="http://purl.obolibrary.org/obo/BFO_0000050"/>
        </owl:propertyChainAxiom>
    </owl:ObjectProperty>
    


    <!-- http://purl.obolibrary.org/obo/RO_0002131 -->

    <owl:ObjectProperty rdf:about="http://purl.obolibrary.org/obo/RO_0002131">
        <rdfs:label xml:lang="en">overlaps</rdfs:label>
        <obo:IAO_0000115>x overlaps y if and only if there exists some z such that x has part z and z part of y</obo:IAO_0000115>
        <obo:IAO_0000424>http://purl.obolibrary.org/obo/BFO_0000051 some (http://purl.obolibrary.org/obo/BFO_0000050 some ?Y)</obo:IAO_0000424>
        <obo:IAO_0000114 rdf:resource="http://purl.obolibrary.org/obo/IAO_0000125"/>
        <obo:RO_0001900 rdf:resource="http://purl.obolibrary.org/obo/RO_0001901"/>
        <rdfs:subPropertyOf rdf:resource="http://purl.obolibrary.org/obo/RO_0002323"/>
        <owl:propertyChainAxiom rdf:parseType="Collection">
            <rdf:Description rdf:about="http://purl.obolibrary.org/obo/BFO_0000050"/>
            <rdf:Description rdf:about="http://purl.obolibrary.org/obo/BFO_0000050"/>
        </owl:propertyChainAxiom>
        <owl:propertyChainAxiom rdf:parseType="Collection">
            <rdf:Description rdf:about="http://purl.obolibrary.org/obo/BFO_0000051"/>
            <rdf:Description rdf:about="http://purl.obolibrary.org/obo/BFO_0000050"/>
        </owl:propertyChainAxiom>
        <owl:propertyChainAxiom rdf:parseType="Collection">
            <rdf:Description rdf:about="http://purl.obolibrary.org/obo/BFO_0000051"/>
            <rdf:Description rdf:about="http://purl.obolibrary.org/obo/RO_0002131"/>
        </owl:propertyChainAxiom>
    </owl:ObjectProperty>
    


    <!-- http://purl.obolibrary.org/obo/RO_0002132 -->

    <owl:ObjectProperty rdf:about="http://purl.obolibrary.org/obo/RO_0002132">
        <rdfs:label xml:lang="en">has fasciculating neuron projection</rdfs:label>
        <obo:IAO_0000426 rdf:datatype="http://www.w3.org/2001/XMLSchema#string">(forall (?x ?y) 
	(iff 
		(has_fasciculating_neuron_projection ?x ?y)
		(exists (?nps ?npbs)		
			(and 
				(&quot;neuron projection bundle ; CARO_0001001&quot; ?x)
				(&quot;neuron projection ; GO0043005&quot; ?y)
				(&quot;neuron projection segment ; CARO_0001502&quot; ?nps)
				(&quot;neuron projection bundle segment ; CARO_0001500&quot; ?npbs)
				(part_of ?nps ?y)
				(part_of ?npbs ?x)
				(part_of ?nps ?npbs)
				(forall (?npbss)
					(if
						(and 
							(&quot;neuron projection bundle subsegment ; CARO_0001501&quot; ?npbss)
							(part_of ?npbss ?npbs) 
						)
						(overlaps ?nps ?npbss)
					))))))


</obo:IAO_0000426>
        <obo:IAO_0000117 xml:lang="en">David Osumi-Sutherland</obo:IAO_0000117>
        <obo:IAO_0000115 xml:lang="en">The relation between a neuron projection bundle and a neuron projection that is fasciculated with it.</obo:IAO_0000115>
        <obo:IAO_0000118 xml:lang="en">has fasciculating component</obo:IAO_0000118>
        <rdfs:domain rdf:resource="http://purl.obolibrary.org/obo/CARO_0001001"/>
        <obo:IAO_0000114 rdf:resource="http://purl.obolibrary.org/obo/IAO_0000125"/>
        <obo:RO_0001900 rdf:resource="http://purl.obolibrary.org/obo/RO_0001901"/>
        <owl:inverseOf rdf:resource="http://purl.obolibrary.org/obo/RO_0002101"/>
        <rdfs:subPropertyOf rdf:resource="http://purl.obolibrary.org/obo/RO_0002131"/>
        <rdfs:range>
            <owl:Class>
                <owl:unionOf rdf:parseType="Collection">
                    <rdf:Description rdf:about="http://purl.obolibrary.org/obo/CL_0000540"/>
                    <owl:Restriction>
                        <owl:onProperty rdf:resource="http://purl.obolibrary.org/obo/BFO_0000050"/>
                        <owl:someValuesFrom rdf:resource="http://purl.obolibrary.org/obo/CL_0000540"/>
                    </owl:Restriction>
                </owl:unionOf>
            </owl:Class>
        </rdfs:range>
    </owl:ObjectProperty>
    


    <!-- http://purl.obolibrary.org/obo/RO_0002134 -->

    <owl:ObjectProperty rdf:about="http://purl.obolibrary.org/obo/RO_0002134">
        <rdfs:label xml:lang="en">innervates</rdfs:label>
        <obo:IAO_0000424>&lt;http://purl.obolibrary.org/obo/RO_0002132&gt; some (&lt;http://purl.obolibrary.org/obo/GO_0043005&gt; that (&lt;http://purl.obolibrary.org/obo/RO_0002131&gt; some (&lt;http://purl.obolibrary.org/obo/GO_0045202&gt; that &lt;http://purl.obolibrary.org/obo/BFO_0000050&gt; some Y?)))</obo:IAO_0000424>
        <obo:IAO_0000117 xml:lang="en">David Osumi-Sutherland</obo:IAO_0000117>
        <obo:IAO_0000115 xml:lang="en">Relation between a &apos;neuron projection bundle&apos; and a region in which one or more of its component neuron projections either synapses to targets or receives synaptic input.
T innervates some R
Expands_to: T has_fasciculating_neuron_projection that synapse_in some R.</obo:IAO_0000115>
        <rdfs:domain rdf:resource="http://purl.obolibrary.org/obo/CARO_0001001"/>
        <obo:IAO_0000114 rdf:resource="http://purl.obolibrary.org/obo/IAO_0000125"/>
        <obo:RO_0001900 rdf:resource="http://purl.obolibrary.org/obo/RO_0001901"/>
        <rdfs:subPropertyOf rdf:resource="http://www.w3.org/2002/07/owl#topObjectProperty"/>
        <owl:propertyChainAxiom rdf:parseType="Collection">
            <rdf:Description rdf:about="http://purl.obolibrary.org/obo/RO_0002134"/>
            <rdf:Description rdf:about="http://purl.obolibrary.org/obo/BFO_0000050"/>
        </owl:propertyChainAxiom>
    </owl:ObjectProperty>
    


    <!-- http://purl.obolibrary.org/obo/RO_0002150 -->

    <owl:ObjectProperty rdf:about="http://purl.obolibrary.org/obo/RO_0002150">
        <rdfs:label xml:lang="en">connected to</rdfs:label>
        <obo:IAO_0000117 rdf:datatype="http://www.w3.org/2001/XMLSchema#string">David Osumi-Sutherland</obo:IAO_0000117>
        <obo:IAO_0000115 rdf:datatype="http://www.w3.org/2001/XMLSchema#string">X connected_to Y if and only if X and Y share a fiat boundary.</obo:IAO_0000115>
        <obo:IAO_0000232>Consider relabeling this to &quot;continuous with&quot; (FMA:85972). The standard notion of connectedness does not imply shared boundaries - e.g. Glasgow connected_to Edinburgh via M8; my patella connected_to my femur (via patellar-femoral joint)</obo:IAO_0000232>
        <rdfs:domain rdf:resource="http://purl.obolibrary.org/obo/BFO_0000004"/>
        <rdfs:range rdf:resource="http://purl.obolibrary.org/obo/BFO_0000004"/>
        <obo:IAO_0000114 rdf:resource="http://purl.obolibrary.org/obo/IAO_0000125"/>
        <obo:RO_0001900 rdf:resource="http://purl.obolibrary.org/obo/RO_0001901"/>
        <rdfs:subPropertyOf rdf:resource="http://purl.obolibrary.org/obo/RO_0002323"/>
    </owl:ObjectProperty>
    


    <!-- http://purl.obolibrary.org/obo/RO_0002151 -->

    <owl:ObjectProperty rdf:about="http://purl.obolibrary.org/obo/RO_0002151">
        <rdfs:label xml:lang="en">proper overlaps</rdfs:label>
        <obo:IAO_0000426 rdf:datatype="http://www.w3.org/2001/XMLSchema#string">(forall (?x ?y) 
	(iff 
		(proper_overlaps ?x ?y)
		(and 
			(overlaps ?x ?y)
			(not (part_of ?x ?y)) 
			(not (part_of ?y ?x)))))</obo:IAO_0000426>
        <obo:IAO_0000118 rdf:datatype="http://www.w3.org/2001/XMLSchema#string">partially overlaps</obo:IAO_0000118>
        <obo:IAO_0000114 rdf:resource="http://purl.obolibrary.org/obo/IAO_0000125"/>
        <obo:RO_0001900 rdf:resource="http://purl.obolibrary.org/obo/RO_0001901"/>
        <rdfs:subPropertyOf rdf:resource="http://purl.obolibrary.org/obo/RO_0002131"/>
    </owl:ObjectProperty>
    


    <!-- http://purl.obolibrary.org/obo/RO_0002156 -->

    <owl:ObjectProperty rdf:about="http://purl.obolibrary.org/obo/RO_0002156">
        <rdf:type rdf:resource="http://www.w3.org/2002/07/owl#TransitiveProperty"/>
        <rdfs:label rdf:datatype="http://www.w3.org/2001/XMLSchema#string">derived by descent from</rdfs:label>
        <obo:IAO_0000118 rdf:datatype="http://www.w3.org/2001/XMLSchema#string">ancestral_stucture_of</obo:IAO_0000118>
        <obo:IAO_0000115 rdf:datatype="http://www.w3.org/2001/XMLSchema#string">d derived_by_descent_from a if d is specified by some genetic program that is sequence-inherited-from a genetic program that specifies a.</obo:IAO_0000115>
        <obo:IAO_0000118 rdf:datatype="http://www.w3.org/2001/XMLSchema#string">evolutionarily_descended_from</obo:IAO_0000118>
        <obo:IAO_0000114 rdf:resource="http://purl.obolibrary.org/obo/IAO_0000125"/>
        <owl:inverseOf rdf:resource="http://purl.obolibrary.org/obo/RO_0002157"/>
        <rdfs:subPropertyOf rdf:resource="http://purl.obolibrary.org/obo/RO_0002320"/>
    </owl:ObjectProperty>
    


    <!-- http://purl.obolibrary.org/obo/RO_0002157 -->

    <owl:ObjectProperty rdf:about="http://purl.obolibrary.org/obo/RO_0002157">
        <rdf:type rdf:resource="http://www.w3.org/2002/07/owl#TransitiveProperty"/>
        <rdfs:label rdf:datatype="http://www.w3.org/2001/XMLSchema#string">has derived by descendant</rdfs:label>
        <obo:IAO_0000114 rdf:resource="http://purl.obolibrary.org/obo/IAO_0000125"/>
        <rdfs:subPropertyOf rdf:resource="http://purl.obolibrary.org/obo/RO_0002320"/>
    </owl:ObjectProperty>
    


    <!-- http://purl.obolibrary.org/obo/RO_0002158 -->

    <owl:ObjectProperty rdf:about="http://purl.obolibrary.org/obo/RO_0002158">
        <rdf:type rdf:resource="http://www.w3.org/2002/07/owl#SymmetricProperty"/>
        <rdf:type rdf:resource="http://www.w3.org/2002/07/owl#TransitiveProperty"/>
        <rdfs:label rdf:datatype="http://www.w3.org/2001/XMLSchema#string">shares ancestor with</rdfs:label>
        <rdfs:comment rdf:datatype="http://www.w3.org/2001/XMLSchema#string">VBO calls this homologous_to</rdfs:comment>
        <obo:IAO_0000115 rdf:datatype="http://www.w3.org/2001/XMLSchema#string">two individual entities d1 and d2 stand in a shares_ancestor_with relation if and only if there exists some a such that d1 derived_by_descent_from a and d2 derived_by_descent_from a.</obo:IAO_0000115>
        <obo:IAO_0000114 rdf:resource="http://purl.obolibrary.org/obo/IAO_0000125"/>
        <rdfs:subPropertyOf rdf:resource="http://purl.obolibrary.org/obo/RO_0002320"/>
        <owl:propertyChainAxiom rdf:parseType="Collection">
            <rdf:Description rdf:about="http://purl.obolibrary.org/obo/RO_0002156"/>
            <rdf:Description rdf:about="http://purl.obolibrary.org/obo/RO_0002157"/>
        </owl:propertyChainAxiom>
    </owl:ObjectProperty>
    


    <!-- http://purl.obolibrary.org/obo/RO_0002159 -->

    <owl:ObjectProperty rdf:about="http://purl.obolibrary.org/obo/RO_0002159">
        <rdf:type rdf:resource="http://www.w3.org/2002/07/owl#SymmetricProperty"/>
        <rdf:type rdf:resource="http://www.w3.org/2002/07/owl#TransitiveProperty"/>
        <rdfs:label rdf:datatype="http://www.w3.org/2001/XMLSchema#string">serially homologous to</rdfs:label>
        <obo:IAO_0000114 rdf:resource="http://purl.obolibrary.org/obo/IAO_0000125"/>
        <rdfs:subPropertyOf rdf:resource="http://purl.obolibrary.org/obo/RO_0002320"/>
    </owl:ObjectProperty>
    


    <!-- http://purl.obolibrary.org/obo/RO_0002160 -->

    <owl:ObjectProperty rdf:about="http://purl.obolibrary.org/obo/RO_0002160">
        <rdfs:label rdf:datatype="http://www.w3.org/2001/XMLSchema#string">only in taxon</rdfs:label>
        <obo:IAO_0000112>lactation SubClassOf &apos;only in taxon&apos; some &apos;Mammalia&apos;</obo:IAO_0000112>
        <obo:IAO_0000117 xml:lang="en">Chris Mungall</obo:IAO_0000117>
        <obo:IAO_0000119>PMID:17921072</obo:IAO_0000119>
        <obo:IAO_0000119 xml:lang="en">PMID:20973947</obo:IAO_0000119>
        <obo:IAO_0000116>The original intent was to treat this as a macro that expands to &apos;in taxon&apos; only ?Y - however, this is not necessary if we instead have supplemental axioms that state that each pair of sibling tax have a disjointness axiom using the &apos;in taxon&apos; property - e.g.

 &apos;in taxon&apos; some Eukaryota DisjointWith &apos;in taxon&apos; some Eubacteria</obo:IAO_0000116>
        <obo:IAO_0000115>x only in taxon y if and only if x is in taxon y, and there is no other organism z such that y!=z a and x is in taxon z.</obo:IAO_0000115>
        <obo:IAO_0000114 rdf:resource="http://purl.obolibrary.org/obo/IAO_0000125"/>
        <rdfs:subPropertyOf rdf:resource="http://purl.obolibrary.org/obo/RO_0002162"/>
    </owl:ObjectProperty>
    


    <!-- http://purl.obolibrary.org/obo/RO_0002162 -->

    <owl:ObjectProperty rdf:about="http://purl.obolibrary.org/obo/RO_0002162">
        <rdfs:label rdf:datatype="http://www.w3.org/2001/XMLSchema#string">in taxon</rdfs:label>
        <rdfs:comment rdf:datatype="http://www.w3.org/2001/XMLSchema#string">Connects a biological entity to its taxon of origin.</rdfs:comment>
        <obo:IAO_0000117 xml:lang="en">Chris Mungall</obo:IAO_0000117>
        <obo:IAO_0000115>x is in taxon y if an only if y is an organism, and the relationship between x and y is one of: part of (reflexive), developmentally preceded by, derives from, secreted by, expressed.</obo:IAO_0000115>
        <obo:IAO_0000117>Jennifer Deegan</obo:IAO_0000117>
        <obo:IAO_0000119>PMID:17921072</obo:IAO_0000119>
        <obo:IAO_0000119 xml:lang="en">PMID:20973947</obo:IAO_0000119>
        <rdfs:domain rdf:resource="http://purl.obolibrary.org/obo/BFO_0000001"/>
        <rdfs:range rdf:resource="http://purl.obolibrary.org/obo/BFO_0000004"/>
        <obo:IAO_0000114 rdf:resource="http://purl.obolibrary.org/obo/IAO_0000125"/>
        <rdfs:subPropertyOf rdf:resource="http://purl.obolibrary.org/obo/RO_0002320"/>
        <owl:propertyChainAxiom rdf:parseType="Collection">
            <rdf:Description rdf:about="http://purl.obolibrary.org/obo/RO_0002217"/>
        </owl:propertyChainAxiom>
        <owl:propertyChainAxiom rdf:parseType="Collection">
            <rdf:Description rdf:about="http://purl.obolibrary.org/obo/RO_0002214"/>
            <rdf:Description rdf:about="http://purl.obolibrary.org/obo/RO_0002162"/>
        </owl:propertyChainAxiom>
        <owl:propertyChainAxiom rdf:parseType="Collection">
            <rdf:Description rdf:about="http://purl.obolibrary.org/obo/RO_0002206"/>
            <rdf:Description rdf:about="http://purl.obolibrary.org/obo/RO_0002162"/>
        </owl:propertyChainAxiom>
        <owl:propertyChainAxiom rdf:parseType="Collection">
            <rdf:Description rdf:about="http://purl.obolibrary.org/obo/BFO_0000050"/>
            <rdf:Description rdf:about="http://purl.obolibrary.org/obo/RO_0002162"/>
        </owl:propertyChainAxiom>
        <owl:propertyChainAxiom rdf:parseType="Collection">
            <rdf:Description rdf:about="http://purl.obolibrary.org/obo/RO_0002215"/>
            <rdf:Description rdf:about="http://purl.obolibrary.org/obo/RO_0002162"/>
        </owl:propertyChainAxiom>
        <owl:propertyChainAxiom rdf:parseType="Collection">
            <rdf:Description rdf:about="http://purl.obolibrary.org/obo/BFO_0000051"/>
            <rdf:Description rdf:about="http://purl.obolibrary.org/obo/RO_0002162"/>
        </owl:propertyChainAxiom>
    </owl:ObjectProperty>
    


    <!-- http://purl.obolibrary.org/obo/RO_0002163 -->

    <owl:ObjectProperty rdf:about="http://purl.obolibrary.org/obo/RO_0002163">
        <rdfs:label rdf:datatype="http://www.w3.org/2001/XMLSchema#string">spatially disjoint from</rdfs:label>
        <obo:IAO_0000115>A is spatially_disjoint_from B if and only if they have no parts in common</obo:IAO_0000115>
        <obo:IAO_0000424>BFO_0000051 exactly 0 (BFO_0000050 some ?Y)</obo:IAO_0000424>
        <obo:IAO_0000117 xml:lang="en">Chris Mungall</obo:IAO_0000117>
        <obo:IAO_0000116 xml:lang="en">There are two ways to encode this as a shortcut relation. The other possibility to use an annotation assertion between two classes, and expand this to a disjointness axiom. </obo:IAO_0000116>
        <obo:IAO_0000114 rdf:resource="http://purl.obolibrary.org/obo/IAO_0000125"/>
        <obo:RO_0001900 rdf:resource="http://purl.obolibrary.org/obo/RO_0001901"/>
        <rdfs:subPropertyOf rdf:resource="http://purl.obolibrary.org/obo/RO_0002323"/>
    </owl:ObjectProperty>
    


    <!-- http://purl.obolibrary.org/obo/RO_0002180 -->

    <owl:ObjectProperty rdf:about="http://purl.obolibrary.org/obo/RO_0002180">
        <rdfs:label xml:lang="en">has component</rdfs:label>
        <rdfs:comment xml:lang="en">For use in recording has_part with a cardinality constraint.</rdfs:comment>
        <rdfs:subPropertyOf rdf:resource="http://purl.obolibrary.org/obo/BFO_0000051"/>
        <obo:IAO_0000114 rdf:resource="http://purl.obolibrary.org/obo/IAO_0000125"/>
        <obo:RO_0001900 rdf:resource="http://purl.obolibrary.org/obo/RO_0001901"/>
    </owl:ObjectProperty>
    


    <!-- http://purl.obolibrary.org/obo/RO_0002200 -->

    <owl:ObjectProperty rdf:about="http://purl.obolibrary.org/obo/RO_0002200">
        <rdfs:label xml:lang="en">has phenotype</rdfs:label>
        <obo:IAO_0000117 xml:lang="en">Chris Mungall</obo:IAO_0000117>
        <obo:IAO_0000119 xml:lang="en">PMID:20971987</obo:IAO_0000119>
        <obo:IAO_0000117 xml:lang="en">Robert Hoehndorf</obo:IAO_0000117>
        <rdfs:domain rdf:resource="http://purl.obolibrary.org/obo/BFO_0000002"/>
        <obo:IAO_0000114 rdf:resource="http://purl.obolibrary.org/obo/IAO_0000125"/>
        <rdfs:subPropertyOf rdf:resource="http://www.w3.org/2002/07/owl#topObjectProperty"/>
    </owl:ObjectProperty>
    


    <!-- http://purl.obolibrary.org/obo/RO_0002201 -->

    <owl:ObjectProperty rdf:about="http://purl.obolibrary.org/obo/RO_0002201">
        <rdf:type rdf:resource="http://www.w3.org/2002/07/owl#FunctionalProperty"/>
        <rdfs:label xml:lang="en">phenotype of</rdfs:label>
        <obo:IAO_0000117 xml:lang="en">Chris Mungall</obo:IAO_0000117>
        <obo:IAO_0000119 xml:lang="en">PMID:20971987</obo:IAO_0000119>
        <obo:IAO_0000117 xml:lang="en">Robert Hoehndorf</obo:IAO_0000117>
        <obo:IAO_0000114 rdf:resource="http://purl.obolibrary.org/obo/IAO_0000125"/>
        <owl:inverseOf rdf:resource="http://purl.obolibrary.org/obo/RO_0002200"/>
        <rdfs:subPropertyOf rdf:resource="http://www.w3.org/2002/07/owl#topObjectProperty"/>
    </owl:ObjectProperty>
    


    <!-- http://purl.obolibrary.org/obo/RO_0002202 -->

    <owl:ObjectProperty rdf:about="http://purl.obolibrary.org/obo/RO_0002202">
        <rdf:type rdf:resource="http://www.w3.org/2002/07/owl#TransitiveProperty"/>
        <rdfs:label xml:lang="en">develops from</rdfs:label>
        <obo:IAO_0000115>x develops from y if and only if either (a) x directly develops from y or (b) there exists some z such that x directly develops from z and z develops from y</obo:IAO_0000115>
        <rdfs:comment>This is the transitive form of the develops from relation</rdfs:comment>
        <obo:IAO_0000117 xml:lang="en">Chris Mungall</obo:IAO_0000117>
        <obo:IAO_0000117 xml:lang="en">David Osumi-Sutherland</obo:IAO_0000117>
        <obo:IAO_0000117>Melissa Haendel</obo:IAO_0000117>
        <obo:IAO_0000117 xml:lang="en">Terry Meehan</obo:IAO_0000117>
        <rdfs:range rdf:resource="http://purl.obolibrary.org/obo/BFO_0000004"/>
        <rdfs:domain rdf:resource="http://purl.obolibrary.org/obo/BFO_0000004"/>
        <obo:IAO_0000114 rdf:resource="http://purl.obolibrary.org/obo/IAO_0000125"/>
        <rdfs:subPropertyOf rdf:resource="http://purl.obolibrary.org/obo/RO_0002258"/>
    </owl:ObjectProperty>
    


    <!-- http://purl.obolibrary.org/obo/RO_0002203 -->

    <owl:ObjectProperty rdf:about="http://purl.obolibrary.org/obo/RO_0002203">
        <rdf:type rdf:resource="http://www.w3.org/2002/07/owl#TransitiveProperty"/>
        <rdfs:label xml:lang="en">develops into</rdfs:label>
        <obo:IAO_0000117 xml:lang="en">Chris Mungall</obo:IAO_0000117>
        <obo:IAO_0000117 xml:lang="en">David Osumi-Sutherland</obo:IAO_0000117>
        <obo:IAO_0000117 xml:lang="en">Terry Meehan</obo:IAO_0000117>
        <obo:IAO_0000114 rdf:resource="http://purl.obolibrary.org/obo/IAO_0000125"/>
        <owl:inverseOf rdf:resource="http://purl.obolibrary.org/obo/RO_0002202"/>
        <rdfs:subPropertyOf rdf:resource="http://purl.obolibrary.org/obo/RO_0002286"/>
    </owl:ObjectProperty>
    


    <!-- http://purl.obolibrary.org/obo/RO_0002204 -->

    <owl:ObjectProperty rdf:about="http://purl.obolibrary.org/obo/RO_0002204">
        <rdfs:label xml:lang="en">gene product of</rdfs:label>
        <obo:IAO_0000115>definition &quot;x has gene product of y if and only if y is a gene (SO:0000704) that participates in some gene expression process (GO:0010467) where the output of that process is either y or something that is ribosomally translated from x&quot;</obo:IAO_0000115>
        <obo:IAO_0000117 xml:lang="en">Chris Mungall</obo:IAO_0000117>
        <rdfs:range rdf:resource="http://purl.obolibrary.org/obo/BFO_0000002"/>
        <rdfs:domain rdf:resource="http://purl.obolibrary.org/obo/BFO_0000004"/>
        <obo:IAO_0000114 rdf:resource="http://purl.obolibrary.org/obo/IAO_0000125"/>
        <rdfs:subPropertyOf rdf:resource="http://purl.obolibrary.org/obo/RO_0002330"/>
    </owl:ObjectProperty>
    


    <!-- http://purl.obolibrary.org/obo/RO_0002205 -->

    <owl:ObjectProperty rdf:about="http://purl.obolibrary.org/obo/RO_0002205">
        <rdfs:label xml:lang="en">has gene product</rdfs:label>
        <obo:IAO_0000112>every sonic hedgehog protein (PR:000014841) is the gene product of some sonic hedgehog gene</obo:IAO_0000112>
        <obo:IAO_0000115>x has gene product y if and only if x is a gene (SO:0000704) that participates in some gene expression process (GO:0010467) where the output of that process is either y or something that is ribosomally translated from y</obo:IAO_0000115>
        <obo:IAO_0000117 xml:lang="en">Chris Mungall</obo:IAO_0000117>
        <obo:IAO_0000112>every HOTAIR lncRNA is the gene product of some HOXC gene</obo:IAO_0000112>
        <rdfs:domain rdf:resource="http://purl.obolibrary.org/obo/BFO_0000002"/>
        <rdfs:range rdf:resource="http://purl.obolibrary.org/obo/BFO_0000004"/>
        <obo:IAO_0000114 rdf:resource="http://purl.obolibrary.org/obo/IAO_0000125"/>
        <owl:inverseOf rdf:resource="http://purl.obolibrary.org/obo/RO_0002204"/>
        <rdfs:subPropertyOf rdf:resource="http://purl.obolibrary.org/obo/RO_0002330"/>
    </owl:ObjectProperty>
    


    <!-- http://purl.obolibrary.org/obo/RO_0002206 -->

    <owl:ObjectProperty rdf:about="http://purl.obolibrary.org/obo/RO_0002206">
        <rdfs:label xml:lang="en">expressed in</rdfs:label>
        <obo:IAO_0000112>&apos;neural crest cell&apos; SubClassOf expresses some &apos;Wnt1 gene&apos;</obo:IAO_0000112>
        <obo:IAO_0000115>x expressed in y if and only if there is a gene expression process (GO:0010467) that occurs in y, and one of the following holds: (i) x is a gene, and x is transcribed into a transcript as part of the gene expression process (ii) x is a transcript, and the transcription of x is part of the gene expression process (iii) x is a mature gene product such as a protein, and x was translated or otherwise processes from a transcript that was transcribed as part of this gene expression process</obo:IAO_0000115>
        <obo:IAO_0000117 xml:lang="en">Chris Mungall</obo:IAO_0000117>
        <rdfs:domain rdf:resource="http://purl.obolibrary.org/obo/BFO_0000002"/>
        <rdfs:range rdf:resource="http://purl.obolibrary.org/obo/BFO_0000004"/>
        <obo:IAO_0000114 rdf:resource="http://purl.obolibrary.org/obo/IAO_0000125"/>
        <rdfs:subPropertyOf rdf:resource="http://purl.obolibrary.org/obo/RO_0002330"/>
        <owl:propertyChainAxiom rdf:parseType="Collection">
            <rdf:Description rdf:about="http://purl.obolibrary.org/obo/RO_0002206"/>
            <rdf:Description rdf:about="http://purl.obolibrary.org/obo/BFO_0000050"/>
        </owl:propertyChainAxiom>
    </owl:ObjectProperty>
    


    <!-- http://purl.obolibrary.org/obo/RO_0002207 -->

    <owl:ObjectProperty rdf:about="http://purl.obolibrary.org/obo/RO_0002207">
        <rdfs:label xml:lang="en">directly develops from</rdfs:label>
        <obo:IAO_0000119>FBbt</obo:IAO_0000119>
        <obo:IAO_0000117>Chris Mungall</obo:IAO_0000117>
        <obo:IAO_0000115>Candidate definition: x directly_develops from y if and only if there exists some developmental process (GO:0032502) p such that x and y both participates in p, and x is the output of p and y is the input of p, and a substantial portion of the matter of y comes from x, and the start of x is coincident with or after the end of y</obo:IAO_0000115>
        <obo:IAO_0000117>has developmental precursor</obo:IAO_0000117>
        <rdfs:comment>TODO - add child relations from DOS</rdfs:comment>
        <obo:IAO_0000117>David Osumi-Sutherland</obo:IAO_0000117>
        <obo:IAO_0000114 rdf:resource="http://purl.obolibrary.org/obo/IAO_0000125"/>
        <rdfs:subPropertyOf rdf:resource="http://purl.obolibrary.org/obo/RO_0002202"/>
        <rdfs:range>
            <owl:Class>
                <owl:unionOf rdf:parseType="Collection">
                    <rdf:Description rdf:about="http://purl.obolibrary.org/obo/CARO_0010000"/>
                    <rdf:Description rdf:about="http://purl.obolibrary.org/obo/CL_0000000"/>
                </owl:unionOf>
            </owl:Class>
        </rdfs:range>
        <rdfs:domain>
            <owl:Class>
                <owl:unionOf rdf:parseType="Collection">
                    <rdf:Description rdf:about="http://purl.obolibrary.org/obo/CARO_0010000"/>
                    <rdf:Description rdf:about="http://purl.obolibrary.org/obo/CL_0000000"/>
                </owl:unionOf>
            </owl:Class>
        </rdfs:domain>
    </owl:ObjectProperty>
    


    <!-- http://purl.obolibrary.org/obo/RO_0002210 -->

    <owl:ObjectProperty rdf:about="http://purl.obolibrary.org/obo/RO_0002210">
        <rdfs:label xml:lang="en">directly develops into</rdfs:label>
        <obo:IAO_0000118>developmental precursor of</obo:IAO_0000118>
        <obo:IAO_0000114 rdf:resource="http://purl.obolibrary.org/obo/IAO_0000125"/>
        <rdfs:subPropertyOf rdf:resource="http://purl.obolibrary.org/obo/RO_0002203"/>
        <owl:inverseOf rdf:resource="http://purl.obolibrary.org/obo/RO_0002207"/>
    </owl:ObjectProperty>
    


    <!-- http://purl.obolibrary.org/obo/RO_0002211 -->

    <owl:ObjectProperty rdf:about="http://purl.obolibrary.org/obo/RO_0002211">
        <rdfs:label xml:lang="en">regulates</rdfs:label>
        <obo:IAO_0000119>GO</obo:IAO_0000119>
        <obo:IAO_0000117>David Hill</obo:IAO_0000117>
        <obo:IAO_0000117>Chris Mungall</obo:IAO_0000117>
        <obo:IAO_0000115>x regulates y if and only if x is a process and y is either a process or a quality, and the progression of x exerts an effect on the frequency, rate or exteny of y</obo:IAO_0000115>
        <obo:IAO_0000117>Tanya Berardini</obo:IAO_0000117>
        <rdfs:domain rdf:resource="http://purl.obolibrary.org/obo/BFO_0000007"/>
        <obo:IAO_0000114 rdf:resource="http://purl.obolibrary.org/obo/IAO_0000125"/>
        <rdfs:subPropertyOf rdf:resource="http://purl.obolibrary.org/obo/RO_0002328"/>
        <owl:propertyChainAxiom rdf:parseType="Collection">
            <rdf:Description rdf:about="http://purl.obolibrary.org/obo/RO_0002230"/>
            <rdf:Description rdf:about="http://purl.obolibrary.org/obo/RO_0002211"/>
        </owl:propertyChainAxiom>
        <owl:propertyChainAxiom rdf:parseType="Collection">
            <rdf:Description rdf:about="http://purl.obolibrary.org/obo/RO_0002211"/>
            <rdf:Description rdf:about="http://purl.obolibrary.org/obo/BFO_0000050"/>
        </owl:propertyChainAxiom>
    </owl:ObjectProperty>
    


    <!-- http://purl.obolibrary.org/obo/RO_0002212 -->

    <owl:ObjectProperty rdf:about="http://purl.obolibrary.org/obo/RO_0002212">
        <rdfs:label xml:lang="en">negatively regulates</rdfs:label>
        <obo:IAO_0000115>x negatively regulates y if and only if x is a process and y is either a process or a quality, and the progression of x reduces the frequency, rate or exteny of y</obo:IAO_0000115>
        <obo:IAO_0000114 rdf:resource="http://purl.obolibrary.org/obo/IAO_0000125"/>
        <rdfs:subPropertyOf rdf:resource="http://purl.obolibrary.org/obo/RO_0002211"/>
        <owl:propertyChainAxiom rdf:parseType="Collection">
            <rdf:Description rdf:about="http://purl.obolibrary.org/obo/RO_0002230"/>
            <rdf:Description rdf:about="http://purl.obolibrary.org/obo/RO_0002212"/>
        </owl:propertyChainAxiom>
    </owl:ObjectProperty>
    


    <!-- http://purl.obolibrary.org/obo/RO_0002213 -->

    <owl:ObjectProperty rdf:about="http://purl.obolibrary.org/obo/RO_0002213">
        <rdfs:label xml:lang="en">positively regulates</rdfs:label>
        <obo:IAO_0000115>x negatively regulates y if and only if x is a process and y is either a process or a quality, and the progression of x increases the frequency, rate or exteny of y</obo:IAO_0000115>
        <obo:IAO_0000114 rdf:resource="http://purl.obolibrary.org/obo/IAO_0000125"/>
        <rdfs:subPropertyOf rdf:resource="http://purl.obolibrary.org/obo/RO_0002211"/>
        <owl:propertyChainAxiom rdf:parseType="Collection">
            <rdf:Description rdf:about="http://purl.obolibrary.org/obo/RO_0002230"/>
            <rdf:Description rdf:about="http://purl.obolibrary.org/obo/RO_0002213"/>
        </owl:propertyChainAxiom>
    </owl:ObjectProperty>
    


    <!-- http://purl.obolibrary.org/obo/RO_0002214 -->

    <owl:ObjectProperty rdf:about="http://purl.obolibrary.org/obo/RO_0002214">
        <rdfs:label xml:lang="en">has prototype</rdfs:label>
        <obo:IAO_0000112>&apos;human p53 protein&apos; SubClassOf some (&apos;has prototype&apos; some (&apos;participates in&apos; some &apos;DNA repair&apos;))</obo:IAO_0000112>
        <obo:IAO_0000232>Experimental. In future there may be a formalization in which this relation is treated as a shortcut to some modal logic axiom. We may decide to obsolete this and adopt a more specific evolutionary relationship (e.g. evolved from)</obo:IAO_0000232>
        <obo:IAO_0000115>x has prototype y if and only if x is an instance of C and y is a prototypical instance of C. For example, every instance of heart, both normal and abnormal is related by the has prototype relation to some instance of a &quot;canonical&quot; heart, which participates in blood circulation.</obo:IAO_0000115>
        <obo:IAO_0000112>heart SubClassOf &apos;has prototype&apos; some (&apos;participates in&apos; some &apos;blood circulation&apos;)</obo:IAO_0000112>
        <obo:IAO_0000117>Chris Mungall</obo:IAO_0000117>
        <rdfs:domain rdf:resource="http://purl.obolibrary.org/obo/BFO_0000002"/>
        <rdfs:range rdf:resource="http://purl.obolibrary.org/obo/BFO_0000002"/>
        <obo:IAO_0000114 rdf:resource="http://purl.obolibrary.org/obo/IAO_0000125"/>
    </owl:ObjectProperty>
    


    <!-- http://purl.obolibrary.org/obo/RO_0002215 -->

    <owl:ObjectProperty rdf:about="http://purl.obolibrary.org/obo/RO_0002215">
        <rdfs:label xml:lang="en">capable of</rdfs:label>
        <obo:IAO_0000115>A relation between a material entity (such as a cell) and a process, in which the material entity has the ability to carry out the process. </obo:IAO_0000115>
        <obo:IAO_0000232>For compatibility with BFO, this relation has a shortcut definition in which the expression &quot;capable of some P&quot; expands to &quot;bearer_of (some realized_by only P)&quot;.</obo:IAO_0000232>
        <obo:IAO_0000119>PMID:21208450</obo:IAO_0000119>
        <obo:IAO_0000118>has function realized in</obo:IAO_0000118>
        <obo:IAO_0000112>mechanosensory neuron capable of detection of mechanical stimulus involved in sensory perception (GO:0050974)</obo:IAO_0000112>
        <obo:IAO_0000112>osteoclast SubClassOf &apos;capable of&apos; some &apos;bone resorption&apos;</obo:IAO_0000112>
        <obo:IAO_0000119>PMID:20123131</obo:IAO_0000119>
        <obo:IAO_0000117>Chris Mungall</obo:IAO_0000117>
        <obo:IAO_0000424>BFO_0000053 some (BFO_0000054 only ?Y)</obo:IAO_0000424>
        <rdfs:domain rdf:resource="http://purl.obolibrary.org/obo/BFO_0000004"/>
        <rdfs:range rdf:resource="http://purl.obolibrary.org/obo/BFO_0000007"/>
        <obo:IAO_0000114 rdf:resource="http://purl.obolibrary.org/obo/IAO_0000125"/>
        <rdfs:subPropertyOf rdf:resource="http://purl.obolibrary.org/obo/RO_0002328"/>
        <owl:propertyChainAxiom rdf:parseType="Collection">
            <rdf:Description rdf:about="http://purl.obolibrary.org/obo/RO_0002214"/>
            <rdf:Description rdf:about="http://purl.obolibrary.org/obo/RO_0002217"/>
        </owl:propertyChainAxiom>
    </owl:ObjectProperty>
    


    <!-- http://purl.obolibrary.org/obo/RO_0002216 -->

    <owl:ObjectProperty rdf:about="http://purl.obolibrary.org/obo/RO_0002216">
        <rdfs:label xml:lang="en">has function in</rdfs:label>
        <obo:IAO_0000117>Chris Mungall</obo:IAO_0000117>
        <obo:IAO_0000424>BFO_0000053 some (BFO_0000054 only (BFO_0000050 some ?Y))</obo:IAO_0000424>
        <obo:IAO_0000118>capable of part of</obo:IAO_0000118>
        <obo:IAO_0000115>c stands in this relationship to p if and only if there exists some p&apos; such that c is capable_of p&apos;, and p&apos; is part_of p.</obo:IAO_0000115>
        <obo:IAO_0000114 rdf:resource="http://purl.obolibrary.org/obo/IAO_0000125"/>
        <rdfs:subPropertyOf rdf:resource="http://purl.obolibrary.org/obo/RO_0002328"/>
        <owl:propertyChainAxiom rdf:parseType="Collection">
            <rdf:Description rdf:about="http://purl.obolibrary.org/obo/RO_0002215"/>
            <rdf:Description rdf:about="http://purl.obolibrary.org/obo/BFO_0000050"/>
        </owl:propertyChainAxiom>
    </owl:ObjectProperty>
    


    <!-- http://purl.obolibrary.org/obo/RO_0002217 -->

    <owl:ObjectProperty rdf:about="http://purl.obolibrary.org/obo/RO_0002217">
        <rdfs:label xml:lang="en">actively participates in</rdfs:label>
        <obo:IAO_0000115>x actively participates in y if and only if x participates in y and x realizes some active role</obo:IAO_0000115>
        <obo:IAO_0000118>agent in</obo:IAO_0000118>
        <obo:IAO_0000114 rdf:resource="http://purl.obolibrary.org/obo/IAO_0000125"/>
        <rdfs:subPropertyOf rdf:resource="http://purl.obolibrary.org/obo/RO_0000056"/>
        <owl:inverseOf rdf:resource="http://purl.obolibrary.org/obo/RO_0002218"/>
    </owl:ObjectProperty>
    


    <!-- http://purl.obolibrary.org/obo/RO_0002218 -->

    <owl:ObjectProperty rdf:about="http://purl.obolibrary.org/obo/RO_0002218">
        <rdfs:label xml:lang="en">has active participant</rdfs:label>
        <obo:IAO_0000115>x has participant y if and only if x realizes some active role that inheres in y</obo:IAO_0000115>
        <obo:IAO_0000118>has agent</obo:IAO_0000118>
        <obo:IAO_0000114 rdf:resource="http://purl.obolibrary.org/obo/IAO_0000125"/>
        <rdfs:subPropertyOf rdf:resource="http://purl.obolibrary.org/obo/RO_0000057"/>
    </owl:ObjectProperty>
    


    <!-- http://purl.obolibrary.org/obo/RO_0002219 -->

    <owl:ObjectProperty rdf:about="http://purl.obolibrary.org/obo/RO_0002219">
        <rdfs:label xml:lang="en">surrounded by</rdfs:label>
        <obo:IAO_0000115>x surrounded_by y if and only if x is adjacent to y and for every region r that is adjacent to x, r overlaps y</obo:IAO_0000115>
        <obo:IAO_0000114 rdf:resource="http://purl.obolibrary.org/obo/IAO_0000125"/>
        <obo:RO_0001900 rdf:resource="http://purl.obolibrary.org/obo/RO_0001901"/>
        <rdfs:subPropertyOf rdf:resource="http://purl.obolibrary.org/obo/RO_0002220"/>
    </owl:ObjectProperty>
    


    <!-- http://purl.obolibrary.org/obo/RO_0002220 -->

    <owl:ObjectProperty rdf:about="http://purl.obolibrary.org/obo/RO_0002220">
        <rdfs:label xml:lang="en">adjacent to</rdfs:label>
        <obo:IAO_0000115>x adjacent to y if and only if x and y share a boundary</obo:IAO_0000115>
        <rdfs:comment xml:lang="en">TODO: replaced by BFO_0001008</rdfs:comment>
        <obo:IAO_0000116>belongs in BFO?</obo:IAO_0000116>
        <rdfs:domain rdf:resource="http://purl.obolibrary.org/obo/BFO_0000004"/>
        <rdfs:range rdf:resource="http://purl.obolibrary.org/obo/BFO_0000004"/>
        <obo:IAO_0000114 rdf:resource="http://purl.obolibrary.org/obo/IAO_0000125"/>
        <obo:RO_0001900 rdf:resource="http://purl.obolibrary.org/obo/RO_0001901"/>
        <rdfs:subPropertyOf rdf:resource="http://purl.obolibrary.org/obo/RO_0002163"/>
    </owl:ObjectProperty>
    


    <!-- http://purl.obolibrary.org/obo/RO_0002221 -->

    <owl:ObjectProperty rdf:about="http://purl.obolibrary.org/obo/RO_0002221">
        <rdfs:label xml:lang="en">surrounds</rdfs:label>
        <obo:IAO_0000114 rdf:resource="http://purl.obolibrary.org/obo/IAO_0000125"/>
        <obo:RO_0001900 rdf:resource="http://purl.obolibrary.org/obo/RO_0001901"/>
        <owl:inverseOf rdf:resource="http://purl.obolibrary.org/obo/RO_0002219"/>
        <rdfs:subPropertyOf rdf:resource="http://purl.obolibrary.org/obo/RO_0002220"/>
    </owl:ObjectProperty>
    


    <!-- http://purl.obolibrary.org/obo/RO_0002222 -->

    <rdf:Description rdf:about="http://purl.obolibrary.org/obo/RO_0002222">
        <dc:source rdf:datatype="http://www.w3.org/2001/XMLSchema#anyURI">https://docs.google.com/document/d/1kBv1ep_9g3sTR-SD3jqzFqhuwo9TPNF-l-9fUDbO6rM/edit?pli=1</dc:source>
    </rdf:Description>
    


    <!-- http://purl.obolibrary.org/obo/RO_0002225 -->

    <owl:ObjectProperty rdf:about="http://purl.obolibrary.org/obo/RO_0002225">
        <rdfs:label xml:lang="en">develops from part of</rdfs:label>
        <obo:IAO_0000115>x develops from part of y if and only if there exists some z such that x develops from z and z is part of y</obo:IAO_0000115>
        <obo:IAO_0000114 rdf:resource="http://purl.obolibrary.org/obo/IAO_0000125"/>
        <rdfs:subPropertyOf rdf:resource="http://purl.obolibrary.org/obo/RO_0002202"/>
        <owl:propertyChainAxiom rdf:parseType="Collection">
            <rdf:Description rdf:about="http://purl.obolibrary.org/obo/RO_0002207"/>
            <rdf:Description rdf:about="http://purl.obolibrary.org/obo/BFO_0000050"/>
        </owl:propertyChainAxiom>
    </owl:ObjectProperty>
    


    <!-- http://purl.obolibrary.org/obo/RO_0002226 -->

    <owl:ObjectProperty rdf:about="http://purl.obolibrary.org/obo/RO_0002226">
        <rdfs:label xml:lang="en">develops in</rdfs:label>
        <obo:IAO_0000119>EHDAA2</obo:IAO_0000119>
        <obo:IAO_0000115>x develops_in y if x is located in y whilst x is developing</obo:IAO_0000115>
        <obo:IAO_0000116>todo - bring in containment relation from BFO</obo:IAO_0000116>
        <obo:IAO_0000114 rdf:resource="http://purl.obolibrary.org/obo/IAO_0000125"/>
        <rdfs:subPropertyOf rdf:resource="http://purl.obolibrary.org/obo/RO_0002258"/>
    </owl:ObjectProperty>
    


    <!-- http://purl.obolibrary.org/obo/RO_0002231 -->

    <owl:ObjectProperty rdf:about="http://purl.obolibrary.org/obo/RO_0002231">
        <rdfs:label xml:lang="en">has start location</rdfs:label>
        <obo:IAO_0000115>x &apos;has starts location&apos; y if and only if there exists some process z such that x &apos;starts with&apos; z and z &apos;occurs in&apos; y</obo:IAO_0000115>
        <obo:IAO_0000114 rdf:resource="http://purl.obolibrary.org/obo/IAO_0000125"/>
        <owl:propertyChainAxiom rdf:parseType="Collection">
            <rdf:Description rdf:about="http://purl.obolibrary.org/obo/RO_0002224"/>
            <rdf:Description rdf:about="http://purl.obolibrary.org/obo/BFO_0000066"/>
        </owl:propertyChainAxiom>
    </owl:ObjectProperty>
    


    <!-- http://purl.obolibrary.org/obo/RO_0002232 -->

    <owl:ObjectProperty rdf:about="http://purl.obolibrary.org/obo/RO_0002232">
        <rdfs:label xml:lang="en">has end location</rdfs:label>
        <obo:IAO_0000115>x &apos;has end location&apos; y if and only if there exists some process z such that x &apos;ends with&apos; z and z &apos;occurs in&apos; y</obo:IAO_0000115>
        <obo:IAO_0000114 rdf:resource="http://purl.obolibrary.org/obo/IAO_0000125"/>
        <owl:propertyChainAxiom rdf:parseType="Collection">
            <rdf:Description rdf:about="http://purl.obolibrary.org/obo/RO_0002230"/>
            <rdf:Description rdf:about="http://purl.obolibrary.org/obo/BFO_0000066"/>
        </owl:propertyChainAxiom>
    </owl:ObjectProperty>
    


    <!-- http://purl.obolibrary.org/obo/RO_0002233 -->

    <owl:ObjectProperty rdf:about="http://purl.obolibrary.org/obo/RO_0002233">
        <rdfs:label xml:lang="en">has input</rdfs:label>
        <obo:IAO_0000114 rdf:resource="http://purl.obolibrary.org/obo/IAO_0000125"/>
        <rdfs:subPropertyOf rdf:resource="http://purl.obolibrary.org/obo/RO_0000057"/>
    </owl:ObjectProperty>
    


    <!-- http://purl.obolibrary.org/obo/RO_0002234 -->

    <owl:ObjectProperty rdf:about="http://purl.obolibrary.org/obo/RO_0002234">
        <rdfs:label xml:lang="en">has output</rdfs:label>
        <obo:IAO_0000114 rdf:resource="http://purl.obolibrary.org/obo/IAO_0000125"/>
        <rdfs:subPropertyOf rdf:resource="http://purl.obolibrary.org/obo/RO_0000057"/>
    </owl:ObjectProperty>
    


    <!-- http://purl.obolibrary.org/obo/RO_0002254 -->

    <owl:ObjectProperty rdf:about="http://purl.obolibrary.org/obo/RO_0002254">
        <rdfs:label xml:lang="en">has developmental contribution from</rdfs:label>
        <obo:IAO_0000112>Mammalian thymus has developmental contribution from some pharyngeal pouch 3; Mammalian thymus has developmental contribution from some pharyngeal pouch 4 [Kardong]</obo:IAO_0000112>
        <obo:IAO_0000114 rdf:resource="http://purl.obolibrary.org/obo/IAO_0000125"/>
        <rdfs:subPropertyOf rdf:resource="http://purl.obolibrary.org/obo/RO_0002258"/>
        <owl:propertyChainAxiom rdf:parseType="Collection">
            <rdf:Description rdf:about="http://purl.obolibrary.org/obo/BFO_0000051"/>
            <rdf:Description rdf:about="http://purl.obolibrary.org/obo/RO_0002202"/>
        </owl:propertyChainAxiom>
    </owl:ObjectProperty>
    


    <!-- http://purl.obolibrary.org/obo/RO_0002255 -->

    <owl:ObjectProperty rdf:about="http://purl.obolibrary.org/obo/RO_0002255">
        <rdfs:label xml:lang="en">developmentally contributes to</rdfs:label>
        <obo:IAO_0000114 rdf:resource="http://purl.obolibrary.org/obo/IAO_0000125"/>
        <owl:inverseOf rdf:resource="http://purl.obolibrary.org/obo/RO_0002254"/>
        <rdfs:subPropertyOf rdf:resource="http://purl.obolibrary.org/obo/RO_0002286"/>
    </owl:ObjectProperty>
    


    <!-- http://purl.obolibrary.org/obo/RO_0002256 -->

    <owl:ObjectProperty rdf:about="http://purl.obolibrary.org/obo/RO_0002256">
        <rdfs:label xml:lang="en">developmentally induced by</rdfs:label>
        <obo:IAO_0000117>David Osumi-Sutherland</obo:IAO_0000117>
        <obo:IAO_0000117>Chris Mungall</obo:IAO_0000117>
        <obo:IAO_0000117>Melissa Haendel</obo:IAO_0000117>
        <obo:IAO_0000118>induced by</obo:IAO_0000118>
        <obo:IAO_0000119>GO:0001759</obo:IAO_0000119>
        <obo:IAO_0000119> Developmental Biology, Gilbert, 8th edition, figure 6.5(F)</obo:IAO_0000119>
        <obo:IAO_0000115>t1 induced_by t2 if there is a process of developmental induction (GO:0031128) with t1 and t2 as interacting participants. t2 causes t1 to change its fate from a precursor anatomical structure type T to T&apos;, where T&apos; develops_from T</obo:IAO_0000115>
        <obo:IAO_0000232>We place this under &apos;developmentally preceded by&apos;. This placement should be examined in the context of reciprocal inductions[cjm]</obo:IAO_0000232>
        <obo:IAO_0000114 rdf:resource="http://purl.obolibrary.org/obo/IAO_0000125"/>
        <rdfs:subPropertyOf rdf:resource="http://purl.obolibrary.org/obo/RO_0002258"/>
    </owl:ObjectProperty>
    


    <!-- http://purl.obolibrary.org/obo/RO_0002257 -->

    <owl:ObjectProperty rdf:about="http://purl.obolibrary.org/obo/RO_0002257">
        <rdfs:label xml:lang="en">developmentally induces</rdfs:label>
        <obo:IAO_0000114 rdf:resource="http://purl.obolibrary.org/obo/IAO_0000125"/>
        <owl:inverseOf rdf:resource="http://purl.obolibrary.org/obo/RO_0002256"/>
        <rdfs:subPropertyOf rdf:resource="http://purl.obolibrary.org/obo/RO_0002286"/>
    </owl:ObjectProperty>
    


    <!-- http://purl.obolibrary.org/obo/RO_0002258 -->

    <owl:ObjectProperty rdf:about="http://purl.obolibrary.org/obo/RO_0002258">
        <rdfs:label xml:lang="en">developmentally preceded by</rdfs:label>
        <rdfs:comment>This relation groups together various other developmental relations. It is fairly generic, encompassing induction, developmental contribution and direct and transitive develops from</rdfs:comment>
        <obo:IAO_0000232>In general you should not use this relation to make assertions - use one of the more specific relations below this one</obo:IAO_0000232>
        <obo:IAO_0000115>Candidate definition: x developmentally related to y if and only if there exists some developmental process (GO:0032502) p such that x and y both participates in p, and x is the output of p and y is the input of p</obo:IAO_0000115>
        <obo:IAO_0000114 rdf:resource="http://purl.obolibrary.org/obo/IAO_0000125"/>
        <rdfs:subPropertyOf rdf:resource="http://purl.obolibrary.org/obo/RO_0002324"/>
    </owl:ObjectProperty>
    


    <!-- http://purl.obolibrary.org/obo/RO_0002285 -->

    <owl:ObjectProperty rdf:about="http://purl.obolibrary.org/obo/RO_0002285">
        <rdfs:label xml:lang="en">developmentally replaces</rdfs:label>
        <obo:IAO_0000118>replaces</obo:IAO_0000118>
        <obo:IAO_0000115>x developmentally replaces y if and only if there is some developmental process that causes x to move or to cease to exist, and for the site that was occupied by x to become occupied by y, where y either comes into existence in this site or moves to this site from somewhere else</obo:IAO_0000115>
        <obo:IAO_0000117>Chris Mungall</obo:IAO_0000117>
        <obo:IAO_0000114 rdf:resource="http://purl.obolibrary.org/obo/IAO_0000125"/>
        <rdfs:subPropertyOf rdf:resource="http://purl.obolibrary.org/obo/RO_0002258"/>
    </owl:ObjectProperty>
    


    <!-- http://purl.obolibrary.org/obo/RO_0002286 -->

    <owl:ObjectProperty rdf:about="http://purl.obolibrary.org/obo/RO_0002286">
        <rdfs:label xml:lang="en">developmentally succeeded by</rdfs:label>
        <obo:IAO_0000115>Inverse of developmentally preceded by</obo:IAO_0000115>
        <obo:IAO_0000114 rdf:resource="http://purl.obolibrary.org/obo/IAO_0000125"/>
        <owl:inverseOf rdf:resource="http://purl.obolibrary.org/obo/RO_0002258"/>
        <rdfs:subPropertyOf rdf:resource="http://purl.obolibrary.org/obo/RO_0002324"/>
    </owl:ObjectProperty>
    


    <!-- http://purl.obolibrary.org/obo/RO_0002287 -->

    <owl:ObjectProperty rdf:about="http://purl.obolibrary.org/obo/RO_0002287">
        <rdfs:label xml:lang="en">part of developmental precursor of</rdfs:label>
        <obo:IAO_0000112>&apos;hypopharyngeal eminence&apos; SubClassOf &apos;part of precursor of&apos; some tongue</obo:IAO_0000112>
        <obo:IAO_0000114 rdf:resource="http://purl.obolibrary.org/obo/IAO_0000125"/>
        <rdfs:subPropertyOf rdf:resource="http://purl.obolibrary.org/obo/RO_0002286"/>
        <owl:propertyChainAxiom rdf:parseType="Collection">
            <rdf:Description rdf:about="http://purl.obolibrary.org/obo/BFO_0000050"/>
            <rdf:Description rdf:about="http://purl.obolibrary.org/obo/RO_0002210"/>
        </owl:propertyChainAxiom>
    </owl:ObjectProperty>
    


    <!-- http://purl.obolibrary.org/obo/RO_0002291 -->

    <owl:ObjectProperty rdf:about="http://purl.obolibrary.org/obo/RO_0002291">
        <rdfs:label xml:lang="en">ubiquitously expressed in</rdfs:label>
        <obo:IAO_0000115>x is ubiquitously expressed in y if and only if x is expressed in y, and the majority of cells in y express x</obo:IAO_0000115>
        <obo:IAO_0000116>Revisit this term after coordinating with SO/SOM. The domain of this relation should be a sequence, as an instance of a DNA molecule is only expressed in the cell of which it is a part.</obo:IAO_0000116>
        <obo:IAO_0000114 rdf:resource="http://purl.obolibrary.org/obo/IAO_0000125"/>
        <rdfs:subPropertyOf rdf:resource="http://purl.obolibrary.org/obo/RO_0002206"/>
    </owl:ObjectProperty>
    


    <!-- http://purl.obolibrary.org/obo/RO_0002292 -->

    <owl:ObjectProperty rdf:about="http://purl.obolibrary.org/obo/RO_0002292">
        <rdfs:label xml:lang="en">expresses</rdfs:label>
        <obo:IAO_0000115>Inverse of &apos;expressed in&apos;</obo:IAO_0000115>
        <obo:IAO_0000114 rdf:resource="http://purl.obolibrary.org/obo/IAO_0000125"/>
        <owl:inverseOf rdf:resource="http://purl.obolibrary.org/obo/RO_0002206"/>
        <rdfs:subPropertyOf rdf:resource="http://purl.obolibrary.org/obo/RO_0002330"/>
    </owl:ObjectProperty>
    


    <!-- http://purl.obolibrary.org/obo/RO_0002293 -->

    <owl:ObjectProperty rdf:about="http://purl.obolibrary.org/obo/RO_0002293">
        <rdfs:label xml:lang="en">ubiquitously expresses</rdfs:label>
        <obo:IAO_0000114 rdf:resource="http://purl.obolibrary.org/obo/IAO_0000125"/>
        <owl:inverseOf rdf:resource="http://purl.obolibrary.org/obo/RO_0002291"/>
        <rdfs:subPropertyOf rdf:resource="http://purl.obolibrary.org/obo/RO_0002292"/>
    </owl:ObjectProperty>
    


    <!-- http://purl.obolibrary.org/obo/RO_0002295 -->

    <owl:ObjectProperty rdf:about="http://purl.obolibrary.org/obo/RO_0002295">
        <rdfs:label xml:lang="en">results in developmental progression of</rdfs:label>
        <oboInOwl:shorthand rdf:datatype="http://www.w3.org/2001/XMLSchema#string">results_in_developmental_progression_of</oboInOwl:shorthand>
        <obo:IAO_0000116>This property and its subproperties are being used primarily for the definition of GO developmental processes. The property hierarchy mirrors the core GO hierarchy. In future we may be able to make do with a more minimal set of properties, but due to the way GO is currently structured we require highly specific relations to avoid incorrect entailments. To avoid this, the corresponding genus terms in GO should be declared mutually disjoint.</obo:IAO_0000116>
        <rdfs:domain rdf:resource="http://purl.obolibrary.org/obo/BFO_0000007"/>
        <rdfs:range rdf:resource="http://purl.obolibrary.org/obo/CARO_0000003"/>
        <obo:IAO_0000114 rdf:resource="http://purl.obolibrary.org/obo/IAO_0000125"/>
        <rdfs:subPropertyOf rdf:resource="http://purl.obolibrary.org/obo/RO_0002324"/>
        <rdfs:seeAlso rdf:resource="http://wiki.geneontology.org/index.php/Ontology_extensions"/>
    </owl:ObjectProperty>
    


    <!-- http://purl.obolibrary.org/obo/RO_0002296 -->

    <owl:ObjectProperty rdf:about="http://purl.obolibrary.org/obo/RO_0002296">
        <rdfs:label xml:lang="en">results in development of</rdfs:label>
        <obo:IAO_0000119 rdf:datatype="http://www.w3.org/2001/XMLSchema#anyURI">http://www.geneontology.org/GO.doc.development.shtml#fate</obo:IAO_0000119>
        <oboInOwl:shorthand rdf:datatype="http://www.w3.org/2001/XMLSchema#string">results_in_development_of</oboInOwl:shorthand>
        <obo:IAO_0000112 xml:lang="en">every flower development (GO:0009908) results in development of some flower (PO:0009046)</obo:IAO_0000112>
        <obo:IAO_0000114 rdf:resource="http://purl.obolibrary.org/obo/IAO_0000125"/>
        <rdfs:subPropertyOf rdf:resource="http://purl.obolibrary.org/obo/RO_0002295"/>
    </owl:ObjectProperty>
    


    <!-- http://purl.obolibrary.org/obo/RO_0002297 -->

    <owl:ObjectProperty rdf:about="http://purl.obolibrary.org/obo/RO_0002297">
        <rdfs:label xml:lang="en">results in formation of</rdfs:label>
        <oboInOwl:shorthand rdf:datatype="http://www.w3.org/2001/XMLSchema#string">results_in_formation_of</oboInOwl:shorthand>
        <obo:IAO_0000115>The relationship linking a cell and its participation in a process that results in the transition of a cell such that is can only develop into a single cell type when left in its environment.</obo:IAO_0000115>
        <obo:IAO_0000112>an annotation of gene X to anatomical structure formation with results_in_formation_of UBERON:0000007 (pituitary gland) means that at the beginning of the process a pituitary gland does not exist and at the end of the process a pituitary gland exists.</obo:IAO_0000112>
        <obo:IAO_0000119>GOC:mtg_berkeley_2013</obo:IAO_0000119>
        <obo:IAO_0000112 xml:lang="en">every &quot;endocardial cushion formation&quot; (GO:0003272) results_in_formation_of some &quot;endocardial cushion&quot; (UBERON:0002062)</obo:IAO_0000112>
        <obo:IAO_0000118>has product</obo:IAO_0000118>
        <obo:IAO_0000114 rdf:resource="http://purl.obolibrary.org/obo/IAO_0000125"/>
        <rdfs:subPropertyOf rdf:resource="http://purl.obolibrary.org/obo/RO_0002234"/>
        <rdfs:subPropertyOf rdf:resource="http://purl.obolibrary.org/obo/RO_0002295"/>
    </owl:ObjectProperty>
    <owl:Axiom>
        <owl:annotatedTarget>has product</owl:annotatedTarget>
        <obo:IAO_0000116>from SIO</obo:IAO_0000116>
        <owl:annotatedProperty rdf:resource="http://purl.obolibrary.org/obo/IAO_0000118"/>
        <owl:annotatedSource rdf:resource="http://purl.obolibrary.org/obo/RO_0002297"/>
    </owl:Axiom>
    


    <!-- http://purl.obolibrary.org/obo/RO_0002298 -->

    <owl:ObjectProperty rdf:about="http://purl.obolibrary.org/obo/RO_0002298">
        <rdfs:label xml:lang="en">results in morphogenesis of</rdfs:label>
        <oboInOwl:shorthand rdf:datatype="http://www.w3.org/2001/XMLSchema#string">results_in_morphogenesis_of</oboInOwl:shorthand>
        <obo:IAO_0000119>GOC:mtg_berkeley_2013</obo:IAO_0000119>
        <obo:IAO_0000115>The relationship that links an entity with the process that results in the formation and shaping of that entity over time from an immature to a mature state.</obo:IAO_0000115>
        <obo:IAO_0000112>an annotation of gene X to cell morphogenesis with results_in_morphogenesis_of CL:0000540 (neuron) means that at the end of the process an input neuron has attained its shape.</obo:IAO_0000112>
        <obo:IAO_0000112 xml:lang="en">tongue morphogenesis (GO:0043587) results in morphogenesis of tongue (UBERON:0001723)</obo:IAO_0000112>
        <obo:IAO_0000114 rdf:resource="http://purl.obolibrary.org/obo/IAO_0000125"/>
        <rdfs:subPropertyOf rdf:resource="http://purl.obolibrary.org/obo/RO_0002295"/>
    </owl:ObjectProperty>
    


    <!-- http://purl.obolibrary.org/obo/RO_0002299 -->

    <owl:ObjectProperty rdf:about="http://purl.obolibrary.org/obo/RO_0002299">
        <rdfs:label xml:lang="en">results in maturation of</rdfs:label>
        <oboInOwl:shorthand rdf:datatype="http://www.w3.org/2001/XMLSchema#string">results_in_maturation_of</oboInOwl:shorthand>
        <obo:IAO_0000119>GOC:mtg_berkeley_2013</obo:IAO_0000119>
        <obo:IAO_0000115>The relationship that links an entity with a process that results in the progression of the entity over time that is independent of changes in it&apos;s shape and results in an end point state of that entity.</obo:IAO_0000115>
        <obo:IAO_0000112> an annotation of gene X to cell maturation with results_in_maturation_of CL:0000057 (fibroblast) means that the fibroblast is mature at the end of the process</obo:IAO_0000112>
        <obo:IAO_0000112 xml:lang="en">bone maturation (GO:0070977) results_in_developmental_progression_of bone (UBERON:0001474)</obo:IAO_0000112>
        <obo:IAO_0000114 rdf:resource="http://purl.obolibrary.org/obo/IAO_0000125"/>
        <rdfs:subPropertyOf rdf:resource="http://purl.obolibrary.org/obo/RO_0002295"/>
    </owl:ObjectProperty>
    


    <!-- http://purl.obolibrary.org/obo/RO_0002300 -->

    <owl:ObjectProperty rdf:about="http://purl.obolibrary.org/obo/RO_0002300">
        <rdfs:label xml:lang="en">results in disappearance of</rdfs:label>
        <oboInOwl:shorthand rdf:datatype="http://www.w3.org/2001/XMLSchema#string">results_in_disappearance_of</oboInOwl:shorthand>
        <obo:IAO_0000112>foramen ovale closure SubClassOf results in disappearance of foramen ovale</obo:IAO_0000112>
        <obo:IAO_0000114 rdf:resource="http://purl.obolibrary.org/obo/IAO_0000125"/>
        <rdfs:subPropertyOf rdf:resource="http://purl.obolibrary.org/obo/RO_0002295"/>
    </owl:ObjectProperty>
    


    <!-- http://purl.obolibrary.org/obo/RO_0002301 -->

    <owl:ObjectProperty rdf:about="http://purl.obolibrary.org/obo/RO_0002301">
        <rdfs:label xml:lang="en">results in regression of</rdfs:label>
        <oboInOwl:shorthand rdf:datatype="http://www.w3.org/2001/XMLSchema#string">results_in_regression_of</oboInOwl:shorthand>
        <obo:IAO_0000112>every mullerian duct regression (GO:0001880) results in regression of some mullerian duct (UBERON:0003890)</obo:IAO_0000112>
        <obo:IAO_0000114 rdf:resource="http://purl.obolibrary.org/obo/IAO_0000125"/>
        <rdfs:subPropertyOf rdf:resource="http://purl.obolibrary.org/obo/RO_0002295"/>
    </owl:ObjectProperty>
    


    <!-- http://purl.obolibrary.org/obo/RO_0002303 -->

    <owl:ObjectProperty rdf:about="http://purl.obolibrary.org/obo/RO_0002303">
        <rdfs:label xml:lang="en">has habitat</rdfs:label>
        <obo:IAO_0000118>adapted for living in</obo:IAO_0000118>
        <obo:IAO_0000115>x &apos;has habitat&apos; y if and only if: x is an organism, y is a habitat, and x is specially adapted (either naturally or via artifical selection) to living in y. Here &apos;living in&apos; encompasses the majority of the animal&apos;s lifespan.</obo:IAO_0000115>
        <obo:IAO_0000112>Hydrozoa (NCBITaxon_6074) SubClassOf &apos;has habitat&apos; some &apos;marine environment&apos; (ENVO_00000569) -- http://eol.org/pages/1795/overview</obo:IAO_0000112>
        <rdfs:domain rdf:resource="http://purl.obolibrary.org/obo/CARO_0000006"/>
        <rdfs:range rdf:resource="http://purl.obolibrary.org/obo/ENVO_0002036"/>
        <obo:IAO_0000114 rdf:resource="http://purl.obolibrary.org/obo/IAO_0000125"/>
        <rdfs:subPropertyOf rdf:resource="http://purl.obolibrary.org/obo/RO_0002321"/>
    </owl:ObjectProperty>
    


    <!-- http://purl.obolibrary.org/obo/RO_0002312 -->

    <owl:ObjectProperty rdf:about="http://purl.obolibrary.org/obo/RO_0002312">
        <rdfs:label xml:lang="en">variant of</rdfs:label>
        <rdfs:subPropertyOf rdf:resource="http://purl.obolibrary.org/obo/RO_0002320"/>
    </owl:ObjectProperty>
    


    <!-- http://purl.obolibrary.org/obo/RO_0002313 -->

    <owl:ObjectProperty rdf:about="http://purl.obolibrary.org/obo/RO_0002313">
        <rdfs:label xml:lang="en">transports or maintains localization of</rdfs:label>
        <obo:IAO_0000117>Chris Mungall</obo:IAO_0000117>
        <obo:IAO_0000118>regulates location of</obo:IAO_0000118>
        <obo:IAO_0000115>Holds between p and c when p is a transportation or localization process and the outcome of this process is to regulate the location of c</obo:IAO_0000115>
        <rdfs:subPropertyOf rdf:resource="http://purl.obolibrary.org/obo/RO_0002337"/>
    </owl:ObjectProperty>
    


    <!-- http://purl.obolibrary.org/obo/RO_0002314 -->

    <owl:ObjectProperty rdf:about="http://purl.obolibrary.org/obo/RO_0002314">
        <rdfs:label xml:lang="en">inheres in part of</rdfs:label>
        <obo:RO_0001900 rdf:resource="http://purl.obolibrary.org/obo/RO_0001901"/>
        <owl:propertyChainAxiom rdf:parseType="Collection">
            <rdf:Description rdf:about="http://purl.obolibrary.org/obo/RO_0000052"/>
            <rdf:Description rdf:about="http://purl.obolibrary.org/obo/BFO_0000050"/>
        </owl:propertyChainAxiom>
    </owl:ObjectProperty>
    


    <!-- http://purl.obolibrary.org/obo/RO_0002315 -->

    <owl:ObjectProperty rdf:about="http://purl.obolibrary.org/obo/RO_0002315">
        <rdfs:label xml:lang="en">results in acquisition of features of</rdfs:label>
        <oboInOwl:shorthand rdf:datatype="http://www.w3.org/2001/XMLSchema#string">results_in_acquisition_of_features_of</oboInOwl:shorthand>
        <obo:IAO_0000119>GOC:mtg_berkeley_2013</obo:IAO_0000119>
        <obo:IAO_0000112>an annotation of gene X to cell differentiation with results_in_maturation_of CL:0000057 (fibroblast) means that at the end of the process the input cell that did not have features of a fibroblast, now has the features of a fibroblast.</obo:IAO_0000112>
        <obo:IAO_0000115>The relationship that links a specified entity with the process that results in an unspecified entity acquiring the features and characteristics of the specified entity</obo:IAO_0000115>
        <rdfs:range rdf:resource="http://purl.obolibrary.org/obo/CL_0000000"/>
        <rdfs:subPropertyOf rdf:resource="http://purl.obolibrary.org/obo/RO_0002295"/>
    </owl:ObjectProperty>
    


    <!-- http://purl.obolibrary.org/obo/RO_0002320 -->

    <owl:ObjectProperty rdf:about="http://purl.obolibrary.org/obo/RO_0002320">
        <rdfs:label xml:lang="en">evolutionarily related to</rdfs:label>
        <obo:IAO_0000115>A relationship that holds via some environmental process</obo:IAO_0000115>
        <obo:IAO_0000117>Chris Mungall</obo:IAO_0000117>
    </owl:ObjectProperty>
    


    <!-- http://purl.obolibrary.org/obo/RO_0002321 -->

    <owl:ObjectProperty rdf:about="http://purl.obolibrary.org/obo/RO_0002321">
        <rdfs:label xml:lang="en">ecologically related to</rdfs:label>
        <obo:IAO_0000117>Chris Mungall</obo:IAO_0000117>
        <obo:IAO_0000115>A relationship that is mediated in some way by the environment or environmental feature (ENVO:00002297)</obo:IAO_0000115>
    </owl:ObjectProperty>
    


    <!-- http://purl.obolibrary.org/obo/RO_0002322 -->

    <owl:ObjectProperty rdf:about="http://purl.obolibrary.org/obo/RO_0002322">
        <rdfs:label xml:lang="en">confers advantage in</rdfs:label>
        <obo:IAO_0000118>adapted for</obo:IAO_0000118>
        <obo:IAO_0000117>Chris Mungall</obo:IAO_0000117>
        <obo:IAO_0000116>An experimental relation currently used to connect a feature possessed by an organism (e.g. anatomical structure, biological process, phenotype or quality) to a habitat or environment in which that feature is well suited, adapted or provides a reproductive advantage for the organism. For example, fins to an aquatic environment. Usually this will mean that the structure is adapted for this environment, but we avoid saying this directly - primitive forms of the structure may not have evolved specifically for that environment (for example, early wings were not necessarily adapted for an aerial environment). Note also that this is a statement about the general class of structures - not every instance of a limb need confer an advantage for a terrestrial environment, e.g. if the limb is vestigial.</obo:IAO_0000116>
        <rdfs:subPropertyOf rdf:resource="http://purl.obolibrary.org/obo/RO_0002321"/>
    </owl:ObjectProperty>
    


    <!-- http://purl.obolibrary.org/obo/RO_0002323 -->

    <owl:ObjectProperty rdf:about="http://purl.obolibrary.org/obo/RO_0002323">
        <rdfs:label xml:lang="en">mereotopologically related to</rdfs:label>
        <obo:IAO_0000117>Chris Mungall</obo:IAO_0000117>
        <obo:IAO_0000115>A mereological relationship or a topological relationship</obo:IAO_0000115>
        <obo:RO_0001900 rdf:resource="http://purl.obolibrary.org/obo/RO_0001901"/>
    </owl:ObjectProperty>
    


    <!-- http://purl.obolibrary.org/obo/RO_0002324 -->

    <owl:ObjectProperty rdf:about="http://purl.obolibrary.org/obo/RO_0002324">
        <rdfs:label xml:lang="en">developmentally related to</rdfs:label>
        <obo:IAO_0000232>A relationship that holds via some developmental process (GO:0032502)</obo:IAO_0000232>
        <obo:IAO_0000117>Chris Mungall</obo:IAO_0000117>
    </owl:ObjectProperty>
    


    <!-- http://purl.obolibrary.org/obo/RO_0002325 -->

    <owl:ObjectProperty rdf:about="http://purl.obolibrary.org/obo/RO_0002325">
        <rdfs:label xml:lang="en">colocalizes_with</rdfs:label>
        <obo:IAO_0000119>http://www.geneontology.org/GO.annotation.conventions.shtml#colocalizes_with</obo:IAO_0000119>
        <dc:creator>Gene Ontology Consortium</dc:creator>
        <obo:IAO_0000112>Clp1p relocalizes from the nucleolus to the spindle and site of cell division; i.e. it is associated transiently with the spindle pole body and the contractile ring (evidence from GFP fusion). Clp1p colocalizes_with spindle pole body (GO:0005816) and contractile ring (GO:0005826)</obo:IAO_0000112>
        <obo:IAO_0000232>In the context of the Gene Ontology, colocalizes_with may be used for annotating to cellular component terms[GO]</obo:IAO_0000232>
        <obo:IAO_0000115>a colocalizes_with b if and only if  a is transiently or peripherally associated with b[GO].</obo:IAO_0000115>
        <rdfs:subPropertyOf rdf:resource="http://purl.obolibrary.org/obo/RO_0002323"/>
    </owl:ObjectProperty>
    


    <!-- http://purl.obolibrary.org/obo/RO_0002326 -->

    <owl:ObjectProperty rdf:about="http://purl.obolibrary.org/obo/RO_0002326">
        <rdfs:label xml:lang="en">contributes_to</rdfs:label>
        <obo:IAO_0000119>http://www.geneontology.org/GO.annotation.conventions.shtml#contributes_to</obo:IAO_0000119>
        <obo:IAO_0000112>eIF2: has three subunits (alpha, beta, gamma); one binds GTP; one binds RNA; the whole complex binds the ribosome (all three subunits are required for ribosome binding). So one subunit is annotated to GTP binding and one to RNA binding without qualifiers, and all three stand in the contributes_to relationship to &quot;ribosome binding&quot;. And all three are part_of an eIF2 complex</obo:IAO_0000112>
        <obo:IAO_0000112>Subunits of nuclear RNA polymerases: none of the individual subunits have RNA polymerase activity, yet all of these subunits contribute_to DNA-dependent RNA polymerase activity.</obo:IAO_0000112>
        <obo:IAO_0000112>ATP citrate lyase (ACL) in Arabidopsis: it is a heterooctamer, composed of two types of subunits, ACLA and ACLB in a A(4)B(4) stoichiometry. Neither of the subunits expressed alone give ACL activity, but co-expression results in ACL activity. Both subunits contribute_to the ATP citrate lyase activity.</obo:IAO_0000112>
        <obo:IAO_0000232>In the context of the Gene Ontology, contributes_to may be used only with classes from the molecular function ontology. </obo:IAO_0000232>
        <obo:IAO_0000116>We would like to say

if and only if
 exists c&apos;, p&apos;
  c part_of c&apos; and c&apos; capable_of p
   and
  c capable_of p&apos; and p&apos; part_of p
then
 c ontributes_to p

However, this is not possible in OWL. We instead make this relation a sub-relation of the two chains, which gives us the inference in the one direction.</obo:IAO_0000116>
        <rdfs:subPropertyOf rdf:resource="http://purl.obolibrary.org/obo/RO_0002216"/>
        <rdfs:subPropertyOf rdf:resource="http://purl.obolibrary.org/obo/RO_0002329"/>
    </owl:ObjectProperty>
    


    <!-- http://purl.obolibrary.org/obo/RO_0002327 -->

    <owl:ObjectProperty rdf:about="http://purl.obolibrary.org/obo/RO_0002327">
        <rdfs:label xml:lang="en">enables</rdfs:label>
        <obo:IAO_0000112>akt-2 enables protein kinase activity</obo:IAO_0000112>
        <obo:IAO_0000118>catalyzes</obo:IAO_0000118>
        <obo:IAO_0000118>has</obo:IAO_0000118>
        <obo:IAO_0000232>This relation is currently used experimentally by the Gene Ontology Consortium. It may not be stable and may be obsoleted at some future time.</obo:IAO_0000232>
        <rdfs:subPropertyOf rdf:resource="http://purl.obolibrary.org/obo/RO_0002215"/>
    </owl:ObjectProperty>
    <owl:Axiom>
        <dc:contributor>http://www.arabidopsis.org/</dc:contributor>
        <owl:annotatedTarget xml:lang="en">enables</owl:annotatedTarget>
        <owl:annotatedSource rdf:resource="http://purl.obolibrary.org/obo/RO_0002327"/>
        <owl:annotatedProperty rdf:resource="http://www.w3.org/2000/01/rdf-schema#label"/>
    </owl:Axiom>
    


    <!-- http://purl.obolibrary.org/obo/RO_0002328 -->

    <owl:ObjectProperty rdf:about="http://purl.obolibrary.org/obo/RO_0002328">
        <rdfs:label xml:lang="en">functionally related to</rdfs:label>
        <obo:IAO_0000232>This is a grouping relation that collects relations used for the purpose of connecting structure and function</obo:IAO_0000232>
        <obo:IAO_0000117>Chris Mungall</obo:IAO_0000117>
    </owl:ObjectProperty>
    


    <!-- http://purl.obolibrary.org/obo/RO_0002329 -->

    <owl:ObjectProperty rdf:about="http://purl.obolibrary.org/obo/RO_0002329">
        <rdfs:label xml:lang="en">part of structure that is capable of</rdfs:label>
        <obo:IAO_0000115>this relation holds between c and p when c is part of some c&apos;, and c&apos; is capable of p.</obo:IAO_0000115>
        <rdfs:subPropertyOf rdf:resource="http://purl.obolibrary.org/obo/RO_0002328"/>
        <owl:propertyChainAxiom rdf:parseType="Collection">
            <rdf:Description rdf:about="http://purl.obolibrary.org/obo/BFO_0000050"/>
            <rdf:Description rdf:about="http://purl.obolibrary.org/obo/RO_0002215"/>
        </owl:propertyChainAxiom>
    </owl:ObjectProperty>
    


    <!-- http://purl.obolibrary.org/obo/RO_0002330 -->

    <owl:ObjectProperty rdf:about="http://purl.obolibrary.org/obo/RO_0002330">
        <rdfs:label xml:lang="en">genomically related to</rdfs:label>
        <obo:IAO_0000115>holds between two entities when some genome-level process such as gene expression is involved. This includes transcriptional, spliceosomal events.</obo:IAO_0000115>
    </owl:ObjectProperty>
    


    <!-- http://purl.obolibrary.org/obo/RO_0002331 -->

    <owl:ObjectProperty rdf:about="http://purl.obolibrary.org/obo/RO_0002331">
        <rdfs:label xml:lang="en">involved in</rdfs:label>
        <rdfs:subPropertyOf rdf:resource="http://purl.obolibrary.org/obo/RO_0002328"/>
    </owl:ObjectProperty>
    


    <!-- http://purl.obolibrary.org/obo/RO_0002332 -->

    <owl:ObjectProperty rdf:about="http://purl.obolibrary.org/obo/RO_0002332">
        <rdfs:label xml:lang="en">regulates levels of</rdfs:label>
        <obo:IAO_0000112>every cellular sphingolipid homeostasis process regulates_level_of some sphingolipid</obo:IAO_0000112>
        <rdfs:subPropertyOf rdf:resource="http://purl.obolibrary.org/obo/RO_0002328"/>
    </owl:ObjectProperty>
    


    <!-- http://purl.obolibrary.org/obo/RO_0002333 -->

    <owl:ObjectProperty rdf:about="http://purl.obolibrary.org/obo/RO_0002333">
        <rdfs:label xml:lang="en">enabled_by</rdfs:label>
        <owl:inverseOf rdf:resource="http://purl.obolibrary.org/obo/RO_0002327"/>
        <rdfs:subPropertyOf rdf:resource="http://purl.obolibrary.org/obo/RO_0002328"/>
        <rdfs:subPropertyOf>
            <rdf:Description>
                <owl:inverseOf rdf:resource="http://purl.obolibrary.org/obo/RO_0002215"/>
            </rdf:Description>
        </rdfs:subPropertyOf>
    </owl:ObjectProperty>
    


    <!-- http://purl.obolibrary.org/obo/RO_0002334 -->

    <owl:ObjectProperty rdf:about="http://purl.obolibrary.org/obo/RO_0002334">
        <rdfs:label xml:lang="en">regulated by</rdfs:label>
        <owl:inverseOf rdf:resource="http://purl.obolibrary.org/obo/RO_0002211"/>
        <rdfs:subPropertyOf rdf:resource="http://purl.obolibrary.org/obo/RO_0002328"/>
    </owl:ObjectProperty>
    


    <!-- http://purl.obolibrary.org/obo/RO_0002335 -->

    <owl:ObjectProperty rdf:about="http://purl.obolibrary.org/obo/RO_0002335">
        <rdfs:label xml:lang="en">negatively regulated by</rdfs:label>
        <owl:inverseOf rdf:resource="http://purl.obolibrary.org/obo/RO_0002212"/>
        <rdfs:subPropertyOf rdf:resource="http://purl.obolibrary.org/obo/RO_0002334"/>
    </owl:ObjectProperty>
    


    <!-- http://purl.obolibrary.org/obo/RO_0002336 -->

    <owl:ObjectProperty rdf:about="http://purl.obolibrary.org/obo/RO_0002336">
        <rdfs:label xml:lang="en">positively regulated by</rdfs:label>
        <owl:inverseOf rdf:resource="http://purl.obolibrary.org/obo/RO_0002213"/>
        <rdfs:subPropertyOf rdf:resource="http://purl.obolibrary.org/obo/RO_0002334"/>
    </owl:ObjectProperty>
    


    <!-- http://purl.obolibrary.org/obo/RO_0002337 -->

    <owl:ObjectProperty rdf:about="http://purl.obolibrary.org/obo/RO_0002337">
        <rdfs:label xml:lang="en">related via localization to</rdfs:label>
        <obo:IAO_0000115>A relationship that holds via some process of localization</obo:IAO_0000115>
        <obo:IAO_0000117>Chris Mungall</obo:IAO_0000117>
        <rdfs:range rdf:resource="http://purl.obolibrary.org/obo/BFO_0000002"/>
        <rdfs:domain rdf:resource="http://purl.obolibrary.org/obo/BFO_0000007"/>
    </owl:ObjectProperty>
    


    <!-- http://purl.obolibrary.org/obo/RO_0002338 -->

    <owl:ObjectProperty rdf:about="http://purl.obolibrary.org/obo/RO_0002338">
        <rdfs:label xml:lang="en">has target start location</rdfs:label>
        <obo:IAO_0000117>Chris Mungall</obo:IAO_0000117>
        <obo:IAO_0000115>This relationship holds between p and l when p is a transport or localization process in which the outcome is to move some cargo c from some initial location l to some destination.</obo:IAO_0000115>
        <rdfs:subPropertyOf rdf:resource="http://purl.obolibrary.org/obo/RO_0002344"/>
    </owl:ObjectProperty>
    


    <!-- http://purl.obolibrary.org/obo/RO_0002339 -->

    <owl:ObjectProperty rdf:about="http://purl.obolibrary.org/obo/RO_0002339">
        <rdfs:label xml:lang="en">has target end location</rdfs:label>
        <obo:IAO_0000115>This relationship holds between p and l when p is a transport or localization process in which the outcome is to move some cargo c from a an initial location to some destination l.</obo:IAO_0000115>
        <obo:IAO_0000117>Chris Mungall</obo:IAO_0000117>
        <rdfs:subPropertyOf rdf:resource="http://purl.obolibrary.org/obo/RO_0002344"/>
    </owl:ObjectProperty>
    


    <!-- http://purl.obolibrary.org/obo/RO_0002340 -->

    <owl:ObjectProperty rdf:about="http://purl.obolibrary.org/obo/RO_0002340">
        <rdfs:label xml:lang="en">imports</rdfs:label>
        <obo:IAO_0000117>Chris Mungall</obo:IAO_0000117>
        <obo:IAO_0000115>Holds between p and c when p is a transportation or localization process and the outcome of this process is to move c to a destination that is part of some s, where the start location of c is part of the region that surrounds s.</obo:IAO_0000115>
        <rdfs:subPropertyOf rdf:resource="http://purl.obolibrary.org/obo/RO_0002313"/>
    </owl:ObjectProperty>
    


    <!-- http://purl.obolibrary.org/obo/RO_0002341 -->

    <owl:ObjectProperty rdf:about="http://purl.obolibrary.org/obo/RO_0002341">
        <rdfs:label xml:lang="en">results in transport along</rdfs:label>
        <obo:IAO_0000115>Holds between p and l when p is a transportation or localization process and the outcome of this process is to move c from one location to another, and the route taken by c follows a path that is aligned_with l </obo:IAO_0000115>
        <obo:IAO_0000117>Chris Mungall</obo:IAO_0000117>
        <rdfs:subPropertyOf rdf:resource="http://purl.obolibrary.org/obo/RO_0002337"/>
    </owl:ObjectProperty>
    


    <!-- http://purl.obolibrary.org/obo/RO_0002342 -->

    <owl:ObjectProperty rdf:about="http://purl.obolibrary.org/obo/RO_0002342">
        <rdfs:label xml:lang="en">results in transport across</rdfs:label>
        <obo:IAO_0000115>Holds between p and m when p is a transportation or localization process and the outcome of this process is to move c from one location to another, and the route taken by c follows a path that crosses m.</obo:IAO_0000115>
        <rdfs:subPropertyOf rdf:resource="http://purl.obolibrary.org/obo/RO_0002344"/>
    </owl:ObjectProperty>
    


    <!-- http://purl.obolibrary.org/obo/RO_0002343 -->

    <owl:ObjectProperty rdf:about="http://purl.obolibrary.org/obo/RO_0002343">
        <rdfs:label xml:lang="en">results in growth of</rdfs:label>
        <obo:IAO_0000112>&apos;pollen tube growth&apos; results_in growth_of some &apos;pollen tube&apos;</obo:IAO_0000112>
        <rdfs:subPropertyOf rdf:resource="http://purl.obolibrary.org/obo/RO_0002295"/>
    </owl:ObjectProperty>
    


    <!-- http://purl.obolibrary.org/obo/RO_0002344 -->

    <owl:ObjectProperty rdf:about="http://purl.obolibrary.org/obo/RO_0002344">
        <rdfs:label xml:lang="en">results in transport to from or in</rdfs:label>
        <obo:IAO_0000112>&apos;mitochondrial transport&apos; results_in_transport_to_from_or_in some  mitochondrion (GO:0005739)</obo:IAO_0000112>
        <rdfs:subPropertyOf rdf:resource="http://purl.obolibrary.org/obo/RO_0002337"/>
    </owl:ObjectProperty>
    


    <!-- http://purl.obolibrary.org/obo/RO_0002345 -->

    <owl:ObjectProperty rdf:about="http://purl.obolibrary.org/obo/RO_0002345">
        <rdfs:label xml:lang="en">exports</rdfs:label>
        <rdfs:subPropertyOf rdf:resource="http://purl.obolibrary.org/obo/RO_0002313"/>
    </owl:ObjectProperty>
    


    <!-- http://purl.obolibrary.org/obo/RO_0002348 -->

    <owl:ObjectProperty rdf:about="http://purl.obolibrary.org/obo/RO_0002348">
        <rdfs:label xml:lang="en">results in commitment to</rdfs:label>
        <obo:IAO_0000119 rdf:datatype="http://www.w3.org/2001/XMLSchema#anyURI">http://www.geneontology.org/GO.doc.development.shtml#fate</obo:IAO_0000119>
        <obo:IAO_0000112>an annotation of gene X to cell commitment with results_in_commitment_to CL:0000540 (neuron) means that at the end of the process an unspecified cell has been specified and determined to develop into a neuron.</obo:IAO_0000112>
        <obo:IAO_0000115>The relationship linking a cell and its participation in a process that results in the transition of a cell such that is can only develop into a single cell type. The commitment of cells to specific cell fates and their capacity to differentiate into particular kinds of cells. Positional information is established through protein signals that emanate from a localized source within a cell (the initial one-cell zygote) or within a developmental field. </obo:IAO_0000115>
        <rdfs:range rdf:resource="http://purl.obolibrary.org/obo/CL_0000000"/>
        <rdfs:subPropertyOf rdf:resource="http://purl.obolibrary.org/obo/RO_0002295"/>
    </owl:ObjectProperty>
    


    <!-- http://purl.obolibrary.org/obo/RO_0002349 -->

    <owl:ObjectProperty rdf:about="http://purl.obolibrary.org/obo/RO_0002349">
        <rdfs:label xml:lang="en">results in determination of</rdfs:label>
        <obo:IAO_0000119 rdf:datatype="http://www.w3.org/2001/XMLSchema#anyURI">http://www.geneontology.org/GO.doc.development.shtml#fate</obo:IAO_0000119>
        <obo:IAO_0000115>The relationship linking a cell and its participation in a process that results in the the fate of the cell being determined. Once determination has taken place, a cell becomes committed to differentiate down a particular pathway regardless of its environment. </obo:IAO_0000115>
        <rdfs:range rdf:resource="http://purl.obolibrary.org/obo/CL_0000000"/>
        <rdfs:subPropertyOf rdf:resource="http://purl.obolibrary.org/obo/RO_0002295"/>
    </owl:ObjectProperty>
    


    <!-- http://purl.obolibrary.org/obo/RO_0002352 -->

    <owl:ObjectProperty rdf:about="http://purl.obolibrary.org/obo/RO_0002352">
        <rdfs:label xml:lang="en">input of</rdfs:label>
        <rdfs:subPropertyOf rdf:resource="http://purl.obolibrary.org/obo/RO_0000056"/>
        <owl:inverseOf rdf:resource="http://purl.obolibrary.org/obo/RO_0002233"/>
    </owl:ObjectProperty>
    


    <!-- http://purl.obolibrary.org/obo/RO_0002353 -->

    <owl:ObjectProperty rdf:about="http://purl.obolibrary.org/obo/RO_0002353">
        <rdfs:label xml:lang="en">output of</rdfs:label>
        <rdfs:subPropertyOf rdf:resource="http://purl.obolibrary.org/obo/RO_0000056"/>
        <owl:inverseOf rdf:resource="http://purl.obolibrary.org/obo/RO_0002234"/>
    </owl:ObjectProperty>
    


    <!-- http://purl.obolibrary.org/obo/RO_0002354 -->

    <owl:ObjectProperty rdf:about="http://purl.obolibrary.org/obo/RO_0002354">
        <rdfs:label xml:lang="en">formed as result of</rdfs:label>
        <owl:inverseOf rdf:resource="http://purl.obolibrary.org/obo/RO_0002297"/>
        <rdfs:subPropertyOf rdf:resource="http://purl.obolibrary.org/obo/RO_0002353"/>
    </owl:ObjectProperty>
    


    <!-- http://purl.obolibrary.org/obo/RO_0002355 -->

    <owl:ObjectProperty rdf:about="http://purl.obolibrary.org/obo/RO_0002355">
        <rdfs:label xml:lang="en">results in structural organization of</rdfs:label>
        <obo:IAO_0000115>A relationship between a process and an anatomical entity such that the process contributes to the act of creating the structural organization of the anatomical entity.</obo:IAO_0000115>
        <rdfs:subPropertyOf rdf:resource="http://purl.obolibrary.org/obo/RO_0002295"/>
    </owl:ObjectProperty>
    


    <!-- http://purl.obolibrary.org/obo/RO_0002356 -->

    <owl:ObjectProperty rdf:about="http://purl.obolibrary.org/obo/RO_0002356">
        <rdfs:label xml:lang="en">results in specification of</rdfs:label>
        <obo:IAO_0000119 rdf:datatype="http://www.w3.org/2001/XMLSchema#anyURI">http://www.geneontology.org/GO.doc.development.shtml#fate</obo:IAO_0000119>
        <obo:IAO_0000115>The relationship linking a cell and its participation in a process that results in the fate of the cell being specified. Once specification has taken place, a cell will be committed to differentiate down a specific pathway if left in its normal environment. </obo:IAO_0000115>
        <rdfs:range rdf:resource="http://purl.obolibrary.org/obo/CL_0000000"/>
        <rdfs:subPropertyOf rdf:resource="http://purl.obolibrary.org/obo/RO_0002295"/>
    </owl:ObjectProperty>
    


    <!-- http://purl.obolibrary.org/obo/RO_0002357 -->

    <owl:ObjectProperty rdf:about="http://purl.obolibrary.org/obo/RO_0002357">
        <rdfs:label xml:lang="en">results in developmental induction of</rdfs:label>
        <rdfs:subPropertyOf rdf:resource="http://purl.obolibrary.org/obo/RO_0002295"/>
    </owl:ObjectProperty>
    


    <!-- http://purl.obolibrary.org/obo/RO_0002371 -->

    <owl:ObjectProperty rdf:about="http://purl.obolibrary.org/obo/RO_0002371">
        <rdf:type rdf:resource="http://www.w3.org/2002/07/owl#SymmetricProperty"/>
        <rdfs:label xml:lang="en">attached to</rdfs:label>
    </owl:ObjectProperty>
    


    <!-- http://purl.obolibrary.org/obo/RO_0002372 -->

    <owl:ObjectProperty rdf:about="http://purl.obolibrary.org/obo/RO_0002372">
        <rdfs:label xml:lang="en">has muscle origin</rdfs:label>
        <obo:IAO_0000119 xml:lang="en">Wikipedia:Insertion_(anatomy)</obo:IAO_0000119>
        <obo:IAO_0000115 xml:lang="en">m has_muscle_origin s iff m is attached_to s, and it is the case that when m contracts, s does not move. The site of the origin tends to be more proximal and have greater mass than what the other end attaches to.</obo:IAO_0000115>
        <rdfs:seeAlso rdf:resource="http://dbpedia.org/property/origin"/>
        <rdfs:subPropertyOf rdf:resource="http://purl.obolibrary.org/obo/RO_0002371"/>
    </owl:ObjectProperty>
    


    <!-- http://purl.obolibrary.org/obo/RO_0002373 -->

    <owl:ObjectProperty rdf:about="http://purl.obolibrary.org/obo/RO_0002373">
        <rdfs:label xml:lang="en">has muscle insertion</rdfs:label>
        <obo:IAO_0000119 xml:lang="en">Wikipedia:Insertion_(anatomy)</obo:IAO_0000119>
        <obo:IAO_0000115 xml:lang="en">m has_muscle_insertion s iff m is attaches_to s, and it is the case that when m contracts, s moves. Insertions are usually connections of muscle via tendon to bone.</obo:IAO_0000115>
        <rdfs:seeAlso rdf:resource="http://dbpedia.org/property/insertion"/>
        <rdfs:subPropertyOf rdf:resource="http://purl.obolibrary.org/obo/RO_0002371"/>
    </owl:ObjectProperty>
    


    <!-- http://purl.obolibrary.org/obo/RO_0002374 -->

    <owl:ObjectProperty rdf:about="http://purl.obolibrary.org/obo/RO_0002374">
        <rdfs:label xml:lang="en">has fused element</rdfs:label>
        <rdfs:comment xml:lang="en">A single bone in one species may correspond to the fusion of two or more bones found as distinct elements in another. For example, tibiofibula has_fused_element tibia. A has_fused_element B does not imply that A has_part some B, rather than A has_part some B&apos;, where B&apos; is not a subtype of B (because B is a distinct element but B&apos; is a regional part) but has some evolutionary relationship to B.</rdfs:comment>
        <obo:IAO_0000117 xml:lang="en">Chris Mungall</obo:IAO_0000117>
        <obo:IAO_0000115 xml:lang="en">x has_fused_element y iff: there exists some z : x has_part z, z homologous_to y, and y is a distinct element, the boundary between x and z is largely fiat</obo:IAO_0000115>
        <rdfs:subPropertyOf rdf:resource="http://purl.obolibrary.org/obo/RO_0002320"/>
    </owl:ObjectProperty>
    


    <!-- http://purl.obolibrary.org/obo/RO_0003000 -->

    <owl:ObjectProperty rdf:about="http://purl.obolibrary.org/obo/RO_0003000">
        <rdfs:label xml:lang="en">produces</rdfs:label>
        <obo:IAO_0000117 rdf:datatype="http://www.w3.org/2001/XMLSchema#string">Melissa Haendel</obo:IAO_0000117>
        <rdfs:comment rdf:datatype="http://www.w3.org/2001/XMLSchema#string">Note that this definition doesn&apos;t quite distinguish the output of a transformation process from a production process, which is related to the identity/granularity issue.</rdfs:comment>
        <obo:IAO_0000115 rdf:datatype="http://www.w3.org/2001/XMLSchema#string">a produces b if some process that occurs_in a has_output b, where a and b are material entities. Examples: hybridoma cell line produces monoclonal antibody reagent; chondroblast produces avascular GAG-rich matrix.</obo:IAO_0000115>
        <rdfs:range rdf:resource="http://purl.obolibrary.org/obo/BFO_0000040"/>
        <rdfs:domain rdf:resource="http://purl.obolibrary.org/obo/BFO_0000040"/>
        <obo:IAO_0000114 rdf:resource="http://purl.obolibrary.org/obo/IAO_0000125"/>
        <owl:inverseOf rdf:resource="http://purl.obolibrary.org/obo/RO_0003001"/>
    </owl:ObjectProperty>
    


    <!-- http://purl.obolibrary.org/obo/RO_0003001 -->

    <owl:ObjectProperty rdf:about="http://purl.obolibrary.org/obo/RO_0003001">
        <rdfs:label xml:lang="en">produced by</rdfs:label>
        <obo:IAO_0000117 rdf:datatype="http://www.w3.org/2001/XMLSchema#string">Melissa Haendel</obo:IAO_0000117>
        <rdfs:domain rdf:resource="http://purl.obolibrary.org/obo/BFO_0000040"/>
        <rdfs:range rdf:resource="http://purl.obolibrary.org/obo/BFO_0000040"/>
        <obo:IAO_0000114 rdf:resource="http://purl.obolibrary.org/obo/IAO_0000125"/>
    </owl:ObjectProperty>
    


    <!-- http://www.w3.org/2002/07/owl#topObjectProperty -->

    <owl:ObjectProperty rdf:about="http://www.w3.org/2002/07/owl#topObjectProperty"/>
    


    <!-- 
    ///////////////////////////////////////////////////////////////////////////////////////
    //
    // Classes
    //
    ///////////////////////////////////////////////////////////////////////////////////////
     -->

    


    <!-- http://purl.obolibrary.org/obo/CARO_0000003 -->

    <owl:Class rdf:about="http://purl.obolibrary.org/obo/CARO_0000003">
        <rdfs:label xml:lang="en">anatomical structure</rdfs:label>
        <rdfs:subClassOf rdf:resource="http://purl.obolibrary.org/obo/CARO_0000006"/>
        <obo:IAO_0000412 rdf:resource="http://purl.obolibrary.org/obo/caro.owl"/>
    </owl:Class>
    


    <!-- http://purl.obolibrary.org/obo/CARO_0000006 -->

    <owl:Class rdf:about="http://purl.obolibrary.org/obo/CARO_0000006">
        <rdfs:label xml:lang="en">material anatomical entity</rdfs:label>
        <rdfs:subClassOf rdf:resource="http://purl.obolibrary.org/obo/BFO_0000040"/>
        <obo:IAO_0000412 rdf:resource="http://purl.obolibrary.org/obo/caro.owl"/>
    </owl:Class>
    


    <!-- http://purl.obolibrary.org/obo/CARO_0000014 -->

    <owl:Class rdf:about="http://purl.obolibrary.org/obo/CARO_0000014">
        <rdfs:label xml:lang="en">cell component</rdfs:label>
        <rdfs:subClassOf rdf:resource="http://purl.obolibrary.org/obo/CARO_0000003"/>
        <obo:IAO_0000412 rdf:resource="http://purl.obolibrary.org/obo/caro.owl"/>
    </owl:Class>
    


    <!-- http://purl.obolibrary.org/obo/CARO_0001000 -->

    <owl:Class rdf:about="http://purl.obolibrary.org/obo/CARO_0001000">
        <rdfs:label xml:lang="en">multi-cell-component structure</rdfs:label>
        <rdfs:subClassOf rdf:resource="http://purl.obolibrary.org/obo/CARO_0000003"/>
        <obo:IAO_0000412 rdf:resource="http://purl.obolibrary.org/obo/caro.owl"/>
    </owl:Class>
    


    <!-- http://purl.obolibrary.org/obo/CARO_0001001 -->

    <owl:Class rdf:about="http://purl.obolibrary.org/obo/CARO_0001001">
        <rdfs:label xml:lang="en">neuron projection bundle</rdfs:label>
        <rdfs:subClassOf rdf:resource="http://purl.obolibrary.org/obo/CARO_0001000"/>
        <obo:IAO_0000412 rdf:resource="http://purl.obolibrary.org/obo/caro.owl"/>
    </owl:Class>
    


    <!-- http://purl.obolibrary.org/obo/CARO_0010000 -->

    <owl:Class rdf:about="http://purl.obolibrary.org/obo/CARO_0010000">
        <rdfs:label rdf:datatype="http://www.w3.org/2001/XMLSchema#string">multicellular anatomical structure</rdfs:label>
        <rdfs:subClassOf rdf:resource="http://purl.obolibrary.org/obo/CARO_0000003"/>
        <rdfs:subClassOf>
            <owl:Restriction>
                <owl:onProperty rdf:resource="http://purl.obolibrary.org/obo/RO_0002207"/>
                <owl:allValuesFrom rdf:resource="http://purl.obolibrary.org/obo/CARO_0010000"/>
            </owl:Restriction>
        </rdfs:subClassOf>
        <obo:IAO_0000412 rdf:resource="http://purl.obolibrary.org/obo/caro.owl"/>
    </owl:Class>
    


    <!-- http://purl.obolibrary.org/obo/CL_0000000 -->

    <owl:Class rdf:about="http://purl.obolibrary.org/obo/CL_0000000">
        <rdfs:label xml:lang="en">cell</rdfs:label>
        <rdfs:subClassOf rdf:resource="http://purl.obolibrary.org/obo/CARO_0000003"/>
        <rdfs:subClassOf>
            <owl:Restriction>
                <owl:onProperty rdf:resource="http://purl.obolibrary.org/obo/RO_0002207"/>
                <owl:allValuesFrom rdf:resource="http://purl.obolibrary.org/obo/CL_0000000"/>
            </owl:Restriction>
        </rdfs:subClassOf>
        <obo:IAO_0000412 rdf:resource="http://purl.obolibrary.org/obo/cl.owl"/>
    </owl:Class>
    


    <!-- http://purl.obolibrary.org/obo/CL_0000540 -->

    <owl:Class rdf:about="http://purl.obolibrary.org/obo/CL_0000540">
        <rdfs:label xml:lang="en">neuron</rdfs:label>
        <rdfs:subClassOf rdf:resource="http://purl.obolibrary.org/obo/CL_0000000"/>
        <obo:IAO_0000412 rdf:resource="http://purl.obolibrary.org/obo/cl.owl"/>
    </owl:Class>
    


    <!-- http://purl.obolibrary.org/obo/ENVO_0002036 -->

    <owl:Class rdf:about="http://purl.obolibrary.org/obo/ENVO_0002036">
        <rdfs:label xml:lang="en">habitat</rdfs:label>
        <rdfs:subClassOf rdf:resource="http://purl.obolibrary.org/obo/BFO_0000004"/>
        <obo:IAO_0000115>A spatial region having environmental qualities which may sustain an organism or a community of organisms.</obo:IAO_0000115>
        <obo:IAO_0000412 rdf:resource="http://purl.obolibrary.org/obo/envo.owl"/>
    </owl:Class>
    


    <!-- http://purl.obolibrary.org/obo/GO_0016020 -->

    <owl:Class rdf:about="http://purl.obolibrary.org/obo/GO_0016020">
        <rdfs:label xml:lang="en">membrane</rdfs:label>
        <rdfs:subClassOf rdf:resource="http://purl.obolibrary.org/obo/GO_0044464"/>
        <obo:IAO_0000412 rdf:resource="http://purl.obolibrary.org/obo/go.owl"/>
    </owl:Class>
    


    <!-- http://purl.obolibrary.org/obo/GO_0030424 -->

    <owl:Class rdf:about="http://purl.obolibrary.org/obo/GO_0030424">
        <rdfs:label xml:lang="en">axon</rdfs:label>
        <rdfs:subClassOf rdf:resource="http://purl.obolibrary.org/obo/GO_0043005"/>
        <obo:IAO_0000412 rdf:resource="http://purl.obolibrary.org/obo/go.owl"/>
    </owl:Class>
    


    <!-- http://purl.obolibrary.org/obo/GO_0030425 -->

    <owl:Class rdf:about="http://purl.obolibrary.org/obo/GO_0030425">
        <rdfs:label xml:lang="en">dendrite</rdfs:label>
        <rdfs:subClassOf rdf:resource="http://purl.obolibrary.org/obo/GO_0043005"/>
        <obo:IAO_0000412 rdf:resource="http://purl.obolibrary.org/obo/go.owl"/>
    </owl:Class>
    


    <!-- http://purl.obolibrary.org/obo/GO_0042734 -->

    <owl:Class rdf:about="http://purl.obolibrary.org/obo/GO_0042734">
        <rdfs:label xml:lang="en">presynaptic membrane</rdfs:label>
        <rdfs:subClassOf rdf:resource="http://purl.obolibrary.org/obo/GO_0016020"/>
        <rdfs:subClassOf rdf:resource="http://purl.obolibrary.org/obo/GO_0044456"/>
        <obo:IAO_0000412 rdf:resource="http://purl.obolibrary.org/obo/go.owl"/>
    </owl:Class>
    


    <!-- http://purl.obolibrary.org/obo/GO_0042995 -->

    <owl:Class rdf:about="http://purl.obolibrary.org/obo/GO_0042995">
        <rdfs:label xml:lang="en">cell projection</rdfs:label>
        <rdfs:subClassOf rdf:resource="http://purl.obolibrary.org/obo/GO_0044464"/>
        <obo:IAO_0000412 rdf:resource="http://purl.obolibrary.org/obo/go.owl"/>
    </owl:Class>
    


    <!-- http://purl.obolibrary.org/obo/GO_0043005 -->

    <owl:Class rdf:about="http://purl.obolibrary.org/obo/GO_0043005">
        <rdfs:label xml:lang="en">neuron projection</rdfs:label>
        <rdfs:subClassOf rdf:resource="http://purl.obolibrary.org/obo/GO_0042995"/>
        <obo:IAO_0000412 rdf:resource="http://purl.obolibrary.org/obo/go.owl"/>
    </owl:Class>
    


    <!-- http://purl.obolibrary.org/obo/GO_0044456 -->

    <owl:Class rdf:about="http://purl.obolibrary.org/obo/GO_0044456">
        <rdfs:label xml:lang="en">synapse part</rdfs:label>
        <rdfs:subClassOf rdf:resource="http://purl.obolibrary.org/obo/CARO_0000014"/>
        <obo:IAO_0000412 rdf:resource="http://purl.obolibrary.org/obo/go.owl"/>
    </owl:Class>
    


    <!-- http://purl.obolibrary.org/obo/GO_0044464 -->

    <owl:Class rdf:about="http://purl.obolibrary.org/obo/GO_0044464">
        <rdfs:label xml:lang="en">cell part</rdfs:label>
        <rdfs:subClassOf rdf:resource="http://purl.obolibrary.org/obo/CARO_0000014"/>
        <obo:IAO_0000412 rdf:resource="http://purl.obolibrary.org/obo/go.owl"/>
    </owl:Class>
    


    <!-- http://purl.obolibrary.org/obo/GO_0045202 -->

    <owl:Class rdf:about="http://purl.obolibrary.org/obo/GO_0045202">
        <rdfs:label xml:lang="en">synapse</rdfs:label>
        <rdfs:subClassOf rdf:resource="http://purl.obolibrary.org/obo/CARO_0000014"/>
        <obo:IAO_0000412 rdf:resource="http://purl.obolibrary.org/obo/go.owl"/>
    </owl:Class>
    


    <!-- http://purl.obolibrary.org/obo/GO_0045211 -->

    <owl:Class rdf:about="http://purl.obolibrary.org/obo/GO_0045211">
        <rdfs:label xml:lang="en">postsynaptic membrane</rdfs:label>
        <rdfs:subClassOf rdf:resource="http://purl.obolibrary.org/obo/GO_0016020"/>
        <rdfs:subClassOf rdf:resource="http://purl.obolibrary.org/obo/GO_0044456"/>
        <obo:IAO_0000412 rdf:resource="http://purl.obolibrary.org/obo/go.owl"/>
    </owl:Class>
    


    <!-- 
    ///////////////////////////////////////////////////////////////////////////////////////
    //
    // Annotations
    //
    ///////////////////////////////////////////////////////////////////////////////////////
     -->

    <rdf:Description rdf:about="http://purl.obolibrary.org/obo/IAO_0100001">
        <rdfs:label xml:lang="en">term replaced by</rdfs:label>
        <obo:IAO_0000114 rdf:resource="http://purl.obolibrary.org/obo/IAO_0000125"/>
    </rdf:Description>
    <rdf:Description rdf:about="http://purl.obolibrary.org/obo/IAO_0000589">
        <rdfs:label xml:lang="en">OBO foundry unique label</rdfs:label>
        <obo:IAO_0000114 rdf:resource="http://purl.obolibrary.org/obo/IAO_0000125"/>
    </rdf:Description>
    <rdf:Description rdf:about="http://purl.obolibrary.org/obo/IAO_0000078">
        <rdfs:label xml:lang="en">curation status specification</rdfs:label>
        <obo:IAO_0000114 rdf:resource="http://purl.obolibrary.org/obo/IAO_0000125"/>
    </rdf:Description>
    <rdf:Description rdf:about="http://purl.obolibrary.org/obo/IAO_0000125">
        <rdfs:label xml:lang="en">pending final vetting</rdfs:label>
    </rdf:Description>
    <rdf:Description rdf:about="http://purl.obolibrary.org/obo/IAO_0000428">
        <rdfs:label xml:lang="en">requires discussion</rdfs:label>
    </rdf:Description>
    <rdf:Description rdf:about="http://purl.obolibrary.org/obo/IAO_0000225">
        <rdfs:label xml:lang="en">obsolescence reason specification</rdfs:label>
        <obo:IAO_0000114 rdf:resource="http://purl.obolibrary.org/obo/IAO_0000125"/>
    </rdf:Description>
</rdf:RDF>


<!-- Generated by the OWL API (version 0.2.1-SNAPSHOT) http://owlapi.sourceforge.net -->
