# Supplementary material for: Evolving BioAssay Ontology (BAO): modularization, integration and applications
Source: J Biomed Semantics. 2014 Jun 3;5(Suppl 1):S5. doi: 10.1186/2041-1480-5-S1-S5 (PMC4108877; doi:10.1186/2041-1480-5-S1-S5)
Supplement: Additional file 1 — BAO 2.x build 2866. BAO version 2.x (build 2866) is a collection of OWL files that describe our domain of discourse. These files are serialized in OWL XML file format. In order to view and perform reasoning of BAO, we recommend of using a standard OWL editor that support SROIQ(D) DL constructs, such as, Protégé-4.3 open source ontology editor and knowledgebase framework (http://protege.stanford.edu). In addition, up-to-date BAO releases are freely available from the BioAssay Ontology (BAO) project website (http://bioassayontology.org/wp/bao) and the NCBO BioPortal. [file 2041-1480-5-S1-S5-S1.zip › imports/bfo.owl]

<?xml version="1.0"?>
<rdf:RDF xmlns="http://purl.obolibrary.org/obo/bfo.owl#"
     xml:base="http://purl.obolibrary.org/obo/bfo.owl"
     xmlns:dc="http://purl.org/dc/elements/1.1/"
     xmlns:obo="http://purl.obolibrary.org/obo/"
     xmlns:rdfs="http://www.w3.org/2000/01/rdf-schema#"
     xmlns:foaf="http://xmlns.com/foaf/0.1/"
     xmlns:owl="http://www.w3.org/2002/07/owl#"
     xmlns:xsd="http://www.w3.org/2001/XMLSchema#"
     xmlns:rdf="http://www.w3.org/1999/02/22-rdf-syntax-ns#">
    <owl:Ontology rdf:about="http://purl.obolibrary.org/obo/bfo.owl">
        <dc:contributor>Alan Ruttenberg</dc:contributor>
        <dc:contributor>Bill Duncan</dc:contributor>
        <dc:contributor>Stefan Schulz</dc:contributor>
        <dc:contributor>Melanie Courtot</dc:contributor>
        <!-- editor note --><obo:IAO_0000116>BFO 2 Reference: BFO does not claim to be a complete coverage of all entities. It seeks only to provide coverage of those entities studied by empirical science together with those entities which affect or are involved in human activities such as data processing and planning – coverage that is sufficiently broad to provide assistance to those engaged in building domain ontologies for purposes of data annotation [17</obo:IAO_0000116>
        <dc:contributor>Mark Ressler</dc:contributor>
        <dc:contributor>Fabian Neuhaus</dc:contributor>
        <dc:contributor>Thomas Bittner</dc:contributor>
        <dc:contributor>Bjoern Peters</dc:contributor>
        <dc:contributor>Mauricio Almeida</dc:contributor>
        <dc:contributor>David Osumi-Sutherland</dc:contributor>
        <!-- editor note --><obo:IAO_0000116>BFO 2 Reference: For both terms and relational expressions in BFO, we distinguish between primitive and defined. ‘Entity’ is an example of one such primitive term. Primitive terms in a highest-level ontology such as BFO are terms that are so basic to our understanding of reality that there is no way of defining them in a non-circular fashion. For these, therefore, we can provide only elucidations, supplemented by examples and by axioms.</obo:IAO_0000116>
        <dc:contributor>Leonard Jacuzzo</dc:contributor>
        <dc:contributor>Janna Hastings</dc:contributor>
        <dc:contributor>Mathias Brochhausen</dc:contributor>
        <dc:contributor>Randall Dipert</dc:contributor>
        <dc:contributor>Larry Hunter</dc:contributor>
        <dc:contributor>Robert Rovetto</dc:contributor>
        <dc:contributor>Albert Goldfain</dc:contributor>
        <dc:contributor>Chris Mungall</dc:contributor>
        <dc:contributor>Barry Smith</dc:contributor>
        <dc:contributor>Ludger Jansen</dc:contributor>
        <rdfs:comment xml:lang="en">This is an early version of BFO version 2 and has not yet been extensively reviewed by the project team members. Please see the project site http://code.google.com/p/bfo/ , the bfo2 owl discussion group http://groups.google.com/group/bfo-owl-devel , the bfo2 discussion group http://groups.google.com/group/bfo-devel, the tracking google doc http://goo.gl/IlrEE, and the current version of the bfo2 reference http://purl.obolibrary.org/obo/bfo/dev/bfo2-reference.docx . This ontology is generated from a specification at http://bfo.googlecode.com/svn/trunk/src/ontology/owl-group/specification/ and with the code that generates the OWL version in http://bfo.googlecode.com/svn/trunk/src/tools/. A very early version of BFO version 2 in CLIF is at http://purl.obolibrary.org/obo/bfo/dev/bfo.clif</rdfs:comment>
        <dc:contributor>Werner Ceusters</dc:contributor>
        <dc:contributor>Pierre Grenon</dc:contributor>
        <!-- editor note --><obo:IAO_0000116>BFO 2 Reference: BFO’s treatment of continuants and occurrents – as also its treatment of regions, rests on a dichotomy between space and time, and on the view that there are two perspectives on reality – earlier called the ‘SNAP’ and ‘SPAN’ perspectives, both of which are essential to the non-reductionist representation of reality as we understand it from the best available science [30</obo:IAO_0000116>
        <dc:contributor>Jonathan Bona</dc:contributor>
        <dc:contributor>Ron Rudnicki</dc:contributor>
        <rdfs:isDefinedBy rdf:resource="http://bfo.googlecode.com/svn/trunk/src/ontology/owl-group/specification/"/>
        <rdfs:seeAlso rdf:resource="http://bfo.googlecode.com/svn/trunk/src/tools/"/>
        <foaf:homepage rdf:resource="http://code.google.com/p/bfo/"/>
        <dc:license rdf:resource="http://creativecommons.org/licenses/by/3.0/"/>
        <rdfs:seeAlso rdf:resource="http://goo.gl/bIlrEE"/>
        <rdfs:seeAlso rdf:resource="http://groups.google.com/group/bfo-devel"/>
        <rdfs:seeAlso rdf:resource="http://groups.google.com/group/bfo-discuss"/>
        <rdfs:seeAlso rdf:resource="http://groups.google.com/group/bfo-owl-devel"/>
        <foaf:homepage rdf:resource="http://ifomis.org/bfo"/>
        <rdfs:isDefinedBy rdf:resource="http://purl.obolibrary.org/obo/bfo/2012-07-20/Reference"/>
        <rdfs:isDefinedBy rdf:resource="http://purl.obolibrary.org/obo/bfo/2012-07-20/ReleaseNotes"/>
        <owl:versionIRI rdf:resource="http://purl.obolibrary.org/obo/bfo/2012-07-20/bfo.owl"/>
        <rdfs:isDefinedBy rdf:resource="http://purl.obolibrary.org/obo/bfo/dev/bfo.clif"/>
        <foaf:mbox rdf:resource="mailto:bfo-owl-devel@googlegroups.com"/>
    </owl:Ontology>
    


    <!-- 
    ///////////////////////////////////////////////////////////////////////////////////////
    //
    // Annotation properties
    //
    ///////////////////////////////////////////////////////////////////////////////////////
     -->

    <owl:AnnotationProperty rdf:about="http://purl.obolibrary.org/obo/BFO_0000179"><!-- BFO OWL specification label -->
        <rdfs:label xml:lang="en">BFO OWL specification label</rdfs:label>
        <!-- curator note --><obo:IAO_0000232 xml:lang="en">Really of interest to developers only</obo:IAO_0000232>
        <!-- definition --><obo:IAO_0000115 xml:lang="en">Relates an entity in the ontology to the name of the variable that is used to represent it in the code that generates the BFO OWL file from the lispy specification.</obo:IAO_0000115>
        <rdfs:subPropertyOf rdf:resource="http://www.w3.org/2000/01/rdf-schema#label"/>
    </owl:AnnotationProperty>
    <owl:AnnotationProperty rdf:about="http://purl.obolibrary.org/obo/BFO_0000180"><!-- BFO CLIF specification label -->
        <rdfs:label xml:lang="en">BFO CLIF specification label</rdfs:label>
        <!-- definition source --><obo:IAO_0000119>Person:Alan Ruttenberg</obo:IAO_0000119>
        <!-- curator note --><obo:IAO_0000232 xml:lang="en">Really of interest to developers only</obo:IAO_0000232>
        <!-- definition --><obo:IAO_0000115 xml:lang="en">Relates an entity in the ontology to the term that is used to represent it in the the CLIF specification of BFO2</obo:IAO_0000115>
        <rdfs:subPropertyOf rdf:resource="http://www.w3.org/2000/01/rdf-schema#label"/>
    </owl:AnnotationProperty>
    <owl:AnnotationProperty rdf:about="http://xmlns.com/foaf/0.1/homepage"/>
    <owl:AnnotationProperty rdf:about="http://purl.org/dc/elements/1.1/member"/>
    <owl:AnnotationProperty rdf:about="http://purl.obolibrary.org/obo/IAO_0010000"><!-- has axiom label -->
        <rdfs:label xml:lang="en">has axiom label</rdfs:label>
        <rdfs:isDefinedBy rdf:resource="http://purl.obolibrary.org/obo/iao.owl"/>
    </owl:AnnotationProperty>
    <owl:AnnotationProperty rdf:about="http://purl.obolibrary.org/obo/IAO_0000115"><!-- definition -->
        <rdfs:label xml:lang="en">definition</rdfs:label>
        <rdfs:isDefinedBy rdf:resource="http://purl.obolibrary.org/obo/iao.owl"/>
    </owl:AnnotationProperty>
    <owl:AnnotationProperty rdf:about="http://purl.obolibrary.org/obo/IAO_0000601"><!-- has associated axiom(nl) -->
        <rdfs:label xml:lang="en">has associated axiom(nl)</rdfs:label>
        <rdfs:isDefinedBy rdf:resource="http://purl.obolibrary.org/obo/iao.owl"/>
    </owl:AnnotationProperty>
    <owl:AnnotationProperty rdf:about="http://www.w3.org/2000/01/rdf-schema#seeAlso"/>
    <owl:AnnotationProperty rdf:about="http://purl.obolibrary.org/obo/IAO_0000116"><!-- editor note -->
        <rdfs:label xml:lang="en">editor note</rdfs:label>
        <rdfs:isDefinedBy rdf:resource="http://purl.obolibrary.org/obo/iao.owl"/>
    </owl:AnnotationProperty>
    <owl:AnnotationProperty rdf:about="http://purl.obolibrary.org/obo/IAO_0000602"><!-- has associated axiom(fol) -->
        <rdfs:label xml:lang="en">has associated axiom(fol)</rdfs:label>
        <rdfs:isDefinedBy rdf:resource="http://purl.obolibrary.org/obo/iao.owl"/>
    </owl:AnnotationProperty>
    <owl:AnnotationProperty rdf:about="http://purl.org/dc/elements/1.1/contributor"/>
    <owl:AnnotationProperty rdf:about="http://purl.obolibrary.org/obo/IAO_0000412"><!-- imported from -->
        <rdfs:label xml:lang="en">imported from</rdfs:label>
        <rdfs:isDefinedBy rdf:resource="http://purl.obolibrary.org/obo/iao.owl"/>
    </owl:AnnotationProperty>
    <owl:AnnotationProperty rdf:about="http://purl.obolibrary.org/obo/IAO_0000232"><!-- curator note -->
        <rdfs:label xml:lang="en">curator note</rdfs:label>
        <rdfs:isDefinedBy rdf:resource="http://purl.obolibrary.org/obo/iao.owl"/>
    </owl:AnnotationProperty>
    <owl:AnnotationProperty rdf:about="http://purl.obolibrary.org/obo/IAO_0000119"><!-- definition source -->
        <rdfs:label xml:lang="en">definition source</rdfs:label>
        <rdfs:isDefinedBy rdf:resource="http://purl.obolibrary.org/obo/iao.owl"/>
    </owl:AnnotationProperty>
    <owl:AnnotationProperty rdf:about="http://www.w3.org/2000/01/rdf-schema#isDefinedBy"/>
    <owl:AnnotationProperty rdf:about="http://purl.obolibrary.org/obo/IAO_0000117"><!-- term editor -->
        <rdfs:label xml:lang="en">term editor</rdfs:label>
        <rdfs:isDefinedBy rdf:resource="http://purl.obolibrary.org/obo/iao.owl"/>
    </owl:AnnotationProperty>
    <owl:AnnotationProperty rdf:about="http://purl.obolibrary.org/obo/IAO_0000118"><!-- alternative term -->
        <rdfs:label xml:lang="en">alternative term</rdfs:label>
        <rdfs:isDefinedBy rdf:resource="http://purl.obolibrary.org/obo/iao.owl"/>
    </owl:AnnotationProperty>
    <owl:AnnotationProperty rdf:about="http://purl.obolibrary.org/obo/IAO_0000600"><!-- elucidation -->
        <rdfs:label xml:lang="en">elucidation</rdfs:label>
        <rdfs:isDefinedBy rdf:resource="http://purl.obolibrary.org/obo/iao.owl"/>
    </owl:AnnotationProperty>
    <owl:AnnotationProperty rdf:about="http://purl.obolibrary.org/obo/IAO_0000111"><!-- editor preferred term -->
        <rdfs:label xml:lang="en">editor preferred term</rdfs:label>
        <rdfs:isDefinedBy rdf:resource="http://purl.obolibrary.org/obo/iao.owl"/>
    </owl:AnnotationProperty>
    <owl:AnnotationProperty rdf:about="http://purl.obolibrary.org/obo/IAO_0000112"><!-- example of usage -->
        <rdfs:label xml:lang="en">example of usage</rdfs:label>
        <rdfs:isDefinedBy rdf:resource="http://purl.obolibrary.org/obo/iao.owl"/>
    </owl:AnnotationProperty>
    


    <!-- 
    ///////////////////////////////////////////////////////////////////////////////////////
    //
    // Datatypes
    //
    ///////////////////////////////////////////////////////////////////////////////////////
     -->

    


    <!-- 
    ///////////////////////////////////////////////////////////////////////////////////////
    //
    // Object Properties
    //
    ///////////////////////////////////////////////////////////////////////////////////////
     -->

    


    <!-- http://purl.obolibrary.org/obo/BFO_0000052 -->

    <owl:ObjectProperty rdf:about="http://purl.obolibrary.org/obo/BFO_0000052"><!-- inheres in at all times -->
        <rdfs:label xml:lang="en">inheres in at all times</rdfs:label>
        <!-- editor note --><obo:IAO_0000116 xml:lang="en">BFO 2 Reference: Inherence is a subrelation of s-depends_on which holds between a dependent continuant and an independent continuant that is not a spatial region. Since dependent continuants cannot migrate from one independent continuant bearer to another, it follows that if b s-depends_on independent continuant c at some time, then b s-depends_on c at all times at which a exists. Inherence is in this sense redundantly time-indexed.For example, consider the particular instance of openness inhering in my mouth at t as I prepare to take a bite out of a donut, followed by a closedness at t+1 when I bite the donut and start chewing. The openness instance is then shortlived, and to say that it s-depends_on my mouth at all times at which this openness exists, means: at all times during this short life. Every time you make a fist, you make a new (instance of the universal) fist. (Every time your hand has the fist-shaped quality, there is created a new instance of the universal fist-shaped quality.)</obo:IAO_0000116>
        <!-- BFO CLIF specification label --><obo:BFO_0000180>inheresInAt</obo:BFO_0000180>
        <!-- BFO OWL specification label --><obo:BFO_0000179>inheres-in_at</obo:BFO_0000179>
        <!-- has associated axiom(fol) --><obo:IAO_0000602>(iff (inheresInAt a b t) (and (DependentContinuant a) (IndependentContinuant b) (not (SpatialRegion b)) (specificallyDependsOnAt a b t))) // axiom label in BFO2 CLIF: [051-002] </obo:IAO_0000602>
        <!-- editor note --><obo:IAO_0000116>BFO2 Reference: independent continuant that is not a spatial region</obo:IAO_0000116>
        <!-- editor note --><obo:IAO_0000116>Alan Ruttenberg: This is a binary version of a ternary time-indexed, instance-level, relation. The BFO reading of the binary relation &apos;inheres in at all times@en&apos; is: forall(t) exists_at(x,t) -&gt; exists_at(y,t) and &apos;inheres in@en(x,y,t)&apos;.</obo:IAO_0000116>
        <!-- editor note --><obo:IAO_0000116>BFO2 Reference: specifically dependent continuant</obo:IAO_0000116>
        <!-- definition --><obo:IAO_0000115 xml:lang="en">b inheres_in c at t =Def. b is a dependent continuant &amp; c is an independent continuant that is not a spatial region &amp; b s-depends_on c at t. (axiom label in BFO2 Reference: [051-002])</obo:IAO_0000115>
        <rdfs:domain rdf:resource="http://purl.obolibrary.org/obo/BFO_0000020"/><!-- specifically dependent continuant -->
        <rdfs:subPropertyOf rdf:resource="http://purl.obolibrary.org/obo/BFO_0000070"/><!-- specifically depends on at all times -->
        <rdfs:isDefinedBy rdf:resource="http://purl.obolibrary.org/obo/bfo.owl"/>
        <rdfs:range>
            <owl:Class>
                <owl:intersectionOf rdf:parseType="Collection">
                    <rdf:Description rdf:about="http://purl.obolibrary.org/obo/BFO_0000004"/><!-- independent continuant -->
                    <owl:Class>
                        <owl:complementOf rdf:resource="http://purl.obolibrary.org/obo/BFO_0000006"/><!-- spatial region -->
                    </owl:Class>
                </owl:intersectionOf>
            </owl:Class>
        </rdfs:range>
    </owl:ObjectProperty>
    <owl:Axiom>
        <owl:annotatedTarget xml:lang="en">b inheres_in c at t =Def. b is a dependent continuant &amp; c is an independent continuant that is not a spatial region &amp; b s-depends_on c at t. (axiom label in BFO2 Reference: [051-002])</owl:annotatedTarget>
        <owl:annotatedSource rdf:resource="http://purl.obolibrary.org/obo/BFO_0000052"/><!-- inheres in at all times -->
        <owl:annotatedProperty rdf:resource="http://purl.obolibrary.org/obo/IAO_0000115"/><!-- definition -->
        <!-- has axiom label --><obo:IAO_0010000 rdf:resource="http://purl.obolibrary.org/obo/bfo/axiom/051-002"/>
    </owl:Axiom>
    <owl:Axiom>
        <owl:annotatedSource rdf:resource="http://purl.obolibrary.org/obo/BFO_0000052"/><!-- inheres in at all times -->
        <!-- has axiom label --><obo:IAO_0010000 rdf:resource="http://purl.obolibrary.org/obo/bfo/axiom/518"/>
        <owl:annotatedProperty rdf:resource="http://www.w3.org/2000/01/rdf-schema#range"/>
        <owl:annotatedTarget>
            <owl:Class>
                <owl:intersectionOf rdf:parseType="Collection">
                    <rdf:Description rdf:about="http://purl.obolibrary.org/obo/BFO_0000004"/><!-- independent continuant -->
                    <owl:Class>
                        <owl:complementOf rdf:resource="http://purl.obolibrary.org/obo/BFO_0000006"/><!-- spatial region -->
                    </owl:Class>
                </owl:intersectionOf>
            </owl:Class>
        </owl:annotatedTarget>
    </owl:Axiom>
    <owl:Axiom>
        <owl:annotatedTarget>(iff (inheresInAt a b t) (and (DependentContinuant a) (IndependentContinuant b) (not (SpatialRegion b)) (specificallyDependsOnAt a b t))) // axiom label in BFO2 CLIF: [051-002] </owl:annotatedTarget>
        <owl:annotatedSource rdf:resource="http://purl.obolibrary.org/obo/BFO_0000052"/><!-- inheres in at all times -->
        <owl:annotatedProperty rdf:resource="http://purl.obolibrary.org/obo/IAO_0000602"/><!-- has associated axiom(fol) -->
        <!-- has axiom label --><obo:IAO_0010000 rdf:resource="http://purl.obolibrary.org/obo/bfo/axiom/051-002"/>
    </owl:Axiom>
    <owl:Axiom>
        <owl:annotatedTarget rdf:resource="http://purl.obolibrary.org/obo/BFO_0000020"/><!-- specifically dependent continuant -->
        <owl:annotatedSource rdf:resource="http://purl.obolibrary.org/obo/BFO_0000052"/><!-- inheres in at all times -->
        <!-- has axiom label --><obo:IAO_0010000 rdf:resource="http://purl.obolibrary.org/obo/bfo/axiom/517"/>
        <owl:annotatedProperty rdf:resource="http://www.w3.org/2000/01/rdf-schema#domain"/>
    </owl:Axiom>
    


    <!-- http://purl.obolibrary.org/obo/BFO_0000053 -->

    <owl:ObjectProperty rdf:about="http://purl.obolibrary.org/obo/BFO_0000053"><!-- bearer of at some time -->
        <rdfs:label xml:lang="en">bearer of at some time</rdfs:label>
        <!-- has associated axiom(fol) --><obo:IAO_0000602>(iff (bearerOfAt a b t) (and (specificallyDependsOnAt b a t) (IndependentContinuant a) (not (SpatialRegion a)) (existsAt b t))) // axiom label in BFO2 CLIF: [053-004] </obo:IAO_0000602>
        <!-- editor note --><obo:IAO_0000116>BFO2 Reference: independent continuant that is not a spatial region</obo:IAO_0000116>
        <!-- editor note --><obo:IAO_0000116>Alan Ruttenberg: This is a binary version of a ternary time-indexed, instance level, relation. The BFO reading of the binary relation &apos;bearer of at some time@en&apos; is: exists t,  exists_at(x,t) &amp; exists_at(y,t) &amp; &apos;bearer of@en&apos;(x,y,t)</obo:IAO_0000116>
        <!-- editor note --><obo:IAO_0000116>BFO2 Reference: specifically dependent continuant</obo:IAO_0000116>
        <!-- definition --><obo:IAO_0000115 xml:lang="en">b bearer_of c at t =Def. c s-depends_on b at t &amp; b is an independent continuant that is not a spatial region. (axiom label in BFO2 Reference: [053-004])</obo:IAO_0000115>
        <!-- BFO CLIF specification label --><obo:BFO_0000180>bearerOfAt</obo:BFO_0000180>
        <!-- BFO OWL specification label --><obo:BFO_0000179>bearer-of_st</obo:BFO_0000179>
        <rdfs:range rdf:resource="http://purl.obolibrary.org/obo/BFO_0000020"/><!-- specifically dependent continuant -->
        <rdfs:subPropertyOf rdf:resource="http://purl.obolibrary.org/obo/BFO_0000125"/><!-- has specific dependent at some time -->
        <rdfs:isDefinedBy rdf:resource="http://purl.obolibrary.org/obo/bfo.owl"/>
        <rdfs:domain>
            <owl:Class>
                <owl:intersectionOf rdf:parseType="Collection">
                    <rdf:Description rdf:about="http://purl.obolibrary.org/obo/BFO_0000004"/><!-- independent continuant -->
                    <owl:Class>
                        <owl:complementOf rdf:resource="http://purl.obolibrary.org/obo/BFO_0000006"/><!-- spatial region -->
                    </owl:Class>
                </owl:intersectionOf>
            </owl:Class>
        </rdfs:domain>
    </owl:ObjectProperty>
    <owl:Axiom>
        <owl:annotatedSource rdf:resource="http://purl.obolibrary.org/obo/BFO_0000053"/><!-- bearer of at some time -->
        <!-- has axiom label --><obo:IAO_0010000 rdf:resource="http://purl.obolibrary.org/obo/bfo/axiom/518"/>
        <owl:annotatedProperty rdf:resource="http://www.w3.org/2000/01/rdf-schema#domain"/>
        <owl:annotatedTarget>
            <owl:Class>
                <owl:intersectionOf rdf:parseType="Collection">
                    <rdf:Description rdf:about="http://purl.obolibrary.org/obo/BFO_0000004"/><!-- independent continuant -->
                    <owl:Class>
                        <owl:complementOf rdf:resource="http://purl.obolibrary.org/obo/BFO_0000006"/><!-- spatial region -->
                    </owl:Class>
                </owl:intersectionOf>
            </owl:Class>
        </owl:annotatedTarget>
    </owl:Axiom>
    <owl:Axiom>
        <owl:annotatedTarget>(iff (bearerOfAt a b t) (and (specificallyDependsOnAt b a t) (IndependentContinuant a) (not (SpatialRegion a)) (existsAt b t))) // axiom label in BFO2 CLIF: [053-004] </owl:annotatedTarget>
        <owl:annotatedSource rdf:resource="http://purl.obolibrary.org/obo/BFO_0000053"/><!-- bearer of at some time -->
        <owl:annotatedProperty rdf:resource="http://purl.obolibrary.org/obo/IAO_0000602"/><!-- has associated axiom(fol) -->
        <!-- has axiom label --><obo:IAO_0010000 rdf:resource="http://purl.obolibrary.org/obo/bfo/axiom/053-004"/>
    </owl:Axiom>
    <owl:Axiom>
        <owl:annotatedTarget rdf:resource="http://purl.obolibrary.org/obo/BFO_0000020"/><!-- specifically dependent continuant -->
        <owl:annotatedSource rdf:resource="http://purl.obolibrary.org/obo/BFO_0000053"/><!-- bearer of at some time -->
        <!-- has axiom label --><obo:IAO_0010000 rdf:resource="http://purl.obolibrary.org/obo/bfo/axiom/517"/>
        <owl:annotatedProperty rdf:resource="http://www.w3.org/2000/01/rdf-schema#range"/>
    </owl:Axiom>
    <owl:Axiom>
        <owl:annotatedTarget xml:lang="en">b bearer_of c at t =Def. c s-depends_on b at t &amp; b is an independent continuant that is not a spatial region. (axiom label in BFO2 Reference: [053-004])</owl:annotatedTarget>
        <owl:annotatedSource rdf:resource="http://purl.obolibrary.org/obo/BFO_0000053"/><!-- bearer of at some time -->
        <owl:annotatedProperty rdf:resource="http://purl.obolibrary.org/obo/IAO_0000115"/><!-- definition -->
        <!-- has axiom label --><obo:IAO_0010000 rdf:resource="http://purl.obolibrary.org/obo/bfo/axiom/053-004"/>
    </owl:Axiom>
    


    <!-- http://purl.obolibrary.org/obo/BFO_0000054 -->

    <owl:ObjectProperty rdf:about="http://purl.obolibrary.org/obo/BFO_0000054"><!-- realized in -->
        <rdfs:label xml:lang="en">realized in</rdfs:label>
        <!-- has associated axiom(fol) --><obo:IAO_0000602>(forall (x y z t) (if (and (RealizableEntity x) (Process y) (realizesAt y x t) (bearerOfAt z x t)) (hasParticipantAt y z t))) // axiom label in BFO2 CLIF: [106-002] </obo:IAO_0000602>
        <!-- elucidation --><obo:IAO_0000600>[copied from inverse property &apos;realizes&apos;] to say that b realizes c at t is to assert that there is some material entity d &amp; b is a process which has participant d at t &amp; c is a disposition or role of which d is bearer_of at t&amp; the type instantiated by b is correlated with the type instantiated by c. (axiom label in BFO2 Reference: [059-003])</obo:IAO_0000600>
        <!-- has associated axiom(nl) --><obo:IAO_0000601 xml:lang="en">if a realizable entity b is realized in a process p, then p stands in the has_participant relation to the bearer of b. (axiom label in BFO2 Reference: [106-002])</obo:IAO_0000601>
        <!-- BFO OWL specification label --><obo:BFO_0000179>realized-in</obo:BFO_0000179>
        <!-- BFO CLIF specification label --><obo:BFO_0000180>realizedIn</obo:BFO_0000180>
        <rdfs:range rdf:resource="http://purl.obolibrary.org/obo/BFO_0000015"/><!-- process -->
        <rdfs:domain rdf:resource="http://purl.obolibrary.org/obo/BFO_0000017"/><!-- realizable entity -->
        <rdfs:isDefinedBy rdf:resource="http://purl.obolibrary.org/obo/bfo.owl"/>
    </owl:ObjectProperty>
    <owl:Axiom>
        <owl:annotatedTarget>(forall (x y z t) (if (and (RealizableEntity x) (Process y) (realizesAt y x t) (bearerOfAt z x t)) (hasParticipantAt y z t))) // axiom label in BFO2 CLIF: [106-002] </owl:annotatedTarget>
        <owl:annotatedSource rdf:resource="http://purl.obolibrary.org/obo/BFO_0000054"/><!-- realized in -->
        <owl:annotatedProperty rdf:resource="http://purl.obolibrary.org/obo/IAO_0000602"/><!-- has associated axiom(fol) -->
        <!-- has axiom label --><obo:IAO_0010000 rdf:resource="http://purl.obolibrary.org/obo/bfo/axiom/106-002"/>
    </owl:Axiom>
    <owl:Axiom>
        <owl:annotatedTarget xml:lang="en">if a realizable entity b is realized in a process p, then p stands in the has_participant relation to the bearer of b. (axiom label in BFO2 Reference: [106-002])</owl:annotatedTarget>
        <owl:annotatedSource rdf:resource="http://purl.obolibrary.org/obo/BFO_0000054"/><!-- realized in -->
        <owl:annotatedProperty rdf:resource="http://purl.obolibrary.org/obo/IAO_0000601"/><!-- has associated axiom(nl) -->
        <!-- has axiom label --><obo:IAO_0010000 rdf:resource="http://purl.obolibrary.org/obo/bfo/axiom/106-002"/>
    </owl:Axiom>
    <owl:Axiom>
        <owl:annotatedTarget rdf:resource="http://purl.obolibrary.org/obo/BFO_0000015"/><!-- process -->
        <owl:annotatedSource rdf:resource="http://purl.obolibrary.org/obo/BFO_0000054"/><!-- realized in -->
        <!-- has axiom label --><obo:IAO_0010000 rdf:resource="http://purl.obolibrary.org/obo/bfo/axiom/156"/>
        <owl:annotatedProperty rdf:resource="http://www.w3.org/2000/01/rdf-schema#range"/>
    </owl:Axiom>
    <owl:Axiom>
        <owl:annotatedTarget rdf:resource="http://purl.obolibrary.org/obo/BFO_0000017"/><!-- realizable entity -->
        <owl:annotatedSource rdf:resource="http://purl.obolibrary.org/obo/BFO_0000054"/><!-- realized in -->
        <!-- has axiom label --><obo:IAO_0010000 rdf:resource="http://purl.obolibrary.org/obo/bfo/axiom/157"/>
        <owl:annotatedProperty rdf:resource="http://www.w3.org/2000/01/rdf-schema#domain"/>
    </owl:Axiom>
    


    <!-- http://purl.obolibrary.org/obo/BFO_0000055 -->

    <owl:ObjectProperty rdf:about="http://purl.obolibrary.org/obo/BFO_0000055"><!-- realizes -->
        <rdfs:label xml:lang="en">realizes</rdfs:label>
        <!-- has associated axiom(fol) --><obo:IAO_0000602>(forall (x y t) (if (realizesAt x y t) (and (Process x) (or (Disposition y) (Role y)) (exists (z) (and (MaterialEntity z) (hasParticipantAt x z t) (bearerOfAt z y t)))))) // axiom label in BFO2 CLIF: [059-003] </obo:IAO_0000602>
        <!-- BFO OWL specification label --><obo:BFO_0000179>realizes</obo:BFO_0000179>
        <!-- BFO CLIF specification label --><obo:BFO_0000180>realizes</obo:BFO_0000180>
        <!-- elucidation --><obo:IAO_0000600 xml:lang="en">to say that b realizes c at t is to assert that there is some material entity d &amp; b is a process which has participant d at t &amp; c is a disposition or role of which d is bearer_of at t&amp; the type instantiated by b is correlated with the type instantiated by c. (axiom label in BFO2 Reference: [059-003])</obo:IAO_0000600>
        <rdfs:domain rdf:resource="http://purl.obolibrary.org/obo/BFO_0000015"/><!-- process -->
        <rdfs:range rdf:resource="http://purl.obolibrary.org/obo/BFO_0000017"/><!-- realizable entity -->
        <owl:inverseOf rdf:resource="http://purl.obolibrary.org/obo/BFO_0000054"/><!-- realized in -->
        <rdfs:isDefinedBy rdf:resource="http://purl.obolibrary.org/obo/bfo.owl"/>
    </owl:ObjectProperty>
    <owl:Axiom>
        <owl:annotatedTarget rdf:resource="http://purl.obolibrary.org/obo/BFO_0000015"/><!-- process -->
        <owl:annotatedSource rdf:resource="http://purl.obolibrary.org/obo/BFO_0000055"/><!-- realizes -->
        <!-- has axiom label --><obo:IAO_0010000 rdf:resource="http://purl.obolibrary.org/obo/bfo/axiom/156"/>
        <owl:annotatedProperty rdf:resource="http://www.w3.org/2000/01/rdf-schema#domain"/>
    </owl:Axiom>
    <owl:Axiom>
        <owl:annotatedTarget rdf:resource="http://purl.obolibrary.org/obo/BFO_0000017"/><!-- realizable entity -->
        <owl:annotatedSource rdf:resource="http://purl.obolibrary.org/obo/BFO_0000055"/><!-- realizes -->
        <!-- has axiom label --><obo:IAO_0010000 rdf:resource="http://purl.obolibrary.org/obo/bfo/axiom/157"/>
        <owl:annotatedProperty rdf:resource="http://www.w3.org/2000/01/rdf-schema#range"/>
    </owl:Axiom>
    <owl:Axiom>
        <owl:annotatedTarget xml:lang="en">to say that b realizes c at t is to assert that there is some material entity d &amp; b is a process which has participant d at t &amp; c is a disposition or role of which d is bearer_of at t&amp; the type instantiated by b is correlated with the type instantiated by c. (axiom label in BFO2 Reference: [059-003])</owl:annotatedTarget>
        <owl:annotatedSource rdf:resource="http://purl.obolibrary.org/obo/BFO_0000055"/><!-- realizes -->
        <owl:annotatedProperty rdf:resource="http://purl.obolibrary.org/obo/IAO_0000600"/><!-- elucidation -->
        <!-- has axiom label --><obo:IAO_0010000 rdf:resource="http://purl.obolibrary.org/obo/bfo/axiom/059-003"/>
    </owl:Axiom>
    <owl:Axiom>
        <owl:annotatedTarget>(forall (x y t) (if (realizesAt x y t) (and (Process x) (or (Disposition y) (Role y)) (exists (z) (and (MaterialEntity z) (hasParticipantAt x z t) (bearerOfAt z y t)))))) // axiom label in BFO2 CLIF: [059-003] </owl:annotatedTarget>
        <owl:annotatedSource rdf:resource="http://purl.obolibrary.org/obo/BFO_0000055"/><!-- realizes -->
        <owl:annotatedProperty rdf:resource="http://purl.obolibrary.org/obo/IAO_0000602"/><!-- has associated axiom(fol) -->
        <!-- has axiom label --><obo:IAO_0010000 rdf:resource="http://purl.obolibrary.org/obo/bfo/axiom/059-003"/>
    </owl:Axiom>
    


    <!-- http://purl.obolibrary.org/obo/BFO_0000056 -->

    <owl:ObjectProperty rdf:about="http://purl.obolibrary.org/obo/BFO_0000056"><!-- participates in at some time -->
        <rdfs:label xml:lang="en">participates in at some time</rdfs:label>
        <!-- editor note --><obo:IAO_0000116>[copied from inverse property &apos;has participant at some time&apos;] Alan Ruttenberg: This is a binary version of a ternary time-indexed, instance level, relation. The BFO reading of the binary relation &apos;has participant at some time@en&apos; is: exists t,  exists_at(x,t) &amp; exists_at(y,t) &amp; &apos;has participant@en&apos;(x,y,t)</obo:IAO_0000116>
        <!-- editor note --><obo:IAO_0000116>[copied from inverse property &apos;has participant at some time&apos;] BFO2 Reference: process</obo:IAO_0000116>
        <!-- editor note --><obo:IAO_0000116>[copied from inverse property &apos;has participant at some time&apos;] BFO2 Reference: independent continuant that is not a spatial region, specifically dependent continuant, generically dependent continuant</obo:IAO_0000116>
        <!-- BFO OWL specification label --><obo:BFO_0000179>participates-in_st</obo:BFO_0000179>
        <!-- elucidation --><obo:IAO_0000600>[copied from inverse property &apos;has participant at some time&apos;] has_participant is an instance-level relation between a process, a continuant, and a temporal region at which the continuant participates in some way in the process. (axiom label in BFO2 Reference: [086-003])</obo:IAO_0000600>
        <!-- editor note --><obo:IAO_0000116>[copied from inverse property &apos;has participant at some time&apos;] BFO 2 Reference: Spatial regions do not participate in processes.</obo:IAO_0000116>
        <!-- BFO CLIF specification label --><obo:BFO_0000180>participatesInAt</obo:BFO_0000180>
        <rdfs:range rdf:resource="http://purl.obolibrary.org/obo/BFO_0000015"/><!-- process -->
        <rdfs:subPropertyOf rdf:resource="http://purl.obolibrary.org/obo/BFO_0000125"/><!-- has specific dependent at some time -->
        <rdfs:isDefinedBy rdf:resource="http://purl.obolibrary.org/obo/bfo.owl"/>
        <rdfs:domain>
            <owl:Class>
                <owl:intersectionOf rdf:parseType="Collection">
                    <rdf:Description rdf:about="http://purl.obolibrary.org/obo/BFO_0000002"/><!-- continuant -->
                    <owl:Class>
                        <owl:complementOf rdf:resource="http://purl.obolibrary.org/obo/BFO_0000006"/><!-- spatial region -->
                    </owl:Class>
                </owl:intersectionOf>
            </owl:Class>
        </rdfs:domain>
    </owl:ObjectProperty>
    <owl:Axiom>
        <owl:annotatedTarget rdf:resource="http://purl.obolibrary.org/obo/BFO_0000015"/><!-- process -->
        <owl:annotatedSource rdf:resource="http://purl.obolibrary.org/obo/BFO_0000056"/><!-- participates in at some time -->
        <!-- has axiom label --><obo:IAO_0010000 rdf:resource="http://purl.obolibrary.org/obo/bfo/axiom/537"/>
        <owl:annotatedProperty rdf:resource="http://www.w3.org/2000/01/rdf-schema#range"/>
    </owl:Axiom>
    <owl:Axiom>
        <owl:annotatedSource rdf:resource="http://purl.obolibrary.org/obo/BFO_0000056"/><!-- participates in at some time -->
        <!-- has axiom label --><obo:IAO_0010000 rdf:resource="http://purl.obolibrary.org/obo/bfo/axiom/538"/>
        <owl:annotatedProperty rdf:resource="http://www.w3.org/2000/01/rdf-schema#domain"/>
        <owl:annotatedTarget>
            <owl:Class>
                <owl:intersectionOf rdf:parseType="Collection">
                    <rdf:Description rdf:about="http://purl.obolibrary.org/obo/BFO_0000002"/><!-- continuant -->
                    <owl:Class>
                        <owl:complementOf rdf:resource="http://purl.obolibrary.org/obo/BFO_0000006"/><!-- spatial region -->
                    </owl:Class>
                </owl:intersectionOf>
            </owl:Class>
        </owl:annotatedTarget>
    </owl:Axiom>
    


    <!-- http://purl.obolibrary.org/obo/BFO_0000057 -->

    <owl:ObjectProperty rdf:about="http://purl.obolibrary.org/obo/BFO_0000057"><!-- has participant at some time -->
        <rdfs:label xml:lang="en">has participant at some time</rdfs:label>
        <!-- has associated axiom(fol) --><obo:IAO_0000602>(forall (x y t) (if (hasParticipantAt x y t) (Continuant y))) // axiom label in BFO2 CLIF: [088-001] </obo:IAO_0000602>
        <!-- BFO OWL specification label --><obo:BFO_0000179>has-participant_st</obo:BFO_0000179>
        <!-- BFO CLIF specification label --><obo:BFO_0000180>hasParticipantAt</obo:BFO_0000180>
        <!-- editor note --><obo:IAO_0000116>BFO2 Reference: process</obo:IAO_0000116>
        <!-- has associated axiom(fol) --><obo:IAO_0000602>(forall (x y t) (if (hasParticipantAt x y t) (Occurrent x))) // axiom label in BFO2 CLIF: [087-001] </obo:IAO_0000602>
        <!-- has associated axiom(fol) --><obo:IAO_0000602>(forall (x y t) (if (hasParticipantAt x y t) (existsAt y t))) // axiom label in BFO2 CLIF: [089-001] </obo:IAO_0000602>
        <!-- has associated axiom(fol) --><obo:IAO_0000602>(forall (x y t) (if (and (hasParticipantAt x y t) (GenericallyDependentContinuant y)) (exists (z) (and (IndependentContinuant z) (not (SpatialRegion z)) (genericallyDependsOn y z t) (specificallyDependsOnAt x z t))))) // axiom label in BFO2 CLIF: [091-003] </obo:IAO_0000602>
        <!-- has associated axiom(fol) --><obo:IAO_0000602>(forall (x y t) (if (and (hasParticipantAt x y t) (SpecificallyDependentContinuant y)) (exists (z) (and (IndependentContinuant z) (not (SpatialRegion z)) (specificallyDependsOnAt x z t) (specificallyDependsOnAt y z t))))) // axiom label in BFO2 CLIF: [090-003] </obo:IAO_0000602>
        <!-- editor note --><obo:IAO_0000116>Alan Ruttenberg: This is a binary version of a ternary time-indexed, instance level, relation. The BFO reading of the binary relation &apos;has participant at some time@en&apos; is: exists t,  exists_at(x,t) &amp; exists_at(y,t) &amp; &apos;has participant@en&apos;(x,y,t)</obo:IAO_0000116>
        <!-- editor note --><obo:IAO_0000116 xml:lang="en">BFO 2 Reference: Spatial regions do not participate in processes.</obo:IAO_0000116>
        <!-- editor note --><obo:IAO_0000116>BFO2 Reference: independent continuant that is not a spatial region, specifically dependent continuant, generically dependent continuant</obo:IAO_0000116>
        <!-- elucidation --><obo:IAO_0000600 xml:lang="en">has_participant is an instance-level relation between a process, a continuant, and a temporal region at which the continuant participates in some way in the process. (axiom label in BFO2 Reference: [086-003])</obo:IAO_0000600>
        <!-- has associated axiom(nl) --><obo:IAO_0000601 xml:lang="en">if b has_participant c at t &amp; c is a generically dependent continuant, then there is some independent continuant that is not a spatial region d, and which is such that c g-depends on d at t &amp; b s-depends_on d at t. (axiom label in BFO2 Reference: [091-003])</obo:IAO_0000601>
        <!-- has associated axiom(nl) --><obo:IAO_0000601 xml:lang="en">if b has_participant c at t &amp; c is a specifically dependent continuant, then there is some independent continuant that is not a spatial region d, c s-depends_on d at t &amp; b s-depends_on d at t. (axiom label in BFO2 Reference: [090-003])</obo:IAO_0000601>
        <!-- has associated axiom(nl) --><obo:IAO_0000601 xml:lang="en">if b has_participant c at t then b is an occurrent. (axiom label in BFO2 Reference: [087-001])</obo:IAO_0000601>
        <!-- has associated axiom(nl) --><obo:IAO_0000601 xml:lang="en">if b has_participant c at t then c exists at t. (axiom label in BFO2 Reference: [089-001])</obo:IAO_0000601>
        <!-- has associated axiom(nl) --><obo:IAO_0000601 xml:lang="en">if b has_participant c at t then c is a continuant. (axiom label in BFO2 Reference: [088-001])</obo:IAO_0000601>
        <rdfs:domain rdf:resource="http://purl.obolibrary.org/obo/BFO_0000015"/><!-- process -->
        <owl:inverseOf rdf:resource="http://purl.obolibrary.org/obo/BFO_0000056"/><!-- participates in at some time -->
        <rdfs:subPropertyOf rdf:resource="http://purl.obolibrary.org/obo/BFO_0000169"/><!-- specifically depends on at some time -->
        <rdfs:isDefinedBy rdf:resource="http://purl.obolibrary.org/obo/bfo.owl"/>
        <rdfs:range>
            <owl:Class>
                <owl:intersectionOf rdf:parseType="Collection">
                    <rdf:Description rdf:about="http://purl.obolibrary.org/obo/BFO_0000002"/><!-- continuant -->
                    <owl:Class>
                        <owl:complementOf rdf:resource="http://purl.obolibrary.org/obo/BFO_0000006"/><!-- spatial region -->
                    </owl:Class>
                </owl:intersectionOf>
            </owl:Class>
        </rdfs:range>
        <owl:propertyChainAxiom rdf:parseType="Collection">
            <rdf:Description rdf:about="http://purl.obolibrary.org/obo/BFO_0000055"/><!-- realizes -->
            <rdf:Description rdf:about="http://purl.obolibrary.org/obo/BFO_0000052"/><!-- inheres in at all times -->
        </owl:propertyChainAxiom>
    </owl:ObjectProperty>
    <owl:Axiom>
        <owl:annotatedTarget xml:lang="en">if b has_participant c at t &amp; c is a specifically dependent continuant, then there is some independent continuant that is not a spatial region d, c s-depends_on d at t &amp; b s-depends_on d at t. (axiom label in BFO2 Reference: [090-003])</owl:annotatedTarget>
        <owl:annotatedSource rdf:resource="http://purl.obolibrary.org/obo/BFO_0000057"/><!-- has participant at some time -->
        <owl:annotatedProperty rdf:resource="http://purl.obolibrary.org/obo/IAO_0000601"/><!-- has associated axiom(nl) -->
        <!-- has axiom label --><obo:IAO_0010000 rdf:resource="http://purl.obolibrary.org/obo/bfo/axiom/090-003"/>
    </owl:Axiom>
    <owl:Axiom>
        <owl:annotatedTarget>(forall (x y t) (if (hasParticipantAt x y t) (Continuant y))) // axiom label in BFO2 CLIF: [088-001] </owl:annotatedTarget>
        <owl:annotatedSource rdf:resource="http://purl.obolibrary.org/obo/BFO_0000057"/><!-- has participant at some time -->
        <owl:annotatedProperty rdf:resource="http://purl.obolibrary.org/obo/IAO_0000602"/><!-- has associated axiom(fol) -->
        <!-- has axiom label --><obo:IAO_0010000 rdf:resource="http://purl.obolibrary.org/obo/bfo/axiom/088-001"/>
    </owl:Axiom>
    <owl:Axiom>
        <owl:annotatedTarget rdf:resource="http://purl.obolibrary.org/obo/BFO_0000015"/><!-- process -->
        <owl:annotatedSource rdf:resource="http://purl.obolibrary.org/obo/BFO_0000057"/><!-- has participant at some time -->
        <!-- has axiom label --><obo:IAO_0010000 rdf:resource="http://purl.obolibrary.org/obo/bfo/axiom/537"/>
        <owl:annotatedProperty rdf:resource="http://www.w3.org/2000/01/rdf-schema#domain"/>
    </owl:Axiom>
    <owl:Axiom>
        <owl:annotatedTarget xml:lang="en">if b has_participant c at t then c is a continuant. (axiom label in BFO2 Reference: [088-001])</owl:annotatedTarget>
        <owl:annotatedSource rdf:resource="http://purl.obolibrary.org/obo/BFO_0000057"/><!-- has participant at some time -->
        <owl:annotatedProperty rdf:resource="http://purl.obolibrary.org/obo/IAO_0000601"/><!-- has associated axiom(nl) -->
        <!-- has axiom label --><obo:IAO_0010000 rdf:resource="http://purl.obolibrary.org/obo/bfo/axiom/088-001"/>
    </owl:Axiom>
    <owl:Axiom>
        <owl:annotatedTarget xml:lang="en">if b has_participant c at t then b is an occurrent. (axiom label in BFO2 Reference: [087-001])</owl:annotatedTarget>
        <owl:annotatedSource rdf:resource="http://purl.obolibrary.org/obo/BFO_0000057"/><!-- has participant at some time -->
        <owl:annotatedProperty rdf:resource="http://purl.obolibrary.org/obo/IAO_0000601"/><!-- has associated axiom(nl) -->
        <!-- has axiom label --><obo:IAO_0010000 rdf:resource="http://purl.obolibrary.org/obo/bfo/axiom/087-001"/>
    </owl:Axiom>
    <owl:Axiom>
        <owl:annotatedTarget>(forall (x y t) (if (and (hasParticipantAt x y t) (GenericallyDependentContinuant y)) (exists (z) (and (IndependentContinuant z) (not (SpatialRegion z)) (genericallyDependsOn y z t) (specificallyDependsOnAt x z t))))) // axiom label in BFO2 CLIF: [091-003] </owl:annotatedTarget>
        <owl:annotatedSource rdf:resource="http://purl.obolibrary.org/obo/BFO_0000057"/><!-- has participant at some time -->
        <owl:annotatedProperty rdf:resource="http://purl.obolibrary.org/obo/IAO_0000602"/><!-- has associated axiom(fol) -->
        <!-- has axiom label --><obo:IAO_0010000 rdf:resource="http://purl.obolibrary.org/obo/bfo/axiom/091-003"/>
    </owl:Axiom>
    <owl:Axiom>
        <owl:annotatedTarget xml:lang="en">if b has_participant c at t then c exists at t. (axiom label in BFO2 Reference: [089-001])</owl:annotatedTarget>
        <owl:annotatedSource rdf:resource="http://purl.obolibrary.org/obo/BFO_0000057"/><!-- has participant at some time -->
        <owl:annotatedProperty rdf:resource="http://purl.obolibrary.org/obo/IAO_0000601"/><!-- has associated axiom(nl) -->
        <!-- has axiom label --><obo:IAO_0010000 rdf:resource="http://purl.obolibrary.org/obo/bfo/axiom/089-001"/>
    </owl:Axiom>
    <owl:Axiom>
        <owl:annotatedSource rdf:resource="http://purl.obolibrary.org/obo/BFO_0000057"/><!-- has participant at some time -->
        <!-- has axiom label --><obo:IAO_0010000 rdf:resource="http://purl.obolibrary.org/obo/bfo/axiom/106-002"/>
        <owl:annotatedProperty rdf:resource="http://www.w3.org/2002/07/owl#propertyChainAxiom"/>
        <owl:annotatedTarget rdf:parseType="Collection">
            <rdf:Description rdf:about="http://purl.obolibrary.org/obo/BFO_0000055"/><!-- realizes -->
            <rdf:Description rdf:about="http://purl.obolibrary.org/obo/BFO_0000052"/><!-- inheres in at all times -->
        </owl:annotatedTarget>
    </owl:Axiom>
    <owl:Axiom>
        <owl:annotatedTarget xml:lang="en">has_participant is an instance-level relation between a process, a continuant, and a temporal region at which the continuant participates in some way in the process. (axiom label in BFO2 Reference: [086-003])</owl:annotatedTarget>
        <owl:annotatedSource rdf:resource="http://purl.obolibrary.org/obo/BFO_0000057"/><!-- has participant at some time -->
        <owl:annotatedProperty rdf:resource="http://purl.obolibrary.org/obo/IAO_0000600"/><!-- elucidation -->
        <!-- has axiom label --><obo:IAO_0010000 rdf:resource="http://purl.obolibrary.org/obo/bfo/axiom/086-003"/>
    </owl:Axiom>
    <owl:Axiom>
        <owl:annotatedSource rdf:resource="http://purl.obolibrary.org/obo/BFO_0000057"/><!-- has participant at some time -->
        <!-- has axiom label --><obo:IAO_0010000 rdf:resource="http://purl.obolibrary.org/obo/bfo/axiom/538"/>
        <owl:annotatedProperty rdf:resource="http://www.w3.org/2000/01/rdf-schema#range"/>
        <owl:annotatedTarget>
            <owl:Class>
                <owl:intersectionOf rdf:parseType="Collection">
                    <rdf:Description rdf:about="http://purl.obolibrary.org/obo/BFO_0000002"/><!-- continuant -->
                    <owl:Class>
                        <owl:complementOf rdf:resource="http://purl.obolibrary.org/obo/BFO_0000006"/><!-- spatial region -->
                    </owl:Class>
                </owl:intersectionOf>
            </owl:Class>
        </owl:annotatedTarget>
    </owl:Axiom>
    <owl:Axiom>
        <owl:annotatedTarget xml:lang="en">if b has_participant c at t &amp; c is a generically dependent continuant, then there is some independent continuant that is not a spatial region d, and which is such that c g-depends on d at t &amp; b s-depends_on d at t. (axiom label in BFO2 Reference: [091-003])</owl:annotatedTarget>
        <owl:annotatedSource rdf:resource="http://purl.obolibrary.org/obo/BFO_0000057"/><!-- has participant at some time -->
        <owl:annotatedProperty rdf:resource="http://purl.obolibrary.org/obo/IAO_0000601"/><!-- has associated axiom(nl) -->
        <!-- has axiom label --><obo:IAO_0010000 rdf:resource="http://purl.obolibrary.org/obo/bfo/axiom/091-003"/>
    </owl:Axiom>
    <owl:Axiom>
        <owl:annotatedTarget>(forall (x y t) (if (and (hasParticipantAt x y t) (SpecificallyDependentContinuant y)) (exists (z) (and (IndependentContinuant z) (not (SpatialRegion z)) (specificallyDependsOnAt x z t) (specificallyDependsOnAt y z t))))) // axiom label in BFO2 CLIF: [090-003] </owl:annotatedTarget>
        <owl:annotatedSource rdf:resource="http://purl.obolibrary.org/obo/BFO_0000057"/><!-- has participant at some time -->
        <owl:annotatedProperty rdf:resource="http://purl.obolibrary.org/obo/IAO_0000602"/><!-- has associated axiom(fol) -->
        <!-- has axiom label --><obo:IAO_0010000 rdf:resource="http://purl.obolibrary.org/obo/bfo/axiom/090-003"/>
    </owl:Axiom>
    <owl:Axiom>
        <owl:annotatedTarget>(forall (x y t) (if (hasParticipantAt x y t) (Occurrent x))) // axiom label in BFO2 CLIF: [087-001] </owl:annotatedTarget>
        <owl:annotatedSource rdf:resource="http://purl.obolibrary.org/obo/BFO_0000057"/><!-- has participant at some time -->
        <owl:annotatedProperty rdf:resource="http://purl.obolibrary.org/obo/IAO_0000602"/><!-- has associated axiom(fol) -->
        <!-- has axiom label --><obo:IAO_0010000 rdf:resource="http://purl.obolibrary.org/obo/bfo/axiom/087-001"/>
    </owl:Axiom>
    <owl:Axiom>
        <owl:annotatedTarget>(forall (x y t) (if (hasParticipantAt x y t) (existsAt y t))) // axiom label in BFO2 CLIF: [089-001] </owl:annotatedTarget>
        <owl:annotatedSource rdf:resource="http://purl.obolibrary.org/obo/BFO_0000057"/><!-- has participant at some time -->
        <owl:annotatedProperty rdf:resource="http://purl.obolibrary.org/obo/IAO_0000602"/><!-- has associated axiom(fol) -->
        <!-- has axiom label --><obo:IAO_0010000 rdf:resource="http://purl.obolibrary.org/obo/bfo/axiom/089-001"/>
    </owl:Axiom>
    


    <!-- http://purl.obolibrary.org/obo/BFO_0000058 -->

    <owl:ObjectProperty rdf:about="http://purl.obolibrary.org/obo/BFO_0000058"><!-- concretized by at some time -->
        <rdfs:label xml:lang="en">concretized by at some time</rdfs:label>
        <!-- BFO OWL specification label --><obo:BFO_0000179>concretized-by_st</obo:BFO_0000179>
        <!-- example of usage --><obo:IAO_0000112>[copied from inverse property &apos;concretizes at some time&apos;] you may concretize a poem as a pattern of memory traces in your head</obo:IAO_0000112>
        <!-- elucidation --><obo:IAO_0000600>[copied from inverse property &apos;concretizes at some time&apos;] b concretizes c at t means: b is a specifically dependent continuant &amp; c is a generically dependent continuant &amp; for some independent continuant that is not a spatial region d, b s-depends_on d at t &amp; c g-depends on d at t &amp; if c migrates from bearer d to another bearer e than a copy of b will be created in e. (axiom label in BFO2 Reference: [075-002])</obo:IAO_0000600>
        <!-- example of usage --><obo:IAO_0000112>[copied from inverse property &apos;concretizes at some time&apos;] You may concretize a piece of software by installing it in your computer</obo:IAO_0000112>
        <!-- editor note --><obo:IAO_0000116>[copied from inverse property &apos;concretizes at some time&apos;] Alan Ruttenberg: This is a binary version of a ternary time-indexed, instance level, relation. The BFO reading of the binary relation &apos;concretizes at some time@en&apos; is: exists t,  exists_at(x,t) &amp; exists_at(y,t) &amp; &apos;concretizes@en&apos;(x,y,t)</obo:IAO_0000116>
        <!-- example of usage --><obo:IAO_0000112>[copied from inverse property &apos;concretizes at some time&apos;] You may concretize a recipe that you find in a cookbook by turning it into a plan which exists as a realizable dependent continuant in your head.</obo:IAO_0000112>
        <rdfs:range rdf:resource="http://purl.obolibrary.org/obo/BFO_0000020"/><!-- specifically dependent continuant -->
        <rdfs:domain rdf:resource="http://purl.obolibrary.org/obo/BFO_0000031"/><!-- generically dependent continuant -->
        <rdfs:isDefinedBy rdf:resource="http://purl.obolibrary.org/obo/bfo.owl"/>
    </owl:ObjectProperty>
    <owl:Axiom>
        <owl:annotatedTarget rdf:resource="http://purl.obolibrary.org/obo/BFO_0000031"/><!-- generically dependent continuant -->
        <owl:annotatedSource rdf:resource="http://purl.obolibrary.org/obo/BFO_0000058"/><!-- concretized by at some time -->
        <!-- has axiom label --><obo:IAO_0010000 rdf:resource="http://purl.obolibrary.org/obo/bfo/axiom/534"/>
        <owl:annotatedProperty rdf:resource="http://www.w3.org/2000/01/rdf-schema#domain"/>
    </owl:Axiom>
    <owl:Axiom>
        <owl:annotatedTarget rdf:resource="http://purl.obolibrary.org/obo/BFO_0000020"/><!-- specifically dependent continuant -->
        <owl:annotatedSource rdf:resource="http://purl.obolibrary.org/obo/BFO_0000058"/><!-- concretized by at some time -->
        <!-- has axiom label --><obo:IAO_0010000 rdf:resource="http://purl.obolibrary.org/obo/bfo/axiom/533"/>
        <owl:annotatedProperty rdf:resource="http://www.w3.org/2000/01/rdf-schema#range"/>
    </owl:Axiom>
    


    <!-- http://purl.obolibrary.org/obo/BFO_0000059 -->

    <owl:ObjectProperty rdf:about="http://purl.obolibrary.org/obo/BFO_0000059"><!-- concretizes at some time -->
        <rdfs:label xml:lang="en">concretizes at some time</rdfs:label>
        <!-- BFO CLIF specification label --><obo:BFO_0000180>concretizesAt</obo:BFO_0000180>
        <!-- has associated axiom(fol) --><obo:IAO_0000602>(forall (x y t) (if (genericallyDependsOnAt x y t) (exists (z) (and (concretizesAt z x t) (specificallyDependsOnAt z y t))))) // axiom label in BFO2 CLIF: [076-001] </obo:IAO_0000602>
        <!-- editor note --><obo:IAO_0000116>Alan Ruttenberg: This is a binary version of a ternary time-indexed, instance level, relation. The BFO reading of the binary relation &apos;concretizes at some time@en&apos; is: exists t,  exists_at(x,t) &amp; exists_at(y,t) &amp; &apos;concretizes@en&apos;(x,y,t)</obo:IAO_0000116>
        <!-- has associated axiom(fol) --><obo:IAO_0000602>(forall (x y t) (if (concretizesAt x y t) (and (SpecificallyDependentContinuant x) (GenericallyDependentContinuant y) (exists (z) (and (IndependentContinuant z) (specificallyDependsOnAt x z t) (genericallyDependsOnAt y z t)))))) // axiom label in BFO2 CLIF: [075-002] </obo:IAO_0000602>
        <!-- BFO OWL specification label --><obo:BFO_0000179>concretizes_st</obo:BFO_0000179>
        <!-- example of usage --><obo:IAO_0000112 xml:lang="en">You may concretize a piece of software by installing it in your computer</obo:IAO_0000112>
        <!-- example of usage --><obo:IAO_0000112 xml:lang="en">You may concretize a recipe that you find in a cookbook by turning it into a plan which exists as a realizable dependent continuant in your head.</obo:IAO_0000112>
        <!-- elucidation --><obo:IAO_0000600 xml:lang="en">b concretizes c at t means: b is a specifically dependent continuant &amp; c is a generically dependent continuant &amp; for some independent continuant that is not a spatial region d, b s-depends_on d at t &amp; c g-depends on d at t &amp; if c migrates from bearer d to another bearer e than a copy of b will be created in e. (axiom label in BFO2 Reference: [075-002])</obo:IAO_0000600>
        <!-- has associated axiom(nl) --><obo:IAO_0000601 xml:lang="en">if b g-depends on c at some time t, then there is some d, such that d concretizes b at t and d s-depends_on c at t. (axiom label in BFO2 Reference: [076-001])</obo:IAO_0000601>
        <!-- example of usage --><obo:IAO_0000112 xml:lang="en">you may concretize a poem as a pattern of memory traces in your head</obo:IAO_0000112>
        <rdfs:domain rdf:resource="http://purl.obolibrary.org/obo/BFO_0000020"/><!-- specifically dependent continuant -->
        <rdfs:range rdf:resource="http://purl.obolibrary.org/obo/BFO_0000031"/><!-- generically dependent continuant -->
        <owl:inverseOf rdf:resource="http://purl.obolibrary.org/obo/BFO_0000058"/><!-- concretized by at some time -->
        <rdfs:isDefinedBy rdf:resource="http://purl.obolibrary.org/obo/bfo.owl"/>
    </owl:ObjectProperty>
    <owl:Axiom>
        <owl:annotatedTarget>(forall (x y t) (if (concretizesAt x y t) (and (SpecificallyDependentContinuant x) (GenericallyDependentContinuant y) (exists (z) (and (IndependentContinuant z) (specificallyDependsOnAt x z t) (genericallyDependsOnAt y z t)))))) // axiom label in BFO2 CLIF: [075-002] </owl:annotatedTarget>
        <owl:annotatedSource rdf:resource="http://purl.obolibrary.org/obo/BFO_0000059"/><!-- concretizes at some time -->
        <owl:annotatedProperty rdf:resource="http://purl.obolibrary.org/obo/IAO_0000602"/><!-- has associated axiom(fol) -->
        <!-- has axiom label --><obo:IAO_0010000 rdf:resource="http://purl.obolibrary.org/obo/bfo/axiom/075-002"/>
    </owl:Axiom>
    <owl:Axiom>
        <owl:annotatedTarget xml:lang="en">if b g-depends on c at some time t, then there is some d, such that d concretizes b at t and d s-depends_on c at t. (axiom label in BFO2 Reference: [076-001])</owl:annotatedTarget>
        <owl:annotatedSource rdf:resource="http://purl.obolibrary.org/obo/BFO_0000059"/><!-- concretizes at some time -->
        <owl:annotatedProperty rdf:resource="http://purl.obolibrary.org/obo/IAO_0000601"/><!-- has associated axiom(nl) -->
        <!-- has axiom label --><obo:IAO_0010000 rdf:resource="http://purl.obolibrary.org/obo/bfo/axiom/076-001"/>
    </owl:Axiom>
    <owl:Axiom>
        <owl:annotatedTarget xml:lang="en">b concretizes c at t means: b is a specifically dependent continuant &amp; c is a generically dependent continuant &amp; for some independent continuant that is not a spatial region d, b s-depends_on d at t &amp; c g-depends on d at t &amp; if c migrates from bearer d to another bearer e than a copy of b will be created in e. (axiom label in BFO2 Reference: [075-002])</owl:annotatedTarget>
        <owl:annotatedSource rdf:resource="http://purl.obolibrary.org/obo/BFO_0000059"/><!-- concretizes at some time -->
        <owl:annotatedProperty rdf:resource="http://purl.obolibrary.org/obo/IAO_0000600"/><!-- elucidation -->
        <!-- has axiom label --><obo:IAO_0010000 rdf:resource="http://purl.obolibrary.org/obo/bfo/axiom/075-002"/>
    </owl:Axiom>
    <owl:Axiom>
        <owl:annotatedTarget>(forall (x y t) (if (genericallyDependsOnAt x y t) (exists (z) (and (concretizesAt z x t) (specificallyDependsOnAt z y t))))) // axiom label in BFO2 CLIF: [076-001] </owl:annotatedTarget>
        <owl:annotatedSource rdf:resource="http://purl.obolibrary.org/obo/BFO_0000059"/><!-- concretizes at some time -->
        <owl:annotatedProperty rdf:resource="http://purl.obolibrary.org/obo/IAO_0000602"/><!-- has associated axiom(fol) -->
        <!-- has axiom label --><obo:IAO_0010000 rdf:resource="http://purl.obolibrary.org/obo/bfo/axiom/076-001"/>
    </owl:Axiom>
    <owl:Axiom>
        <owl:annotatedTarget rdf:resource="http://purl.obolibrary.org/obo/BFO_0000031"/><!-- generically dependent continuant -->
        <owl:annotatedSource rdf:resource="http://purl.obolibrary.org/obo/BFO_0000059"/><!-- concretizes at some time -->
        <!-- has axiom label --><obo:IAO_0010000 rdf:resource="http://purl.obolibrary.org/obo/bfo/axiom/534"/>
        <owl:annotatedProperty rdf:resource="http://www.w3.org/2000/01/rdf-schema#range"/>
    </owl:Axiom>
    <owl:Axiom>
        <owl:annotatedTarget rdf:resource="http://purl.obolibrary.org/obo/BFO_0000020"/><!-- specifically dependent continuant -->
        <owl:annotatedSource rdf:resource="http://purl.obolibrary.org/obo/BFO_0000059"/><!-- concretizes at some time -->
        <!-- has axiom label --><obo:IAO_0010000 rdf:resource="http://purl.obolibrary.org/obo/bfo/axiom/533"/>
        <owl:annotatedProperty rdf:resource="http://www.w3.org/2000/01/rdf-schema#domain"/>
    </owl:Axiom>
    


    <!-- http://purl.obolibrary.org/obo/BFO_0000066 -->

    <owl:ObjectProperty rdf:about="http://purl.obolibrary.org/obo/BFO_0000066"><!-- occurs in -->
        <rdfs:label xml:lang="en">occurs in</rdfs:label>
        <!-- BFO CLIF specification label --><obo:BFO_0000180>occursIn</obo:BFO_0000180>
        <!-- definition --><obo:IAO_0000115 xml:lang="en">b occurs_in c =def b is a process and c is a material entity or immaterial entity&amp; there exists a spatiotemporal region r and b occupies_spatiotemporal_region r.&amp; forall(t) if b exists_at t then c exists_at t &amp; there exist spatial regions s and s’ where &amp; b spatially_projects_onto s at t&amp; c is occupies_spatial_region s’ at t&amp; s is a proper_continuant_part_of s’ at t [XXX-001</obo:IAO_0000115>
        <!-- BFO OWL specification label --><obo:BFO_0000179>occurs-in</obo:BFO_0000179>
        <owl:inverseOf rdf:resource="http://purl.obolibrary.org/obo/BFO_0000067"/><!-- contains process -->
        <rdfs:isDefinedBy rdf:resource="http://purl.obolibrary.org/obo/bfo.owl"/>
        <rdfs:range>
            <owl:Class>
                <owl:unionOf rdf:parseType="Collection">
                    <rdf:Description rdf:about="http://purl.obolibrary.org/obo/BFO_0000029"/><!-- site -->
                    <rdf:Description rdf:about="http://purl.obolibrary.org/obo/BFO_0000040"/><!-- material entity -->
                </owl:unionOf>
            </owl:Class>
        </rdfs:range>
        <rdfs:domain>
            <owl:Class>
                <owl:unionOf rdf:parseType="Collection">
                    <rdf:Description rdf:about="http://purl.obolibrary.org/obo/BFO_0000015"/><!-- process -->
                    <rdf:Description rdf:about="http://purl.obolibrary.org/obo/BFO_0000035"/><!-- process boundary -->
                </owl:unionOf>
            </owl:Class>
        </rdfs:domain>
    </owl:ObjectProperty>
    <owl:Axiom>
        <owl:annotatedSource rdf:resource="http://purl.obolibrary.org/obo/BFO_0000066"/><!-- occurs in -->
        <!-- has axiom label --><obo:IAO_0010000 rdf:resource="http://purl.obolibrary.org/obo/bfo/axiom/180"/>
        <owl:annotatedProperty rdf:resource="http://www.w3.org/2000/01/rdf-schema#range"/>
        <owl:annotatedTarget>
            <owl:Class>
                <owl:unionOf rdf:parseType="Collection">
                    <rdf:Description rdf:about="http://purl.obolibrary.org/obo/BFO_0000029"/><!-- site -->
                    <rdf:Description rdf:about="http://purl.obolibrary.org/obo/BFO_0000040"/><!-- material entity -->
                </owl:unionOf>
            </owl:Class>
        </owl:annotatedTarget>
    </owl:Axiom>
    <owl:Axiom>
        <owl:annotatedSource rdf:resource="http://purl.obolibrary.org/obo/BFO_0000066"/><!-- occurs in -->
        <!-- has axiom label --><obo:IAO_0010000 rdf:resource="http://purl.obolibrary.org/obo/bfo/axiom/178"/>
        <owl:annotatedProperty rdf:resource="http://www.w3.org/2000/01/rdf-schema#domain"/>
        <owl:annotatedTarget>
            <owl:Class>
                <owl:unionOf rdf:parseType="Collection">
                    <rdf:Description rdf:about="http://purl.obolibrary.org/obo/BFO_0000015"/><!-- process -->
                    <rdf:Description rdf:about="http://purl.obolibrary.org/obo/BFO_0000035"/><!-- process boundary -->
                </owl:unionOf>
            </owl:Class>
        </owl:annotatedTarget>
    </owl:Axiom>
    


    <!-- http://purl.obolibrary.org/obo/BFO_0000067 -->

    <owl:ObjectProperty rdf:about="http://purl.obolibrary.org/obo/BFO_0000067"><!-- contains process -->
        <rdfs:label xml:lang="en">contains process</rdfs:label>
        <!-- BFO OWL specification label --><obo:BFO_0000179>contains-process</obo:BFO_0000179>
        <!-- BFO CLIF specification label --><obo:BFO_0000180>containsProcess</obo:BFO_0000180>
        <!-- definition --><obo:IAO_0000115>[copied from inverse property &apos;occurs in&apos;] b occurs_in c =def b is a process and c is a material entity or immaterial entity&amp; there exists a spatiotemporal region r and b occupies_spatiotemporal_region r.&amp; forall(t) if b exists_at t then c exists_at t &amp; there exist spatial regions s and s’ where &amp; b spatially_projects_onto s at t&amp; c is occupies_spatial_region s’ at t&amp; s is a proper_continuant_part_of s’ at t [XXX-001</obo:IAO_0000115>
        <rdfs:isDefinedBy rdf:resource="http://purl.obolibrary.org/obo/bfo.owl"/>
        <rdfs:domain>
            <owl:Class>
                <owl:unionOf rdf:parseType="Collection">
                    <rdf:Description rdf:about="http://purl.obolibrary.org/obo/BFO_0000029"/><!-- site -->
                    <rdf:Description rdf:about="http://purl.obolibrary.org/obo/BFO_0000040"/><!-- material entity -->
                </owl:unionOf>
            </owl:Class>
        </rdfs:domain>
        <rdfs:range>
            <owl:Class>
                <owl:unionOf rdf:parseType="Collection">
                    <rdf:Description rdf:about="http://purl.obolibrary.org/obo/BFO_0000015"/><!-- process -->
                    <rdf:Description rdf:about="http://purl.obolibrary.org/obo/BFO_0000035"/><!-- process boundary -->
                </owl:unionOf>
            </owl:Class>
        </rdfs:range>
    </owl:ObjectProperty>
    <owl:Axiom>
        <owl:annotatedSource rdf:resource="http://purl.obolibrary.org/obo/BFO_0000067"/><!-- contains process -->
        <!-- has axiom label --><obo:IAO_0010000 rdf:resource="http://purl.obolibrary.org/obo/bfo/axiom/178"/>
        <owl:annotatedProperty rdf:resource="http://www.w3.org/2000/01/rdf-schema#range"/>
        <owl:annotatedTarget>
            <owl:Class>
                <owl:unionOf rdf:parseType="Collection">
                    <rdf:Description rdf:about="http://purl.obolibrary.org/obo/BFO_0000015"/><!-- process -->
                    <rdf:Description rdf:about="http://purl.obolibrary.org/obo/BFO_0000035"/><!-- process boundary -->
                </owl:unionOf>
            </owl:Class>
        </owl:annotatedTarget>
    </owl:Axiom>
    <owl:Axiom>
        <owl:annotatedSource rdf:resource="http://purl.obolibrary.org/obo/BFO_0000067"/><!-- contains process -->
        <!-- has axiom label --><obo:IAO_0010000 rdf:resource="http://purl.obolibrary.org/obo/bfo/axiom/180"/>
        <owl:annotatedProperty rdf:resource="http://www.w3.org/2000/01/rdf-schema#domain"/>
        <owl:annotatedTarget>
            <owl:Class>
                <owl:unionOf rdf:parseType="Collection">
                    <rdf:Description rdf:about="http://purl.obolibrary.org/obo/BFO_0000029"/><!-- site -->
                    <rdf:Description rdf:about="http://purl.obolibrary.org/obo/BFO_0000040"/><!-- material entity -->
                </owl:unionOf>
            </owl:Class>
        </owl:annotatedTarget>
    </owl:Axiom>
    


    <!-- http://purl.obolibrary.org/obo/BFO_0000070 -->

    <owl:ObjectProperty rdf:about="http://purl.obolibrary.org/obo/BFO_0000070"><!-- specifically depends on at all times -->
        <rdfs:label xml:lang="en">specifically depends on at all times</rdfs:label>
        <!-- has associated axiom(fol) --><obo:IAO_0000602>(forall (x y t) (if (and (Entity x) (or (continuantPartOfAt y x t) (continuantPartOfAt x y t) (occurrentPartOf x y) (occurrentPartOf y x))) (not (specificallyDependsOnAt x y t)))) // axiom label in BFO2 CLIF: [013-002] </obo:IAO_0000602>
        <!-- has associated axiom(fol) --><obo:IAO_0000602>(forall (x y z t) (if (and (specificallyDependsOnAt x y t) (specificallyDependsOnAt y z t)) (specificallyDependsOnAt x z t))) // axiom label in BFO2 CLIF: [054-002] </obo:IAO_0000602>
        <!-- BFO CLIF specification label --><obo:BFO_0000180>specificallyDependsOn</obo:BFO_0000180>
        <!-- has associated axiom(fol) --><obo:IAO_0000602>(forall (x y t) (if (and (Occurrent x) (IndependentContinuant y) (specificallyDependsOnAt x y t)) (forall (t_1) (if (existsAt x t_1) (specificallyDependsOnAt x y t_1))))) // axiom label in BFO2 CLIF: [015-002] </obo:IAO_0000602>
        <!-- example of usage --><obo:IAO_0000112 xml:lang="en">A pain s-depends_on the organism that is experiencing the pain</obo:IAO_0000112>
        <!-- editor note --><obo:IAO_0000116>BFO2 Reference: specifically dependent continuant\; process; process boundary</obo:IAO_0000116>
        <!-- BFO OWL specification label --><obo:BFO_0000179>s-depends-on_at</obo:BFO_0000179>
        <!-- has associated axiom(fol) --><obo:IAO_0000602>(forall (x) (if (exists (y t) (specificallyDependsOnAt x y t)) (not (MaterialEntity x)))) // axiom label in BFO2 CLIF: [052-001] </obo:IAO_0000602>
        <!-- editor note --><obo:IAO_0000116>Alan Ruttenberg: This is a binary version of a ternary time-indexed, instance-level, relation. The BFO reading of the binary relation &apos;specifically depends on at all times@en&apos; is: forall(t) exists_at(x,t) -&gt; exists_at(y,t) and &apos;specifically depends on@en(x,y,t)&apos;.</obo:IAO_0000116>
        <!-- has associated axiom(fol) --><obo:IAO_0000602>(forall (x y t) (if (specificallyDependsOnAt x y t) (exists (z) (and (IndependentContinuant z) (not (SpatialRegion z)) (specificallyDependsOnAt x z t))))) // axiom label in BFO2 CLIF: [136-001] </obo:IAO_0000602>
        <!-- editor note --><obo:IAO_0000116 xml:lang="en">BFO 2 Reference: An entity – for example an act of communication or a game of football – can s-depends_on more than one entity. Complex phenomena for example in the psychological and social realms (such as inferring, commanding and requesting) or in the realm of multi-organismal biological processes (such as infection and resistance), will involve multiple families of dependence relations, involving both continuants and occurrents [1, 4, 28</obo:IAO_0000116>
        <!-- editor note --><obo:IAO_0000116 xml:lang="en">BFO 2 Reference: S-dependence is just one type of dependence among many; it is what, in the literature, is referred to as ‘existential dependence’ [87, 46, 65, 20</obo:IAO_0000116>
        <!-- editor note --><obo:IAO_0000116 xml:lang="en">BFO 2 Reference: the relation of s-depends_on does not in every case require simultaneous existence of its relata. Note the difference between such cases and the cases of continuant universals defined historically: the act of answering depends existentially on the prior act of questioning; the human being who was baptized or who answered a question does not himself depend existentially on the prior act of baptism or answering. He would still exist even if these acts had never taken place.</obo:IAO_0000116>
        <!-- has associated axiom(nl) --><obo:IAO_0000601 xml:lang="en">If b is s-depends_on something at some time, then b is not a material entity. (axiom label in BFO2 Reference: [052-001])</obo:IAO_0000601>
        <!-- has associated axiom(nl) --><obo:IAO_0000601 xml:lang="en">If b s-depends_on something at t, then there is some c, which is an independent continuant and not a spatial region, such that b s-depends_on c at t. (axiom label in BFO2 Reference: [136-001])</obo:IAO_0000601>
        <!-- has associated axiom(nl) --><obo:IAO_0000601 xml:lang="en">If occurrent b s-depends_on some independent continuant c at t, then b s-depends_on c at every time at which b exists. (axiom label in BFO2 Reference: [015-002])</obo:IAO_0000601>
        <!-- elucidation --><obo:IAO_0000600 xml:lang="en">To say that b s-depends_on a at t is to say that b and c do not share common parts &amp; b is of its nature such that it cannot exist unless c exists &amp; b is not a boundary of c and b is not a site of which c is the host [64</obo:IAO_0000600>
        <!-- example of usage --><obo:IAO_0000112 xml:lang="en">a gait s-depends_on the walking object. (All at some specific time.)</obo:IAO_0000112>
        <!-- example of usage --><obo:IAO_0000112 xml:lang="en">a shape s-depends_on the shaped object</obo:IAO_0000112>
        <!-- has associated axiom(nl) --><obo:IAO_0000601 xml:lang="en">an entity does not s-depend_on any of its (continuant or occurrent) parts or on anything it is part of. (axiom label in BFO2 Reference: [013-002])</obo:IAO_0000601>
        <!-- has associated axiom(nl) --><obo:IAO_0000601 xml:lang="en">if b s-depends_on c at t &amp; c s-depends_on d at t then b s-depends_on d at t. (axiom label in BFO2 Reference: [054-002])</obo:IAO_0000601>
        <!-- example of usage --><obo:IAO_0000112 xml:lang="en">one-sided s-dependence of a dependent continuant on an independent continuant: an instance of headache s-depends_on some head</obo:IAO_0000112>
        <!-- example of usage --><obo:IAO_0000112 xml:lang="en">one-sided s-dependence of a dependent continuant on an independent continuant: an instance of temperature s-depends_on some organism</obo:IAO_0000112>
        <!-- example of usage --><obo:IAO_0000112 xml:lang="en">one-sided s-dependence of a process on something: a process of cell death s-depends_on a cell</obo:IAO_0000112>
        <!-- example of usage --><obo:IAO_0000112 xml:lang="en">one-sided s-dependence of a process on something: an instance of seeing (a relational process) s-depends_on some organism and on some seen entity, which may be an occurrent or a continuant</obo:IAO_0000112>
        <!-- example of usage --><obo:IAO_0000112 xml:lang="en">one-sided s-dependence of one occurrent on another: a process of answering a question is dependent on a prior process of asking a question</obo:IAO_0000112>
        <!-- example of usage --><obo:IAO_0000112 xml:lang="en">one-sided s-dependence of one occurrent on another: a process of obeying a command is dependent on a prior process of issuing a command</obo:IAO_0000112>
        <!-- example of usage --><obo:IAO_0000112 xml:lang="en">one-sided s-dependence of one occurrent on multiple independent continuants: a relational process of hitting a ball with a cricket bat</obo:IAO_0000112>
        <!-- example of usage --><obo:IAO_0000112 xml:lang="en">one-sided s-dependence of one occurrent on multiple independent continuants: a relational process of paying cash to a merchant in exchange for a bag of figs</obo:IAO_0000112>
        <!-- example of usage --><obo:IAO_0000112 xml:lang="en">reciprocal s-dependence between occurrents: a process of buying and the associated process of selling</obo:IAO_0000112>
        <!-- example of usage --><obo:IAO_0000112 xml:lang="en">reciprocal s-dependence between occurrents: a process of increasing the volume of a portion of gas while temperature remains constant and the associated process of  decreasing the pressure exerted by the gas</obo:IAO_0000112>
        <!-- example of usage --><obo:IAO_0000112 xml:lang="en">reciprocal s-dependence between occurrents: in a game of chess the process of playing with the white pieces is mutually dependent on the process of playing with the black pieces</obo:IAO_0000112>
        <!-- example of usage --><obo:IAO_0000112 xml:lang="en">the one-sided dependence of an occurrent on an independent continuant: football match on the players, the ground, the ball</obo:IAO_0000112>
        <!-- example of usage --><obo:IAO_0000112 xml:lang="en">the one-sided dependence of an occurrent on an independent continuant: handwave on a hand</obo:IAO_0000112>
        <!-- example of usage --><obo:IAO_0000112 xml:lang="en">the three-sided reciprocal s-dependence of the hue, saturation and brightness of a color [45</obo:IAO_0000112>
        <!-- example of usage --><obo:IAO_0000112 xml:lang="en">the three-sided reciprocal s-dependence of the pitch, timbre and volume of a tone [45</obo:IAO_0000112>
        <!-- example of usage --><obo:IAO_0000112 xml:lang="en">the two-sided reciprocal s-dependence of the roles of husband and wife [20</obo:IAO_0000112>
        <rdfs:subPropertyOf rdf:resource="http://purl.obolibrary.org/obo/BFO_0000169"/><!-- specifically depends on at some time -->
        <rdfs:isDefinedBy rdf:resource="http://purl.obolibrary.org/obo/bfo.owl"/>
    </owl:ObjectProperty>
    <owl:Axiom>
        <owl:annotatedTarget xml:lang="en">an entity does not s-depend_on any of its (continuant or occurrent) parts or on anything it is part of. (axiom label in BFO2 Reference: [013-002])</owl:annotatedTarget>
        <owl:annotatedSource rdf:resource="http://purl.obolibrary.org/obo/BFO_0000070"/><!-- specifically depends on at all times -->
        <owl:annotatedProperty rdf:resource="http://purl.obolibrary.org/obo/IAO_0000601"/><!-- has associated axiom(nl) -->
        <!-- has axiom label --><obo:IAO_0010000 rdf:resource="http://purl.obolibrary.org/obo/bfo/axiom/013-002"/>
    </owl:Axiom>
    <owl:Axiom>
        <owl:annotatedTarget>(forall (x y t) (if (and (Entity x) (or (continuantPartOfAt y x t) (continuantPartOfAt x y t) (occurrentPartOf x y) (occurrentPartOf y x))) (not (specificallyDependsOnAt x y t)))) // axiom label in BFO2 CLIF: [013-002] </owl:annotatedTarget>
        <owl:annotatedSource rdf:resource="http://purl.obolibrary.org/obo/BFO_0000070"/><!-- specifically depends on at all times -->
        <owl:annotatedProperty rdf:resource="http://purl.obolibrary.org/obo/IAO_0000602"/><!-- has associated axiom(fol) -->
        <!-- has axiom label --><obo:IAO_0010000 rdf:resource="http://purl.obolibrary.org/obo/bfo/axiom/013-002"/>
    </owl:Axiom>
    <owl:Axiom>
        <owl:annotatedTarget>(forall (x y z t) (if (and (specificallyDependsOnAt x y t) (specificallyDependsOnAt y z t)) (specificallyDependsOnAt x z t))) // axiom label in BFO2 CLIF: [054-002] </owl:annotatedTarget>
        <owl:annotatedSource rdf:resource="http://purl.obolibrary.org/obo/BFO_0000070"/><!-- specifically depends on at all times -->
        <owl:annotatedProperty rdf:resource="http://purl.obolibrary.org/obo/IAO_0000602"/><!-- has associated axiom(fol) -->
        <!-- has axiom label --><obo:IAO_0010000 rdf:resource="http://purl.obolibrary.org/obo/bfo/axiom/054-002"/>
    </owl:Axiom>
    <owl:Axiom>
        <owl:annotatedTarget xml:lang="en">If b s-depends_on something at t, then there is some c, which is an independent continuant and not a spatial region, such that b s-depends_on c at t. (axiom label in BFO2 Reference: [136-001])</owl:annotatedTarget>
        <owl:annotatedSource rdf:resource="http://purl.obolibrary.org/obo/BFO_0000070"/><!-- specifically depends on at all times -->
        <owl:annotatedProperty rdf:resource="http://purl.obolibrary.org/obo/IAO_0000601"/><!-- has associated axiom(nl) -->
        <!-- has axiom label --><obo:IAO_0010000 rdf:resource="http://purl.obolibrary.org/obo/bfo/axiom/136-001"/>
    </owl:Axiom>
    <owl:Axiom>
        <owl:annotatedTarget>(forall (x y t) (if (and (Occurrent x) (IndependentContinuant y) (specificallyDependsOnAt x y t)) (forall (t_1) (if (existsAt x t_1) (specificallyDependsOnAt x y t_1))))) // axiom label in BFO2 CLIF: [015-002] </owl:annotatedTarget>
        <owl:annotatedSource rdf:resource="http://purl.obolibrary.org/obo/BFO_0000070"/><!-- specifically depends on at all times -->
        <owl:annotatedProperty rdf:resource="http://purl.obolibrary.org/obo/IAO_0000602"/><!-- has associated axiom(fol) -->
        <!-- has axiom label --><obo:IAO_0010000 rdf:resource="http://purl.obolibrary.org/obo/bfo/axiom/015-002"/>
    </owl:Axiom>
    <owl:Axiom>
        <owl:annotatedTarget>(forall (x) (if (exists (y t) (specificallyDependsOnAt x y t)) (not (MaterialEntity x)))) // axiom label in BFO2 CLIF: [052-001] </owl:annotatedTarget>
        <owl:annotatedSource rdf:resource="http://purl.obolibrary.org/obo/BFO_0000070"/><!-- specifically depends on at all times -->
        <owl:annotatedProperty rdf:resource="http://purl.obolibrary.org/obo/IAO_0000602"/><!-- has associated axiom(fol) -->
        <!-- has axiom label --><obo:IAO_0010000 rdf:resource="http://purl.obolibrary.org/obo/bfo/axiom/052-001"/>
    </owl:Axiom>
    <owl:Axiom>
        <owl:annotatedTarget xml:lang="en">if b s-depends_on c at t &amp; c s-depends_on d at t then b s-depends_on d at t. (axiom label in BFO2 Reference: [054-002])</owl:annotatedTarget>
        <owl:annotatedSource rdf:resource="http://purl.obolibrary.org/obo/BFO_0000070"/><!-- specifically depends on at all times -->
        <owl:annotatedProperty rdf:resource="http://purl.obolibrary.org/obo/IAO_0000601"/><!-- has associated axiom(nl) -->
        <!-- has axiom label --><obo:IAO_0010000 rdf:resource="http://purl.obolibrary.org/obo/bfo/axiom/054-002"/>
    </owl:Axiom>
    <owl:Axiom>
        <owl:annotatedTarget>(forall (x y t) (if (specificallyDependsOnAt x y t) (exists (z) (and (IndependentContinuant z) (not (SpatialRegion z)) (specificallyDependsOnAt x z t))))) // axiom label in BFO2 CLIF: [136-001] </owl:annotatedTarget>
        <owl:annotatedSource rdf:resource="http://purl.obolibrary.org/obo/BFO_0000070"/><!-- specifically depends on at all times -->
        <owl:annotatedProperty rdf:resource="http://purl.obolibrary.org/obo/IAO_0000602"/><!-- has associated axiom(fol) -->
        <!-- has axiom label --><obo:IAO_0010000 rdf:resource="http://purl.obolibrary.org/obo/bfo/axiom/136-001"/>
    </owl:Axiom>
    <owl:Axiom>
        <owl:annotatedTarget xml:lang="en">If occurrent b s-depends_on some independent continuant c at t, then b s-depends_on c at every time at which b exists. (axiom label in BFO2 Reference: [015-002])</owl:annotatedTarget>
        <owl:annotatedSource rdf:resource="http://purl.obolibrary.org/obo/BFO_0000070"/><!-- specifically depends on at all times -->
        <owl:annotatedProperty rdf:resource="http://purl.obolibrary.org/obo/IAO_0000601"/><!-- has associated axiom(nl) -->
        <!-- has axiom label --><obo:IAO_0010000 rdf:resource="http://purl.obolibrary.org/obo/bfo/axiom/015-002"/>
    </owl:Axiom>
    <owl:Axiom>
        <owl:annotatedTarget xml:lang="en">If b is s-depends_on something at some time, then b is not a material entity. (axiom label in BFO2 Reference: [052-001])</owl:annotatedTarget>
        <owl:annotatedSource rdf:resource="http://purl.obolibrary.org/obo/BFO_0000070"/><!-- specifically depends on at all times -->
        <owl:annotatedProperty rdf:resource="http://purl.obolibrary.org/obo/IAO_0000601"/><!-- has associated axiom(nl) -->
        <!-- has axiom label --><obo:IAO_0010000 rdf:resource="http://purl.obolibrary.org/obo/bfo/axiom/052-001"/>
    </owl:Axiom>
    


    <!-- http://purl.obolibrary.org/obo/BFO_0000079 -->

    <owl:ObjectProperty rdf:about="http://purl.obolibrary.org/obo/BFO_0000079"><!-- function of at all times -->
        <rdfs:label xml:lang="en">function of at all times</rdfs:label>
        <!-- editor note --><obo:IAO_0000116>Alan Ruttenberg: This is a binary version of a ternary time-indexed, instance-level, relation. The BFO reading of the binary relation &apos;function of at all times@en&apos; is: forall(t) exists_at(x,t) -&gt; exists_at(y,t) and &apos;function of@en(x,y,t)&apos;.</obo:IAO_0000116>
        <!-- BFO OWL specification label --><obo:BFO_0000179>f-of_at</obo:BFO_0000179>
        <!-- has associated axiom(fol) --><obo:IAO_0000602>(iff (functionOf a b t) (and (Function a) (inheresInAt a b t))) // axiom label in BFO2 CLIF: [067-001] </obo:IAO_0000602>
        <!-- BFO CLIF specification label --><obo:BFO_0000180>functionOfAt</obo:BFO_0000180>
        <!-- definition --><obo:IAO_0000115 xml:lang="en">a function_of b at t =Def. a is a function and a inheres_in b at t. (axiom label in BFO2 Reference: [067-001])</obo:IAO_0000115>
        <rdfs:domain rdf:resource="http://purl.obolibrary.org/obo/BFO_0000034"/><!-- function -->
        <rdfs:subPropertyOf rdf:resource="http://purl.obolibrary.org/obo/BFO_0000052"/><!-- inheres in at all times -->
        <rdfs:isDefinedBy rdf:resource="http://purl.obolibrary.org/obo/bfo.owl"/>
    </owl:ObjectProperty>
    <owl:Axiom>
        <owl:annotatedTarget>(iff (functionOf a b t) (and (Function a) (inheresInAt a b t))) // axiom label in BFO2 CLIF: [067-001] </owl:annotatedTarget>
        <owl:annotatedSource rdf:resource="http://purl.obolibrary.org/obo/BFO_0000079"/><!-- function of at all times -->
        <owl:annotatedProperty rdf:resource="http://purl.obolibrary.org/obo/IAO_0000602"/><!-- has associated axiom(fol) -->
        <!-- has axiom label --><obo:IAO_0010000 rdf:resource="http://purl.obolibrary.org/obo/bfo/axiom/067-001"/>
    </owl:Axiom>
    <owl:Axiom>
        <owl:annotatedTarget rdf:resource="http://purl.obolibrary.org/obo/BFO_0000034"/><!-- function -->
        <owl:annotatedSource rdf:resource="http://purl.obolibrary.org/obo/BFO_0000079"/><!-- function of at all times -->
        <!-- has axiom label --><obo:IAO_0010000 rdf:resource="http://purl.obolibrary.org/obo/bfo/axiom/521"/>
        <owl:annotatedProperty rdf:resource="http://www.w3.org/2000/01/rdf-schema#domain"/>
    </owl:Axiom>
    <owl:Axiom>
        <owl:annotatedTarget xml:lang="en">a function_of b at t =Def. a is a function and a inheres_in b at t. (axiom label in BFO2 Reference: [067-001])</owl:annotatedTarget>
        <owl:annotatedSource rdf:resource="http://purl.obolibrary.org/obo/BFO_0000079"/><!-- function of at all times -->
        <owl:annotatedProperty rdf:resource="http://purl.obolibrary.org/obo/IAO_0000115"/><!-- definition -->
        <!-- has axiom label --><obo:IAO_0010000 rdf:resource="http://purl.obolibrary.org/obo/bfo/axiom/067-001"/>
    </owl:Axiom>
    


    <!-- http://purl.obolibrary.org/obo/BFO_0000080 -->

    <owl:ObjectProperty rdf:about="http://purl.obolibrary.org/obo/BFO_0000080"><!-- quality of at all times -->
        <rdfs:label xml:lang="en">quality of at all times</rdfs:label>
        <!-- editor note --><obo:IAO_0000116>Alan Ruttenberg: This is a binary version of a ternary time-indexed, instance-level, relation. The BFO reading of the binary relation &apos;quality of at all times@en&apos; is: forall(t) exists_at(x,t) -&gt; exists_at(y,t) and &apos;quality of@en(x,y,t)&apos;.</obo:IAO_0000116>
        <!-- definition --><obo:IAO_0000115 xml:lang="en">b quality_of c at t = Def. b is a quality &amp; c is an independent continuant that is not a spatial region &amp; b s-depends_on c at t. (axiom label in BFO2 Reference: [056-002])</obo:IAO_0000115>
        <!-- BFO OWL specification label --><obo:BFO_0000179>q-of_at</obo:BFO_0000179>
        <!-- has associated axiom(fol) --><obo:IAO_0000602>(iff (qualityOfAt a b t) (and (Quality a) (IndependentContinuant b) (not (SpatialRegion b)) (specificallyDependsOnAt a b t))) // axiom label in BFO2 CLIF: [056-002] </obo:IAO_0000602>
        <!-- BFO CLIF specification label --><obo:BFO_0000180>qualityOfAt</obo:BFO_0000180>
        <rdfs:domain rdf:resource="http://purl.obolibrary.org/obo/BFO_0000019"/><!-- quality -->
        <rdfs:subPropertyOf rdf:resource="http://purl.obolibrary.org/obo/BFO_0000052"/><!-- inheres in at all times -->
        <rdfs:isDefinedBy rdf:resource="http://purl.obolibrary.org/obo/bfo.owl"/>
    </owl:ObjectProperty>
    <owl:Axiom>
        <owl:annotatedTarget xml:lang="en">b quality_of c at t = Def. b is a quality &amp; c is an independent continuant that is not a spatial region &amp; b s-depends_on c at t. (axiom label in BFO2 Reference: [056-002])</owl:annotatedTarget>
        <owl:annotatedSource rdf:resource="http://purl.obolibrary.org/obo/BFO_0000080"/><!-- quality of at all times -->
        <owl:annotatedProperty rdf:resource="http://purl.obolibrary.org/obo/IAO_0000115"/><!-- definition -->
        <!-- has axiom label --><obo:IAO_0010000 rdf:resource="http://purl.obolibrary.org/obo/bfo/axiom/056-002"/>
    </owl:Axiom>
    <owl:Axiom>
        <owl:annotatedTarget>(iff (qualityOfAt a b t) (and (Quality a) (IndependentContinuant b) (not (SpatialRegion b)) (specificallyDependsOnAt a b t))) // axiom label in BFO2 CLIF: [056-002] </owl:annotatedTarget>
        <owl:annotatedSource rdf:resource="http://purl.obolibrary.org/obo/BFO_0000080"/><!-- quality of at all times -->
        <owl:annotatedProperty rdf:resource="http://purl.obolibrary.org/obo/IAO_0000602"/><!-- has associated axiom(fol) -->
        <!-- has axiom label --><obo:IAO_0010000 rdf:resource="http://purl.obolibrary.org/obo/bfo/axiom/056-002"/>
    </owl:Axiom>
    <owl:Axiom>
        <owl:annotatedTarget rdf:resource="http://purl.obolibrary.org/obo/BFO_0000019"/><!-- quality -->
        <owl:annotatedSource rdf:resource="http://purl.obolibrary.org/obo/BFO_0000080"/><!-- quality of at all times -->
        <!-- has axiom label --><obo:IAO_0010000 rdf:resource="http://purl.obolibrary.org/obo/bfo/axiom/519"/>
        <owl:annotatedProperty rdf:resource="http://www.w3.org/2000/01/rdf-schema#domain"/>
    </owl:Axiom>
    


    <!-- http://purl.obolibrary.org/obo/BFO_0000081 -->

    <owl:ObjectProperty rdf:about="http://purl.obolibrary.org/obo/BFO_0000081"><!-- role of at all times -->
        <rdfs:label xml:lang="en">role of at all times</rdfs:label>
        <!-- BFO CLIF specification label --><obo:BFO_0000180>roleOfAt</obo:BFO_0000180>
        <!-- editor note --><obo:IAO_0000116>Alan Ruttenberg: This is a binary version of a ternary time-indexed, instance-level, relation. The BFO reading of the binary relation &apos;role of at all times@en&apos; is: forall(t) exists_at(x,t) -&gt; exists_at(y,t) and &apos;role of@en(x,y,t)&apos;.</obo:IAO_0000116>
        <!-- has associated axiom(fol) --><obo:IAO_0000602>(iff (roleOfAt a b t) (and (Role a) (inheresInAt a b t))) // axiom label in BFO2 CLIF: [065-001] </obo:IAO_0000602>
        <!-- definition --><obo:IAO_0000115 xml:lang="en">a role_of b at t =Def. a is a role and a inheres_in b at t. (axiom label in BFO2 Reference: [065-001])</obo:IAO_0000115>
        <!-- BFO OWL specification label --><obo:BFO_0000179>r-of_at</obo:BFO_0000179>
        <rdfs:domain rdf:resource="http://purl.obolibrary.org/obo/BFO_0000023"/><!-- role -->
        <rdfs:subPropertyOf rdf:resource="http://purl.obolibrary.org/obo/BFO_0000052"/><!-- inheres in at all times -->
        <rdfs:isDefinedBy rdf:resource="http://purl.obolibrary.org/obo/bfo.owl"/>
    </owl:ObjectProperty>
    <owl:Axiom>
        <owl:annotatedTarget rdf:resource="http://purl.obolibrary.org/obo/BFO_0000023"/><!-- role -->
        <owl:annotatedSource rdf:resource="http://purl.obolibrary.org/obo/BFO_0000081"/><!-- role of at all times -->
        <!-- has axiom label --><obo:IAO_0010000 rdf:resource="http://purl.obolibrary.org/obo/bfo/axiom/523"/>
        <owl:annotatedProperty rdf:resource="http://www.w3.org/2000/01/rdf-schema#domain"/>
    </owl:Axiom>
    <owl:Axiom>
        <owl:annotatedTarget xml:lang="en">a role_of b at t =Def. a is a role and a inheres_in b at t. (axiom label in BFO2 Reference: [065-001])</owl:annotatedTarget>
        <owl:annotatedSource rdf:resource="http://purl.obolibrary.org/obo/BFO_0000081"/><!-- role of at all times -->
        <owl:annotatedProperty rdf:resource="http://purl.obolibrary.org/obo/IAO_0000115"/><!-- definition -->
        <!-- has axiom label --><obo:IAO_0010000 rdf:resource="http://purl.obolibrary.org/obo/bfo/axiom/065-001"/>
    </owl:Axiom>
    <owl:Axiom>
        <owl:annotatedTarget>(iff (roleOfAt a b t) (and (Role a) (inheresInAt a b t))) // axiom label in BFO2 CLIF: [065-001] </owl:annotatedTarget>
        <owl:annotatedSource rdf:resource="http://purl.obolibrary.org/obo/BFO_0000081"/><!-- role of at all times -->
        <owl:annotatedProperty rdf:resource="http://purl.obolibrary.org/obo/IAO_0000602"/><!-- has associated axiom(fol) -->
        <!-- has axiom label --><obo:IAO_0010000 rdf:resource="http://purl.obolibrary.org/obo/bfo/axiom/065-001"/>
    </owl:Axiom>
    


    <!-- http://purl.obolibrary.org/obo/BFO_0000082 -->

    <owl:ObjectProperty rdf:about="http://purl.obolibrary.org/obo/BFO_0000082"><!-- located in at all times -->
        <rdf:type rdf:resource="http://www.w3.org/2002/07/owl#TransitiveProperty"/>
        <rdfs:label xml:lang="en">located in at all times</rdfs:label>
        <!-- BFO OWL specification label --><obo:BFO_0000179>located-in_at</obo:BFO_0000179>
        <!-- has associated axiom(fol) --><obo:IAO_0000602>(forall (x y z t) (if (and (IndependentContinuant x) (IndependentContinuant y) (IndependentContinuant z) (locatedInAt x y t) (continuantPartOfAt y z t)) (locatedInAt x z t))) // axiom label in BFO2 CLIF: [049-001] </obo:IAO_0000602>
        <!-- BFO CLIF specification label --><obo:BFO_0000180>locatedInAt</obo:BFO_0000180>
        <!-- editor note --><obo:IAO_0000116>Alan Ruttenberg: This is a binary version of a ternary time-indexed, instance-level, relation. The BFO reading of the binary relation &apos;located in at all times@en&apos; is: forall(t) exists_at(x,t) -&gt; exists_at(y,t) and &apos;located in@en(x,y,t)&apos;.</obo:IAO_0000116>
        <!-- has associated axiom(fol) --><obo:IAO_0000602>(iff (locatedInAt a b t) (and (IndependentContinuant a) (IndependentContinuant b) (exists (r_1 r_2) (and (occupiesSpatialRegionAt a r_1 t) (occupiesSpatialRegionAt b r_2 t) (continuantPartOfAt r_1 r_2 t))))) // axiom label in BFO2 CLIF: [045-001] </obo:IAO_0000602>
        <!-- editor note --><obo:IAO_0000116>BFO2 Reference: independent continuant</obo:IAO_0000116>
        <!-- has associated axiom(fol) --><obo:IAO_0000602>(forall (x y z t) (if (and (IndependentContinuant x) (IndependentContinuant y) (IndependentContinuant z) (continuantPartOfAt x y t) (locatedInAt y z t)) (locatedInAt x z t))) // axiom label in BFO2 CLIF: [048-001] </obo:IAO_0000602>
        <!-- has associated axiom(fol) --><obo:IAO_0000602>(forall (x y z t) (if (and (locatedInAt x y t) (locatedInAt y z t)) (locatedInAt x z t))) // axiom label in BFO2 CLIF: [046-001] </obo:IAO_0000602>
        <!-- has associated axiom(nl) --><obo:IAO_0000601 xml:lang="en">Located_in is transitive. (axiom label in BFO2 Reference: [046-001])</obo:IAO_0000601>
        <!-- example of usage --><obo:IAO_0000112 xml:lang="en">Mary located_in Salzburg</obo:IAO_0000112>
        <!-- definition --><obo:IAO_0000115 xml:lang="en">b located_in c at t = Def. b and c are independent continuants, and the region at which b is located at t is a (proper or improper) continuant_part_of the region at which c is located at t. (axiom label in BFO2 Reference: [045-001])</obo:IAO_0000115>
        <!-- has associated axiom(nl) --><obo:IAO_0000601 xml:lang="en">for all independent continuants b, c, and d:  if b continuant_part_of c at t &amp; c located_in d at t, then b located_in d at t. (axiom label in BFO2 Reference: [048-001])</obo:IAO_0000601>
        <!-- has associated axiom(nl) --><obo:IAO_0000601 xml:lang="en">for all independent continuants b, c, and d:  if b located_in c at t &amp; c continuant_part_of d at t, then b located_in d at t. (axiom label in BFO2 Reference: [049-001])</obo:IAO_0000601>
        <!-- example of usage --><obo:IAO_0000112 xml:lang="en">the Empire State Building located_in New York.</obo:IAO_0000112>
        <!-- example of usage --><obo:IAO_0000112 xml:lang="en">this portion of cocaine located_in this portion of blood</obo:IAO_0000112>
        <!-- example of usage --><obo:IAO_0000112 xml:lang="en">this stem cell located_in this portion of bone marrow</obo:IAO_0000112>
        <!-- example of usage --><obo:IAO_0000112 xml:lang="en">your arm located_in your body</obo:IAO_0000112>
        <rdfs:subPropertyOf rdf:resource="http://purl.obolibrary.org/obo/BFO_0000171"/><!-- located in at some time -->
        <rdfs:isDefinedBy rdf:resource="http://purl.obolibrary.org/obo/bfo.owl"/>
    </owl:ObjectProperty>
    <owl:Axiom>
        <owl:annotatedTarget xml:lang="en">for all independent continuants b, c, and d:  if b located_in c at t &amp; c continuant_part_of d at t, then b located_in d at t. (axiom label in BFO2 Reference: [049-001])</owl:annotatedTarget>
        <owl:annotatedSource rdf:resource="http://purl.obolibrary.org/obo/BFO_0000082"/><!-- located in at all times -->
        <owl:annotatedProperty rdf:resource="http://purl.obolibrary.org/obo/IAO_0000601"/><!-- has associated axiom(nl) -->
        <!-- has axiom label --><obo:IAO_0010000 rdf:resource="http://purl.obolibrary.org/obo/bfo/axiom/049-001"/>
    </owl:Axiom>
    <owl:Axiom>
        <owl:annotatedTarget>(forall (x y z t) (if (and (locatedInAt x y t) (locatedInAt y z t)) (locatedInAt x z t))) // axiom label in BFO2 CLIF: [046-001] </owl:annotatedTarget>
        <owl:annotatedSource rdf:resource="http://purl.obolibrary.org/obo/BFO_0000082"/><!-- located in at all times -->
        <owl:annotatedProperty rdf:resource="http://purl.obolibrary.org/obo/IAO_0000602"/><!-- has associated axiom(fol) -->
        <!-- has axiom label --><obo:IAO_0010000 rdf:resource="http://purl.obolibrary.org/obo/bfo/axiom/046-001"/>
    </owl:Axiom>
    <owl:Axiom>
        <owl:annotatedTarget xml:lang="en">b located_in c at t = Def. b and c are independent continuants, and the region at which b is located at t is a (proper or improper) continuant_part_of the region at which c is located at t. (axiom label in BFO2 Reference: [045-001])</owl:annotatedTarget>
        <owl:annotatedSource rdf:resource="http://purl.obolibrary.org/obo/BFO_0000082"/><!-- located in at all times -->
        <owl:annotatedProperty rdf:resource="http://purl.obolibrary.org/obo/IAO_0000115"/><!-- definition -->
        <!-- has axiom label --><obo:IAO_0010000 rdf:resource="http://purl.obolibrary.org/obo/bfo/axiom/045-001"/>
    </owl:Axiom>
    <owl:Axiom>
        <owl:annotatedTarget>(forall (x y z t) (if (and (IndependentContinuant x) (IndependentContinuant y) (IndependentContinuant z) (locatedInAt x y t) (continuantPartOfAt y z t)) (locatedInAt x z t))) // axiom label in BFO2 CLIF: [049-001] </owl:annotatedTarget>
        <owl:annotatedSource rdf:resource="http://purl.obolibrary.org/obo/BFO_0000082"/><!-- located in at all times -->
        <owl:annotatedProperty rdf:resource="http://purl.obolibrary.org/obo/IAO_0000602"/><!-- has associated axiom(fol) -->
        <!-- has axiom label --><obo:IAO_0010000 rdf:resource="http://purl.obolibrary.org/obo/bfo/axiom/049-001"/>
    </owl:Axiom>
    <owl:Axiom>
        <owl:annotatedTarget>(forall (x y z t) (if (and (IndependentContinuant x) (IndependentContinuant y) (IndependentContinuant z) (continuantPartOfAt x y t) (locatedInAt y z t)) (locatedInAt x z t))) // axiom label in BFO2 CLIF: [048-001] </owl:annotatedTarget>
        <owl:annotatedSource rdf:resource="http://purl.obolibrary.org/obo/BFO_0000082"/><!-- located in at all times -->
        <owl:annotatedProperty rdf:resource="http://purl.obolibrary.org/obo/IAO_0000602"/><!-- has associated axiom(fol) -->
        <!-- has axiom label --><obo:IAO_0010000 rdf:resource="http://purl.obolibrary.org/obo/bfo/axiom/048-001"/>
    </owl:Axiom>
    <owl:Axiom>
        <owl:annotatedTarget>(iff (locatedInAt a b t) (and (IndependentContinuant a) (IndependentContinuant b) (exists (r_1 r_2) (and (occupiesSpatialRegionAt a r_1 t) (occupiesSpatialRegionAt b r_2 t) (continuantPartOfAt r_1 r_2 t))))) // axiom label in BFO2 CLIF: [045-001] </owl:annotatedTarget>
        <owl:annotatedSource rdf:resource="http://purl.obolibrary.org/obo/BFO_0000082"/><!-- located in at all times -->
        <owl:annotatedProperty rdf:resource="http://purl.obolibrary.org/obo/IAO_0000602"/><!-- has associated axiom(fol) -->
        <!-- has axiom label --><obo:IAO_0010000 rdf:resource="http://purl.obolibrary.org/obo/bfo/axiom/045-001"/>
    </owl:Axiom>
    <owl:Axiom>
        <owl:annotatedTarget xml:lang="en">for all independent continuants b, c, and d:  if b continuant_part_of c at t &amp; c located_in d at t, then b located_in d at t. (axiom label in BFO2 Reference: [048-001])</owl:annotatedTarget>
        <owl:annotatedSource rdf:resource="http://purl.obolibrary.org/obo/BFO_0000082"/><!-- located in at all times -->
        <owl:annotatedProperty rdf:resource="http://purl.obolibrary.org/obo/IAO_0000601"/><!-- has associated axiom(nl) -->
        <!-- has axiom label --><obo:IAO_0010000 rdf:resource="http://purl.obolibrary.org/obo/bfo/axiom/048-001"/>
    </owl:Axiom>
    <owl:Axiom>
        <owl:annotatedTarget xml:lang="en">Located_in is transitive. (axiom label in BFO2 Reference: [046-001])</owl:annotatedTarget>
        <owl:annotatedSource rdf:resource="http://purl.obolibrary.org/obo/BFO_0000082"/><!-- located in at all times -->
        <owl:annotatedProperty rdf:resource="http://purl.obolibrary.org/obo/IAO_0000601"/><!-- has associated axiom(nl) -->
        <!-- has axiom label --><obo:IAO_0010000 rdf:resource="http://purl.obolibrary.org/obo/bfo/axiom/046-001"/>
    </owl:Axiom>
    


    <!-- http://purl.obolibrary.org/obo/BFO_0000083 -->

    <owl:ObjectProperty rdf:about="http://purl.obolibrary.org/obo/BFO_0000083"><!-- occupies spatial region at some time -->
        <rdfs:label xml:lang="en">occupies spatial region at some time</rdfs:label>
        <!-- BFO CLIF specification label --><obo:BFO_0000180>occupiesSpatialRegionAt</obo:BFO_0000180>
        <!-- has associated axiom(fol) --><obo:IAO_0000602>(forall (r t) (if (Region r) (occupiesSpatialRegionAt r r t))) // axiom label in BFO2 CLIF: [042-002] </obo:IAO_0000602>
        <!-- editor note --><obo:IAO_0000116>BFO2 Reference: spatial region</obo:IAO_0000116>
        <!-- BFO OWL specification label --><obo:BFO_0000179>located-at-r_st</obo:BFO_0000179>
        <!-- has associated axiom(fol) --><obo:IAO_0000602>(forall (x y r_1 t) (if (and (occupiesSpatialRegionAt x r_1 t) (continuantPartOfAt y x t)) (exists (r_2) (and (continuantPartOfAt r_2 r_1 t) (occupiesSpatialRegionAt y r_2 t))))) // axiom label in BFO2 CLIF: [043-001] </obo:IAO_0000602>
        <!-- has associated axiom(fol) --><obo:IAO_0000602>(forall (x r t) (if (occupiesSpatialRegionAt x r t) (and (SpatialRegion r) (IndependentContinuant x)))) // axiom label in BFO2 CLIF: [041-002] </obo:IAO_0000602>
        <!-- editor note --><obo:IAO_0000116>Alan Ruttenberg: This is a binary version of a ternary time-indexed, instance level, relation. The BFO reading of the binary relation &apos;occupies spatial region at some time@en&apos; is: exists t,  exists_at(x,t) &amp; exists_at(y,t) &amp; &apos;occupies spatial region@en&apos;(x,y,t)</obo:IAO_0000116>
        <!-- editor note --><obo:IAO_0000116>BFO2 Reference: independent continuant</obo:IAO_0000116>
        <!-- elucidation --><obo:IAO_0000600 xml:lang="en">b occupies_spatial_region r at t means that r is a spatial region in which independent continuant b is exactly located (axiom label in BFO2 Reference: [041-002])</obo:IAO_0000600>
        <!-- has associated axiom(nl) --><obo:IAO_0000601 xml:lang="en">every region r is occupies_spatial_region r at all times. (axiom label in BFO2 Reference: [042-002])</obo:IAO_0000601>
        <!-- has associated axiom(nl) --><obo:IAO_0000601 xml:lang="en">if b occupies_spatial_region r at t &amp; b continuant_part_of b at t, then there is some r which is continuant_part_of r at t such that b  occupies_spatial_region r at t. (axiom label in BFO2 Reference: [043-001])</obo:IAO_0000601>
        <rdfs:domain rdf:resource="http://purl.obolibrary.org/obo/BFO_0000004"/><!-- independent continuant -->
        <rdfs:range rdf:resource="http://purl.obolibrary.org/obo/BFO_0000006"/><!-- spatial region -->
        <owl:inverseOf rdf:resource="http://purl.obolibrary.org/obo/BFO_0000123"/><!-- has spatial occupant at some time -->
        <rdfs:isDefinedBy rdf:resource="http://purl.obolibrary.org/obo/bfo.owl"/>
    </owl:ObjectProperty>
    <owl:Axiom>
        <owl:annotatedTarget>(forall (x y r_1 t) (if (and (occupiesSpatialRegionAt x r_1 t) (continuantPartOfAt y x t)) (exists (r_2) (and (continuantPartOfAt r_2 r_1 t) (occupiesSpatialRegionAt y r_2 t))))) // axiom label in BFO2 CLIF: [043-001] </owl:annotatedTarget>
        <owl:annotatedSource rdf:resource="http://purl.obolibrary.org/obo/BFO_0000083"/><!-- occupies spatial region at some time -->
        <owl:annotatedProperty rdf:resource="http://purl.obolibrary.org/obo/IAO_0000602"/><!-- has associated axiom(fol) -->
        <!-- has axiom label --><obo:IAO_0010000 rdf:resource="http://purl.obolibrary.org/obo/bfo/axiom/043-001"/>
    </owl:Axiom>
    <owl:Axiom>
        <owl:annotatedTarget>(forall (r t) (if (Region r) (occupiesSpatialRegionAt r r t))) // axiom label in BFO2 CLIF: [042-002] </owl:annotatedTarget>
        <owl:annotatedSource rdf:resource="http://purl.obolibrary.org/obo/BFO_0000083"/><!-- occupies spatial region at some time -->
        <owl:annotatedProperty rdf:resource="http://purl.obolibrary.org/obo/IAO_0000602"/><!-- has associated axiom(fol) -->
        <!-- has axiom label --><obo:IAO_0010000 rdf:resource="http://purl.obolibrary.org/obo/bfo/axiom/042-002"/>
    </owl:Axiom>
    <owl:Axiom>
        <owl:annotatedTarget rdf:resource="http://purl.obolibrary.org/obo/BFO_0000006"/><!-- spatial region -->
        <owl:annotatedSource rdf:resource="http://purl.obolibrary.org/obo/BFO_0000083"/><!-- occupies spatial region at some time -->
        <!-- has axiom label --><obo:IAO_0010000 rdf:resource="http://purl.obolibrary.org/obo/bfo/axiom/516"/>
        <owl:annotatedProperty rdf:resource="http://www.w3.org/2000/01/rdf-schema#range"/>
    </owl:Axiom>
    <owl:Axiom>
        <owl:annotatedTarget xml:lang="en">b occupies_spatial_region r at t means that r is a spatial region in which independent continuant b is exactly located (axiom label in BFO2 Reference: [041-002])</owl:annotatedTarget>
        <owl:annotatedSource rdf:resource="http://purl.obolibrary.org/obo/BFO_0000083"/><!-- occupies spatial region at some time -->
        <owl:annotatedProperty rdf:resource="http://purl.obolibrary.org/obo/IAO_0000600"/><!-- elucidation -->
        <!-- has axiom label --><obo:IAO_0010000 rdf:resource="http://purl.obolibrary.org/obo/bfo/axiom/041-002"/>
    </owl:Axiom>
    <owl:Axiom>
        <owl:annotatedTarget xml:lang="en">if b occupies_spatial_region r at t &amp; b continuant_part_of b at t, then there is some r which is continuant_part_of r at t such that b  occupies_spatial_region r at t. (axiom label in BFO2 Reference: [043-001])</owl:annotatedTarget>
        <owl:annotatedSource rdf:resource="http://purl.obolibrary.org/obo/BFO_0000083"/><!-- occupies spatial region at some time -->
        <owl:annotatedProperty rdf:resource="http://purl.obolibrary.org/obo/IAO_0000601"/><!-- has associated axiom(nl) -->
        <!-- has axiom label --><obo:IAO_0010000 rdf:resource="http://purl.obolibrary.org/obo/bfo/axiom/043-001"/>
    </owl:Axiom>
    <owl:Axiom>
        <owl:annotatedTarget rdf:resource="http://purl.obolibrary.org/obo/BFO_0000004"/><!-- independent continuant -->
        <owl:annotatedSource rdf:resource="http://purl.obolibrary.org/obo/BFO_0000083"/><!-- occupies spatial region at some time -->
        <!-- has axiom label --><obo:IAO_0010000 rdf:resource="http://purl.obolibrary.org/obo/bfo/axiom/041-002"/>
        <owl:annotatedProperty rdf:resource="http://www.w3.org/2000/01/rdf-schema#domain"/>
    </owl:Axiom>
    <owl:Axiom>
        <owl:annotatedTarget xml:lang="en">every region r is occupies_spatial_region r at all times. (axiom label in BFO2 Reference: [042-002])</owl:annotatedTarget>
        <owl:annotatedSource rdf:resource="http://purl.obolibrary.org/obo/BFO_0000083"/><!-- occupies spatial region at some time -->
        <owl:annotatedProperty rdf:resource="http://purl.obolibrary.org/obo/IAO_0000601"/><!-- has associated axiom(nl) -->
        <!-- has axiom label --><obo:IAO_0010000 rdf:resource="http://purl.obolibrary.org/obo/bfo/axiom/042-002"/>
    </owl:Axiom>
    <owl:Axiom>
        <owl:annotatedTarget>(forall (x r t) (if (occupiesSpatialRegionAt x r t) (and (SpatialRegion r) (IndependentContinuant x)))) // axiom label in BFO2 CLIF: [041-002] </owl:annotatedTarget>
        <owl:annotatedSource rdf:resource="http://purl.obolibrary.org/obo/BFO_0000083"/><!-- occupies spatial region at some time -->
        <owl:annotatedProperty rdf:resource="http://purl.obolibrary.org/obo/IAO_0000602"/><!-- has associated axiom(fol) -->
        <!-- has axiom label --><obo:IAO_0010000 rdf:resource="http://purl.obolibrary.org/obo/bfo/axiom/041-002"/>
    </owl:Axiom>
    


    <!-- http://purl.obolibrary.org/obo/BFO_0000084 -->

    <owl:ObjectProperty rdf:about="http://purl.obolibrary.org/obo/BFO_0000084"><!-- generically depends on at some time -->
        <rdfs:label xml:lang="en">generically depends on at some time</rdfs:label>
        <!-- BFO CLIF specification label --><obo:BFO_0000180>genericallyDependsOn</obo:BFO_0000180>
        <!-- BFO OWL specification label --><obo:BFO_0000179>g-depends-on_st</obo:BFO_0000179>
        <!-- editor note --><obo:IAO_0000116>BFO2 Reference: generically dependent continuant</obo:IAO_0000116>
        <!-- editor note --><obo:IAO_0000116>Alan Ruttenberg: This is a binary version of a ternary time-indexed, instance level, relation. The BFO reading of the binary relation &apos;generically depends on at some time@en&apos; is: exists t,  exists_at(x,t) &amp; exists_at(y,t) &amp; &apos;generically depends on@en&apos;(x,y,t)</obo:IAO_0000116>
        <!-- has associated axiom(fol) --><obo:IAO_0000602>(forall (x y) (if (exists (t) (genericallyDependsOnAt x y t)) (forall (t_1) (if (existsAt x t_1) (exists (z) (genericallyDependsOnAt x z t_1)))))) // axiom label in BFO2 CLIF: [073-001] </obo:IAO_0000602>
        <!-- editor note --><obo:IAO_0000116>BFO2 Reference: independent continuant</obo:IAO_0000116>
        <!-- elucidation --><obo:IAO_0000600 xml:lang="en">b g-depends on c at t1 means: b exists at t1 and c exists at t1 &amp; for some type B it holds that (c instantiates B at t1) &amp; necessarily, for all t (if b exists at t then some instance_of B exists at t) &amp; not (b s-depends_on c at t1). (axiom label in BFO2 Reference: [072-002])</obo:IAO_0000600>
        <!-- has associated axiom(nl) --><obo:IAO_0000601 xml:lang="en">if b g-depends_on c at some time t, then b g-depends_on something at all times at which b exists. (axiom label in BFO2 Reference: [073-001])</obo:IAO_0000601>
        <rdfs:domain rdf:resource="http://purl.obolibrary.org/obo/BFO_0000031"/><!-- generically dependent continuant -->
        <owl:inverseOf rdf:resource="http://purl.obolibrary.org/obo/BFO_0000101"/><!-- has generic dependent at some time -->
        <rdfs:isDefinedBy rdf:resource="http://purl.obolibrary.org/obo/bfo.owl"/>
        <rdfs:range>
            <owl:Class>
                <owl:intersectionOf rdf:parseType="Collection">
                    <rdf:Description rdf:about="http://purl.obolibrary.org/obo/BFO_0000004"/><!-- independent continuant -->
                    <owl:Class>
                        <owl:complementOf rdf:resource="http://purl.obolibrary.org/obo/BFO_0000006"/><!-- spatial region -->
                    </owl:Class>
                </owl:intersectionOf>
            </owl:Class>
        </rdfs:range>
    </owl:ObjectProperty>
    <owl:Axiom>
        <owl:annotatedTarget rdf:resource="http://purl.obolibrary.org/obo/BFO_0000031"/><!-- generically dependent continuant -->
        <owl:annotatedSource rdf:resource="http://purl.obolibrary.org/obo/BFO_0000084"/><!-- generically depends on at some time -->
        <!-- has axiom label --><obo:IAO_0010000 rdf:resource="http://purl.obolibrary.org/obo/bfo/axiom/529"/>
        <owl:annotatedProperty rdf:resource="http://www.w3.org/2000/01/rdf-schema#domain"/>
    </owl:Axiom>
    <owl:Axiom>
        <owl:annotatedSource rdf:resource="http://purl.obolibrary.org/obo/BFO_0000084"/><!-- generically depends on at some time -->
        <!-- has axiom label --><obo:IAO_0010000 rdf:resource="http://purl.obolibrary.org/obo/bfo/axiom/530"/>
        <owl:annotatedProperty rdf:resource="http://www.w3.org/2000/01/rdf-schema#range"/>
        <owl:annotatedTarget>
            <owl:Class>
                <owl:intersectionOf rdf:parseType="Collection">
                    <rdf:Description rdf:about="http://purl.obolibrary.org/obo/BFO_0000004"/><!-- independent continuant -->
                    <owl:Class>
                        <owl:complementOf rdf:resource="http://purl.obolibrary.org/obo/BFO_0000006"/><!-- spatial region -->
                    </owl:Class>
                </owl:intersectionOf>
            </owl:Class>
        </owl:annotatedTarget>
    </owl:Axiom>
    <owl:Axiom>
        <owl:annotatedTarget>(forall (x y) (if (exists (t) (genericallyDependsOnAt x y t)) (forall (t_1) (if (existsAt x t_1) (exists (z) (genericallyDependsOnAt x z t_1)))))) // axiom label in BFO2 CLIF: [073-001] </owl:annotatedTarget>
        <owl:annotatedSource rdf:resource="http://purl.obolibrary.org/obo/BFO_0000084"/><!-- generically depends on at some time -->
        <owl:annotatedProperty rdf:resource="http://purl.obolibrary.org/obo/IAO_0000602"/><!-- has associated axiom(fol) -->
        <!-- has axiom label --><obo:IAO_0010000 rdf:resource="http://purl.obolibrary.org/obo/bfo/axiom/073-001"/>
    </owl:Axiom>
    <owl:Axiom>
        <owl:annotatedTarget xml:lang="en">b g-depends on c at t1 means: b exists at t1 and c exists at t1 &amp; for some type B it holds that (c instantiates B at t1) &amp; necessarily, for all t (if b exists at t then some instance_of B exists at t) &amp; not (b s-depends_on c at t1). (axiom label in BFO2 Reference: [072-002])</owl:annotatedTarget>
        <owl:annotatedSource rdf:resource="http://purl.obolibrary.org/obo/BFO_0000084"/><!-- generically depends on at some time -->
        <owl:annotatedProperty rdf:resource="http://purl.obolibrary.org/obo/IAO_0000600"/><!-- elucidation -->
        <!-- has axiom label --><obo:IAO_0010000 rdf:resource="http://purl.obolibrary.org/obo/bfo/axiom/072-002"/>
    </owl:Axiom>
    <owl:Axiom>
        <owl:annotatedTarget xml:lang="en">if b g-depends_on c at some time t, then b g-depends_on something at all times at which b exists. (axiom label in BFO2 Reference: [073-001])</owl:annotatedTarget>
        <owl:annotatedSource rdf:resource="http://purl.obolibrary.org/obo/BFO_0000084"/><!-- generically depends on at some time -->
        <owl:annotatedProperty rdf:resource="http://purl.obolibrary.org/obo/IAO_0000601"/><!-- has associated axiom(nl) -->
        <!-- has axiom label --><obo:IAO_0010000 rdf:resource="http://purl.obolibrary.org/obo/bfo/axiom/073-001"/>
    </owl:Axiom>
    


    <!-- http://purl.obolibrary.org/obo/BFO_0000085 -->

    <owl:ObjectProperty rdf:about="http://purl.obolibrary.org/obo/BFO_0000085"><!-- has function at some time -->
        <rdfs:label xml:lang="en">has function at some time</rdfs:label>
        <!-- BFO CLIF specification label --><obo:BFO_0000180>hasFunctionAt</obo:BFO_0000180>
        <!-- has associated axiom(fol) --><obo:IAO_0000602>(iff (hasFunctionAt a b t) (functionOf b a t)) // axiom label in BFO2 CLIF: [070-001] </obo:IAO_0000602>
        <!-- editor note --><obo:IAO_0000116>Alan Ruttenberg: This is a binary version of a ternary time-indexed, instance level, relation. The BFO reading of the binary relation &apos;has function at some time@en&apos; is: exists t,  exists_at(x,t) &amp; exists_at(y,t) &amp; &apos;has function@en&apos;(x,y,t)</obo:IAO_0000116>
        <!-- definition --><obo:IAO_0000115 xml:lang="en">a has_function b at t =Def. b function_of a at t. (axiom label in BFO2 Reference: [070-001])</obo:IAO_0000115>
        <!-- BFO OWL specification label --><obo:BFO_0000179>has-f_st</obo:BFO_0000179>
        <rdfs:range rdf:resource="http://purl.obolibrary.org/obo/BFO_0000034"/><!-- function -->
        <rdfs:subPropertyOf rdf:resource="http://purl.obolibrary.org/obo/BFO_0000053"/><!-- bearer of at some time -->
        <rdfs:isDefinedBy rdf:resource="http://purl.obolibrary.org/obo/bfo.owl"/>
    </owl:ObjectProperty>
    <owl:Axiom>
        <owl:annotatedTarget>(iff (hasFunctionAt a b t) (functionOf b a t)) // axiom label in BFO2 CLIF: [070-001] </owl:annotatedTarget>
        <owl:annotatedSource rdf:resource="http://purl.obolibrary.org/obo/BFO_0000085"/><!-- has function at some time -->
        <owl:annotatedProperty rdf:resource="http://purl.obolibrary.org/obo/IAO_0000602"/><!-- has associated axiom(fol) -->
        <!-- has axiom label --><obo:IAO_0010000 rdf:resource="http://purl.obolibrary.org/obo/bfo/axiom/070-001"/>
    </owl:Axiom>
    <owl:Axiom>
        <owl:annotatedTarget rdf:resource="http://purl.obolibrary.org/obo/BFO_0000034"/><!-- function -->
        <owl:annotatedSource rdf:resource="http://purl.obolibrary.org/obo/BFO_0000085"/><!-- has function at some time -->
        <!-- has axiom label --><obo:IAO_0010000 rdf:resource="http://purl.obolibrary.org/obo/bfo/axiom/521"/>
        <owl:annotatedProperty rdf:resource="http://www.w3.org/2000/01/rdf-schema#range"/>
    </owl:Axiom>
    <owl:Axiom>
        <owl:annotatedTarget xml:lang="en">a has_function b at t =Def. b function_of a at t. (axiom label in BFO2 Reference: [070-001])</owl:annotatedTarget>
        <owl:annotatedSource rdf:resource="http://purl.obolibrary.org/obo/BFO_0000085"/><!-- has function at some time -->
        <owl:annotatedProperty rdf:resource="http://purl.obolibrary.org/obo/IAO_0000115"/><!-- definition -->
        <!-- has axiom label --><obo:IAO_0010000 rdf:resource="http://purl.obolibrary.org/obo/bfo/axiom/070-001"/>
    </owl:Axiom>
    


    <!-- http://purl.obolibrary.org/obo/BFO_0000086 -->

    <owl:ObjectProperty rdf:about="http://purl.obolibrary.org/obo/BFO_0000086"><!-- has quality at some time -->
        <rdfs:label xml:lang="en">has quality at some time</rdfs:label>
        <!-- BFO OWL specification label --><obo:BFO_0000179>has-q_st</obo:BFO_0000179>
        <rdfs:range rdf:resource="http://purl.obolibrary.org/obo/BFO_0000019"/><!-- quality -->
        <rdfs:subPropertyOf rdf:resource="http://purl.obolibrary.org/obo/BFO_0000053"/><!-- bearer of at some time -->
        <rdfs:isDefinedBy rdf:resource="http://purl.obolibrary.org/obo/bfo.owl"/>
    </owl:ObjectProperty>
    <owl:Axiom>
        <owl:annotatedTarget rdf:resource="http://purl.obolibrary.org/obo/BFO_0000019"/><!-- quality -->
        <owl:annotatedSource rdf:resource="http://purl.obolibrary.org/obo/BFO_0000086"/><!-- has quality at some time -->
        <!-- has axiom label --><obo:IAO_0010000 rdf:resource="http://purl.obolibrary.org/obo/bfo/axiom/519"/>
        <owl:annotatedProperty rdf:resource="http://www.w3.org/2000/01/rdf-schema#range"/>
    </owl:Axiom>
    


    <!-- http://purl.obolibrary.org/obo/BFO_0000087 -->

    <owl:ObjectProperty rdf:about="http://purl.obolibrary.org/obo/BFO_0000087"><!-- has role at some time -->
        <rdfs:label xml:lang="en">has role at some time</rdfs:label>
        <!-- editor note --><obo:IAO_0000116>Alan Ruttenberg: This is a binary version of a ternary time-indexed, instance level, relation. The BFO reading of the binary relation &apos;has role at some time@en&apos; is: exists t,  exists_at(x,t) &amp; exists_at(y,t) &amp; &apos;has role@en&apos;(x,y,t)</obo:IAO_0000116>
        <!-- definition --><obo:IAO_0000115 xml:lang="en">a has_role b at t =Def. b role_of a at t. (axiom label in BFO2 Reference: [068-001])</obo:IAO_0000115>
        <!-- BFO CLIF specification label --><obo:BFO_0000180>hasRoleAt</obo:BFO_0000180>
        <!-- has associated axiom(fol) --><obo:IAO_0000602>(iff (hasRoleAt a b t) (roleOfAt b a t)) // axiom label in BFO2 CLIF: [068-001] </obo:IAO_0000602>
        <!-- BFO OWL specification label --><obo:BFO_0000179>has-r_st</obo:BFO_0000179>
        <rdfs:range rdf:resource="http://purl.obolibrary.org/obo/BFO_0000023"/><!-- role -->
        <rdfs:subPropertyOf rdf:resource="http://purl.obolibrary.org/obo/BFO_0000053"/><!-- bearer of at some time -->
        <rdfs:isDefinedBy rdf:resource="http://purl.obolibrary.org/obo/bfo.owl"/>
    </owl:ObjectProperty>
    <owl:Axiom>
        <owl:annotatedTarget rdf:resource="http://purl.obolibrary.org/obo/BFO_0000023"/><!-- role -->
        <owl:annotatedSource rdf:resource="http://purl.obolibrary.org/obo/BFO_0000087"/><!-- has role at some time -->
        <!-- has axiom label --><obo:IAO_0010000 rdf:resource="http://purl.obolibrary.org/obo/bfo/axiom/523"/>
        <owl:annotatedProperty rdf:resource="http://www.w3.org/2000/01/rdf-schema#range"/>
    </owl:Axiom>
    <owl:Axiom>
        <owl:annotatedTarget xml:lang="en">a has_role b at t =Def. b role_of a at t. (axiom label in BFO2 Reference: [068-001])</owl:annotatedTarget>
        <owl:annotatedSource rdf:resource="http://purl.obolibrary.org/obo/BFO_0000087"/><!-- has role at some time -->
        <owl:annotatedProperty rdf:resource="http://purl.obolibrary.org/obo/IAO_0000115"/><!-- definition -->
        <!-- has axiom label --><obo:IAO_0010000 rdf:resource="http://purl.obolibrary.org/obo/bfo/axiom/068-001"/>
    </owl:Axiom>
    <owl:Axiom>
        <owl:annotatedTarget>(iff (hasRoleAt a b t) (roleOfAt b a t)) // axiom label in BFO2 CLIF: [068-001] </owl:annotatedTarget>
        <owl:annotatedSource rdf:resource="http://purl.obolibrary.org/obo/BFO_0000087"/><!-- has role at some time -->
        <owl:annotatedProperty rdf:resource="http://purl.obolibrary.org/obo/IAO_0000602"/><!-- has associated axiom(fol) -->
        <!-- has axiom label --><obo:IAO_0010000 rdf:resource="http://purl.obolibrary.org/obo/bfo/axiom/068-001"/>
    </owl:Axiom>
    


    <!-- http://purl.obolibrary.org/obo/BFO_0000101 -->

    <owl:ObjectProperty rdf:about="http://purl.obolibrary.org/obo/BFO_0000101"><!-- has generic dependent at some time -->
        <rdfs:label xml:lang="en">has generic dependent at some time</rdfs:label>
        <!-- editor note --><obo:IAO_0000116>[copied from inverse property &apos;generically depends on at some time&apos;] BFO2 Reference: independent continuant</obo:IAO_0000116>
        <!-- BFO OWL specification label --><obo:BFO_0000179>has-g-dep_st</obo:BFO_0000179>
        <!-- elucidation --><obo:IAO_0000600>[copied from inverse property &apos;generically depends on at some time&apos;] b g-depends on c at t1 means: b exists at t1 and c exists at t1 &amp; for some type B it holds that (c instantiates B at t1) &amp; necessarily, for all t (if b exists at t then some instance_of B exists at t) &amp; not (b s-depends_on c at t1). (axiom label in BFO2 Reference: [072-002])</obo:IAO_0000600>
        <!-- editor note --><obo:IAO_0000116>[copied from inverse property &apos;generically depends on at some time&apos;] BFO2 Reference: generically dependent continuant</obo:IAO_0000116>
        <!-- editor note --><obo:IAO_0000116>[copied from inverse property &apos;generically depends on at some time&apos;] Alan Ruttenberg: This is a binary version of a ternary time-indexed, instance level, relation. The BFO reading of the binary relation &apos;generically depends on at some time@en&apos; is: exists t,  exists_at(x,t) &amp; exists_at(y,t) &amp; &apos;generically depends on@en&apos;(x,y,t)</obo:IAO_0000116>
        <rdfs:range rdf:resource="http://purl.obolibrary.org/obo/BFO_0000031"/><!-- generically dependent continuant -->
        <rdfs:isDefinedBy rdf:resource="http://purl.obolibrary.org/obo/bfo.owl"/>
        <owl:propertyChainAxiom rdf:parseType="Collection">
            <rdf:Description rdf:about="http://purl.obolibrary.org/obo/BFO_0000125"/><!-- has specific dependent at some time -->
            <rdf:Description rdf:about="http://purl.obolibrary.org/obo/BFO_0000164"/><!-- concretizes at all times -->
        </owl:propertyChainAxiom>
        <rdfs:domain>
            <owl:Class>
                <owl:intersectionOf rdf:parseType="Collection">
                    <rdf:Description rdf:about="http://purl.obolibrary.org/obo/BFO_0000004"/><!-- independent continuant -->
                    <owl:Class>
                        <owl:complementOf rdf:resource="http://purl.obolibrary.org/obo/BFO_0000006"/><!-- spatial region -->
                    </owl:Class>
                </owl:intersectionOf>
            </owl:Class>
        </rdfs:domain>
    </owl:ObjectProperty>
    <owl:Axiom>
        <owl:annotatedSource rdf:resource="http://purl.obolibrary.org/obo/BFO_0000101"/><!-- has generic dependent at some time -->
        <!-- has axiom label --><obo:IAO_0010000 rdf:resource="http://purl.obolibrary.org/obo/bfo/axiom/530"/>
        <owl:annotatedProperty rdf:resource="http://www.w3.org/2000/01/rdf-schema#domain"/>
        <owl:annotatedTarget>
            <owl:Class>
                <owl:intersectionOf rdf:parseType="Collection">
                    <rdf:Description rdf:about="http://purl.obolibrary.org/obo/BFO_0000004"/><!-- independent continuant -->
                    <owl:Class>
                        <owl:complementOf rdf:resource="http://purl.obolibrary.org/obo/BFO_0000006"/><!-- spatial region -->
                    </owl:Class>
                </owl:intersectionOf>
            </owl:Class>
        </owl:annotatedTarget>
    </owl:Axiom>
    <owl:Axiom>
        <owl:annotatedSource rdf:resource="http://purl.obolibrary.org/obo/BFO_0000101"/><!-- has generic dependent at some time -->
        <!-- has axiom label --><obo:IAO_0010000 rdf:resource="http://purl.obolibrary.org/obo/bfo/axiom/573"/>
        <owl:annotatedProperty rdf:resource="http://www.w3.org/2002/07/owl#propertyChainAxiom"/>
        <owl:annotatedTarget rdf:parseType="Collection">
            <rdf:Description rdf:about="http://purl.obolibrary.org/obo/BFO_0000125"/><!-- has specific dependent at some time -->
            <rdf:Description rdf:about="http://purl.obolibrary.org/obo/BFO_0000164"/><!-- concretizes at all times -->
        </owl:annotatedTarget>
    </owl:Axiom>
    <owl:Axiom>
        <owl:annotatedTarget rdf:resource="http://purl.obolibrary.org/obo/BFO_0000031"/><!-- generically dependent continuant -->
        <owl:annotatedSource rdf:resource="http://purl.obolibrary.org/obo/BFO_0000101"/><!-- has generic dependent at some time -->
        <!-- has axiom label --><obo:IAO_0010000 rdf:resource="http://purl.obolibrary.org/obo/bfo/axiom/529"/>
        <owl:annotatedProperty rdf:resource="http://www.w3.org/2000/01/rdf-schema#range"/>
    </owl:Axiom>
    


    <!-- http://purl.obolibrary.org/obo/BFO_0000107 -->

    <owl:ObjectProperty rdf:about="http://purl.obolibrary.org/obo/BFO_0000107"><!-- disposition of at all times -->
        <rdfs:label xml:lang="en">disposition of at all times</rdfs:label>
        <!-- has associated axiom(fol) --><obo:IAO_0000602>(iff (dispositionOf a b t) (and (Disposition a) (inheresInAt a b t))) // axiom label in BFO2 CLIF: [066-001] </obo:IAO_0000602>
        <!-- BFO CLIF specification label --><obo:BFO_0000180>dispositionOfAt</obo:BFO_0000180>
        <!-- editor note --><obo:IAO_0000116>Alan Ruttenberg: This is a binary version of a ternary time-indexed, instance-level, relation. The BFO reading of the binary relation &apos;disposition of at all times@en&apos; is: forall(t) exists_at(x,t) -&gt; exists_at(y,t) and &apos;disposition of@en(x,y,t)&apos;.</obo:IAO_0000116>
        <!-- definition --><obo:IAO_0000115 xml:lang="en">a disposition_of b at t =Def. a is a disposition and a inheres_in b at t. (axiom label in BFO2 Reference: [066-001])</obo:IAO_0000115>
        <!-- BFO OWL specification label --><obo:BFO_0000179>d-of_at</obo:BFO_0000179>
        <rdfs:domain rdf:resource="http://purl.obolibrary.org/obo/BFO_0000016"/><!-- disposition -->
        <rdfs:subPropertyOf rdf:resource="http://purl.obolibrary.org/obo/BFO_0000052"/><!-- inheres in at all times -->
        <rdfs:isDefinedBy rdf:resource="http://purl.obolibrary.org/obo/bfo.owl"/>
    </owl:ObjectProperty>
    <owl:Axiom>
        <owl:annotatedTarget>(iff (dispositionOf a b t) (and (Disposition a) (inheresInAt a b t))) // axiom label in BFO2 CLIF: [066-001] </owl:annotatedTarget>
        <owl:annotatedSource rdf:resource="http://purl.obolibrary.org/obo/BFO_0000107"/><!-- disposition of at all times -->
        <owl:annotatedProperty rdf:resource="http://purl.obolibrary.org/obo/IAO_0000602"/><!-- has associated axiom(fol) -->
        <!-- has axiom label --><obo:IAO_0010000 rdf:resource="http://purl.obolibrary.org/obo/bfo/axiom/066-001"/>
    </owl:Axiom>
    <owl:Axiom>
        <owl:annotatedTarget rdf:resource="http://purl.obolibrary.org/obo/BFO_0000016"/><!-- disposition -->
        <owl:annotatedSource rdf:resource="http://purl.obolibrary.org/obo/BFO_0000107"/><!-- disposition of at all times -->
        <!-- has axiom label --><obo:IAO_0010000 rdf:resource="http://purl.obolibrary.org/obo/bfo/axiom/525"/>
        <owl:annotatedProperty rdf:resource="http://www.w3.org/2000/01/rdf-schema#domain"/>
    </owl:Axiom>
    <owl:Axiom>
        <owl:annotatedTarget xml:lang="en">a disposition_of b at t =Def. a is a disposition and a inheres_in b at t. (axiom label in BFO2 Reference: [066-001])</owl:annotatedTarget>
        <owl:annotatedSource rdf:resource="http://purl.obolibrary.org/obo/BFO_0000107"/><!-- disposition of at all times -->
        <owl:annotatedProperty rdf:resource="http://purl.obolibrary.org/obo/IAO_0000115"/><!-- definition -->
        <!-- has axiom label --><obo:IAO_0010000 rdf:resource="http://purl.obolibrary.org/obo/bfo/axiom/066-001"/>
    </owl:Axiom>
    


    <!-- http://purl.obolibrary.org/obo/BFO_0000108 -->

    <owl:ObjectProperty rdf:about="http://purl.obolibrary.org/obo/BFO_0000108"><!-- exists at -->
        <rdfs:label xml:lang="en">exists at</rdfs:label>
        <!-- BFO OWL specification label --><obo:BFO_0000179>exists-at</obo:BFO_0000179>
        <!-- BFO CLIF specification label --><obo:BFO_0000180>existsAt</obo:BFO_0000180>
        <!-- editor note --><obo:IAO_0000116>BFO2 Reference: entity</obo:IAO_0000116>
        <!-- editor note --><obo:IAO_0000116>BFO2 Reference: temporal region</obo:IAO_0000116>
        <!-- elucidation --><obo:IAO_0000600 xml:lang="en">b exists_at t means: b is an entity which exists at some temporal region t. (axiom label in BFO2 Reference: [118-002])</obo:IAO_0000600>
        <rdfs:domain rdf:resource="http://purl.obolibrary.org/obo/BFO_0000001"/><!-- entity -->
        <rdfs:range rdf:resource="http://purl.obolibrary.org/obo/BFO_0000008"/><!-- temporal region -->
        <owl:inverseOf rdf:resource="http://purl.obolibrary.org/obo/BFO_0000157"/><!-- during which exists -->
        <rdfs:isDefinedBy rdf:resource="http://purl.obolibrary.org/obo/bfo.owl"/>
    </owl:ObjectProperty>
    <owl:Axiom>
        <owl:annotatedTarget rdf:resource="http://purl.obolibrary.org/obo/BFO_0000001"/><!-- entity -->
        <owl:annotatedSource rdf:resource="http://purl.obolibrary.org/obo/BFO_0000108"/><!-- exists at -->
        <!-- has axiom label --><obo:IAO_0010000 rdf:resource="http://purl.obolibrary.org/obo/bfo/axiom/101"/>
        <owl:annotatedProperty rdf:resource="http://www.w3.org/2000/01/rdf-schema#domain"/>
    </owl:Axiom>
    <owl:Axiom>
        <owl:annotatedTarget xml:lang="en">b exists_at t means: b is an entity which exists at some temporal region t. (axiom label in BFO2 Reference: [118-002])</owl:annotatedTarget>
        <owl:annotatedSource rdf:resource="http://purl.obolibrary.org/obo/BFO_0000108"/><!-- exists at -->
        <owl:annotatedProperty rdf:resource="http://purl.obolibrary.org/obo/IAO_0000600"/><!-- elucidation -->
        <!-- has axiom label --><obo:IAO_0010000 rdf:resource="http://purl.obolibrary.org/obo/bfo/axiom/118-002"/>
    </owl:Axiom>
    <owl:Axiom>
        <owl:annotatedTarget rdf:resource="http://purl.obolibrary.org/obo/BFO_0000008"/><!-- temporal region -->
        <owl:annotatedSource rdf:resource="http://purl.obolibrary.org/obo/BFO_0000108"/><!-- exists at -->
        <!-- has axiom label --><obo:IAO_0010000 rdf:resource="http://purl.obolibrary.org/obo/bfo/axiom/102"/>
        <owl:annotatedProperty rdf:resource="http://www.w3.org/2000/01/rdf-schema#range"/>
    </owl:Axiom>
    


    <!-- http://purl.obolibrary.org/obo/BFO_0000110 -->

    <owl:ObjectProperty rdf:about="http://purl.obolibrary.org/obo/BFO_0000110"><!-- has continuant part at all times -->
        <rdf:type rdf:resource="http://www.w3.org/2002/07/owl#TransitiveProperty"/>
        <rdfs:label xml:lang="en">has continuant part at all times</rdfs:label>
        <!-- BFO CLIF specification label --><obo:BFO_0000180>hasContinuantPartAt</obo:BFO_0000180>
        <!-- has associated axiom(fol) --><obo:IAO_0000602>(iff (hasContinuantPartAt a b t) (continuantPartOfAt b a t)) // axiom label in BFO2 CLIF: [006-001] </obo:IAO_0000602>
        <!-- definition --><obo:IAO_0000115 xml:lang="en">b has_continuant_part c at t = Def. c continuant_part_of b at t. (axiom label in BFO2 Reference: [006-001])</obo:IAO_0000115>
        <!-- BFO OWL specification label --><obo:BFO_0000179>c-has-part_at</obo:BFO_0000179>
        <!-- definition --><obo:IAO_0000115>[copied from inverse property &apos;part of continuant at all times that whole exists&apos;] forall(t) exists_at(y,t) -&gt; exists_at(x,t) and &apos;part of continuant&apos;(x,y,t)</obo:IAO_0000115>
        <!-- editor note --><obo:IAO_0000116>[copied from inverse property &apos;part of continuant at all times that whole exists&apos;] This is a binary version of a ternary time-indexed, instance level, relation. Unlike the rest of the temporalized relations which temporally quantify over existence of the subject of the relation, this relation temporally quantifies over the existence of the object of the relation. The relation is provided tentatively, to assess whether the GO needs such a relation. It is inverse of &apos;has continuant part at all times&apos;</obo:IAO_0000116>
        <!-- editor note --><obo:IAO_0000116>Alan Ruttenberg: This is a binary version of a ternary time-indexed, instance-level, relation. The BFO reading of the binary relation &apos;has continuant part at all times@en&apos; is: forall(t) exists_at(x,t) -&gt; exists_at(y,t) and &apos;has continuant part@en(x,y,t)&apos;.</obo:IAO_0000116>
        <rdfs:subPropertyOf rdf:resource="http://purl.obolibrary.org/obo/BFO_0000178"/><!-- has continuant part at some time -->
        <rdfs:isDefinedBy rdf:resource="http://purl.obolibrary.org/obo/bfo.owl"/>
    </owl:ObjectProperty>
    <owl:Axiom>
        <owl:annotatedTarget rdf:resource="http://purl.obolibrary.org/obo/BFO_0000110"/><!-- has continuant part at all times -->
        <owl:annotatedSource rdf:resource="http://purl.obolibrary.org/obo/BFO_0000186"/><!-- part of continuant at all times that whole exists -->
        <!-- has axiom label --><obo:IAO_0010000 rdf:resource="http://purl.obolibrary.org/obo/bfo/axiom/0000602"/>
        <owl:annotatedProperty rdf:resource="http://www.w3.org/2002/07/owl#inverseOf"/>
    </owl:Axiom>
    <owl:Axiom>
        <owl:annotatedTarget xml:lang="en">b has_continuant_part c at t = Def. c continuant_part_of b at t. (axiom label in BFO2 Reference: [006-001])</owl:annotatedTarget>
        <owl:annotatedSource rdf:resource="http://purl.obolibrary.org/obo/BFO_0000110"/><!-- has continuant part at all times -->
        <owl:annotatedProperty rdf:resource="http://purl.obolibrary.org/obo/IAO_0000115"/><!-- definition -->
        <!-- has axiom label --><obo:IAO_0010000 rdf:resource="http://purl.obolibrary.org/obo/bfo/axiom/006-001"/>
    </owl:Axiom>
    <owl:Axiom>
        <owl:annotatedTarget>(iff (hasContinuantPartAt a b t) (continuantPartOfAt b a t)) // axiom label in BFO2 CLIF: [006-001] </owl:annotatedTarget>
        <owl:annotatedSource rdf:resource="http://purl.obolibrary.org/obo/BFO_0000110"/><!-- has continuant part at all times -->
        <owl:annotatedProperty rdf:resource="http://purl.obolibrary.org/obo/IAO_0000602"/><!-- has associated axiom(fol) -->
        <!-- has axiom label --><obo:IAO_0010000 rdf:resource="http://purl.obolibrary.org/obo/bfo/axiom/006-001"/>
    </owl:Axiom>
    


    <!-- http://purl.obolibrary.org/obo/BFO_0000111 -->

    <owl:ObjectProperty rdf:about="http://purl.obolibrary.org/obo/BFO_0000111"><!-- has proper continuant part at all times -->
        <rdf:type rdf:resource="http://www.w3.org/2002/07/owl#TransitiveProperty"/>
        <rdfs:label xml:lang="en">has proper continuant part at all times</rdfs:label>
        <!-- editor note --><obo:IAO_0000116>Alan Ruttenberg: This is a binary version of a ternary time-indexed, instance-level, relation. The BFO reading of the binary relation &apos;has proper continuant part at all times@en&apos; is: forall(t) exists_at(x,t) -&gt; exists_at(y,t) and &apos;has proper continuant part@en(x,y,t)&apos;.</obo:IAO_0000116>
        <!-- BFO CLIF specification label --><obo:BFO_0000180>hasProperContinuantPartAt</obo:BFO_0000180>
        <!-- BFO OWL specification label --><obo:BFO_0000179>c-has-ppart_at</obo:BFO_0000179>
        <!-- definition --><obo:IAO_0000115 xml:lang="en">b has_proper_continuant_part c at t = Def. c proper_continuant_part_of b at t. [XXX-001</obo:IAO_0000115>
        <rdfs:subPropertyOf rdf:resource="http://purl.obolibrary.org/obo/BFO_0000110"/><!-- has continuant part at all times -->
        <rdfs:subPropertyOf rdf:resource="http://purl.obolibrary.org/obo/BFO_0000174"/><!-- has proper continuant part at some time -->
        <rdfs:isDefinedBy rdf:resource="http://purl.obolibrary.org/obo/bfo.owl"/>
    </owl:ObjectProperty>
    


    <!-- http://purl.obolibrary.org/obo/BFO_0000112 -->

    <owl:ObjectProperty rdf:about="http://purl.obolibrary.org/obo/BFO_0000112"><!-- has disposition at some time -->
        <rdfs:label xml:lang="en">has disposition at some time</rdfs:label>
        <!-- BFO OWL specification label --><obo:BFO_0000179>has-d_st</obo:BFO_0000179>
        <!-- BFO CLIF specification label --><obo:BFO_0000180>hasDispositionAt</obo:BFO_0000180>
        <!-- has associated axiom(fol) --><obo:IAO_0000602>(iff (hasDispositionAt a b t) (dispositionOf b a t)) // axiom label in BFO2 CLIF: [069-001] </obo:IAO_0000602>
        <!-- editor note --><obo:IAO_0000116>Alan Ruttenberg: This is a binary version of a ternary time-indexed, instance level, relation. The BFO reading of the binary relation &apos;has disposition at some time@en&apos; is: exists t,  exists_at(x,t) &amp; exists_at(y,t) &amp; &apos;has disposition@en&apos;(x,y,t)</obo:IAO_0000116>
        <!-- definition --><obo:IAO_0000115 xml:lang="en">a has_disposition b at t =Def. b disposition_of a at t. (axiom label in BFO2 Reference: [069-001])</obo:IAO_0000115>
        <rdfs:range rdf:resource="http://purl.obolibrary.org/obo/BFO_0000016"/><!-- disposition -->
        <rdfs:subPropertyOf rdf:resource="http://purl.obolibrary.org/obo/BFO_0000053"/><!-- bearer of at some time -->
        <rdfs:isDefinedBy rdf:resource="http://purl.obolibrary.org/obo/bfo.owl"/>
    </owl:ObjectProperty>
    <owl:Axiom>
        <owl:annotatedTarget>(iff (hasDispositionAt a b t) (dispositionOf b a t)) // axiom label in BFO2 CLIF: [069-001] </owl:annotatedTarget>
        <owl:annotatedSource rdf:resource="http://purl.obolibrary.org/obo/BFO_0000112"/><!-- has disposition at some time -->
        <owl:annotatedProperty rdf:resource="http://purl.obolibrary.org/obo/IAO_0000602"/><!-- has associated axiom(fol) -->
        <!-- has axiom label --><obo:IAO_0010000 rdf:resource="http://purl.obolibrary.org/obo/bfo/axiom/069-001"/>
    </owl:Axiom>
    <owl:Axiom>
        <owl:annotatedTarget xml:lang="en">a has_disposition b at t =Def. b disposition_of a at t. (axiom label in BFO2 Reference: [069-001])</owl:annotatedTarget>
        <owl:annotatedSource rdf:resource="http://purl.obolibrary.org/obo/BFO_0000112"/><!-- has disposition at some time -->
        <owl:annotatedProperty rdf:resource="http://purl.obolibrary.org/obo/IAO_0000115"/><!-- definition -->
        <!-- has axiom label --><obo:IAO_0010000 rdf:resource="http://purl.obolibrary.org/obo/bfo/axiom/069-001"/>
    </owl:Axiom>
    <owl:Axiom>
        <owl:annotatedTarget rdf:resource="http://purl.obolibrary.org/obo/BFO_0000016"/><!-- disposition -->
        <owl:annotatedSource rdf:resource="http://purl.obolibrary.org/obo/BFO_0000112"/><!-- has disposition at some time -->
        <!-- has axiom label --><obo:IAO_0010000 rdf:resource="http://purl.obolibrary.org/obo/bfo/axiom/525"/>
        <owl:annotatedProperty rdf:resource="http://www.w3.org/2000/01/rdf-schema#range"/>
    </owl:Axiom>
    


    <!-- http://purl.obolibrary.org/obo/BFO_0000113 -->

    <owl:ObjectProperty rdf:about="http://purl.obolibrary.org/obo/BFO_0000113"><!-- has material basis at all times -->
        <rdfs:label xml:lang="en">has material basis at all times</rdfs:label>
        <!-- BFO OWL specification label --><obo:BFO_0000179>has-material-basis_at</obo:BFO_0000179>
        <!-- BFO CLIF specification label --><obo:BFO_0000180>hasMaterialBasisAt</obo:BFO_0000180>
        <!-- editor note --><obo:IAO_0000116>Alan Ruttenberg: This is a binary version of a ternary time-indexed, instance-level, relation. The BFO reading of the binary relation &apos;has material basis at all times@en&apos; is: forall(t) exists_at(x,t) -&gt; exists_at(y,t) and &apos;has material basis@en(x,y,t)&apos;.</obo:IAO_0000116>
        <!-- has associated axiom(fol) --><obo:IAO_0000602>(forall (x y t) (if (hasMaterialBasisAt x y t) (and (Disposition x) (MaterialEntity y) (exists (z) (and (bearerOfAt z x t) (continuantPartOfAt y z t) (exists (w) (and (Disposition w) (if (hasDisposition z w) (continuantPartOfAt y z t))))))))) // axiom label in BFO2 CLIF: [071-002] </obo:IAO_0000602>
        <!-- elucidation --><obo:IAO_0000600 xml:lang="en">b has_material_basis c at t means: b is a disposition &amp; c is a material entity &amp; there is some d bearer_of b at t&amp; c continuant_part_of d at t&amp; d has_disposition b at t because c continuant_part_of d at t. (axiom label in BFO2 Reference: [071-002])</obo:IAO_0000600>
        <!-- example of usage --><obo:IAO_0000112 xml:lang="en">the material basis of John’s disposition to cough is the viral infection in John’s upper respiratory tract</obo:IAO_0000112>
        <!-- example of usage --><obo:IAO_0000112 xml:lang="en">the material basis of the disposition to wear unevenly of John’s tires is the worn suspension of his car.</obo:IAO_0000112>
        <rdfs:domain rdf:resource="http://purl.obolibrary.org/obo/BFO_0000016"/><!-- disposition -->
        <rdfs:range rdf:resource="http://purl.obolibrary.org/obo/BFO_0000040"/><!-- material entity -->
        <rdfs:isDefinedBy rdf:resource="http://purl.obolibrary.org/obo/bfo.owl"/>
    </owl:ObjectProperty>
    <owl:Axiom>
        <owl:annotatedTarget rdf:resource="http://purl.obolibrary.org/obo/BFO_0000016"/><!-- disposition -->
        <owl:annotatedSource rdf:resource="http://purl.obolibrary.org/obo/BFO_0000113"/><!-- has material basis at all times -->
        <!-- has axiom label --><obo:IAO_0010000 rdf:resource="http://purl.obolibrary.org/obo/bfo/axiom/531"/>
        <owl:annotatedProperty rdf:resource="http://www.w3.org/2000/01/rdf-schema#domain"/>
    </owl:Axiom>
    <owl:Axiom>
        <owl:annotatedTarget xml:lang="en">b has_material_basis c at t means: b is a disposition &amp; c is a material entity &amp; there is some d bearer_of b at t&amp; c continuant_part_of d at t&amp; d has_disposition b at t because c continuant_part_of d at t. (axiom label in BFO2 Reference: [071-002])</owl:annotatedTarget>
        <owl:annotatedSource rdf:resource="http://purl.obolibrary.org/obo/BFO_0000113"/><!-- has material basis at all times -->
        <owl:annotatedProperty rdf:resource="http://purl.obolibrary.org/obo/IAO_0000600"/><!-- elucidation -->
        <!-- has axiom label --><obo:IAO_0010000 rdf:resource="http://purl.obolibrary.org/obo/bfo/axiom/071-002"/>
    </owl:Axiom>
    <owl:Axiom>
        <owl:annotatedTarget>(forall (x y t) (if (hasMaterialBasisAt x y t) (and (Disposition x) (MaterialEntity y) (exists (z) (and (bearerOfAt z x t) (continuantPartOfAt y z t) (exists (w) (and (Disposition w) (if (hasDisposition z w) (continuantPartOfAt y z t))))))))) // axiom label in BFO2 CLIF: [071-002] </owl:annotatedTarget>
        <owl:annotatedSource rdf:resource="http://purl.obolibrary.org/obo/BFO_0000113"/><!-- has material basis at all times -->
        <owl:annotatedProperty rdf:resource="http://purl.obolibrary.org/obo/IAO_0000602"/><!-- has associated axiom(fol) -->
        <!-- has axiom label --><obo:IAO_0010000 rdf:resource="http://purl.obolibrary.org/obo/bfo/axiom/071-002"/>
    </owl:Axiom>
    <owl:Axiom>
        <owl:annotatedTarget rdf:resource="http://purl.obolibrary.org/obo/BFO_0000040"/><!-- material entity -->
        <owl:annotatedSource rdf:resource="http://purl.obolibrary.org/obo/BFO_0000113"/><!-- has material basis at all times -->
        <!-- has axiom label --><obo:IAO_0010000 rdf:resource="http://purl.obolibrary.org/obo/bfo/axiom/532"/>
        <owl:annotatedProperty rdf:resource="http://www.w3.org/2000/01/rdf-schema#range"/>
    </owl:Axiom>
    


    <!-- http://purl.obolibrary.org/obo/BFO_0000115 -->

    <owl:ObjectProperty rdf:about="http://purl.obolibrary.org/obo/BFO_0000115"><!-- has member part at some time -->
        <rdfs:label xml:lang="en">has member part at some time</rdfs:label>
        <!-- editor note --><obo:IAO_0000116>[copied from inverse property &apos;member part of at some time&apos;] BFO2 Reference: object</obo:IAO_0000116>
        <!-- editor note --><obo:IAO_0000116>[copied from inverse property &apos;member part of at some time&apos;] Alan Ruttenberg: This is a binary version of a ternary time-indexed, instance level, relation. The BFO reading of the binary relation &apos;member part of at some time@en&apos; is: exists t,  exists_at(x,t) &amp; exists_at(y,t) &amp; &apos;member part of@en&apos;(x,y,t)</obo:IAO_0000116>
        <!-- example of usage --><obo:IAO_0000112>[copied from inverse property &apos;member part of at some time&apos;] each piece in a chess set is a member part of the chess set; each Beatle in the collection called The Beatles is a member part of The Beatles.</obo:IAO_0000112>
        <!-- example of usage --><obo:IAO_0000112>[copied from inverse property &apos;member part of at some time&apos;] each tree in a forest is a member_part of the forest</obo:IAO_0000112>
        <!-- BFO OWL specification label --><obo:BFO_0000179>has-member-part_st</obo:BFO_0000179>
        <!-- definition --><obo:IAO_0000115>[copied from inverse property &apos;member part of at some time&apos;] b member_part_of c at t =Def. b is an object &amp; there is at t a mutually exhaustive and pairwise disjoint partition of c into objects x1,  …, xn (for some n &amp;gt; 1) with b = xi  for some 1 ≤ i ≤ n. (axiom label in BFO2 Reference: [026-004])</obo:IAO_0000115>
        <!-- editor note --><obo:IAO_0000116>[copied from inverse property &apos;member part of at some time&apos;] BFO2 Reference: object aggregate</obo:IAO_0000116>
        <rdfs:domain rdf:resource="http://purl.obolibrary.org/obo/BFO_0000002"/><!-- continuant -->
        <rdfs:range rdf:resource="http://purl.obolibrary.org/obo/BFO_0000002"/><!-- continuant -->
        <rdfs:subPropertyOf rdf:resource="http://purl.obolibrary.org/obo/BFO_0000178"/><!-- has continuant part at some time -->
        <rdfs:isDefinedBy rdf:resource="http://purl.obolibrary.org/obo/bfo.owl"/>
    </owl:ObjectProperty>
    <owl:Axiom>
        <owl:annotatedTarget rdf:resource="http://purl.obolibrary.org/obo/BFO_0000002"/><!-- continuant -->
        <owl:annotatedSource rdf:resource="http://purl.obolibrary.org/obo/BFO_0000115"/><!-- has member part at some time -->
        <!-- has axiom label --><obo:IAO_0010000 rdf:resource="http://purl.obolibrary.org/obo/bfo/axiom/508"/>
        <owl:annotatedProperty rdf:resource="http://www.w3.org/2000/01/rdf-schema#range"/>
    </owl:Axiom>
    <owl:Axiom>
        <owl:annotatedTarget rdf:resource="http://purl.obolibrary.org/obo/BFO_0000002"/><!-- continuant -->
        <owl:annotatedSource rdf:resource="http://purl.obolibrary.org/obo/BFO_0000115"/><!-- has member part at some time -->
        <!-- has axiom label --><obo:IAO_0010000 rdf:resource="http://purl.obolibrary.org/obo/bfo/axiom/509"/>
        <owl:annotatedProperty rdf:resource="http://www.w3.org/2000/01/rdf-schema#domain"/>
    </owl:Axiom>
    


    <!-- http://purl.obolibrary.org/obo/BFO_0000117 -->

    <owl:ObjectProperty rdf:about="http://purl.obolibrary.org/obo/BFO_0000117"><!-- has occurrent part -->
        <rdf:type rdf:resource="http://www.w3.org/2002/07/owl#TransitiveProperty"/>
        <rdfs:label xml:lang="en">has occurrent part</rdfs:label>
        <!-- example of usage --><obo:IAO_0000112>[copied from inverse property &apos;part of occurrent&apos;] Mary’s 5th birthday occurrent_part_of Mary’s life</obo:IAO_0000112>
        <!-- example of usage --><obo:IAO_0000112>[copied from inverse property &apos;part of occurrent&apos;] the first set of the tennis match occurrent_part_of the tennis match.</obo:IAO_0000112>
        <!-- editor note --><obo:IAO_0000116>[copied from inverse property &apos;part of occurrent&apos;] BFO 2 Reference: a (continuant or occurrent) part of itself. We appreciate that this is counterintuitive for some users, since it implies for example that President Obama is a part of himself. However it brings benefits in simplifying the logical formalism, and it captures an important feature of identity, namely that it is the limit case of mereological inclusion.</obo:IAO_0000116>
        <!-- has associated axiom(fol) --><obo:IAO_0000602>(iff (hasOccurrentPart a b) (occurrentPartOf b a)) // axiom label in BFO2 CLIF: [007-001] </obo:IAO_0000602>
        <!-- editor note --><obo:IAO_0000116>[copied from inverse property &apos;part of occurrent&apos;] BFO2 Reference: occurrent</obo:IAO_0000116>
        <!-- BFO OWL specification label --><obo:BFO_0000179>o-has-part</obo:BFO_0000179>
        <!-- BFO CLIF specification label --><obo:BFO_0000180>hasOccurrentPart</obo:BFO_0000180>
        <!-- elucidation --><obo:IAO_0000600>[copied from inverse property &apos;part of occurrent&apos;] b occurrent_part_of c =Def. b is a part of c &amp; b and c are occurrents. (axiom label in BFO2 Reference: [003-002])</obo:IAO_0000600>
        <!-- example of usage --><obo:IAO_0000112>[copied from inverse property &apos;part of occurrent&apos;] The process of a footballer’s heart beating once is an occurrent part but not a temporal_part of a game of football.</obo:IAO_0000112>
        <!-- definition --><obo:IAO_0000115 xml:lang="en">b has_occurrent_part c = Def. c occurrent_part_of b. (axiom label in BFO2 Reference: [007-001])</obo:IAO_0000115>
        <rdfs:domain rdf:resource="http://purl.obolibrary.org/obo/BFO_0000003"/><!-- occurrent -->
        <rdfs:range rdf:resource="http://purl.obolibrary.org/obo/BFO_0000003"/><!-- occurrent -->
        <rdfs:isDefinedBy rdf:resource="http://purl.obolibrary.org/obo/bfo.owl"/>
    </owl:ObjectProperty>
    <owl:Axiom>
        <owl:annotatedTarget>(iff (hasOccurrentPart a b) (occurrentPartOf b a)) // axiom label in BFO2 CLIF: [007-001] </owl:annotatedTarget>
        <owl:annotatedSource rdf:resource="http://purl.obolibrary.org/obo/BFO_0000117"/><!-- has occurrent part -->
        <owl:annotatedProperty rdf:resource="http://purl.obolibrary.org/obo/IAO_0000602"/><!-- has associated axiom(fol) -->
        <!-- has axiom label --><obo:IAO_0010000 rdf:resource="http://purl.obolibrary.org/obo/bfo/axiom/007-001"/>
    </owl:Axiom>
    <owl:Axiom>
        <owl:annotatedTarget rdf:resource="http://purl.obolibrary.org/obo/BFO_0000003"/><!-- occurrent -->
        <owl:annotatedSource rdf:resource="http://purl.obolibrary.org/obo/BFO_0000117"/><!-- has occurrent part -->
        <!-- has axiom label --><obo:IAO_0010000 rdf:resource="http://purl.obolibrary.org/obo/bfo/axiom/105"/>
        <owl:annotatedProperty rdf:resource="http://www.w3.org/2000/01/rdf-schema#domain"/>
    </owl:Axiom>
    <owl:Axiom>
        <owl:annotatedTarget xml:lang="en">b has_occurrent_part c = Def. c occurrent_part_of b. (axiom label in BFO2 Reference: [007-001])</owl:annotatedTarget>
        <owl:annotatedSource rdf:resource="http://purl.obolibrary.org/obo/BFO_0000117"/><!-- has occurrent part -->
        <owl:annotatedProperty rdf:resource="http://purl.obolibrary.org/obo/IAO_0000115"/><!-- definition -->
        <!-- has axiom label --><obo:IAO_0010000 rdf:resource="http://purl.obolibrary.org/obo/bfo/axiom/007-001"/>
    </owl:Axiom>
    <owl:Axiom>
        <owl:annotatedTarget rdf:resource="http://purl.obolibrary.org/obo/BFO_0000003"/><!-- occurrent -->
        <owl:annotatedSource rdf:resource="http://purl.obolibrary.org/obo/BFO_0000117"/><!-- has occurrent part -->
        <!-- has axiom label --><obo:IAO_0010000 rdf:resource="http://purl.obolibrary.org/obo/bfo/axiom/104"/>
        <owl:annotatedProperty rdf:resource="http://www.w3.org/2000/01/rdf-schema#range"/>
    </owl:Axiom>
    <owl:Axiom>
        <owl:annotatedSource rdf:resource="http://purl.obolibrary.org/obo/BFO_0000117"/><!-- has occurrent part -->
        <!-- has axiom label --><obo:IAO_0010000 rdf:resource="http://purl.obolibrary.org/obo/bfo/axiom/106"/>
        <owl:annotatedProperty rdf:resource="http://www.w3.org/1999/02/22-rdf-syntax-ns#type"/>
        <owl:annotatedTarget rdf:resource="http://www.w3.org/2002/07/owl#TransitiveProperty"/>
    </owl:Axiom>
    


    <!-- http://purl.obolibrary.org/obo/BFO_0000118 -->

    <owl:ObjectProperty rdf:about="http://purl.obolibrary.org/obo/BFO_0000118"><!-- has proper occurrent part -->
        <rdf:type rdf:resource="http://www.w3.org/2002/07/owl#TransitiveProperty"/>
        <rdfs:label xml:lang="en">has proper occurrent part</rdfs:label>
        <!-- definition --><obo:IAO_0000115>[copied from inverse property &apos;proper part of occurrent&apos;] b proper_occurrent_part_of c =Def. b occurrent_part_of c &amp; b and c are not identical. (axiom label in BFO2 Reference: [005-001])</obo:IAO_0000115>
        <!-- BFO CLIF specification label --><obo:BFO_0000180>hasProperOccurrentPart</obo:BFO_0000180>
        <!-- BFO OWL specification label --><obo:BFO_0000179>o-has-ppart</obo:BFO_0000179>
        <!-- definition --><obo:IAO_0000115 xml:lang="en">b has_proper_occurrent_part c = Def. c proper_occurrent_part_of b. [XXX-001</obo:IAO_0000115>
        <rdfs:range rdf:resource="http://purl.obolibrary.org/obo/BFO_0000003"/><!-- occurrent -->
        <rdfs:domain rdf:resource="http://purl.obolibrary.org/obo/BFO_0000003"/><!-- occurrent -->
        <rdfs:subPropertyOf rdf:resource="http://purl.obolibrary.org/obo/BFO_0000117"/><!-- has occurrent part -->
        <rdfs:isDefinedBy rdf:resource="http://purl.obolibrary.org/obo/bfo.owl"/>
    </owl:ObjectProperty>
    <owl:Axiom>
        <owl:annotatedTarget rdf:resource="http://purl.obolibrary.org/obo/BFO_0000003"/><!-- occurrent -->
        <owl:annotatedSource rdf:resource="http://purl.obolibrary.org/obo/BFO_0000118"/><!-- has proper occurrent part -->
        <!-- has axiom label --><obo:IAO_0010000 rdf:resource="http://purl.obolibrary.org/obo/bfo/axiom/115"/>
        <owl:annotatedProperty rdf:resource="http://www.w3.org/2000/01/rdf-schema#domain"/>
    </owl:Axiom>
    <owl:Axiom>
        <owl:annotatedTarget rdf:resource="http://purl.obolibrary.org/obo/BFO_0000003"/><!-- occurrent -->
        <owl:annotatedSource rdf:resource="http://purl.obolibrary.org/obo/BFO_0000118"/><!-- has proper occurrent part -->
        <!-- has axiom label --><obo:IAO_0010000 rdf:resource="http://purl.obolibrary.org/obo/bfo/axiom/114"/>
        <owl:annotatedProperty rdf:resource="http://www.w3.org/2000/01/rdf-schema#range"/>
    </owl:Axiom>
    <owl:Axiom>
        <owl:annotatedSource rdf:resource="http://purl.obolibrary.org/obo/BFO_0000118"/><!-- has proper occurrent part -->
        <!-- has axiom label --><obo:IAO_0010000 rdf:resource="http://purl.obolibrary.org/obo/bfo/axiom/117"/>
        <owl:annotatedProperty rdf:resource="http://www.w3.org/1999/02/22-rdf-syntax-ns#type"/>
        <owl:annotatedTarget rdf:resource="http://www.w3.org/2002/07/owl#TransitiveProperty"/>
    </owl:Axiom>
    


    <!-- http://purl.obolibrary.org/obo/BFO_0000119 -->

    <owl:ObjectProperty rdf:about="http://purl.obolibrary.org/obo/BFO_0000119"><!-- has profile -->
        <rdfs:label xml:lang="en">has profile</rdfs:label>
        <!-- BFO OWL specification label --><obo:BFO_0000179>has-profile</obo:BFO_0000179>
        <rdfs:domain rdf:resource="http://purl.obolibrary.org/obo/BFO_0000015"/><!-- process -->
        <rdfs:range rdf:resource="http://purl.obolibrary.org/obo/BFO_0000144"/><!-- process profile -->
        <rdfs:isDefinedBy rdf:resource="http://purl.obolibrary.org/obo/bfo.owl"/>
    </owl:ObjectProperty>
    <owl:Axiom>
        <owl:annotatedSource rdf:resource="http://purl.obolibrary.org/obo/BFO_0000119"/><!-- has profile -->
        <owl:annotatedTarget rdf:resource="http://purl.obolibrary.org/obo/BFO_0000144"/><!-- process profile -->
        <!-- has axiom label --><obo:IAO_0010000 rdf:resource="http://purl.obolibrary.org/obo/bfo/axiom/153"/>
        <owl:annotatedProperty rdf:resource="http://www.w3.org/2000/01/rdf-schema#range"/>
    </owl:Axiom>
    <owl:Axiom>
        <owl:annotatedTarget rdf:resource="http://purl.obolibrary.org/obo/BFO_0000015"/><!-- process -->
        <owl:annotatedSource rdf:resource="http://purl.obolibrary.org/obo/BFO_0000119"/><!-- has profile -->
        <!-- has axiom label --><obo:IAO_0010000 rdf:resource="http://purl.obolibrary.org/obo/bfo/axiom/154"/>
        <owl:annotatedProperty rdf:resource="http://www.w3.org/2000/01/rdf-schema#domain"/>
    </owl:Axiom>
    


    <!-- http://purl.obolibrary.org/obo/BFO_0000121 -->

    <owl:ObjectProperty rdf:about="http://purl.obolibrary.org/obo/BFO_0000121"><!-- has temporal part -->
        <rdf:type rdf:resource="http://www.w3.org/2002/07/owl#TransitiveProperty"/>
        <rdfs:label xml:lang="en">has temporal part</rdfs:label>
        <!-- example of usage --><obo:IAO_0000112>[copied from inverse property &apos;temporal part of&apos;] the 4th year of your life is a temporal part of your life\. The first quarter of a game of football is a temporal part of the whole game\. The process of your heart beating from 4pm to 5pm today is a temporal part of the entire process of your heart beating.\ The 4th year of your life is a temporal part of your life</obo:IAO_0000112>
        <!-- example of usage --><obo:IAO_0000112>[copied from inverse property &apos;temporal part of&apos;] the process boundary which separates the 3rd and 4th years of your life.</obo:IAO_0000112>
        <!-- example of usage --><obo:IAO_0000112>[copied from inverse property &apos;temporal part of&apos;] your heart beating from 4pm to 5pm today is a temporal part of the process of your heart beating</obo:IAO_0000112>
        <!-- definition --><obo:IAO_0000115>[copied from inverse property &apos;temporal part of&apos;] b proper_temporal_part_of c =Def. b temporal_part_of c &amp; not (b = c). (axiom label in BFO2 Reference: [116-001])</obo:IAO_0000115>
        <!-- BFO OWL specification label --><obo:BFO_0000179>has-t-part</obo:BFO_0000179>
        <!-- definition --><obo:IAO_0000115>[copied from inverse property &apos;temporal part of&apos;] b temporal_part_of c =Def.b occurrent_part_of c &amp; &amp; for some temporal region t, b occupies_temporal_region t &amp; for all occurrents d, t (if d occupies_temporal_region t  &amp; t occurrent_part_of t then (d occurrent_part_of a iff d occurrent_part_of b)). (axiom label in BFO2 Reference: [078-003])</obo:IAO_0000115>
        <rdfs:range rdf:resource="http://purl.obolibrary.org/obo/BFO_0000003"/><!-- occurrent -->
        <rdfs:domain rdf:resource="http://purl.obolibrary.org/obo/BFO_0000003"/><!-- occurrent -->
        <rdfs:subPropertyOf rdf:resource="http://purl.obolibrary.org/obo/BFO_0000117"/><!-- has occurrent part -->
        <rdfs:isDefinedBy rdf:resource="http://purl.obolibrary.org/obo/bfo.owl"/>
    </owl:ObjectProperty>
    <owl:Axiom>
        <owl:annotatedSource rdf:resource="http://purl.obolibrary.org/obo/BFO_0000121"/><!-- has temporal part -->
        <!-- has axiom label --><obo:IAO_0010000 rdf:resource="http://purl.obolibrary.org/obo/bfo/axiom/129"/>
        <owl:annotatedProperty rdf:resource="http://www.w3.org/1999/02/22-rdf-syntax-ns#type"/>
        <owl:annotatedTarget rdf:resource="http://www.w3.org/2002/07/owl#TransitiveProperty"/>
    </owl:Axiom>
    <owl:Axiom>
        <owl:annotatedTarget rdf:resource="http://purl.obolibrary.org/obo/BFO_0000003"/><!-- occurrent -->
        <owl:annotatedSource rdf:resource="http://purl.obolibrary.org/obo/BFO_0000121"/><!-- has temporal part -->
        <!-- has axiom label --><obo:IAO_0010000 rdf:resource="http://purl.obolibrary.org/obo/bfo/axiom/128"/>
        <owl:annotatedProperty rdf:resource="http://www.w3.org/2000/01/rdf-schema#domain"/>
    </owl:Axiom>
    <owl:Axiom>
        <owl:annotatedTarget rdf:resource="http://purl.obolibrary.org/obo/BFO_0000003"/><!-- occurrent -->
        <owl:annotatedSource rdf:resource="http://purl.obolibrary.org/obo/BFO_0000121"/><!-- has temporal part -->
        <!-- has axiom label --><obo:IAO_0010000 rdf:resource="http://purl.obolibrary.org/obo/bfo/axiom/127"/>
        <owl:annotatedProperty rdf:resource="http://www.w3.org/2000/01/rdf-schema#range"/>
    </owl:Axiom>
    


    <!-- http://purl.obolibrary.org/obo/BFO_0000123 -->

    <owl:ObjectProperty rdf:about="http://purl.obolibrary.org/obo/BFO_0000123"><!-- has spatial occupant at some time -->
        <rdfs:label xml:lang="en">has spatial occupant at some time</rdfs:label>
        <!-- BFO OWL specification label --><obo:BFO_0000179>r-location-of_st</obo:BFO_0000179>
        <!-- editor note --><obo:IAO_0000116>[copied from inverse property &apos;occupies spatial region at some time&apos;] BFO2 Reference: independent continuant</obo:IAO_0000116>
        <!-- elucidation --><obo:IAO_0000600>[copied from inverse property &apos;occupies spatial region at some time&apos;] b occupies_spatial_region r at t means that r is a spatial region in which independent continuant b is exactly located (axiom label in BFO2 Reference: [041-002])</obo:IAO_0000600>
        <!-- editor note --><obo:IAO_0000116>[copied from inverse property &apos;occupies spatial region at some time&apos;] Alan Ruttenberg: This is a binary version of a ternary time-indexed, instance level, relation. The BFO reading of the binary relation &apos;occupies spatial region at some time@en&apos; is: exists t,  exists_at(x,t) &amp; exists_at(y,t) &amp; &apos;occupies spatial region@en&apos;(x,y,t)</obo:IAO_0000116>
        <!-- editor note --><obo:IAO_0000116>[copied from inverse property &apos;occupies spatial region at some time&apos;] BFO2 Reference: spatial region</obo:IAO_0000116>
        <rdfs:range rdf:resource="http://purl.obolibrary.org/obo/BFO_0000004"/><!-- independent continuant -->
        <rdfs:domain rdf:resource="http://purl.obolibrary.org/obo/BFO_0000006"/><!-- spatial region -->
        <rdfs:isDefinedBy rdf:resource="http://purl.obolibrary.org/obo/bfo.owl"/>
    </owl:ObjectProperty>
    <owl:Axiom>
        <owl:annotatedTarget rdf:resource="http://purl.obolibrary.org/obo/BFO_0000004"/><!-- independent continuant -->
        <owl:annotatedSource rdf:resource="http://purl.obolibrary.org/obo/BFO_0000123"/><!-- has spatial occupant at some time -->
        <!-- has axiom label --><obo:IAO_0010000 rdf:resource="http://purl.obolibrary.org/obo/bfo/axiom/041-002"/>
        <owl:annotatedProperty rdf:resource="http://www.w3.org/2000/01/rdf-schema#range"/>
    </owl:Axiom>
    <owl:Axiom>
        <owl:annotatedTarget rdf:resource="http://purl.obolibrary.org/obo/BFO_0000006"/><!-- spatial region -->
        <owl:annotatedSource rdf:resource="http://purl.obolibrary.org/obo/BFO_0000123"/><!-- has spatial occupant at some time -->
        <!-- has axiom label --><obo:IAO_0010000 rdf:resource="http://purl.obolibrary.org/obo/bfo/axiom/516"/>
        <owl:annotatedProperty rdf:resource="http://www.w3.org/2000/01/rdf-schema#domain"/>
    </owl:Axiom>
    


    <!-- http://purl.obolibrary.org/obo/BFO_0000124 -->

    <owl:ObjectProperty rdf:about="http://purl.obolibrary.org/obo/BFO_0000124"><!-- has location at some time -->
        <rdfs:label xml:lang="en">has location at some time</rdfs:label>
        <!-- example of usage --><obo:IAO_0000112>[copied from inverse property &apos;located in at some time&apos;] Mary located_in Salzburg</obo:IAO_0000112>
        <!-- BFO OWL specification label --><obo:BFO_0000179>has-location_st</obo:BFO_0000179>
        <!-- example of usage --><obo:IAO_0000112>[copied from inverse property &apos;located in at some time&apos;] your arm located_in your body</obo:IAO_0000112>
        <!-- editor note --><obo:IAO_0000116>[copied from inverse property &apos;located in at some time&apos;] Alan Ruttenberg: This is a binary version of a ternary time-indexed, instance level, relation. The BFO reading of the binary relation &apos;located in at some time@en&apos; is: exists t,  exists_at(x,t) &amp; exists_at(y,t) &amp; &apos;located in@en&apos;(x,y,t)</obo:IAO_0000116>
        <!-- editor note --><obo:IAO_0000116>[copied from inverse property &apos;located in at some time&apos;] BFO2 Reference: independent continuant</obo:IAO_0000116>
        <!-- example of usage --><obo:IAO_0000112>[copied from inverse property &apos;located in at some time&apos;] this portion of cocaine located_in this portion of blood</obo:IAO_0000112>
        <!-- example of usage --><obo:IAO_0000112>[copied from inverse property &apos;located in at some time&apos;] this stem cell located_in this portion of bone marrow</obo:IAO_0000112>
        <!-- definition --><obo:IAO_0000115>[copied from inverse property &apos;located in at some time&apos;] b located_in c at t = Def. b and c are independent continuants, and the region at which b is located at t is a (proper or improper) continuant_part_of the region at which c is located at t. (axiom label in BFO2 Reference: [045-001])</obo:IAO_0000115>
        <!-- example of usage --><obo:IAO_0000112>[copied from inverse property &apos;located in at some time&apos;] the Empire State Building located_in New York.</obo:IAO_0000112>
        <rdfs:domain rdf:resource="http://purl.obolibrary.org/obo/BFO_0000004"/><!-- independent continuant -->
        <rdfs:range rdf:resource="http://purl.obolibrary.org/obo/BFO_0000004"/><!-- independent continuant -->
        <rdfs:isDefinedBy rdf:resource="http://purl.obolibrary.org/obo/bfo.owl"/>
    </owl:ObjectProperty>
    <owl:Axiom>
        <owl:annotatedTarget rdf:resource="http://purl.obolibrary.org/obo/BFO_0000004"/><!-- independent continuant -->
        <owl:annotatedSource rdf:resource="http://purl.obolibrary.org/obo/BFO_0000124"/><!-- has location at some time -->
        <!-- has axiom label --><obo:IAO_0010000 rdf:resource="http://purl.obolibrary.org/obo/bfo/axiom/512"/>
        <owl:annotatedProperty rdf:resource="http://www.w3.org/2000/01/rdf-schema#range"/>
    </owl:Axiom>
    <owl:Axiom>
        <owl:annotatedTarget rdf:resource="http://purl.obolibrary.org/obo/BFO_0000004"/><!-- independent continuant -->
        <owl:annotatedSource rdf:resource="http://purl.obolibrary.org/obo/BFO_0000124"/><!-- has location at some time -->
        <!-- has axiom label --><obo:IAO_0010000 rdf:resource="http://purl.obolibrary.org/obo/bfo/axiom/513"/>
        <owl:annotatedProperty rdf:resource="http://www.w3.org/2000/01/rdf-schema#domain"/>
    </owl:Axiom>
    


    <!-- http://purl.obolibrary.org/obo/BFO_0000125 -->

    <owl:ObjectProperty rdf:about="http://purl.obolibrary.org/obo/BFO_0000125"><!-- has specific dependent at some time -->
        <rdfs:label xml:lang="en">has specific dependent at some time</rdfs:label>
        <!-- example of usage --><obo:IAO_0000112>[copied from inverse property &apos;specifically depends on at some time&apos;] reciprocal s-dependence between occurrents: a process of increasing the volume of a portion of gas while temperature remains constant and the associated process of  decreasing the pressure exerted by the gas</obo:IAO_0000112>
        <!-- example of usage --><obo:IAO_0000112>[copied from inverse property &apos;specifically depends on at some time&apos;] one-sided s-dependence of one occurrent on multiple independent continuants: a relational process of hitting a ball with a cricket bat</obo:IAO_0000112>
        <!-- example of usage --><obo:IAO_0000112>[copied from inverse property &apos;specifically depends on at some time&apos;] one-sided s-dependence of one occurrent on multiple independent continuants: a relational process of paying cash to a merchant in exchange for a bag of figs</obo:IAO_0000112>
        <!-- example of usage --><obo:IAO_0000112>[copied from inverse property &apos;specifically depends on at some time&apos;] the one-sided dependence of an occurrent on an independent continuant: football match on the players, the ground, the ball</obo:IAO_0000112>
        <!-- BFO OWL specification label --><obo:BFO_0000179>has-s-dep_st</obo:BFO_0000179>
        <!-- editor note --><obo:IAO_0000116>[copied from inverse property &apos;specifically depends on at some time&apos;] BFO 2 Reference: S-dependence is just one type of dependence among many; it is what, in the literature, is referred to as ‘existential dependence’ [87, 46, 65, 20</obo:IAO_0000116>
        <!-- example of usage --><obo:IAO_0000112>[copied from inverse property &apos;specifically depends on at some time&apos;] a shape s-depends_on the shaped object</obo:IAO_0000112>
        <!-- example of usage --><obo:IAO_0000112>[copied from inverse property &apos;specifically depends on at some time&apos;] one-sided s-dependence of a dependent continuant on an independent continuant: an instance of headache s-depends_on some head</obo:IAO_0000112>
        <!-- example of usage --><obo:IAO_0000112>[copied from inverse property &apos;specifically depends on at some time&apos;] the three-sided reciprocal s-dependence of the pitch, timbre and volume of a tone [45</obo:IAO_0000112>
        <!-- example of usage --><obo:IAO_0000112>[copied from inverse property &apos;specifically depends on at some time&apos;] one-sided s-dependence of a process on something: an instance of seeing (a relational process) s-depends_on some organism and on some seen entity, which may be an occurrent or a continuant</obo:IAO_0000112>
        <!-- example of usage --><obo:IAO_0000112>[copied from inverse property &apos;specifically depends on at some time&apos;] a gait s-depends_on the walking object. (All at some specific time.)</obo:IAO_0000112>
        <!-- elucidation --><obo:IAO_0000600>[copied from inverse property &apos;specifically depends on at some time&apos;] To say that b s-depends_on a at t is to say that b and c do not share common parts &amp; b is of its nature such that it cannot exist unless c exists &amp; b is not a boundary of c and b is not a site of which c is the host [64</obo:IAO_0000600>
        <!-- editor note --><obo:IAO_0000116>[copied from inverse property &apos;specifically depends on at some time&apos;] BFO 2 Reference: the relation of s-depends_on does not in every case require simultaneous existence of its relata. Note the difference between such cases and the cases of continuant universals defined historically: the act of answering depends existentially on the prior act of questioning; the human being who was baptized or who answered a question does not himself depend existentially on the prior act of baptism or answering. He would still exist even if these acts had never taken place.</obo:IAO_0000116>
        <!-- example of usage --><obo:IAO_0000112>[copied from inverse property &apos;specifically depends on at some time&apos;] reciprocal s-dependence between occurrents: in a game of chess the process of playing with the white pieces is mutually dependent on the process of playing with the black pieces</obo:IAO_0000112>
        <!-- example of usage --><obo:IAO_0000112>[copied from inverse property &apos;specifically depends on at some time&apos;] the three-sided reciprocal s-dependence of the hue, saturation and brightness of a color [45</obo:IAO_0000112>
        <!-- editor note --><obo:IAO_0000116>[copied from inverse property &apos;specifically depends on at some time&apos;] Alan Ruttenberg: This is a binary version of a ternary time-indexed, instance level, relation. The BFO reading of the binary relation &apos;specifically depends on at some time@en&apos; is: exists t,  exists_at(x,t) &amp; exists_at(y,t) &amp; &apos;specifically depends on@en&apos;(x,y,t)</obo:IAO_0000116>
        <!-- example of usage --><obo:IAO_0000112>[copied from inverse property &apos;specifically depends on at some time&apos;] reciprocal s-dependence between occurrents: a process of buying and the associated process of selling</obo:IAO_0000112>
        <!-- example of usage --><obo:IAO_0000112>[copied from inverse property &apos;specifically depends on at some time&apos;] one-sided s-dependence of one occurrent on another: a process of answering a question is dependent on a prior process of asking a question</obo:IAO_0000112>
        <!-- example of usage --><obo:IAO_0000112>[copied from inverse property &apos;specifically depends on at some time&apos;] one-sided s-dependence of one occurrent on another: a process of obeying a command is dependent on a prior process of issuing a command</obo:IAO_0000112>
        <!-- editor note --><obo:IAO_0000116>[copied from inverse property &apos;specifically depends on at some time&apos;] BFO 2 Reference: An entity – for example an act of communication or a game of football – can s-depends_on more than one entity. Complex phenomena for example in the psychological and social realms (such as inferring, commanding and requesting) or in the realm of multi-organismal biological processes (such as infection and resistance), will involve multiple families of dependence relations, involving both continuants and occurrents [1, 4, 28</obo:IAO_0000116>
        <!-- example of usage --><obo:IAO_0000112>[copied from inverse property &apos;specifically depends on at some time&apos;] A pain s-depends_on the organism that is experiencing the pain</obo:IAO_0000112>
        <!-- example of usage --><obo:IAO_0000112>[copied from inverse property &apos;specifically depends on at some time&apos;] the one-sided dependence of an occurrent on an independent continuant: handwave on a hand</obo:IAO_0000112>
        <!-- example of usage --><obo:IAO_0000112>[copied from inverse property &apos;specifically depends on at some time&apos;] the two-sided reciprocal s-dependence of the roles of husband and wife [20</obo:IAO_0000112>
        <!-- example of usage --><obo:IAO_0000112>[copied from inverse property &apos;specifically depends on at some time&apos;] one-sided s-dependence of a process on something: a process of cell death s-depends_on a cell</obo:IAO_0000112>
        <!-- editor note --><obo:IAO_0000116>[copied from inverse property &apos;specifically depends on at some time&apos;] BFO2 Reference: specifically dependent continuant\; process; process boundary</obo:IAO_0000116>
        <!-- example of usage --><obo:IAO_0000112>[copied from inverse property &apos;specifically depends on at some time&apos;] one-sided s-dependence of a dependent continuant on an independent continuant: an instance of temperature s-depends_on some organism</obo:IAO_0000112>
        <rdfs:isDefinedBy rdf:resource="http://purl.obolibrary.org/obo/bfo.owl"/>
        <rdfs:domain>
            <owl:Class>
                <owl:unionOf rdf:parseType="Collection">
                    <rdf:Description rdf:about="http://purl.obolibrary.org/obo/BFO_0000015"/><!-- process -->
                    <rdf:Description rdf:about="http://purl.obolibrary.org/obo/BFO_0000020"/><!-- specifically dependent continuant -->
                    <owl:Class>
                        <owl:intersectionOf rdf:parseType="Collection">
                            <rdf:Description rdf:about="http://purl.obolibrary.org/obo/BFO_0000004"/><!-- independent continuant -->
                            <owl:Class>
                                <owl:complementOf rdf:resource="http://purl.obolibrary.org/obo/BFO_0000006"/><!-- spatial region -->
                            </owl:Class>
                        </owl:intersectionOf>
                    </owl:Class>
                </owl:unionOf>
            </owl:Class>
        </rdfs:domain>
        <rdfs:range>
            <owl:Class>
                <owl:unionOf rdf:parseType="Collection">
                    <rdf:Description rdf:about="http://purl.obolibrary.org/obo/BFO_0000015"/><!-- process -->
                    <rdf:Description rdf:about="http://purl.obolibrary.org/obo/BFO_0000020"/><!-- specifically dependent continuant -->
                </owl:unionOf>
            </owl:Class>
        </rdfs:range>
    </owl:ObjectProperty>
    <owl:Axiom>
        <owl:annotatedSource rdf:resource="http://purl.obolibrary.org/obo/BFO_0000125"/><!-- has specific dependent at some time -->
        <!-- has axiom label --><obo:IAO_0010000 rdf:resource="http://purl.obolibrary.org/obo/bfo/axiom/528"/>
        <owl:annotatedProperty rdf:resource="http://www.w3.org/2000/01/rdf-schema#domain"/>
        <owl:annotatedTarget>
            <owl:Class>
                <owl:unionOf rdf:parseType="Collection">
                    <rdf:Description rdf:about="http://purl.obolibrary.org/obo/BFO_0000015"/><!-- process -->
                    <rdf:Description rdf:about="http://purl.obolibrary.org/obo/BFO_0000020"/><!-- specifically dependent continuant -->
                    <owl:Class>
                        <owl:intersectionOf rdf:parseType="Collection">
                            <rdf:Description rdf:about="http://purl.obolibrary.org/obo/BFO_0000004"/><!-- independent continuant -->
                            <owl:Class>
                                <owl:complementOf rdf:resource="http://purl.obolibrary.org/obo/BFO_0000006"/><!-- spatial region -->
                            </owl:Class>
                        </owl:intersectionOf>
                    </owl:Class>
                </owl:unionOf>
            </owl:Class>
        </owl:annotatedTarget>
    </owl:Axiom>
    <owl:Axiom>
        <owl:annotatedSource rdf:resource="http://purl.obolibrary.org/obo/BFO_0000125"/><!-- has specific dependent at some time -->
        <!-- has axiom label --><obo:IAO_0010000 rdf:resource="http://purl.obolibrary.org/obo/bfo/axiom/527"/>
        <owl:annotatedProperty rdf:resource="http://www.w3.org/2000/01/rdf-schema#range"/>
        <owl:annotatedTarget>
            <owl:Class>
                <owl:unionOf rdf:parseType="Collection">
                    <rdf:Description rdf:about="http://purl.obolibrary.org/obo/BFO_0000015"/><!-- process -->
                    <rdf:Description rdf:about="http://purl.obolibrary.org/obo/BFO_0000020"/><!-- specifically dependent continuant -->
                </owl:unionOf>
            </owl:Class>
        </owl:annotatedTarget>
    </owl:Axiom>
    


    <!-- http://purl.obolibrary.org/obo/BFO_0000126 -->

    <owl:ObjectProperty rdf:about="http://purl.obolibrary.org/obo/BFO_0000126"><!-- has spatiotemporal occupant -->
        <rdfs:label xml:lang="en">has spatiotemporal occupant</rdfs:label>
        <!-- BFO OWL specification label --><obo:BFO_0000179>occupied-by</obo:BFO_0000179>
        <!-- editor note --><obo:IAO_0000116>[copied from inverse property &apos;occupies spatiotemporal region&apos;] BFO 2 Reference: The occupies_spatiotemporal_region and occupies_temporal_region relations are the counterpart, on the occurrent side, of the relation occupies_spatial_region.</obo:IAO_0000116>
        <!-- elucidation --><obo:IAO_0000600>[copied from inverse property &apos;occupies spatiotemporal region&apos;] p occupies_spatiotemporal_region s. This is a primitive relation between an occurrent p and the spatiotemporal region s which is its spatiotemporal extent. (axiom label in BFO2 Reference: [082-003])</obo:IAO_0000600>
        <rdfs:range rdf:resource="http://purl.obolibrary.org/obo/BFO_0000003"/><!-- occurrent -->
        <rdfs:domain rdf:resource="http://purl.obolibrary.org/obo/BFO_0000011"/><!-- spatiotemporal region -->
        <rdfs:isDefinedBy rdf:resource="http://purl.obolibrary.org/obo/bfo.owl"/>
    </owl:ObjectProperty>
    <owl:Axiom>
        <owl:annotatedTarget rdf:resource="http://purl.obolibrary.org/obo/BFO_0000003"/><!-- occurrent -->
        <owl:annotatedSource rdf:resource="http://purl.obolibrary.org/obo/BFO_0000126"/><!-- has spatiotemporal occupant -->
        <!-- has axiom label --><obo:IAO_0010000 rdf:resource="http://purl.obolibrary.org/obo/bfo/axiom/147"/>
        <owl:annotatedProperty rdf:resource="http://www.w3.org/2000/01/rdf-schema#range"/>
    </owl:Axiom>
    <owl:Axiom>
        <owl:annotatedTarget rdf:resource="http://purl.obolibrary.org/obo/BFO_0000011"/><!-- spatiotemporal region -->
        <owl:annotatedSource rdf:resource="http://purl.obolibrary.org/obo/BFO_0000126"/><!-- has spatiotemporal occupant -->
        <!-- has axiom label --><obo:IAO_0010000 rdf:resource="http://purl.obolibrary.org/obo/bfo/axiom/148"/>
        <owl:annotatedProperty rdf:resource="http://www.w3.org/2000/01/rdf-schema#domain"/>
    </owl:Axiom>
    


    <!-- http://purl.obolibrary.org/obo/BFO_0000127 -->

    <owl:ObjectProperty rdf:about="http://purl.obolibrary.org/obo/BFO_0000127"><!-- material basis of at some time -->
        <rdfs:label xml:lang="en">material basis of at some time</rdfs:label>
        <!-- BFO OWL specification label --><obo:BFO_0000179>material-basis-of_st</obo:BFO_0000179>
        <rdfs:range rdf:resource="http://purl.obolibrary.org/obo/BFO_0000016"/><!-- disposition -->
        <rdfs:domain rdf:resource="http://purl.obolibrary.org/obo/BFO_0000040"/><!-- material entity -->
        <rdfs:isDefinedBy rdf:resource="http://purl.obolibrary.org/obo/bfo.owl"/>
    </owl:ObjectProperty>
    <owl:Axiom>
        <owl:annotatedTarget rdf:resource="http://purl.obolibrary.org/obo/BFO_0000040"/><!-- material entity -->
        <owl:annotatedSource rdf:resource="http://purl.obolibrary.org/obo/BFO_0000127"/><!-- material basis of at some time -->
        <!-- has axiom label --><obo:IAO_0010000 rdf:resource="http://purl.obolibrary.org/obo/bfo/axiom/532"/>
        <owl:annotatedProperty rdf:resource="http://www.w3.org/2000/01/rdf-schema#domain"/>
    </owl:Axiom>
    <owl:Axiom>
        <owl:annotatedTarget rdf:resource="http://purl.obolibrary.org/obo/BFO_0000016"/><!-- disposition -->
        <owl:annotatedSource rdf:resource="http://purl.obolibrary.org/obo/BFO_0000127"/><!-- material basis of at some time -->
        <!-- has axiom label --><obo:IAO_0010000 rdf:resource="http://purl.obolibrary.org/obo/bfo/axiom/531"/>
        <owl:annotatedProperty rdf:resource="http://www.w3.org/2000/01/rdf-schema#range"/>
    </owl:Axiom>
    


    <!-- http://purl.obolibrary.org/obo/BFO_0000129 -->

    <owl:ObjectProperty rdf:about="http://purl.obolibrary.org/obo/BFO_0000129"><!-- member part of at some time -->
        <rdfs:label xml:lang="en">member part of at some time</rdfs:label>
        <!-- editor note --><obo:IAO_0000116>BFO2 Reference: object aggregate</obo:IAO_0000116>
        <!-- BFO OWL specification label --><obo:BFO_0000179>member-part-of_st</obo:BFO_0000179>
        <!-- editor note --><obo:IAO_0000116>Alan Ruttenberg: This is a binary version of a ternary time-indexed, instance level, relation. The BFO reading of the binary relation &apos;member part of at some time@en&apos; is: exists t,  exists_at(x,t) &amp; exists_at(y,t) &amp; &apos;member part of@en&apos;(x,y,t)</obo:IAO_0000116>
        <!-- has associated axiom(fol) --><obo:IAO_0000602>(forall (x y t) (if (memberPartOfAt x y t) (continuantPartOfAt x y t))) // axiom label in BFO2 CLIF: [104-001] </obo:IAO_0000602>
        <!-- editor note --><obo:IAO_0000116>BFO2 Reference: object</obo:IAO_0000116>
        <!-- definition --><obo:IAO_0000115 xml:lang="en">b member_part_of c at t =Def. b is an object &amp; there is at t a mutually exhaustive and pairwise disjoint partition of c into objects x1,  …, xn (for some n &amp;gt; 1) with b = xi  for some 1 ≤ i ≤ n. (axiom label in BFO2 Reference: [026-004])</obo:IAO_0000115>
        <!-- example of usage --><obo:IAO_0000112 xml:lang="en">each piece in a chess set is a member part of the chess set; each Beatle in the collection called The Beatles is a member part of The Beatles.</obo:IAO_0000112>
        <!-- example of usage --><obo:IAO_0000112 xml:lang="en">each tree in a forest is a member_part of the forest</obo:IAO_0000112>
        <!-- has associated axiom(nl) --><obo:IAO_0000601 xml:lang="en">if b member_part_of c at t then b continuant_part_of c at t. (axiom label in BFO2 Reference: [104-001])</obo:IAO_0000601>
        <!-- BFO CLIF specification label --><obo:BFO_0000180>memberPartOfAt</obo:BFO_0000180>
        <rdfs:range rdf:resource="http://purl.obolibrary.org/obo/BFO_0000002"/><!-- continuant -->
        <rdfs:domain rdf:resource="http://purl.obolibrary.org/obo/BFO_0000002"/><!-- continuant -->
        <owl:inverseOf rdf:resource="http://purl.obolibrary.org/obo/BFO_0000115"/><!-- has member part at some time -->
        <rdfs:subPropertyOf rdf:resource="http://purl.obolibrary.org/obo/BFO_0000175"/><!-- proper part of continuant at some time -->
        <rdfs:subPropertyOf rdf:resource="http://purl.obolibrary.org/obo/BFO_0000176"/><!-- part of continuant at some time -->
        <rdfs:isDefinedBy rdf:resource="http://purl.obolibrary.org/obo/bfo.owl"/>
    </owl:ObjectProperty>
    <owl:Axiom>
        <owl:annotatedTarget rdf:resource="http://purl.obolibrary.org/obo/BFO_0000002"/><!-- continuant -->
        <owl:annotatedSource rdf:resource="http://purl.obolibrary.org/obo/BFO_0000129"/><!-- member part of at some time -->
        <!-- has axiom label --><obo:IAO_0010000 rdf:resource="http://purl.obolibrary.org/obo/bfo/axiom/508"/>
        <owl:annotatedProperty rdf:resource="http://www.w3.org/2000/01/rdf-schema#domain"/>
    </owl:Axiom>
    <owl:Axiom>
        <owl:annotatedTarget rdf:resource="http://purl.obolibrary.org/obo/BFO_0000002"/><!-- continuant -->
        <owl:annotatedSource rdf:resource="http://purl.obolibrary.org/obo/BFO_0000129"/><!-- member part of at some time -->
        <!-- has axiom label --><obo:IAO_0010000 rdf:resource="http://purl.obolibrary.org/obo/bfo/axiom/509"/>
        <owl:annotatedProperty rdf:resource="http://www.w3.org/2000/01/rdf-schema#range"/>
    </owl:Axiom>
    <owl:Axiom>
        <owl:annotatedTarget xml:lang="en">if b member_part_of c at t then b continuant_part_of c at t. (axiom label in BFO2 Reference: [104-001])</owl:annotatedTarget>
        <owl:annotatedSource rdf:resource="http://purl.obolibrary.org/obo/BFO_0000129"/><!-- member part of at some time -->
        <owl:annotatedProperty rdf:resource="http://purl.obolibrary.org/obo/IAO_0000601"/><!-- has associated axiom(nl) -->
        <!-- has axiom label --><obo:IAO_0010000 rdf:resource="http://purl.obolibrary.org/obo/bfo/axiom/104-001"/>
    </owl:Axiom>
    <owl:Axiom>
        <owl:annotatedTarget>(forall (x y t) (if (memberPartOfAt x y t) (continuantPartOfAt x y t))) // axiom label in BFO2 CLIF: [104-001] </owl:annotatedTarget>
        <owl:annotatedSource rdf:resource="http://purl.obolibrary.org/obo/BFO_0000129"/><!-- member part of at some time -->
        <owl:annotatedProperty rdf:resource="http://purl.obolibrary.org/obo/IAO_0000602"/><!-- has associated axiom(fol) -->
        <!-- has axiom label --><obo:IAO_0010000 rdf:resource="http://purl.obolibrary.org/obo/bfo/axiom/104-001"/>
    </owl:Axiom>
    <owl:Axiom>
        <owl:annotatedTarget xml:lang="en">b member_part_of c at t =Def. b is an object &amp; there is at t a mutually exhaustive and pairwise disjoint partition of c into objects x1,  …, xn (for some n &amp;gt; 1) with b = xi  for some 1 ≤ i ≤ n. (axiom label in BFO2 Reference: [026-004])</owl:annotatedTarget>
        <owl:annotatedSource rdf:resource="http://purl.obolibrary.org/obo/BFO_0000129"/><!-- member part of at some time -->
        <owl:annotatedProperty rdf:resource="http://purl.obolibrary.org/obo/IAO_0000115"/><!-- definition -->
        <!-- has axiom label --><obo:IAO_0010000 rdf:resource="http://purl.obolibrary.org/obo/bfo/axiom/026-004"/>
    </owl:Axiom>
    


    <!-- http://purl.obolibrary.org/obo/BFO_0000130 -->

    <owl:ObjectProperty rdf:about="http://purl.obolibrary.org/obo/BFO_0000130"><!-- occupies spatiotemporal region -->
        <rdfs:label xml:lang="en">occupies spatiotemporal region</rdfs:label>
        <!-- BFO OWL specification label --><obo:BFO_0000179>occupies</obo:BFO_0000179>
        <!-- editor note --><obo:IAO_0000116 xml:lang="en">BFO 2 Reference: The occupies_spatiotemporal_region and occupies_temporal_region relations are the counterpart, on the occurrent side, of the relation occupies_spatial_region.</obo:IAO_0000116>
        <!-- BFO CLIF specification label --><obo:BFO_0000180>occupiesSpatiotemporalRegion</obo:BFO_0000180>
        <!-- elucidation --><obo:IAO_0000600 xml:lang="en">p occupies_spatiotemporal_region s. This is a primitive relation between an occurrent p and the spatiotemporal region s which is its spatiotemporal extent. (axiom label in BFO2 Reference: [082-003])</obo:IAO_0000600>
        <rdfs:domain rdf:resource="http://purl.obolibrary.org/obo/BFO_0000003"/><!-- occurrent -->
        <rdfs:range rdf:resource="http://purl.obolibrary.org/obo/BFO_0000011"/><!-- spatiotemporal region -->
        <owl:inverseOf rdf:resource="http://purl.obolibrary.org/obo/BFO_0000126"/><!-- has spatiotemporal occupant -->
        <rdfs:isDefinedBy rdf:resource="http://purl.obolibrary.org/obo/bfo.owl"/>
    </owl:ObjectProperty>
    <owl:Axiom>
        <owl:annotatedTarget rdf:resource="http://purl.obolibrary.org/obo/BFO_0000003"/><!-- occurrent -->
        <owl:annotatedSource rdf:resource="http://purl.obolibrary.org/obo/BFO_0000130"/><!-- occupies spatiotemporal region -->
        <!-- has axiom label --><obo:IAO_0010000 rdf:resource="http://purl.obolibrary.org/obo/bfo/axiom/147"/>
        <owl:annotatedProperty rdf:resource="http://www.w3.org/2000/01/rdf-schema#domain"/>
    </owl:Axiom>
    <owl:Axiom>
        <owl:annotatedTarget xml:lang="en">p occupies_spatiotemporal_region s. This is a primitive relation between an occurrent p and the spatiotemporal region s which is its spatiotemporal extent. (axiom label in BFO2 Reference: [082-003])</owl:annotatedTarget>
        <owl:annotatedSource rdf:resource="http://purl.obolibrary.org/obo/BFO_0000130"/><!-- occupies spatiotemporal region -->
        <owl:annotatedProperty rdf:resource="http://purl.obolibrary.org/obo/IAO_0000600"/><!-- elucidation -->
        <!-- has axiom label --><obo:IAO_0010000 rdf:resource="http://purl.obolibrary.org/obo/bfo/axiom/082-003"/>
    </owl:Axiom>
    <owl:Axiom>
        <owl:annotatedTarget rdf:resource="http://purl.obolibrary.org/obo/BFO_0000011"/><!-- spatiotemporal region -->
        <owl:annotatedSource rdf:resource="http://purl.obolibrary.org/obo/BFO_0000130"/><!-- occupies spatiotemporal region -->
        <!-- has axiom label --><obo:IAO_0010000 rdf:resource="http://purl.obolibrary.org/obo/bfo/axiom/148"/>
        <owl:annotatedProperty rdf:resource="http://www.w3.org/2000/01/rdf-schema#range"/>
    </owl:Axiom>
    


    <!-- http://purl.obolibrary.org/obo/BFO_0000132 -->

    <owl:ObjectProperty rdf:about="http://purl.obolibrary.org/obo/BFO_0000132"><!-- part of occurrent -->
        <rdf:type rdf:resource="http://www.w3.org/2002/07/owl#TransitiveProperty"/>
        <rdfs:label xml:lang="en">part of occurrent</rdfs:label>
        <!-- definition --><obo:IAO_0000115>[copied from inverse property &apos;has occurrent part&apos;] b has_occurrent_part c = Def. c occurrent_part_of b. (axiom label in BFO2 Reference: [007-001])</obo:IAO_0000115>
        <!-- editor note --><obo:IAO_0000116>BFO2 Reference: occurrent</obo:IAO_0000116>
        <!-- has associated axiom(fol) --><obo:IAO_0000602>(forall (x) (if (Occurrent x) (occurrentPartOf x x))) // axiom label in BFO2 CLIF: [113-002] </obo:IAO_0000602>
        <!-- has associated axiom(fol) --><obo:IAO_0000602>(forall (x y t) (if (and (occurrentPartOf x y t) (occurrentPartOf y x t)) (= x y))) // axiom label in BFO2 CLIF: [123-001] </obo:IAO_0000602>
        <!-- BFO CLIF specification label --><obo:BFO_0000180>occurrentPartOf</obo:BFO_0000180>
        <!-- has associated axiom(fol) --><obo:IAO_0000602>(forall (x y z) (if (and (occurrentPartOf x y) (occurrentPartOf y z)) (occurrentPartOf x z))) // axiom label in BFO2 CLIF: [112-001] </obo:IAO_0000602>
        <!-- BFO OWL specification label --><obo:BFO_0000179>o-part-of</obo:BFO_0000179>
        <!-- has associated axiom(fol) --><obo:IAO_0000602>(forall (x y t) (if (exists (v) (and (occurrentPartOf v x t) (occurrentPartOf v y t))) (exists (z) (forall (u w) (iff (iff (occurrentPartOf w u t) (and (occurrentPartOf w x t) (occurrentPartOf w y t))) (= z u)))))) // axiom label in BFO2 CLIF: [125-001] </obo:IAO_0000602>
        <!-- has associated axiom(fol) --><obo:IAO_0000602>(forall (x y t) (if (and (occurrentPartOf x y t) (not (= x y))) (exists (z) (and (occurrentPartOf z y t) (not (exists (w) (and (occurrentPartOf w x t) (occurrentPartOf w z t)))))))) // axiom label in BFO2 CLIF: [124-001] </obo:IAO_0000602>
        <!-- editor note --><obo:IAO_0000116 xml:lang="en">BFO 2 Reference: a (continuant or occurrent) part of itself. We appreciate that this is counterintuitive for some users, since it implies for example that President Obama is a part of himself. However it brings benefits in simplifying the logical formalism, and it captures an important feature of identity, namely that it is the limit case of mereological inclusion.</obo:IAO_0000116>
        <!-- example of usage --><obo:IAO_0000112 xml:lang="en">Mary’s 5th birthday occurrent_part_of Mary’s life</obo:IAO_0000112>
        <!-- example of usage --><obo:IAO_0000112 xml:lang="en">The process of a footballer’s heart beating once is an occurrent part but not a temporal_part of a game of football.</obo:IAO_0000112>
        <!-- elucidation --><obo:IAO_0000600 xml:lang="en">b occurrent_part_of c =Def. b is a part of c &amp; b and c are occurrents. (axiom label in BFO2 Reference: [003-002])</obo:IAO_0000600>
        <!-- has associated axiom(nl) --><obo:IAO_0000601 xml:lang="en">occurrent_part_of is antisymmetric. (axiom label in BFO2 Reference: [123-001])</obo:IAO_0000601>
        <!-- has associated axiom(nl) --><obo:IAO_0000601 xml:lang="en">occurrent_part_of is reflexive (every occurrent entity is an occurrent_part_of itself). (axiom label in BFO2 Reference: [113-002])</obo:IAO_0000601>
        <!-- has associated axiom(nl) --><obo:IAO_0000601 xml:lang="en">occurrent_part_of is transitive. (axiom label in BFO2 Reference: [112-001])</obo:IAO_0000601>
        <!-- has associated axiom(nl) --><obo:IAO_0000601 xml:lang="en">occurrent_part_of satisfies unique product. (axiom label in BFO2 Reference: [125-001])</obo:IAO_0000601>
        <!-- has associated axiom(nl) --><obo:IAO_0000601 xml:lang="en">occurrent_part_of satisfies weak supplementation. (axiom label in BFO2 Reference: [124-001])</obo:IAO_0000601>
        <!-- example of usage --><obo:IAO_0000112 xml:lang="en">the first set of the tennis match occurrent_part_of the tennis match.</obo:IAO_0000112>
        <rdfs:range rdf:resource="http://purl.obolibrary.org/obo/BFO_0000003"/><!-- occurrent -->
        <rdfs:domain rdf:resource="http://purl.obolibrary.org/obo/BFO_0000003"/><!-- occurrent -->
        <owl:inverseOf rdf:resource="http://purl.obolibrary.org/obo/BFO_0000117"/><!-- has occurrent part -->
        <rdfs:isDefinedBy rdf:resource="http://purl.obolibrary.org/obo/bfo.owl"/>
    </owl:ObjectProperty>
    <owl:Axiom>
        <owl:annotatedTarget>(forall (x y t) (if (and (occurrentPartOf x y t) (not (= x y))) (exists (z) (and (occurrentPartOf z y t) (not (exists (w) (and (occurrentPartOf w x t) (occurrentPartOf w z t)))))))) // axiom label in BFO2 CLIF: [124-001] </owl:annotatedTarget>
        <owl:annotatedSource rdf:resource="http://purl.obolibrary.org/obo/BFO_0000132"/><!-- part of occurrent -->
        <owl:annotatedProperty rdf:resource="http://purl.obolibrary.org/obo/IAO_0000602"/><!-- has associated axiom(fol) -->
        <!-- has axiom label --><obo:IAO_0010000 rdf:resource="http://purl.obolibrary.org/obo/bfo/axiom/124-001"/>
    </owl:Axiom>
    <owl:Axiom>
        <owl:annotatedTarget>(forall (x) (if (Occurrent x) (occurrentPartOf x x))) // axiom label in BFO2 CLIF: [113-002] </owl:annotatedTarget>
        <owl:annotatedSource rdf:resource="http://purl.obolibrary.org/obo/BFO_0000132"/><!-- part of occurrent -->
        <owl:annotatedProperty rdf:resource="http://purl.obolibrary.org/obo/IAO_0000602"/><!-- has associated axiom(fol) -->
        <!-- has axiom label --><obo:IAO_0010000 rdf:resource="http://purl.obolibrary.org/obo/bfo/axiom/113-002"/>
    </owl:Axiom>
    <owl:Axiom>
        <owl:annotatedTarget>(forall (x y t) (if (exists (v) (and (occurrentPartOf v x t) (occurrentPartOf v y t))) (exists (z) (forall (u w) (iff (iff (occurrentPartOf w u t) (and (occurrentPartOf w x t) (occurrentPartOf w y t))) (= z u)))))) // axiom label in BFO2 CLIF: [125-001] </owl:annotatedTarget>
        <owl:annotatedSource rdf:resource="http://purl.obolibrary.org/obo/BFO_0000132"/><!-- part of occurrent -->
        <owl:annotatedProperty rdf:resource="http://purl.obolibrary.org/obo/IAO_0000602"/><!-- has associated axiom(fol) -->
        <!-- has axiom label --><obo:IAO_0010000 rdf:resource="http://purl.obolibrary.org/obo/bfo/axiom/125-001"/>
    </owl:Axiom>
    <owl:Axiom>
        <owl:annotatedSource rdf:resource="http://purl.obolibrary.org/obo/BFO_0000132"/><!-- part of occurrent -->
        <!-- has axiom label --><obo:IAO_0010000 rdf:resource="http://purl.obolibrary.org/obo/bfo/axiom/106"/>
        <owl:annotatedProperty rdf:resource="http://www.w3.org/1999/02/22-rdf-syntax-ns#type"/>
        <owl:annotatedTarget rdf:resource="http://www.w3.org/2002/07/owl#TransitiveProperty"/>
    </owl:Axiom>
    <owl:Axiom>
        <owl:annotatedTarget>(forall (x y z) (if (and (occurrentPartOf x y) (occurrentPartOf y z)) (occurrentPartOf x z))) // axiom label in BFO2 CLIF: [112-001] </owl:annotatedTarget>
        <owl:annotatedSource rdf:resource="http://purl.obolibrary.org/obo/BFO_0000132"/><!-- part of occurrent -->
        <owl:annotatedProperty rdf:resource="http://purl.obolibrary.org/obo/IAO_0000602"/><!-- has associated axiom(fol) -->
        <!-- has axiom label --><obo:IAO_0010000 rdf:resource="http://purl.obolibrary.org/obo/bfo/axiom/112-001"/>
    </owl:Axiom>
    <owl:Axiom>
        <owl:annotatedTarget rdf:resource="http://purl.obolibrary.org/obo/BFO_0000003"/><!-- occurrent -->
        <owl:annotatedSource rdf:resource="http://purl.obolibrary.org/obo/BFO_0000132"/><!-- part of occurrent -->
        <!-- has axiom label --><obo:IAO_0010000 rdf:resource="http://purl.obolibrary.org/obo/bfo/axiom/104"/>
        <owl:annotatedProperty rdf:resource="http://www.w3.org/2000/01/rdf-schema#domain"/>
    </owl:Axiom>
    <owl:Axiom>
        <owl:annotatedTarget xml:lang="en">occurrent_part_of is antisymmetric. (axiom label in BFO2 Reference: [123-001])</owl:annotatedTarget>
        <owl:annotatedSource rdf:resource="http://purl.obolibrary.org/obo/BFO_0000132"/><!-- part of occurrent -->
        <owl:annotatedProperty rdf:resource="http://purl.obolibrary.org/obo/IAO_0000601"/><!-- has associated axiom(nl) -->
        <!-- has axiom label --><obo:IAO_0010000 rdf:resource="http://purl.obolibrary.org/obo/bfo/axiom/123-001"/>
    </owl:Axiom>
    <owl:Axiom>
        <owl:annotatedTarget xml:lang="en">occurrent_part_of satisfies weak supplementation. (axiom label in BFO2 Reference: [124-001])</owl:annotatedTarget>
        <owl:annotatedSource rdf:resource="http://purl.obolibrary.org/obo/BFO_0000132"/><!-- part of occurrent -->
        <owl:annotatedProperty rdf:resource="http://purl.obolibrary.org/obo/IAO_0000601"/><!-- has associated axiom(nl) -->
        <!-- has axiom label --><obo:IAO_0010000 rdf:resource="http://purl.obolibrary.org/obo/bfo/axiom/124-001"/>
    </owl:Axiom>
    <owl:Axiom>
        <owl:annotatedTarget xml:lang="en">b occurrent_part_of c =Def. b is a part of c &amp; b and c are occurrents. (axiom label in BFO2 Reference: [003-002])</owl:annotatedTarget>
        <owl:annotatedSource rdf:resource="http://purl.obolibrary.org/obo/BFO_0000132"/><!-- part of occurrent -->
        <owl:annotatedProperty rdf:resource="http://purl.obolibrary.org/obo/IAO_0000600"/><!-- elucidation -->
        <!-- has axiom label --><obo:IAO_0010000 rdf:resource="http://purl.obolibrary.org/obo/bfo/axiom/003-002"/>
    </owl:Axiom>
    <owl:Axiom>
        <owl:annotatedTarget rdf:resource="http://purl.obolibrary.org/obo/BFO_0000003"/><!-- occurrent -->
        <owl:annotatedSource rdf:resource="http://purl.obolibrary.org/obo/BFO_0000132"/><!-- part of occurrent -->
        <!-- has axiom label --><obo:IAO_0010000 rdf:resource="http://purl.obolibrary.org/obo/bfo/axiom/105"/>
        <owl:annotatedProperty rdf:resource="http://www.w3.org/2000/01/rdf-schema#range"/>
    </owl:Axiom>
    <owl:Axiom>
        <owl:annotatedTarget xml:lang="en">occurrent_part_of is transitive. (axiom label in BFO2 Reference: [112-001])</owl:annotatedTarget>
        <owl:annotatedSource rdf:resource="http://purl.obolibrary.org/obo/BFO_0000132"/><!-- part of occurrent -->
        <owl:annotatedProperty rdf:resource="http://purl.obolibrary.org/obo/IAO_0000601"/><!-- has associated axiom(nl) -->
        <!-- has axiom label --><obo:IAO_0010000 rdf:resource="http://purl.obolibrary.org/obo/bfo/axiom/112-001"/>
    </owl:Axiom>
    <owl:Axiom>
        <owl:annotatedTarget xml:lang="en">occurrent_part_of satisfies unique product. (axiom label in BFO2 Reference: [125-001])</owl:annotatedTarget>
        <owl:annotatedSource rdf:resource="http://purl.obolibrary.org/obo/BFO_0000132"/><!-- part of occurrent -->
        <owl:annotatedProperty rdf:resource="http://purl.obolibrary.org/obo/IAO_0000601"/><!-- has associated axiom(nl) -->
        <!-- has axiom label --><obo:IAO_0010000 rdf:resource="http://purl.obolibrary.org/obo/bfo/axiom/125-001"/>
    </owl:Axiom>
    <owl:Axiom>
        <owl:annotatedTarget>(forall (x y t) (if (and (occurrentPartOf x y t) (occurrentPartOf y x t)) (= x y))) // axiom label in BFO2 CLIF: [123-001] </owl:annotatedTarget>
        <owl:annotatedSource rdf:resource="http://purl.obolibrary.org/obo/BFO_0000132"/><!-- part of occurrent -->
        <owl:annotatedProperty rdf:resource="http://purl.obolibrary.org/obo/IAO_0000602"/><!-- has associated axiom(fol) -->
        <!-- has axiom label --><obo:IAO_0010000 rdf:resource="http://purl.obolibrary.org/obo/bfo/axiom/123-001"/>
    </owl:Axiom>
    <owl:Axiom>
        <owl:annotatedTarget xml:lang="en">occurrent_part_of is reflexive (every occurrent entity is an occurrent_part_of itself). (axiom label in BFO2 Reference: [113-002])</owl:annotatedTarget>
        <owl:annotatedSource rdf:resource="http://purl.obolibrary.org/obo/BFO_0000132"/><!-- part of occurrent -->
        <owl:annotatedProperty rdf:resource="http://purl.obolibrary.org/obo/IAO_0000601"/><!-- has associated axiom(nl) -->
        <!-- has axiom label --><obo:IAO_0010000 rdf:resource="http://purl.obolibrary.org/obo/bfo/axiom/113-002"/>
    </owl:Axiom>
    


    <!-- http://purl.obolibrary.org/obo/BFO_0000133 -->

    <owl:ObjectProperty rdf:about="http://purl.obolibrary.org/obo/BFO_0000133"><!-- process profile of -->
        <rdfs:label xml:lang="en">process profile of</rdfs:label>
        <!-- BFO OWL specification label --><obo:BFO_0000179>profile-of</obo:BFO_0000179>
        <!-- BFO CLIF specification label --><obo:BFO_0000180>processProfileOf</obo:BFO_0000180>
        <rdfs:range rdf:resource="http://purl.obolibrary.org/obo/BFO_0000015"/><!-- process -->
        <owl:inverseOf rdf:resource="http://purl.obolibrary.org/obo/BFO_0000119"/><!-- has profile -->
        <rdfs:domain rdf:resource="http://purl.obolibrary.org/obo/BFO_0000144"/><!-- process profile -->
        <rdfs:isDefinedBy rdf:resource="http://purl.obolibrary.org/obo/bfo.owl"/>
    </owl:ObjectProperty>
    <owl:Axiom>
        <owl:annotatedTarget rdf:resource="http://purl.obolibrary.org/obo/BFO_0000015"/><!-- process -->
        <owl:annotatedSource rdf:resource="http://purl.obolibrary.org/obo/BFO_0000133"/><!-- process profile of -->
        <!-- has axiom label --><obo:IAO_0010000 rdf:resource="http://purl.obolibrary.org/obo/bfo/axiom/154"/>
        <owl:annotatedProperty rdf:resource="http://www.w3.org/2000/01/rdf-schema#range"/>
    </owl:Axiom>
    <owl:Axiom>
        <owl:annotatedSource rdf:resource="http://purl.obolibrary.org/obo/BFO_0000133"/><!-- process profile of -->
        <owl:annotatedTarget rdf:resource="http://purl.obolibrary.org/obo/BFO_0000144"/><!-- process profile -->
        <!-- has axiom label --><obo:IAO_0010000 rdf:resource="http://purl.obolibrary.org/obo/bfo/axiom/153"/>
        <owl:annotatedProperty rdf:resource="http://www.w3.org/2000/01/rdf-schema#domain"/>
    </owl:Axiom>
    


    <!-- http://purl.obolibrary.org/obo/BFO_0000136 -->

    <owl:ObjectProperty rdf:about="http://purl.obolibrary.org/obo/BFO_0000136"><!-- proper temporal part of -->
        <rdf:type rdf:resource="http://www.w3.org/2002/07/owl#TransitiveProperty"/>
        <rdfs:label xml:lang="en">proper temporal part of</rdfs:label>
        <!-- BFO OWL specification label --><obo:BFO_0000179>t-ppart-of</obo:BFO_0000179>
        <!-- BFO CLIF specification label --><obo:BFO_0000180>properTemporalPartOf</obo:BFO_0000180>
        <rdfs:range rdf:resource="http://purl.obolibrary.org/obo/BFO_0000003"/><!-- occurrent -->
        <rdfs:domain rdf:resource="http://purl.obolibrary.org/obo/BFO_0000003"/><!-- occurrent -->
        <rdfs:subPropertyOf rdf:resource="http://purl.obolibrary.org/obo/BFO_0000138"/><!-- proper part of occurrent -->
        <rdfs:subPropertyOf rdf:resource="http://purl.obolibrary.org/obo/BFO_0000139"/><!-- temporal part of -->
        <owl:inverseOf rdf:resource="http://purl.obolibrary.org/obo/BFO_0000181"/><!-- has proper temporal part -->
        <rdfs:isDefinedBy rdf:resource="http://purl.obolibrary.org/obo/bfo.owl"/>
    </owl:ObjectProperty>
    <owl:Axiom>
        <owl:annotatedTarget rdf:resource="http://purl.obolibrary.org/obo/BFO_0000003"/><!-- occurrent -->
        <owl:annotatedSource rdf:resource="http://purl.obolibrary.org/obo/BFO_0000136"/><!-- proper temporal part of -->
        <!-- has axiom label --><obo:IAO_0010000 rdf:resource="http://purl.obolibrary.org/obo/bfo/axiom/136"/>
        <owl:annotatedProperty rdf:resource="http://www.w3.org/2000/01/rdf-schema#domain"/>
    </owl:Axiom>
    <owl:Axiom>
        <owl:annotatedSource rdf:resource="http://purl.obolibrary.org/obo/BFO_0000136"/><!-- proper temporal part of -->
        <!-- has axiom label --><obo:IAO_0010000 rdf:resource="http://purl.obolibrary.org/obo/bfo/axiom/138"/>
        <owl:annotatedProperty rdf:resource="http://www.w3.org/1999/02/22-rdf-syntax-ns#type"/>
        <owl:annotatedTarget rdf:resource="http://www.w3.org/2002/07/owl#TransitiveProperty"/>
    </owl:Axiom>
    <owl:Axiom>
        <owl:annotatedTarget rdf:resource="http://purl.obolibrary.org/obo/BFO_0000003"/><!-- occurrent -->
        <owl:annotatedSource rdf:resource="http://purl.obolibrary.org/obo/BFO_0000136"/><!-- proper temporal part of -->
        <!-- has axiom label --><obo:IAO_0010000 rdf:resource="http://purl.obolibrary.org/obo/bfo/axiom/137"/>
        <owl:annotatedProperty rdf:resource="http://www.w3.org/2000/01/rdf-schema#range"/>
    </owl:Axiom>
    


    <!-- http://purl.obolibrary.org/obo/BFO_0000137 -->

    <owl:ObjectProperty rdf:about="http://purl.obolibrary.org/obo/BFO_0000137"><!-- proper part of continuant at all times -->
        <rdf:type rdf:resource="http://www.w3.org/2002/07/owl#TransitiveProperty"/>
        <rdfs:label xml:lang="en">proper part of continuant at all times</rdfs:label>
        <!-- has associated axiom(fol) --><obo:IAO_0000602>(iff (properContinuantPartOfAt a b t) (and (continuantPartOfAt a b t) (not (= a b)))) // axiom label in BFO2 CLIF: [004-001] </obo:IAO_0000602>
        <!-- editor note --><obo:IAO_0000116>Alan Ruttenberg: This is a binary version of a ternary time-indexed, instance-level, relation. The BFO reading of the binary relation &apos;proper part of continuant at all times@en&apos; is: forall(t) exists_at(x,t) -&gt; exists_at(y,t) and &apos;proper part of continuant@en(x,y,t)&apos;.</obo:IAO_0000116>
        <!-- definition --><obo:IAO_0000115 xml:lang="en">b proper_continuant_part_of c at t =Def. b continuant_part_of c at t  &amp; b and c are not identical. (axiom label in BFO2 Reference: [004-001])</obo:IAO_0000115>
        <!-- BFO CLIF specification label --><obo:BFO_0000180>properContinuantPartOfAt</obo:BFO_0000180>
        <!-- BFO OWL specification label --><obo:BFO_0000179>c-ppart-of_at</obo:BFO_0000179>
        <rdfs:subPropertyOf rdf:resource="http://purl.obolibrary.org/obo/BFO_0000175"/><!-- proper part of continuant at some time -->
        <rdfs:subPropertyOf rdf:resource="http://purl.obolibrary.org/obo/BFO_0000177"/><!-- part of continuant at all times -->
        <rdfs:isDefinedBy rdf:resource="http://purl.obolibrary.org/obo/bfo.owl"/>
    </owl:ObjectProperty>
    <owl:Axiom>
        <owl:annotatedTarget xml:lang="en">b proper_continuant_part_of c at t =Def. b continuant_part_of c at t  &amp; b and c are not identical. (axiom label in BFO2 Reference: [004-001])</owl:annotatedTarget>
        <owl:annotatedSource rdf:resource="http://purl.obolibrary.org/obo/BFO_0000137"/><!-- proper part of continuant at all times -->
        <owl:annotatedProperty rdf:resource="http://purl.obolibrary.org/obo/IAO_0000115"/><!-- definition -->
        <!-- has axiom label --><obo:IAO_0010000 rdf:resource="http://purl.obolibrary.org/obo/bfo/axiom/004-001"/>
    </owl:Axiom>
    <owl:Axiom>
        <owl:annotatedTarget>(iff (properContinuantPartOfAt a b t) (and (continuantPartOfAt a b t) (not (= a b)))) // axiom label in BFO2 CLIF: [004-001] </owl:annotatedTarget>
        <owl:annotatedSource rdf:resource="http://purl.obolibrary.org/obo/BFO_0000137"/><!-- proper part of continuant at all times -->
        <owl:annotatedProperty rdf:resource="http://purl.obolibrary.org/obo/IAO_0000602"/><!-- has associated axiom(fol) -->
        <!-- has axiom label --><obo:IAO_0010000 rdf:resource="http://purl.obolibrary.org/obo/bfo/axiom/004-001"/>
    </owl:Axiom>
    


    <!-- http://purl.obolibrary.org/obo/BFO_0000138 -->

    <owl:ObjectProperty rdf:about="http://purl.obolibrary.org/obo/BFO_0000138"><!-- proper part of occurrent -->
        <rdf:type rdf:resource="http://www.w3.org/2002/07/owl#TransitiveProperty"/>
        <rdfs:label xml:lang="en">proper part of occurrent</rdfs:label>
        <!-- has associated axiom(fol) --><obo:IAO_0000602>(iff (properOccurrentPartOf a b) (and (occurrentPartOf a b) (not (= a b)))) // axiom label in BFO2 CLIF: [005-001] </obo:IAO_0000602>
        <!-- definition --><obo:IAO_0000115 xml:lang="en">b proper_occurrent_part_of c =Def. b occurrent_part_of c &amp; b and c are not identical. (axiom label in BFO2 Reference: [005-001])</obo:IAO_0000115>
        <!-- BFO OWL specification label --><obo:BFO_0000179>o-ppart-of</obo:BFO_0000179>
        <!-- BFO CLIF specification label --><obo:BFO_0000180>properOccurrentPartOf</obo:BFO_0000180>
        <!-- definition --><obo:IAO_0000115>[copied from inverse property &apos;has proper occurrent part&apos;] b has_proper_occurrent_part c = Def. c proper_occurrent_part_of b. [XXX-001</obo:IAO_0000115>
        <rdfs:range rdf:resource="http://purl.obolibrary.org/obo/BFO_0000003"/><!-- occurrent -->
        <rdfs:domain rdf:resource="http://purl.obolibrary.org/obo/BFO_0000003"/><!-- occurrent -->
        <owl:inverseOf rdf:resource="http://purl.obolibrary.org/obo/BFO_0000118"/><!-- has proper occurrent part -->
        <rdfs:subPropertyOf rdf:resource="http://purl.obolibrary.org/obo/BFO_0000132"/><!-- part of occurrent -->
        <rdfs:isDefinedBy rdf:resource="http://purl.obolibrary.org/obo/bfo.owl"/>
    </owl:ObjectProperty>
    <owl:Axiom>
        <owl:annotatedSource rdf:resource="http://purl.obolibrary.org/obo/BFO_0000138"/><!-- proper part of occurrent -->
        <!-- has axiom label --><obo:IAO_0010000 rdf:resource="http://purl.obolibrary.org/obo/bfo/axiom/117"/>
        <owl:annotatedProperty rdf:resource="http://www.w3.org/1999/02/22-rdf-syntax-ns#type"/>
        <owl:annotatedTarget rdf:resource="http://www.w3.org/2002/07/owl#TransitiveProperty"/>
    </owl:Axiom>
    <owl:Axiom>
        <owl:annotatedTarget rdf:resource="http://purl.obolibrary.org/obo/BFO_0000003"/><!-- occurrent -->
        <owl:annotatedSource rdf:resource="http://purl.obolibrary.org/obo/BFO_0000138"/><!-- proper part of occurrent -->
        <!-- has axiom label --><obo:IAO_0010000 rdf:resource="http://purl.obolibrary.org/obo/bfo/axiom/115"/>
        <owl:annotatedProperty rdf:resource="http://www.w3.org/2000/01/rdf-schema#range"/>
    </owl:Axiom>
    <owl:Axiom>
        <owl:annotatedTarget xml:lang="en">b proper_occurrent_part_of c =Def. b occurrent_part_of c &amp; b and c are not identical. (axiom label in BFO2 Reference: [005-001])</owl:annotatedTarget>
        <owl:annotatedSource rdf:resource="http://purl.obolibrary.org/obo/BFO_0000138"/><!-- proper part of occurrent -->
        <owl:annotatedProperty rdf:resource="http://purl.obolibrary.org/obo/IAO_0000115"/><!-- definition -->
        <!-- has axiom label --><obo:IAO_0010000 rdf:resource="http://purl.obolibrary.org/obo/bfo/axiom/005-001"/>
    </owl:Axiom>
    <owl:Axiom>
        <owl:annotatedTarget rdf:resource="http://purl.obolibrary.org/obo/BFO_0000003"/><!-- occurrent -->
        <owl:annotatedSource rdf:resource="http://purl.obolibrary.org/obo/BFO_0000138"/><!-- proper part of occurrent -->
        <!-- has axiom label --><obo:IAO_0010000 rdf:resource="http://purl.obolibrary.org/obo/bfo/axiom/114"/>
        <owl:annotatedProperty rdf:resource="http://www.w3.org/2000/01/rdf-schema#domain"/>
    </owl:Axiom>
    <owl:Axiom>
        <owl:annotatedTarget>(iff (properOccurrentPartOf a b) (and (occurrentPartOf a b) (not (= a b)))) // axiom label in BFO2 CLIF: [005-001] </owl:annotatedTarget>
        <owl:annotatedSource rdf:resource="http://purl.obolibrary.org/obo/BFO_0000138"/><!-- proper part of occurrent -->
        <owl:annotatedProperty rdf:resource="http://purl.obolibrary.org/obo/IAO_0000602"/><!-- has associated axiom(fol) -->
        <!-- has axiom label --><obo:IAO_0010000 rdf:resource="http://purl.obolibrary.org/obo/bfo/axiom/005-001"/>
    </owl:Axiom>
    


    <!-- http://purl.obolibrary.org/obo/BFO_0000139 -->

    <owl:ObjectProperty rdf:about="http://purl.obolibrary.org/obo/BFO_0000139"><!-- temporal part of -->
        <rdf:type rdf:resource="http://www.w3.org/2002/07/owl#TransitiveProperty"/>
        <rdfs:label xml:lang="en">temporal part of</rdfs:label>
        <!-- BFO OWL specification label --><obo:BFO_0000179>t-part-of</obo:BFO_0000179>
        <!-- has associated axiom(fol) --><obo:IAO_0000602>(iff (temporalPartOf a b) (and (occurrentPartOf a b) (exists (t) (and (TemporalRegion t) (occupiesSpatioTemporalRegion a t))) (forall (c t_1) (if (and (Occurrent c) (occupiesSpatioTemporalRegion c t_1) (occurrentPartOf t_1 r)) (iff (occurrentPartOf c a) (occurrentPartOf c b)))))) // axiom label in BFO2 CLIF: [078-003] </obo:IAO_0000602>
        <!-- has associated axiom(fol) --><obo:IAO_0000602>(iff (properTemporalPartOf a b) (and (temporalPartOf a b) (not (= a b)))) // axiom label in BFO2 CLIF: [116-001] </obo:IAO_0000602>
        <!-- BFO CLIF specification label --><obo:BFO_0000180>temporalPartOf</obo:BFO_0000180>
        <!-- has associated axiom(fol) --><obo:IAO_0000602>(forall (x y) (if (properTemporalPartOf x y) (exists (z) (and (properTemporalPartOf z y) (not (exists (w) (and (temporalPartOf w x) (temporalPartOf w z)))))))) // axiom label in BFO2 CLIF: [117-002] </obo:IAO_0000602>
        <!-- definition --><obo:IAO_0000115 xml:lang="en">b proper_temporal_part_of c =Def. b temporal_part_of c &amp; not (b = c). (axiom label in BFO2 Reference: [116-001])</obo:IAO_0000115>
        <!-- definition --><obo:IAO_0000115 xml:lang="en">b temporal_part_of c =Def.b occurrent_part_of c &amp; &amp; for some temporal region t, b occupies_temporal_region t &amp; for all occurrents d, t (if d occupies_temporal_region t  &amp; t occurrent_part_of t then (d occurrent_part_of a iff d occurrent_part_of b)). (axiom label in BFO2 Reference: [078-003])</obo:IAO_0000115>
        <!-- has associated axiom(nl) --><obo:IAO_0000601 xml:lang="en">if b proper_temporal_part_of c, then there is some d which is a proper_temporal_part_of c and which shares no parts with b. (axiom label in BFO2 Reference: [117-002])</obo:IAO_0000601>
        <!-- example of usage --><obo:IAO_0000112 xml:lang="en">the 4th year of your life is a temporal part of your life\. The first quarter of a game of football is a temporal part of the whole game\. The process of your heart beating from 4pm to 5pm today is a temporal part of the entire process of your heart beating.\ The 4th year of your life is a temporal part of your life</obo:IAO_0000112>
        <!-- example of usage --><obo:IAO_0000112 xml:lang="en">the process boundary which separates the 3rd and 4th years of your life.</obo:IAO_0000112>
        <!-- example of usage --><obo:IAO_0000112 xml:lang="en">your heart beating from 4pm to 5pm today is a temporal part of the process of your heart beating</obo:IAO_0000112>
        <rdfs:range rdf:resource="http://purl.obolibrary.org/obo/BFO_0000003"/><!-- occurrent -->
        <rdfs:domain rdf:resource="http://purl.obolibrary.org/obo/BFO_0000003"/><!-- occurrent -->
        <owl:inverseOf rdf:resource="http://purl.obolibrary.org/obo/BFO_0000121"/><!-- has temporal part -->
        <rdfs:subPropertyOf rdf:resource="http://purl.obolibrary.org/obo/BFO_0000132"/><!-- part of occurrent -->
        <rdfs:isDefinedBy rdf:resource="http://purl.obolibrary.org/obo/bfo.owl"/>
    </owl:ObjectProperty>
    <owl:Axiom>
        <owl:annotatedTarget>(iff (temporalPartOf a b) (and (occurrentPartOf a b) (exists (t) (and (TemporalRegion t) (occupiesSpatioTemporalRegion a t))) (forall (c t_1) (if (and (Occurrent c) (occupiesSpatioTemporalRegion c t_1) (occurrentPartOf t_1 r)) (iff (occurrentPartOf c a) (occurrentPartOf c b)))))) // axiom label in BFO2 CLIF: [078-003] </owl:annotatedTarget>
        <owl:annotatedSource rdf:resource="http://purl.obolibrary.org/obo/BFO_0000139"/><!-- temporal part of -->
        <owl:annotatedProperty rdf:resource="http://purl.obolibrary.org/obo/IAO_0000602"/><!-- has associated axiom(fol) -->
        <!-- has axiom label --><obo:IAO_0010000 rdf:resource="http://purl.obolibrary.org/obo/bfo/axiom/078-003"/>
    </owl:Axiom>
    <owl:Axiom>
        <owl:annotatedTarget xml:lang="en">b proper_temporal_part_of c =Def. b temporal_part_of c &amp; not (b = c). (axiom label in BFO2 Reference: [116-001])</owl:annotatedTarget>
        <owl:annotatedSource rdf:resource="http://purl.obolibrary.org/obo/BFO_0000139"/><!-- temporal part of -->
        <owl:annotatedProperty rdf:resource="http://purl.obolibrary.org/obo/IAO_0000115"/><!-- definition -->
        <!-- has axiom label --><obo:IAO_0010000 rdf:resource="http://purl.obolibrary.org/obo/bfo/axiom/116-001"/>
    </owl:Axiom>
    <owl:Axiom>
        <owl:annotatedTarget>(forall (x y) (if (properTemporalPartOf x y) (exists (z) (and (properTemporalPartOf z y) (not (exists (w) (and (temporalPartOf w x) (temporalPartOf w z)))))))) // axiom label in BFO2 CLIF: [117-002] </owl:annotatedTarget>
        <owl:annotatedSource rdf:resource="http://purl.obolibrary.org/obo/BFO_0000139"/><!-- temporal part of -->
        <owl:annotatedProperty rdf:resource="http://purl.obolibrary.org/obo/IAO_0000602"/><!-- has associated axiom(fol) -->
        <!-- has axiom label --><obo:IAO_0010000 rdf:resource="http://purl.obolibrary.org/obo/bfo/axiom/117-002"/>
    </owl:Axiom>
    <owl:Axiom>
        <owl:annotatedSource rdf:resource="http://purl.obolibrary.org/obo/BFO_0000139"/><!-- temporal part of -->
        <!-- has axiom label --><obo:IAO_0010000 rdf:resource="http://purl.obolibrary.org/obo/bfo/axiom/129"/>
        <owl:annotatedProperty rdf:resource="http://www.w3.org/1999/02/22-rdf-syntax-ns#type"/>
        <owl:annotatedTarget rdf:resource="http://www.w3.org/2002/07/owl#TransitiveProperty"/>
    </owl:Axiom>
    <owl:Axiom>
        <owl:annotatedTarget>(iff (properTemporalPartOf a b) (and (temporalPartOf a b) (not (= a b)))) // axiom label in BFO2 CLIF: [116-001] </owl:annotatedTarget>
        <owl:annotatedSource rdf:resource="http://purl.obolibrary.org/obo/BFO_0000139"/><!-- temporal part of -->
        <owl:annotatedProperty rdf:resource="http://purl.obolibrary.org/obo/IAO_0000602"/><!-- has associated axiom(fol) -->
        <!-- has axiom label --><obo:IAO_0010000 rdf:resource="http://purl.obolibrary.org/obo/bfo/axiom/116-001"/>
    </owl:Axiom>
    <owl:Axiom>
        <owl:annotatedTarget xml:lang="en">b temporal_part_of c =Def.b occurrent_part_of c &amp; &amp; for some temporal region t, b occupies_temporal_region t &amp; for all occurrents d, t (if d occupies_temporal_region t  &amp; t occurrent_part_of t then (d occurrent_part_of a iff d occurrent_part_of b)). (axiom label in BFO2 Reference: [078-003])</owl:annotatedTarget>
        <owl:annotatedSource rdf:resource="http://purl.obolibrary.org/obo/BFO_0000139"/><!-- temporal part of -->
        <owl:annotatedProperty rdf:resource="http://purl.obolibrary.org/obo/IAO_0000115"/><!-- definition -->
        <!-- has axiom label --><obo:IAO_0010000 rdf:resource="http://purl.obolibrary.org/obo/bfo/axiom/078-003"/>
    </owl:Axiom>
    <owl:Axiom>
        <owl:annotatedTarget rdf:resource="http://purl.obolibrary.org/obo/BFO_0000003"/><!-- occurrent -->
        <owl:annotatedSource rdf:resource="http://purl.obolibrary.org/obo/BFO_0000139"/><!-- temporal part of -->
        <!-- has axiom label --><obo:IAO_0010000 rdf:resource="http://purl.obolibrary.org/obo/bfo/axiom/128"/>
        <owl:annotatedProperty rdf:resource="http://www.w3.org/2000/01/rdf-schema#range"/>
    </owl:Axiom>
    <owl:Axiom>
        <owl:annotatedTarget xml:lang="en">if b proper_temporal_part_of c, then there is some d which is a proper_temporal_part_of c and which shares no parts with b. (axiom label in BFO2 Reference: [117-002])</owl:annotatedTarget>
        <owl:annotatedSource rdf:resource="http://purl.obolibrary.org/obo/BFO_0000139"/><!-- temporal part of -->
        <owl:annotatedProperty rdf:resource="http://purl.obolibrary.org/obo/IAO_0000601"/><!-- has associated axiom(nl) -->
        <!-- has axiom label --><obo:IAO_0010000 rdf:resource="http://purl.obolibrary.org/obo/bfo/axiom/117-002"/>
    </owl:Axiom>
    <owl:Axiom>
        <owl:annotatedTarget rdf:resource="http://purl.obolibrary.org/obo/BFO_0000003"/><!-- occurrent -->
        <owl:annotatedSource rdf:resource="http://purl.obolibrary.org/obo/BFO_0000139"/><!-- temporal part of -->
        <!-- has axiom label --><obo:IAO_0010000 rdf:resource="http://purl.obolibrary.org/obo/bfo/axiom/127"/>
        <owl:annotatedProperty rdf:resource="http://www.w3.org/2000/01/rdf-schema#domain"/>
    </owl:Axiom>
    


    <!-- http://purl.obolibrary.org/obo/BFO_0000151 -->

    <owl:ObjectProperty rdf:about="http://purl.obolibrary.org/obo/BFO_0000151"><!-- projects onto spatial region at some time -->
        <rdfs:label xml:lang="en">projects onto spatial region at some time</rdfs:label>
        <!-- BFO OWL specification label --><obo:BFO_0000179>st-projects-onto-s_st</obo:BFO_0000179>
        <rdfs:range rdf:resource="http://purl.obolibrary.org/obo/BFO_0000006"/><!-- spatial region -->
        <rdfs:domain rdf:resource="http://purl.obolibrary.org/obo/BFO_0000011"/><!-- spatiotemporal region -->
        <owl:inverseOf rdf:resource="http://purl.obolibrary.org/obo/BFO_0000152"/><!-- spatial projection of spatiotemporal at some time -->
        <rdfs:isDefinedBy rdf:resource="http://purl.obolibrary.org/obo/bfo.owl"/>
    </owl:ObjectProperty>
    <owl:Axiom>
        <owl:annotatedTarget rdf:resource="http://purl.obolibrary.org/obo/BFO_0000006"/><!-- spatial region -->
        <owl:annotatedSource rdf:resource="http://purl.obolibrary.org/obo/BFO_0000151"/><!-- projects onto spatial region at some time -->
        <!-- has axiom label --><obo:IAO_0010000 rdf:resource="http://purl.obolibrary.org/obo/bfo/axiom/536"/>
        <owl:annotatedProperty rdf:resource="http://www.w3.org/2000/01/rdf-schema#range"/>
    </owl:Axiom>
    <owl:Axiom>
        <owl:annotatedTarget rdf:resource="http://purl.obolibrary.org/obo/BFO_0000011"/><!-- spatiotemporal region -->
        <owl:annotatedSource rdf:resource="http://purl.obolibrary.org/obo/BFO_0000151"/><!-- projects onto spatial region at some time -->
        <!-- has axiom label --><obo:IAO_0010000 rdf:resource="http://purl.obolibrary.org/obo/bfo/axiom/535"/>
        <owl:annotatedProperty rdf:resource="http://www.w3.org/2000/01/rdf-schema#domain"/>
    </owl:Axiom>
    


    <!-- http://purl.obolibrary.org/obo/BFO_0000152 -->

    <owl:ObjectProperty rdf:about="http://purl.obolibrary.org/obo/BFO_0000152"><!-- spatial projection of spatiotemporal at some time -->
        <rdfs:label xml:lang="en">spatial projection of spatiotemporal at some time</rdfs:label>
        <!-- BFO OWL specification label --><obo:BFO_0000179>s-projection-of-st_st</obo:BFO_0000179>
        <rdfs:domain rdf:resource="http://purl.obolibrary.org/obo/BFO_0000006"/><!-- spatial region -->
        <rdfs:range rdf:resource="http://purl.obolibrary.org/obo/BFO_0000011"/><!-- spatiotemporal region -->
        <rdfs:isDefinedBy rdf:resource="http://purl.obolibrary.org/obo/bfo.owl"/>
    </owl:ObjectProperty>
    <owl:Axiom>
        <owl:annotatedTarget rdf:resource="http://purl.obolibrary.org/obo/BFO_0000011"/><!-- spatiotemporal region -->
        <owl:annotatedSource rdf:resource="http://purl.obolibrary.org/obo/BFO_0000152"/><!-- spatial projection of spatiotemporal at some time -->
        <!-- has axiom label --><obo:IAO_0010000 rdf:resource="http://purl.obolibrary.org/obo/bfo/axiom/535"/>
        <owl:annotatedProperty rdf:resource="http://www.w3.org/2000/01/rdf-schema#range"/>
    </owl:Axiom>
    <owl:Axiom>
        <owl:annotatedTarget rdf:resource="http://purl.obolibrary.org/obo/BFO_0000006"/><!-- spatial region -->
        <owl:annotatedSource rdf:resource="http://purl.obolibrary.org/obo/BFO_0000152"/><!-- spatial projection of spatiotemporal at some time -->
        <!-- has axiom label --><obo:IAO_0010000 rdf:resource="http://purl.obolibrary.org/obo/bfo/axiom/536"/>
        <owl:annotatedProperty rdf:resource="http://www.w3.org/2000/01/rdf-schema#domain"/>
    </owl:Axiom>
    


    <!-- http://purl.obolibrary.org/obo/BFO_0000153 -->

    <owl:ObjectProperty rdf:about="http://purl.obolibrary.org/obo/BFO_0000153"><!-- projects onto temporal region -->
        <rdfs:label xml:lang="en">projects onto temporal region</rdfs:label>
        <!-- BFO OWL specification label --><obo:BFO_0000179>st-projects-onto-t</obo:BFO_0000179>
        <rdfs:range rdf:resource="http://purl.obolibrary.org/obo/BFO_0000008"/><!-- temporal region -->
        <rdfs:domain rdf:resource="http://purl.obolibrary.org/obo/BFO_0000011"/><!-- spatiotemporal region -->
        <rdfs:subPropertyOf rdf:resource="http://purl.obolibrary.org/obo/BFO_0000108"/><!-- exists at -->
        <owl:inverseOf rdf:resource="http://purl.obolibrary.org/obo/BFO_0000154"/><!-- temporal projection of spatiotemporal -->
        <rdfs:isDefinedBy rdf:resource="http://purl.obolibrary.org/obo/bfo.owl"/>
    </owl:ObjectProperty>
    <owl:Axiom>
        <owl:annotatedTarget rdf:resource="http://purl.obolibrary.org/obo/BFO_0000008"/><!-- temporal region -->
        <owl:annotatedSource rdf:resource="http://purl.obolibrary.org/obo/BFO_0000153"/><!-- projects onto temporal region -->
        <!-- has axiom label --><obo:IAO_0010000 rdf:resource="http://purl.obolibrary.org/obo/bfo/axiom/160"/>
        <owl:annotatedProperty rdf:resource="http://www.w3.org/2000/01/rdf-schema#range"/>
    </owl:Axiom>
    <owl:Axiom>
        <owl:annotatedTarget rdf:resource="http://purl.obolibrary.org/obo/BFO_0000011"/><!-- spatiotemporal region -->
        <owl:annotatedSource rdf:resource="http://purl.obolibrary.org/obo/BFO_0000153"/><!-- projects onto temporal region -->
        <!-- has axiom label --><obo:IAO_0010000 rdf:resource="http://purl.obolibrary.org/obo/bfo/axiom/159"/>
        <owl:annotatedProperty rdf:resource="http://www.w3.org/2000/01/rdf-schema#domain"/>
    </owl:Axiom>
    


    <!-- http://purl.obolibrary.org/obo/BFO_0000154 -->

    <owl:ObjectProperty rdf:about="http://purl.obolibrary.org/obo/BFO_0000154"><!-- temporal projection of spatiotemporal -->
        <rdfs:label xml:lang="en">temporal projection of spatiotemporal</rdfs:label>
        <!-- BFO OWL specification label --><obo:BFO_0000179>t-projection-of-st</obo:BFO_0000179>
        <rdfs:domain rdf:resource="http://purl.obolibrary.org/obo/BFO_0000008"/><!-- temporal region -->
        <rdfs:range rdf:resource="http://purl.obolibrary.org/obo/BFO_0000011"/><!-- spatiotemporal region -->
        <rdfs:subPropertyOf rdf:resource="http://purl.obolibrary.org/obo/BFO_0000157"/><!-- during which exists -->
        <rdfs:isDefinedBy rdf:resource="http://purl.obolibrary.org/obo/bfo.owl"/>
    </owl:ObjectProperty>
    <owl:Axiom>
        <owl:annotatedTarget rdf:resource="http://purl.obolibrary.org/obo/BFO_0000011"/><!-- spatiotemporal region -->
        <owl:annotatedSource rdf:resource="http://purl.obolibrary.org/obo/BFO_0000154"/><!-- temporal projection of spatiotemporal -->
        <!-- has axiom label --><obo:IAO_0010000 rdf:resource="http://purl.obolibrary.org/obo/bfo/axiom/159"/>
        <owl:annotatedProperty rdf:resource="http://www.w3.org/2000/01/rdf-schema#range"/>
    </owl:Axiom>
    <owl:Axiom>
        <owl:annotatedTarget rdf:resource="http://purl.obolibrary.org/obo/BFO_0000008"/><!-- temporal region -->
        <owl:annotatedSource rdf:resource="http://purl.obolibrary.org/obo/BFO_0000154"/><!-- temporal projection of spatiotemporal -->
        <!-- has axiom label --><obo:IAO_0010000 rdf:resource="http://purl.obolibrary.org/obo/bfo/axiom/160"/>
        <owl:annotatedProperty rdf:resource="http://www.w3.org/2000/01/rdf-schema#domain"/>
    </owl:Axiom>
    


    <!-- http://purl.obolibrary.org/obo/BFO_0000155 -->

    <owl:ObjectProperty rdf:about="http://purl.obolibrary.org/obo/BFO_0000155"><!-- occupies temporal region -->
        <rdfs:label xml:lang="en">occupies temporal region</rdfs:label>
        <!-- BFO CLIF specification label --><obo:BFO_0000180>occupiesTemporalRegion</obo:BFO_0000180>
        <!-- BFO OWL specification label --><obo:BFO_0000179>spans</obo:BFO_0000179>
        <!-- elucidation --><obo:IAO_0000600 xml:lang="en">p occupies_temporal_region t. This is a primitive relation between an occurrent p and the temporal region t upon which the spatiotemporal region p occupies_spatiotemporal_region projects. (axiom label in BFO2 Reference: [132-001])</obo:IAO_0000600>
        <rdfs:domain rdf:resource="http://purl.obolibrary.org/obo/BFO_0000003"/><!-- occurrent -->
        <rdfs:range rdf:resource="http://purl.obolibrary.org/obo/BFO_0000008"/><!-- temporal region -->
        <rdfs:subPropertyOf rdf:resource="http://purl.obolibrary.org/obo/BFO_0000108"/><!-- exists at -->
        <owl:inverseOf rdf:resource="http://purl.obolibrary.org/obo/BFO_0000156"/><!-- has temporal occupant -->
        <rdfs:isDefinedBy rdf:resource="http://purl.obolibrary.org/obo/bfo.owl"/>
    </owl:ObjectProperty>
    <owl:Axiom>
        <owl:annotatedTarget rdf:resource="http://purl.obolibrary.org/obo/BFO_0000008"/><!-- temporal region -->
        <owl:annotatedSource rdf:resource="http://purl.obolibrary.org/obo/BFO_0000155"/><!-- occupies temporal region -->
        <!-- has axiom label --><obo:IAO_0010000 rdf:resource="http://purl.obolibrary.org/obo/bfo/axiom/540"/>
        <owl:annotatedProperty rdf:resource="http://www.w3.org/2000/01/rdf-schema#range"/>
    </owl:Axiom>
    <owl:Axiom>
        <owl:annotatedTarget rdf:resource="http://purl.obolibrary.org/obo/BFO_0000003"/><!-- occurrent -->
        <owl:annotatedSource rdf:resource="http://purl.obolibrary.org/obo/BFO_0000155"/><!-- occupies temporal region -->
        <!-- has axiom label --><obo:IAO_0010000 rdf:resource="http://purl.obolibrary.org/obo/bfo/axiom/539"/>
        <owl:annotatedProperty rdf:resource="http://www.w3.org/2000/01/rdf-schema#domain"/>
    </owl:Axiom>
    <owl:Axiom>
        <owl:annotatedTarget xml:lang="en">p occupies_temporal_region t. This is a primitive relation between an occurrent p and the temporal region t upon which the spatiotemporal region p occupies_spatiotemporal_region projects. (axiom label in BFO2 Reference: [132-001])</owl:annotatedTarget>
        <owl:annotatedSource rdf:resource="http://purl.obolibrary.org/obo/BFO_0000155"/><!-- occupies temporal region -->
        <owl:annotatedProperty rdf:resource="http://purl.obolibrary.org/obo/IAO_0000600"/><!-- elucidation -->
        <!-- has axiom label --><obo:IAO_0010000 rdf:resource="http://purl.obolibrary.org/obo/bfo/axiom/132-001"/>
    </owl:Axiom>
    


    <!-- http://purl.obolibrary.org/obo/BFO_0000156 -->

    <owl:ObjectProperty rdf:about="http://purl.obolibrary.org/obo/BFO_0000156"><!-- has temporal occupant -->
        <rdfs:label xml:lang="en">has temporal occupant</rdfs:label>
        <!-- elucidation --><obo:IAO_0000600>[copied from inverse property &apos;occupies temporal region&apos;] p occupies_temporal_region t. This is a primitive relation between an occurrent p and the temporal region t upon which the spatiotemporal region p occupies_spatiotemporal_region projects. (axiom label in BFO2 Reference: [132-001])</obo:IAO_0000600>
        <!-- BFO CLIF specification label --><obo:BFO_0000180>spanOf</obo:BFO_0000180>
        <!-- BFO OWL specification label --><obo:BFO_0000179>span-of</obo:BFO_0000179>
        <rdfs:range rdf:resource="http://purl.obolibrary.org/obo/BFO_0000003"/><!-- occurrent -->
        <rdfs:domain rdf:resource="http://purl.obolibrary.org/obo/BFO_0000008"/><!-- temporal region -->
        <rdfs:subPropertyOf rdf:resource="http://purl.obolibrary.org/obo/BFO_0000157"/><!-- during which exists -->
        <rdfs:isDefinedBy rdf:resource="http://purl.obolibrary.org/obo/bfo.owl"/>
    </owl:ObjectProperty>
    <owl:Axiom>
        <owl:annotatedTarget rdf:resource="http://purl.obolibrary.org/obo/BFO_0000003"/><!-- occurrent -->
        <owl:annotatedSource rdf:resource="http://purl.obolibrary.org/obo/BFO_0000156"/><!-- has temporal occupant -->
        <!-- has axiom label --><obo:IAO_0010000 rdf:resource="http://purl.obolibrary.org/obo/bfo/axiom/539"/>
        <owl:annotatedProperty rdf:resource="http://www.w3.org/2000/01/rdf-schema#range"/>
    </owl:Axiom>
    <owl:Axiom>
        <owl:annotatedTarget rdf:resource="http://purl.obolibrary.org/obo/BFO_0000008"/><!-- temporal region -->
        <owl:annotatedSource rdf:resource="http://purl.obolibrary.org/obo/BFO_0000156"/><!-- has temporal occupant -->
        <!-- has axiom label --><obo:IAO_0010000 rdf:resource="http://purl.obolibrary.org/obo/bfo/axiom/540"/>
        <owl:annotatedProperty rdf:resource="http://www.w3.org/2000/01/rdf-schema#domain"/>
    </owl:Axiom>
    


    <!-- http://purl.obolibrary.org/obo/BFO_0000157 -->

    <owl:ObjectProperty rdf:about="http://purl.obolibrary.org/obo/BFO_0000157"><!-- during which exists -->
        <rdfs:label xml:lang="en">during which exists</rdfs:label>
        <!-- BFO OWL specification label --><obo:BFO_0000179>during-which-exists</obo:BFO_0000179>
        <!-- elucidation --><obo:IAO_0000600>[copied from inverse property &apos;exists at&apos;] b exists_at t means: b is an entity which exists at some temporal region t. (axiom label in BFO2 Reference: [118-002])</obo:IAO_0000600>
        <!-- editor note --><obo:IAO_0000116>[copied from inverse property &apos;exists at&apos;] BFO2 Reference: entity</obo:IAO_0000116>
        <!-- editor note --><obo:IAO_0000116>[copied from inverse property &apos;exists at&apos;] BFO2 Reference: temporal region</obo:IAO_0000116>
        <rdfs:range rdf:resource="http://purl.obolibrary.org/obo/BFO_0000001"/><!-- entity -->
        <rdfs:domain rdf:resource="http://purl.obolibrary.org/obo/BFO_0000008"/><!-- temporal region -->
        <rdfs:isDefinedBy rdf:resource="http://purl.obolibrary.org/obo/bfo.owl"/>
    </owl:ObjectProperty>
    <owl:Axiom>
        <owl:annotatedTarget rdf:resource="http://purl.obolibrary.org/obo/BFO_0000001"/><!-- entity -->
        <owl:annotatedSource rdf:resource="http://purl.obolibrary.org/obo/BFO_0000157"/><!-- during which exists -->
        <!-- has axiom label --><obo:IAO_0010000 rdf:resource="http://purl.obolibrary.org/obo/bfo/axiom/101"/>
        <owl:annotatedProperty rdf:resource="http://www.w3.org/2000/01/rdf-schema#range"/>
    </owl:Axiom>
    <owl:Axiom>
        <owl:annotatedTarget rdf:resource="http://purl.obolibrary.org/obo/BFO_0000008"/><!-- temporal region -->
        <owl:annotatedSource rdf:resource="http://purl.obolibrary.org/obo/BFO_0000157"/><!-- during which exists -->
        <!-- has axiom label --><obo:IAO_0010000 rdf:resource="http://purl.obolibrary.org/obo/bfo/axiom/102"/>
        <owl:annotatedProperty rdf:resource="http://www.w3.org/2000/01/rdf-schema#domain"/>
    </owl:Axiom>
    


    <!-- http://purl.obolibrary.org/obo/BFO_0000158 -->

    <owl:ObjectProperty rdf:about="http://purl.obolibrary.org/obo/BFO_0000158"><!-- bearer of at all times -->
        <rdfs:label xml:lang="en">bearer of at all times</rdfs:label>
        <!-- editor note --><obo:IAO_0000116>Alan Ruttenberg: This is a binary version of a ternary time-indexed, instance-level, relation. The BFO reading of the binary relation &apos;bearer of at all times@en&apos; is: forall(t) exists_at(x,t) -&gt; exists_at(y,t) and &apos;bearer of@en(x,y,t)&apos;.</obo:IAO_0000116>
        <!-- editor note --><obo:IAO_0000116>BFO2 Reference: independent continuant that is not a spatial region</obo:IAO_0000116>
        <!-- editor note --><obo:IAO_0000116>BFO2 Reference: specifically dependent continuant</obo:IAO_0000116>
        <!-- has associated axiom(fol) --><obo:IAO_0000602>(iff (bearerOfAt a b t) (and (specificallyDependsOnAt b a t) (IndependentContinuant a) (not (SpatialRegion a)) (existsAt b t))) // axiom label in BFO2 CLIF: [053-004] </obo:IAO_0000602>
        <!-- definition --><obo:IAO_0000115 xml:lang="en">b bearer_of c at t =Def. c s-depends_on b at t &amp; b is an independent continuant that is not a spatial region. (axiom label in BFO2 Reference: [053-004])</obo:IAO_0000115>
        <!-- BFO OWL specification label --><obo:BFO_0000179>bearer-of_at</obo:BFO_0000179>
        <!-- BFO CLIF specification label --><obo:BFO_0000180>bearerOfAt</obo:BFO_0000180>
        <rdfs:range rdf:resource="http://purl.obolibrary.org/obo/BFO_0000020"/><!-- specifically dependent continuant -->
        <rdfs:subPropertyOf rdf:resource="http://purl.obolibrary.org/obo/BFO_0000168"/><!-- has specific dependent at all times -->
        <rdfs:isDefinedBy rdf:resource="http://purl.obolibrary.org/obo/bfo.owl"/>
        <rdfs:domain>
            <owl:Class>
                <owl:intersectionOf rdf:parseType="Collection">
                    <rdf:Description rdf:about="http://purl.obolibrary.org/obo/BFO_0000004"/><!-- independent continuant -->
                    <owl:Class>
                        <owl:complementOf rdf:resource="http://purl.obolibrary.org/obo/BFO_0000006"/><!-- spatial region -->
                    </owl:Class>
                </owl:intersectionOf>
            </owl:Class>
        </rdfs:domain>
    </owl:ObjectProperty>
    <owl:Axiom>
        <owl:annotatedTarget rdf:resource="http://purl.obolibrary.org/obo/BFO_0000020"/><!-- specifically dependent continuant -->
        <owl:annotatedSource rdf:resource="http://purl.obolibrary.org/obo/BFO_0000158"/><!-- bearer of at all times -->
        <!-- has axiom label --><obo:IAO_0010000 rdf:resource="http://purl.obolibrary.org/obo/bfo/axiom/517"/>
        <owl:annotatedProperty rdf:resource="http://www.w3.org/2000/01/rdf-schema#range"/>
    </owl:Axiom>
    <owl:Axiom>
        <owl:annotatedTarget>(iff (bearerOfAt a b t) (and (specificallyDependsOnAt b a t) (IndependentContinuant a) (not (SpatialRegion a)) (existsAt b t))) // axiom label in BFO2 CLIF: [053-004] </owl:annotatedTarget>
        <owl:annotatedSource rdf:resource="http://purl.obolibrary.org/obo/BFO_0000158"/><!-- bearer of at all times -->
        <owl:annotatedProperty rdf:resource="http://purl.obolibrary.org/obo/IAO_0000602"/><!-- has associated axiom(fol) -->
        <!-- has axiom label --><obo:IAO_0010000 rdf:resource="http://purl.obolibrary.org/obo/bfo/axiom/053-004"/>
    </owl:Axiom>
    <owl:Axiom>
        <owl:annotatedTarget xml:lang="en">b bearer_of c at t =Def. c s-depends_on b at t &amp; b is an independent continuant that is not a spatial region. (axiom label in BFO2 Reference: [053-004])</owl:annotatedTarget>
        <owl:annotatedSource rdf:resource="http://purl.obolibrary.org/obo/BFO_0000158"/><!-- bearer of at all times -->
        <owl:annotatedProperty rdf:resource="http://purl.obolibrary.org/obo/IAO_0000115"/><!-- definition -->
        <!-- has axiom label --><obo:IAO_0010000 rdf:resource="http://purl.obolibrary.org/obo/bfo/axiom/053-004"/>
    </owl:Axiom>
    <owl:Axiom>
        <owl:annotatedSource rdf:resource="http://purl.obolibrary.org/obo/BFO_0000158"/><!-- bearer of at all times -->
        <!-- has axiom label --><obo:IAO_0010000 rdf:resource="http://purl.obolibrary.org/obo/bfo/axiom/518"/>
        <owl:annotatedProperty rdf:resource="http://www.w3.org/2000/01/rdf-schema#domain"/>
        <owl:annotatedTarget>
            <owl:Class>
                <owl:intersectionOf rdf:parseType="Collection">
                    <rdf:Description rdf:about="http://purl.obolibrary.org/obo/BFO_0000004"/><!-- independent continuant -->
                    <owl:Class>
                        <owl:complementOf rdf:resource="http://purl.obolibrary.org/obo/BFO_0000006"/><!-- spatial region -->
                    </owl:Class>
                </owl:intersectionOf>
            </owl:Class>
        </owl:annotatedTarget>
    </owl:Axiom>
    


    <!-- http://purl.obolibrary.org/obo/BFO_0000159 -->

    <owl:ObjectProperty rdf:about="http://purl.obolibrary.org/obo/BFO_0000159"><!-- has quality at all times -->
        <rdfs:label xml:lang="en">has quality at all times</rdfs:label>
        <!-- BFO OWL specification label --><obo:BFO_0000179>has-q_at</obo:BFO_0000179>
        <rdfs:range rdf:resource="http://purl.obolibrary.org/obo/BFO_0000019"/><!-- quality -->
        <rdfs:subPropertyOf rdf:resource="http://purl.obolibrary.org/obo/BFO_0000158"/><!-- bearer of at all times -->
        <rdfs:isDefinedBy rdf:resource="http://purl.obolibrary.org/obo/bfo.owl"/>
    </owl:ObjectProperty>
    <owl:Axiom>
        <owl:annotatedTarget rdf:resource="http://purl.obolibrary.org/obo/BFO_0000019"/><!-- quality -->
        <owl:annotatedSource rdf:resource="http://purl.obolibrary.org/obo/BFO_0000159"/><!-- has quality at all times -->
        <!-- has axiom label --><obo:IAO_0010000 rdf:resource="http://purl.obolibrary.org/obo/bfo/axiom/519"/>
        <owl:annotatedProperty rdf:resource="http://www.w3.org/2000/01/rdf-schema#range"/>
    </owl:Axiom>
    


    <!-- http://purl.obolibrary.org/obo/BFO_0000160 -->

    <owl:ObjectProperty rdf:about="http://purl.obolibrary.org/obo/BFO_0000160"><!-- has function at all times -->
        <rdfs:label xml:lang="en">has function at all times</rdfs:label>
        <!-- BFO OWL specification label --><obo:BFO_0000179>has-f_at</obo:BFO_0000179>
        <!-- editor note --><obo:IAO_0000116>Alan Ruttenberg: This is a binary version of a ternary time-indexed, instance-level, relation. The BFO reading of the binary relation &apos;has function at all times@en&apos; is: forall(t) exists_at(x,t) -&gt; exists_at(y,t) and &apos;has function@en(x,y,t)&apos;.</obo:IAO_0000116>
        <!-- has associated axiom(fol) --><obo:IAO_0000602>(iff (hasFunctionAt a b t) (functionOf b a t)) // axiom label in BFO2 CLIF: [070-001] </obo:IAO_0000602>
        <!-- definition --><obo:IAO_0000115 xml:lang="en">a has_function b at t =Def. b function_of a at t. (axiom label in BFO2 Reference: [070-001])</obo:IAO_0000115>
        <!-- BFO CLIF specification label --><obo:BFO_0000180>hasFunctionAt</obo:BFO_0000180>
        <rdfs:range rdf:resource="http://purl.obolibrary.org/obo/BFO_0000034"/><!-- function -->
        <rdfs:subPropertyOf rdf:resource="http://purl.obolibrary.org/obo/BFO_0000158"/><!-- bearer of at all times -->
        <rdfs:isDefinedBy rdf:resource="http://purl.obolibrary.org/obo/bfo.owl"/>
    </owl:ObjectProperty>
    <owl:Axiom>
        <owl:annotatedTarget xml:lang="en">a has_function b at t =Def. b function_of a at t. (axiom label in BFO2 Reference: [070-001])</owl:annotatedTarget>
        <owl:annotatedSource rdf:resource="http://purl.obolibrary.org/obo/BFO_0000160"/><!-- has function at all times -->
        <owl:annotatedProperty rdf:resource="http://purl.obolibrary.org/obo/IAO_0000115"/><!-- definition -->
        <!-- has axiom label --><obo:IAO_0010000 rdf:resource="http://purl.obolibrary.org/obo/bfo/axiom/070-001"/>
    </owl:Axiom>
    <owl:Axiom>
        <owl:annotatedTarget rdf:resource="http://purl.obolibrary.org/obo/BFO_0000034"/><!-- function -->
        <owl:annotatedSource rdf:resource="http://purl.obolibrary.org/obo/BFO_0000160"/><!-- has function at all times -->
        <!-- has axiom label --><obo:IAO_0010000 rdf:resource="http://purl.obolibrary.org/obo/bfo/axiom/521"/>
        <owl:annotatedProperty rdf:resource="http://www.w3.org/2000/01/rdf-schema#range"/>
    </owl:Axiom>
    <owl:Axiom>
        <owl:annotatedTarget>(iff (hasFunctionAt a b t) (functionOf b a t)) // axiom label in BFO2 CLIF: [070-001] </owl:annotatedTarget>
        <owl:annotatedSource rdf:resource="http://purl.obolibrary.org/obo/BFO_0000160"/><!-- has function at all times -->
        <owl:annotatedProperty rdf:resource="http://purl.obolibrary.org/obo/IAO_0000602"/><!-- has associated axiom(fol) -->
        <!-- has axiom label --><obo:IAO_0010000 rdf:resource="http://purl.obolibrary.org/obo/bfo/axiom/070-001"/>
    </owl:Axiom>
    


    <!-- http://purl.obolibrary.org/obo/BFO_0000161 -->

    <owl:ObjectProperty rdf:about="http://purl.obolibrary.org/obo/BFO_0000161"><!-- has role at all times -->
        <rdfs:label xml:lang="en">has role at all times</rdfs:label>
        <!-- BFO CLIF specification label --><obo:BFO_0000180>hasRoleAt</obo:BFO_0000180>
        <!-- BFO OWL specification label --><obo:BFO_0000179>has-r_at</obo:BFO_0000179>
        <!-- has associated axiom(fol) --><obo:IAO_0000602>(iff (hasRoleAt a b t) (roleOfAt b a t)) // axiom label in BFO2 CLIF: [068-001] </obo:IAO_0000602>
        <!-- editor note --><obo:IAO_0000116>Alan Ruttenberg: This is a binary version of a ternary time-indexed, instance-level, relation. The BFO reading of the binary relation &apos;has role at all times@en&apos; is: forall(t) exists_at(x,t) -&gt; exists_at(y,t) and &apos;has role@en(x,y,t)&apos;.</obo:IAO_0000116>
        <!-- definition --><obo:IAO_0000115 xml:lang="en">a has_role b at t =Def. b role_of a at t. (axiom label in BFO2 Reference: [068-001])</obo:IAO_0000115>
        <rdfs:range rdf:resource="http://purl.obolibrary.org/obo/BFO_0000023"/><!-- role -->
        <rdfs:subPropertyOf rdf:resource="http://purl.obolibrary.org/obo/BFO_0000158"/><!-- bearer of at all times -->
        <rdfs:isDefinedBy rdf:resource="http://purl.obolibrary.org/obo/bfo.owl"/>
    </owl:ObjectProperty>
    <owl:Axiom>
        <owl:annotatedTarget rdf:resource="http://purl.obolibrary.org/obo/BFO_0000023"/><!-- role -->
        <owl:annotatedSource rdf:resource="http://purl.obolibrary.org/obo/BFO_0000161"/><!-- has role at all times -->
        <!-- has axiom label --><obo:IAO_0010000 rdf:resource="http://purl.obolibrary.org/obo/bfo/axiom/523"/>
        <owl:annotatedProperty rdf:resource="http://www.w3.org/2000/01/rdf-schema#range"/>
    </owl:Axiom>
    <owl:Axiom>
        <owl:annotatedTarget>(iff (hasRoleAt a b t) (roleOfAt b a t)) // axiom label in BFO2 CLIF: [068-001] </owl:annotatedTarget>
        <owl:annotatedSource rdf:resource="http://purl.obolibrary.org/obo/BFO_0000161"/><!-- has role at all times -->
        <owl:annotatedProperty rdf:resource="http://purl.obolibrary.org/obo/IAO_0000602"/><!-- has associated axiom(fol) -->
        <!-- has axiom label --><obo:IAO_0010000 rdf:resource="http://purl.obolibrary.org/obo/bfo/axiom/068-001"/>
    </owl:Axiom>
    <owl:Axiom>
        <owl:annotatedTarget xml:lang="en">a has_role b at t =Def. b role_of a at t. (axiom label in BFO2 Reference: [068-001])</owl:annotatedTarget>
        <owl:annotatedSource rdf:resource="http://purl.obolibrary.org/obo/BFO_0000161"/><!-- has role at all times -->
        <owl:annotatedProperty rdf:resource="http://purl.obolibrary.org/obo/IAO_0000115"/><!-- definition -->
        <!-- has axiom label --><obo:IAO_0010000 rdf:resource="http://purl.obolibrary.org/obo/bfo/axiom/068-001"/>
    </owl:Axiom>
    


    <!-- http://purl.obolibrary.org/obo/BFO_0000162 -->

    <owl:ObjectProperty rdf:about="http://purl.obolibrary.org/obo/BFO_0000162"><!-- has disposition at all times -->
        <rdfs:label xml:lang="en">has disposition at all times</rdfs:label>
        <!-- editor note --><obo:IAO_0000116>Alan Ruttenberg: This is a binary version of a ternary time-indexed, instance-level, relation. The BFO reading of the binary relation &apos;has disposition at all times@en&apos; is: forall(t) exists_at(x,t) -&gt; exists_at(y,t) and &apos;has disposition@en(x,y,t)&apos;.</obo:IAO_0000116>
        <!-- definition --><obo:IAO_0000115 xml:lang="en">a has_disposition b at t =Def. b disposition_of a at t. (axiom label in BFO2 Reference: [069-001])</obo:IAO_0000115>
        <!-- BFO OWL specification label --><obo:BFO_0000179>has-d_at</obo:BFO_0000179>
        <!-- BFO CLIF specification label --><obo:BFO_0000180>hasDispositionAt</obo:BFO_0000180>
        <!-- has associated axiom(fol) --><obo:IAO_0000602>(iff (hasDispositionAt a b t) (dispositionOf b a t)) // axiom label in BFO2 CLIF: [069-001] </obo:IAO_0000602>
        <rdfs:range rdf:resource="http://purl.obolibrary.org/obo/BFO_0000016"/><!-- disposition -->
        <rdfs:subPropertyOf rdf:resource="http://purl.obolibrary.org/obo/BFO_0000158"/><!-- bearer of at all times -->
        <rdfs:isDefinedBy rdf:resource="http://purl.obolibrary.org/obo/bfo.owl"/>
    </owl:ObjectProperty>
    <owl:Axiom>
        <owl:annotatedTarget>(iff (hasDispositionAt a b t) (dispositionOf b a t)) // axiom label in BFO2 CLIF: [069-001] </owl:annotatedTarget>
        <owl:annotatedSource rdf:resource="http://purl.obolibrary.org/obo/BFO_0000162"/><!-- has disposition at all times -->
        <owl:annotatedProperty rdf:resource="http://purl.obolibrary.org/obo/IAO_0000602"/><!-- has associated axiom(fol) -->
        <!-- has axiom label --><obo:IAO_0010000 rdf:resource="http://purl.obolibrary.org/obo/bfo/axiom/069-001"/>
    </owl:Axiom>
    <owl:Axiom>
        <owl:annotatedTarget xml:lang="en">a has_disposition b at t =Def. b disposition_of a at t. (axiom label in BFO2 Reference: [069-001])</owl:annotatedTarget>
        <owl:annotatedSource rdf:resource="http://purl.obolibrary.org/obo/BFO_0000162"/><!-- has disposition at all times -->
        <owl:annotatedProperty rdf:resource="http://purl.obolibrary.org/obo/IAO_0000115"/><!-- definition -->
        <!-- has axiom label --><obo:IAO_0010000 rdf:resource="http://purl.obolibrary.org/obo/bfo/axiom/069-001"/>
    </owl:Axiom>
    <owl:Axiom>
        <owl:annotatedTarget rdf:resource="http://purl.obolibrary.org/obo/BFO_0000016"/><!-- disposition -->
        <owl:annotatedSource rdf:resource="http://purl.obolibrary.org/obo/BFO_0000162"/><!-- has disposition at all times -->
        <!-- has axiom label --><obo:IAO_0010000 rdf:resource="http://purl.obolibrary.org/obo/bfo/axiom/525"/>
        <owl:annotatedProperty rdf:resource="http://www.w3.org/2000/01/rdf-schema#range"/>
    </owl:Axiom>
    


    <!-- http://purl.obolibrary.org/obo/BFO_0000163 -->

    <owl:ObjectProperty rdf:about="http://purl.obolibrary.org/obo/BFO_0000163"><!-- material basis of at all times -->
        <rdfs:label xml:lang="en">material basis of at all times</rdfs:label>
        <!-- BFO OWL specification label --><obo:BFO_0000179>material-basis-of_at</obo:BFO_0000179>
        <rdfs:range rdf:resource="http://purl.obolibrary.org/obo/BFO_0000016"/><!-- disposition -->
        <rdfs:domain rdf:resource="http://purl.obolibrary.org/obo/BFO_0000040"/><!-- material entity -->
        <rdfs:subPropertyOf rdf:resource="http://purl.obolibrary.org/obo/BFO_0000127"/><!-- material basis of at some time -->
        <rdfs:isDefinedBy rdf:resource="http://purl.obolibrary.org/obo/bfo.owl"/>
    </owl:ObjectProperty>
    <owl:Axiom>
        <owl:annotatedTarget rdf:resource="http://purl.obolibrary.org/obo/BFO_0000040"/><!-- material entity -->
        <owl:annotatedSource rdf:resource="http://purl.obolibrary.org/obo/BFO_0000163"/><!-- material basis of at all times -->
        <!-- has axiom label --><obo:IAO_0010000 rdf:resource="http://purl.obolibrary.org/obo/bfo/axiom/532"/>
        <owl:annotatedProperty rdf:resource="http://www.w3.org/2000/01/rdf-schema#domain"/>
    </owl:Axiom>
    <owl:Axiom>
        <owl:annotatedTarget rdf:resource="http://purl.obolibrary.org/obo/BFO_0000016"/><!-- disposition -->
        <owl:annotatedSource rdf:resource="http://purl.obolibrary.org/obo/BFO_0000163"/><!-- material basis of at all times -->
        <!-- has axiom label --><obo:IAO_0010000 rdf:resource="http://purl.obolibrary.org/obo/bfo/axiom/531"/>
        <owl:annotatedProperty rdf:resource="http://www.w3.org/2000/01/rdf-schema#range"/>
    </owl:Axiom>
    


    <!-- http://purl.obolibrary.org/obo/BFO_0000164 -->

    <owl:ObjectProperty rdf:about="http://purl.obolibrary.org/obo/BFO_0000164"><!-- concretizes at all times -->
        <rdfs:label xml:lang="en">concretizes at all times</rdfs:label>
        <!-- editor note --><obo:IAO_0000116>Alan Ruttenberg: This is a binary version of a ternary time-indexed, instance-level, relation. The BFO reading of the binary relation &apos;concretizes at all times@en&apos; is: forall(t) exists_at(x,t) -&gt; exists_at(y,t) and &apos;concretizes@en(x,y,t)&apos;.</obo:IAO_0000116>
        <!-- has associated axiom(fol) --><obo:IAO_0000602>(forall (x y t) (if (concretizesAt x y t) (and (SpecificallyDependentContinuant x) (GenericallyDependentContinuant y) (exists (z) (and (IndependentContinuant z) (specificallyDependsOnAt x z t) (genericallyDependsOnAt y z t)))))) // axiom label in BFO2 CLIF: [075-002] </obo:IAO_0000602>
        <!-- BFO OWL specification label --><obo:BFO_0000179>concretizes_at</obo:BFO_0000179>
        <!-- has associated axiom(fol) --><obo:IAO_0000602>(forall (x y t) (if (genericallyDependsOnAt x y t) (exists (z) (and (concretizesAt z x t) (specificallyDependsOnAt z y t))))) // axiom label in BFO2 CLIF: [076-001] </obo:IAO_0000602>
        <!-- example of usage --><obo:IAO_0000112 xml:lang="en">You may concretize a piece of software by installing it in your computer</obo:IAO_0000112>
        <!-- example of usage --><obo:IAO_0000112 xml:lang="en">You may concretize a recipe that you find in a cookbook by turning it into a plan which exists as a realizable dependent continuant in your head.</obo:IAO_0000112>
        <!-- elucidation --><obo:IAO_0000600 xml:lang="en">b concretizes c at t means: b is a specifically dependent continuant &amp; c is a generically dependent continuant &amp; for some independent continuant that is not a spatial region d, b s-depends_on d at t &amp; c g-depends on d at t &amp; if c migrates from bearer d to another bearer e than a copy of b will be created in e. (axiom label in BFO2 Reference: [075-002])</obo:IAO_0000600>
        <!-- BFO CLIF specification label --><obo:BFO_0000180>concretizesAt</obo:BFO_0000180>
        <!-- has associated axiom(nl) --><obo:IAO_0000601 xml:lang="en">if b g-depends on c at some time t, then there is some d, such that d concretizes b at t and d s-depends_on c at t. (axiom label in BFO2 Reference: [076-001])</obo:IAO_0000601>
        <!-- example of usage --><obo:IAO_0000112 xml:lang="en">you may concretize a poem as a pattern of memory traces in your head</obo:IAO_0000112>
        <rdfs:subPropertyOf rdf:resource="http://purl.obolibrary.org/obo/BFO_0000059"/><!-- concretizes at some time -->
        <rdfs:isDefinedBy rdf:resource="http://purl.obolibrary.org/obo/bfo.owl"/>
    </owl:ObjectProperty>
    <owl:Axiom>
        <owl:annotatedTarget xml:lang="en">if b g-depends on c at some time t, then there is some d, such that d concretizes b at t and d s-depends_on c at t. (axiom label in BFO2 Reference: [076-001])</owl:annotatedTarget>
        <owl:annotatedSource rdf:resource="http://purl.obolibrary.org/obo/BFO_0000164"/><!-- concretizes at all times -->
        <owl:annotatedProperty rdf:resource="http://purl.obolibrary.org/obo/IAO_0000601"/><!-- has associated axiom(nl) -->
        <!-- has axiom label --><obo:IAO_0010000 rdf:resource="http://purl.obolibrary.org/obo/bfo/axiom/076-001"/>
    </owl:Axiom>
    <owl:Axiom>
        <owl:annotatedTarget>(forall (x y t) (if (concretizesAt x y t) (and (SpecificallyDependentContinuant x) (GenericallyDependentContinuant y) (exists (z) (and (IndependentContinuant z) (specificallyDependsOnAt x z t) (genericallyDependsOnAt y z t)))))) // axiom label in BFO2 CLIF: [075-002] </owl:annotatedTarget>
        <owl:annotatedSource rdf:resource="http://purl.obolibrary.org/obo/BFO_0000164"/><!-- concretizes at all times -->
        <owl:annotatedProperty rdf:resource="http://purl.obolibrary.org/obo/IAO_0000602"/><!-- has associated axiom(fol) -->
        <!-- has axiom label --><obo:IAO_0010000 rdf:resource="http://purl.obolibrary.org/obo/bfo/axiom/075-002"/>
    </owl:Axiom>
    <owl:Axiom>
        <owl:annotatedTarget>(forall (x y t) (if (genericallyDependsOnAt x y t) (exists (z) (and (concretizesAt z x t) (specificallyDependsOnAt z y t))))) // axiom label in BFO2 CLIF: [076-001] </owl:annotatedTarget>
        <owl:annotatedSource rdf:resource="http://purl.obolibrary.org/obo/BFO_0000164"/><!-- concretizes at all times -->
        <owl:annotatedProperty rdf:resource="http://purl.obolibrary.org/obo/IAO_0000602"/><!-- has associated axiom(fol) -->
        <!-- has axiom label --><obo:IAO_0010000 rdf:resource="http://purl.obolibrary.org/obo/bfo/axiom/076-001"/>
    </owl:Axiom>
    <owl:Axiom>
        <owl:annotatedTarget xml:lang="en">b concretizes c at t means: b is a specifically dependent continuant &amp; c is a generically dependent continuant &amp; for some independent continuant that is not a spatial region d, b s-depends_on d at t &amp; c g-depends on d at t &amp; if c migrates from bearer d to another bearer e than a copy of b will be created in e. (axiom label in BFO2 Reference: [075-002])</owl:annotatedTarget>
        <owl:annotatedSource rdf:resource="http://purl.obolibrary.org/obo/BFO_0000164"/><!-- concretizes at all times -->
        <owl:annotatedProperty rdf:resource="http://purl.obolibrary.org/obo/IAO_0000600"/><!-- elucidation -->
        <!-- has axiom label --><obo:IAO_0010000 rdf:resource="http://purl.obolibrary.org/obo/bfo/axiom/075-002"/>
    </owl:Axiom>
    


    <!-- http://purl.obolibrary.org/obo/BFO_0000165 -->

    <owl:ObjectProperty rdf:about="http://purl.obolibrary.org/obo/BFO_0000165"><!-- concretized by at all times -->
        <rdfs:label xml:lang="en">concretized by at all times</rdfs:label>
        <!-- BFO OWL specification label --><obo:BFO_0000179>concretized-by_at</obo:BFO_0000179>
        <rdfs:subPropertyOf rdf:resource="http://purl.obolibrary.org/obo/BFO_0000058"/><!-- concretized by at some time -->
        <rdfs:isDefinedBy rdf:resource="http://purl.obolibrary.org/obo/bfo.owl"/>
    </owl:ObjectProperty>
    


    <!-- http://purl.obolibrary.org/obo/BFO_0000166 -->

    <owl:ObjectProperty rdf:about="http://purl.obolibrary.org/obo/BFO_0000166"><!-- participates in at all times -->
        <rdfs:label xml:lang="en">participates in at all times</rdfs:label>
        <!-- BFO CLIF specification label --><obo:BFO_0000180>participatesInAt</obo:BFO_0000180>
        <!-- BFO OWL specification label --><obo:BFO_0000179>participates-in_at</obo:BFO_0000179>
        <rdfs:subPropertyOf rdf:resource="http://purl.obolibrary.org/obo/BFO_0000168"/><!-- has specific dependent at all times -->
        <rdfs:isDefinedBy rdf:resource="http://purl.obolibrary.org/obo/bfo.owl"/>
    </owl:ObjectProperty>
    


    <!-- http://purl.obolibrary.org/obo/BFO_0000167 -->

    <owl:ObjectProperty rdf:about="http://purl.obolibrary.org/obo/BFO_0000167"><!-- has participant at all times -->
        <rdfs:label xml:lang="en">has participant at all times</rdfs:label>
        <!-- editor note --><obo:IAO_0000116>BFO2 Reference: independent continuant that is not a spatial region, specifically dependent continuant, generically dependent continuant</obo:IAO_0000116>
        <!-- editor note --><obo:IAO_0000116>BFO2 Reference: process</obo:IAO_0000116>
        <!-- has associated axiom(fol) --><obo:IAO_0000602>(forall (x y t) (if (and (hasParticipantAt x y t) (GenericallyDependentContinuant y)) (exists (z) (and (IndependentContinuant z) (not (SpatialRegion z)) (genericallyDependsOn y z t) (specificallyDependsOnAt x z t))))) // axiom label in BFO2 CLIF: [091-003] </obo:IAO_0000602>
        <!-- has associated axiom(fol) --><obo:IAO_0000602>(forall (x y t) (if (hasParticipantAt x y t) (Occurrent x))) // axiom label in BFO2 CLIF: [087-001] </obo:IAO_0000602>
        <!-- has associated axiom(fol) --><obo:IAO_0000602>(forall (x y t) (if (and (hasParticipantAt x y t) (SpecificallyDependentContinuant y)) (exists (z) (and (IndependentContinuant z) (not (SpatialRegion z)) (specificallyDependsOnAt x z t) (specificallyDependsOnAt y z t))))) // axiom label in BFO2 CLIF: [090-003] </obo:IAO_0000602>
        <!-- has associated axiom(fol) --><obo:IAO_0000602>(forall (x y t) (if (hasParticipantAt x y t) (existsAt y t))) // axiom label in BFO2 CLIF: [089-001] </obo:IAO_0000602>
        <!-- BFO OWL specification label --><obo:BFO_0000179>has-participant_at</obo:BFO_0000179>
        <!-- has associated axiom(fol) --><obo:IAO_0000602>(forall (x y t) (if (hasParticipantAt x y t) (Continuant y))) // axiom label in BFO2 CLIF: [088-001] </obo:IAO_0000602>
        <!-- BFO CLIF specification label --><obo:BFO_0000180>hasParticipantAt</obo:BFO_0000180>
        <!-- editor note --><obo:IAO_0000116>Alan Ruttenberg: This is a binary version of a ternary time-indexed, instance-level, relation. The BFO reading of the binary relation &apos;has participant at all times@en&apos; is: forall(t) exists_at(x,t) -&gt; exists_at(y,t) and &apos;has participant@en(x,y,t)&apos;.</obo:IAO_0000116>
        <!-- editor note --><obo:IAO_0000116 xml:lang="en">BFO 2 Reference: Spatial regions do not participate in processes.</obo:IAO_0000116>
        <!-- elucidation --><obo:IAO_0000600 xml:lang="en">has_participant is an instance-level relation between a process, a continuant, and a temporal region at which the continuant participates in some way in the process. (axiom label in BFO2 Reference: [086-003])</obo:IAO_0000600>
        <!-- has associated axiom(nl) --><obo:IAO_0000601 xml:lang="en">if b has_participant c at t &amp; c is a generically dependent continuant, then there is some independent continuant that is not a spatial region d, and which is such that c g-depends on d at t &amp; b s-depends_on d at t. (axiom label in BFO2 Reference: [091-003])</obo:IAO_0000601>
        <!-- has associated axiom(nl) --><obo:IAO_0000601 xml:lang="en">if b has_participant c at t &amp; c is a specifically dependent continuant, then there is some independent continuant that is not a spatial region d, c s-depends_on d at t &amp; b s-depends_on d at t. (axiom label in BFO2 Reference: [090-003])</obo:IAO_0000601>
        <!-- has associated axiom(nl) --><obo:IAO_0000601 xml:lang="en">if b has_participant c at t then b is an occurrent. (axiom label in BFO2 Reference: [087-001])</obo:IAO_0000601>
        <!-- has associated axiom(nl) --><obo:IAO_0000601 xml:lang="en">if b has_participant c at t then c exists at t. (axiom label in BFO2 Reference: [089-001])</obo:IAO_0000601>
        <!-- has associated axiom(nl) --><obo:IAO_0000601 xml:lang="en">if b has_participant c at t then c is a continuant. (axiom label in BFO2 Reference: [088-001])</obo:IAO_0000601>
        <rdfs:domain rdf:resource="http://purl.obolibrary.org/obo/BFO_0000015"/><!-- process -->
        <rdfs:subPropertyOf rdf:resource="http://purl.obolibrary.org/obo/BFO_0000070"/><!-- specifically depends on at all times -->
        <rdfs:isDefinedBy rdf:resource="http://purl.obolibrary.org/obo/bfo.owl"/>
        <rdfs:range>
            <owl:Class>
                <owl:intersectionOf rdf:parseType="Collection">
                    <rdf:Description rdf:about="http://purl.obolibrary.org/obo/BFO_0000002"/><!-- continuant -->
                    <owl:Class>
                        <owl:complementOf rdf:resource="http://purl.obolibrary.org/obo/BFO_0000006"/><!-- spatial region -->
                    </owl:Class>
                </owl:intersectionOf>
            </owl:Class>
        </rdfs:range>
    </owl:ObjectProperty>
    <owl:Axiom>
        <owl:annotatedTarget xml:lang="en">if b has_participant c at t &amp; c is a generically dependent continuant, then there is some independent continuant that is not a spatial region d, and which is such that c g-depends on d at t &amp; b s-depends_on d at t. (axiom label in BFO2 Reference: [091-003])</owl:annotatedTarget>
        <owl:annotatedSource rdf:resource="http://purl.obolibrary.org/obo/BFO_0000167"/><!-- has participant at all times -->
        <owl:annotatedProperty rdf:resource="http://purl.obolibrary.org/obo/IAO_0000601"/><!-- has associated axiom(nl) -->
        <!-- has axiom label --><obo:IAO_0010000 rdf:resource="http://purl.obolibrary.org/obo/bfo/axiom/091-003"/>
    </owl:Axiom>
    <owl:Axiom>
        <owl:annotatedTarget>(forall (x y t) (if (hasParticipantAt x y t) (Continuant y))) // axiom label in BFO2 CLIF: [088-001] </owl:annotatedTarget>
        <owl:annotatedSource rdf:resource="http://purl.obolibrary.org/obo/BFO_0000167"/><!-- has participant at all times -->
        <owl:annotatedProperty rdf:resource="http://purl.obolibrary.org/obo/IAO_0000602"/><!-- has associated axiom(fol) -->
        <!-- has axiom label --><obo:IAO_0010000 rdf:resource="http://purl.obolibrary.org/obo/bfo/axiom/088-001"/>
    </owl:Axiom>
    <owl:Axiom>
        <owl:annotatedTarget xml:lang="en">if b has_participant c at t then b is an occurrent. (axiom label in BFO2 Reference: [087-001])</owl:annotatedTarget>
        <owl:annotatedSource rdf:resource="http://purl.obolibrary.org/obo/BFO_0000167"/><!-- has participant at all times -->
        <owl:annotatedProperty rdf:resource="http://purl.obolibrary.org/obo/IAO_0000601"/><!-- has associated axiom(nl) -->
        <!-- has axiom label --><obo:IAO_0010000 rdf:resource="http://purl.obolibrary.org/obo/bfo/axiom/087-001"/>
    </owl:Axiom>
    <owl:Axiom>
        <owl:annotatedTarget>(forall (x y t) (if (hasParticipantAt x y t) (Occurrent x))) // axiom label in BFO2 CLIF: [087-001] </owl:annotatedTarget>
        <owl:annotatedSource rdf:resource="http://purl.obolibrary.org/obo/BFO_0000167"/><!-- has participant at all times -->
        <owl:annotatedProperty rdf:resource="http://purl.obolibrary.org/obo/IAO_0000602"/><!-- has associated axiom(fol) -->
        <!-- has axiom label --><obo:IAO_0010000 rdf:resource="http://purl.obolibrary.org/obo/bfo/axiom/087-001"/>
    </owl:Axiom>
    <owl:Axiom>
        <owl:annotatedTarget>(forall (x y t) (if (hasParticipantAt x y t) (existsAt y t))) // axiom label in BFO2 CLIF: [089-001] </owl:annotatedTarget>
        <owl:annotatedSource rdf:resource="http://purl.obolibrary.org/obo/BFO_0000167"/><!-- has participant at all times -->
        <owl:annotatedProperty rdf:resource="http://purl.obolibrary.org/obo/IAO_0000602"/><!-- has associated axiom(fol) -->
        <!-- has axiom label --><obo:IAO_0010000 rdf:resource="http://purl.obolibrary.org/obo/bfo/axiom/089-001"/>
    </owl:Axiom>
    <owl:Axiom>
        <owl:annotatedTarget xml:lang="en">if b has_participant c at t then c exists at t. (axiom label in BFO2 Reference: [089-001])</owl:annotatedTarget>
        <owl:annotatedSource rdf:resource="http://purl.obolibrary.org/obo/BFO_0000167"/><!-- has participant at all times -->
        <owl:annotatedProperty rdf:resource="http://purl.obolibrary.org/obo/IAO_0000601"/><!-- has associated axiom(nl) -->
        <!-- has axiom label --><obo:IAO_0010000 rdf:resource="http://purl.obolibrary.org/obo/bfo/axiom/089-001"/>
    </owl:Axiom>
    <owl:Axiom>
        <owl:annotatedTarget xml:lang="en">has_participant is an instance-level relation between a process, a continuant, and a temporal region at which the continuant participates in some way in the process. (axiom label in BFO2 Reference: [086-003])</owl:annotatedTarget>
        <owl:annotatedSource rdf:resource="http://purl.obolibrary.org/obo/BFO_0000167"/><!-- has participant at all times -->
        <owl:annotatedProperty rdf:resource="http://purl.obolibrary.org/obo/IAO_0000600"/><!-- elucidation -->
        <!-- has axiom label --><obo:IAO_0010000 rdf:resource="http://purl.obolibrary.org/obo/bfo/axiom/086-003"/>
    </owl:Axiom>
    <owl:Axiom>
        <owl:annotatedTarget>(forall (x y t) (if (and (hasParticipantAt x y t) (SpecificallyDependentContinuant y)) (exists (z) (and (IndependentContinuant z) (not (SpatialRegion z)) (specificallyDependsOnAt x z t) (specificallyDependsOnAt y z t))))) // axiom label in BFO2 CLIF: [090-003] </owl:annotatedTarget>
        <owl:annotatedSource rdf:resource="http://purl.obolibrary.org/obo/BFO_0000167"/><!-- has participant at all times -->
        <owl:annotatedProperty rdf:resource="http://purl.obolibrary.org/obo/IAO_0000602"/><!-- has associated axiom(fol) -->
        <!-- has axiom label --><obo:IAO_0010000 rdf:resource="http://purl.obolibrary.org/obo/bfo/axiom/090-003"/>
    </owl:Axiom>
    <owl:Axiom>
        <owl:annotatedTarget xml:lang="en">if b has_participant c at t &amp; c is a specifically dependent continuant, then there is some independent continuant that is not a spatial region d, c s-depends_on d at t &amp; b s-depends_on d at t. (axiom label in BFO2 Reference: [090-003])</owl:annotatedTarget>
        <owl:annotatedSource rdf:resource="http://purl.obolibrary.org/obo/BFO_0000167"/><!-- has participant at all times -->
        <owl:annotatedProperty rdf:resource="http://purl.obolibrary.org/obo/IAO_0000601"/><!-- has associated axiom(nl) -->
        <!-- has axiom label --><obo:IAO_0010000 rdf:resource="http://purl.obolibrary.org/obo/bfo/axiom/090-003"/>
    </owl:Axiom>
    <owl:Axiom>
        <owl:annotatedTarget xml:lang="en">if b has_participant c at t then c is a continuant. (axiom label in BFO2 Reference: [088-001])</owl:annotatedTarget>
        <owl:annotatedSource rdf:resource="http://purl.obolibrary.org/obo/BFO_0000167"/><!-- has participant at all times -->
        <owl:annotatedProperty rdf:resource="http://purl.obolibrary.org/obo/IAO_0000601"/><!-- has associated axiom(nl) -->
        <!-- has axiom label --><obo:IAO_0010000 rdf:resource="http://purl.obolibrary.org/obo/bfo/axiom/088-001"/>
    </owl:Axiom>
    <owl:Axiom>
        <owl:annotatedTarget>(forall (x y t) (if (and (hasParticipantAt x y t) (GenericallyDependentContinuant y)) (exists (z) (and (IndependentContinuant z) (not (SpatialRegion z)) (genericallyDependsOn y z t) (specificallyDependsOnAt x z t))))) // axiom label in BFO2 CLIF: [091-003] </owl:annotatedTarget>
        <owl:annotatedSource rdf:resource="http://purl.obolibrary.org/obo/BFO_0000167"/><!-- has participant at all times -->
        <owl:annotatedProperty rdf:resource="http://purl.obolibrary.org/obo/IAO_0000602"/><!-- has associated axiom(fol) -->
        <!-- has axiom label --><obo:IAO_0010000 rdf:resource="http://purl.obolibrary.org/obo/bfo/axiom/091-003"/>
    </owl:Axiom>
    


    <!-- http://purl.obolibrary.org/obo/BFO_0000168 -->

    <owl:ObjectProperty rdf:about="http://purl.obolibrary.org/obo/BFO_0000168"><!-- has specific dependent at all times -->
        <rdfs:label xml:lang="en">has specific dependent at all times</rdfs:label>
        <!-- BFO OWL specification label --><obo:BFO_0000179>has-s-dep_at</obo:BFO_0000179>
        <rdfs:subPropertyOf rdf:resource="http://purl.obolibrary.org/obo/BFO_0000125"/><!-- has specific dependent at some time -->
        <rdfs:isDefinedBy rdf:resource="http://purl.obolibrary.org/obo/bfo.owl"/>
    </owl:ObjectProperty>
    


    <!-- http://purl.obolibrary.org/obo/BFO_0000169 -->

    <owl:ObjectProperty rdf:about="http://purl.obolibrary.org/obo/BFO_0000169"><!-- specifically depends on at some time -->
        <rdfs:label xml:lang="en">specifically depends on at some time</rdfs:label>
        <!-- BFO OWL specification label --><obo:BFO_0000179>s-depends-on_st</obo:BFO_0000179>
        <!-- has associated axiom(fol) --><obo:IAO_0000602>(forall (x y t) (if (and (Occurrent x) (IndependentContinuant y) (specificallyDependsOnAt x y t)) (forall (t_1) (if (existsAt x t_1) (specificallyDependsOnAt x y t_1))))) // axiom label in BFO2 CLIF: [015-002] </obo:IAO_0000602>
        <!-- editor note --><obo:IAO_0000116>BFO2 Reference: specifically dependent continuant\; process; process boundary</obo:IAO_0000116>
        <!-- has associated axiom(fol) --><obo:IAO_0000602>(forall (x y t) (if (specificallyDependsOnAt x y t) (exists (z) (and (IndependentContinuant z) (not (SpatialRegion z)) (specificallyDependsOnAt x z t))))) // axiom label in BFO2 CLIF: [136-001] </obo:IAO_0000602>
        <!-- BFO CLIF specification label --><obo:BFO_0000180>specificallyDependsOn</obo:BFO_0000180>
        <!-- has associated axiom(fol) --><obo:IAO_0000602>(forall (x y z t) (if (and (specificallyDependsOnAt x y t) (specificallyDependsOnAt y z t)) (specificallyDependsOnAt x z t))) // axiom label in BFO2 CLIF: [054-002] </obo:IAO_0000602>
        <!-- has associated axiom(fol) --><obo:IAO_0000602>(forall (x) (if (exists (y t) (specificallyDependsOnAt x y t)) (not (MaterialEntity x)))) // axiom label in BFO2 CLIF: [052-001] </obo:IAO_0000602>
        <!-- editor note --><obo:IAO_0000116>Alan Ruttenberg: This is a binary version of a ternary time-indexed, instance level, relation. The BFO reading of the binary relation &apos;specifically depends on at some time@en&apos; is: exists t,  exists_at(x,t) &amp; exists_at(y,t) &amp; &apos;specifically depends on@en&apos;(x,y,t)</obo:IAO_0000116>
        <!-- has associated axiom(fol) --><obo:IAO_0000602>(forall (x y t) (if (and (Entity x) (or (continuantPartOfAt y x t) (continuantPartOfAt x y t) (occurrentPartOf x y) (occurrentPartOf y x))) (not (specificallyDependsOnAt x y t)))) // axiom label in BFO2 CLIF: [013-002] </obo:IAO_0000602>
        <!-- example of usage --><obo:IAO_0000112 xml:lang="en">A pain s-depends_on the organism that is experiencing the pain</obo:IAO_0000112>
        <!-- editor note --><obo:IAO_0000116 xml:lang="en">BFO 2 Reference: An entity – for example an act of communication or a game of football – can s-depends_on more than one entity. Complex phenomena for example in the psychological and social realms (such as inferring, commanding and requesting) or in the realm of multi-organismal biological processes (such as infection and resistance), will involve multiple families of dependence relations, involving both continuants and occurrents [1, 4, 28</obo:IAO_0000116>
        <!-- editor note --><obo:IAO_0000116 xml:lang="en">BFO 2 Reference: S-dependence is just one type of dependence among many; it is what, in the literature, is referred to as ‘existential dependence’ [87, 46, 65, 20</obo:IAO_0000116>
        <!-- editor note --><obo:IAO_0000116 xml:lang="en">BFO 2 Reference: the relation of s-depends_on does not in every case require simultaneous existence of its relata. Note the difference between such cases and the cases of continuant universals defined historically: the act of answering depends existentially on the prior act of questioning; the human being who was baptized or who answered a question does not himself depend existentially on the prior act of baptism or answering. He would still exist even if these acts had never taken place.</obo:IAO_0000116>
        <!-- has associated axiom(nl) --><obo:IAO_0000601 xml:lang="en">If b is s-depends_on something at some time, then b is not a material entity. (axiom label in BFO2 Reference: [052-001])</obo:IAO_0000601>
        <!-- has associated axiom(nl) --><obo:IAO_0000601 xml:lang="en">If b s-depends_on something at t, then there is some c, which is an independent continuant and not a spatial region, such that b s-depends_on c at t. (axiom label in BFO2 Reference: [136-001])</obo:IAO_0000601>
        <!-- has associated axiom(nl) --><obo:IAO_0000601 xml:lang="en">If occurrent b s-depends_on some independent continuant c at t, then b s-depends_on c at every time at which b exists. (axiom label in BFO2 Reference: [015-002])</obo:IAO_0000601>
        <!-- elucidation --><obo:IAO_0000600 xml:lang="en">To say that b s-depends_on a at t is to say that b and c do not share common parts &amp; b is of its nature such that it cannot exist unless c exists &amp; b is not a boundary of c and b is not a site of which c is the host [64</obo:IAO_0000600>
        <!-- example of usage --><obo:IAO_0000112 xml:lang="en">a gait s-depends_on the walking object. (All at some specific time.)</obo:IAO_0000112>
        <!-- example of usage --><obo:IAO_0000112 xml:lang="en">a shape s-depends_on the shaped object</obo:IAO_0000112>
        <!-- has associated axiom(nl) --><obo:IAO_0000601 xml:lang="en">an entity does not s-depend_on any of its (continuant or occurrent) parts or on anything it is part of. (axiom label in BFO2 Reference: [013-002])</obo:IAO_0000601>
        <!-- has associated axiom(nl) --><obo:IAO_0000601 xml:lang="en">if b s-depends_on c at t &amp; c s-depends_on d at t then b s-depends_on d at t. (axiom label in BFO2 Reference: [054-002])</obo:IAO_0000601>
        <!-- example of usage --><obo:IAO_0000112 xml:lang="en">one-sided s-dependence of a dependent continuant on an independent continuant: an instance of headache s-depends_on some head</obo:IAO_0000112>
        <!-- example of usage --><obo:IAO_0000112 xml:lang="en">one-sided s-dependence of a dependent continuant on an independent continuant: an instance of temperature s-depends_on some organism</obo:IAO_0000112>
        <!-- example of usage --><obo:IAO_0000112 xml:lang="en">one-sided s-dependence of a process on something: a process of cell death s-depends_on a cell</obo:IAO_0000112>
        <!-- example of usage --><obo:IAO_0000112 xml:lang="en">one-sided s-dependence of a process on something: an instance of seeing (a relational process) s-depends_on some organism and on some seen entity, which may be an occurrent or a continuant</obo:IAO_0000112>
        <!-- example of usage --><obo:IAO_0000112 xml:lang="en">one-sided s-dependence of one occurrent on another: a process of answering a question is dependent on a prior process of asking a question</obo:IAO_0000112>
        <!-- example of usage --><obo:IAO_0000112 xml:lang="en">one-sided s-dependence of one occurrent on another: a process of obeying a command is dependent on a prior process of issuing a command</obo:IAO_0000112>
        <!-- example of usage --><obo:IAO_0000112 xml:lang="en">one-sided s-dependence of one occurrent on multiple independent continuants: a relational process of hitting a ball with a cricket bat</obo:IAO_0000112>
        <!-- example of usage --><obo:IAO_0000112 xml:lang="en">one-sided s-dependence of one occurrent on multiple independent continuants: a relational process of paying cash to a merchant in exchange for a bag of figs</obo:IAO_0000112>
        <!-- example of usage --><obo:IAO_0000112 xml:lang="en">reciprocal s-dependence between occurrents: a process of buying and the associated process of selling</obo:IAO_0000112>
        <!-- example of usage --><obo:IAO_0000112 xml:lang="en">reciprocal s-dependence between occurrents: a process of increasing the volume of a portion of gas while temperature remains constant and the associated process of  decreasing the pressure exerted by the gas</obo:IAO_0000112>
        <!-- example of usage --><obo:IAO_0000112 xml:lang="en">reciprocal s-dependence between occurrents: in a game of chess the process of playing with the white pieces is mutually dependent on the process of playing with the black pieces</obo:IAO_0000112>
        <!-- example of usage --><obo:IAO_0000112 xml:lang="en">the one-sided dependence of an occurrent on an independent continuant: football match on the players, the ground, the ball</obo:IAO_0000112>
        <!-- example of usage --><obo:IAO_0000112 xml:lang="en">the one-sided dependence of an occurrent on an independent continuant: handwave on a hand</obo:IAO_0000112>
        <!-- example of usage --><obo:IAO_0000112 xml:lang="en">the three-sided reciprocal s-dependence of the hue, saturation and brightness of a color [45</obo:IAO_0000112>
        <!-- example of usage --><obo:IAO_0000112 xml:lang="en">the three-sided reciprocal s-dependence of the pitch, timbre and volume of a tone [45</obo:IAO_0000112>
        <!-- example of usage --><obo:IAO_0000112 xml:lang="en">the two-sided reciprocal s-dependence of the roles of husband and wife [20</obo:IAO_0000112>
        <owl:inverseOf rdf:resource="http://purl.obolibrary.org/obo/BFO_0000125"/><!-- has specific dependent at some time -->
        <rdfs:isDefinedBy rdf:resource="http://purl.obolibrary.org/obo/bfo.owl"/>
        <rdfs:domain>
            <owl:Class>
                <owl:unionOf rdf:parseType="Collection">
                    <rdf:Description rdf:about="http://purl.obolibrary.org/obo/BFO_0000015"/><!-- process -->
                    <rdf:Description rdf:about="http://purl.obolibrary.org/obo/BFO_0000020"/><!-- specifically dependent continuant -->
                </owl:unionOf>
            </owl:Class>
        </rdfs:domain>
        <rdfs:range>
            <owl:Class>
                <owl:unionOf rdf:parseType="Collection">
                    <rdf:Description rdf:about="http://purl.obolibrary.org/obo/BFO_0000015"/><!-- process -->
                    <rdf:Description rdf:about="http://purl.obolibrary.org/obo/BFO_0000020"/><!-- specifically dependent continuant -->
                    <owl:Class>
                        <owl:intersectionOf rdf:parseType="Collection">
                            <rdf:Description rdf:about="http://purl.obolibrary.org/obo/BFO_0000004"/><!-- independent continuant -->
                            <owl:Class>
                                <owl:complementOf rdf:resource="http://purl.obolibrary.org/obo/BFO_0000006"/><!-- spatial region -->
                            </owl:Class>
                        </owl:intersectionOf>
                    </owl:Class>
                </owl:unionOf>
            </owl:Class>
        </rdfs:range>
    </owl:ObjectProperty>
    <owl:Axiom>
        <owl:annotatedSource rdf:resource="http://purl.obolibrary.org/obo/BFO_0000169"/><!-- specifically depends on at some time -->
        <!-- has axiom label --><obo:IAO_0010000 rdf:resource="http://purl.obolibrary.org/obo/bfo/axiom/527"/>
        <owl:annotatedProperty rdf:resource="http://www.w3.org/2000/01/rdf-schema#domain"/>
        <owl:annotatedTarget>
            <owl:Class>
                <owl:unionOf rdf:parseType="Collection">
                    <rdf:Description rdf:about="http://purl.obolibrary.org/obo/BFO_0000015"/><!-- process -->
                    <rdf:Description rdf:about="http://purl.obolibrary.org/obo/BFO_0000020"/><!-- specifically dependent continuant -->
                </owl:unionOf>
            </owl:Class>
        </owl:annotatedTarget>
    </owl:Axiom>
    <owl:Axiom>
        <owl:annotatedTarget xml:lang="en">if b s-depends_on c at t &amp; c s-depends_on d at t then b s-depends_on d at t. (axiom label in BFO2 Reference: [054-002])</owl:annotatedTarget>
        <owl:annotatedSource rdf:resource="http://purl.obolibrary.org/obo/BFO_0000169"/><!-- specifically depends on at some time -->
        <owl:annotatedProperty rdf:resource="http://purl.obolibrary.org/obo/IAO_0000601"/><!-- has associated axiom(nl) -->
        <!-- has axiom label --><obo:IAO_0010000 rdf:resource="http://purl.obolibrary.org/obo/bfo/axiom/054-002"/>
    </owl:Axiom>
    <owl:Axiom>
        <owl:annotatedTarget>(forall (x y t) (if (and (Occurrent x) (IndependentContinuant y) (specificallyDependsOnAt x y t)) (forall (t_1) (if (existsAt x t_1) (specificallyDependsOnAt x y t_1))))) // axiom label in BFO2 CLIF: [015-002] </owl:annotatedTarget>
        <owl:annotatedSource rdf:resource="http://purl.obolibrary.org/obo/BFO_0000169"/><!-- specifically depends on at some time -->
        <owl:annotatedProperty rdf:resource="http://purl.obolibrary.org/obo/IAO_0000602"/><!-- has associated axiom(fol) -->
        <!-- has axiom label --><obo:IAO_0010000 rdf:resource="http://purl.obolibrary.org/obo/bfo/axiom/015-002"/>
    </owl:Axiom>
    <owl:Axiom>
        <owl:annotatedSource rdf:resource="http://purl.obolibrary.org/obo/BFO_0000169"/><!-- specifically depends on at some time -->
        <!-- has axiom label --><obo:IAO_0010000 rdf:resource="http://purl.obolibrary.org/obo/bfo/axiom/528"/>
        <owl:annotatedProperty rdf:resource="http://www.w3.org/2000/01/rdf-schema#range"/>
        <owl:annotatedTarget>
            <owl:Class>
                <owl:unionOf rdf:parseType="Collection">
                    <rdf:Description rdf:about="http://purl.obolibrary.org/obo/BFO_0000015"/><!-- process -->
                    <rdf:Description rdf:about="http://purl.obolibrary.org/obo/BFO_0000020"/><!-- specifically dependent continuant -->
                    <owl:Class>
                        <owl:intersectionOf rdf:parseType="Collection">
                            <rdf:Description rdf:about="http://purl.obolibrary.org/obo/BFO_0000004"/><!-- independent continuant -->
                            <owl:Class>
                                <owl:complementOf rdf:resource="http://purl.obolibrary.org/obo/BFO_0000006"/><!-- spatial region -->
                            </owl:Class>
                        </owl:intersectionOf>
                    </owl:Class>
                </owl:unionOf>
            </owl:Class>
        </owl:annotatedTarget>
    </owl:Axiom>
    <owl:Axiom>
        <owl:annotatedTarget>(forall (x y t) (if (specificallyDependsOnAt x y t) (exists (z) (and (IndependentContinuant z) (not (SpatialRegion z)) (specificallyDependsOnAt x z t))))) // axiom label in BFO2 CLIF: [136-001] </owl:annotatedTarget>
        <owl:annotatedSource rdf:resource="http://purl.obolibrary.org/obo/BFO_0000169"/><!-- specifically depends on at some time -->
        <owl:annotatedProperty rdf:resource="http://purl.obolibrary.org/obo/IAO_0000602"/><!-- has associated axiom(fol) -->
        <!-- has axiom label --><obo:IAO_0010000 rdf:resource="http://purl.obolibrary.org/obo/bfo/axiom/136-001"/>
    </owl:Axiom>
    <owl:Axiom>
        <owl:annotatedTarget>(forall (x y t) (if (and (Entity x) (or (continuantPartOfAt y x t) (continuantPartOfAt x y t) (occurrentPartOf x y) (occurrentPartOf y x))) (not (specificallyDependsOnAt x y t)))) // axiom label in BFO2 CLIF: [013-002] </owl:annotatedTarget>
        <owl:annotatedSource rdf:resource="http://purl.obolibrary.org/obo/BFO_0000169"/><!-- specifically depends on at some time -->
        <owl:annotatedProperty rdf:resource="http://purl.obolibrary.org/obo/IAO_0000602"/><!-- has associated axiom(fol) -->
        <!-- has axiom label --><obo:IAO_0010000 rdf:resource="http://purl.obolibrary.org/obo/bfo/axiom/013-002"/>
    </owl:Axiom>
    <owl:Axiom>
        <owl:annotatedTarget>(forall (x) (if (exists (y t) (specificallyDependsOnAt x y t)) (not (MaterialEntity x)))) // axiom label in BFO2 CLIF: [052-001] </owl:annotatedTarget>
        <owl:annotatedSource rdf:resource="http://purl.obolibrary.org/obo/BFO_0000169"/><!-- specifically depends on at some time -->
        <owl:annotatedProperty rdf:resource="http://purl.obolibrary.org/obo/IAO_0000602"/><!-- has associated axiom(fol) -->
        <!-- has axiom label --><obo:IAO_0010000 rdf:resource="http://purl.obolibrary.org/obo/bfo/axiom/052-001"/>
    </owl:Axiom>
    <owl:Axiom>
        <owl:annotatedTarget>(forall (x y z t) (if (and (specificallyDependsOnAt x y t) (specificallyDependsOnAt y z t)) (specificallyDependsOnAt x z t))) // axiom label in BFO2 CLIF: [054-002] </owl:annotatedTarget>
        <owl:annotatedSource rdf:resource="http://purl.obolibrary.org/obo/BFO_0000169"/><!-- specifically depends on at some time -->
        <owl:annotatedProperty rdf:resource="http://purl.obolibrary.org/obo/IAO_0000602"/><!-- has associated axiom(fol) -->
        <!-- has axiom label --><obo:IAO_0010000 rdf:resource="http://purl.obolibrary.org/obo/bfo/axiom/054-002"/>
    </owl:Axiom>
    <owl:Axiom>
        <owl:annotatedTarget xml:lang="en">If b s-depends_on something at t, then there is some c, which is an independent continuant and not a spatial region, such that b s-depends_on c at t. (axiom label in BFO2 Reference: [136-001])</owl:annotatedTarget>
        <owl:annotatedSource rdf:resource="http://purl.obolibrary.org/obo/BFO_0000169"/><!-- specifically depends on at some time -->
        <owl:annotatedProperty rdf:resource="http://purl.obolibrary.org/obo/IAO_0000601"/><!-- has associated axiom(nl) -->
        <!-- has axiom label --><obo:IAO_0010000 rdf:resource="http://purl.obolibrary.org/obo/bfo/axiom/136-001"/>
    </owl:Axiom>
    <owl:Axiom>
        <owl:annotatedTarget xml:lang="en">an entity does not s-depend_on any of its (continuant or occurrent) parts or on anything it is part of. (axiom label in BFO2 Reference: [013-002])</owl:annotatedTarget>
        <owl:annotatedSource rdf:resource="http://purl.obolibrary.org/obo/BFO_0000169"/><!-- specifically depends on at some time -->
        <owl:annotatedProperty rdf:resource="http://purl.obolibrary.org/obo/IAO_0000601"/><!-- has associated axiom(nl) -->
        <!-- has axiom label --><obo:IAO_0010000 rdf:resource="http://purl.obolibrary.org/obo/bfo/axiom/013-002"/>
    </owl:Axiom>
    <owl:Axiom>
        <owl:annotatedTarget xml:lang="en">If occurrent b s-depends_on some independent continuant c at t, then b s-depends_on c at every time at which b exists. (axiom label in BFO2 Reference: [015-002])</owl:annotatedTarget>
        <owl:annotatedSource rdf:resource="http://purl.obolibrary.org/obo/BFO_0000169"/><!-- specifically depends on at some time -->
        <owl:annotatedProperty rdf:resource="http://purl.obolibrary.org/obo/IAO_0000601"/><!-- has associated axiom(nl) -->
        <!-- has axiom label --><obo:IAO_0010000 rdf:resource="http://purl.obolibrary.org/obo/bfo/axiom/015-002"/>
    </owl:Axiom>
    <owl:Axiom>
        <owl:annotatedTarget xml:lang="en">If b is s-depends_on something at some time, then b is not a material entity. (axiom label in BFO2 Reference: [052-001])</owl:annotatedTarget>
        <owl:annotatedSource rdf:resource="http://purl.obolibrary.org/obo/BFO_0000169"/><!-- specifically depends on at some time -->
        <owl:annotatedProperty rdf:resource="http://purl.obolibrary.org/obo/IAO_0000601"/><!-- has associated axiom(nl) -->
        <!-- has axiom label --><obo:IAO_0010000 rdf:resource="http://purl.obolibrary.org/obo/bfo/axiom/052-001"/>
    </owl:Axiom>
    


    <!-- http://purl.obolibrary.org/obo/BFO_0000170 -->

    <owl:ObjectProperty rdf:about="http://purl.obolibrary.org/obo/BFO_0000170"><!-- has location at all times -->
        <rdf:type rdf:resource="http://www.w3.org/2002/07/owl#TransitiveProperty"/>
        <rdfs:label xml:lang="en">has location at all times</rdfs:label>
        <!-- BFO OWL specification label --><obo:BFO_0000179>has-location_at</obo:BFO_0000179>
        <rdfs:subPropertyOf rdf:resource="http://purl.obolibrary.org/obo/BFO_0000124"/><!-- has location at some time -->
        <rdfs:isDefinedBy rdf:resource="http://purl.obolibrary.org/obo/bfo.owl"/>
    </owl:ObjectProperty>
    


    <!-- http://purl.obolibrary.org/obo/BFO_0000171 -->

    <owl:ObjectProperty rdf:about="http://purl.obolibrary.org/obo/BFO_0000171"><!-- located in at some time -->
        <rdfs:label xml:lang="en">located in at some time</rdfs:label>
        <!-- has associated axiom(fol) --><obo:IAO_0000602>(forall (x y z t) (if (and (IndependentContinuant x) (IndependentContinuant y) (IndependentContinuant z) (locatedInAt x y t) (continuantPartOfAt y z t)) (locatedInAt x z t))) // axiom label in BFO2 CLIF: [049-001] </obo:IAO_0000602>
        <!-- editor note --><obo:IAO_0000116>BFO2 Reference: independent continuant</obo:IAO_0000116>
        <!-- has associated axiom(fol) --><obo:IAO_0000602>(forall (x y z t) (if (and (locatedInAt x y t) (locatedInAt y z t)) (locatedInAt x z t))) // axiom label in BFO2 CLIF: [046-001] </obo:IAO_0000602>
        <!-- has associated axiom(fol) --><obo:IAO_0000602>(iff (locatedInAt a b t) (and (IndependentContinuant a) (IndependentContinuant b) (exists (r_1 r_2) (and (occupiesSpatialRegionAt a r_1 t) (occupiesSpatialRegionAt b r_2 t) (continuantPartOfAt r_1 r_2 t))))) // axiom label in BFO2 CLIF: [045-001] </obo:IAO_0000602>
        <!-- BFO CLIF specification label --><obo:BFO_0000180>locatedInAt</obo:BFO_0000180>
        <!-- BFO OWL specification label --><obo:BFO_0000179>located-in_st</obo:BFO_0000179>
        <!-- has associated axiom(fol) --><obo:IAO_0000602>(forall (x y z t) (if (and (IndependentContinuant x) (IndependentContinuant y) (IndependentContinuant z) (continuantPartOfAt x y t) (locatedInAt y z t)) (locatedInAt x z t))) // axiom label in BFO2 CLIF: [048-001] </obo:IAO_0000602>
        <!-- editor note --><obo:IAO_0000116>Alan Ruttenberg: This is a binary version of a ternary time-indexed, instance level, relation. The BFO reading of the binary relation &apos;located in at some time@en&apos; is: exists t,  exists_at(x,t) &amp; exists_at(y,t) &amp; &apos;located in@en&apos;(x,y,t)</obo:IAO_0000116>
        <!-- has associated axiom(nl) --><obo:IAO_0000601 xml:lang="en">Located_in is transitive. (axiom label in BFO2 Reference: [046-001])</obo:IAO_0000601>
        <!-- example of usage --><obo:IAO_0000112 xml:lang="en">Mary located_in Salzburg</obo:IAO_0000112>
        <!-- definition --><obo:IAO_0000115 xml:lang="en">b located_in c at t = Def. b and c are independent continuants, and the region at which b is located at t is a (proper or improper) continuant_part_of the region at which c is located at t. (axiom label in BFO2 Reference: [045-001])</obo:IAO_0000115>
        <!-- has associated axiom(nl) --><obo:IAO_0000601 xml:lang="en">for all independent continuants b, c, and d:  if b continuant_part_of c at t &amp; c located_in d at t, then b located_in d at t. (axiom label in BFO2 Reference: [048-001])</obo:IAO_0000601>
        <!-- has associated axiom(nl) --><obo:IAO_0000601 xml:lang="en">for all independent continuants b, c, and d:  if b located_in c at t &amp; c continuant_part_of d at t, then b located_in d at t. (axiom label in BFO2 Reference: [049-001])</obo:IAO_0000601>
        <!-- example of usage --><obo:IAO_0000112 xml:lang="en">the Empire State Building located_in New York.</obo:IAO_0000112>
        <!-- example of usage --><obo:IAO_0000112 xml:lang="en">this portion of cocaine located_in this portion of blood</obo:IAO_0000112>
        <!-- example of usage --><obo:IAO_0000112 xml:lang="en">this stem cell located_in this portion of bone marrow</obo:IAO_0000112>
        <!-- example of usage --><obo:IAO_0000112 xml:lang="en">your arm located_in your body</obo:IAO_0000112>
        <rdfs:domain rdf:resource="http://purl.obolibrary.org/obo/BFO_0000004"/><!-- independent continuant -->
        <rdfs:range rdf:resource="http://purl.obolibrary.org/obo/BFO_0000004"/><!-- independent continuant -->
        <owl:inverseOf rdf:resource="http://purl.obolibrary.org/obo/BFO_0000124"/><!-- has location at some time -->
        <rdfs:isDefinedBy rdf:resource="http://purl.obolibrary.org/obo/bfo.owl"/>
    </owl:ObjectProperty>
    <owl:Axiom>
        <owl:annotatedTarget xml:lang="en">b located_in c at t = Def. b and c are independent continuants, and the region at which b is located at t is a (proper or improper) continuant_part_of the region at which c is located at t. (axiom label in BFO2 Reference: [045-001])</owl:annotatedTarget>
        <owl:annotatedSource rdf:resource="http://purl.obolibrary.org/obo/BFO_0000171"/><!-- located in at some time -->
        <owl:annotatedProperty rdf:resource="http://purl.obolibrary.org/obo/IAO_0000115"/><!-- definition -->
        <!-- has axiom label --><obo:IAO_0010000 rdf:resource="http://purl.obolibrary.org/obo/bfo/axiom/045-001"/>
    </owl:Axiom>
    <owl:Axiom>
        <owl:annotatedTarget>(forall (x y z t) (if (and (locatedInAt x y t) (locatedInAt y z t)) (locatedInAt x z t))) // axiom label in BFO2 CLIF: [046-001] </owl:annotatedTarget>
        <owl:annotatedSource rdf:resource="http://purl.obolibrary.org/obo/BFO_0000171"/><!-- located in at some time -->
        <owl:annotatedProperty rdf:resource="http://purl.obolibrary.org/obo/IAO_0000602"/><!-- has associated axiom(fol) -->
        <!-- has axiom label --><obo:IAO_0010000 rdf:resource="http://purl.obolibrary.org/obo/bfo/axiom/046-001"/>
    </owl:Axiom>
    <owl:Axiom>
        <owl:annotatedTarget>(iff (locatedInAt a b t) (and (IndependentContinuant a) (IndependentContinuant b) (exists (r_1 r_2) (and (occupiesSpatialRegionAt a r_1 t) (occupiesSpatialRegionAt b r_2 t) (continuantPartOfAt r_1 r_2 t))))) // axiom label in BFO2 CLIF: [045-001] </owl:annotatedTarget>
        <owl:annotatedSource rdf:resource="http://purl.obolibrary.org/obo/BFO_0000171"/><!-- located in at some time -->
        <owl:annotatedProperty rdf:resource="http://purl.obolibrary.org/obo/IAO_0000602"/><!-- has associated axiom(fol) -->
        <!-- has axiom label --><obo:IAO_0010000 rdf:resource="http://purl.obolibrary.org/obo/bfo/axiom/045-001"/>
    </owl:Axiom>
    <owl:Axiom>
        <owl:annotatedTarget>(forall (x y z t) (if (and (IndependentContinuant x) (IndependentContinuant y) (IndependentContinuant z) (locatedInAt x y t) (continuantPartOfAt y z t)) (locatedInAt x z t))) // axiom label in BFO2 CLIF: [049-001] </owl:annotatedTarget>
        <owl:annotatedSource rdf:resource="http://purl.obolibrary.org/obo/BFO_0000171"/><!-- located in at some time -->
        <owl:annotatedProperty rdf:resource="http://purl.obolibrary.org/obo/IAO_0000602"/><!-- has associated axiom(fol) -->
        <!-- has axiom label --><obo:IAO_0010000 rdf:resource="http://purl.obolibrary.org/obo/bfo/axiom/049-001"/>
    </owl:Axiom>
    <owl:Axiom>
        <owl:annotatedTarget rdf:resource="http://purl.obolibrary.org/obo/BFO_0000004"/><!-- independent continuant -->
        <owl:annotatedSource rdf:resource="http://purl.obolibrary.org/obo/BFO_0000171"/><!-- located in at some time -->
        <!-- has axiom label --><obo:IAO_0010000 rdf:resource="http://purl.obolibrary.org/obo/bfo/axiom/513"/>
        <owl:annotatedProperty rdf:resource="http://www.w3.org/2000/01/rdf-schema#range"/>
    </owl:Axiom>
    <owl:Axiom>
        <owl:annotatedTarget xml:lang="en">for all independent continuants b, c, and d:  if b located_in c at t &amp; c continuant_part_of d at t, then b located_in d at t. (axiom label in BFO2 Reference: [049-001])</owl:annotatedTarget>
        <owl:annotatedSource rdf:resource="http://purl.obolibrary.org/obo/BFO_0000171"/><!-- located in at some time -->
        <owl:annotatedProperty rdf:resource="http://purl.obolibrary.org/obo/IAO_0000601"/><!-- has associated axiom(nl) -->
        <!-- has axiom label --><obo:IAO_0010000 rdf:resource="http://purl.obolibrary.org/obo/bfo/axiom/049-001"/>
    </owl:Axiom>
    <owl:Axiom>
        <owl:annotatedTarget xml:lang="en">Located_in is transitive. (axiom label in BFO2 Reference: [046-001])</owl:annotatedTarget>
        <owl:annotatedSource rdf:resource="http://purl.obolibrary.org/obo/BFO_0000171"/><!-- located in at some time -->
        <owl:annotatedProperty rdf:resource="http://purl.obolibrary.org/obo/IAO_0000601"/><!-- has associated axiom(nl) -->
        <!-- has axiom label --><obo:IAO_0010000 rdf:resource="http://purl.obolibrary.org/obo/bfo/axiom/046-001"/>
    </owl:Axiom>
    <owl:Axiom>
        <owl:annotatedTarget xml:lang="en">for all independent continuants b, c, and d:  if b continuant_part_of c at t &amp; c located_in d at t, then b located_in d at t. (axiom label in BFO2 Reference: [048-001])</owl:annotatedTarget>
        <owl:annotatedSource rdf:resource="http://purl.obolibrary.org/obo/BFO_0000171"/><!-- located in at some time -->
        <owl:annotatedProperty rdf:resource="http://purl.obolibrary.org/obo/IAO_0000601"/><!-- has associated axiom(nl) -->
        <!-- has axiom label --><obo:IAO_0010000 rdf:resource="http://purl.obolibrary.org/obo/bfo/axiom/048-001"/>
    </owl:Axiom>
    <owl:Axiom>
        <owl:annotatedTarget rdf:resource="http://purl.obolibrary.org/obo/BFO_0000004"/><!-- independent continuant -->
        <owl:annotatedSource rdf:resource="http://purl.obolibrary.org/obo/BFO_0000171"/><!-- located in at some time -->
        <!-- has axiom label --><obo:IAO_0010000 rdf:resource="http://purl.obolibrary.org/obo/bfo/axiom/512"/>
        <owl:annotatedProperty rdf:resource="http://www.w3.org/2000/01/rdf-schema#domain"/>
    </owl:Axiom>
    <owl:Axiom>
        <owl:annotatedTarget>(forall (x y z t) (if (and (IndependentContinuant x) (IndependentContinuant y) (IndependentContinuant z) (continuantPartOfAt x y t) (locatedInAt y z t)) (locatedInAt x z t))) // axiom label in BFO2 CLIF: [048-001] </owl:annotatedTarget>
        <owl:annotatedSource rdf:resource="http://purl.obolibrary.org/obo/BFO_0000171"/><!-- located in at some time -->
        <owl:annotatedProperty rdf:resource="http://purl.obolibrary.org/obo/IAO_0000602"/><!-- has associated axiom(fol) -->
        <!-- has axiom label --><obo:IAO_0010000 rdf:resource="http://purl.obolibrary.org/obo/bfo/axiom/048-001"/>
    </owl:Axiom>
    


    <!-- http://purl.obolibrary.org/obo/BFO_0000172 -->

    <owl:ObjectProperty rdf:about="http://purl.obolibrary.org/obo/BFO_0000172"><!-- has member part at all times -->
        <rdfs:label xml:lang="en">has member part at all times</rdfs:label>
        <!-- BFO OWL specification label --><obo:BFO_0000179>has-member-part_at</obo:BFO_0000179>
        <rdfs:subPropertyOf rdf:resource="http://purl.obolibrary.org/obo/BFO_0000110"/><!-- has continuant part at all times -->
        <rdfs:subPropertyOf rdf:resource="http://purl.obolibrary.org/obo/BFO_0000111"/><!-- has proper continuant part at all times -->
        <rdfs:subPropertyOf rdf:resource="http://purl.obolibrary.org/obo/BFO_0000115"/><!-- has member part at some time -->
        <rdfs:isDefinedBy rdf:resource="http://purl.obolibrary.org/obo/bfo.owl"/>
    </owl:ObjectProperty>
    


    <!-- http://purl.obolibrary.org/obo/BFO_0000173 -->

    <owl:ObjectProperty rdf:about="http://purl.obolibrary.org/obo/BFO_0000173"><!-- member part of at all times -->
        <rdfs:label xml:lang="en">member part of at all times</rdfs:label>
        <!-- editor note --><obo:IAO_0000116>BFO2 Reference: object</obo:IAO_0000116>
        <!-- editor note --><obo:IAO_0000116>Alan Ruttenberg: This is a binary version of a ternary time-indexed, instance-level, relation. The BFO reading of the binary relation &apos;member part of at all times@en&apos; is: forall(t) exists_at(x,t) -&gt; exists_at(y,t) and &apos;member part of@en(x,y,t)&apos;.</obo:IAO_0000116>
        <!-- BFO CLIF specification label --><obo:BFO_0000180>memberPartOfAt</obo:BFO_0000180>
        <!-- editor note --><obo:IAO_0000116>BFO2 Reference: object aggregate</obo:IAO_0000116>
        <!-- BFO OWL specification label --><obo:BFO_0000179>member-part-of_at</obo:BFO_0000179>
        <!-- has associated axiom(fol) --><obo:IAO_0000602>(forall (x y t) (if (memberPartOfAt x y t) (continuantPartOfAt x y t))) // axiom label in BFO2 CLIF: [104-001] </obo:IAO_0000602>
        <!-- definition --><obo:IAO_0000115 xml:lang="en">b member_part_of c at t =Def. b is an object &amp; there is at t a mutually exhaustive and pairwise disjoint partition of c into objects x1,  …, xn (for some n &amp;gt; 1) with b = xi  for some 1 ≤ i ≤ n. (axiom label in BFO2 Reference: [026-004])</obo:IAO_0000115>
        <!-- example of usage --><obo:IAO_0000112 xml:lang="en">each piece in a chess set is a member part of the chess set; each Beatle in the collection called The Beatles is a member part of The Beatles.</obo:IAO_0000112>
        <!-- example of usage --><obo:IAO_0000112 xml:lang="en">each tree in a forest is a member_part of the forest</obo:IAO_0000112>
        <!-- has associated axiom(nl) --><obo:IAO_0000601 xml:lang="en">if b member_part_of c at t then b continuant_part_of c at t. (axiom label in BFO2 Reference: [104-001])</obo:IAO_0000601>
        <rdfs:subPropertyOf rdf:resource="http://purl.obolibrary.org/obo/BFO_0000129"/><!-- member part of at some time -->
        <rdfs:subPropertyOf rdf:resource="http://purl.obolibrary.org/obo/BFO_0000137"/><!-- proper part of continuant at all times -->
        <rdfs:subPropertyOf rdf:resource="http://purl.obolibrary.org/obo/BFO_0000177"/><!-- part of continuant at all times -->
        <rdfs:isDefinedBy rdf:resource="http://purl.obolibrary.org/obo/bfo.owl"/>
    </owl:ObjectProperty>
    <owl:Axiom>
        <owl:annotatedTarget xml:lang="en">if b member_part_of c at t then b continuant_part_of c at t. (axiom label in BFO2 Reference: [104-001])</owl:annotatedTarget>
        <owl:annotatedSource rdf:resource="http://purl.obolibrary.org/obo/BFO_0000173"/><!-- member part of at all times -->
        <owl:annotatedProperty rdf:resource="http://purl.obolibrary.org/obo/IAO_0000601"/><!-- has associated axiom(nl) -->
        <!-- has axiom label --><obo:IAO_0010000 rdf:resource="http://purl.obolibrary.org/obo/bfo/axiom/104-001"/>
    </owl:Axiom>
    <owl:Axiom>
        <owl:annotatedTarget>(forall (x y t) (if (memberPartOfAt x y t) (continuantPartOfAt x y t))) // axiom label in BFO2 CLIF: [104-001] </owl:annotatedTarget>
        <owl:annotatedSource rdf:resource="http://purl.obolibrary.org/obo/BFO_0000173"/><!-- member part of at all times -->
        <owl:annotatedProperty rdf:resource="http://purl.obolibrary.org/obo/IAO_0000602"/><!-- has associated axiom(fol) -->
        <!-- has axiom label --><obo:IAO_0010000 rdf:resource="http://purl.obolibrary.org/obo/bfo/axiom/104-001"/>
    </owl:Axiom>
    <owl:Axiom>
        <owl:annotatedTarget xml:lang="en">b member_part_of c at t =Def. b is an object &amp; there is at t a mutually exhaustive and pairwise disjoint partition of c into objects x1,  …, xn (for some n &amp;gt; 1) with b = xi  for some 1 ≤ i ≤ n. (axiom label in BFO2 Reference: [026-004])</owl:annotatedTarget>
        <owl:annotatedSource rdf:resource="http://purl.obolibrary.org/obo/BFO_0000173"/><!-- member part of at all times -->
        <owl:annotatedProperty rdf:resource="http://purl.obolibrary.org/obo/IAO_0000115"/><!-- definition -->
        <!-- has axiom label --><obo:IAO_0010000 rdf:resource="http://purl.obolibrary.org/obo/bfo/axiom/026-004"/>
    </owl:Axiom>
    


    <!-- http://purl.obolibrary.org/obo/BFO_0000174 -->

    <owl:ObjectProperty rdf:about="http://purl.obolibrary.org/obo/BFO_0000174"><!-- has proper continuant part at some time -->
        <rdfs:label xml:lang="en">has proper continuant part at some time</rdfs:label>
        <!-- editor note --><obo:IAO_0000116>Alan Ruttenberg: This is a binary version of a ternary time-indexed, instance level, relation. The BFO reading of the binary relation &apos;has proper continuant part at some time@en&apos; is: exists t,  exists_at(x,t) &amp; exists_at(y,t) &amp; &apos;has proper continuant part@en&apos;(x,y,t)</obo:IAO_0000116>
        <!-- definition --><obo:IAO_0000115 xml:lang="en">b has_proper_continuant_part c at t = Def. c proper_continuant_part_of b at t. [XXX-001</obo:IAO_0000115>
        <!-- BFO OWL specification label --><obo:BFO_0000179>c-has-ppart_st</obo:BFO_0000179>
        <!-- definition --><obo:IAO_0000115>[copied from inverse property &apos;proper part of continuant at some time&apos;] b proper_continuant_part_of c at t =Def. b continuant_part_of c at t  &amp; b and c are not identical. (axiom label in BFO2 Reference: [004-001])</obo:IAO_0000115>
        <!-- BFO CLIF specification label --><obo:BFO_0000180>hasProperContinuantPartAt</obo:BFO_0000180>
        <!-- editor note --><obo:IAO_0000116>[copied from inverse property &apos;proper part of continuant at some time&apos;] Alan Ruttenberg: This is a binary version of a ternary time-indexed, instance level, relation. The BFO reading of the binary relation &apos;proper part of continuant at some time@en&apos; is: exists t,  exists_at(x,t) &amp; exists_at(y,t) &amp; &apos;proper part of continuant@en&apos;(x,y,t)</obo:IAO_0000116>
        <rdfs:domain rdf:resource="http://purl.obolibrary.org/obo/BFO_0000002"/><!-- continuant -->
        <rdfs:range rdf:resource="http://purl.obolibrary.org/obo/BFO_0000002"/><!-- continuant -->
        <rdfs:subPropertyOf rdf:resource="http://purl.obolibrary.org/obo/BFO_0000178"/><!-- has continuant part at some time -->
        <rdfs:isDefinedBy rdf:resource="http://purl.obolibrary.org/obo/bfo.owl"/>
    </owl:ObjectProperty>
    <owl:Axiom>
        <owl:annotatedTarget rdf:resource="http://purl.obolibrary.org/obo/BFO_0000002"/><!-- continuant -->
        <owl:annotatedSource rdf:resource="http://purl.obolibrary.org/obo/BFO_0000174"/><!-- has proper continuant part at some time -->
        <!-- has axiom label --><obo:IAO_0010000 rdf:resource="http://purl.obolibrary.org/obo/bfo/axiom/506"/>
        <owl:annotatedProperty rdf:resource="http://www.w3.org/2000/01/rdf-schema#range"/>
    </owl:Axiom>
    <owl:Axiom>
        <owl:annotatedTarget rdf:resource="http://purl.obolibrary.org/obo/BFO_0000002"/><!-- continuant -->
        <owl:annotatedSource rdf:resource="http://purl.obolibrary.org/obo/BFO_0000174"/><!-- has proper continuant part at some time -->
        <!-- has axiom label --><obo:IAO_0010000 rdf:resource="http://purl.obolibrary.org/obo/bfo/axiom/507"/>
        <owl:annotatedProperty rdf:resource="http://www.w3.org/2000/01/rdf-schema#domain"/>
    </owl:Axiom>
    


    <!-- http://purl.obolibrary.org/obo/BFO_0000175 -->

    <owl:ObjectProperty rdf:about="http://purl.obolibrary.org/obo/BFO_0000175"><!-- proper part of continuant at some time -->
        <rdfs:label xml:lang="en">proper part of continuant at some time</rdfs:label>
        <!-- BFO OWL specification label --><obo:BFO_0000179>c-ppart-of_st</obo:BFO_0000179>
        <!-- editor note --><obo:IAO_0000116>Alan Ruttenberg: This is a binary version of a ternary time-indexed, instance level, relation. The BFO reading of the binary relation &apos;proper part of continuant at some time@en&apos; is: exists t,  exists_at(x,t) &amp; exists_at(y,t) &amp; &apos;proper part of continuant@en&apos;(x,y,t)</obo:IAO_0000116>
        <!-- BFO CLIF specification label --><obo:BFO_0000180>properContinuantPartOfAt</obo:BFO_0000180>
        <!-- definition --><obo:IAO_0000115>[copied from inverse property &apos;has proper continuant part at some time&apos;] b has_proper_continuant_part c at t = Def. c proper_continuant_part_of b at t. [XXX-001</obo:IAO_0000115>
        <!-- editor note --><obo:IAO_0000116>[copied from inverse property &apos;has proper continuant part at some time&apos;] Alan Ruttenberg: This is a binary version of a ternary time-indexed, instance level, relation. The BFO reading of the binary relation &apos;has proper continuant part at some time@en&apos; is: exists t,  exists_at(x,t) &amp; exists_at(y,t) &amp; &apos;has proper continuant part@en&apos;(x,y,t)</obo:IAO_0000116>
        <!-- has associated axiom(fol) --><obo:IAO_0000602>(iff (properContinuantPartOfAt a b t) (and (continuantPartOfAt a b t) (not (= a b)))) // axiom label in BFO2 CLIF: [004-001] </obo:IAO_0000602>
        <!-- definition --><obo:IAO_0000115 xml:lang="en">b proper_continuant_part_of c at t =Def. b continuant_part_of c at t  &amp; b and c are not identical. (axiom label in BFO2 Reference: [004-001])</obo:IAO_0000115>
        <rdfs:range rdf:resource="http://purl.obolibrary.org/obo/BFO_0000002"/><!-- continuant -->
        <rdfs:domain rdf:resource="http://purl.obolibrary.org/obo/BFO_0000002"/><!-- continuant -->
        <owl:inverseOf rdf:resource="http://purl.obolibrary.org/obo/BFO_0000174"/><!-- has proper continuant part at some time -->
        <rdfs:subPropertyOf rdf:resource="http://purl.obolibrary.org/obo/BFO_0000176"/><!-- part of continuant at some time -->
        <rdfs:isDefinedBy rdf:resource="http://purl.obolibrary.org/obo/bfo.owl"/>
    </owl:ObjectProperty>
    <owl:Axiom>
        <owl:annotatedTarget rdf:resource="http://purl.obolibrary.org/obo/BFO_0000002"/><!-- continuant -->
        <owl:annotatedSource rdf:resource="http://purl.obolibrary.org/obo/BFO_0000175"/><!-- proper part of continuant at some time -->
        <!-- has axiom label --><obo:IAO_0010000 rdf:resource="http://purl.obolibrary.org/obo/bfo/axiom/507"/>
        <owl:annotatedProperty rdf:resource="http://www.w3.org/2000/01/rdf-schema#range"/>
    </owl:Axiom>
    <owl:Axiom>
        <owl:annotatedTarget>(iff (properContinuantPartOfAt a b t) (and (continuantPartOfAt a b t) (not (= a b)))) // axiom label in BFO2 CLIF: [004-001] </owl:annotatedTarget>
        <owl:annotatedSource rdf:resource="http://purl.obolibrary.org/obo/BFO_0000175"/><!-- proper part of continuant at some time -->
        <owl:annotatedProperty rdf:resource="http://purl.obolibrary.org/obo/IAO_0000602"/><!-- has associated axiom(fol) -->
        <!-- has axiom label --><obo:IAO_0010000 rdf:resource="http://purl.obolibrary.org/obo/bfo/axiom/004-001"/>
    </owl:Axiom>
    <owl:Axiom>
        <owl:annotatedTarget xml:lang="en">b proper_continuant_part_of c at t =Def. b continuant_part_of c at t  &amp; b and c are not identical. (axiom label in BFO2 Reference: [004-001])</owl:annotatedTarget>
        <owl:annotatedSource rdf:resource="http://purl.obolibrary.org/obo/BFO_0000175"/><!-- proper part of continuant at some time -->
        <owl:annotatedProperty rdf:resource="http://purl.obolibrary.org/obo/IAO_0000115"/><!-- definition -->
        <!-- has axiom label --><obo:IAO_0010000 rdf:resource="http://purl.obolibrary.org/obo/bfo/axiom/004-001"/>
    </owl:Axiom>
    <owl:Axiom>
        <owl:annotatedTarget rdf:resource="http://purl.obolibrary.org/obo/BFO_0000002"/><!-- continuant -->
        <owl:annotatedSource rdf:resource="http://purl.obolibrary.org/obo/BFO_0000175"/><!-- proper part of continuant at some time -->
        <!-- has axiom label --><obo:IAO_0010000 rdf:resource="http://purl.obolibrary.org/obo/bfo/axiom/506"/>
        <owl:annotatedProperty rdf:resource="http://www.w3.org/2000/01/rdf-schema#domain"/>
    </owl:Axiom>
    


    <!-- http://purl.obolibrary.org/obo/BFO_0000176 -->

    <owl:ObjectProperty rdf:about="http://purl.obolibrary.org/obo/BFO_0000176"><!-- part of continuant at some time -->
        <rdfs:label xml:lang="en">part of continuant at some time</rdfs:label>
        <!-- has associated axiom(fol) --><obo:IAO_0000602>(forall (x y t) (if (and (continuantPartOfAt x y t) (not (= x y))) (exists (z) (and (continuantPartOfAt z y t) (not (exists (w) (and (continuantPartOfAt w x t) (continuantPartOfAt w z t)))))))) // axiom label in BFO2 CLIF: [121-001] </obo:IAO_0000602>
        <!-- has associated axiom(fol) --><obo:IAO_0000602>(forall (x y z t) (if (and (continuantPartOfAt x y t) (continuantPartOfAt y z t)) (continuantPartOfAt x z t))) // axiom label in BFO2 CLIF: [110-001] </obo:IAO_0000602>
        <!-- BFO CLIF specification label --><obo:BFO_0000180>continuantPartOfAt</obo:BFO_0000180>
        <!-- has associated axiom(fol) --><obo:IAO_0000602>(forall (x y t) (if (and (continuantPartOfAt x y t) (continuantPartOfAt y x t)) (= x y))) // axiom label in BFO2 CLIF: [120-001] </obo:IAO_0000602>
        <!-- editor note --><obo:IAO_0000116>BFO2 Reference: continuantThe range for ‘t’ (as in all cases throughout this document unless otherwise specified) is: temporal region.</obo:IAO_0000116>
        <!-- has associated axiom(fol) --><obo:IAO_0000602>(forall (x y t) (if (and (continuantPartOfAt x y t) (IndependentContinuant x)) (locatedInAt x y t))) // axiom label in BFO2 CLIF: [047-002] </obo:IAO_0000602>
        <!-- editor note --><obo:IAO_0000116>BFO2 Reference: continuant</obo:IAO_0000116>
        <!-- has associated axiom(fol) --><obo:IAO_0000602>(forall (x y t) (if (exists (v) (and (continuantPartOfAt v x t) (continuantPartOfAt v y t))) (exists (z) (forall (u w) (iff (iff (continuantPartOfAt w u t) (and (continuantPartOfAt w x t) (continuantPartOfAt w y t))) (= z u)))))) // axiom label in BFO2 CLIF: [122-001] </obo:IAO_0000602>
        <!-- editor note --><obo:IAO_0000116>[copied from inverse property &apos;has continuant part at some time&apos;] Alan Ruttenberg: This is a binary version of a ternary time-indexed, instance level, relation. The BFO reading of the binary relation &apos;has continuant part at some time@en&apos; is: exists t,  exists_at(x,t) &amp; exists_at(y,t) &amp; &apos;has continuant part@en&apos;(x,y,t)</obo:IAO_0000116>
        <!-- has associated axiom(fol) --><obo:IAO_0000602>(forall (x t) (if (Continuant x) (continuantPartOfAt x x t))) // axiom label in BFO2 CLIF: [111-002] </obo:IAO_0000602>
        <!-- has associated axiom(fol) --><obo:IAO_0000602>(iff (ImmaterialEntity a) (and (IndependentContinuant a) (not (exists (b t) (and (MaterialEntity b) (continuantPartOfAt b a t)))))) // axiom label in BFO2 CLIF: [028-001] </obo:IAO_0000602>
        <!-- definition --><obo:IAO_0000115>[copied from inverse property &apos;has continuant part at some time&apos;] b has_continuant_part c at t = Def. c continuant_part_of b at t. (axiom label in BFO2 Reference: [006-001])</obo:IAO_0000115>
        <!-- BFO OWL specification label --><obo:BFO_0000179>c-part-of_st</obo:BFO_0000179>
        <!-- editor note --><obo:IAO_0000116>Alan Ruttenberg: This is a binary version of a ternary time-indexed, instance level, relation. The BFO reading of the binary relation &apos;part of continuant at some time@en&apos; is: exists t,  exists_at(x,t) &amp; exists_at(y,t) &amp; &apos;part of continuant@en&apos;(x,y,t)</obo:IAO_0000116>
        <!-- editor note --><obo:IAO_0000116 xml:lang="en">BFO 2 Reference: Immaterial entities are in some cases continuant parts of their material hosts. Thus the hold of a ship, for example, is a part of the ship; it may itself have parts, which may have names (used for example by ship stow planners, customs inspectors, and the like). Immaterial entities under both 1. and 2. can be of zero, one, two or three dimensions. We define:a(immaterial entity)[Definition: a is an immaterial entity = Def. a is an independent continuant that has no material entities as parts. (axiom label in BFO2 Reference: [028-001])</obo:IAO_0000116>
        <!-- editor note --><obo:IAO_0000116 xml:lang="en">BFO 2 Reference: a (continuant or occurrent) part of itself. We appreciate that this is counterintuitive for some users, since it implies for example that President Obama is a part of himself. However it brings benefits in simplifying the logical formalism, and it captures an important feature of identity, namely that it is the limit case of mereological inclusion.</obo:IAO_0000116>
        <!-- example of usage --><obo:IAO_0000112 xml:lang="en">Mary’s arm continuant_part_of Mary in the time of her life prior to her operation</obo:IAO_0000112>
        <!-- elucidation --><obo:IAO_0000600 xml:lang="en">b continuant_part_of c at t =Def. b is a part of c at t &amp; t is a time &amp; b and c are continuants. (axiom label in BFO2 Reference: [002-001])</obo:IAO_0000600>
        <!-- has associated axiom(nl) --><obo:IAO_0000601 xml:lang="en">continuant_part_of is antisymmetric. (axiom label in BFO2 Reference: [120-001])</obo:IAO_0000601>
        <!-- has associated axiom(nl) --><obo:IAO_0000601 xml:lang="en">continuant_part_of is reflexive (every continuant entity is a continuant_part_of itself). (axiom label in BFO2 Reference: [111-002])</obo:IAO_0000601>
        <!-- has associated axiom(nl) --><obo:IAO_0000601 xml:lang="en">continuant_part_of is transitive. (axiom label in BFO2 Reference: [110-001])</obo:IAO_0000601>
        <!-- has associated axiom(nl) --><obo:IAO_0000601 xml:lang="en">continuant_part_of satisfies unique product. (axiom label in BFO2 Reference: [122-001])</obo:IAO_0000601>
        <!-- has associated axiom(nl) --><obo:IAO_0000601 xml:lang="en">continuant_part_of satisfies weak supplementation. (axiom label in BFO2 Reference: [121-001])</obo:IAO_0000601>
        <!-- has associated axiom(nl) --><obo:IAO_0000601 xml:lang="en">if b continuant_part_of c at t and b is an independent continuant, then b is located_in c at t. (axiom label in BFO2 Reference: [047-002])</obo:IAO_0000601>
        <!-- example of usage --><obo:IAO_0000112 xml:lang="en">the Northern hemisphere of the planet Earth is a part of the planet Earth at all times at which the planet Earth exists.</obo:IAO_0000112>
        <rdfs:domain rdf:resource="http://purl.obolibrary.org/obo/BFO_0000002"/><!-- continuant -->
        <rdfs:range rdf:resource="http://purl.obolibrary.org/obo/BFO_0000002"/><!-- continuant -->
        <owl:inverseOf rdf:resource="http://purl.obolibrary.org/obo/BFO_0000178"/><!-- has continuant part at some time -->
        <rdfs:isDefinedBy rdf:resource="http://purl.obolibrary.org/obo/bfo.owl"/>
    </owl:ObjectProperty>
    <owl:Axiom>
        <owl:annotatedTarget xml:lang="en">b continuant_part_of c at t =Def. b is a part of c at t &amp; t is a time &amp; b and c are continuants. (axiom label in BFO2 Reference: [002-001])</owl:annotatedTarget>
        <owl:annotatedSource rdf:resource="http://purl.obolibrary.org/obo/BFO_0000176"/><!-- part of continuant at some time -->
        <owl:annotatedProperty rdf:resource="http://purl.obolibrary.org/obo/IAO_0000600"/><!-- elucidation -->
        <!-- has axiom label --><obo:IAO_0010000 rdf:resource="http://purl.obolibrary.org/obo/bfo/axiom/002-001"/>
    </owl:Axiom>
    <owl:Axiom>
        <owl:annotatedTarget rdf:resource="http://purl.obolibrary.org/obo/BFO_0000002"/><!-- continuant -->
        <owl:annotatedSource rdf:resource="http://purl.obolibrary.org/obo/BFO_0000176"/><!-- part of continuant at some time -->
        <!-- has axiom label --><obo:IAO_0010000 rdf:resource="http://purl.obolibrary.org/obo/bfo/axiom/503"/>
        <owl:annotatedProperty rdf:resource="http://www.w3.org/2000/01/rdf-schema#range"/>
    </owl:Axiom>
    <owl:Axiom>
        <owl:annotatedTarget xml:lang="en">continuant_part_of is transitive. (axiom label in BFO2 Reference: [110-001])</owl:annotatedTarget>
        <owl:annotatedSource rdf:resource="http://purl.obolibrary.org/obo/BFO_0000176"/><!-- part of continuant at some time -->
        <owl:annotatedProperty rdf:resource="http://purl.obolibrary.org/obo/IAO_0000601"/><!-- has associated axiom(nl) -->
        <!-- has axiom label --><obo:IAO_0010000 rdf:resource="http://purl.obolibrary.org/obo/bfo/axiom/110-001"/>
    </owl:Axiom>
    <owl:Axiom>
        <owl:annotatedTarget>(forall (x y t) (if (and (continuantPartOfAt x y t) (IndependentContinuant x)) (locatedInAt x y t))) // axiom label in BFO2 CLIF: [047-002] </owl:annotatedTarget>
        <owl:annotatedSource rdf:resource="http://purl.obolibrary.org/obo/BFO_0000176"/><!-- part of continuant at some time -->
        <owl:annotatedProperty rdf:resource="http://purl.obolibrary.org/obo/IAO_0000602"/><!-- has associated axiom(fol) -->
        <!-- has axiom label --><obo:IAO_0010000 rdf:resource="http://purl.obolibrary.org/obo/bfo/axiom/047-002"/>
    </owl:Axiom>
    <owl:Axiom>
        <owl:annotatedTarget>(forall (x y t) (if (and (continuantPartOfAt x y t) (not (= x y))) (exists (z) (and (continuantPartOfAt z y t) (not (exists (w) (and (continuantPartOfAt w x t) (continuantPartOfAt w z t)))))))) // axiom label in BFO2 CLIF: [121-001] </owl:annotatedTarget>
        <owl:annotatedSource rdf:resource="http://purl.obolibrary.org/obo/BFO_0000176"/><!-- part of continuant at some time -->
        <owl:annotatedProperty rdf:resource="http://purl.obolibrary.org/obo/IAO_0000602"/><!-- has associated axiom(fol) -->
        <!-- has axiom label --><obo:IAO_0010000 rdf:resource="http://purl.obolibrary.org/obo/bfo/axiom/121-001"/>
    </owl:Axiom>
    <owl:Axiom>
        <owl:annotatedTarget xml:lang="en">if b continuant_part_of c at t and b is an independent continuant, then b is located_in c at t. (axiom label in BFO2 Reference: [047-002])</owl:annotatedTarget>
        <owl:annotatedSource rdf:resource="http://purl.obolibrary.org/obo/BFO_0000176"/><!-- part of continuant at some time -->
        <owl:annotatedProperty rdf:resource="http://purl.obolibrary.org/obo/IAO_0000601"/><!-- has associated axiom(nl) -->
        <!-- has axiom label --><obo:IAO_0010000 rdf:resource="http://purl.obolibrary.org/obo/bfo/axiom/047-002"/>
    </owl:Axiom>
    <owl:Axiom>
        <owl:annotatedTarget xml:lang="en">continuant_part_of satisfies unique product. (axiom label in BFO2 Reference: [122-001])</owl:annotatedTarget>
        <owl:annotatedSource rdf:resource="http://purl.obolibrary.org/obo/BFO_0000176"/><!-- part of continuant at some time -->
        <owl:annotatedProperty rdf:resource="http://purl.obolibrary.org/obo/IAO_0000601"/><!-- has associated axiom(nl) -->
        <!-- has axiom label --><obo:IAO_0010000 rdf:resource="http://purl.obolibrary.org/obo/bfo/axiom/122-001"/>
    </owl:Axiom>
    <owl:Axiom>
        <owl:annotatedTarget>(forall (x t) (if (Continuant x) (continuantPartOfAt x x t))) // axiom label in BFO2 CLIF: [111-002] </owl:annotatedTarget>
        <owl:annotatedSource rdf:resource="http://purl.obolibrary.org/obo/BFO_0000176"/><!-- part of continuant at some time -->
        <owl:annotatedProperty rdf:resource="http://purl.obolibrary.org/obo/IAO_0000602"/><!-- has associated axiom(fol) -->
        <!-- has axiom label --><obo:IAO_0010000 rdf:resource="http://purl.obolibrary.org/obo/bfo/axiom/111-002"/>
    </owl:Axiom>
    <owl:Axiom>
        <owl:annotatedTarget>(iff (ImmaterialEntity a) (and (IndependentContinuant a) (not (exists (b t) (and (MaterialEntity b) (continuantPartOfAt b a t)))))) // axiom label in BFO2 CLIF: [028-001] </owl:annotatedTarget>
        <owl:annotatedSource rdf:resource="http://purl.obolibrary.org/obo/BFO_0000176"/><!-- part of continuant at some time -->
        <owl:annotatedProperty rdf:resource="http://purl.obolibrary.org/obo/IAO_0000602"/><!-- has associated axiom(fol) -->
        <!-- has axiom label --><obo:IAO_0010000 rdf:resource="http://purl.obolibrary.org/obo/bfo/axiom/028-001"/>
    </owl:Axiom>
    <owl:Axiom>
        <owl:annotatedTarget rdf:resource="http://purl.obolibrary.org/obo/BFO_0000002"/><!-- continuant -->
        <owl:annotatedSource rdf:resource="http://purl.obolibrary.org/obo/BFO_0000176"/><!-- part of continuant at some time -->
        <!-- has axiom label --><obo:IAO_0010000 rdf:resource="http://purl.obolibrary.org/obo/bfo/axiom/502"/>
        <owl:annotatedProperty rdf:resource="http://www.w3.org/2000/01/rdf-schema#domain"/>
    </owl:Axiom>
    <owl:Axiom>
        <owl:annotatedTarget xml:lang="en">continuant_part_of is antisymmetric. (axiom label in BFO2 Reference: [120-001])</owl:annotatedTarget>
        <owl:annotatedSource rdf:resource="http://purl.obolibrary.org/obo/BFO_0000176"/><!-- part of continuant at some time -->
        <owl:annotatedProperty rdf:resource="http://purl.obolibrary.org/obo/IAO_0000601"/><!-- has associated axiom(nl) -->
        <!-- has axiom label --><obo:IAO_0010000 rdf:resource="http://purl.obolibrary.org/obo/bfo/axiom/120-001"/>
    </owl:Axiom>
    <owl:Axiom>
        <owl:annotatedTarget xml:lang="en">BFO 2 Reference: Immaterial entities are in some cases continuant parts of their material hosts. Thus the hold of a ship, for example, is a part of the ship; it may itself have parts, which may have names (used for example by ship stow planners, customs inspectors, and the like). Immaterial entities under both 1. and 2. can be of zero, one, two or three dimensions. We define:a(immaterial entity)[Definition: a is an immaterial entity = Def. a is an independent continuant that has no material entities as parts. (axiom label in BFO2 Reference: [028-001])</owl:annotatedTarget>
        <owl:annotatedSource rdf:resource="http://purl.obolibrary.org/obo/BFO_0000176"/><!-- part of continuant at some time -->
        <owl:annotatedProperty rdf:resource="http://purl.obolibrary.org/obo/IAO_0000116"/><!-- editor note -->
        <!-- has axiom label --><obo:IAO_0010000 rdf:resource="http://purl.obolibrary.org/obo/bfo/axiom/028-001"/>
    </owl:Axiom>
    <owl:Axiom>
        <owl:annotatedTarget>(forall (x y z t) (if (and (continuantPartOfAt x y t) (continuantPartOfAt y z t)) (continuantPartOfAt x z t))) // axiom label in BFO2 CLIF: [110-001] </owl:annotatedTarget>
        <owl:annotatedSource rdf:resource="http://purl.obolibrary.org/obo/BFO_0000176"/><!-- part of continuant at some time -->
        <owl:annotatedProperty rdf:resource="http://purl.obolibrary.org/obo/IAO_0000602"/><!-- has associated axiom(fol) -->
        <!-- has axiom label --><obo:IAO_0010000 rdf:resource="http://purl.obolibrary.org/obo/bfo/axiom/110-001"/>
    </owl:Axiom>
    <owl:Axiom>
        <owl:annotatedTarget>(forall (x y t) (if (exists (v) (and (continuantPartOfAt v x t) (continuantPartOfAt v y t))) (exists (z) (forall (u w) (iff (iff (continuantPartOfAt w u t) (and (continuantPartOfAt w x t) (continuantPartOfAt w y t))) (= z u)))))) // axiom label in BFO2 CLIF: [122-001] </owl:annotatedTarget>
        <owl:annotatedSource rdf:resource="http://purl.obolibrary.org/obo/BFO_0000176"/><!-- part of continuant at some time -->
        <owl:annotatedProperty rdf:resource="http://purl.obolibrary.org/obo/IAO_0000602"/><!-- has associated axiom(fol) -->
        <!-- has axiom label --><obo:IAO_0010000 rdf:resource="http://purl.obolibrary.org/obo/bfo/axiom/122-001"/>
    </owl:Axiom>
    <owl:Axiom>
        <owl:annotatedTarget xml:lang="en">continuant_part_of satisfies weak supplementation. (axiom label in BFO2 Reference: [121-001])</owl:annotatedTarget>
        <owl:annotatedSource rdf:resource="http://purl.obolibrary.org/obo/BFO_0000176"/><!-- part of continuant at some time -->
        <owl:annotatedProperty rdf:resource="http://purl.obolibrary.org/obo/IAO_0000601"/><!-- has associated axiom(nl) -->
        <!-- has axiom label --><obo:IAO_0010000 rdf:resource="http://purl.obolibrary.org/obo/bfo/axiom/121-001"/>
    </owl:Axiom>
    <owl:Axiom>
        <owl:annotatedTarget xml:lang="en">continuant_part_of is reflexive (every continuant entity is a continuant_part_of itself). (axiom label in BFO2 Reference: [111-002])</owl:annotatedTarget>
        <owl:annotatedSource rdf:resource="http://purl.obolibrary.org/obo/BFO_0000176"/><!-- part of continuant at some time -->
        <owl:annotatedProperty rdf:resource="http://purl.obolibrary.org/obo/IAO_0000601"/><!-- has associated axiom(nl) -->
        <!-- has axiom label --><obo:IAO_0010000 rdf:resource="http://purl.obolibrary.org/obo/bfo/axiom/111-002"/>
    </owl:Axiom>
    <owl:Axiom>
        <owl:annotatedTarget>(forall (x y t) (if (and (continuantPartOfAt x y t) (continuantPartOfAt y x t)) (= x y))) // axiom label in BFO2 CLIF: [120-001] </owl:annotatedTarget>
        <owl:annotatedSource rdf:resource="http://purl.obolibrary.org/obo/BFO_0000176"/><!-- part of continuant at some time -->
        <owl:annotatedProperty rdf:resource="http://purl.obolibrary.org/obo/IAO_0000602"/><!-- has associated axiom(fol) -->
        <!-- has axiom label --><obo:IAO_0010000 rdf:resource="http://purl.obolibrary.org/obo/bfo/axiom/120-001"/>
    </owl:Axiom>
    


    <!-- http://purl.obolibrary.org/obo/BFO_0000177 -->

    <owl:ObjectProperty rdf:about="http://purl.obolibrary.org/obo/BFO_0000177"><!-- part of continuant at all times -->
        <rdf:type rdf:resource="http://www.w3.org/2002/07/owl#TransitiveProperty"/>
        <rdfs:label xml:lang="en">part of continuant at all times</rdfs:label>
        <!-- has associated axiom(fol) --><obo:IAO_0000602>(forall (x y t) (if (and (continuantPartOfAt x y t) (IndependentContinuant x)) (locatedInAt x y t))) // axiom label in BFO2 CLIF: [047-002] </obo:IAO_0000602>
        <!-- has associated axiom(fol) --><obo:IAO_0000602>(forall (x y t) (if (and (continuantPartOfAt x y t) (not (= x y))) (exists (z) (and (continuantPartOfAt z y t) (not (exists (w) (and (continuantPartOfAt w x t) (continuantPartOfAt w z t)))))))) // axiom label in BFO2 CLIF: [121-001] </obo:IAO_0000602>
        <!-- editor note --><obo:IAO_0000116>BFO2 Reference: continuant</obo:IAO_0000116>
        <!-- BFO CLIF specification label --><obo:BFO_0000180>continuantPartOfAt</obo:BFO_0000180>
        <!-- BFO OWL specification label --><obo:BFO_0000179>c-part-of_at</obo:BFO_0000179>
        <!-- editor note --><obo:IAO_0000116>[copied from inverse property &apos;has continuant part at all times that part exists&apos;] This is a binary version of a ternary time-indexed, instance level, relation. Unlike the rest of the temporalized relations which temporally quantify over existence of the subject of the relation, this relation temporally quantifies over the existence of the object of the relation. The relation is provided tentatively, to assess whether the GO needs such a relation. It is inverse of &apos;part of continuant at all times&apos;</obo:IAO_0000116>
        <!-- has associated axiom(fol) --><obo:IAO_0000602>(forall (x y z t) (if (and (continuantPartOfAt x y t) (continuantPartOfAt y z t)) (continuantPartOfAt x z t))) // axiom label in BFO2 CLIF: [110-001] </obo:IAO_0000602>
        <!-- has associated axiom(fol) --><obo:IAO_0000602>(forall (x y t) (if (and (continuantPartOfAt x y t) (continuantPartOfAt y x t)) (= x y))) // axiom label in BFO2 CLIF: [120-001] </obo:IAO_0000602>
        <!-- definition --><obo:IAO_0000115>[copied from inverse property &apos;has continuant part at all times that part exists&apos;] forall(t) exists_at(y,t) -&gt; exists_at(x,t) and &apos;has continuant part&apos;(x,y,t)</obo:IAO_0000115>
        <!-- editor note --><obo:IAO_0000116>BFO2 Reference: continuantThe range for ‘t’ (as in all cases throughout this document unless otherwise specified) is: temporal region.</obo:IAO_0000116>
        <!-- editor note --><obo:IAO_0000116>Alan Ruttenberg: This is a binary version of a ternary time-indexed, instance-level, relation. The BFO reading of the binary relation &apos;part of continuant at all times@en&apos; is: forall(t) exists_at(x,t) -&gt; exists_at(y,t) and &apos;part of continuant@en(x,y,t)&apos;.</obo:IAO_0000116>
        <!-- has associated axiom(fol) --><obo:IAO_0000602>(forall (x y t) (if (exists (v) (and (continuantPartOfAt v x t) (continuantPartOfAt v y t))) (exists (z) (forall (u w) (iff (iff (continuantPartOfAt w u t) (and (continuantPartOfAt w x t) (continuantPartOfAt w y t))) (= z u)))))) // axiom label in BFO2 CLIF: [122-001] </obo:IAO_0000602>
        <!-- has associated axiom(fol) --><obo:IAO_0000602>(forall (x t) (if (Continuant x) (continuantPartOfAt x x t))) // axiom label in BFO2 CLIF: [111-002] </obo:IAO_0000602>
        <!-- has associated axiom(fol) --><obo:IAO_0000602>(iff (ImmaterialEntity a) (and (IndependentContinuant a) (not (exists (b t) (and (MaterialEntity b) (continuantPartOfAt b a t)))))) // axiom label in BFO2 CLIF: [028-001] </obo:IAO_0000602>
        <!-- editor note --><obo:IAO_0000116 xml:lang="en">BFO 2 Reference: Immaterial entities are in some cases continuant parts of their material hosts. Thus the hold of a ship, for example, is a part of the ship; it may itself have parts, which may have names (used for example by ship stow planners, customs inspectors, and the like). Immaterial entities under both 1. and 2. can be of zero, one, two or three dimensions. We define:a(immaterial entity)[Definition: a is an immaterial entity = Def. a is an independent continuant that has no material entities as parts. (axiom label in BFO2 Reference: [028-001])</obo:IAO_0000116>
        <!-- editor note --><obo:IAO_0000116 xml:lang="en">BFO 2 Reference: a (continuant or occurrent) part of itself. We appreciate that this is counterintuitive for some users, since it implies for example that President Obama is a part of himself. However it brings benefits in simplifying the logical formalism, and it captures an important feature of identity, namely that it is the limit case of mereological inclusion.</obo:IAO_0000116>
        <!-- example of usage --><obo:IAO_0000112 xml:lang="en">Mary’s arm continuant_part_of Mary in the time of her life prior to her operation</obo:IAO_0000112>
        <!-- elucidation --><obo:IAO_0000600 xml:lang="en">b continuant_part_of c at t =Def. b is a part of c at t &amp; t is a time &amp; b and c are continuants. (axiom label in BFO2 Reference: [002-001])</obo:IAO_0000600>
        <!-- has associated axiom(nl) --><obo:IAO_0000601 xml:lang="en">continuant_part_of is antisymmetric. (axiom label in BFO2 Reference: [120-001])</obo:IAO_0000601>
        <!-- has associated axiom(nl) --><obo:IAO_0000601 xml:lang="en">continuant_part_of is reflexive (every continuant entity is a continuant_part_of itself). (axiom label in BFO2 Reference: [111-002])</obo:IAO_0000601>
        <!-- has associated axiom(nl) --><obo:IAO_0000601 xml:lang="en">continuant_part_of is transitive. (axiom label in BFO2 Reference: [110-001])</obo:IAO_0000601>
        <!-- has associated axiom(nl) --><obo:IAO_0000601 xml:lang="en">continuant_part_of satisfies unique product. (axiom label in BFO2 Reference: [122-001])</obo:IAO_0000601>
        <!-- has associated axiom(nl) --><obo:IAO_0000601 xml:lang="en">continuant_part_of satisfies weak supplementation. (axiom label in BFO2 Reference: [121-001])</obo:IAO_0000601>
        <!-- has associated axiom(nl) --><obo:IAO_0000601 xml:lang="en">if b continuant_part_of c at t and b is an independent continuant, then b is located_in c at t. (axiom label in BFO2 Reference: [047-002])</obo:IAO_0000601>
        <!-- example of usage --><obo:IAO_0000112 xml:lang="en">the Northern hemisphere of the planet Earth is a part of the planet Earth at all times at which the planet Earth exists.</obo:IAO_0000112>
        <rdfs:subPropertyOf rdf:resource="http://purl.obolibrary.org/obo/BFO_0000176"/><!-- part of continuant at some time -->
        <rdfs:isDefinedBy rdf:resource="http://purl.obolibrary.org/obo/bfo.owl"/>
    </owl:ObjectProperty>
    <owl:Axiom>
        <owl:annotatedTarget xml:lang="en">b continuant_part_of c at t =Def. b is a part of c at t &amp; t is a time &amp; b and c are continuants. (axiom label in BFO2 Reference: [002-001])</owl:annotatedTarget>
        <owl:annotatedSource rdf:resource="http://purl.obolibrary.org/obo/BFO_0000177"/><!-- part of continuant at all times -->
        <owl:annotatedProperty rdf:resource="http://purl.obolibrary.org/obo/IAO_0000600"/><!-- elucidation -->
        <!-- has axiom label --><obo:IAO_0010000 rdf:resource="http://purl.obolibrary.org/obo/bfo/axiom/002-001"/>
    </owl:Axiom>
    <owl:Axiom>
        <owl:annotatedTarget>(forall (x y t) (if (exists (v) (and (continuantPartOfAt v x t) (continuantPartOfAt v y t))) (exists (z) (forall (u w) (iff (iff (continuantPartOfAt w u t) (and (continuantPartOfAt w x t) (continuantPartOfAt w y t))) (= z u)))))) // axiom label in BFO2 CLIF: [122-001] </owl:annotatedTarget>
        <owl:annotatedSource rdf:resource="http://purl.obolibrary.org/obo/BFO_0000177"/><!-- part of continuant at all times -->
        <owl:annotatedProperty rdf:resource="http://purl.obolibrary.org/obo/IAO_0000602"/><!-- has associated axiom(fol) -->
        <!-- has axiom label --><obo:IAO_0010000 rdf:resource="http://purl.obolibrary.org/obo/bfo/axiom/122-001"/>
    </owl:Axiom>
    <owl:Axiom>
        <owl:annotatedTarget>(forall (x y t) (if (and (continuantPartOfAt x y t) (continuantPartOfAt y x t)) (= x y))) // axiom label in BFO2 CLIF: [120-001] </owl:annotatedTarget>
        <owl:annotatedSource rdf:resource="http://purl.obolibrary.org/obo/BFO_0000177"/><!-- part of continuant at all times -->
        <owl:annotatedProperty rdf:resource="http://purl.obolibrary.org/obo/IAO_0000602"/><!-- has associated axiom(fol) -->
        <!-- has axiom label --><obo:IAO_0010000 rdf:resource="http://purl.obolibrary.org/obo/bfo/axiom/120-001"/>
    </owl:Axiom>
    <owl:Axiom>
        <owl:annotatedTarget>(forall (x y z t) (if (and (continuantPartOfAt x y t) (continuantPartOfAt y z t)) (continuantPartOfAt x z t))) // axiom label in BFO2 CLIF: [110-001] </owl:annotatedTarget>
        <owl:annotatedSource rdf:resource="http://purl.obolibrary.org/obo/BFO_0000177"/><!-- part of continuant at all times -->
        <owl:annotatedProperty rdf:resource="http://purl.obolibrary.org/obo/IAO_0000602"/><!-- has associated axiom(fol) -->
        <!-- has axiom label --><obo:IAO_0010000 rdf:resource="http://purl.obolibrary.org/obo/bfo/axiom/110-001"/>
    </owl:Axiom>
    <owl:Axiom>
        <owl:annotatedTarget>(forall (x y t) (if (and (continuantPartOfAt x y t) (IndependentContinuant x)) (locatedInAt x y t))) // axiom label in BFO2 CLIF: [047-002] </owl:annotatedTarget>
        <owl:annotatedSource rdf:resource="http://purl.obolibrary.org/obo/BFO_0000177"/><!-- part of continuant at all times -->
        <owl:annotatedProperty rdf:resource="http://purl.obolibrary.org/obo/IAO_0000602"/><!-- has associated axiom(fol) -->
        <!-- has axiom label --><obo:IAO_0010000 rdf:resource="http://purl.obolibrary.org/obo/bfo/axiom/047-002"/>
    </owl:Axiom>
    <owl:Axiom>
        <owl:annotatedTarget xml:lang="en">continuant_part_of is antisymmetric. (axiom label in BFO2 Reference: [120-001])</owl:annotatedTarget>
        <owl:annotatedSource rdf:resource="http://purl.obolibrary.org/obo/BFO_0000177"/><!-- part of continuant at all times -->
        <owl:annotatedProperty rdf:resource="http://purl.obolibrary.org/obo/IAO_0000601"/><!-- has associated axiom(nl) -->
        <!-- has axiom label --><obo:IAO_0010000 rdf:resource="http://purl.obolibrary.org/obo/bfo/axiom/120-001"/>
    </owl:Axiom>
    <owl:Axiom>
        <owl:annotatedTarget xml:lang="en">continuant_part_of satisfies unique product. (axiom label in BFO2 Reference: [122-001])</owl:annotatedTarget>
        <owl:annotatedSource rdf:resource="http://purl.obolibrary.org/obo/BFO_0000177"/><!-- part of continuant at all times -->
        <owl:annotatedProperty rdf:resource="http://purl.obolibrary.org/obo/IAO_0000601"/><!-- has associated axiom(nl) -->
        <!-- has axiom label --><obo:IAO_0010000 rdf:resource="http://purl.obolibrary.org/obo/bfo/axiom/122-001"/>
    </owl:Axiom>
    <owl:Axiom>
        <owl:annotatedTarget xml:lang="en">continuant_part_of is reflexive (every continuant entity is a continuant_part_of itself). (axiom label in BFO2 Reference: [111-002])</owl:annotatedTarget>
        <owl:annotatedSource rdf:resource="http://purl.obolibrary.org/obo/BFO_0000177"/><!-- part of continuant at all times -->
        <owl:annotatedProperty rdf:resource="http://purl.obolibrary.org/obo/IAO_0000601"/><!-- has associated axiom(nl) -->
        <!-- has axiom label --><obo:IAO_0010000 rdf:resource="http://purl.obolibrary.org/obo/bfo/axiom/111-002"/>
    </owl:Axiom>
    <owl:Axiom>
        <owl:annotatedTarget xml:lang="en">continuant_part_of satisfies weak supplementation. (axiom label in BFO2 Reference: [121-001])</owl:annotatedTarget>
        <owl:annotatedSource rdf:resource="http://purl.obolibrary.org/obo/BFO_0000177"/><!-- part of continuant at all times -->
        <owl:annotatedProperty rdf:resource="http://purl.obolibrary.org/obo/IAO_0000601"/><!-- has associated axiom(nl) -->
        <!-- has axiom label --><obo:IAO_0010000 rdf:resource="http://purl.obolibrary.org/obo/bfo/axiom/121-001"/>
    </owl:Axiom>
    <owl:Axiom>
        <owl:annotatedTarget>(forall (x y t) (if (and (continuantPartOfAt x y t) (not (= x y))) (exists (z) (and (continuantPartOfAt z y t) (not (exists (w) (and (continuantPartOfAt w x t) (continuantPartOfAt w z t)))))))) // axiom label in BFO2 CLIF: [121-001] </owl:annotatedTarget>
        <owl:annotatedSource rdf:resource="http://purl.obolibrary.org/obo/BFO_0000177"/><!-- part of continuant at all times -->
        <owl:annotatedProperty rdf:resource="http://purl.obolibrary.org/obo/IAO_0000602"/><!-- has associated axiom(fol) -->
        <!-- has axiom label --><obo:IAO_0010000 rdf:resource="http://purl.obolibrary.org/obo/bfo/axiom/121-001"/>
    </owl:Axiom>
    <owl:Axiom>
        <owl:annotatedTarget xml:lang="en">if b continuant_part_of c at t and b is an independent continuant, then b is located_in c at t. (axiom label in BFO2 Reference: [047-002])</owl:annotatedTarget>
        <owl:annotatedSource rdf:resource="http://purl.obolibrary.org/obo/BFO_0000177"/><!-- part of continuant at all times -->
        <owl:annotatedProperty rdf:resource="http://purl.obolibrary.org/obo/IAO_0000601"/><!-- has associated axiom(nl) -->
        <!-- has axiom label --><obo:IAO_0010000 rdf:resource="http://purl.obolibrary.org/obo/bfo/axiom/047-002"/>
    </owl:Axiom>
    <owl:Axiom>
        <owl:annotatedTarget xml:lang="en">BFO 2 Reference: Immaterial entities are in some cases continuant parts of their material hosts. Thus the hold of a ship, for example, is a part of the ship; it may itself have parts, which may have names (used for example by ship stow planners, customs inspectors, and the like). Immaterial entities under both 1. and 2. can be of zero, one, two or three dimensions. We define:a(immaterial entity)[Definition: a is an immaterial entity = Def. a is an independent continuant that has no material entities as parts. (axiom label in BFO2 Reference: [028-001])</owl:annotatedTarget>
        <owl:annotatedSource rdf:resource="http://purl.obolibrary.org/obo/BFO_0000177"/><!-- part of continuant at all times -->
        <owl:annotatedProperty rdf:resource="http://purl.obolibrary.org/obo/IAO_0000116"/><!-- editor note -->
        <!-- has axiom label --><obo:IAO_0010000 rdf:resource="http://purl.obolibrary.org/obo/bfo/axiom/028-001"/>
    </owl:Axiom>
    <owl:Axiom>
        <owl:annotatedTarget>(forall (x t) (if (Continuant x) (continuantPartOfAt x x t))) // axiom label in BFO2 CLIF: [111-002] </owl:annotatedTarget>
        <owl:annotatedSource rdf:resource="http://purl.obolibrary.org/obo/BFO_0000177"/><!-- part of continuant at all times -->
        <owl:annotatedProperty rdf:resource="http://purl.obolibrary.org/obo/IAO_0000602"/><!-- has associated axiom(fol) -->
        <!-- has axiom label --><obo:IAO_0010000 rdf:resource="http://purl.obolibrary.org/obo/bfo/axiom/111-002"/>
    </owl:Axiom>
    <owl:Axiom>
        <owl:annotatedTarget rdf:resource="http://purl.obolibrary.org/obo/BFO_0000177"/><!-- part of continuant at all times -->
        <owl:annotatedSource rdf:resource="http://purl.obolibrary.org/obo/BFO_0000187"/><!-- has continuant part at all times that part exists -->
        <!-- has axiom label --><obo:IAO_0010000 rdf:resource="http://purl.obolibrary.org/obo/bfo/axiom/0000601"/>
        <owl:annotatedProperty rdf:resource="http://www.w3.org/2002/07/owl#inverseOf"/>
    </owl:Axiom>
    <owl:Axiom>
        <owl:annotatedTarget xml:lang="en">continuant_part_of is transitive. (axiom label in BFO2 Reference: [110-001])</owl:annotatedTarget>
        <owl:annotatedSource rdf:resource="http://purl.obolibrary.org/obo/BFO_0000177"/><!-- part of continuant at all times -->
        <owl:annotatedProperty rdf:resource="http://purl.obolibrary.org/obo/IAO_0000601"/><!-- has associated axiom(nl) -->
        <!-- has axiom label --><obo:IAO_0010000 rdf:resource="http://purl.obolibrary.org/obo/bfo/axiom/110-001"/>
    </owl:Axiom>
    <owl:Axiom>
        <owl:annotatedTarget>(iff (ImmaterialEntity a) (and (IndependentContinuant a) (not (exists (b t) (and (MaterialEntity b) (continuantPartOfAt b a t)))))) // axiom label in BFO2 CLIF: [028-001] </owl:annotatedTarget>
        <owl:annotatedSource rdf:resource="http://purl.obolibrary.org/obo/BFO_0000177"/><!-- part of continuant at all times -->
        <owl:annotatedProperty rdf:resource="http://purl.obolibrary.org/obo/IAO_0000602"/><!-- has associated axiom(fol) -->
        <!-- has axiom label --><obo:IAO_0010000 rdf:resource="http://purl.obolibrary.org/obo/bfo/axiom/028-001"/>
    </owl:Axiom>
    


    <!-- http://purl.obolibrary.org/obo/BFO_0000178 -->

    <owl:ObjectProperty rdf:about="http://purl.obolibrary.org/obo/BFO_0000178"><!-- has continuant part at some time -->
        <rdfs:label xml:lang="en">has continuant part at some time</rdfs:label>
        <!-- BFO OWL specification label --><obo:BFO_0000179>c-has-part_st</obo:BFO_0000179>
        <!-- editor note --><obo:IAO_0000116>[copied from inverse property &apos;part of continuant at some time&apos;] BFO2 Reference: continuant</obo:IAO_0000116>
        <!-- example of usage --><obo:IAO_0000112>[copied from inverse property &apos;part of continuant at some time&apos;] the Northern hemisphere of the planet Earth is a part of the planet Earth at all times at which the planet Earth exists.</obo:IAO_0000112>
        <!-- elucidation --><obo:IAO_0000600>[copied from inverse property &apos;part of continuant at some time&apos;] b continuant_part_of c at t =Def. b is a part of c at t &amp; t is a time &amp; b and c are continuants. (axiom label in BFO2 Reference: [002-001])</obo:IAO_0000600>
        <!-- BFO CLIF specification label --><obo:BFO_0000180>hasContinuantPartAt</obo:BFO_0000180>
        <!-- example of usage --><obo:IAO_0000112>[copied from inverse property &apos;part of continuant at some time&apos;] Mary’s arm continuant_part_of Mary in the time of her life prior to her operation</obo:IAO_0000112>
        <!-- editor note --><obo:IAO_0000116>[copied from inverse property &apos;part of continuant at some time&apos;] BFO 2 Reference: a (continuant or occurrent) part of itself. We appreciate that this is counterintuitive for some users, since it implies for example that President Obama is a part of himself. However it brings benefits in simplifying the logical formalism, and it captures an important feature of identity, namely that it is the limit case of mereological inclusion.</obo:IAO_0000116>
        <!-- editor note --><obo:IAO_0000116>Alan Ruttenberg: This is a binary version of a ternary time-indexed, instance level, relation. The BFO reading of the binary relation &apos;has continuant part at some time@en&apos; is: exists t,  exists_at(x,t) &amp; exists_at(y,t) &amp; &apos;has continuant part@en&apos;(x,y,t)</obo:IAO_0000116>
        <!-- editor note --><obo:IAO_0000116>[copied from inverse property &apos;part of continuant at some time&apos;] BFO 2 Reference: Immaterial entities are in some cases continuant parts of their material hosts. Thus the hold of a ship, for example, is a part of the ship; it may itself have parts, which may have names (used for example by ship stow planners, customs inspectors, and the like). Immaterial entities under both 1. and 2. can be of zero, one, two or three dimensions. We define:a(immaterial entity)[Definition: a is an immaterial entity = Def. a is an independent continuant that has no material entities as parts. (axiom label in BFO2 Reference: [028-001])</obo:IAO_0000116>
        <!-- editor note --><obo:IAO_0000116>[copied from inverse property &apos;part of continuant at some time&apos;] BFO2 Reference: continuantThe range for ‘t’ (as in all cases throughout this document unless otherwise specified) is: temporal region.</obo:IAO_0000116>
        <!-- has associated axiom(fol) --><obo:IAO_0000602>(iff (hasContinuantPartAt a b t) (continuantPartOfAt b a t)) // axiom label in BFO2 CLIF: [006-001] </obo:IAO_0000602>
        <!-- editor note --><obo:IAO_0000116>[copied from inverse property &apos;part of continuant at some time&apos;] Alan Ruttenberg: This is a binary version of a ternary time-indexed, instance level, relation. The BFO reading of the binary relation &apos;part of continuant at some time@en&apos; is: exists t,  exists_at(x,t) &amp; exists_at(y,t) &amp; &apos;part of continuant@en&apos;(x,y,t)</obo:IAO_0000116>
        <!-- definition --><obo:IAO_0000115 xml:lang="en">b has_continuant_part c at t = Def. c continuant_part_of b at t. (axiom label in BFO2 Reference: [006-001])</obo:IAO_0000115>
        <rdfs:domain rdf:resource="http://purl.obolibrary.org/obo/BFO_0000002"/><!-- continuant -->
        <rdfs:range rdf:resource="http://purl.obolibrary.org/obo/BFO_0000002"/><!-- continuant -->
        <rdfs:isDefinedBy rdf:resource="http://purl.obolibrary.org/obo/bfo.owl"/>
    </owl:ObjectProperty>
    <owl:Axiom>
        <owl:annotatedTarget>(iff (hasContinuantPartAt a b t) (continuantPartOfAt b a t)) // axiom label in BFO2 CLIF: [006-001] </owl:annotatedTarget>
        <owl:annotatedSource rdf:resource="http://purl.obolibrary.org/obo/BFO_0000178"/><!-- has continuant part at some time -->
        <owl:annotatedProperty rdf:resource="http://purl.obolibrary.org/obo/IAO_0000602"/><!-- has associated axiom(fol) -->
        <!-- has axiom label --><obo:IAO_0010000 rdf:resource="http://purl.obolibrary.org/obo/bfo/axiom/006-001"/>
    </owl:Axiom>
    <owl:Axiom>
        <owl:annotatedTarget rdf:resource="http://purl.obolibrary.org/obo/BFO_0000002"/><!-- continuant -->
        <owl:annotatedSource rdf:resource="http://purl.obolibrary.org/obo/BFO_0000178"/><!-- has continuant part at some time -->
        <!-- has axiom label --><obo:IAO_0010000 rdf:resource="http://purl.obolibrary.org/obo/bfo/axiom/503"/>
        <owl:annotatedProperty rdf:resource="http://www.w3.org/2000/01/rdf-schema#domain"/>
    </owl:Axiom>
    <owl:Axiom>
        <owl:annotatedTarget xml:lang="en">b has_continuant_part c at t = Def. c continuant_part_of b at t. (axiom label in BFO2 Reference: [006-001])</owl:annotatedTarget>
        <owl:annotatedSource rdf:resource="http://purl.obolibrary.org/obo/BFO_0000178"/><!-- has continuant part at some time -->
        <owl:annotatedProperty rdf:resource="http://purl.obolibrary.org/obo/IAO_0000115"/><!-- definition -->
        <!-- has axiom label --><obo:IAO_0010000 rdf:resource="http://purl.obolibrary.org/obo/bfo/axiom/006-001"/>
    </owl:Axiom>
    <owl:Axiom>
        <owl:annotatedTarget rdf:resource="http://purl.obolibrary.org/obo/BFO_0000002"/><!-- continuant -->
        <owl:annotatedSource rdf:resource="http://purl.obolibrary.org/obo/BFO_0000178"/><!-- has continuant part at some time -->
        <!-- has axiom label --><obo:IAO_0010000 rdf:resource="http://purl.obolibrary.org/obo/bfo/axiom/502"/>
        <owl:annotatedProperty rdf:resource="http://www.w3.org/2000/01/rdf-schema#range"/>
    </owl:Axiom>
    


    <!-- http://purl.obolibrary.org/obo/BFO_0000181 -->

    <owl:ObjectProperty rdf:about="http://purl.obolibrary.org/obo/BFO_0000181"><!-- has proper temporal part -->
        <rdf:type rdf:resource="http://www.w3.org/2002/07/owl#TransitiveProperty"/>
        <rdfs:label xml:lang="en">has proper temporal part</rdfs:label>
        <!-- BFO OWL specification label --><obo:BFO_0000179>has-t-ppart</obo:BFO_0000179>
        <rdfs:range rdf:resource="http://purl.obolibrary.org/obo/BFO_0000003"/><!-- occurrent -->
        <rdfs:domain rdf:resource="http://purl.obolibrary.org/obo/BFO_0000003"/><!-- occurrent -->
        <rdfs:subPropertyOf rdf:resource="http://purl.obolibrary.org/obo/BFO_0000118"/><!-- has proper occurrent part -->
        <rdfs:subPropertyOf rdf:resource="http://purl.obolibrary.org/obo/BFO_0000121"/><!-- has temporal part -->
        <rdfs:isDefinedBy rdf:resource="http://purl.obolibrary.org/obo/bfo.owl"/>
    </owl:ObjectProperty>
    <owl:Axiom>
        <owl:annotatedTarget rdf:resource="http://purl.obolibrary.org/obo/BFO_0000003"/><!-- occurrent -->
        <owl:annotatedSource rdf:resource="http://purl.obolibrary.org/obo/BFO_0000181"/><!-- has proper temporal part -->
        <!-- has axiom label --><obo:IAO_0010000 rdf:resource="http://purl.obolibrary.org/obo/bfo/axiom/136"/>
        <owl:annotatedProperty rdf:resource="http://www.w3.org/2000/01/rdf-schema#range"/>
    </owl:Axiom>
    <owl:Axiom>
        <owl:annotatedTarget rdf:resource="http://purl.obolibrary.org/obo/BFO_0000003"/><!-- occurrent -->
        <owl:annotatedSource rdf:resource="http://purl.obolibrary.org/obo/BFO_0000181"/><!-- has proper temporal part -->
        <!-- has axiom label --><obo:IAO_0010000 rdf:resource="http://purl.obolibrary.org/obo/bfo/axiom/137"/>
        <owl:annotatedProperty rdf:resource="http://www.w3.org/2000/01/rdf-schema#domain"/>
    </owl:Axiom>
    <owl:Axiom>
        <owl:annotatedSource rdf:resource="http://purl.obolibrary.org/obo/BFO_0000181"/><!-- has proper temporal part -->
        <!-- has axiom label --><obo:IAO_0010000 rdf:resource="http://purl.obolibrary.org/obo/bfo/axiom/138"/>
        <owl:annotatedProperty rdf:resource="http://www.w3.org/1999/02/22-rdf-syntax-ns#type"/>
        <owl:annotatedTarget rdf:resource="http://www.w3.org/2002/07/owl#TransitiveProperty"/>
    </owl:Axiom>
    


    <!-- http://purl.obolibrary.org/obo/BFO_0000184 -->

    <owl:ObjectProperty rdf:about="http://purl.obolibrary.org/obo/BFO_0000184"><!-- history of -->
        <rdf:type rdf:resource="http://www.w3.org/2002/07/owl#FunctionalProperty"/>
        <rdf:type rdf:resource="http://www.w3.org/2002/07/owl#InverseFunctionalProperty"/>
        <rdfs:label xml:lang="en">history of</rdfs:label>
        <!-- definition --><obo:IAO_0000115>[copied from inverse property &apos;has history&apos;] b has_history c iff c history_of b [XXX-001</obo:IAO_0000115>
        <!-- elucidation --><obo:IAO_0000600 xml:lang="en">b history_of c if c is a material entity or site and b is a history that is the unique history of cAxiom: if b history_of c and b history_of d then c=d [XXX-001</obo:IAO_0000600>
        <!-- BFO CLIF specification label --><obo:BFO_0000180>historyOf</obo:BFO_0000180>
        <!-- BFO OWL specification label --><obo:BFO_0000179>history-of</obo:BFO_0000179>
        <rdfs:domain rdf:resource="http://purl.obolibrary.org/obo/BFO_0000015"/><!-- process -->
        <rdfs:range rdf:resource="http://purl.obolibrary.org/obo/BFO_0000040"/><!-- material entity -->
        <rdfs:subPropertyOf rdf:resource="http://purl.obolibrary.org/obo/BFO_0000066"/><!-- occurs in -->
        <rdfs:subPropertyOf rdf:resource="http://purl.obolibrary.org/obo/BFO_0000070"/><!-- specifically depends on at all times -->
        <owl:inverseOf rdf:resource="http://purl.obolibrary.org/obo/BFO_0000185"/><!-- has history -->
        <rdfs:isDefinedBy rdf:resource="http://purl.obolibrary.org/obo/bfo.owl"/>
    </owl:ObjectProperty>
    <owl:Axiom>
        <owl:annotatedSource rdf:resource="http://purl.obolibrary.org/obo/BFO_0000184"/><!-- history of -->
        <!-- has axiom label --><obo:IAO_0010000 rdf:resource="http://purl.obolibrary.org/obo/bfo/axiom/177"/>
        <owl:annotatedProperty rdf:resource="http://www.w3.org/1999/02/22-rdf-syntax-ns#type"/>
        <owl:annotatedTarget rdf:resource="http://www.w3.org/2002/07/owl#FunctionalProperty"/>
    </owl:Axiom>
    <owl:Axiom>
        <owl:annotatedTarget rdf:resource="http://purl.obolibrary.org/obo/BFO_0000040"/><!-- material entity -->
        <owl:annotatedSource rdf:resource="http://purl.obolibrary.org/obo/BFO_0000184"/><!-- history of -->
        <!-- has axiom label --><obo:IAO_0010000 rdf:resource="http://purl.obolibrary.org/obo/bfo/axiom/172"/>
        <owl:annotatedProperty rdf:resource="http://www.w3.org/2000/01/rdf-schema#range"/>
    </owl:Axiom>
    <owl:Axiom>
        <owl:annotatedTarget rdf:resource="http://purl.obolibrary.org/obo/BFO_0000015"/><!-- process -->
        <owl:annotatedSource rdf:resource="http://purl.obolibrary.org/obo/BFO_0000184"/><!-- history of -->
        <!-- has axiom label --><obo:IAO_0010000 rdf:resource="http://purl.obolibrary.org/obo/bfo/axiom/173"/>
        <owl:annotatedProperty rdf:resource="http://www.w3.org/2000/01/rdf-schema#domain"/>
    </owl:Axiom>
    <owl:Axiom>
        <owl:annotatedSource rdf:resource="http://purl.obolibrary.org/obo/BFO_0000184"/><!-- history of -->
        <!-- has axiom label --><obo:IAO_0010000 rdf:resource="http://purl.obolibrary.org/obo/bfo/axiom/175"/>
        <owl:annotatedProperty rdf:resource="http://www.w3.org/1999/02/22-rdf-syntax-ns#type"/>
        <owl:annotatedTarget rdf:resource="http://www.w3.org/2002/07/owl#InverseFunctionalProperty"/>
    </owl:Axiom>
    


    <!-- http://purl.obolibrary.org/obo/BFO_0000185 -->

    <owl:ObjectProperty rdf:about="http://purl.obolibrary.org/obo/BFO_0000185"><!-- has history -->
        <rdf:type rdf:resource="http://www.w3.org/2002/07/owl#FunctionalProperty"/>
        <rdf:type rdf:resource="http://www.w3.org/2002/07/owl#InverseFunctionalProperty"/>
        <rdfs:label xml:lang="en">has history</rdfs:label>
        <!-- elucidation --><obo:IAO_0000600>[copied from inverse property &apos;history of&apos;] b history_of c if c is a material entity or site and b is a history that is the unique history of cAxiom: if b history_of c and b history_of d then c=d [XXX-001</obo:IAO_0000600>
        <!-- BFO CLIF specification label --><obo:BFO_0000180>hasHistory</obo:BFO_0000180>
        <!-- BFO OWL specification label --><obo:BFO_0000179>has-history</obo:BFO_0000179>
        <!-- definition --><obo:IAO_0000115 xml:lang="en">b has_history c iff c history_of b [XXX-001</obo:IAO_0000115>
        <rdfs:range rdf:resource="http://purl.obolibrary.org/obo/BFO_0000015"/><!-- process -->
        <rdfs:domain rdf:resource="http://purl.obolibrary.org/obo/BFO_0000040"/><!-- material entity -->
        <rdfs:subPropertyOf rdf:resource="http://purl.obolibrary.org/obo/BFO_0000067"/><!-- contains process -->
        <rdfs:subPropertyOf rdf:resource="http://purl.obolibrary.org/obo/BFO_0000166"/><!-- participates in at all times -->
        <rdfs:isDefinedBy rdf:resource="http://purl.obolibrary.org/obo/bfo.owl"/>
    </owl:ObjectProperty>
    <owl:Axiom>
        <owl:annotatedSource rdf:resource="http://purl.obolibrary.org/obo/BFO_0000185"/><!-- has history -->
        <!-- has axiom label --><obo:IAO_0010000 rdf:resource="http://purl.obolibrary.org/obo/bfo/axiom/175"/>
        <owl:annotatedProperty rdf:resource="http://www.w3.org/1999/02/22-rdf-syntax-ns#type"/>
        <owl:annotatedTarget rdf:resource="http://www.w3.org/2002/07/owl#FunctionalProperty"/>
    </owl:Axiom>
    <owl:Axiom>
        <owl:annotatedTarget rdf:resource="http://purl.obolibrary.org/obo/BFO_0000015"/><!-- process -->
        <owl:annotatedSource rdf:resource="http://purl.obolibrary.org/obo/BFO_0000185"/><!-- has history -->
        <!-- has axiom label --><obo:IAO_0010000 rdf:resource="http://purl.obolibrary.org/obo/bfo/axiom/173"/>
        <owl:annotatedProperty rdf:resource="http://www.w3.org/2000/01/rdf-schema#range"/>
    </owl:Axiom>
    <owl:Axiom>
        <owl:annotatedSource rdf:resource="http://purl.obolibrary.org/obo/BFO_0000185"/><!-- has history -->
        <!-- has axiom label --><obo:IAO_0010000 rdf:resource="http://purl.obolibrary.org/obo/bfo/axiom/177"/>
        <owl:annotatedProperty rdf:resource="http://www.w3.org/1999/02/22-rdf-syntax-ns#type"/>
        <owl:annotatedTarget rdf:resource="http://www.w3.org/2002/07/owl#InverseFunctionalProperty"/>
    </owl:Axiom>
    <owl:Axiom>
        <owl:annotatedTarget rdf:resource="http://purl.obolibrary.org/obo/BFO_0000040"/><!-- material entity -->
        <owl:annotatedSource rdf:resource="http://purl.obolibrary.org/obo/BFO_0000185"/><!-- has history -->
        <!-- has axiom label --><obo:IAO_0010000 rdf:resource="http://purl.obolibrary.org/obo/bfo/axiom/172"/>
        <owl:annotatedProperty rdf:resource="http://www.w3.org/2000/01/rdf-schema#domain"/>
    </owl:Axiom>
    


    <!-- http://purl.obolibrary.org/obo/BFO_0000186 -->

    <owl:ObjectProperty rdf:about="http://purl.obolibrary.org/obo/BFO_0000186"><!-- part of continuant at all times that whole exists -->
        <rdf:type rdf:resource="http://www.w3.org/2002/07/owl#TransitiveProperty"/>
        <rdfs:label xml:lang="en">part of continuant at all times that whole exists</rdfs:label>
        <!-- editor note --><obo:IAO_0000116>This is a binary version of a ternary time-indexed, instance level, relation. Unlike the rest of the temporalized relations which temporally quantify over existence of the subject of the relation, this relation temporally quantifies over the existence of the object of the relation. The relation is provided tentatively, to assess whether the GO needs such a relation. It is inverse of &apos;has continuant part at all times&apos;</obo:IAO_0000116>
        <!-- definition --><obo:IAO_0000115>[copied from inverse property &apos;has continuant part at all times&apos;] b has_continuant_part c at t = Def. c continuant_part_of b at t. (axiom label in BFO2 Reference: [006-001])</obo:IAO_0000115>
        <!-- definition --><obo:IAO_0000115>forall(t) exists_at(y,t) -&gt; exists_at(x,t) and &apos;part of continuant&apos;(x,y,t)</obo:IAO_0000115>
        <!-- editor note --><obo:IAO_0000116>[copied from inverse property &apos;has continuant part at all times&apos;] Alan Ruttenberg: This is a binary version of a ternary time-indexed, instance-level, relation. The BFO reading of the binary relation &apos;has continuant part at all times@en&apos; is: forall(t) exists_at(x,t) -&gt; exists_at(y,t) and &apos;has continuant part@en(x,y,t)&apos;.</obo:IAO_0000116>
        <!-- BFO OWL specification label --><obo:BFO_0000179>c-part-of-object_at</obo:BFO_0000179>
        <rdfs:domain rdf:resource="http://purl.obolibrary.org/obo/BFO_0000002"/><!-- continuant -->
        <rdfs:range rdf:resource="http://purl.obolibrary.org/obo/BFO_0000002"/><!-- continuant -->
        <owl:inverseOf rdf:resource="http://purl.obolibrary.org/obo/BFO_0000110"/><!-- has continuant part at all times -->
        <rdfs:subPropertyOf rdf:resource="http://purl.obolibrary.org/obo/BFO_0000176"/><!-- part of continuant at some time -->
        <rdfs:isDefinedBy rdf:resource="http://purl.obolibrary.org/obo/bfo.owl"/>
    </owl:ObjectProperty>
    <owl:Axiom>
        <owl:annotatedTarget rdf:resource="http://purl.obolibrary.org/obo/BFO_0000002"/><!-- continuant -->
        <owl:annotatedSource rdf:resource="http://purl.obolibrary.org/obo/BFO_0000186"/><!-- part of continuant at all times that whole exists -->
        <!-- has axiom label --><obo:IAO_0010000 rdf:resource="http://purl.obolibrary.org/obo/bfo/axiom/503"/>
        <owl:annotatedProperty rdf:resource="http://www.w3.org/2000/01/rdf-schema#range"/>
    </owl:Axiom>
    <owl:Axiom>
        <owl:annotatedTarget>This is a binary version of a ternary time-indexed, instance level, relation. Unlike the rest of the temporalized relations which temporally quantify over existence of the subject of the relation, this relation temporally quantifies over the existence of the object of the relation. The relation is provided tentatively, to assess whether the GO needs such a relation. It is inverse of &apos;has continuant part at all times&apos;</owl:annotatedTarget>
        <owl:annotatedSource rdf:resource="http://purl.obolibrary.org/obo/BFO_0000186"/><!-- part of continuant at all times that whole exists -->
        <owl:annotatedProperty rdf:resource="http://purl.obolibrary.org/obo/IAO_0000116"/><!-- editor note -->
        <!-- has axiom label --><obo:IAO_0010000 rdf:resource="http://purl.obolibrary.org/obo/bfo/axiom/0000599"/>
    </owl:Axiom>
    <owl:Axiom>
        <owl:annotatedTarget rdf:resource="http://purl.obolibrary.org/obo/BFO_0000110"/><!-- has continuant part at all times -->
        <owl:annotatedSource rdf:resource="http://purl.obolibrary.org/obo/BFO_0000186"/><!-- part of continuant at all times that whole exists -->
        <!-- has axiom label --><obo:IAO_0010000 rdf:resource="http://purl.obolibrary.org/obo/bfo/axiom/0000602"/>
        <owl:annotatedProperty rdf:resource="http://www.w3.org/2002/07/owl#inverseOf"/>
    </owl:Axiom>
    <owl:Axiom>
        <owl:annotatedTarget rdf:resource="http://purl.obolibrary.org/obo/BFO_0000002"/><!-- continuant -->
        <owl:annotatedSource rdf:resource="http://purl.obolibrary.org/obo/BFO_0000186"/><!-- part of continuant at all times that whole exists -->
        <!-- has axiom label --><obo:IAO_0010000 rdf:resource="http://purl.obolibrary.org/obo/bfo/axiom/502"/>
        <owl:annotatedProperty rdf:resource="http://www.w3.org/2000/01/rdf-schema#domain"/>
    </owl:Axiom>
    <owl:Axiom>
        <owl:annotatedTarget>forall(t) exists_at(y,t) -&gt; exists_at(x,t) and &apos;part of continuant&apos;(x,y,t)</owl:annotatedTarget>
        <owl:annotatedSource rdf:resource="http://purl.obolibrary.org/obo/BFO_0000186"/><!-- part of continuant at all times that whole exists -->
        <owl:annotatedProperty rdf:resource="http://purl.obolibrary.org/obo/IAO_0000115"/><!-- definition -->
        <!-- has axiom label --><obo:IAO_0010000 rdf:resource="http://purl.obolibrary.org/obo/bfo/axiom/0000598"/>
    </owl:Axiom>
    <owl:Axiom>
        <owl:annotatedSource rdf:resource="http://purl.obolibrary.org/obo/BFO_0000186"/><!-- part of continuant at all times that whole exists -->
        <!-- has axiom label --><obo:IAO_0010000 rdf:resource="http://purl.obolibrary.org/obo/bfo/axiom/501"/>
        <owl:annotatedProperty rdf:resource="http://www.w3.org/1999/02/22-rdf-syntax-ns#type"/>
        <owl:annotatedTarget rdf:resource="http://www.w3.org/2002/07/owl#TransitiveProperty"/>
    </owl:Axiom>
    


    <!-- http://purl.obolibrary.org/obo/BFO_0000187 -->

    <owl:ObjectProperty rdf:about="http://purl.obolibrary.org/obo/BFO_0000187"><!-- has continuant part at all times that part exists -->
        <rdf:type rdf:resource="http://www.w3.org/2002/07/owl#TransitiveProperty"/>
        <rdfs:label xml:lang="en">has continuant part at all times that part exists</rdfs:label>
        <!-- editor note --><obo:IAO_0000116>[copied from inverse property &apos;part of continuant at all times&apos;] BFO2 Reference: continuantThe range for ‘t’ (as in all cases throughout this document unless otherwise specified) is: temporal region.</obo:IAO_0000116>
        <!-- editor note --><obo:IAO_0000116>[copied from inverse property &apos;part of continuant at all times&apos;] BFO2 Reference: continuant</obo:IAO_0000116>
        <!-- editor note --><obo:IAO_0000116>[copied from inverse property &apos;part of continuant at all times&apos;] BFO 2 Reference: Immaterial entities are in some cases continuant parts of their material hosts. Thus the hold of a ship, for example, is a part of the ship; it may itself have parts, which may have names (used for example by ship stow planners, customs inspectors, and the like). Immaterial entities under both 1. and 2. can be of zero, one, two or three dimensions. We define:a(immaterial entity)[Definition: a is an immaterial entity = Def. a is an independent continuant that has no material entities as parts. (axiom label in BFO2 Reference: [028-001])</obo:IAO_0000116>
        <!-- editor note --><obo:IAO_0000116>[copied from inverse property &apos;part of continuant at all times&apos;] BFO 2 Reference: a (continuant or occurrent) part of itself. We appreciate that this is counterintuitive for some users, since it implies for example that President Obama is a part of himself. However it brings benefits in simplifying the logical formalism, and it captures an important feature of identity, namely that it is the limit case of mereological inclusion.</obo:IAO_0000116>
        <!-- elucidation --><obo:IAO_0000600>[copied from inverse property &apos;part of continuant at all times&apos;] b continuant_part_of c at t =Def. b is a part of c at t &amp; t is a time &amp; b and c are continuants. (axiom label in BFO2 Reference: [002-001])</obo:IAO_0000600>
        <!-- example of usage --><obo:IAO_0000112>[copied from inverse property &apos;part of continuant at all times&apos;] Mary’s arm continuant_part_of Mary in the time of her life prior to her operation</obo:IAO_0000112>
        <!-- editor note --><obo:IAO_0000116>This is a binary version of a ternary time-indexed, instance level, relation. Unlike the rest of the temporalized relations which temporally quantify over existence of the subject of the relation, this relation temporally quantifies over the existence of the object of the relation. The relation is provided tentatively, to assess whether the GO needs such a relation. It is inverse of &apos;part of continuant at all times&apos;</obo:IAO_0000116>
        <!-- BFO OWL specification label --><obo:BFO_0000179>c-has-part-object_at</obo:BFO_0000179>
        <!-- editor note --><obo:IAO_0000116>[copied from inverse property &apos;part of continuant at all times&apos;] Alan Ruttenberg: This is a binary version of a ternary time-indexed, instance-level, relation. The BFO reading of the binary relation &apos;part of continuant at all times@en&apos; is: forall(t) exists_at(x,t) -&gt; exists_at(y,t) and &apos;part of continuant@en(x,y,t)&apos;.</obo:IAO_0000116>
        <!-- example of usage --><obo:IAO_0000112>[copied from inverse property &apos;part of continuant at all times&apos;] the Northern hemisphere of the planet Earth is a part of the planet Earth at all times at which the planet Earth exists.</obo:IAO_0000112>
        <!-- definition --><obo:IAO_0000115>forall(t) exists_at(y,t) -&gt; exists_at(x,t) and &apos;has continuant part&apos;(x,y,t)</obo:IAO_0000115>
        <rdfs:range rdf:resource="http://purl.obolibrary.org/obo/BFO_0000002"/><!-- continuant -->
        <rdfs:domain rdf:resource="http://purl.obolibrary.org/obo/BFO_0000002"/><!-- continuant -->
        <owl:inverseOf rdf:resource="http://purl.obolibrary.org/obo/BFO_0000177"/><!-- part of continuant at all times -->
        <rdfs:subPropertyOf rdf:resource="http://purl.obolibrary.org/obo/BFO_0000178"/><!-- has continuant part at some time -->
        <rdfs:isDefinedBy rdf:resource="http://purl.obolibrary.org/obo/bfo.owl"/>
    </owl:ObjectProperty>
    <owl:Axiom>
        <owl:annotatedTarget rdf:resource="http://purl.obolibrary.org/obo/BFO_0000002"/><!-- continuant -->
        <owl:annotatedSource rdf:resource="http://purl.obolibrary.org/obo/BFO_0000187"/><!-- has continuant part at all times that part exists -->
        <!-- has axiom label --><obo:IAO_0010000 rdf:resource="http://purl.obolibrary.org/obo/bfo/axiom/503"/>
        <owl:annotatedProperty rdf:resource="http://www.w3.org/2000/01/rdf-schema#domain"/>
    </owl:Axiom>
    <owl:Axiom>
        <owl:annotatedTarget>forall(t) exists_at(y,t) -&gt; exists_at(x,t) and &apos;has continuant part&apos;(x,y,t)</owl:annotatedTarget>
        <owl:annotatedSource rdf:resource="http://purl.obolibrary.org/obo/BFO_0000187"/><!-- has continuant part at all times that part exists -->
        <owl:annotatedProperty rdf:resource="http://purl.obolibrary.org/obo/IAO_0000115"/><!-- definition -->
        <!-- has axiom label --><obo:IAO_0010000 rdf:resource="http://purl.obolibrary.org/obo/bfo/axiom/0000599"/>
    </owl:Axiom>
    <owl:Axiom>
        <owl:annotatedTarget rdf:resource="http://purl.obolibrary.org/obo/BFO_0000002"/><!-- continuant -->
        <owl:annotatedSource rdf:resource="http://purl.obolibrary.org/obo/BFO_0000187"/><!-- has continuant part at all times that part exists -->
        <!-- has axiom label --><obo:IAO_0010000 rdf:resource="http://purl.obolibrary.org/obo/bfo/axiom/502"/>
        <owl:annotatedProperty rdf:resource="http://www.w3.org/2000/01/rdf-schema#range"/>
    </owl:Axiom>
    <owl:Axiom>
        <owl:annotatedTarget>This is a binary version of a ternary time-indexed, instance level, relation. Unlike the rest of the temporalized relations which temporally quantify over existence of the subject of the relation, this relation temporally quantifies over the existence of the object of the relation. The relation is provided tentatively, to assess whether the GO needs such a relation. It is inverse of &apos;part of continuant at all times&apos;</owl:annotatedTarget>
        <owl:annotatedSource rdf:resource="http://purl.obolibrary.org/obo/BFO_0000187"/><!-- has continuant part at all times that part exists -->
        <owl:annotatedProperty rdf:resource="http://purl.obolibrary.org/obo/IAO_0000116"/><!-- editor note -->
        <!-- has axiom label --><obo:IAO_0010000 rdf:resource="http://purl.obolibrary.org/obo/bfo/axiom/0000600"/>
    </owl:Axiom>
    <owl:Axiom>
        <owl:annotatedTarget rdf:resource="http://purl.obolibrary.org/obo/BFO_0000177"/><!-- part of continuant at all times -->
        <owl:annotatedSource rdf:resource="http://purl.obolibrary.org/obo/BFO_0000187"/><!-- has continuant part at all times that part exists -->
        <!-- has axiom label --><obo:IAO_0010000 rdf:resource="http://purl.obolibrary.org/obo/bfo/axiom/0000601"/>
        <owl:annotatedProperty rdf:resource="http://www.w3.org/2002/07/owl#inverseOf"/>
    </owl:Axiom>
    <owl:Axiom>
        <owl:annotatedSource rdf:resource="http://purl.obolibrary.org/obo/BFO_0000187"/><!-- has continuant part at all times that part exists -->
        <!-- has axiom label --><obo:IAO_0010000 rdf:resource="http://purl.obolibrary.org/obo/bfo/axiom/501"/>
        <owl:annotatedProperty rdf:resource="http://www.w3.org/1999/02/22-rdf-syntax-ns#type"/>
        <owl:annotatedTarget rdf:resource="http://www.w3.org/2002/07/owl#TransitiveProperty"/>
    </owl:Axiom>
    


    <!-- 
    ///////////////////////////////////////////////////////////////////////////////////////
    //
    // Classes
    //
    ///////////////////////////////////////////////////////////////////////////////////////
     -->

    


    <!-- http://purl.obolibrary.org/obo/BFO_0000001 -->

    <owl:Class rdf:about="http://purl.obolibrary.org/obo/BFO_0000001"><!-- entity -->
        <rdfs:label xml:lang="en">entity</rdfs:label>
        <rdfs:subClassOf>
            <owl:Restriction>
                <owl:onProperty rdf:resource="http://purl.obolibrary.org/obo/BFO_0000108"/><!-- exists at -->
                <owl:someValuesFrom rdf:resource="http://purl.obolibrary.org/obo/BFO_0000008"/><!-- temporal region -->
            </owl:Restriction>
        </rdfs:subClassOf>
        <!-- elucidation --><obo:IAO_0000600 xml:lang="en">An entity is anything that exists or has existed or will exist. (axiom label in BFO2 Reference: [001-001])</obo:IAO_0000600>
        <!-- editor note --><obo:IAO_0000116 xml:lang="en">Entity doesn&apos;t have a closure axiom because the subclasses don&apos;t necessarily exhaust all possibilites. For example Werner Ceusters &apos;portions of reality&apos; include 4 sorts, entities (as BFO construes them), universals, configurations, and relations. It is an open question as to whether entities as construed in BFO will at some point also include these other portions of reality. See, for example, &apos;How to track absolutely everything&apos; at http://www.referent-tracking.com/_RTU/papers/CeustersICbookRevised.pdf</obo:IAO_0000116>
        <!-- example of usage --><obo:IAO_0000112 xml:lang="en">Julius Caesar</obo:IAO_0000112>
        <!-- BFO OWL specification label --><obo:BFO_0000179>entity</obo:BFO_0000179>
        <!-- BFO CLIF specification label --><obo:BFO_0000180>Entity</obo:BFO_0000180>
        <!-- editor note --><obo:IAO_0000116 xml:lang="en">BFO 2 Reference: In all areas of empirical inquiry we encounter general terms of two sorts. First are general terms which refer to universals or types:animaltuberculosissurgical procedurediseaseSecond, are general terms used to refer to groups of entities which instantiate a given universal but do not correspond to the extension of any subuniversal of that universal because there is nothing intrinsic to the entities in question by virtue of which they – and only they – are counted as belonging to the given group. Examples are: animal purchased by the Emperortuberculosis diagnosed on a Wednesdaysurgical procedure performed on a patient from Stockholmperson identified as candidate for clinical trial #2056-555person who is signatory of Form 656-PPVpainting by Leonardo da VinciSuch terms, which represent what are called ‘specializations’ in [81</obo:IAO_0000116>
        <!-- example of usage --><obo:IAO_0000112 xml:lang="en">Verdi’s Requiem</obo:IAO_0000112>
        <!-- example of usage --><obo:IAO_0000112 xml:lang="en">the Second World War</obo:IAO_0000112>
        <!-- example of usage --><obo:IAO_0000112 xml:lang="en">your body mass index</obo:IAO_0000112>
        <rdfs:isDefinedBy rdf:resource="http://purl.obolibrary.org/obo/bfo.owl"/>
    </owl:Class>
    <owl:Axiom>
        <rdfs:comment>per discussion with Barry Smith</rdfs:comment>
        <owl:annotatedTarget xml:lang="en">Entity doesn&apos;t have a closure axiom because the subclasses don&apos;t necessarily exhaust all possibilites. For example Werner Ceusters &apos;portions of reality&apos; include 4 sorts, entities (as BFO construes them), universals, configurations, and relations. It is an open question as to whether entities as construed in BFO will at some point also include these other portions of reality. See, for example, &apos;How to track absolutely everything&apos; at http://www.referent-tracking.com/_RTU/papers/CeustersICbookRevised.pdf</owl:annotatedTarget>
        <owl:annotatedSource rdf:resource="http://purl.obolibrary.org/obo/BFO_0000001"/><!-- entity -->
        <owl:annotatedProperty rdf:resource="http://purl.obolibrary.org/obo/IAO_0000116"/><!-- editor note -->
        <!-- has axiom label --><obo:IAO_0010000 rdf:resource="http://purl.obolibrary.org/obo/bfo/axiom/0000004"/>
        <rdfs:seeAlso rdf:resource="http://www.referent-tracking.com/_RTU/papers/CeustersICbookRevised.pdf"/>
    </owl:Axiom>
    <owl:Axiom>
        <owl:annotatedSource rdf:resource="http://purl.obolibrary.org/obo/BFO_0000001"/><!-- entity -->
        <!-- has axiom label --><obo:IAO_0010000 rdf:resource="http://purl.obolibrary.org/obo/bfo/axiom/170"/>
        <owl:annotatedProperty rdf:resource="http://www.w3.org/2000/01/rdf-schema#subClassOf"/>
        <owl:annotatedTarget>
            <owl:Restriction>
                <owl:onProperty rdf:resource="http://purl.obolibrary.org/obo/BFO_0000108"/><!-- exists at -->
                <owl:someValuesFrom rdf:resource="http://purl.obolibrary.org/obo/BFO_0000008"/><!-- temporal region -->
            </owl:Restriction>
        </owl:annotatedTarget>
    </owl:Axiom>
    <owl:Axiom>
        <owl:annotatedTarget xml:lang="en">An entity is anything that exists or has existed or will exist. (axiom label in BFO2 Reference: [001-001])</owl:annotatedTarget>
        <owl:annotatedSource rdf:resource="http://purl.obolibrary.org/obo/BFO_0000001"/><!-- entity -->
        <owl:annotatedProperty rdf:resource="http://purl.obolibrary.org/obo/IAO_0000600"/><!-- elucidation -->
        <!-- has axiom label --><obo:IAO_0010000 rdf:resource="http://purl.obolibrary.org/obo/bfo/axiom/001-001"/>
    </owl:Axiom>
    


    <!-- http://purl.obolibrary.org/obo/BFO_0000002 -->

    <owl:Class rdf:about="http://purl.obolibrary.org/obo/BFO_0000002"><!-- continuant -->
        <rdfs:label xml:lang="en">continuant</rdfs:label>
        <rdfs:subClassOf rdf:resource="http://purl.obolibrary.org/obo/BFO_0000001"/><!-- entity -->
        <owl:disjointWith rdf:resource="http://purl.obolibrary.org/obo/BFO_0000003"/><!-- occurrent -->
        <!-- has associated axiom(fol) --><obo:IAO_0000602>(forall (x) (if (Material Entity x) (exists (t) (and (TemporalRegion t) (existsAt x t))))) // axiom label in BFO2 CLIF: [011-002] </obo:IAO_0000602>
        <!-- has associated axiom(fol) --><obo:IAO_0000602>(forall (x) (if (Continuant x) (Entity x))) // axiom label in BFO2 CLIF: [008-002] </obo:IAO_0000602>
        <!-- has associated axiom(fol) --><obo:IAO_0000602>(forall (x y) (if (and (Continuant x) (exists (t) (continuantPartOfAt y x t))) (Continuant y))) // axiom label in BFO2 CLIF: [009-002] </obo:IAO_0000602>
        <!-- BFO CLIF specification label --><obo:BFO_0000180>Continuant</obo:BFO_0000180>
        <!-- BFO OWL specification label --><obo:BFO_0000179>continuant</obo:BFO_0000179>
        <!-- has associated axiom(fol) --><obo:IAO_0000602>(forall (x y) (if (and (Continuant x) (exists (t) (hasContinuantPartOfAt y x t))) (Continuant y))) // axiom label in BFO2 CLIF: [126-001] </obo:IAO_0000602>
        <!-- elucidation --><obo:IAO_0000600 xml:lang="en">A continuant is an entity that persists, endures, or continues to exist through time while maintaining its identity. (axiom label in BFO2 Reference: [008-002])</obo:IAO_0000600>
        <!-- editor note --><obo:IAO_0000116 xml:lang="en">BFO 2 Reference: Continuant entities are entities which can be sliced to yield parts only along the spatial dimension, yielding for example the parts of your table which we call its legs, its top, its nails. ‘My desk stretches from the window to the door. It has spatial parts, and can be sliced (in space) in two. With respect to time, however, a thing is a continuant.’ [60, p. 240</obo:IAO_0000116>
        <!-- editor note --><obo:IAO_0000116 xml:lang="en">Continuant doesn&apos;t have a closure axiom because the subclasses don&apos;t necessarily exhaust all possibilites. For example, in an expansion involving bringing in some of Ceuster&apos;s other portions of reality, questions are raised as to whether universals are continuants</obo:IAO_0000116>
        <!-- has associated axiom(nl) --><obo:IAO_0000601 xml:lang="en">if b is a continuant and if, for some t, c has_continuant_part b at t, then c is a continuant. (axiom label in BFO2 Reference: [126-001])</obo:IAO_0000601>
        <!-- has associated axiom(nl) --><obo:IAO_0000601 xml:lang="en">if b is a continuant and if, for some t, cis continuant_part of b at t, then c is a continuant. (axiom label in BFO2 Reference: [009-002])</obo:IAO_0000601>
        <!-- has associated axiom(nl) --><obo:IAO_0000601 xml:lang="en">if b is a material entity, then there is some temporal interval (referred to below as a one-dimensional temporal region) during which b exists. (axiom label in BFO2 Reference: [011-002])</obo:IAO_0000601>
        <rdfs:isDefinedBy rdf:resource="http://purl.obolibrary.org/obo/bfo.owl"/>
    </owl:Class>
    <owl:Axiom>
        <owl:annotatedTarget>(forall (x) (if (Material Entity x) (exists (t) (and (TemporalRegion t) (existsAt x t))))) // axiom label in BFO2 CLIF: [011-002] </owl:annotatedTarget>
        <owl:annotatedSource rdf:resource="http://purl.obolibrary.org/obo/BFO_0000002"/><!-- continuant -->
        <owl:annotatedProperty rdf:resource="http://purl.obolibrary.org/obo/IAO_0000602"/><!-- has associated axiom(fol) -->
        <!-- has axiom label --><obo:IAO_0010000 rdf:resource="http://purl.obolibrary.org/obo/bfo/axiom/011-002"/>
    </owl:Axiom>
    <owl:Axiom>
        <owl:annotatedTarget xml:lang="en">if b is a material entity, then there is some temporal interval (referred to below as a one-dimensional temporal region) during which b exists. (axiom label in BFO2 Reference: [011-002])</owl:annotatedTarget>
        <owl:annotatedSource rdf:resource="http://purl.obolibrary.org/obo/BFO_0000002"/><!-- continuant -->
        <owl:annotatedProperty rdf:resource="http://purl.obolibrary.org/obo/IAO_0000601"/><!-- has associated axiom(nl) -->
        <!-- has axiom label --><obo:IAO_0010000 rdf:resource="http://purl.obolibrary.org/obo/bfo/axiom/011-002"/>
    </owl:Axiom>
    <owl:Axiom>
        <owl:annotatedTarget xml:lang="en">if b is a continuant and if, for some t, c has_continuant_part b at t, then c is a continuant. (axiom label in BFO2 Reference: [126-001])</owl:annotatedTarget>
        <owl:annotatedSource rdf:resource="http://purl.obolibrary.org/obo/BFO_0000002"/><!-- continuant -->
        <owl:annotatedProperty rdf:resource="http://purl.obolibrary.org/obo/IAO_0000601"/><!-- has associated axiom(nl) -->
        <!-- has axiom label --><obo:IAO_0010000 rdf:resource="http://purl.obolibrary.org/obo/bfo/axiom/126-001"/>
    </owl:Axiom>
    <owl:Axiom>
        <owl:annotatedTarget xml:lang="en">Continuant doesn&apos;t have a closure axiom because the subclasses don&apos;t necessarily exhaust all possibilites. For example, in an expansion involving bringing in some of Ceuster&apos;s other portions of reality, questions are raised as to whether universals are continuants</owl:annotatedTarget>
        <owl:annotatedSource rdf:resource="http://purl.obolibrary.org/obo/BFO_0000002"/><!-- continuant -->
        <owl:annotatedProperty rdf:resource="http://purl.obolibrary.org/obo/IAO_0000116"/><!-- editor note -->
        <!-- has axiom label --><obo:IAO_0010000 rdf:resource="http://purl.obolibrary.org/obo/bfo/axiom/0000007"/>
    </owl:Axiom>
    <owl:Axiom>
        <owl:annotatedTarget xml:lang="en">A continuant is an entity that persists, endures, or continues to exist through time while maintaining its identity. (axiom label in BFO2 Reference: [008-002])</owl:annotatedTarget>
        <owl:annotatedSource rdf:resource="http://purl.obolibrary.org/obo/BFO_0000002"/><!-- continuant -->
        <owl:annotatedProperty rdf:resource="http://purl.obolibrary.org/obo/IAO_0000600"/><!-- elucidation -->
        <!-- has axiom label --><obo:IAO_0010000 rdf:resource="http://purl.obolibrary.org/obo/bfo/axiom/008-002"/>
    </owl:Axiom>
    <owl:Axiom>
        <owl:annotatedTarget>(forall (x) (if (Continuant x) (Entity x))) // axiom label in BFO2 CLIF: [008-002] </owl:annotatedTarget>
        <owl:annotatedSource rdf:resource="http://purl.obolibrary.org/obo/BFO_0000002"/><!-- continuant -->
        <owl:annotatedProperty rdf:resource="http://purl.obolibrary.org/obo/IAO_0000602"/><!-- has associated axiom(fol) -->
        <!-- has axiom label --><obo:IAO_0010000 rdf:resource="http://purl.obolibrary.org/obo/bfo/axiom/008-002"/>
    </owl:Axiom>
    <owl:Axiom>
        <owl:annotatedTarget xml:lang="en">if b is a continuant and if, for some t, cis continuant_part of b at t, then c is a continuant. (axiom label in BFO2 Reference: [009-002])</owl:annotatedTarget>
        <owl:annotatedSource rdf:resource="http://purl.obolibrary.org/obo/BFO_0000002"/><!-- continuant -->
        <owl:annotatedProperty rdf:resource="http://purl.obolibrary.org/obo/IAO_0000601"/><!-- has associated axiom(nl) -->
        <!-- has axiom label --><obo:IAO_0010000 rdf:resource="http://purl.obolibrary.org/obo/bfo/axiom/009-002"/>
    </owl:Axiom>
    <owl:Axiom>
        <owl:annotatedTarget>(forall (x y) (if (and (Continuant x) (exists (t) (hasContinuantPartOfAt y x t))) (Continuant y))) // axiom label in BFO2 CLIF: [126-001] </owl:annotatedTarget>
        <owl:annotatedSource rdf:resource="http://purl.obolibrary.org/obo/BFO_0000002"/><!-- continuant -->
        <owl:annotatedProperty rdf:resource="http://purl.obolibrary.org/obo/IAO_0000602"/><!-- has associated axiom(fol) -->
        <!-- has axiom label --><obo:IAO_0010000 rdf:resource="http://purl.obolibrary.org/obo/bfo/axiom/126-001"/>
    </owl:Axiom>
    <owl:Axiom>
        <owl:annotatedTarget>(forall (x y) (if (and (Continuant x) (exists (t) (continuantPartOfAt y x t))) (Continuant y))) // axiom label in BFO2 CLIF: [009-002] </owl:annotatedTarget>
        <owl:annotatedSource rdf:resource="http://purl.obolibrary.org/obo/BFO_0000002"/><!-- continuant -->
        <owl:annotatedProperty rdf:resource="http://purl.obolibrary.org/obo/IAO_0000602"/><!-- has associated axiom(fol) -->
        <!-- has axiom label --><obo:IAO_0010000 rdf:resource="http://purl.obolibrary.org/obo/bfo/axiom/009-002"/>
    </owl:Axiom>
    


    <!-- http://purl.obolibrary.org/obo/BFO_0000003 -->

    <owl:Class rdf:about="http://purl.obolibrary.org/obo/BFO_0000003"><!-- occurrent -->
        <rdfs:label xml:lang="en">occurrent</rdfs:label>
        <rdfs:subClassOf rdf:resource="http://purl.obolibrary.org/obo/BFO_0000001"/><!-- entity -->
        <!-- BFO CLIF specification label --><obo:BFO_0000180>Occurrent</obo:BFO_0000180>
        <!-- has associated axiom(fol) --><obo:IAO_0000602>(forall (x) (iff (Occurrent x) (and (Entity x) (exists (y) (temporalPartOf y x))))) // axiom label in BFO2 CLIF: [079-001] </obo:IAO_0000602>
        <!-- BFO OWL specification label --><obo:BFO_0000179>occurrent</obo:BFO_0000179>
        <!-- has associated axiom(fol) --><obo:IAO_0000602>(forall (x) (if (Occurrent x) (exists (r) (and (SpatioTemporalRegion r) (occupiesSpatioTemporalRegion x r))))) // axiom label in BFO2 CLIF: [108-001] </obo:IAO_0000602>
        <!-- elucidation --><obo:IAO_0000600 xml:lang="en">An occurrent is an entity that unfolds itself in time or it is the instantaneous boundary of such an entity (for example a beginning or an ending) or it is a temporal or spatiotemporal region which such an entity occupies_temporal_region or occupies_spatiotemporal_region. (axiom label in BFO2 Reference: [077-002])</obo:IAO_0000600>
        <!-- editor note --><obo:IAO_0000116 xml:lang="en">BFO 2 Reference: every occurrent that is not a temporal or spatiotemporal region is s-dependent on some independent continuant that is not a spatial region</obo:IAO_0000116>
        <!-- editor note --><obo:IAO_0000116 xml:lang="en">BFO 2 Reference: s-dependence obtains between every process and its participants in the sense that, as a matter of necessity, this process could not have existed unless these or those participants existed also. A process may have a succession of participants at different phases of its unfolding. Thus there may be different players on the field at different times during the course of a football game; but the process which is the entire game s-depends_on all of these players nonetheless. Some temporal parts of this process will s-depend_on on only some of the players.</obo:IAO_0000116>
        <!-- has associated axiom(nl) --><obo:IAO_0000601 xml:lang="en">Every occurrent occupies_spatiotemporal_region some spatiotemporal region. (axiom label in BFO2 Reference: [108-001])</obo:IAO_0000601>
        <!-- editor note --><obo:IAO_0000116 xml:lang="en">Occurrent doesn&apos;t have a closure axiom because the subclasses don&apos;t necessarily exhaust all possibilites. An example would be the sum of a process and the process boundary of another process.</obo:IAO_0000116>
        <!-- editor note --><obo:IAO_0000116>Simons uses different terminology for relations of occurrents to regions: Denote the spatio-temporal location of a given occurrent e by &apos;spn[e]&apos; and call this region its span. We may say an occurrent is at its span, in any larger region, and covers any smaller region. Now suppose we have fixed a frame of reference so that we can speak not merely of spatio-temporal but also of spatial regions (places) and temporal regions (times). The spread of an occurrent, (relative to a frame of reference) is the space it exactly occupies, and its spell is likewise the time it exactly occupies. We write &apos;spr[e]&apos; and `spl[e]&apos; respectively for the spread and spell of e, omitting mention of the frame.</obo:IAO_0000116>
        <!-- has associated axiom(nl) --><obo:IAO_0000601 xml:lang="en">b is an occurrent entity iff b is an entity that has temporal parts. (axiom label in BFO2 Reference: [079-001])</obo:IAO_0000601>
        <rdfs:isDefinedBy rdf:resource="http://purl.obolibrary.org/obo/bfo.owl"/>
    </owl:Class>
    <owl:Axiom>
        <owl:annotatedTarget xml:lang="en">Every occurrent occupies_spatiotemporal_region some spatiotemporal region. (axiom label in BFO2 Reference: [108-001])</owl:annotatedTarget>
        <owl:annotatedSource rdf:resource="http://purl.obolibrary.org/obo/BFO_0000003"/><!-- occurrent -->
        <owl:annotatedProperty rdf:resource="http://purl.obolibrary.org/obo/IAO_0000601"/><!-- has associated axiom(nl) -->
        <!-- has axiom label --><obo:IAO_0010000 rdf:resource="http://purl.obolibrary.org/obo/bfo/axiom/108-001"/>
    </owl:Axiom>
    <owl:Axiom>
        <owl:annotatedTarget xml:lang="en">An occurrent is an entity that unfolds itself in time or it is the instantaneous boundary of such an entity (for example a beginning or an ending) or it is a temporal or spatiotemporal region which such an entity occupies_temporal_region or occupies_spatiotemporal_region. (axiom label in BFO2 Reference: [077-002])</owl:annotatedTarget>
        <owl:annotatedSource rdf:resource="http://purl.obolibrary.org/obo/BFO_0000003"/><!-- occurrent -->
        <owl:annotatedProperty rdf:resource="http://purl.obolibrary.org/obo/IAO_0000600"/><!-- elucidation -->
        <!-- has axiom label --><obo:IAO_0010000 rdf:resource="http://purl.obolibrary.org/obo/bfo/axiom/077-002"/>
    </owl:Axiom>
    <owl:Axiom>
        <owl:annotatedTarget>(forall (x) (iff (Occurrent x) (and (Entity x) (exists (y) (temporalPartOf y x))))) // axiom label in BFO2 CLIF: [079-001] </owl:annotatedTarget>
        <owl:annotatedSource rdf:resource="http://purl.obolibrary.org/obo/BFO_0000003"/><!-- occurrent -->
        <owl:annotatedProperty rdf:resource="http://purl.obolibrary.org/obo/IAO_0000602"/><!-- has associated axiom(fol) -->
        <!-- has axiom label --><obo:IAO_0010000 rdf:resource="http://purl.obolibrary.org/obo/bfo/axiom/079-001"/>
    </owl:Axiom>
    <owl:Axiom>
        <owl:annotatedTarget>(forall (x) (if (Occurrent x) (exists (r) (and (SpatioTemporalRegion r) (occupiesSpatioTemporalRegion x r))))) // axiom label in BFO2 CLIF: [108-001] </owl:annotatedTarget>
        <owl:annotatedSource rdf:resource="http://purl.obolibrary.org/obo/BFO_0000003"/><!-- occurrent -->
        <owl:annotatedProperty rdf:resource="http://purl.obolibrary.org/obo/IAO_0000602"/><!-- has associated axiom(fol) -->
        <!-- has axiom label --><obo:IAO_0010000 rdf:resource="http://purl.obolibrary.org/obo/bfo/axiom/108-001"/>
    </owl:Axiom>
    <owl:Axiom>
        <owl:annotatedTarget xml:lang="en">Occurrent doesn&apos;t have a closure axiom because the subclasses don&apos;t necessarily exhaust all possibilites. An example would be the sum of a process and the process boundary of another process.</owl:annotatedTarget>
        <rdfs:comment>per discussion with Barry Smith</rdfs:comment>
        <owl:annotatedSource rdf:resource="http://purl.obolibrary.org/obo/BFO_0000003"/><!-- occurrent -->
        <owl:annotatedProperty rdf:resource="http://purl.obolibrary.org/obo/IAO_0000116"/><!-- editor note -->
        <!-- has axiom label --><obo:IAO_0010000 rdf:resource="http://purl.obolibrary.org/obo/bfo/axiom/0000006"/>
    </owl:Axiom>
    <owl:Axiom>
        <owl:annotatedTarget>Simons uses different terminology for relations of occurrents to regions: Denote the spatio-temporal location of a given occurrent e by &apos;spn[e]&apos; and call this region its span. We may say an occurrent is at its span, in any larger region, and covers any smaller region. Now suppose we have fixed a frame of reference so that we can speak not merely of spatio-temporal but also of spatial regions (places) and temporal regions (times). The spread of an occurrent, (relative to a frame of reference) is the space it exactly occupies, and its spell is likewise the time it exactly occupies. We write &apos;spr[e]&apos; and `spl[e]&apos; respectively for the spread and spell of e, omitting mention of the frame.</owl:annotatedTarget>
        <owl:annotatedSource rdf:resource="http://purl.obolibrary.org/obo/BFO_0000003"/><!-- occurrent -->
        <owl:annotatedProperty rdf:resource="http://purl.obolibrary.org/obo/IAO_0000116"/><!-- editor note -->
        <!-- has axiom label --><obo:IAO_0010000 rdf:resource="http://purl.obolibrary.org/obo/bfo/axiom/0000012"/>
    </owl:Axiom>
    <owl:Axiom>
[truncated: 268,159 more chars]
