# Supplementary material for: Evolving BioAssay Ontology (BAO): modularization, integration and applications
Source: J Biomed Semantics. 2014 Jun 3;5(Suppl 1):S5. doi: 10.1186/2041-1480-5-S1-S5 (PMC4108877; doi:10.1186/2041-1480-5-S1-S5)
Supplement: Additional file 1 — BAO 2.x build 2866. BAO version 2.x (build 2866) is a collection of OWL files that describe our domain of discourse. These files are serialized in OWL XML file format. In order to view and perform reasoning of BAO, we recommend of using a standard OWL editor that support SROIQ(D) DL constructs, such as, Protégé-4.3 open source ontology editor and knowledgebase framework (http://protege.stanford.edu). In addition, up-to-date BAO releases are freely available from the BioAssay Ontology (BAO) project website (http://bioassayontology.org/wp/bao) and the NCBO BioPortal. [file 2041-1480-5-S1-S5-S1.zip › imports/BAO2.0_PATO_import.owl]

<?xml version="1.0"?>
<rdf:RDF xmlns="http://bioassayontology.org/bao/external/BAO2.0_PATO_import.owl#"
     xml:base="http://bioassayontology.org/bao/external/BAO2.0_PATO_import.owl"
     xmlns:obo="http://purl.obolibrary.org/obo/"
     xmlns:rdfs="http://www.w3.org/2000/01/rdf-schema#"
     xmlns:owl="http://www.w3.org/2002/07/owl#"
     xmlns:xsd="http://www.w3.org/2001/XMLSchema#"
     xmlns:rdf="http://www.w3.org/1999/02/22-rdf-syntax-ns#"
     xmlns:oboInOwl="http://www.geneontology.org/formats/oboInOwl#"
     xmlns:bao="http://www.bioassayontology.org/bao#">
    <owl:Ontology rdf:about="http://bioassayontology.org/bao/external/BAO2.0_PATO_import.owl"/>
    


    <!-- 
    ///////////////////////////////////////////////////////////////////////////////////////
    //
    // Annotation properties
    //
    ///////////////////////////////////////////////////////////////////////////////////////
     -->

    <owl:AnnotationProperty rdf:about="http://www.geneontology.org/formats/oboInOwl#creation_date"/>
    <owl:AnnotationProperty rdf:about="http://www.geneontology.org/formats/oboInOwl#inSubset">
        <rdfs:label rdf:datatype="http://www.w3.org/2001/XMLSchema#string">in_subset</rdfs:label>
    </owl:AnnotationProperty>
    <owl:AnnotationProperty rdf:about="http://www.geneontology.org/formats/oboInOwl#hasExactSynonym">
        <rdfs:label rdf:datatype="http://www.w3.org/2001/XMLSchema#string">has_exact_synonym</rdfs:label>
    </owl:AnnotationProperty>
    <owl:AnnotationProperty rdf:about="http://www.geneontology.org/formats/oboInOwl#created_by"/>
    <owl:AnnotationProperty rdf:about="http://www.w3.org/2002/07/owl#deprecated"/>
    <owl:AnnotationProperty rdf:about="http://purl.obolibrary.org/obo/IAO_0000115">
        <rdfs:label rdf:datatype="http://www.w3.org/2001/XMLSchema#string">definition</rdfs:label>
    </owl:AnnotationProperty>
    <owl:AnnotationProperty rdf:about="http://www.geneontology.org/formats/oboInOwl#hasRelatedSynonym">
        <rdfs:label rdf:datatype="http://www.w3.org/2001/XMLSchema#string">has_related_synonym</rdfs:label>
    </owl:AnnotationProperty>
    <owl:AnnotationProperty rdf:about="http://purl.obolibrary.org/obo/IAO_0000412">
        <rdfs:label xml:lang="en">imported from</rdfs:label>
    </owl:AnnotationProperty>
    <owl:AnnotationProperty rdf:about="http://www.geneontology.org/formats/oboInOwl#hasDbXref">
        <rdfs:label rdf:datatype="http://www.w3.org/2001/XMLSchema#string">database_cross_reference</rdfs:label>
    </owl:AnnotationProperty>
    <owl:AnnotationProperty rdf:about="http://www.geneontology.org/formats/oboInOwl#hasAlternativeId">
        <rdfs:label rdf:datatype="http://www.w3.org/2001/XMLSchema#string">has_alternative_id</rdfs:label>
    </owl:AnnotationProperty>
    <owl:AnnotationProperty rdf:about="http://www.geneontology.org/formats/oboInOwl#hasOBONamespace">
        <rdfs:label rdf:datatype="http://www.w3.org/2001/XMLSchema#string">has_obo_namespace</rdfs:label>
    </owl:AnnotationProperty>
    <owl:AnnotationProperty rdf:about="http://www.geneontology.org/formats/oboInOwl#hasBroadSynonym">
        <rdfs:label rdf:datatype="http://www.w3.org/2001/XMLSchema#string">has_broad_synonym</rdfs:label>
    </owl:AnnotationProperty>
    <owl:AnnotationProperty rdf:about="http://www.geneontology.org/formats/oboInOwl#id"/>
    


    <!-- 
    ///////////////////////////////////////////////////////////////////////////////////////
    //
    // Datatypes
    //
    ///////////////////////////////////////////////////////////////////////////////////////
     -->

    


    <!-- 
    ///////////////////////////////////////////////////////////////////////////////////////
    //
    // Classes
    //
    ///////////////////////////////////////////////////////////////////////////////////////
     -->

    


    <!-- http://purl.obolibrary.org/obo/PATO_0000014 -->

    <owl:Class rdf:about="http://purl.obolibrary.org/obo/PATO_0000014">
        <rdfs:label rdf:datatype="http://www.w3.org/2001/XMLSchema#string">color</rdfs:label>
        <rdfs:subClassOf rdf:resource="http://purl.obolibrary.org/obo/PATO_0001300"/>
        <obo:IAO_0000115 rdf:datatype="http://www.w3.org/2001/XMLSchema#string">A composite chromatic quality composed of hue, saturation and intensity parts.</obo:IAO_0000115>
        <oboInOwl:id rdf:datatype="http://www.w3.org/2001/XMLSchema#string">PATO:0000014</oboInOwl:id>
        <oboInOwl:hasAlternativeId rdf:datatype="http://www.w3.org/2001/XMLSchema#string">PATO:0000020</oboInOwl:hasAlternativeId>
        <oboInOwl:hasExactSynonym rdf:datatype="http://www.w3.org/2001/XMLSchema#string">colour</oboInOwl:hasExactSynonym>
        <oboInOwl:hasOBONamespace rdf:datatype="http://www.w3.org/2001/XMLSchema#string">quality</oboInOwl:hasOBONamespace>
        <oboInOwl:hasExactSynonym rdf:datatype="http://www.w3.org/2001/XMLSchema#string">relative color</oboInOwl:hasExactSynonym>
        <obo:IAO_0000412 rdf:resource="http://purl.obolibrary.org/obo/pato.owl"/>
        <oboInOwl:inSubset rdf:resource="http://purl.obolibrary.org/obo/pato#attribute_slim"/>
    </owl:Class>
    


    <!-- http://purl.obolibrary.org/obo/PATO_0000047 -->

    <owl:Class rdf:about="http://purl.obolibrary.org/obo/PATO_0000047">
        <rdfs:label rdf:datatype="http://www.w3.org/2001/XMLSchema#string">biological sex</rdfs:label>
        <rdfs:subClassOf rdf:resource="http://purl.obolibrary.org/obo/PATO_0001995"/>
        <obo:IAO_0000115 rdf:datatype="http://www.w3.org/2001/XMLSchema#string">An organismal quality inhering in a bearer by virtue of the bearer&#39;s ability to undergo sexual reproduction in order to differentiate the individuals or types involved.</obo:IAO_0000115>
        <oboInOwl:id rdf:datatype="http://www.w3.org/2001/XMLSchema#string">PATO:0000047</oboInOwl:id>
        <oboInOwl:hasOBONamespace rdf:datatype="http://www.w3.org/2001/XMLSchema#string">quality</oboInOwl:hasOBONamespace>
        <obo:IAO_0000412 rdf:resource="http://purl.obolibrary.org/obo/pato.owl"/>
        <oboInOwl:inSubset rdf:resource="http://purl.obolibrary.org/obo/pato#attribute_slim"/>
    </owl:Class>
    


    <!-- http://purl.obolibrary.org/obo/PATO_0000049 -->

    <owl:Class rdf:about="http://purl.obolibrary.org/obo/PATO_0000049">
        <rdfs:label rdf:datatype="http://www.w3.org/2001/XMLSchema#string">intensity</rdfs:label>
        <rdfs:subClassOf rdf:resource="http://purl.obolibrary.org/obo/PATO_0001018"/>
        <obo:IAO_0000115 rdf:datatype="http://www.w3.org/2001/XMLSchema#string">A quality inhering in a bearer by virtue of the bearer&#39;s possessing or displaying a distinctive feature in type or degree or effect or force.</obo:IAO_0000115>
        <oboInOwl:id rdf:datatype="http://www.w3.org/2001/XMLSchema#string">PATO:0000049</oboInOwl:id>
        <oboInOwl:hasOBONamespace rdf:datatype="http://www.w3.org/2001/XMLSchema#string">quality</oboInOwl:hasOBONamespace>
        <obo:IAO_0000412 rdf:resource="http://purl.obolibrary.org/obo/pato.owl"/>
        <oboInOwl:inSubset rdf:resource="http://purl.obolibrary.org/obo/pato#attribute_slim"/>
    </owl:Class>
    


    <!-- http://purl.obolibrary.org/obo/PATO_0000051 -->

    <owl:Class rdf:about="http://purl.obolibrary.org/obo/PATO_0000051">
        <rdfs:label rdf:datatype="http://www.w3.org/2001/XMLSchema#string">morphology</rdfs:label>
        <rdfs:subClassOf rdf:resource="http://www.bioassayontology.org/bao#BAO_0002928"/>
        <obo:IAO_0000115 rdf:datatype="http://www.w3.org/2001/XMLSchema#string">A quality of a single physical entity inhering in the bearer by virtue of the bearer&#39;s size or shape or structure.</obo:IAO_0000115>
        <oboInOwl:id rdf:datatype="http://www.w3.org/2001/XMLSchema#string">PATO:0000051</oboInOwl:id>
        <oboInOwl:hasOBONamespace rdf:datatype="http://www.w3.org/2001/XMLSchema#string">quality</oboInOwl:hasOBONamespace>
        <obo:IAO_0000412 rdf:resource="http://purl.obolibrary.org/obo/pato.owl"/>
        <oboInOwl:inSubset rdf:resource="http://purl.obolibrary.org/obo/pato#attribute_slim"/>
    </owl:Class>
    


    <!-- http://purl.obolibrary.org/obo/PATO_0000052 -->

    <owl:Class rdf:about="http://purl.obolibrary.org/obo/PATO_0000052">
        <rdfs:label rdf:datatype="http://www.w3.org/2001/XMLSchema#string">shape</rdfs:label>
        <rdfs:subClassOf rdf:resource="http://purl.obolibrary.org/obo/PATO_0000051"/>
        <obo:IAO_0000115 rdf:datatype="http://www.w3.org/2001/XMLSchema#string">A morphological quality inhering in a bearer by virtue of the bearer&#39;s ratios of distances between its features (points, edges, surfaces and also holes etc).</obo:IAO_0000115>
        <oboInOwl:id rdf:datatype="http://www.w3.org/2001/XMLSchema#string">PATO:0000052</oboInOwl:id>
        <oboInOwl:hasAlternativeId rdf:datatype="http://www.w3.org/2001/XMLSchema#string">PATO:0001647</oboInOwl:hasAlternativeId>
        <rdfs:comment rdf:datatype="http://www.w3.org/2001/XMLSchema#string">Shapes are invariant on size transformations. Shapes can be subdivided into 2D and 3D shapes, We can also make a distinction between shapes of complete self-connected objects, and shapes of parts of objects.</rdfs:comment>
        <oboInOwl:hasOBONamespace rdf:datatype="http://www.w3.org/2001/XMLSchema#string">quality</oboInOwl:hasOBONamespace>
        <oboInOwl:hasExactSynonym rdf:datatype="http://www.w3.org/2001/XMLSchema#string">relational shape quality</oboInOwl:hasExactSynonym>
        <obo:IAO_0000412 rdf:resource="http://purl.obolibrary.org/obo/pato.owl"/>
        <oboInOwl:inSubset rdf:resource="http://purl.obolibrary.org/obo/pato#attribute_slim"/>
    </owl:Class>
    


    <!-- http://purl.obolibrary.org/obo/PATO_0000060 -->

    <owl:Class rdf:about="http://purl.obolibrary.org/obo/PATO_0000060">
        <rdfs:label rdf:datatype="http://www.w3.org/2001/XMLSchema#string">spatial pattern</rdfs:label>
        <rdfs:subClassOf rdf:resource="http://purl.obolibrary.org/obo/PATO_0002182"/>
        <obo:IAO_0000115 rdf:datatype="http://www.w3.org/2001/XMLSchema#string">A spatial quality inhering in a bearer by virtue of the bearer&#39;s exhibiting repetition of placement of its parts.</obo:IAO_0000115>
        <oboInOwl:id rdf:datatype="http://www.w3.org/2001/XMLSchema#string">PATO:0000060</oboInOwl:id>
        <oboInOwl:hasAlternativeId rdf:datatype="http://www.w3.org/2001/XMLSchema#string">PATO:0000132</oboInOwl:hasAlternativeId>
        <oboInOwl:hasAlternativeId rdf:datatype="http://www.w3.org/2001/XMLSchema#string">PATO:0001565</oboInOwl:hasAlternativeId>
        <oboInOwl:hasExactSynonym rdf:datatype="http://www.w3.org/2001/XMLSchema#string">distribution</oboInOwl:hasExactSynonym>
        <oboInOwl:hasRelatedSynonym rdf:datatype="http://www.w3.org/2001/XMLSchema#string">pattern</oboInOwl:hasRelatedSynonym>
        <oboInOwl:hasOBONamespace rdf:datatype="http://www.w3.org/2001/XMLSchema#string">quality</oboInOwl:hasOBONamespace>
        <obo:IAO_0000412 rdf:resource="http://purl.obolibrary.org/obo/pato.owl"/>
        <oboInOwl:inSubset rdf:resource="http://purl.obolibrary.org/obo/pato#attribute_slim"/>
    </owl:Class>
    


    <!-- http://purl.obolibrary.org/obo/PATO_0000068 -->

    <owl:Class rdf:about="http://purl.obolibrary.org/obo/PATO_0000068">
        <rdfs:label rdf:datatype="http://www.w3.org/2001/XMLSchema#string">qualitative</rdfs:label>
        <rdfs:subClassOf rdf:resource="http://www.bioassayontology.org/bao#BAO_0002928"/>
        <oboInOwl:id rdf:datatype="http://www.w3.org/2001/XMLSchema#string">PATO:0000068</oboInOwl:id>
        <rdfs:comment rdf:datatype="http://www.w3.org/2001/XMLSchema#string">TODO: define this or obsolete it and move children somewhere else.</rdfs:comment>
        <oboInOwl:hasOBONamespace rdf:datatype="http://www.w3.org/2001/XMLSchema#string">quality</oboInOwl:hasOBONamespace>
        <obo:IAO_0000412 rdf:resource="http://purl.obolibrary.org/obo/pato.owl"/>
    </owl:Class>
    


    <!-- http://purl.obolibrary.org/obo/PATO_0000117 -->

    <owl:Class rdf:about="http://purl.obolibrary.org/obo/PATO_0000117">
        <rdfs:label rdf:datatype="http://www.w3.org/2001/XMLSchema#string">size</rdfs:label>
        <rdfs:subClassOf rdf:resource="http://purl.obolibrary.org/obo/PATO_0000051"/>
        <obo:IAO_0000115 rdf:datatype="http://www.w3.org/2001/XMLSchema#string">A morphology quality inhering in a bearer by virtue of the bearer&#39;s physical magnitude.</obo:IAO_0000115>
        <oboInOwl:id rdf:datatype="http://www.w3.org/2001/XMLSchema#string">PATO:0000117</oboInOwl:id>
        <oboInOwl:hasOBONamespace rdf:datatype="http://www.w3.org/2001/XMLSchema#string">quality</oboInOwl:hasOBONamespace>
        <obo:IAO_0000412 rdf:resource="http://purl.obolibrary.org/obo/pato.owl"/>
        <oboInOwl:inSubset rdf:resource="http://purl.obolibrary.org/obo/pato#attribute_slim"/>
        <oboInOwl:inSubset rdf:resource="http://purl.obolibrary.org/obo/pato#scalar_slim"/>
    </owl:Class>
    


    <!-- http://purl.obolibrary.org/obo/PATO_0000122 -->

    <owl:Class rdf:about="http://purl.obolibrary.org/obo/PATO_0000122">
        <rdfs:label rdf:datatype="http://www.w3.org/2001/XMLSchema#string">length</rdfs:label>
        <rdfs:subClassOf rdf:resource="http://purl.obolibrary.org/obo/PATO_0001708"/>
        <obo:IAO_0000115 rdf:datatype="http://www.w3.org/2001/XMLSchema#string">A 1-D extent quality which is equal to the distance between two points.</obo:IAO_0000115>
        <oboInOwl:id rdf:datatype="http://www.w3.org/2001/XMLSchema#string">PATO:0000122</oboInOwl:id>
        <oboInOwl:hasOBONamespace rdf:datatype="http://www.w3.org/2001/XMLSchema#string">quality</oboInOwl:hasOBONamespace>
        <obo:IAO_0000412 rdf:resource="http://purl.obolibrary.org/obo/pato.owl"/>
        <oboInOwl:inSubset rdf:resource="http://purl.obolibrary.org/obo/pato#attribute_slim"/>
        <oboInOwl:inSubset rdf:resource="http://purl.obolibrary.org/obo/pato#mpath_slim"/>
        <oboInOwl:inSubset rdf:resource="http://purl.obolibrary.org/obo/pato#scalar_slim"/>
    </owl:Class>
    


    <!-- http://purl.obolibrary.org/obo/PATO_0000141 -->

    <owl:Class rdf:about="http://purl.obolibrary.org/obo/PATO_0000141">
        <rdfs:label rdf:datatype="http://www.w3.org/2001/XMLSchema#string">structure</rdfs:label>
        <rdfs:subClassOf rdf:resource="http://purl.obolibrary.org/obo/PATO_0000051"/>
        <obo:IAO_0000115 rdf:datatype="http://www.w3.org/2001/XMLSchema#string">A morphology quality inhering in a bearer by virtue of the bearer&#39;s relative position, shape, arrangements and connectivity of an organism&#39;s various parts; the pattern underlying its form.</obo:IAO_0000115>
        <oboInOwl:id rdf:datatype="http://www.w3.org/2001/XMLSchema#string">PATO:0000141</oboInOwl:id>
        <oboInOwl:hasAlternativeId rdf:datatype="http://www.w3.org/2001/XMLSchema#string">PATO:0001452</oboInOwl:hasAlternativeId>
        <oboInOwl:hasOBONamespace rdf:datatype="http://www.w3.org/2001/XMLSchema#string">quality</oboInOwl:hasOBONamespace>
        <oboInOwl:hasExactSynonym rdf:datatype="http://www.w3.org/2001/XMLSchema#string">relational structural quality</oboInOwl:hasExactSynonym>
        <obo:IAO_0000412 rdf:resource="http://purl.obolibrary.org/obo/pato.owl"/>
        <oboInOwl:inSubset rdf:resource="http://purl.obolibrary.org/obo/pato#attribute_slim"/>
    </owl:Class>
    


    <!-- http://purl.obolibrary.org/obo/PATO_0000325 -->

    <owl:Class rdf:about="http://purl.obolibrary.org/obo/PATO_0000325">
        <rdfs:label rdf:datatype="http://www.w3.org/2001/XMLSchema#string">bright</rdfs:label>
        <rdfs:subClassOf rdf:resource="http://purl.obolibrary.org/obo/PATO_0000049"/>
        <owl:deprecated rdf:datatype="http://www.w3.org/2001/XMLSchema#integer">1</owl:deprecated>
        <oboInOwl:id rdf:datatype="http://www.w3.org/2001/XMLSchema#string">PATO:0000325</oboInOwl:id>
        <oboInOwl:hasOBONamespace rdf:datatype="http://www.w3.org/2001/XMLSchema#string">quality</oboInOwl:hasOBONamespace>
        <obo:IAO_0000412 rdf:resource="http://purl.obolibrary.org/obo/pato.owl"/>
    </owl:Class>
    


    <!-- http://purl.obolibrary.org/obo/PATO_0000383 -->

    <owl:Class rdf:about="http://purl.obolibrary.org/obo/PATO_0000383">
        <rdfs:label rdf:datatype="http://www.w3.org/2001/XMLSchema#string">female</rdfs:label>
        <rdfs:subClassOf rdf:resource="http://purl.obolibrary.org/obo/PATO_0000047"/>
        <obo:IAO_0000115 rdf:datatype="http://www.w3.org/2001/XMLSchema#string">A biological sex quality inhering in an individual or a population that only produces gametes that can be fertilised by male gametes.</obo:IAO_0000115>
        <oboInOwl:id rdf:datatype="http://www.w3.org/2001/XMLSchema#string">PATO:0000383</oboInOwl:id>
        <oboInOwl:hasOBONamespace rdf:datatype="http://www.w3.org/2001/XMLSchema#string">quality</oboInOwl:hasOBONamespace>
        <obo:IAO_0000412 rdf:resource="http://purl.obolibrary.org/obo/pato.owl"/>
        <oboInOwl:inSubset rdf:resource="http://purl.obolibrary.org/obo/pato#mpath_slim"/>
        <oboInOwl:inSubset rdf:resource="http://purl.obolibrary.org/obo/pato#value_slim"/>
    </owl:Class>
    


    <!-- http://purl.obolibrary.org/obo/PATO_0000384 -->

    <owl:Class rdf:about="http://purl.obolibrary.org/obo/PATO_0000384">
        <rdfs:label rdf:datatype="http://www.w3.org/2001/XMLSchema#string">male</rdfs:label>
        <rdfs:subClassOf rdf:resource="http://purl.obolibrary.org/obo/PATO_0000047"/>
        <obo:IAO_0000115 rdf:datatype="http://www.w3.org/2001/XMLSchema#string">A biological sex quality inhering in an individual or a population whose sex organs contain only male gametes.</obo:IAO_0000115>
        <oboInOwl:id rdf:datatype="http://www.w3.org/2001/XMLSchema#string">PATO:0000384</oboInOwl:id>
        <oboInOwl:hasOBONamespace rdf:datatype="http://www.w3.org/2001/XMLSchema#string">quality</oboInOwl:hasOBONamespace>
        <obo:IAO_0000412 rdf:resource="http://purl.obolibrary.org/obo/pato.owl"/>
        <oboInOwl:inSubset rdf:resource="http://purl.obolibrary.org/obo/pato#mpath_slim"/>
        <oboInOwl:inSubset rdf:resource="http://purl.obolibrary.org/obo/pato#value_slim"/>
    </owl:Class>
    


    <!-- http://purl.obolibrary.org/obo/PATO_0000402 -->

    <owl:Class rdf:about="http://purl.obolibrary.org/obo/PATO_0000402">
        <rdfs:label rdf:datatype="http://www.w3.org/2001/XMLSchema#string">branched</rdfs:label>
        <rdfs:subClassOf rdf:resource="http://purl.obolibrary.org/obo/PATO_0000052"/>
        <obo:IAO_0000115 rdf:datatype="http://www.w3.org/2001/XMLSchema#string">A branchiness quality inhering in a bearer by virtue of the bearer&#39;s having branches.</obo:IAO_0000115>
        <oboInOwl:id rdf:datatype="http://www.w3.org/2001/XMLSchema#string">PATO:0000402</oboInOwl:id>
        <oboInOwl:hasOBONamespace rdf:datatype="http://www.w3.org/2001/XMLSchema#string">quality</oboInOwl:hasOBONamespace>
        <oboInOwl:hasExactSynonym rdf:datatype="http://www.w3.org/2001/XMLSchema#string">ramified</oboInOwl:hasExactSynonym>
        <oboInOwl:hasExactSynonym rdf:datatype="http://www.w3.org/2001/XMLSchema#string">ramiform</oboInOwl:hasExactSynonym>
        <obo:IAO_0000412 rdf:resource="http://purl.obolibrary.org/obo/pato.owl"/>
        <oboInOwl:inSubset rdf:resource="http://purl.obolibrary.org/obo/pato#cell_quality"/>
        <oboInOwl:inSubset rdf:resource="http://purl.obolibrary.org/obo/pato#mpath_slim"/>
        <oboInOwl:inSubset rdf:resource="http://purl.obolibrary.org/obo/pato#value_slim"/>
    </owl:Class>
    


    <!-- http://purl.obolibrary.org/obo/PATO_0000411 -->

    <owl:Class rdf:about="http://purl.obolibrary.org/obo/PATO_0000411">
        <rdfs:label rdf:datatype="http://www.w3.org/2001/XMLSchema#string">circular</rdfs:label>
        <rdfs:subClassOf rdf:resource="http://purl.obolibrary.org/obo/PATO_0000052"/>
        <obo:IAO_0000115 rdf:datatype="http://www.w3.org/2001/XMLSchema#string">A shape quality inhering in a bearer by virtue of the bearer&#39;s being such that every part of the surface or the circumference is equidistant from the center.</obo:IAO_0000115>
        <oboInOwl:id rdf:datatype="http://www.w3.org/2001/XMLSchema#string">PATO:0000411</oboInOwl:id>
        <oboInOwl:hasOBONamespace rdf:datatype="http://www.w3.org/2001/XMLSchema#string">quality</oboInOwl:hasOBONamespace>
        <oboInOwl:hasRelatedSynonym rdf:datatype="http://www.w3.org/2001/XMLSchema#string">round</oboInOwl:hasRelatedSynonym>
        <oboInOwl:hasRelatedSynonym rdf:datatype="http://www.w3.org/2001/XMLSchema#string">rounded</oboInOwl:hasRelatedSynonym>
        <obo:IAO_0000412 rdf:resource="http://purl.obolibrary.org/obo/pato.owl"/>
        <oboInOwl:inSubset rdf:resource="http://purl.obolibrary.org/obo/pato#cell_quality"/>
        <oboInOwl:inSubset rdf:resource="http://purl.obolibrary.org/obo/pato#mpath_slim"/>
        <oboInOwl:inSubset rdf:resource="http://purl.obolibrary.org/obo/pato#value_slim"/>
    </owl:Class>
    


    <!-- http://purl.obolibrary.org/obo/PATO_0000462 -->

    <owl:Class rdf:about="http://purl.obolibrary.org/obo/PATO_0000462">
        <rdfs:label rdf:datatype="http://www.w3.org/2001/XMLSchema#string">absent</rdfs:label>
        <rdfs:subClassOf rdf:resource="http://purl.obolibrary.org/obo/PATO_0000068"/>
        <obo:IAO_0000115 rdf:datatype="http://www.w3.org/2001/XMLSchema#string">A quality denoting the lack of an entity.</obo:IAO_0000115>
        <rdfs:comment rdf:datatype="http://www.w3.org/2001/XMLSchema#string">Example: [ E=wing Q=absent ] -applies to an organism that lacks wings. Note that this is the reciprocal quality to the relational quality &quot;lacks all parts of type&quot;. This means that [E=wing Q=absent] is replaceable with [E=organism Q=lacks_all_parts_of_type E2=Wing]. The latter is preferable as it allows greater precision in stating what is lacking from where. E.g. We can say [E=spermatocyte Q=lacks_all_parts_of_type E2=aster] to describe spermatocytes that have no asters.</rdfs:comment>
        <oboInOwl:id rdf:datatype="http://www.w3.org/2001/XMLSchema#string">PATO:0000462</oboInOwl:id>
        <oboInOwl:hasAlternativeId rdf:datatype="http://www.w3.org/2001/XMLSchema#string">PATO:0001996</oboInOwl:hasAlternativeId>
        <oboInOwl:hasExactSynonym rdf:datatype="http://www.w3.org/2001/XMLSchema#string">absence</oboInOwl:hasExactSynonym>
        <oboInOwl:hasExactSynonym rdf:datatype="http://www.w3.org/2001/XMLSchema#string">absent from organism</oboInOwl:hasExactSynonym>
        <oboInOwl:hasOBONamespace rdf:datatype="http://www.w3.org/2001/XMLSchema#string">quality</oboInOwl:hasOBONamespace>
        <obo:IAO_0000412 rdf:resource="http://purl.obolibrary.org/obo/pato.owl"/>
        <oboInOwl:inSubset rdf:resource="http://purl.obolibrary.org/obo/pato#absent_slim"/>
        <oboInOwl:inSubset rdf:resource="http://purl.obolibrary.org/obo/pato#mpath_slim"/>
        <oboInOwl:inSubset rdf:resource="http://purl.obolibrary.org/obo/pato#value_slim"/>
    </owl:Class>
    


    <!-- http://purl.obolibrary.org/obo/PATO_0000467 -->

    <owl:Class rdf:about="http://purl.obolibrary.org/obo/PATO_0000467">
        <rdfs:label rdf:datatype="http://www.w3.org/2001/XMLSchema#string">present</rdfs:label>
        <rdfs:subClassOf rdf:resource="http://purl.obolibrary.org/obo/PATO_0000068"/>
        <obo:IAO_0000115 rdf:datatype="http://www.w3.org/2001/XMLSchema#string">A quality inhering in a bearer by virtue of the bearer&#39;s existence.</obo:IAO_0000115>
        <oboInOwl:id rdf:datatype="http://www.w3.org/2001/XMLSchema#string">PATO:0000467</oboInOwl:id>
        <oboInOwl:hasRelatedSynonym rdf:datatype="http://www.w3.org/2001/XMLSchema#string">present in organism</oboInOwl:hasRelatedSynonym>
        <oboInOwl:hasOBONamespace rdf:datatype="http://www.w3.org/2001/XMLSchema#string">quality</oboInOwl:hasOBONamespace>
        <obo:IAO_0000412 rdf:resource="http://purl.obolibrary.org/obo/pato.owl"/>
        <oboInOwl:inSubset rdf:resource="http://purl.obolibrary.org/obo/pato#absent_slim"/>
        <oboInOwl:inSubset rdf:resource="http://purl.obolibrary.org/obo/pato#value_slim"/>
    </owl:Class>
    


    <!-- http://purl.obolibrary.org/obo/PATO_0000585 -->

    <owl:Class rdf:about="http://purl.obolibrary.org/obo/PATO_0000585">
        <rdfs:label rdf:datatype="http://www.w3.org/2001/XMLSchema#string">hypotrophic</rdfs:label>
        <rdfs:subClassOf rdf:resource="http://purl.obolibrary.org/obo/PATO_0000918"/>
        <obo:IAO_0000115 rdf:datatype="http://www.w3.org/2001/XMLSchema#string">A decreased size quality inhering in a bearer by virtue of the bearer&#39;s exhibiting reduced size of a cell or constituent group of cells (for example, organ).</obo:IAO_0000115>
        <oboInOwl:hasAlternativeId rdf:datatype="http://www.w3.org/2001/XMLSchema#string">PATO:0000412</oboInOwl:hasAlternativeId>
        <oboInOwl:id rdf:datatype="http://www.w3.org/2001/XMLSchema#string">PATO:0000585</oboInOwl:id>
        <oboInOwl:hasOBONamespace rdf:datatype="http://www.w3.org/2001/XMLSchema#string">quality</oboInOwl:hasOBONamespace>
        <oboInOwl:hasExactSynonym rdf:datatype="http://www.w3.org/2001/XMLSchema#string">shrunken</oboInOwl:hasExactSynonym>
        <obo:IAO_0000412 rdf:resource="http://purl.obolibrary.org/obo/pato.owl"/>
        <oboInOwl:inSubset rdf:resource="http://purl.obolibrary.org/obo/pato#mpath_slim"/>
        <oboInOwl:inSubset rdf:resource="http://purl.obolibrary.org/obo/pato#value_slim"/>
    </owl:Class>
    


    <!-- http://purl.obolibrary.org/obo/PATO_0000627 -->

    <owl:Class rdf:about="http://purl.obolibrary.org/obo/PATO_0000627">
        <rdfs:label rdf:datatype="http://www.w3.org/2001/XMLSchema#string">localised</rdfs:label>
        <rdfs:subClassOf rdf:resource="http://purl.obolibrary.org/obo/PATO_0000060"/>
        <obo:IAO_0000115 rdf:datatype="http://www.w3.org/2001/XMLSchema#string">A spatial pattern quality inhering in a bearer by virtue of the bearer&#39;s being confined or restricted to a particular location.</obo:IAO_0000115>
        <oboInOwl:id rdf:datatype="http://www.w3.org/2001/XMLSchema#string">PATO:0000627</oboInOwl:id>
        <oboInOwl:hasExactSynonym rdf:datatype="http://www.w3.org/2001/XMLSchema#string">focal</oboInOwl:hasExactSynonym>
        <oboInOwl:hasOBONamespace rdf:datatype="http://www.w3.org/2001/XMLSchema#string">quality</oboInOwl:hasOBONamespace>
        <obo:IAO_0000412 rdf:resource="http://purl.obolibrary.org/obo/pato.owl"/>
        <oboInOwl:inSubset rdf:resource="http://purl.obolibrary.org/obo/pato#mpath_slim"/>
        <oboInOwl:inSubset rdf:resource="http://purl.obolibrary.org/obo/pato#value_slim"/>
    </owl:Class>
    


    <!-- http://purl.obolibrary.org/obo/PATO_0000638 -->

    <owl:Class rdf:about="http://purl.obolibrary.org/obo/PATO_0000638">
        <rdfs:label rdf:datatype="http://www.w3.org/2001/XMLSchema#string">apoptotic</rdfs:label>
        <rdfs:subClassOf rdf:resource="http://purl.obolibrary.org/obo/PATO_0000141"/>
        <obo:IAO_0000115 rdf:datatype="http://www.w3.org/2001/XMLSchema#string">A structural quality inhering in a bearer by virtue of the bearer&#39;s consisting of blebbing of the nucleus and DNA fragmentation due to the cell undergoing a specific form of programmed cell death termed apoptosis.</obo:IAO_0000115>
        <oboInOwl:hasDbXref rdf:datatype="http://www.w3.org/2001/XMLSchema#string">GO:0006915</oboInOwl:hasDbXref>
        <oboInOwl:id rdf:datatype="http://www.w3.org/2001/XMLSchema#string">PATO:0000638</oboInOwl:id>
        <oboInOwl:hasOBONamespace rdf:datatype="http://www.w3.org/2001/XMLSchema#string">quality</oboInOwl:hasOBONamespace>
        <obo:IAO_0000412 rdf:resource="http://purl.obolibrary.org/obo/pato.owl"/>
        <oboInOwl:inSubset rdf:resource="http://purl.obolibrary.org/obo/pato#value_slim"/>
    </owl:Class>
    


    <!-- http://purl.obolibrary.org/obo/PATO_0000918 -->

    <owl:Class rdf:about="http://purl.obolibrary.org/obo/PATO_0000918">
        <rdfs:label rdf:datatype="http://www.w3.org/2001/XMLSchema#string">volume</rdfs:label>
        <rdfs:subClassOf rdf:resource="http://purl.obolibrary.org/obo/PATO_0001710"/>
        <obo:IAO_0000115 rdf:datatype="http://www.w3.org/2001/XMLSchema#string">A 3-D extent quality inhering in a bearer by virtue of the bearer&#39;s amount of 3-dimensional space it occupies.</obo:IAO_0000115>
        <oboInOwl:id rdf:datatype="http://www.w3.org/2001/XMLSchema#string">PATO:0000918</oboInOwl:id>
        <oboInOwl:hasOBONamespace rdf:datatype="http://www.w3.org/2001/XMLSchema#string">quality</oboInOwl:hasOBONamespace>
        <obo:IAO_0000412 rdf:resource="http://purl.obolibrary.org/obo/pato.owl"/>
        <oboInOwl:inSubset rdf:resource="http://purl.obolibrary.org/obo/pato#attribute_slim"/>
        <oboInOwl:inSubset rdf:resource="http://purl.obolibrary.org/obo/pato#mpath_slim"/>
        <oboInOwl:inSubset rdf:resource="http://purl.obolibrary.org/obo/pato#scalar_slim"/>
    </owl:Class>
    


    <!-- http://purl.obolibrary.org/obo/PATO_0000982 -->

    <owl:Class rdf:about="http://purl.obolibrary.org/obo/PATO_0000982">
        <rdfs:label rdf:datatype="http://www.w3.org/2001/XMLSchema#string">permeable</rdfs:label>
        <rdfs:subClassOf rdf:resource="http://purl.obolibrary.org/obo/PATO_0000141"/>
        <obo:IAO_0000115 rdf:datatype="http://www.w3.org/2001/XMLSchema#string">A permeability quality inhering in a bearer by virtue of the bearer&#39;s being capable to be permeated or pervaded by a liquid (as by osmosis or diffusion).</obo:IAO_0000115>
        <oboInOwl:id rdf:datatype="http://www.w3.org/2001/XMLSchema#string">PATO:0000982</oboInOwl:id>
        <oboInOwl:hasRelatedSynonym rdf:datatype="http://www.w3.org/2001/XMLSchema#string">porous</oboInOwl:hasRelatedSynonym>
        <oboInOwl:hasOBONamespace rdf:datatype="http://www.w3.org/2001/XMLSchema#string">quality</oboInOwl:hasOBONamespace>
        <obo:IAO_0000412 rdf:resource="http://purl.obolibrary.org/obo/pato.owl"/>
        <oboInOwl:inSubset rdf:resource="http://purl.obolibrary.org/obo/pato#disposition_slim"/>
        <oboInOwl:inSubset rdf:resource="http://purl.obolibrary.org/obo/pato#value_slim"/>
    </owl:Class>
    


    <!-- http://purl.obolibrary.org/obo/PATO_0001018 -->

    <owl:Class rdf:about="http://purl.obolibrary.org/obo/PATO_0001018">
        <rdfs:label rdf:datatype="http://www.w3.org/2001/XMLSchema#string">physical quality</rdfs:label>
        <rdfs:subClassOf rdf:resource="http://www.bioassayontology.org/bao#BAO_0002928"/>
        <obo:IAO_0000115 rdf:datatype="http://www.w3.org/2001/XMLSchema#string">A quality of a physical entity that exists through action of continuants at the physical level of organisation in relation to other entities.</obo:IAO_0000115>
        <oboInOwl:id rdf:datatype="http://www.w3.org/2001/XMLSchema#string">PATO:0001018</oboInOwl:id>
        <oboInOwl:hasAlternativeId rdf:datatype="http://www.w3.org/2001/XMLSchema#string">PATO:0002079</oboInOwl:hasAlternativeId>
        <oboInOwl:hasDbXref rdf:datatype="http://www.w3.org/2001/XMLSchema#string">Wikipedia:Physical_property</oboInOwl:hasDbXref>
        <oboInOwl:hasOBONamespace rdf:datatype="http://www.w3.org/2001/XMLSchema#string">quality</oboInOwl:hasOBONamespace>
        <oboInOwl:hasExactSynonym rdf:datatype="http://www.w3.org/2001/XMLSchema#string">relational physical quality</oboInOwl:hasExactSynonym>
        <obo:IAO_0000412 rdf:resource="http://purl.obolibrary.org/obo/pato.owl"/>
        <oboInOwl:inSubset rdf:resource="http://purl.obolibrary.org/obo/pato#attribute_slim"/>
    </owl:Class>
    


    <!-- http://purl.obolibrary.org/obo/PATO_0001154 -->

    <owl:Class rdf:about="http://purl.obolibrary.org/obo/PATO_0001154">
        <rdfs:label rdf:datatype="http://www.w3.org/2001/XMLSchema#string">elongated</rdfs:label>
        <rdfs:subClassOf rdf:resource="http://purl.obolibrary.org/obo/PATO_0000052"/>
        <obo:IAO_0000115 rdf:datatype="http://www.w3.org/2001/XMLSchema#string">A quality inhering in a bearer by virtue of the bearer&#39;s length being notably higher than its width.</obo:IAO_0000115>
        <oboInOwl:id rdf:datatype="http://www.w3.org/2001/XMLSchema#string">PATO:0001154</oboInOwl:id>
        <oboInOwl:hasOBONamespace rdf:datatype="http://www.w3.org/2001/XMLSchema#string">quality</oboInOwl:hasOBONamespace>
        <obo:IAO_0000412 rdf:resource="http://purl.obolibrary.org/obo/pato.owl"/>
        <oboInOwl:inSubset rdf:resource="http://purl.obolibrary.org/obo/pato#value_slim"/>
    </owl:Class>
    


    <!-- http://purl.obolibrary.org/obo/PATO_0001300 -->

    <owl:Class rdf:about="http://purl.obolibrary.org/obo/PATO_0001300">
        <rdfs:label rdf:datatype="http://www.w3.org/2001/XMLSchema#string">optical quality</rdfs:label>
        <rdfs:subClassOf rdf:resource="http://purl.obolibrary.org/obo/PATO_0001018"/>
        <obo:IAO_0000115 rdf:datatype="http://www.w3.org/2001/XMLSchema#string">An EM radiation quality in which the EM radiation is within the fiat range of the spectrum visible deemed to be light.</obo:IAO_0000115>
        <oboInOwl:id rdf:datatype="http://www.w3.org/2001/XMLSchema#string">PATO:0001300</oboInOwl:id>
        <oboInOwl:hasOBONamespace rdf:datatype="http://www.w3.org/2001/XMLSchema#string">quality</oboInOwl:hasOBONamespace>
        <obo:IAO_0000412 rdf:resource="http://purl.obolibrary.org/obo/pato.owl"/>
        <oboInOwl:inSubset rdf:resource="http://purl.obolibrary.org/obo/pato#attribute_slim"/>
    </owl:Class>
    


    <!-- http://purl.obolibrary.org/obo/PATO_0001323 -->

    <owl:Class rdf:about="http://purl.obolibrary.org/obo/PATO_0001323">
        <rdfs:label rdf:datatype="http://www.w3.org/2001/XMLSchema#string">area</rdfs:label>
        <rdfs:subClassOf rdf:resource="http://purl.obolibrary.org/obo/PATO_0001709"/>
        <obo:IAO_0000115 rdf:datatype="http://www.w3.org/2001/XMLSchema#string">A 2-D extent quality inhering in a bearer by virtue of the bearer&#39;s two dimensional extent.</obo:IAO_0000115>
        <oboInOwl:id rdf:datatype="http://www.w3.org/2001/XMLSchema#string">PATO:0001323</oboInOwl:id>
        <oboInOwl:hasOBONamespace rdf:datatype="http://www.w3.org/2001/XMLSchema#string">quality</oboInOwl:hasOBONamespace>
        <obo:IAO_0000412 rdf:resource="http://purl.obolibrary.org/obo/pato.owl"/>
        <oboInOwl:inSubset rdf:resource="http://purl.obolibrary.org/obo/pato#attribute_slim"/>
        <oboInOwl:inSubset rdf:resource="http://purl.obolibrary.org/obo/pato#mpath_slim"/>
        <oboInOwl:inSubset rdf:resource="http://purl.obolibrary.org/obo/pato#scalar_slim"/>
    </owl:Class>
    


    <!-- http://purl.obolibrary.org/obo/PATO_0001396 -->

    <owl:Class rdf:about="http://purl.obolibrary.org/obo/PATO_0001396">
        <rdfs:label rdf:datatype="http://www.w3.org/2001/XMLSchema#string">cellular quality</rdfs:label>
        <rdfs:subClassOf rdf:resource="http://www.bioassayontology.org/bao#BAO_0002928"/>
        <obo:IAO_0000115 rdf:datatype="http://www.w3.org/2001/XMLSchema#string">A monadic quality of continuant that exists at the cellular level of organisation.</obo:IAO_0000115>
        <oboInOwl:id rdf:datatype="http://www.w3.org/2001/XMLSchema#string">PATO:0001396</oboInOwl:id>
        <oboInOwl:hasOBONamespace rdf:datatype="http://www.w3.org/2001/XMLSchema#string">quality</oboInOwl:hasOBONamespace>
        <obo:IAO_0000412 rdf:resource="http://purl.obolibrary.org/obo/pato.owl"/>
    </owl:Class>
    


    <!-- http://purl.obolibrary.org/obo/PATO_0001485 -->

    <owl:Class rdf:about="http://purl.obolibrary.org/obo/PATO_0001485">
        <rdfs:label rdf:datatype="http://www.w3.org/2001/XMLSchema#string">condensed</rdfs:label>
        <rdfs:subClassOf rdf:resource="http://purl.obolibrary.org/obo/PATO_0000141"/>
        <obo:IAO_0000115 rdf:datatype="http://www.w3.org/2001/XMLSchema#string">A structural quality inhering in a bearer by virtue of the bearer&#39;s being thicker or more closely packed together; pressed tightly together.</obo:IAO_0000115>
        <oboInOwl:id rdf:datatype="http://www.w3.org/2001/XMLSchema#string">PATO:0001485</oboInOwl:id>
        <oboInOwl:hasAlternativeId rdf:datatype="http://www.w3.org/2001/XMLSchema#string">PATO:0001840</oboInOwl:hasAlternativeId>
        <oboInOwl:hasBroadSynonym rdf:datatype="http://www.w3.org/2001/XMLSchema#string">compact</oboInOwl:hasBroadSynonym>
        <oboInOwl:hasExactSynonym rdf:datatype="http://www.w3.org/2001/XMLSchema#string">compressed</oboInOwl:hasExactSynonym>
        <oboInOwl:hasRelatedSynonym rdf:datatype="http://www.w3.org/2001/XMLSchema#string">dense</oboInOwl:hasRelatedSynonym>
        <oboInOwl:hasOBONamespace rdf:datatype="http://www.w3.org/2001/XMLSchema#string">quality</oboInOwl:hasOBONamespace>
        <oboInOwl:hasExactSynonym rdf:datatype="http://www.w3.org/2001/XMLSchema#string">squashed</oboInOwl:hasExactSynonym>
        <obo:IAO_0000412 rdf:resource="http://purl.obolibrary.org/obo/pato.owl"/>
        <oboInOwl:inSubset rdf:resource="http://purl.obolibrary.org/obo/pato#mpath_slim"/>
        <oboInOwl:inSubset rdf:resource="http://purl.obolibrary.org/obo/pato#value_slim"/>
    </owl:Class>
    


    <!-- http://purl.obolibrary.org/obo/PATO_0001509 -->

    <owl:Class rdf:about="http://purl.obolibrary.org/obo/PATO_0001509">
        <rdfs:label rdf:datatype="http://www.w3.org/2001/XMLSchema#string">functionality</rdfs:label>
        <rdfs:subClassOf rdf:resource="http://purl.obolibrary.org/obo/PATO_0002182"/>
        <obo:IAO_0000115 rdf:datatype="http://www.w3.org/2001/XMLSchema#string">A quality of a single physical entity that arises by virtue of whether the bearer exhibits the ability to perform a regular function(s).</obo:IAO_0000115>
        <oboInOwl:id rdf:datatype="http://www.w3.org/2001/XMLSchema#string">PATO:0001509</oboInOwl:id>
        <oboInOwl:hasOBONamespace rdf:datatype="http://www.w3.org/2001/XMLSchema#string">quality</oboInOwl:hasOBONamespace>
        <obo:IAO_0000412 rdf:resource="http://purl.obolibrary.org/obo/pato.owl"/>
        <oboInOwl:inSubset rdf:resource="http://purl.obolibrary.org/obo/pato#attribute_slim"/>
        <oboInOwl:inSubset rdf:resource="http://purl.obolibrary.org/obo/pato#disposition_slim"/>
        <oboInOwl:inSubset rdf:resource="http://purl.obolibrary.org/obo/pato#scalar_slim"/>
    </owl:Class>
    


    <!-- http://purl.obolibrary.org/obo/PATO_0001516 -->

    <owl:Class rdf:about="http://purl.obolibrary.org/obo/PATO_0001516">
        <rdfs:label rdf:datatype="http://www.w3.org/2001/XMLSchema#string">focus</rdfs:label>
        <rdfs:subClassOf rdf:resource="http://purl.obolibrary.org/obo/PATO_0001300"/>
        <obo:IAO_0000115 rdf:datatype="http://www.w3.org/2001/XMLSchema#string">An optical quality where light rays originating from a point on the object converge.</obo:IAO_0000115>
        <oboInOwl:id rdf:datatype="http://www.w3.org/2001/XMLSchema#string">PATO:0001516</oboInOwl:id>
        <oboInOwl:hasOBONamespace rdf:datatype="http://www.w3.org/2001/XMLSchema#string">quality</oboInOwl:hasOBONamespace>
        <obo:IAO_0000412 rdf:resource="http://purl.obolibrary.org/obo/pato.owl"/>
        <oboInOwl:inSubset rdf:resource="http://purl.obolibrary.org/obo/pato#attribute_slim"/>
    </owl:Class>
    


    <!-- http://purl.obolibrary.org/obo/PATO_0001518 -->

    <owl:Class rdf:about="http://purl.obolibrary.org/obo/PATO_0001518">
        <rdfs:label rdf:datatype="http://www.w3.org/2001/XMLSchema#string">blurry</rdfs:label>
        <rdfs:subClassOf rdf:resource="http://purl.obolibrary.org/obo/PATO_0000049"/>
        <obo:IAO_0000115 rdf:datatype="http://www.w3.org/2001/XMLSchema#string">An optical quality inhering in a bearer by virtue of the bearer&#39;s lacking focus.</obo:IAO_0000115>
        <oboInOwl:id rdf:datatype="http://www.w3.org/2001/XMLSchema#string">PATO:0001518</oboInOwl:id>
        <oboInOwl:hasOBONamespace rdf:datatype="http://www.w3.org/2001/XMLSchema#string">quality</oboInOwl:hasOBONamespace>
        <obo:IAO_0000412 rdf:resource="http://purl.obolibrary.org/obo/pato.owl"/>
        <oboInOwl:inSubset rdf:resource="http://purl.obolibrary.org/obo/pato#value_slim"/>
    </owl:Class>
    


    <!-- http://purl.obolibrary.org/obo/PATO_0001566 -->

    <owl:Class rdf:about="http://purl.obolibrary.org/obo/PATO_0001566">
        <rdfs:label rdf:datatype="http://www.w3.org/2001/XMLSchema#string">distributed</rdfs:label>
        <rdfs:subClassOf rdf:resource="http://purl.obolibrary.org/obo/PATO_0000060"/>
        <obo:IAO_0000115 rdf:datatype="http://www.w3.org/2001/XMLSchema#string">A spatial pattern inhering in a bearer by virtue of the bearer&#39;s being spread out or scattered about or divided up.</obo:IAO_0000115>
        <oboInOwl:hasAlternativeId rdf:datatype="http://www.w3.org/2001/XMLSchema#string">PATO:0001513</oboInOwl:hasAlternativeId>
        <oboInOwl:id rdf:datatype="http://www.w3.org/2001/XMLSchema#string">PATO:0001566</oboInOwl:id>
        <oboInOwl:hasExactSynonym rdf:datatype="http://www.w3.org/2001/XMLSchema#string">diffuse</oboInOwl:hasExactSynonym>
        <oboInOwl:hasOBONamespace rdf:datatype="http://www.w3.org/2001/XMLSchema#string">quality</oboInOwl:hasOBONamespace>
        <oboInOwl:hasExactSynonym rdf:datatype="http://www.w3.org/2001/XMLSchema#string">scattered</oboInOwl:hasExactSynonym>
        <obo:IAO_0000412 rdf:resource="http://purl.obolibrary.org/obo/pato.owl"/>
        <oboInOwl:inSubset rdf:resource="http://purl.obolibrary.org/obo/pato#mpath_slim"/>
        <oboInOwl:inSubset rdf:resource="http://purl.obolibrary.org/obo/pato#value_slim"/>
    </owl:Class>
    


    <!-- http://purl.obolibrary.org/obo/PATO_0001629 -->

    <owl:Class rdf:about="http://purl.obolibrary.org/obo/PATO_0001629">
        <rdfs:label rdf:datatype="http://www.w3.org/2001/XMLSchema#string">aggregated</rdfs:label>
        <rdfs:subClassOf rdf:resource="http://purl.obolibrary.org/obo/PATO_0000060"/>
        <obo:IAO_0000115 rdf:datatype="http://www.w3.org/2001/XMLSchema#string">A spatial pattern inhering in a bearer by virtue of the bearer&#39;s being gathered or tending to gather into a mass or whole.</obo:IAO_0000115>
        <oboInOwl:id rdf:datatype="http://www.w3.org/2001/XMLSchema#string">PATO:0001629</oboInOwl:id>
        <oboInOwl:hasExactSynonym rdf:datatype="http://www.w3.org/2001/XMLSchema#string">clustered</oboInOwl:hasExactSynonym>
        <oboInOwl:hasOBONamespace rdf:datatype="http://www.w3.org/2001/XMLSchema#string">quality</oboInOwl:hasOBONamespace>
        <obo:IAO_0000412 rdf:resource="http://purl.obolibrary.org/obo/pato.owl"/>
        <oboInOwl:inSubset rdf:resource="http://purl.obolibrary.org/obo/pato#mpath_slim"/>
        <oboInOwl:inSubset rdf:resource="http://purl.obolibrary.org/obo/pato#value_slim"/>
    </owl:Class>
    


    <!-- http://purl.obolibrary.org/obo/PATO_0001708 -->

    <owl:Class rdf:about="http://purl.obolibrary.org/obo/PATO_0001708">
        <rdfs:label rdf:datatype="http://www.w3.org/2001/XMLSchema#string">1-D extent</rdfs:label>
        <rdfs:subClassOf rdf:resource="http://purl.obolibrary.org/obo/PATO_0000117"/>
        <oboInOwl:hasExactSynonym rdf:datatype="http://www.w3.org/2001/XMLSchema#string">1-D size</oboInOwl:hasExactSynonym>
        <obo:IAO_0000115 rdf:datatype="http://www.w3.org/2001/XMLSchema#string">A size quality inhering in an bearer by virtue of the bearer&#39;s extension in one dimension.</obo:IAO_0000115>
        <oboInOwl:id rdf:datatype="http://www.w3.org/2001/XMLSchema#string">PATO:0001708</oboInOwl:id>
        <oboInOwl:hasOBONamespace rdf:datatype="http://www.w3.org/2001/XMLSchema#string">quality</oboInOwl:hasOBONamespace>
        <obo:IAO_0000412 rdf:resource="http://purl.obolibrary.org/obo/pato.owl"/>
        <oboInOwl:inSubset rdf:resource="http://purl.obolibrary.org/obo/pato#attribute_slim"/>
    </owl:Class>
    


    <!-- http://purl.obolibrary.org/obo/PATO_0001709 -->

    <owl:Class rdf:about="http://purl.obolibrary.org/obo/PATO_0001709">
        <rdfs:label rdf:datatype="http://www.w3.org/2001/XMLSchema#string">2-D extent</rdfs:label>
        <rdfs:subClassOf rdf:resource="http://purl.obolibrary.org/obo/PATO_0000117"/>
        <oboInOwl:hasExactSynonym rdf:datatype="http://www.w3.org/2001/XMLSchema#string">2-D size</oboInOwl:hasExactSynonym>
        <obo:IAO_0000115 rdf:datatype="http://www.w3.org/2001/XMLSchema#string">A size quality inhering in an bearer by virtue of the bearer&#39;s extension in two dimensions.</obo:IAO_0000115>
        <oboInOwl:id rdf:datatype="http://www.w3.org/2001/XMLSchema#string">PATO:0001709</oboInOwl:id>
        <oboInOwl:hasOBONamespace rdf:datatype="http://www.w3.org/2001/XMLSchema#string">quality</oboInOwl:hasOBONamespace>
        <obo:IAO_0000412 rdf:resource="http://purl.obolibrary.org/obo/pato.owl"/>
        <oboInOwl:inSubset rdf:resource="http://purl.obolibrary.org/obo/pato#attribute_slim"/>
    </owl:Class>
    


    <!-- http://purl.obolibrary.org/obo/PATO_0001710 -->

    <owl:Class rdf:about="http://purl.obolibrary.org/obo/PATO_0001710">
        <rdfs:label rdf:datatype="http://www.w3.org/2001/XMLSchema#string">3-D extent</rdfs:label>
        <rdfs:subClassOf rdf:resource="http://purl.obolibrary.org/obo/PATO_0000117"/>
        <oboInOwl:hasExactSynonym rdf:datatype="http://www.w3.org/2001/XMLSchema#string">3D size</oboInOwl:hasExactSynonym>
        <obo:IAO_0000115 rdf:datatype="http://www.w3.org/2001/XMLSchema#string">A size quality inhering in an bearer by virtue of the bearer&#39;s extension in three dimensions.</obo:IAO_0000115>
        <oboInOwl:id rdf:datatype="http://www.w3.org/2001/XMLSchema#string">PATO:0001710</oboInOwl:id>
        <oboInOwl:hasOBONamespace rdf:datatype="http://www.w3.org/2001/XMLSchema#string">quality</oboInOwl:hasOBONamespace>
        <obo:IAO_0000412 rdf:resource="http://purl.obolibrary.org/obo/pato.owl"/>
        <oboInOwl:inSubset rdf:resource="http://purl.obolibrary.org/obo/pato#attribute_slim"/>
    </owl:Class>
    


    <!-- http://purl.obolibrary.org/obo/PATO_0001791 -->

    <owl:Class rdf:about="http://purl.obolibrary.org/obo/PATO_0001791">
        <rdfs:label rdf:datatype="http://www.w3.org/2001/XMLSchema#string">multi-localised</rdfs:label>
        <rdfs:subClassOf rdf:resource="http://purl.obolibrary.org/obo/PATO_0000060"/>
        <obo:IAO_0000115 rdf:datatype="http://www.w3.org/2001/XMLSchema#string">A spatial pattern inhering in a bearer by virtue of the bearer&#39;s being confined or restricted to multiple locations.</obo:IAO_0000115>
        <oboInOwl:id rdf:datatype="http://www.w3.org/2001/XMLSchema#string">PATO:0001791</oboInOwl:id>
        <oboInOwl:hasExactSynonym rdf:datatype="http://www.w3.org/2001/XMLSchema#string">multi-focal</oboInOwl:hasExactSynonym>
        <oboInOwl:hasOBONamespace rdf:datatype="http://www.w3.org/2001/XMLSchema#string">quality</oboInOwl:hasOBONamespace>
        <obo:IAO_0000412 rdf:resource="http://purl.obolibrary.org/obo/pato.owl"/>
        <oboInOwl:inSubset rdf:resource="http://purl.obolibrary.org/obo/pato#mpath_slim"/>
        <oboInOwl:inSubset rdf:resource="http://purl.obolibrary.org/obo/pato#value_slim"/>
    </owl:Class>
    


    <!-- http://purl.obolibrary.org/obo/PATO_0001861 -->

    <owl:Class rdf:about="http://purl.obolibrary.org/obo/PATO_0001861">
        <rdfs:label rdf:datatype="http://www.w3.org/2001/XMLSchema#string">fasciculated</rdfs:label>
        <rdfs:subClassOf rdf:resource="http://purl.obolibrary.org/obo/PATO_0000141"/>
        <obo:IAO_0000115 rdf:datatype="http://www.w3.org/2001/XMLSchema#string">A structural quality inhering in a bearer by virtue of the bearer&#39;s forming a bundle of aligned anatomical fibers, as of muscle or nerve.</obo:IAO_0000115>
        <oboInOwl:id rdf:datatype="http://www.w3.org/2001/XMLSchema#string">PATO:0001861</oboInOwl:id>
        <oboInOwl:hasExactSynonym rdf:datatype="http://www.w3.org/2001/XMLSchema#string">fascicled</oboInOwl:hasExactSynonym>
        <oboInOwl:hasOBONamespace rdf:datatype="http://www.w3.org/2001/XMLSchema#string">quality</oboInOwl:hasOBONamespace>
        <obo:IAO_0000412 rdf:resource="http://purl.obolibrary.org/obo/pato.owl"/>
        <oboInOwl:inSubset rdf:resource="http://purl.obolibrary.org/obo/pato#mpath_slim"/>
        <oboInOwl:inSubset rdf:resource="http://purl.obolibrary.org/obo/pato#value_slim"/>
    </owl:Class>
    


    <!-- http://purl.obolibrary.org/obo/PATO_0001959 -->

    <owl:Class rdf:about="http://purl.obolibrary.org/obo/PATO_0001959">
        <rdfs:label rdf:datatype="http://www.w3.org/2001/XMLSchema#string">defasciculated</rdfs:label>
        <rdfs:subClassOf rdf:resource="http://purl.obolibrary.org/obo/PATO_0000141"/>
        <obo:IAO_0000115 rdf:datatype="http://www.w3.org/2001/XMLSchema#string">A structural quality inhering in a bearer by virtue of the bearer&#39;s in which bundles of aligned anatomical fibers have become separated.</obo:IAO_0000115>
        <oboInOwl:id rdf:datatype="http://www.w3.org/2001/XMLSchema#string">PATO:0001959</oboInOwl:id>
        <oboInOwl:hasOBONamespace rdf:datatype="http://www.w3.org/2001/XMLSchema#string">quality</oboInOwl:hasOBONamespace>
        <obo:IAO_0000412 rdf:resource="http://purl.obolibrary.org/obo/pato.owl"/>
        <oboInOwl:inSubset rdf:resource="http://purl.obolibrary.org/obo/pato#value_slim"/>
    </owl:Class>
    


    <!-- http://purl.obolibrary.org/obo/PATO_0001995 -->

    <owl:Class rdf:about="http://purl.obolibrary.org/obo/PATO_0001995">
        <rdfs:label rdf:datatype="http://www.w3.org/2001/XMLSchema#string">organismal quality</rdfs:label>
        <rdfs:subClassOf rdf:resource="http://www.bioassayontology.org/bao#BAO_0002928"/>
        <obo:IAO_0000115 rdf:datatype="http://www.w3.org/2001/XMLSchema#string">A quality that inheres in an entire organism or part of an organism.</obo:IAO_0000115>
        <oboInOwl:id rdf:datatype="http://www.w3.org/2001/XMLSchema#string">PATO:0001995</oboInOwl:id>
        <oboInOwl:hasOBONamespace rdf:datatype="http://www.w3.org/2001/XMLSchema#string">quality</oboInOwl:hasOBONamespace>
        <obo:IAO_0000412 rdf:resource="http://purl.obolibrary.org/obo/pato.owl"/>
    </owl:Class>
    


    <!-- http://purl.obolibrary.org/obo/PATO_0002182 -->

    <owl:Class rdf:about="http://purl.obolibrary.org/obo/PATO_0002182">
        <rdfs:label rdf:datatype="http://www.w3.org/2001/XMLSchema#string">molecular quality</rdfs:label>
        <rdfs:subClassOf rdf:resource="http://www.bioassayontology.org/bao#BAO_0002928"/>
        <oboInOwl:creation_date rdf:datatype="http://www.w3.org/2001/XMLSchema#string">2010-03-10T03:18:15Z</oboInOwl:creation_date>
        <obo:IAO_0000115 rdf:datatype="http://www.w3.org/2001/XMLSchema#string">A quality which inheres in a molecular entity, a single molecule, atom, ion, radical etc.</obo:IAO_0000115>
        <oboInOwl:created_by rdf:datatype="http://www.w3.org/2001/XMLSchema#string">George Gkoutos</oboInOwl:created_by>
        <oboInOwl:hasAlternativeId rdf:datatype="http://www.w3.org/2001/XMLSchema#string">PATO:0002061</oboInOwl:hasAlternativeId>
        <oboInOwl:id rdf:datatype="http://www.w3.org/2001/XMLSchema#string">PATO:0002182</oboInOwl:id>
        <oboInOwl:hasOBONamespace rdf:datatype="http://www.w3.org/2001/XMLSchema#string">quality</oboInOwl:hasOBONamespace>
        <oboInOwl:hasExactSynonym rdf:datatype="http://www.w3.org/2001/XMLSchema#string">relational molecular quality</oboInOwl:hasExactSynonym>
        <obo:IAO_0000412 rdf:resource="http://purl.obolibrary.org/obo/pato.owl"/>
    </owl:Class>
    


    <!-- http://purl.obolibrary.org/obo/PATO_0002220 -->

    <owl:Class rdf:about="http://purl.obolibrary.org/obo/PATO_0002220">
        <rdfs:label rdf:datatype="http://www.w3.org/2001/XMLSchema#string">phosphorylated</rdfs:label>
        <rdfs:subClassOf rdf:resource="http://www.bioassayontology.org/bao#BAO_0000672"/>
        <oboInOwl:creation_date rdf:datatype="http://www.w3.org/2001/XMLSchema#string">2010-07-09T01:50:14Z</oboInOwl:creation_date>
        <obo:IAO_0000115 rdf:datatype="http://www.w3.org/2001/XMLSchema#string">A quality inhering in a protein or a molecule by virtue of the bearer&#39;s having a phosphate (PO4) group.</obo:IAO_0000115>
        <oboInOwl:id rdf:datatype="http://www.w3.org/2001/XMLSchema#string">PATO:0002220</oboInOwl:id>
        <oboInOwl:created_by rdf:datatype="http://www.w3.org/2001/XMLSchema#string">george</oboInOwl:created_by>
        <oboInOwl:hasOBONamespace rdf:datatype="http://www.w3.org/2001/XMLSchema#string">quality</oboInOwl:hasOBONamespace>
        <obo:IAO_0000412 rdf:resource="http://purl.obolibrary.org/obo/pato.owl"/>
        <oboInOwl:inSubset rdf:resource="http://purl.obolibrary.org/obo/pato#value_slim"/>
    </owl:Class>
    


    <!-- http://purl.obolibrary.org/obo/PATO_0002263 -->

    <owl:Class rdf:about="http://purl.obolibrary.org/obo/PATO_0002263">
        <rdfs:label rdf:datatype="http://www.w3.org/2001/XMLSchema#string">dephosphorylated</rdfs:label>
        <rdfs:subClassOf rdf:resource="http://www.bioassayontology.org/bao#BAO_0000672"/>
        <oboInOwl:creation_date rdf:datatype="http://www.w3.org/2001/XMLSchema#string">2010-09-16T09:04:21Z</oboInOwl:creation_date>
        <obo:IAO_0000115 rdf:datatype="http://www.w3.org/2001/XMLSchema#string">A quality inhering in a protein or a molecule by virtue of the bearer&#39;s lacking a phosphate (PO4) group.</obo:IAO_0000115>
        <oboInOwl:id rdf:datatype="http://www.w3.org/2001/XMLSchema#string">PATO:0002263</oboInOwl:id>
        <oboInOwl:created_by rdf:datatype="http://www.w3.org/2001/XMLSchema#string">george</oboInOwl:created_by>
        <oboInOwl:hasOBONamespace rdf:datatype="http://www.w3.org/2001/XMLSchema#string">quality</oboInOwl:hasOBONamespace>
        <obo:IAO_0000412 rdf:resource="http://purl.obolibrary.org/obo/pato.owl"/>
        <oboInOwl:inSubset rdf:resource="http://purl.obolibrary.org/obo/pato#value_slim"/>
    </owl:Class>
    


    <!-- http://purl.obolibrary.org/obo/PATO_0002354 -->

    <owl:Class rdf:about="http://purl.obolibrary.org/obo/PATO_0002354">
        <rdfs:label rdf:datatype="http://www.w3.org/2001/XMLSchema#string">active</rdfs:label>
        <rdfs:subClassOf rdf:resource="http://purl.obolibrary.org/obo/PATO_0001509"/>
        <oboInOwl:creation_date rdf:datatype="http://www.w3.org/2001/XMLSchema#string">2012-01-31T04:52:04Z</oboInOwl:creation_date>
        <obo:IAO_0000115 rdf:datatype="http://www.w3.org/2001/XMLSchema#string">A quality of an physical object that is currently realizing one of its functions.</obo:IAO_0000115>
        <oboInOwl:id rdf:datatype="http://www.w3.org/2001/XMLSchema#string">PATO:0002354</oboInOwl:id>
        <oboInOwl:created_by rdf:datatype="http://www.w3.org/2001/XMLSchema#string">gkoutos</oboInOwl:created_by>
        <oboInOwl:hasOBONamespace rdf:datatype="http://www.w3.org/2001/XMLSchema#string">quality</oboInOwl:hasOBONamespace>
        <obo:IAO_0000412 rdf:resource="http://purl.obolibrary.org/obo/pato.owl"/>
        <oboInOwl:inSubset rdf:resource="http://purl.obolibrary.org/obo/pato#attribute_slim"/>
    </owl:Class>
    


    <!-- http://purl.obolibrary.org/obo/PATO_0002355 -->

    <owl:Class rdf:about="http://purl.obolibrary.org/obo/PATO_0002355">
        <rdfs:label rdf:datatype="http://www.w3.org/2001/XMLSchema#string">inactive</rdfs:label>
        <rdfs:subClassOf rdf:resource="http://purl.obolibrary.org/obo/PATO_0001509"/>
        <oboInOwl:creation_date rdf:datatype="http://www.w3.org/2001/XMLSchema#string">2012-01-31T04:52:14Z</oboInOwl:creation_date>
        <obo:IAO_0000115 rdf:datatype="http://www.w3.org/2001/XMLSchema#string">A quality of a physical object that is currently realizing none of its functions.</obo:IAO_0000115>
        <oboInOwl:id rdf:datatype="http://www.w3.org/2001/XMLSchema#string">PATO:0002355</oboInOwl:id>
        <oboInOwl:created_by rdf:datatype="http://www.w3.org/2001/XMLSchema#string">gkoutos</oboInOwl:created_by>
        <oboInOwl:hasOBONamespace rdf:datatype="http://www.w3.org/2001/XMLSchema#string">quality</oboInOwl:hasOBONamespace>
        <obo:IAO_0000412 rdf:resource="http://purl.obolibrary.org/obo/pato.owl"/>
        <oboInOwl:inSubset rdf:resource="http://purl.obolibrary.org/obo/pato#attribute_slim"/>
    </owl:Class>
    


    <!-- http://www.bioassayontology.org/bao#BAO_0000672 -->

    <owl:Class rdf:about="http://www.bioassayontology.org/bao#BAO_0000672"/>
    


    <!-- http://www.bioassayontology.org/bao#BAO_0002928 -->

    <owl:Class rdf:about="http://www.bioassayontology.org/bao#BAO_0002928"/>
</rdf:RDF>


<!-- Generated by the OWL API (version 3.2.4.1806) http://owlapi.sourceforge.net -->
