# Supplementary material for: Evolving BioAssay Ontology (BAO): modularization, integration and applications
Source: J Biomed Semantics. 2014 Jun 3;5(Suppl 1):S5. doi: 10.1186/2041-1480-5-S1-S5 (PMC4108877; doi:10.1186/2041-1480-5-S1-S5)
Supplement: Additional file 1 — BAO 2.x build 2866. BAO version 2.x (build 2866) is a collection of OWL files that describe our domain of discourse. These files are serialized in OWL XML file format. In order to view and perform reasoning of BAO, we recommend of using a standard OWL editor that support SROIQ(D) DL constructs, such as, Protégé-4.3 open source ontology editor and knowledgebase framework (http://protege.stanford.edu). In addition, up-to-date BAO releases are freely available from the BioAssay Ontology (BAO) project website (http://bioassayontology.org/wp/bao) and the NCBO BioPortal. [file 2041-1480-5-S1-S5-S1.zip › imports/BAO2.0_NCBITaxon_import.owl]

<?xml version="1.0"?>
<rdf:RDF xmlns="http://bioassayontology.org/bao/external/BAO2.0_NCBITaxon_import.owl#"
     xml:base="http://bioassayontology.org/bao/external/BAO2.0_NCBITaxon_import.owl"
     xmlns:obo="http://purl.obolibrary.org/obo/"
     xmlns:rdfs="http://www.w3.org/2000/01/rdf-schema#"
     xmlns:owl="http://www.w3.org/2002/07/owl#"
     xmlns:xsd="http://www.w3.org/2001/XMLSchema#"
     xmlns:rdf="http://www.w3.org/1999/02/22-rdf-syntax-ns#"
     xmlns:bao="http://www.bioassayontology.org/bao#">
    <owl:Ontology rdf:about="http://bioassayontology.org/bao/external/BAO2.0_NCBITaxon_import.owl"/>
    


    <!-- 
    ///////////////////////////////////////////////////////////////////////////////////////
    //
    // Annotation properties
    //
    ///////////////////////////////////////////////////////////////////////////////////////
     -->

    <owl:AnnotationProperty rdf:about="http://purl.obolibrary.org/obo/IAO_0000115"/>
    <owl:AnnotationProperty rdf:about="http://purl.obolibrary.org/obo/IAO_0000412">
        <rdfs:label xml:lang="en">imported from</rdfs:label>
    </owl:AnnotationProperty>
    <owl:AnnotationProperty rdf:about="http://purl.obolibrary.org/obo/IAO_0000118"/>
    <owl:AnnotationProperty rdf:about="http://purl.obolibrary.org/obo/IAO_0000111"/>
    


    <!-- 
    ///////////////////////////////////////////////////////////////////////////////////////
    //
    // Datatypes
    //
    ///////////////////////////////////////////////////////////////////////////////////////
     -->

    


    <!-- 
    ///////////////////////////////////////////////////////////////////////////////////////
    //
    // Classes
    //
    ///////////////////////////////////////////////////////////////////////////////////////
     -->

    


    <!-- http://purl.obolibrary.org/obo/NCBITaxon_10090 -->

    <owl:Class rdf:about="http://purl.obolibrary.org/obo/NCBITaxon_10090">
        <rdfs:label rdf:datatype="http://www.w3.org/2001/XMLSchema#string">Mus musculus</rdfs:label>
        <rdfs:subClassOf rdf:resource="http://www.bioassayontology.org/bao#BAO_0000362"/>
        <obo:IAO_0000118 rdf:datatype="http://www.w3.org/2001/XMLSchema#string">Mus muscaris</obo:IAO_0000118>
        <obo:IAO_0000111 rdf:datatype="http://www.w3.org/2001/XMLSchema#string">Mus musculus</obo:IAO_0000111>
        <obo:IAO_0000118 rdf:datatype="http://www.w3.org/2001/XMLSchema#string">house mouse</obo:IAO_0000118>
        <obo:IAO_0000118 rdf:datatype="http://www.w3.org/2001/XMLSchema#string">mice C57BL/6xCBA/CaJ hybrid</obo:IAO_0000118>
        <obo:IAO_0000118 rdf:datatype="http://www.w3.org/2001/XMLSchema#string">mouse</obo:IAO_0000118>
        <obo:IAO_0000412 rdf:resource="http://purl.obolibrary.org/obo/ncbitaxon.owl"/>
    </owl:Class>
    


    <!-- http://purl.obolibrary.org/obo/NCBITaxon_10116 -->

    <owl:Class rdf:about="http://purl.obolibrary.org/obo/NCBITaxon_10116">
        <rdfs:label rdf:datatype="http://www.w3.org/2001/XMLSchema#string">Rattus norvegicus</rdfs:label>
        <rdfs:subClassOf rdf:resource="http://www.bioassayontology.org/bao#BAO_0000362"/>
        <obo:IAO_0000118 rdf:datatype="http://www.w3.org/2001/XMLSchema#string">Gunn rats</obo:IAO_0000118>
        <obo:IAO_0000118 rdf:datatype="http://www.w3.org/2001/XMLSchema#string">Norway rat</obo:IAO_0000118>
        <obo:IAO_0000111 rdf:datatype="http://www.w3.org/2001/XMLSchema#string">Rattus norvegicus</obo:IAO_0000111>
        <obo:IAO_0000118 rdf:datatype="http://www.w3.org/2001/XMLSchema#string">Rattus norvegicus8</obo:IAO_0000118>
        <obo:IAO_0000118 rdf:datatype="http://www.w3.org/2001/XMLSchema#string">Rattus norwegicus</obo:IAO_0000118>
        <obo:IAO_0000118 rdf:datatype="http://www.w3.org/2001/XMLSchema#string">Rattus rattiscus</obo:IAO_0000118>
        <obo:IAO_0000118 rdf:datatype="http://www.w3.org/2001/XMLSchema#string">Rattus sp. strain Wistar</obo:IAO_0000118>
        <obo:IAO_0000118 rdf:datatype="http://www.w3.org/2001/XMLSchema#string">brown rat</obo:IAO_0000118>
        <obo:IAO_0000118 rdf:datatype="http://www.w3.org/2001/XMLSchema#string">rat</obo:IAO_0000118>
        <obo:IAO_0000118 rdf:datatype="http://www.w3.org/2001/XMLSchema#string">rats</obo:IAO_0000118>
        <obo:IAO_0000412 rdf:resource="http://purl.obolibrary.org/obo/ncbitaxon.owl"/>
    </owl:Class>
    


    <!-- http://purl.obolibrary.org/obo/NCBITaxon_102793 -->

    <owl:Class rdf:about="http://purl.obolibrary.org/obo/NCBITaxon_102793">
        <rdfs:label rdf:datatype="http://www.w3.org/2001/XMLSchema#string">H5N1 subtype</rdfs:label>
        <rdfs:subClassOf rdf:resource="http://www.bioassayontology.org/bao#BAO_0000232"/>
        <obo:IAO_0000111 rdf:datatype="http://www.w3.org/2001/XMLSchema#string">H5N1 subtype</obo:IAO_0000111>
        <obo:IAO_0000412 rdf:resource="http://purl.obolibrary.org/obo/ncbitaxon.owl"/>
    </owl:Class>
    


    <!-- http://purl.obolibrary.org/obo/NCBITaxon_10376 -->

    <owl:Class rdf:about="http://purl.obolibrary.org/obo/NCBITaxon_10376">
        <rdfs:label rdf:datatype="http://www.w3.org/2001/XMLSchema#string">Human herpesvirus 4</rdfs:label>
        <rdfs:subClassOf rdf:resource="http://www.bioassayontology.org/bao#BAO_0000232"/>
        <obo:IAO_0000118 rdf:datatype="http://www.w3.org/2001/XMLSchema#string">Epstein-Barr virus</obo:IAO_0000118>
        <obo:IAO_0000118 rdf:datatype="http://www.w3.org/2001/XMLSchema#string">Epstein-Barr virus EBV</obo:IAO_0000118>
        <obo:IAO_0000118 rdf:datatype="http://www.w3.org/2001/XMLSchema#string">Epstein-Barr-virus EBV</obo:IAO_0000118>
        <obo:IAO_0000111 rdf:datatype="http://www.w3.org/2001/XMLSchema#string">Human herpesvirus 4</obo:IAO_0000111>
        <obo:IAO_0000118 rdf:datatype="http://www.w3.org/2001/XMLSchema#string">Human herpesvirus type 4</obo:IAO_0000118>
        <obo:IAO_0000412 rdf:resource="http://purl.obolibrary.org/obo/ncbitaxon.owl"/>
    </owl:Class>
    


    <!-- http://purl.obolibrary.org/obo/NCBITaxon_10633 -->

    <owl:Class rdf:about="http://purl.obolibrary.org/obo/NCBITaxon_10633">
        <rdfs:label rdf:datatype="http://www.w3.org/2001/XMLSchema#string">Simian virus 40</rdfs:label>
        <rdfs:subClassOf rdf:resource="http://www.bioassayontology.org/bao#BAO_0000232"/>
        <obo:IAO_0000118 rdf:datatype="http://www.w3.org/2001/XMLSchema#string">Polyomavirus maccacae</obo:IAO_0000118>
        <obo:IAO_0000118 rdf:datatype="http://www.w3.org/2001/XMLSchema#string">Polyomavirus maccacae 1</obo:IAO_0000118>
        <obo:IAO_0000118 rdf:datatype="http://www.w3.org/2001/XMLSchema#string">Rhesus macaque polyomavirus</obo:IAO_0000118>
        <obo:IAO_0000111 rdf:datatype="http://www.w3.org/2001/XMLSchema#string">Simian virus 40</obo:IAO_0000111>
        <obo:IAO_0000118 rdf:datatype="http://www.w3.org/2001/XMLSchema#string">rhesus polyomavirus</obo:IAO_0000118>
        <obo:IAO_0000412 rdf:resource="http://purl.obolibrary.org/obo/ncbitaxon.owl"/>
    </owl:Class>
    


    <!-- http://purl.obolibrary.org/obo/NCBITaxon_10906 -->

    <owl:Class rdf:about="http://purl.obolibrary.org/obo/NCBITaxon_10906">
        <rdfs:label rdf:datatype="http://www.w3.org/2001/XMLSchema#string">Bluetongue virus 10</rdfs:label>
        <rdfs:subClassOf rdf:resource="http://www.bioassayontology.org/bao#BAO_0000232"/>
        <obo:IAO_0000118 rdf:datatype="http://www.w3.org/2001/XMLSchema#string">Bluetongue virus (SEROTYPE 10)</obo:IAO_0000118>
        <obo:IAO_0000111 rdf:datatype="http://www.w3.org/2001/XMLSchema#string">Bluetongue virus 10</obo:IAO_0000111>
        <obo:IAO_0000118 rdf:datatype="http://www.w3.org/2001/XMLSchema#string">Bluetongue virus type 10</obo:IAO_0000118>
        <obo:IAO_0000412 rdf:resource="http://purl.obolibrary.org/obo/ncbitaxon.owl"/>
    </owl:Class>
    


    <!-- http://purl.obolibrary.org/obo/NCBITaxon_11036 -->

    <owl:Class rdf:about="http://purl.obolibrary.org/obo/NCBITaxon_11036">
        <rdfs:label rdf:datatype="http://www.w3.org/2001/XMLSchema#string">Venezuelan equine encephalitis virus</rdfs:label>
        <rdfs:subClassOf rdf:resource="http://www.bioassayontology.org/bao#BAO_0000232"/>
        <obo:IAO_0000118 rdf:datatype="http://www.w3.org/2001/XMLSchema#string">Venezuelan equine encephalitis VEE</obo:IAO_0000118>
        <obo:IAO_0000111 rdf:datatype="http://www.w3.org/2001/XMLSchema#string">Venezuelan equine encephalitis virus</obo:IAO_0000111>
        <obo:IAO_0000118 rdf:datatype="http://www.w3.org/2001/XMLSchema#string">Venezuelan equine encephalitis virus VEE</obo:IAO_0000118>
        <obo:IAO_0000118 rdf:datatype="http://www.w3.org/2001/XMLSchema#string">Venezuelan equine encephalomyelitis virus</obo:IAO_0000118>
        <obo:IAO_0000412 rdf:resource="http://purl.obolibrary.org/obo/ncbitaxon.owl"/>
    </owl:Class>
    


    <!-- http://purl.obolibrary.org/obo/NCBITaxon_11082 -->

    <owl:Class rdf:about="http://purl.obolibrary.org/obo/NCBITaxon_11082">
        <rdfs:label rdf:datatype="http://www.w3.org/2001/XMLSchema#string">West Nile virus</rdfs:label>
        <rdfs:subClassOf rdf:resource="http://www.bioassayontology.org/bao#BAO_0000232"/>
        <obo:IAO_0000111 rdf:datatype="http://www.w3.org/2001/XMLSchema#string">West Nile virus</obo:IAO_0000111>
        <obo:IAO_0000412 rdf:resource="http://purl.obolibrary.org/obo/ncbitaxon.owl"/>
    </owl:Class>
    


    <!-- http://purl.obolibrary.org/obo/NCBITaxon_11103 -->

    <owl:Class rdf:about="http://purl.obolibrary.org/obo/NCBITaxon_11103">
        <rdfs:label rdf:datatype="http://www.w3.org/2001/XMLSchema#string">Hepatitis C virus</rdfs:label>
        <rdfs:subClassOf rdf:resource="http://www.bioassayontology.org/bao#BAO_0000232"/>
        <obo:IAO_0000118 rdf:datatype="http://www.w3.org/2001/XMLSchema#string">Hepatitis C</obo:IAO_0000118>
        <obo:IAO_0000111 rdf:datatype="http://www.w3.org/2001/XMLSchema#string">Hepatitis C virus</obo:IAO_0000111>
        <obo:IAO_0000118 rdf:datatype="http://www.w3.org/2001/XMLSchema#string">hepatitis C virus HCV</obo:IAO_0000118>
        <obo:IAO_0000118 rdf:datatype="http://www.w3.org/2001/XMLSchema#string">human hepatitis C virus</obo:IAO_0000118>
        <obo:IAO_0000118 rdf:datatype="http://www.w3.org/2001/XMLSchema#string">human hepatitis C virus HCV</obo:IAO_0000118>
        <obo:IAO_0000118 rdf:datatype="http://www.w3.org/2001/XMLSchema#string">human hepatitis virus C HCV</obo:IAO_0000118>
        <obo:IAO_0000118 rdf:datatype="http://www.w3.org/2001/XMLSchema#string">human hepatitis virus HCV</obo:IAO_0000118>
        <obo:IAO_0000118 rdf:datatype="http://www.w3.org/2001/XMLSchema#string">post-transfusion hepatitis non A non B virus</obo:IAO_0000118>
        <obo:IAO_0000412 rdf:resource="http://purl.obolibrary.org/obo/ncbitaxon.owl"/>
    </owl:Class>
    


    <!-- http://purl.obolibrary.org/obo/NCBITaxon_11676 -->

    <owl:Class rdf:about="http://purl.obolibrary.org/obo/NCBITaxon_11676">
        <rdfs:label rdf:datatype="http://www.w3.org/2001/XMLSchema#string">Human immunodeficiency virus 1</rdfs:label>
        <rdfs:subClassOf rdf:resource="http://www.bioassayontology.org/bao#BAO_0000232"/>
        <obo:IAO_0000118 rdf:datatype="http://www.w3.org/2001/XMLSchema#string">AIDS virus</obo:IAO_0000118>
        <obo:IAO_0000118 rdf:datatype="http://www.w3.org/2001/XMLSchema#string">Human immundeficiency virus type 1</obo:IAO_0000118>
        <obo:IAO_0000118 rdf:datatype="http://www.w3.org/2001/XMLSchema#string">Human immunodeficiencey virus type 1</obo:IAO_0000118>
        <obo:IAO_0000111 rdf:datatype="http://www.w3.org/2001/XMLSchema#string">Human immunodeficiency virus 1</obo:IAO_0000111>
        <obo:IAO_0000118 rdf:datatype="http://www.w3.org/2001/XMLSchema#string">Human immunodeficiency virus type 1</obo:IAO_0000118>
        <obo:IAO_0000118 rdf:datatype="http://www.w3.org/2001/XMLSchema#string">human immunodeficiency virus 1 HIV-1</obo:IAO_0000118>
        <obo:IAO_0000118 rdf:datatype="http://www.w3.org/2001/XMLSchema#string">human immunodeficiency virus HIV-1</obo:IAO_0000118>
        <obo:IAO_0000118 rdf:datatype="http://www.w3.org/2001/XMLSchema#string">human immunodeficiency virus type 1 ,HIV-1</obo:IAO_0000118>
        <obo:IAO_0000118 rdf:datatype="http://www.w3.org/2001/XMLSchema#string">human immunodeficiency virus type 1 HIV 1</obo:IAO_0000118>
        <obo:IAO_0000118 rdf:datatype="http://www.w3.org/2001/XMLSchema#string">human immunodeficiency virus type 1 HIV-1</obo:IAO_0000118>
        <obo:IAO_0000118 rdf:datatype="http://www.w3.org/2001/XMLSchema#string">human immunodeficiency virus type 1 HIV1</obo:IAO_0000118>
        <obo:IAO_0000118 rdf:datatype="http://www.w3.org/2001/XMLSchema#string">human immunodeficiency virus type 1, HIV-1</obo:IAO_0000118>
        <obo:IAO_0000118 rdf:datatype="http://www.w3.org/2001/XMLSchema#string">human immunodeficiency virus type I HIV-1</obo:IAO_0000118>
        <obo:IAO_0000118 rdf:datatype="http://www.w3.org/2001/XMLSchema#string">human immunodeficiency virus type-1 HIV-1</obo:IAO_0000118>
        <obo:IAO_0000118 rdf:datatype="http://www.w3.org/2001/XMLSchema#string">human immunodeficiency virus-1 HIV-1</obo:IAO_0000118>
        <obo:IAO_0000412 rdf:resource="http://purl.obolibrary.org/obo/ncbitaxon.owl"/>
    </owl:Class>
    


    <!-- http://purl.obolibrary.org/obo/NCBITaxon_1245 -->

    <owl:Class rdf:about="http://purl.obolibrary.org/obo/NCBITaxon_1245">
        <rdfs:label rdf:datatype="http://www.w3.org/2001/XMLSchema#string">Leuconostoc mesenteroides</rdfs:label>
        <rdfs:subClassOf rdf:resource="http://www.bioassayontology.org/bao#BAO_0000364"/>
        <obo:IAO_0000118 rdf:datatype="http://www.w3.org/2001/XMLSchema#string">Ascococcus mesenteroides</obo:IAO_0000118>
        <obo:IAO_0000118 rdf:datatype="http://www.w3.org/2001/XMLSchema#string">Betacoccus arabinosaceus</obo:IAO_0000118>
        <obo:IAO_0000118 rdf:datatype="http://www.w3.org/2001/XMLSchema#string">Leuconostoc mesanteroides</obo:IAO_0000118>
        <obo:IAO_0000111 rdf:datatype="http://www.w3.org/2001/XMLSchema#string">Leuconostoc mesenteroides</obo:IAO_0000111>
        <obo:IAO_0000412 rdf:resource="http://purl.obolibrary.org/obo/ncbitaxon.owl"/>
    </owl:Class>
    


    <!-- http://purl.obolibrary.org/obo/NCBITaxon_1280 -->

    <owl:Class rdf:about="http://purl.obolibrary.org/obo/NCBITaxon_1280">
        <rdfs:label rdf:datatype="http://www.w3.org/2001/XMLSchema#string">Staphylococcus aureus</rdfs:label>
        <rdfs:subClassOf rdf:resource="http://www.bioassayontology.org/bao#BAO_0000364"/>
        <obo:IAO_0000118 rdf:datatype="http://www.w3.org/2001/XMLSchema#string">Micrococcus aureus</obo:IAO_0000118>
        <obo:IAO_0000118 rdf:datatype="http://www.w3.org/2001/XMLSchema#string">Micrococcus pyogenes</obo:IAO_0000118>
        <obo:IAO_0000118 rdf:datatype="http://www.w3.org/2001/XMLSchema#string">Staphilococcus aureus</obo:IAO_0000118>
        <obo:IAO_0000118 rdf:datatype="http://www.w3.org/2001/XMLSchema#string">Staphlococcus pyogenes citreus</obo:IAO_0000118>
        <obo:IAO_0000111 rdf:datatype="http://www.w3.org/2001/XMLSchema#string">Staphylococcus aureus</obo:IAO_0000111>
        <obo:IAO_0000118 rdf:datatype="http://www.w3.org/2001/XMLSchema#string">Staphylococcus pyogenes aureus</obo:IAO_0000118>
        <obo:IAO_0000118 rdf:datatype="http://www.w3.org/2001/XMLSchema#string">Staphylococus aureus</obo:IAO_0000118>
        <obo:IAO_0000118 rdf:datatype="http://www.w3.org/2001/XMLSchema#string">Streptococcus aureus</obo:IAO_0000118>
        <obo:IAO_0000412 rdf:resource="http://purl.obolibrary.org/obo/ncbitaxon.owl"/>
    </owl:Class>
    


    <!-- http://purl.obolibrary.org/obo/NCBITaxon_1351 -->

    <owl:Class rdf:about="http://purl.obolibrary.org/obo/NCBITaxon_1351">
        <rdfs:label rdf:datatype="http://www.w3.org/2001/XMLSchema#string">Enterococcus faecalis</rdfs:label>
        <rdfs:subClassOf rdf:resource="http://www.bioassayontology.org/bao#BAO_0000364"/>
        <obo:IAO_0000111 rdf:datatype="http://www.w3.org/2001/XMLSchema#string">Enterococcus faecalis</obo:IAO_0000111>
        <obo:IAO_0000118 rdf:datatype="http://www.w3.org/2001/XMLSchema#string">Enterococcus proteiformis</obo:IAO_0000118>
        <obo:IAO_0000118 rdf:datatype="http://www.w3.org/2001/XMLSchema#string">Enterocoque</obo:IAO_0000118>
        <obo:IAO_0000118 rdf:datatype="http://www.w3.org/2001/XMLSchema#string">Micrococcus ovalis</obo:IAO_0000118>
        <obo:IAO_0000118 rdf:datatype="http://www.w3.org/2001/XMLSchema#string">Micrococcus zymogenes</obo:IAO_0000118>
        <obo:IAO_0000118 rdf:datatype="http://www.w3.org/2001/XMLSchema#string">Streptococcus faecalis</obo:IAO_0000118>
        <obo:IAO_0000118 rdf:datatype="http://www.w3.org/2001/XMLSchema#string">Streptococcus glycerinaceus</obo:IAO_0000118>
        <obo:IAO_0000118 rdf:datatype="http://www.w3.org/2001/XMLSchema#string">Streptococcus liquefaciens</obo:IAO_0000118>
        <obo:IAO_0000412 rdf:resource="http://purl.obolibrary.org/obo/ncbitaxon.owl"/>
    </owl:Class>
    


    <!-- http://purl.obolibrary.org/obo/NCBITaxon_1422 -->

    <owl:Class rdf:about="http://purl.obolibrary.org/obo/NCBITaxon_1422">
        <rdfs:label rdf:datatype="http://www.w3.org/2001/XMLSchema#string">Geobacillus stearothermophilus</rdfs:label>
        <rdfs:subClassOf rdf:resource="http://www.bioassayontology.org/bao#BAO_0000364"/>
        <obo:IAO_0000118 rdf:datatype="http://www.w3.org/2001/XMLSchema#string">Bacillus stearothermophilus</obo:IAO_0000118>
        <obo:IAO_0000118 rdf:datatype="http://www.w3.org/2001/XMLSchema#string">Bacillus strearothermophilus</obo:IAO_0000118>
        <obo:IAO_0000118 rdf:datatype="http://www.w3.org/2001/XMLSchema#string">Bacillus thermoliquefaciens</obo:IAO_0000118>
        <obo:IAO_0000111 rdf:datatype="http://www.w3.org/2001/XMLSchema#string">Geobacillus stearothermophilus</obo:IAO_0000111>
        <obo:IAO_0000412 rdf:resource="http://purl.obolibrary.org/obo/ncbitaxon.owl"/>
    </owl:Class>
    


    <!-- http://purl.obolibrary.org/obo/NCBITaxon_1773 -->

    <owl:Class rdf:about="http://purl.obolibrary.org/obo/NCBITaxon_1773">
        <rdfs:label rdf:datatype="http://www.w3.org/2001/XMLSchema#string">Mycobacterium tuberculosis</rdfs:label>
        <rdfs:subClassOf rdf:resource="http://www.bioassayontology.org/bao#BAO_0000364"/>
        <obo:IAO_0000118 rdf:datatype="http://www.w3.org/2001/XMLSchema#string">Bacillus tuberculosis</obo:IAO_0000118>
        <obo:IAO_0000118 rdf:datatype="http://www.w3.org/2001/XMLSchema#string">Bacterium tuberculosis</obo:IAO_0000118>
        <obo:IAO_0000111 rdf:datatype="http://www.w3.org/2001/XMLSchema#string">Mycobacterium tuberculosis</obo:IAO_0000111>
        <obo:IAO_0000118 rdf:datatype="http://www.w3.org/2001/XMLSchema#string">Mycobacterium tuberculosis typus humanus</obo:IAO_0000118>
        <obo:IAO_0000118 rdf:datatype="http://www.w3.org/2001/XMLSchema#string">Mycobacterium tuberculosis var. hominis</obo:IAO_0000118>
        <obo:IAO_0000412 rdf:resource="http://purl.obolibrary.org/obo/ncbitaxon.owl"/>
    </owl:Class>
    


    <!-- http://purl.obolibrary.org/obo/NCBITaxon_208964 -->

    <owl:Class rdf:about="http://purl.obolibrary.org/obo/NCBITaxon_208964">
        <rdfs:label rdf:datatype="http://www.w3.org/2001/XMLSchema#string">Pseudomonas aeruginosa PAO1</rdfs:label>
        <rdfs:subClassOf rdf:resource="http://www.bioassayontology.org/bao#BAO_0000364"/>
        <obo:IAO_0000118 rdf:datatype="http://www.w3.org/2001/XMLSchema#string">Pseudomonas aeruginosa PA01</obo:IAO_0000118>
        <obo:IAO_0000111 rdf:datatype="http://www.w3.org/2001/XMLSchema#string">Pseudomonas aeruginosa PAO1</obo:IAO_0000111>
        <obo:IAO_0000118 rdf:datatype="http://www.w3.org/2001/XMLSchema#string">Pseudomonas aeruginosa str. PA01</obo:IAO_0000118>
        <obo:IAO_0000118 rdf:datatype="http://www.w3.org/2001/XMLSchema#string">Pseudomonas aeruginosa str. PAO1</obo:IAO_0000118>
        <obo:IAO_0000412 rdf:resource="http://purl.obolibrary.org/obo/ncbitaxon.owl"/>
    </owl:Class>
    


    <!-- http://purl.obolibrary.org/obo/NCBITaxon_227859 -->

    <owl:Class rdf:about="http://purl.obolibrary.org/obo/NCBITaxon_227859">
        <rdfs:label rdf:datatype="http://www.w3.org/2001/XMLSchema#string">SARS coronavirus</rdfs:label>
        <rdfs:subClassOf rdf:resource="http://www.bioassayontology.org/bao#BAO_0000232"/>
        <obo:IAO_0000118 rdf:datatype="http://www.w3.org/2001/XMLSchema#string">Human coronavirus (strain SARS)</obo:IAO_0000118>
        <obo:IAO_0000111 rdf:datatype="http://www.w3.org/2001/XMLSchema#string">SARS coronavirus</obo:IAO_0000111>
        <obo:IAO_0000118 rdf:datatype="http://www.w3.org/2001/XMLSchema#string">SARS virus</obo:IAO_0000118>
        <obo:IAO_0000118 rdf:datatype="http://www.w3.org/2001/XMLSchema#string">Severe acute respiratory syndrome coronavirus</obo:IAO_0000118>
        <obo:IAO_0000412 rdf:resource="http://purl.obolibrary.org/obo/ncbitaxon.owl"/>
    </owl:Class>
    


    <!-- http://purl.obolibrary.org/obo/NCBITaxon_3702 -->

    <owl:Class rdf:about="http://purl.obolibrary.org/obo/NCBITaxon_3702">
        <rdfs:label rdf:datatype="http://www.w3.org/2001/XMLSchema#string">Arabidopsis thaliana</rdfs:label>
        <rdfs:subClassOf rdf:resource="http://www.bioassayontology.org/bao#BAO_0000605"/>
        <obo:IAO_0000111 rdf:datatype="http://www.w3.org/2001/XMLSchema#string">Arabidopsis thaliana</obo:IAO_0000111>
        <obo:IAO_0000118 rdf:datatype="http://www.w3.org/2001/XMLSchema#string">Arabidopsis thaliana (thale cress)</obo:IAO_0000118>
        <obo:IAO_0000118 rdf:datatype="http://www.w3.org/2001/XMLSchema#string">Arbisopsis thaliana</obo:IAO_0000118>
        <obo:IAO_0000118 rdf:datatype="http://www.w3.org/2001/XMLSchema#string">mouse-ear cress</obo:IAO_0000118>
        <obo:IAO_0000118 rdf:datatype="http://www.w3.org/2001/XMLSchema#string">thale cress</obo:IAO_0000118>
        <obo:IAO_0000118 rdf:datatype="http://www.w3.org/2001/XMLSchema#string">thale-cress</obo:IAO_0000118>
        <obo:IAO_0000412 rdf:resource="http://purl.obolibrary.org/obo/ncbitaxon.owl"/>
    </owl:Class>
    


    <!-- http://purl.obolibrary.org/obo/NCBITaxon_373153 -->

    <owl:Class rdf:about="http://purl.obolibrary.org/obo/NCBITaxon_373153">
        <rdfs:label rdf:datatype="http://www.w3.org/2001/XMLSchema#string">Streptococcus pneumoniae D39</rdfs:label>
        <rdfs:subClassOf rdf:resource="http://www.bioassayontology.org/bao#BAO_0000364"/>
        <obo:IAO_0000111 rdf:datatype="http://www.w3.org/2001/XMLSchema#string">Streptococcus pneumoniae D39</obo:IAO_0000111>
        <obo:IAO_0000118 rdf:datatype="http://www.w3.org/2001/XMLSchema#string">Streptococcus pneumoniae str. D39</obo:IAO_0000118>
        <obo:IAO_0000118 rdf:datatype="http://www.w3.org/2001/XMLSchema#string">Streptococcus pneumoniae strain D39</obo:IAO_0000118>
        <obo:IAO_0000412 rdf:resource="http://purl.obolibrary.org/obo/ncbitaxon.owl"/>
    </owl:Class>
    


    <!-- http://purl.obolibrary.org/obo/NCBITaxon_39947 -->

    <owl:Class rdf:about="http://purl.obolibrary.org/obo/NCBITaxon_39947">
        <rdfs:label rdf:datatype="http://www.w3.org/2001/XMLSchema#string">Oryza sativa Japonica Group</rdfs:label>
        <rdfs:subClassOf rdf:resource="http://www.bioassayontology.org/bao#BAO_0000605"/>
        <obo:IAO_0000118 rdf:datatype="http://www.w3.org/2001/XMLSchema#string">Japanese rice</obo:IAO_0000118>
        <obo:IAO_0000118 rdf:datatype="http://www.w3.org/2001/XMLSchema#string">Oryza sativa (japonica culticar-group)</obo:IAO_0000118>
        <obo:IAO_0000118 rdf:datatype="http://www.w3.org/2001/XMLSchema#string">Oryza sativa (japonica cultivar-group)</obo:IAO_0000118>
        <obo:IAO_0000111 rdf:datatype="http://www.w3.org/2001/XMLSchema#string">Oryza sativa Japonica Group</obo:IAO_0000111>
        <obo:IAO_0000118 rdf:datatype="http://www.w3.org/2001/XMLSchema#string">Oryza sativa japonica</obo:IAO_0000118>
        <obo:IAO_0000118 rdf:datatype="http://www.w3.org/2001/XMLSchema#string">Oryza sativa subsp. japonica</obo:IAO_0000118>
        <obo:IAO_0000412 rdf:resource="http://purl.obolibrary.org/obo/ncbitaxon.owl"/>
    </owl:Class>
    


    <!-- http://purl.obolibrary.org/obo/NCBITaxon_41716 -->

    <owl:Class rdf:about="http://purl.obolibrary.org/obo/NCBITaxon_41716">
        <rdfs:label rdf:datatype="http://www.w3.org/2001/XMLSchema#string">Photuris pennsylvanica</rdfs:label>
        <rdfs:subClassOf rdf:resource="http://www.bioassayontology.org/bao#BAO_0000511"/>
        <obo:IAO_0000118 rdf:datatype="http://www.w3.org/2001/XMLSchema#string">Pennsylania firefly</obo:IAO_0000118>
        <obo:IAO_0000111 rdf:datatype="http://www.w3.org/2001/XMLSchema#string">Photuris pennsylvanica</obo:IAO_0000111>
        <obo:IAO_0000118 rdf:datatype="http://www.w3.org/2001/XMLSchema#string">Photuris pennsylvanica (De Geer, 1774)</obo:IAO_0000118>
        <obo:IAO_0000118 rdf:datatype="http://www.w3.org/2001/XMLSchema#string">Photuris pennsylvanicus</obo:IAO_0000118>
        <obo:IAO_0000412 rdf:resource="http://purl.obolibrary.org/obo/ncbitaxon.owl"/>
    </owl:Class>
    


    <!-- http://purl.obolibrary.org/obo/NCBITaxon_4932 -->

    <owl:Class rdf:about="http://purl.obolibrary.org/obo/NCBITaxon_4932">
        <rdfs:label rdf:datatype="http://www.w3.org/2001/XMLSchema#string">Saccharomyces cerevisiae</rdfs:label>
        <rdfs:subClassOf rdf:resource="http://www.bioassayontology.org/bao#BAO_0000233"/>
        <obo:IAO_0000118 rdf:datatype="http://www.w3.org/2001/XMLSchema#string">Candida robusta</obo:IAO_0000118>
        <obo:IAO_0000118 rdf:datatype="http://www.w3.org/2001/XMLSchema#string">Saccaromyces cerevisiae</obo:IAO_0000118>
        <obo:IAO_0000118 rdf:datatype="http://www.w3.org/2001/XMLSchema#string">Saccharomyces capensis</obo:IAO_0000118>
        <obo:IAO_0000111 rdf:datatype="http://www.w3.org/2001/XMLSchema#string">Saccharomyces cerevisiae</obo:IAO_0000111>
        <obo:IAO_0000118 rdf:datatype="http://www.w3.org/2001/XMLSchema#string">Saccharomyces italicus</obo:IAO_0000118>
        <obo:IAO_0000118 rdf:datatype="http://www.w3.org/2001/XMLSchema#string">Saccharomyces oviformis</obo:IAO_0000118>
        <obo:IAO_0000118 rdf:datatype="http://www.w3.org/2001/XMLSchema#string">Saccharomyces uvarum var. melibiosus</obo:IAO_0000118>
        <obo:IAO_0000118 rdf:datatype="http://www.w3.org/2001/XMLSchema#string">Saccharomyes cerevisiae</obo:IAO_0000118>
        <obo:IAO_0000118 rdf:datatype="http://www.w3.org/2001/XMLSchema#string">Sccharomyces cerevisiae</obo:IAO_0000118>
        <obo:IAO_0000118 rdf:datatype="http://www.w3.org/2001/XMLSchema#string">baker&#39;s yeast</obo:IAO_0000118>
        <obo:IAO_0000118 rdf:datatype="http://www.w3.org/2001/XMLSchema#string">brewer&#39;s yeast</obo:IAO_0000118>
        <obo:IAO_0000118 rdf:datatype="http://www.w3.org/2001/XMLSchema#string">lager beer yeast</obo:IAO_0000118>
        <obo:IAO_0000118 rdf:datatype="http://www.w3.org/2001/XMLSchema#string">yeast</obo:IAO_0000118>
        <obo:IAO_0000412 rdf:resource="http://purl.obolibrary.org/obo/ncbitaxon.owl"/>
    </owl:Class>
    


    <!-- http://purl.obolibrary.org/obo/NCBITaxon_5476 -->

    <owl:Class rdf:about="http://purl.obolibrary.org/obo/NCBITaxon_5476">
        <rdfs:label rdf:datatype="http://www.w3.org/2001/XMLSchema#string">Candida albicans</rdfs:label>
        <rdfs:subClassOf rdf:resource="http://www.bioassayontology.org/bao#BAO_0000553"/>
        <obo:IAO_0000111 rdf:datatype="http://www.w3.org/2001/XMLSchema#string">Candida albicans</obo:IAO_0000111>
        <obo:IAO_0000118 rdf:datatype="http://www.w3.org/2001/XMLSchema#string">Candida stellatoidea</obo:IAO_0000118>
        <obo:IAO_0000118 rdf:datatype="http://www.w3.org/2001/XMLSchema#string">Candida stellatoidea type I</obo:IAO_0000118>
        <obo:IAO_0000412 rdf:resource="http://purl.obolibrary.org/obo/ncbitaxon.owl"/>
    </owl:Class>
    


    <!-- http://purl.obolibrary.org/obo/NCBITaxon_562 -->

    <owl:Class rdf:about="http://purl.obolibrary.org/obo/NCBITaxon_562">
        <rdfs:label rdf:datatype="http://www.w3.org/2001/XMLSchema#string">Escherichia coli</rdfs:label>
        <rdfs:subClassOf rdf:resource="http://www.bioassayontology.org/bao#BAO_0000364"/>
        <obo:IAO_0000118 rdf:datatype="http://www.w3.org/2001/XMLSchema#string">Bacillus coli</obo:IAO_0000118>
        <obo:IAO_0000118 rdf:datatype="http://www.w3.org/2001/XMLSchema#string">Bacterium coli</obo:IAO_0000118>
        <obo:IAO_0000118 rdf:datatype="http://www.w3.org/2001/XMLSchema#string">Bacterium coli commune</obo:IAO_0000118>
        <obo:IAO_0000118 rdf:datatype="http://www.w3.org/2001/XMLSchema#string">Enterococcus coli</obo:IAO_0000118>
        <obo:IAO_0000118 rdf:datatype="http://www.w3.org/2001/XMLSchema#string">Escherchia coli</obo:IAO_0000118>
        <obo:IAO_0000111 rdf:datatype="http://www.w3.org/2001/XMLSchema#string">Escherichia coli</obo:IAO_0000111>
        <obo:IAO_0000118 rdf:datatype="http://www.w3.org/2001/XMLSchema#string">Eschericia coli</obo:IAO_0000118>
        <obo:IAO_0000118 rdf:datatype="http://www.w3.org/2001/XMLSchema#string">bacterium E3</obo:IAO_0000118>
        <obo:IAO_0000412 rdf:resource="http://purl.obolibrary.org/obo/ncbitaxon.owl"/>
    </owl:Class>
    


    <!-- http://purl.obolibrary.org/obo/NCBITaxon_5664 -->

    <owl:Class rdf:about="http://purl.obolibrary.org/obo/NCBITaxon_5664">
        <rdfs:label rdf:datatype="http://www.w3.org/2001/XMLSchema#string">Leishmania major</rdfs:label>
        <rdfs:subClassOf rdf:resource="http://www.bioassayontology.org/bao#BAO_0000662"/>
        <obo:IAO_0000118 rdf:datatype="http://www.w3.org/2001/XMLSchema#string">Leishmania (Leishmania) major</obo:IAO_0000118>
        <obo:IAO_0000111 rdf:datatype="http://www.w3.org/2001/XMLSchema#string">Leishmania major</obo:IAO_0000111>
        <obo:IAO_0000118 rdf:datatype="http://www.w3.org/2001/XMLSchema#string">Leishmania tropica major</obo:IAO_0000118>
        <obo:IAO_0000412 rdf:resource="http://purl.obolibrary.org/obo/ncbitaxon.owl"/>
    </owl:Class>
    


    <!-- http://purl.obolibrary.org/obo/NCBITaxon_5665 -->

    <owl:Class rdf:about="http://purl.obolibrary.org/obo/NCBITaxon_5665">
        <rdfs:label rdf:datatype="http://www.w3.org/2001/XMLSchema#string">Leishmania mexicana</rdfs:label>
        <rdfs:subClassOf rdf:resource="http://www.bioassayontology.org/bao#BAO_0000662"/>
        <obo:IAO_0000118 rdf:datatype="http://www.w3.org/2001/XMLSchema#string">Leishmania (Leishmania) mexicana</obo:IAO_0000118>
        <obo:IAO_0000111 rdf:datatype="http://www.w3.org/2001/XMLSchema#string">Leishmania mexicana</obo:IAO_0000111>
        <obo:IAO_0000412 rdf:resource="http://purl.obolibrary.org/obo/ncbitaxon.owl"/>
    </owl:Class>
    


    <!-- http://purl.obolibrary.org/obo/NCBITaxon_5691 -->

    <owl:Class rdf:about="http://purl.obolibrary.org/obo/NCBITaxon_5691">
        <rdfs:label rdf:datatype="http://www.w3.org/2001/XMLSchema#string">Trypanosoma brucei</rdfs:label>
        <rdfs:subClassOf rdf:resource="http://www.bioassayontology.org/bao#BAO_0000662"/>
        <obo:IAO_0000118 rdf:datatype="http://www.w3.org/2001/XMLSchema#string">Trypanosoma (Trypanozoon) brucei</obo:IAO_0000118>
        <obo:IAO_0000111 rdf:datatype="http://www.w3.org/2001/XMLSchema#string">Trypanosoma brucei</obo:IAO_0000111>
        <obo:IAO_0000118 rdf:datatype="http://www.w3.org/2001/XMLSchema#string">Trypanosoma brucei subgroup</obo:IAO_0000118>
        <obo:IAO_0000412 rdf:resource="http://purl.obolibrary.org/obo/ncbitaxon.owl"/>
    </owl:Class>
    


    <!-- http://purl.obolibrary.org/obo/NCBITaxon_5693 -->

    <owl:Class rdf:about="http://purl.obolibrary.org/obo/NCBITaxon_5693">
        <rdfs:label rdf:datatype="http://www.w3.org/2001/XMLSchema#string">Trypanosoma cruzi</rdfs:label>
        <rdfs:subClassOf rdf:resource="http://www.bioassayontology.org/bao#BAO_0000662"/>
        <obo:IAO_0000111 rdf:datatype="http://www.w3.org/2001/XMLSchema#string">Trypanosoma cruzi</obo:IAO_0000111>
        <obo:IAO_0000412 rdf:resource="http://purl.obolibrary.org/obo/ncbitaxon.owl"/>
    </owl:Class>
    


    <!-- http://purl.obolibrary.org/obo/NCBITaxon_5833 -->

    <owl:Class rdf:about="http://purl.obolibrary.org/obo/NCBITaxon_5833">
        <rdfs:label rdf:datatype="http://www.w3.org/2001/XMLSchema#string">Plasmodium falciparum</rdfs:label>
        <rdfs:subClassOf rdf:resource="http://www.bioassayontology.org/bao#BAO_0000662"/>
        <obo:IAO_0000118 rdf:datatype="http://www.w3.org/2001/XMLSchema#string">Plasmodium (Laverania) falciparum</obo:IAO_0000118>
        <obo:IAO_0000111 rdf:datatype="http://www.w3.org/2001/XMLSchema#string">Plasmodium falciparum</obo:IAO_0000111>
        <obo:IAO_0000118 rdf:datatype="http://www.w3.org/2001/XMLSchema#string">malaria parasite P. falciparum</obo:IAO_0000118>
        <obo:IAO_0000412 rdf:resource="http://purl.obolibrary.org/obo/ncbitaxon.owl"/>
    </owl:Class>
    


    <!-- http://purl.obolibrary.org/obo/NCBITaxon_6183 -->

    <owl:Class rdf:about="http://purl.obolibrary.org/obo/NCBITaxon_6183">
        <rdfs:label rdf:datatype="http://www.w3.org/2001/XMLSchema#string">Schistosoma mansoni</rdfs:label>
        <rdfs:subClassOf rdf:resource="http://www.bioassayontology.org/bao#BAO_0000511"/>
        <obo:IAO_0000111 rdf:datatype="http://www.w3.org/2001/XMLSchema#string">Schistosoma mansoni</obo:IAO_0000111>
        <obo:IAO_0000412 rdf:resource="http://purl.obolibrary.org/obo/ncbitaxon.owl"/>
    </owl:Class>
    


    <!-- http://purl.obolibrary.org/obo/NCBITaxon_6239 -->

    <owl:Class rdf:about="http://purl.obolibrary.org/obo/NCBITaxon_6239">
        <rdfs:label rdf:datatype="http://www.w3.org/2001/XMLSchema#string">Caenorhabditis elegans</rdfs:label>
        <rdfs:subClassOf rdf:resource="http://www.bioassayontology.org/bao#BAO_0000511"/>
        <obo:IAO_0000111 rdf:datatype="http://www.w3.org/2001/XMLSchema#string">Caenorhabditis elegans</obo:IAO_0000111>
        <obo:IAO_0000118 rdf:datatype="http://www.w3.org/2001/XMLSchema#string">Rhabditis elegans</obo:IAO_0000118>
        <obo:IAO_0000118 rdf:datatype="http://www.w3.org/2001/XMLSchema#string">nematode</obo:IAO_0000118>
        <obo:IAO_0000412 rdf:resource="http://purl.obolibrary.org/obo/ncbitaxon.owl"/>
    </owl:Class>
    


    <!-- http://purl.obolibrary.org/obo/NCBITaxon_630 -->

    <owl:Class rdf:about="http://purl.obolibrary.org/obo/NCBITaxon_630">
        <rdfs:label rdf:datatype="http://www.w3.org/2001/XMLSchema#string">Yersinia enterocolitica</rdfs:label>
        <rdfs:subClassOf rdf:resource="http://www.bioassayontology.org/bao#BAO_0000364"/>
        <obo:IAO_0000118 rdf:datatype="http://www.w3.org/2001/XMLSchema#string">Bacterium enterocoliticum</obo:IAO_0000118>
        <obo:IAO_0000111 rdf:datatype="http://www.w3.org/2001/XMLSchema#string">Yersinia enterocolitica</obo:IAO_0000111>
        <obo:IAO_0000412 rdf:resource="http://purl.obolibrary.org/obo/ncbitaxon.owl"/>
    </owl:Class>
    


    <!-- http://purl.obolibrary.org/obo/NCBITaxon_633 -->

    <owl:Class rdf:about="http://purl.obolibrary.org/obo/NCBITaxon_633">
        <rdfs:label rdf:datatype="http://www.w3.org/2001/XMLSchema#string">Yersinia pseudotuberculosis</rdfs:label>
        <rdfs:subClassOf rdf:resource="http://www.bioassayontology.org/bao#BAO_0000364"/>
        <obo:IAO_0000118 rdf:datatype="http://www.w3.org/2001/XMLSchema#string">Bacillus pseudotuberkulosis</obo:IAO_0000118>
        <obo:IAO_0000118 rdf:datatype="http://www.w3.org/2001/XMLSchema#string">Bacterium pseudotuberculosis</obo:IAO_0000118>
        <obo:IAO_0000118 rdf:datatype="http://www.w3.org/2001/XMLSchema#string">Pasteurella pseudotuberculosis</obo:IAO_0000118>
        <obo:IAO_0000118 rdf:datatype="http://www.w3.org/2001/XMLSchema#string">Shigella pseudotuberculosis</obo:IAO_0000118>
        <obo:IAO_0000111 rdf:datatype="http://www.w3.org/2001/XMLSchema#string">Yersinia pseudotuberculosis</obo:IAO_0000111>
        <obo:IAO_0000412 rdf:resource="http://purl.obolibrary.org/obo/ncbitaxon.owl"/>
    </owl:Class>
    


    <!-- http://purl.obolibrary.org/obo/NCBITaxon_669 -->

    <owl:Class rdf:about="http://purl.obolibrary.org/obo/NCBITaxon_669">
        <rdfs:label rdf:datatype="http://www.w3.org/2001/XMLSchema#string">Vibrio harveyi</rdfs:label>
        <rdfs:subClassOf rdf:resource="http://www.bioassayontology.org/bao#BAO_0000364"/>
        <obo:IAO_0000118 rdf:datatype="http://www.w3.org/2001/XMLSchema#string">Achromobacter harveyi</obo:IAO_0000118>
        <obo:IAO_0000118 rdf:datatype="http://www.w3.org/2001/XMLSchema#string">Beneckea harveyi</obo:IAO_0000118>
        <obo:IAO_0000118 rdf:datatype="http://www.w3.org/2001/XMLSchema#string">Beneckea neptuna</obo:IAO_0000118>
        <obo:IAO_0000118 rdf:datatype="http://www.w3.org/2001/XMLSchema#string">Lucibacterium harveyi</obo:IAO_0000118>
        <obo:IAO_0000118 rdf:datatype="http://www.w3.org/2001/XMLSchema#string">Photobacterium harveyi</obo:IAO_0000118>
        <obo:IAO_0000118 rdf:datatype="http://www.w3.org/2001/XMLSchema#string">Pseudomonas harveyi</obo:IAO_0000118>
        <obo:IAO_0000118 rdf:datatype="http://www.w3.org/2001/XMLSchema#string">Vibrio carchariae</obo:IAO_0000118>
        <obo:IAO_0000111 rdf:datatype="http://www.w3.org/2001/XMLSchema#string">Vibrio harveyi</obo:IAO_0000111>
        <obo:IAO_0000118 rdf:datatype="http://www.w3.org/2001/XMLSchema#string">Vibrio sp. PG 001</obo:IAO_0000118>
        <obo:IAO_0000118 rdf:datatype="http://www.w3.org/2001/XMLSchema#string">Vibrio trachuri</obo:IAO_0000118>
        <obo:IAO_0000412 rdf:resource="http://purl.obolibrary.org/obo/ncbitaxon.owl"/>
    </owl:Class>
    


    <!-- http://purl.obolibrary.org/obo/NCBITaxon_7054 -->

    <owl:Class rdf:about="http://purl.obolibrary.org/obo/NCBITaxon_7054">
        <rdfs:label rdf:datatype="http://www.w3.org/2001/XMLSchema#string">Photinus pyralis</rdfs:label>
        <rdfs:subClassOf rdf:resource="http://www.bioassayontology.org/bao#BAO_0000511"/>
        <obo:IAO_0000118 rdf:datatype="http://www.w3.org/2001/XMLSchema#string">North American firefly</obo:IAO_0000118>
        <obo:IAO_0000111 rdf:datatype="http://www.w3.org/2001/XMLSchema#string">Photinus pyralis</obo:IAO_0000111>
        <obo:IAO_0000118 rdf:datatype="http://www.w3.org/2001/XMLSchema#string">Photinus pyralis (Linnaeus, 1767)</obo:IAO_0000118>
        <obo:IAO_0000118 rdf:datatype="http://www.w3.org/2001/XMLSchema#string">common eastern firefly</obo:IAO_0000118>
        <obo:IAO_0000412 rdf:resource="http://purl.obolibrary.org/obo/ncbitaxon.owl"/>
    </owl:Class>
    


    <!-- http://purl.obolibrary.org/obo/NCBITaxon_7227 -->

    <owl:Class rdf:about="http://purl.obolibrary.org/obo/NCBITaxon_7227">
        <rdfs:label rdf:datatype="http://www.w3.org/2001/XMLSchema#string">Drosophila melanogaster</rdfs:label>
        <rdfs:subClassOf rdf:resource="http://www.bioassayontology.org/bao#BAO_0000511"/>
        <obo:IAO_0000118 rdf:datatype="http://www.w3.org/2001/XMLSchema#string">Drosophila melangaster</obo:IAO_0000118>
        <obo:IAO_0000111 rdf:datatype="http://www.w3.org/2001/XMLSchema#string">Drosophila melanogaster</obo:IAO_0000111>
        <obo:IAO_0000118 rdf:datatype="http://www.w3.org/2001/XMLSchema#string">fruit fly</obo:IAO_0000118>
        <obo:IAO_0000412 rdf:resource="http://purl.obolibrary.org/obo/ncbitaxon.owl"/>
    </owl:Class>
    


    <!-- http://purl.obolibrary.org/obo/NCBITaxon_7955 -->

    <owl:Class rdf:about="http://purl.obolibrary.org/obo/NCBITaxon_7955">
        <rdfs:label rdf:datatype="http://www.w3.org/2001/XMLSchema#string">Danio rerio</rdfs:label>
        <rdfs:subClassOf rdf:resource="http://www.bioassayontology.org/bao#BAO_0000518"/>
        <obo:IAO_0000118 rdf:datatype="http://www.w3.org/2001/XMLSchema#string">Brachidanio rerio</obo:IAO_0000118>
        <obo:IAO_0000118 rdf:datatype="http://www.w3.org/2001/XMLSchema#string">Brachydanio rerio</obo:IAO_0000118>
        <obo:IAO_0000118 rdf:datatype="http://www.w3.org/2001/XMLSchema#string">Brachydanio rerio frankei</obo:IAO_0000118>
        <obo:IAO_0000118 rdf:datatype="http://www.w3.org/2001/XMLSchema#string">Cyprinus rerio</obo:IAO_0000118>
        <obo:IAO_0000118 rdf:datatype="http://www.w3.org/2001/XMLSchema#string">Cyprinus rerio Hamilton, 1822</obo:IAO_0000118>
        <obo:IAO_0000118 rdf:datatype="http://www.w3.org/2001/XMLSchema#string">Danio frankei</obo:IAO_0000118>
        <obo:IAO_0000111 rdf:datatype="http://www.w3.org/2001/XMLSchema#string">Danio rerio</obo:IAO_0000111>
        <obo:IAO_0000118 rdf:datatype="http://www.w3.org/2001/XMLSchema#string">Danio rerio (Hamilton, 1822)</obo:IAO_0000118>
        <obo:IAO_0000118 rdf:datatype="http://www.w3.org/2001/XMLSchema#string">Danio rerio frankei</obo:IAO_0000118>
        <obo:IAO_0000118 rdf:datatype="http://www.w3.org/2001/XMLSchema#string">leopard danio</obo:IAO_0000118>
        <obo:IAO_0000118 rdf:datatype="http://www.w3.org/2001/XMLSchema#string">zebra danio</obo:IAO_0000118>
        <obo:IAO_0000118 rdf:datatype="http://www.w3.org/2001/XMLSchema#string">zebra fish</obo:IAO_0000118>
        <obo:IAO_0000118 rdf:datatype="http://www.w3.org/2001/XMLSchema#string">zebrafish</obo:IAO_0000118>
        <obo:IAO_0000412 rdf:resource="http://purl.obolibrary.org/obo/ncbitaxon.owl"/>
    </owl:Class>
    


    <!-- http://purl.obolibrary.org/obo/NCBITaxon_8355 -->

    <owl:Class rdf:about="http://purl.obolibrary.org/obo/NCBITaxon_8355">
        <rdfs:label rdf:datatype="http://www.w3.org/2001/XMLSchema#string">Xenopus laevis</rdfs:label>
        <rdfs:subClassOf rdf:resource="http://www.bioassayontology.org/bao#BAO_0000518"/>
        <obo:IAO_0000118 rdf:datatype="http://www.w3.org/2001/XMLSchema#string">African clawed frog</obo:IAO_0000118>
        <obo:IAO_0000118 rdf:datatype="http://www.w3.org/2001/XMLSchema#string">Bufo laevis</obo:IAO_0000118>
        <obo:IAO_0000111 rdf:datatype="http://www.w3.org/2001/XMLSchema#string">Xenopus laevis</obo:IAO_0000111>
        <obo:IAO_0000118 rdf:datatype="http://www.w3.org/2001/XMLSchema#string">Xenopus laevis (Daudin, 1802)</obo:IAO_0000118>
        <obo:IAO_0000118 rdf:datatype="http://www.w3.org/2001/XMLSchema#string">Xenopus leavis</obo:IAO_0000118>
        <obo:IAO_0000118 rdf:datatype="http://www.w3.org/2001/XMLSchema#string">clawed frog</obo:IAO_0000118>
        <obo:IAO_0000118 rdf:datatype="http://www.w3.org/2001/XMLSchema#string">common platanna</obo:IAO_0000118>
        <obo:IAO_0000118 rdf:datatype="http://www.w3.org/2001/XMLSchema#string">platanna</obo:IAO_0000118>
        <obo:IAO_0000412 rdf:resource="http://purl.obolibrary.org/obo/ncbitaxon.owl"/>
    </owl:Class>
    


    <!-- http://purl.obolibrary.org/obo/NCBITaxon_90370 -->

    <owl:Class rdf:about="http://purl.obolibrary.org/obo/NCBITaxon_90370">
        <rdfs:label rdf:datatype="http://www.w3.org/2001/XMLSchema#string">Salmonella enterica subsp. enterica serovar Typhi</rdfs:label>
        <rdfs:subClassOf rdf:resource="http://www.bioassayontology.org/bao#BAO_0000364"/>
        <obo:IAO_0000118 rdf:datatype="http://www.w3.org/2001/XMLSchema#string">Bacillus typhi</obo:IAO_0000118>
        <obo:IAO_0000118 rdf:datatype="http://www.w3.org/2001/XMLSchema#string">Bacterium (subgen. Eberthella) typhi</obo:IAO_0000118>
        <obo:IAO_0000118 rdf:datatype="http://www.w3.org/2001/XMLSchema#string">Salmonella choleraesuis serovar Typhi</obo:IAO_0000118>
        <obo:IAO_0000118 rdf:datatype="http://www.w3.org/2001/XMLSchema#string">Salmonella choleraesuis typhi</obo:IAO_0000118>
        <obo:IAO_0000118 rdf:datatype="http://www.w3.org/2001/XMLSchema#string">Salmonella enterica ser. typhi</obo:IAO_0000118>
        <obo:IAO_0000118 rdf:datatype="http://www.w3.org/2001/XMLSchema#string">Salmonella enterica serotype Typhi</obo:IAO_0000118>
        <obo:IAO_0000118 rdf:datatype="http://www.w3.org/2001/XMLSchema#string">Salmonella enterica serovar Typhi</obo:IAO_0000118>
        <obo:IAO_0000111 rdf:datatype="http://www.w3.org/2001/XMLSchema#string">Salmonella enterica subsp. enterica serovar Typhi</obo:IAO_0000111>
        <obo:IAO_0000118 rdf:datatype="http://www.w3.org/2001/XMLSchema#string">Salmonella typhi</obo:IAO_0000118>
        <obo:IAO_0000412 rdf:resource="http://purl.obolibrary.org/obo/ncbitaxon.owl"/>
    </owl:Class>
    


    <!-- http://purl.obolibrary.org/obo/NCBITaxon_90371 -->

    <owl:Class rdf:about="http://purl.obolibrary.org/obo/NCBITaxon_90371">
        <rdfs:label rdf:datatype="http://www.w3.org/2001/XMLSchema#string">Salmonella enterica subsp. enterica serovar Typhimurium</rdfs:label>
        <rdfs:subClassOf rdf:resource="http://www.bioassayontology.org/bao#BAO_0000364"/>
        <obo:IAO_0000118 rdf:datatype="http://www.w3.org/2001/XMLSchema#string">Bacillus typhimurium</obo:IAO_0000118>
        <obo:IAO_0000118 rdf:datatype="http://www.w3.org/2001/XMLSchema#string">Salmonella choleraesuis serotype typhimurium</obo:IAO_0000118>
        <obo:IAO_0000118 rdf:datatype="http://www.w3.org/2001/XMLSchema#string">Salmonella enterica 1,4,[5],12,:i:1,2</obo:IAO_0000118>
        <obo:IAO_0000118 rdf:datatype="http://www.w3.org/2001/XMLSchema#string">Salmonella enterica ser. typhimurium</obo:IAO_0000118>
        <obo:IAO_0000118 rdf:datatype="http://www.w3.org/2001/XMLSchema#string">Salmonella enterica serotype Typhimurium</obo:IAO_0000118>
        <obo:IAO_0000118 rdf:datatype="http://www.w3.org/2001/XMLSchema#string">Salmonella enterica serovar Typhimurium</obo:IAO_0000118>
        <obo:IAO_0000118 rdf:datatype="http://www.w3.org/2001/XMLSchema#string">Salmonella enterica subsp. enterica serovar 1,4,[5],12,:i:1,2</obo:IAO_0000118>
        <obo:IAO_0000111 rdf:datatype="http://www.w3.org/2001/XMLSchema#string">Salmonella enterica subsp. enterica serovar Typhimurium</obo:IAO_0000111>
        <obo:IAO_0000118 rdf:datatype="http://www.w3.org/2001/XMLSchema#string">Salmonella typhi-murium</obo:IAO_0000118>
        <obo:IAO_0000118 rdf:datatype="http://www.w3.org/2001/XMLSchema#string">Salmonella typhimurium</obo:IAO_0000118>
        <obo:IAO_0000118 rdf:datatype="http://www.w3.org/2001/XMLSchema#string">Samonella typhimurium</obo:IAO_0000118>
        <obo:IAO_0000412 rdf:resource="http://purl.obolibrary.org/obo/ncbitaxon.owl"/>
    </owl:Class>
    


    <!-- http://purl.obolibrary.org/obo/NCBITaxon_9606 -->

    <owl:Class rdf:about="http://purl.obolibrary.org/obo/NCBITaxon_9606">
        <rdfs:label rdf:datatype="http://www.w3.org/2001/XMLSchema#string">Homo sapiens</rdfs:label>
        <rdfs:subClassOf rdf:resource="http://www.bioassayontology.org/bao#BAO_0000362"/>
        <obo:IAO_0000111 rdf:datatype="http://www.w3.org/2001/XMLSchema#string">Homo sapiens</obo:IAO_0000111>
        <obo:IAO_0000118 rdf:datatype="http://www.w3.org/2001/XMLSchema#string">human</obo:IAO_0000118>
        <obo:IAO_0000118 rdf:datatype="http://www.w3.org/2001/XMLSchema#string">man</obo:IAO_0000118>
        <obo:IAO_0000412 rdf:resource="http://purl.obolibrary.org/obo/ncbitaxon.owl"/>
    </owl:Class>
    


    <!-- http://purl.obolibrary.org/obo/NCBITaxon_9615 -->

    <owl:Class rdf:about="http://purl.obolibrary.org/obo/NCBITaxon_9615">
        <rdfs:label rdf:datatype="http://www.w3.org/2001/XMLSchema#string">Canis lupus familiaris</rdfs:label>
        <rdfs:subClassOf rdf:resource="http://www.bioassayontology.org/bao#BAO_0000362"/>
        <obo:IAO_0000118 rdf:datatype="http://www.w3.org/2001/XMLSchema#string">Canis canis</obo:IAO_0000118>
        <obo:IAO_0000118 rdf:datatype="http://www.w3.org/2001/XMLSchema#string">Canis domesticus</obo:IAO_0000118>
        <obo:IAO_0000118 rdf:datatype="http://www.w3.org/2001/XMLSchema#string">Canis familiaris</obo:IAO_0000118>
        <obo:IAO_0000111 rdf:datatype="http://www.w3.org/2001/XMLSchema#string">Canis lupus familiaris</obo:IAO_0000111>
        <obo:IAO_0000118 rdf:datatype="http://www.w3.org/2001/XMLSchema#string">dog</obo:IAO_0000118>
        <obo:IAO_0000118 rdf:datatype="http://www.w3.org/2001/XMLSchema#string">dogs</obo:IAO_0000118>
        <obo:IAO_0000412 rdf:resource="http://purl.obolibrary.org/obo/ncbitaxon.owl"/>
    </owl:Class>
    


    <!-- http://purl.obolibrary.org/obo/NCBITaxon_9796 -->

    <owl:Class rdf:about="http://purl.obolibrary.org/obo/NCBITaxon_9796">
        <rdfs:label rdf:datatype="http://www.w3.org/2001/XMLSchema#string">Equus caballus</rdfs:label>
        <rdfs:subClassOf rdf:resource="http://www.bioassayontology.org/bao#BAO_0000362"/>
        <obo:IAO_0000111 rdf:datatype="http://www.w3.org/2001/XMLSchema#string">Equus caballus</obo:IAO_0000111>
        <obo:IAO_0000118 rdf:datatype="http://www.w3.org/2001/XMLSchema#string">Equus ferus caballus</obo:IAO_0000118>
        <obo:IAO_0000118 rdf:datatype="http://www.w3.org/2001/XMLSchema#string">Equus przewalskii f. caballus</obo:IAO_0000118>
        <obo:IAO_0000118 rdf:datatype="http://www.w3.org/2001/XMLSchema#string">Equus przewalskii forma caballus</obo:IAO_0000118>
        <obo:IAO_0000118 rdf:datatype="http://www.w3.org/2001/XMLSchema#string">domestic horse</obo:IAO_0000118>
        <obo:IAO_0000118 rdf:datatype="http://www.w3.org/2001/XMLSchema#string">equine</obo:IAO_0000118>
        <obo:IAO_0000118 rdf:datatype="http://www.w3.org/2001/XMLSchema#string">horse</obo:IAO_0000118>
        <obo:IAO_0000412 rdf:resource="http://purl.obolibrary.org/obo/ncbitaxon.owl"/>
    </owl:Class>
    


    <!-- http://purl.obolibrary.org/obo/NCBITaxon_9823 -->

    <owl:Class rdf:about="http://purl.obolibrary.org/obo/NCBITaxon_9823">
        <rdfs:label rdf:datatype="http://www.w3.org/2001/XMLSchema#string">Sus scrofa</rdfs:label>
        <rdfs:subClassOf rdf:resource="http://www.bioassayontology.org/bao#BAO_0000362"/>
        <obo:IAO_0000111 rdf:datatype="http://www.w3.org/2001/XMLSchema#string">Sus scrofa</obo:IAO_0000111>
        <obo:IAO_0000118 rdf:datatype="http://www.w3.org/2001/XMLSchema#string">Sus scrofus</obo:IAO_0000118>
        <obo:IAO_0000118 rdf:datatype="http://www.w3.org/2001/XMLSchema#string">pig</obo:IAO_0000118>
        <obo:IAO_0000118 rdf:datatype="http://www.w3.org/2001/XMLSchema#string">pigs</obo:IAO_0000118>
        <obo:IAO_0000118 rdf:datatype="http://www.w3.org/2001/XMLSchema#string">swine</obo:IAO_0000118>
        <obo:IAO_0000118 rdf:datatype="http://www.w3.org/2001/XMLSchema#string">wild boar</obo:IAO_0000118>
        <obo:IAO_0000412 rdf:resource="http://purl.obolibrary.org/obo/ncbitaxon.owl"/>
    </owl:Class>
    


    <!-- http://purl.obolibrary.org/obo/NCBITaxon_9913 -->

    <owl:Class rdf:about="http://purl.obolibrary.org/obo/NCBITaxon_9913">
        <rdfs:label rdf:datatype="http://www.w3.org/2001/XMLSchema#string">Bos taurus</rdfs:label>
        <rdfs:subClassOf rdf:resource="http://www.bioassayontology.org/bao#BAO_0000362"/>
        <obo:IAO_0000118 rdf:datatype="http://www.w3.org/2001/XMLSchema#string">Bos Tauurus</obo:IAO_0000118>
        <obo:IAO_0000118 rdf:datatype="http://www.w3.org/2001/XMLSchema#string">Bos bovis</obo:IAO_0000118>
        <obo:IAO_0000118 rdf:datatype="http://www.w3.org/2001/XMLSchema#string">Bos primigenius taurus</obo:IAO_0000118>
        <obo:IAO_0000111 rdf:datatype="http://www.w3.org/2001/XMLSchema#string">Bos taurus</obo:IAO_0000111>
        <obo:IAO_0000118 rdf:datatype="http://www.w3.org/2001/XMLSchema#string">bovine</obo:IAO_0000118>
        <obo:IAO_0000118 rdf:datatype="http://www.w3.org/2001/XMLSchema#string">cattle</obo:IAO_0000118>
        <obo:IAO_0000118 rdf:datatype="http://www.w3.org/2001/XMLSchema#string">cow</obo:IAO_0000118>
        <obo:IAO_0000118 rdf:datatype="http://www.w3.org/2001/XMLSchema#string">domestic cattle</obo:IAO_0000118>
        <obo:IAO_0000118 rdf:datatype="http://www.w3.org/2001/XMLSchema#string">domestic cow</obo:IAO_0000118>
        <obo:IAO_0000412 rdf:resource="http://purl.obolibrary.org/obo/ncbitaxon.owl"/>
    </owl:Class>
    


    <!-- http://www.bioassayontology.org/bao#BAO_0000232 -->

    <owl:Class rdf:about="http://www.bioassayontology.org/bao#BAO_0000232"/>
    


    <!-- http://www.bioassayontology.org/bao#BAO_0000233 -->

    <owl:Class rdf:about="http://www.bioassayontology.org/bao#BAO_0000233"/>
    


    <!-- http://www.bioassayontology.org/bao#BAO_0000362 -->

    <owl:Class rdf:about="http://www.bioassayontology.org/bao#BAO_0000362"/>
    


    <!-- http://www.bioassayontology.org/bao#BAO_0000364 -->

    <owl:Class rdf:about="http://www.bioassayontology.org/bao#BAO_0000364"/>
    


    <!-- http://www.bioassayontology.org/bao#BAO_0000511 -->

    <owl:Class rdf:about="http://www.bioassayontology.org/bao#BAO_0000511"/>
    


    <!-- http://www.bioassayontology.org/bao#BAO_0000518 -->

    <owl:Class rdf:about="http://www.bioassayontology.org/bao#BAO_0000518"/>
    


    <!-- http://www.bioassayontology.org/bao#BAO_0000553 -->

    <owl:Class rdf:about="http://www.bioassayontology.org/bao#BAO_0000553"/>
    


    <!-- http://www.bioassayontology.org/bao#BAO_0000605 -->

    <owl:Class rdf:about="http://www.bioassayontology.org/bao#BAO_0000605"/>
    


    <!-- http://www.bioassayontology.org/bao#BAO_0000662 -->

    <owl:Class rdf:about="http://www.bioassayontology.org/bao#BAO_0000662"/>
</rdf:RDF>


<!-- Generated by the OWL API (version 3.2.4.1806) http://owlapi.sourceforge.net -->
