# Supplementary material for: Evolving BioAssay Ontology (BAO): modularization, integration and applications
Source: J Biomed Semantics. 2014 Jun 3;5(Suppl 1):S5. doi: 10.1186/2041-1480-5-S1-S5 (PMC4108877; doi:10.1186/2041-1480-5-S1-S5)
Supplement: Additional file 1 — BAO 2.x build 2866. BAO version 2.x (build 2866) is a collection of OWL files that describe our domain of discourse. These files are serialized in OWL XML file format. In order to view and perform reasoning of BAO, we recommend of using a standard OWL editor that support SROIQ(D) DL constructs, such as, Protégé-4.3 open source ontology editor and knowledgebase framework (http://protege.stanford.edu). In addition, up-to-date BAO releases are freely available from the BioAssay Ontology (BAO) project website (http://bioassayontology.org/wp/bao) and the NCBO BioPortal. [file 2041-1480-5-S1-S5-S1.zip › imports/UO_import.owl]

<?xml version="1.0"?>
<rdf:RDF xmlns="http://bioassayontology.org/bao/external/UO_import.owl#"
     xml:base="http://bioassayontology.org/bao/external/UO_import.owl"
     xmlns:rdfs="http://www.w3.org/2000/01/rdf-schema#"
     xmlns:owl="http://www.w3.org/2002/07/owl#"
     xmlns:xsd="http://www.w3.org/2001/XMLSchema#"
     xmlns:rdf="http://www.w3.org/1999/02/22-rdf-syntax-ns#"
     xmlns:oboInOwl="http://www.geneontology.org/formats/oboInOwl#">
    <owl:Ontology rdf:about="http://bioassayontology.org/bao/external/UO_import.owl"/>
    


    <!-- 
    ///////////////////////////////////////////////////////////////////////////////////////
    //
    // Annotation properties
    //
    ///////////////////////////////////////////////////////////////////////////////////////
     -->

    <owl:AnnotationProperty rdf:about="http://www.geneontology.org/formats/oboInOwl#inSubset"/>
    <owl:AnnotationProperty rdf:about="http://www.geneontology.org/formats/oboInOwl#hasAlternativeId"/>
    <owl:AnnotationProperty rdf:about="http://www.geneontology.org/formats/oboInOwl#hasOBONamespace"/>
    <owl:AnnotationProperty rdf:about="http://www.geneontology.org/formats/oboInOwl#hasNarrowSynonym"/>
    <owl:AnnotationProperty rdf:about="http://www.geneontology.org/formats/oboInOwl#hasDefinition"/>
    <owl:AnnotationProperty rdf:about="http://www.geneontology.org/formats/oboInOwl#hasExactSynonym"/>
    


    <!-- 
    ///////////////////////////////////////////////////////////////////////////////////////
    //
    // Datatypes
    //
    ///////////////////////////////////////////////////////////////////////////////////////
     -->

    


    <!-- 
    ///////////////////////////////////////////////////////////////////////////////////////
    //
    // Classes
    //
    ///////////////////////////////////////////////////////////////////////////////////////
     -->

    


    <!-- http://purl.org/obo/owl/UO#UO_0000001 -->

    <owl:Class rdf:about="http://purl.org/obo/owl/UO#UO_0000001">
        <rdfs:label xml:lang="en">length unit</rdfs:label>
        <oboInOwl:hasOBONamespace>unit.ontology</oboInOwl:hasOBONamespace>
        <oboInOwl:inSubset rdf:resource="http://purl.org/obo/owl/obo#unit_group_slim"/>
        <oboInOwl:hasDefinition>
            <rdf:Description/>
        </oboInOwl:hasDefinition>
    </owl:Class>
    


    <!-- http://purl.org/obo/owl/UO#UO_0000003 -->

    <owl:Class rdf:about="http://purl.org/obo/owl/UO#UO_0000003">
        <rdfs:label xml:lang="en">time unit</rdfs:label>
        <oboInOwl:hasOBONamespace>unit.ontology</oboInOwl:hasOBONamespace>
        <oboInOwl:hasAlternativeId>UO:0000149</oboInOwl:hasAlternativeId>
        <oboInOwl:inSubset rdf:resource="http://purl.org/obo/owl/obo#unit_group_slim"/>
        <oboInOwl:hasExactSynonym>
            <rdf:Description/>
        </oboInOwl:hasExactSynonym>
        <oboInOwl:hasDefinition>
            <rdf:Description/>
        </oboInOwl:hasDefinition>
    </owl:Class>
    


    <!-- http://purl.org/obo/owl/UO#UO_0000005 -->

    <owl:Class rdf:about="http://purl.org/obo/owl/UO#UO_0000005">
        <rdfs:label xml:lang="en">temperature unit</rdfs:label>
        <oboInOwl:hasOBONamespace>unit.ontology</oboInOwl:hasOBONamespace>
        <oboInOwl:hasAlternativeId>UO:0000126</oboInOwl:hasAlternativeId>
        <oboInOwl:inSubset rdf:resource="http://purl.org/obo/owl/obo#unit_group_slim"/>
        <oboInOwl:hasDefinition>
            <rdf:Description/>
        </oboInOwl:hasDefinition>
        <oboInOwl:hasExactSynonym>
            <rdf:Description/>
        </oboInOwl:hasExactSynonym>
    </owl:Class>
    


    <!-- http://purl.org/obo/owl/UO#UO_0000008 -->

    <owl:Class rdf:about="http://purl.org/obo/owl/UO#UO_0000008">
        <rdfs:label xml:lang="en">meter</rdfs:label>
        <rdfs:subClassOf rdf:resource="http://purl.org/obo/owl/UO#UO_0000001"/>
        <oboInOwl:hasOBONamespace>unit.ontology</oboInOwl:hasOBONamespace>
        <oboInOwl:inSubset rdf:resource="http://purl.org/obo/owl/obo#unit_slim"/>
        <oboInOwl:hasDefinition>
            <rdf:Description/>
        </oboInOwl:hasDefinition>
        <oboInOwl:hasExactSynonym>
            <rdf:Description/>
        </oboInOwl:hasExactSynonym>
        <oboInOwl:hasExactSynonym>
            <rdf:Description/>
        </oboInOwl:hasExactSynonym>
    </owl:Class>
    


    <!-- http://purl.org/obo/owl/UO#UO_0000010 -->

    <owl:Class rdf:about="http://purl.org/obo/owl/UO#UO_0000010">
        <rdfs:label xml:lang="en">second</rdfs:label>
        <rdfs:subClassOf rdf:resource="http://purl.org/obo/owl/UO#UO_0000003"/>
        <oboInOwl:hasOBONamespace>unit.ontology</oboInOwl:hasOBONamespace>
        <oboInOwl:inSubset rdf:resource="http://purl.org/obo/owl/obo#unit_slim"/>
        <oboInOwl:hasExactSynonym>
            <rdf:Description/>
        </oboInOwl:hasExactSynonym>
        <oboInOwl:hasDefinition>
            <rdf:Description/>
        </oboInOwl:hasDefinition>
    </owl:Class>
    


    <!-- http://purl.org/obo/owl/UO#UO_0000012 -->

    <owl:Class rdf:about="http://purl.org/obo/owl/UO#UO_0000012">
        <rdfs:label xml:lang="en">kelvin</rdfs:label>
        <rdfs:subClassOf rdf:resource="http://purl.org/obo/owl/UO#UO_0000005"/>
        <oboInOwl:hasOBONamespace>unit.ontology</oboInOwl:hasOBONamespace>
        <oboInOwl:inSubset rdf:resource="http://purl.org/obo/owl/obo#unit_slim"/>
        <oboInOwl:hasExactSynonym>
            <rdf:Description/>
        </oboInOwl:hasExactSynonym>
        <oboInOwl:hasDefinition>
            <rdf:Description/>
        </oboInOwl:hasDefinition>
    </owl:Class>
    


    <!-- http://purl.org/obo/owl/UO#UO_0000015 -->

    <owl:Class rdf:about="http://purl.org/obo/owl/UO#UO_0000015">
        <rdfs:label xml:lang="en">centimeter</rdfs:label>
        <rdfs:subClassOf rdf:resource="http://purl.org/obo/owl/UO#UO_0000001"/>
        <oboInOwl:hasOBONamespace>unit.ontology</oboInOwl:hasOBONamespace>
        <oboInOwl:inSubset rdf:resource="http://purl.org/obo/owl/obo#unit_slim"/>
        <oboInOwl:hasDefinition>
            <rdf:Description/>
        </oboInOwl:hasDefinition>
        <oboInOwl:hasExactSynonym>
            <rdf:Description/>
        </oboInOwl:hasExactSynonym>
        <oboInOwl:hasExactSynonym>
            <rdf:Description/>
        </oboInOwl:hasExactSynonym>
    </owl:Class>
    


    <!-- http://purl.org/obo/owl/UO#UO_0000016 -->

    <owl:Class rdf:about="http://purl.org/obo/owl/UO#UO_0000016">
        <rdfs:label xml:lang="en">millimeter</rdfs:label>
        <rdfs:subClassOf rdf:resource="http://purl.org/obo/owl/UO#UO_0000001"/>
        <oboInOwl:hasOBONamespace>unit.ontology</oboInOwl:hasOBONamespace>
        <oboInOwl:inSubset rdf:resource="http://purl.org/obo/owl/obo#unit_slim"/>
        <oboInOwl:hasExactSynonym>
            <rdf:Description/>
        </oboInOwl:hasExactSynonym>
        <oboInOwl:hasExactSynonym>
            <rdf:Description/>
        </oboInOwl:hasExactSynonym>
        <oboInOwl:hasDefinition>
            <rdf:Description/>
        </oboInOwl:hasDefinition>
    </owl:Class>
    


    <!-- http://purl.org/obo/owl/UO#UO_0000017 -->

    <owl:Class rdf:about="http://purl.org/obo/owl/UO#UO_0000017">
        <rdfs:label xml:lang="en">micrometer</rdfs:label>
        <rdfs:subClassOf rdf:resource="http://purl.org/obo/owl/UO#UO_0000001"/>
        <oboInOwl:hasOBONamespace>unit.ontology</oboInOwl:hasOBONamespace>
        <oboInOwl:inSubset rdf:resource="http://purl.org/obo/owl/obo#unit_slim"/>
        <oboInOwl:hasExactSynonym>
            <rdf:Description/>
        </oboInOwl:hasExactSynonym>
        <oboInOwl:hasExactSynonym>
            <rdf:Description/>
        </oboInOwl:hasExactSynonym>
        <oboInOwl:hasDefinition>
            <rdf:Description/>
        </oboInOwl:hasDefinition>
        <oboInOwl:hasExactSynonym>
            <rdf:Description/>
        </oboInOwl:hasExactSynonym>
    </owl:Class>
    


    <!-- http://purl.org/obo/owl/UO#UO_0000018 -->

    <owl:Class rdf:about="http://purl.org/obo/owl/UO#UO_0000018">
        <rdfs:label xml:lang="en">nanometer</rdfs:label>
        <rdfs:subClassOf rdf:resource="http://purl.org/obo/owl/UO#UO_0000001"/>
        <oboInOwl:hasOBONamespace>unit.ontology</oboInOwl:hasOBONamespace>
        <oboInOwl:inSubset rdf:resource="http://purl.org/obo/owl/obo#unit_slim"/>
        <oboInOwl:hasDefinition>
            <rdf:Description/>
        </oboInOwl:hasDefinition>
        <oboInOwl:hasExactSynonym>
            <rdf:Description/>
        </oboInOwl:hasExactSynonym>
        <oboInOwl:hasExactSynonym>
            <rdf:Description/>
        </oboInOwl:hasExactSynonym>
    </owl:Class>
    


    <!-- http://purl.org/obo/owl/UO#UO_0000019 -->

    <owl:Class rdf:about="http://purl.org/obo/owl/UO#UO_0000019">
        <rdfs:label xml:lang="en">angstrom</rdfs:label>
        <rdfs:subClassOf rdf:resource="http://purl.org/obo/owl/UO#UO_0000001"/>
        <oboInOwl:hasOBONamespace>unit.ontology</oboInOwl:hasOBONamespace>
        <oboInOwl:inSubset rdf:resource="http://purl.org/obo/owl/obo#unit_slim"/>
        <oboInOwl:hasDefinition>
            <rdf:Description/>
        </oboInOwl:hasDefinition>
        <oboInOwl:hasExactSynonym>
            <rdf:Description/>
        </oboInOwl:hasExactSynonym>
    </owl:Class>
    


    <!-- http://purl.org/obo/owl/UO#UO_0000020 -->

    <owl:Class rdf:about="http://purl.org/obo/owl/UO#UO_0000020">
        <rdfs:label xml:lang="en">picometer</rdfs:label>
        <rdfs:subClassOf rdf:resource="http://purl.org/obo/owl/UO#UO_0000001"/>
        <oboInOwl:hasOBONamespace>unit.ontology</oboInOwl:hasOBONamespace>
        <oboInOwl:inSubset rdf:resource="http://purl.org/obo/owl/obo#unit_slim"/>
        <oboInOwl:hasDefinition>
            <rdf:Description/>
        </oboInOwl:hasDefinition>
        <oboInOwl:hasExactSynonym>
            <rdf:Description/>
        </oboInOwl:hasExactSynonym>
        <oboInOwl:hasExactSynonym>
            <rdf:Description/>
        </oboInOwl:hasExactSynonym>
    </owl:Class>
    


    <!-- http://purl.org/obo/owl/UO#UO_0000027 -->

    <owl:Class rdf:about="http://purl.org/obo/owl/UO#UO_0000027">
        <rdfs:label xml:lang="en">degree Celsius</rdfs:label>
        <rdfs:subClassOf rdf:resource="http://purl.org/obo/owl/UO#UO_0000005"/>
        <oboInOwl:hasOBONamespace>unit.ontology</oboInOwl:hasOBONamespace>
        <oboInOwl:inSubset rdf:resource="http://purl.org/obo/owl/obo#unit_slim"/>
        <oboInOwl:hasExactSynonym>
            <rdf:Description/>
        </oboInOwl:hasExactSynonym>
        <oboInOwl:hasDefinition>
            <rdf:Description/>
        </oboInOwl:hasDefinition>
    </owl:Class>
    


    <!-- http://purl.org/obo/owl/UO#UO_0000028 -->

    <owl:Class rdf:about="http://purl.org/obo/owl/UO#UO_0000028">
        <rdfs:label xml:lang="en">millisecond</rdfs:label>
        <rdfs:subClassOf rdf:resource="http://purl.org/obo/owl/UO#UO_0000003"/>
        <oboInOwl:hasOBONamespace>unit.ontology</oboInOwl:hasOBONamespace>
        <oboInOwl:inSubset rdf:resource="http://purl.org/obo/owl/obo#unit_slim"/>
        <oboInOwl:hasExactSynonym>
            <rdf:Description/>
        </oboInOwl:hasExactSynonym>
        <oboInOwl:hasDefinition>
            <rdf:Description/>
        </oboInOwl:hasDefinition>
    </owl:Class>
    


    <!-- http://purl.org/obo/owl/UO#UO_0000029 -->

    <owl:Class rdf:about="http://purl.org/obo/owl/UO#UO_0000029">
        <rdfs:label xml:lang="en">microsecond</rdfs:label>
        <rdfs:subClassOf rdf:resource="http://purl.org/obo/owl/UO#UO_0000003"/>
        <oboInOwl:hasOBONamespace>unit.ontology</oboInOwl:hasOBONamespace>
        <oboInOwl:inSubset rdf:resource="http://purl.org/obo/owl/obo#unit_slim"/>
        <oboInOwl:hasExactSynonym>
            <rdf:Description/>
        </oboInOwl:hasExactSynonym>
        <oboInOwl:hasDefinition>
            <rdf:Description/>
        </oboInOwl:hasDefinition>
    </owl:Class>
    


    <!-- http://purl.org/obo/owl/UO#UO_0000030 -->

    <owl:Class rdf:about="http://purl.org/obo/owl/UO#UO_0000030">
        <rdfs:label xml:lang="en">picosecond</rdfs:label>
        <rdfs:subClassOf rdf:resource="http://purl.org/obo/owl/UO#UO_0000003"/>
        <oboInOwl:hasOBONamespace>unit.ontology</oboInOwl:hasOBONamespace>
        <oboInOwl:inSubset rdf:resource="http://purl.org/obo/owl/obo#unit_slim"/>
        <oboInOwl:hasDefinition>
            <rdf:Description/>
        </oboInOwl:hasDefinition>
        <oboInOwl:hasExactSynonym>
            <rdf:Description/>
        </oboInOwl:hasExactSynonym>
    </owl:Class>
    


    <!-- http://purl.org/obo/owl/UO#UO_0000031 -->

    <owl:Class rdf:about="http://purl.org/obo/owl/UO#UO_0000031">
        <rdfs:label xml:lang="en">minute</rdfs:label>
        <rdfs:subClassOf rdf:resource="http://purl.org/obo/owl/UO#UO_0000003"/>
        <oboInOwl:hasOBONamespace>unit.ontology</oboInOwl:hasOBONamespace>
        <oboInOwl:inSubset rdf:resource="http://purl.org/obo/owl/obo#unit_slim"/>
        <oboInOwl:hasExactSynonym>
            <rdf:Description/>
        </oboInOwl:hasExactSynonym>
        <oboInOwl:hasDefinition>
            <rdf:Description/>
        </oboInOwl:hasDefinition>
    </owl:Class>
    


    <!-- http://purl.org/obo/owl/UO#UO_0000032 -->

    <owl:Class rdf:about="http://purl.org/obo/owl/UO#UO_0000032">
        <rdfs:label xml:lang="en">hour</rdfs:label>
        <rdfs:subClassOf rdf:resource="http://purl.org/obo/owl/UO#UO_0000003"/>
        <oboInOwl:hasOBONamespace>unit.ontology</oboInOwl:hasOBONamespace>
        <oboInOwl:inSubset rdf:resource="http://purl.org/obo/owl/obo#unit_slim"/>
        <oboInOwl:hasExactSynonym>
            <rdf:Description/>
        </oboInOwl:hasExactSynonym>
        <oboInOwl:hasDefinition>
            <rdf:Description/>
        </oboInOwl:hasDefinition>
    </owl:Class>
    


    <!-- http://purl.org/obo/owl/UO#UO_0000033 -->

    <owl:Class rdf:about="http://purl.org/obo/owl/UO#UO_0000033">
        <rdfs:label xml:lang="en">day</rdfs:label>
        <rdfs:subClassOf rdf:resource="http://purl.org/obo/owl/UO#UO_0000003"/>
        <oboInOwl:hasOBONamespace>unit.ontology</oboInOwl:hasOBONamespace>
        <oboInOwl:inSubset rdf:resource="http://purl.org/obo/owl/obo#unit_slim"/>
        <oboInOwl:hasDefinition>
            <rdf:Description/>
        </oboInOwl:hasDefinition>
    </owl:Class>
    


    <!-- http://purl.org/obo/owl/UO#UO_0000034 -->

    <owl:Class rdf:about="http://purl.org/obo/owl/UO#UO_0000034">
        <rdfs:label xml:lang="en">week</rdfs:label>
        <rdfs:subClassOf rdf:resource="http://purl.org/obo/owl/UO#UO_0000003"/>
        <oboInOwl:hasOBONamespace>unit.ontology</oboInOwl:hasOBONamespace>
        <oboInOwl:inSubset rdf:resource="http://purl.org/obo/owl/obo#unit_slim"/>
        <oboInOwl:hasDefinition>
            <rdf:Description/>
        </oboInOwl:hasDefinition>
    </owl:Class>
    


    <!-- http://purl.org/obo/owl/UO#UO_0000035 -->

    <owl:Class rdf:about="http://purl.org/obo/owl/UO#UO_0000035">
        <rdfs:label xml:lang="en">month</rdfs:label>
        <rdfs:subClassOf rdf:resource="http://purl.org/obo/owl/UO#UO_0000003"/>
        <oboInOwl:hasOBONamespace>unit.ontology</oboInOwl:hasOBONamespace>
        <oboInOwl:inSubset rdf:resource="http://purl.org/obo/owl/obo#unit_slim"/>
        <oboInOwl:hasDefinition>
            <rdf:Description/>
        </oboInOwl:hasDefinition>
    </owl:Class>
    


    <!-- http://purl.org/obo/owl/UO#UO_0000036 -->

    <owl:Class rdf:about="http://purl.org/obo/owl/UO#UO_0000036">
        <rdfs:label xml:lang="en">year</rdfs:label>
        <rdfs:subClassOf rdf:resource="http://purl.org/obo/owl/UO#UO_0000003"/>
        <oboInOwl:hasOBONamespace>unit.ontology</oboInOwl:hasOBONamespace>
        <oboInOwl:inSubset rdf:resource="http://purl.org/obo/owl/obo#unit_slim"/>
        <oboInOwl:hasDefinition>
            <rdf:Description/>
        </oboInOwl:hasDefinition>
    </owl:Class>
    


    <!-- http://purl.org/obo/owl/UO#UO_0000051 -->

    <owl:Class rdf:about="http://purl.org/obo/owl/UO#UO_0000051">
        <rdfs:label xml:lang="en">concentration unit</rdfs:label>
        <oboInOwl:hasOBONamespace>unit.ontology</oboInOwl:hasOBONamespace>
        <oboInOwl:inSubset rdf:resource="http://purl.org/obo/owl/obo#unit_group_slim"/>
        <oboInOwl:hasDefinition>
            <rdf:Description/>
        </oboInOwl:hasDefinition>
    </owl:Class>
    


    <!-- http://purl.org/obo/owl/UO#UO_0000058 -->

    <owl:Class rdf:about="http://purl.org/obo/owl/UO#UO_0000058">
        <rdfs:label xml:lang="en">rotational frequency unit</rdfs:label>
        <rdfs:subClassOf rdf:resource="http://purl.org/obo/owl/UO#UO_0000105"/>
        <oboInOwl:hasOBONamespace>unit.ontology</oboInOwl:hasOBONamespace>
        <oboInOwl:inSubset rdf:resource="http://purl.org/obo/owl/obo#unit_group_slim"/>
        <oboInOwl:hasDefinition>
            <rdf:Description/>
        </oboInOwl:hasDefinition>
    </owl:Class>
    


    <!-- http://purl.org/obo/owl/UO#UO_0000061 -->

    <owl:Class rdf:about="http://purl.org/obo/owl/UO#UO_0000061">
        <rdfs:label xml:lang="en">unit of molarity</rdfs:label>
        <rdfs:subClassOf rdf:resource="http://purl.org/obo/owl/UO#UO_0000051"/>
        <oboInOwl:hasOBONamespace>unit.ontology</oboInOwl:hasOBONamespace>
        <oboInOwl:inSubset rdf:resource="http://purl.org/obo/owl/obo#unit_group_slim"/>
        <oboInOwl:hasDefinition>
            <rdf:Description/>
        </oboInOwl:hasDefinition>
    </owl:Class>
    


    <!-- http://purl.org/obo/owl/UO#UO_0000062 -->

    <owl:Class rdf:about="http://purl.org/obo/owl/UO#UO_0000062">
        <rdfs:label xml:lang="en">molar</rdfs:label>
        <rdfs:subClassOf rdf:resource="http://purl.org/obo/owl/UO#UO_0000061"/>
        <oboInOwl:hasOBONamespace>unit.ontology</oboInOwl:hasOBONamespace>
        <oboInOwl:inSubset rdf:resource="http://purl.org/obo/owl/obo#unit_slim"/>
        <oboInOwl:hasExactSynonym>
            <rdf:Description/>
        </oboInOwl:hasExactSynonym>
        <oboInOwl:hasDefinition>
            <rdf:Description/>
        </oboInOwl:hasDefinition>
    </owl:Class>
    


    <!-- http://purl.org/obo/owl/UO#UO_0000063 -->

    <owl:Class rdf:about="http://purl.org/obo/owl/UO#UO_0000063">
        <rdfs:label xml:lang="en">millimolar</rdfs:label>
        <rdfs:subClassOf rdf:resource="http://purl.org/obo/owl/UO#UO_0000061"/>
        <oboInOwl:hasOBONamespace>unit.ontology</oboInOwl:hasOBONamespace>
        <oboInOwl:inSubset rdf:resource="http://purl.org/obo/owl/obo#unit_slim"/>
        <oboInOwl:hasExactSynonym>
            <rdf:Description/>
        </oboInOwl:hasExactSynonym>
        <oboInOwl:hasDefinition>
            <rdf:Description/>
        </oboInOwl:hasDefinition>
    </owl:Class>
    


    <!-- http://purl.org/obo/owl/UO#UO_0000064 -->

    <owl:Class rdf:about="http://purl.org/obo/owl/UO#UO_0000064">
        <rdfs:label xml:lang="en">micromolar</rdfs:label>
        <rdfs:subClassOf rdf:resource="http://purl.org/obo/owl/UO#UO_0000061"/>
        <oboInOwl:hasOBONamespace>unit.ontology</oboInOwl:hasOBONamespace>
        <oboInOwl:inSubset rdf:resource="http://purl.org/obo/owl/obo#unit_slim"/>
        <oboInOwl:hasDefinition>
            <rdf:Description/>
        </oboInOwl:hasDefinition>
        <oboInOwl:hasExactSynonym>
            <rdf:Description/>
        </oboInOwl:hasExactSynonym>
    </owl:Class>
    


    <!-- http://purl.org/obo/owl/UO#UO_0000065 -->

    <owl:Class rdf:about="http://purl.org/obo/owl/UO#UO_0000065">
        <rdfs:label xml:lang="en">nanomolar</rdfs:label>
        <rdfs:subClassOf rdf:resource="http://purl.org/obo/owl/UO#UO_0000061"/>
        <oboInOwl:hasOBONamespace>unit.ontology</oboInOwl:hasOBONamespace>
        <oboInOwl:inSubset rdf:resource="http://purl.org/obo/owl/obo#unit_slim"/>
        <oboInOwl:hasDefinition>
            <rdf:Description/>
        </oboInOwl:hasDefinition>
        <oboInOwl:hasExactSynonym>
            <rdf:Description/>
        </oboInOwl:hasExactSynonym>
    </owl:Class>
    


    <!-- http://purl.org/obo/owl/UO#UO_0000066 -->

    <owl:Class rdf:about="http://purl.org/obo/owl/UO#UO_0000066">
        <rdfs:label xml:lang="en">picomolar</rdfs:label>
        <rdfs:subClassOf rdf:resource="http://purl.org/obo/owl/UO#UO_0000061"/>
        <oboInOwl:hasOBONamespace>unit.ontology</oboInOwl:hasOBONamespace>
        <oboInOwl:inSubset rdf:resource="http://purl.org/obo/owl/obo#unit_slim"/>
        <oboInOwl:hasDefinition>
            <rdf:Description/>
        </oboInOwl:hasDefinition>
        <oboInOwl:hasExactSynonym>
            <rdf:Description/>
        </oboInOwl:hasExactSynonym>
    </owl:Class>
    


    <!-- http://purl.org/obo/owl/UO#UO_0000073 -->

    <owl:Class rdf:about="http://purl.org/obo/owl/UO#UO_0000073">
        <rdfs:label xml:lang="en">femtomolar</rdfs:label>
        <rdfs:subClassOf rdf:resource="http://purl.org/obo/owl/UO#UO_0000061"/>
        <oboInOwl:hasOBONamespace>unit.ontology</oboInOwl:hasOBONamespace>
        <oboInOwl:inSubset rdf:resource="http://purl.org/obo/owl/obo#unit_slim"/>
        <oboInOwl:hasDefinition>
            <rdf:Description/>
        </oboInOwl:hasDefinition>
        <oboInOwl:hasExactSynonym>
            <rdf:Description/>
        </oboInOwl:hasExactSynonym>
    </owl:Class>
    


    <!-- http://purl.org/obo/owl/UO#UO_0000092 -->

    <owl:Class rdf:about="http://purl.org/obo/owl/UO#UO_0000092">
        <rdfs:label xml:lang="en">turns per second</rdfs:label>
        <rdfs:subClassOf rdf:resource="http://purl.org/obo/owl/UO#UO_0000058"/>
        <oboInOwl:hasOBONamespace>unit.ontology</oboInOwl:hasOBONamespace>
        <oboInOwl:inSubset rdf:resource="http://purl.org/obo/owl/obo#unit_slim"/>
        <oboInOwl:hasExactSynonym>
            <rdf:Description/>
        </oboInOwl:hasExactSynonym>
        <oboInOwl:hasNarrowSynonym>
            <rdf:Description/>
        </oboInOwl:hasNarrowSynonym>
        <oboInOwl:hasDefinition>
            <rdf:Description/>
        </oboInOwl:hasDefinition>
    </owl:Class>
    


    <!-- http://purl.org/obo/owl/UO#UO_0000105 -->

    <owl:Class rdf:about="http://purl.org/obo/owl/UO#UO_0000105">
        <rdfs:label xml:lang="en">frequency unit</rdfs:label>
        <oboInOwl:hasOBONamespace>unit.ontology</oboInOwl:hasOBONamespace>
        <oboInOwl:inSubset rdf:resource="http://purl.org/obo/owl/obo#unit_group_slim"/>
        <oboInOwl:hasDefinition>
            <rdf:Description/>
        </oboInOwl:hasDefinition>
    </owl:Class>
    


    <!-- http://purl.org/obo/owl/UO#UO_0000106 -->

    <owl:Class rdf:about="http://purl.org/obo/owl/UO#UO_0000106">
        <rdfs:label xml:lang="en">hertz</rdfs:label>
        <rdfs:subClassOf rdf:resource="http://purl.org/obo/owl/UO#UO_0000105"/>
        <oboInOwl:hasOBONamespace>unit.ontology</oboInOwl:hasOBONamespace>
        <oboInOwl:inSubset rdf:resource="http://purl.org/obo/owl/obo#unit_slim"/>
        <oboInOwl:hasDefinition>
            <rdf:Description/>
        </oboInOwl:hasDefinition>
        <oboInOwl:hasExactSynonym>
            <rdf:Description/>
        </oboInOwl:hasExactSynonym>
        <oboInOwl:hasExactSynonym>
            <rdf:Description/>
        </oboInOwl:hasExactSynonym>
    </owl:Class>
    


    <!-- http://purl.org/obo/owl/UO#UO_0000150 -->

    <owl:Class rdf:about="http://purl.org/obo/owl/UO#UO_0000150">
        <rdfs:label xml:lang="en">nanosecond</rdfs:label>
        <rdfs:subClassOf rdf:resource="http://purl.org/obo/owl/UO#UO_0000003"/>
        <oboInOwl:hasOBONamespace>unit.ontology</oboInOwl:hasOBONamespace>
        <oboInOwl:inSubset rdf:resource="http://purl.org/obo/owl/obo#unit_slim"/>
        <oboInOwl:hasExactSynonym>
            <rdf:Description/>
        </oboInOwl:hasExactSynonym>
        <oboInOwl:hasDefinition>
            <rdf:Description/>
        </oboInOwl:hasDefinition>
    </owl:Class>
    


    <!-- http://purl.org/obo/owl/UO#UO_0000151 -->

    <owl:Class rdf:about="http://purl.org/obo/owl/UO#UO_0000151">
        <rdfs:label xml:lang="en">century</rdfs:label>
        <rdfs:subClassOf rdf:resource="http://purl.org/obo/owl/UO#UO_0000003"/>
        <oboInOwl:hasOBONamespace>unit.ontology</oboInOwl:hasOBONamespace>
        <oboInOwl:inSubset rdf:resource="http://purl.org/obo/owl/obo#unit_slim"/>
        <oboInOwl:hasDefinition>
            <rdf:Description/>
        </oboInOwl:hasDefinition>
    </owl:Class>
    


    <!-- http://purl.org/obo/owl/UO#UO_0000152 -->

    <owl:Class rdf:about="http://purl.org/obo/owl/UO#UO_0000152">
        <rdfs:label xml:lang="en">half life</rdfs:label>
        <rdfs:subClassOf rdf:resource="http://purl.org/obo/owl/UO#UO_0000003"/>
        <rdfs:comment rdf:datatype="http://www.w3.org/2001/XMLSchema#string">Typically applied to the half life of radioactive atoms but also applicable to any other situation where the population is of molecules of diminishing concentration or activity.</rdfs:comment>
        <oboInOwl:hasOBONamespace>unit.ontology</oboInOwl:hasOBONamespace>
        <oboInOwl:inSubset rdf:resource="http://purl.org/obo/owl/obo#unit_slim"/>
        <oboInOwl:hasDefinition>
            <rdf:Description/>
        </oboInOwl:hasDefinition>
    </owl:Class>
    


    <!-- http://purl.org/obo/owl/UO#UO_0000163 -->

    <owl:Class rdf:about="http://purl.org/obo/owl/UO#UO_0000163">
        <rdfs:label xml:lang="en">mass percentage</rdfs:label>
        <rdfs:subClassOf rdf:resource="http://purl.org/obo/owl/UO#UO_0000051"/>
        <rdfs:subClassOf rdf:resource="http://purl.org/obo/owl/UO#UO_0000187"/>
        <oboInOwl:hasOBONamespace>unit.ontology</oboInOwl:hasOBONamespace>
        <oboInOwl:inSubset rdf:resource="http://purl.org/obo/owl/obo#unit_slim"/>
        <oboInOwl:hasExactSynonym>
            <rdf:Description/>
        </oboInOwl:hasExactSynonym>
        <oboInOwl:hasDefinition>
            <rdf:Description/>
        </oboInOwl:hasDefinition>
        <oboInOwl:hasExactSynonym>
            <rdf:Description/>
        </oboInOwl:hasExactSynonym>
    </owl:Class>
    


    <!-- http://purl.org/obo/owl/UO#UO_0000180 -->

    <owl:Class rdf:about="http://purl.org/obo/owl/UO#UO_0000180">
        <rdfs:label xml:lang="en">mass per unit volume</rdfs:label>
        <rdfs:subClassOf rdf:resource="http://purl.org/obo/owl/UO#UO_0000051"/>
        <rdfs:comment rdf:datatype="http://www.w3.org/2001/XMLSchema#string">For units and further information look under the mass density unit. For a sample of a specific pure elemental substance, the concentration is directly proportional to the density. However, concentration is not proportional to density in general.</rdfs:comment>
        <oboInOwl:hasOBONamespace>unit.ontology</oboInOwl:hasOBONamespace>
        <oboInOwl:inSubset rdf:resource="http://purl.org/obo/owl/obo#unit_slim"/>
        <oboInOwl:hasDefinition>
            <rdf:Description/>
        </oboInOwl:hasDefinition>
    </owl:Class>
    


    <!-- http://purl.org/obo/owl/UO#UO_0000186 -->

    <owl:Class rdf:about="http://purl.org/obo/owl/UO#UO_0000186">
        <rdfs:label xml:lang="en">dimensionless unit</rdfs:label>
        <oboInOwl:hasOBONamespace>unit.ontology</oboInOwl:hasOBONamespace>
        <oboInOwl:inSubset rdf:resource="http://purl.org/obo/owl/obo#unit_group_slim"/>
        <oboInOwl:hasDefinition>
            <rdf:Description/>
        </oboInOwl:hasDefinition>
    </owl:Class>
    


    <!-- http://purl.org/obo/owl/UO#UO_0000187 -->

    <owl:Class rdf:about="http://purl.org/obo/owl/UO#UO_0000187">
        <rdfs:label xml:lang="en">percent</rdfs:label>
        <rdfs:subClassOf rdf:resource="http://purl.org/obo/owl/UO#UO_0000190"/>
        <oboInOwl:hasOBONamespace>unit.ontology</oboInOwl:hasOBONamespace>
        <oboInOwl:inSubset rdf:resource="http://purl.org/obo/owl/obo#unit_slim"/>
        <oboInOwl:hasExactSynonym>
            <rdf:Description/>
        </oboInOwl:hasExactSynonym>
        <oboInOwl:hasDefinition>
            <rdf:Description/>
        </oboInOwl:hasDefinition>
    </owl:Class>
    


    <!-- http://purl.org/obo/owl/UO#UO_0000190 -->

    <owl:Class rdf:about="http://purl.org/obo/owl/UO#UO_0000190">
        <rdfs:label xml:lang="en">ratio</rdfs:label>
        <rdfs:subClassOf rdf:resource="http://purl.org/obo/owl/UO#UO_0000186"/>
        <oboInOwl:hasOBONamespace>unit.ontology</oboInOwl:hasOBONamespace>
        <oboInOwl:inSubset rdf:resource="http://purl.org/obo/owl/obo#unit_group_slim"/>
        <oboInOwl:hasDefinition>
            <rdf:Description/>
        </oboInOwl:hasDefinition>
    </owl:Class>
    


    <!-- http://purl.org/obo/owl/UO#UO_0000195 -->

    <owl:Class rdf:about="http://purl.org/obo/owl/UO#UO_0000195">
        <rdfs:label xml:lang="en">degree Fahrenheit</rdfs:label>
        <rdfs:subClassOf rdf:resource="http://purl.org/obo/owl/UO#UO_0000005"/>
        <rdfs:comment rdf:datatype="http://www.w3.org/2001/XMLSchema#string">In this scale, the freezing point of water is 32 degrees Fahrenheit and the boiling point is 212 degrees, placing the boiling and freezing points of water 180 degrees apart. -40 degrees Fahrenheit is equal to -40 degrees Celsius.</rdfs:comment>
        <oboInOwl:hasOBONamespace>unit.ontology</oboInOwl:hasOBONamespace>
        <oboInOwl:inSubset rdf:resource="http://purl.org/obo/owl/obo#unit_slim"/>
        <oboInOwl:hasExactSynonym>
            <rdf:Description/>
        </oboInOwl:hasExactSynonym>
        <oboInOwl:hasDefinition>
            <rdf:Description/>
        </oboInOwl:hasDefinition>
    </owl:Class>
    


    <!-- http://purl.org/obo/owl/UO#UO_0000196 -->

    <owl:Class rdf:about="http://purl.org/obo/owl/UO#UO_0000196">
        <rdfs:label xml:lang="en">pH</rdfs:label>
        <rdfs:subClassOf rdf:resource="http://purl.org/obo/owl/UO#UO_0000051"/>
        <rdfs:subClassOf rdf:resource="http://purl.org/obo/owl/UO#UO_0000186"/>
        <oboInOwl:hasOBONamespace>unit.ontology</oboInOwl:hasOBONamespace>
        <oboInOwl:inSubset rdf:resource="http://purl.org/obo/owl/obo#unit_slim"/>
        <oboInOwl:hasDefinition>
            <rdf:Description/>
        </oboInOwl:hasDefinition>
    </owl:Class>
    


    <!-- http://purl.org/obo/owl/UO#UO_0000200 -->

    <owl:Class rdf:about="http://purl.org/obo/owl/UO#UO_0000200">
        <rdfs:label xml:lang="en">cell concentration unit</rdfs:label>
        <rdfs:subClassOf rdf:resource="http://purl.org/obo/owl/UO#UO_0000051"/>
        <oboInOwl:hasOBONamespace>unit.ontology</oboInOwl:hasOBONamespace>
        <oboInOwl:inSubset rdf:resource="http://purl.org/obo/owl/obo#unit_group_slim"/>
        <oboInOwl:hasDefinition>
            <rdf:Description/>
        </oboInOwl:hasDefinition>
    </owl:Class>
    


    <!-- http://purl.org/obo/owl/UO#UO_0000201 -->

    <owl:Class rdf:about="http://purl.org/obo/owl/UO#UO_0000201">
        <rdfs:label xml:lang="en">cells per milliliter</rdfs:label>
        <rdfs:subClassOf rdf:resource="http://purl.org/obo/owl/UO#UO_0000200"/>
        <oboInOwl:hasOBONamespace>unit.ontology</oboInOwl:hasOBONamespace>
        <oboInOwl:inSubset rdf:resource="http://purl.org/obo/owl/obo#unit_slim"/>
        <oboInOwl:hasExactSynonym>
            <rdf:Description/>
        </oboInOwl:hasExactSynonym>
        <oboInOwl:hasExactSynonym>
            <rdf:Description/>
        </oboInOwl:hasExactSynonym>
        <oboInOwl:hasDefinition>
            <rdf:Description/>
        </oboInOwl:hasDefinition>
    </owl:Class>
    


    <!-- http://purl.org/obo/owl/UO#UO_0000202 -->

    <owl:Class rdf:about="http://purl.org/obo/owl/UO#UO_0000202">
        <rdfs:label xml:lang="en">catalytic (activity) concentration unit</rdfs:label>
        <rdfs:subClassOf rdf:resource="http://purl.org/obo/owl/UO#UO_0000051"/>
        <oboInOwl:hasOBONamespace>unit.ontology</oboInOwl:hasOBONamespace>
        <oboInOwl:inSubset rdf:resource="http://purl.org/obo/owl/obo#unit_group_slim"/>
        <oboInOwl:hasDefinition>
            <rdf:Description/>
        </oboInOwl:hasDefinition>
    </owl:Class>
    


    <!-- http://purl.org/obo/owl/UO#UO_0000203 -->

    <owl:Class rdf:about="http://purl.org/obo/owl/UO#UO_0000203">
        <rdfs:label xml:lang="en">katal per cubic meter</rdfs:label>
        <rdfs:subClassOf rdf:resource="http://purl.org/obo/owl/UO#UO_0000202"/>
        <oboInOwl:hasOBONamespace>unit.ontology</oboInOwl:hasOBONamespace>
        <oboInOwl:inSubset rdf:resource="http://purl.org/obo/owl/obo#unit_slim"/>
        <oboInOwl:hasExactSynonym>
            <rdf:Description/>
        </oboInOwl:hasExactSynonym>
        <oboInOwl:hasDefinition>
            <rdf:Description/>
        </oboInOwl:hasDefinition>
        <oboInOwl:hasExactSynonym>
            <rdf:Description/>
        </oboInOwl:hasExactSynonym>
    </owl:Class>
    


    <!-- http://purl.org/obo/owl/UO#UO_0000204 -->

    <owl:Class rdf:about="http://purl.org/obo/owl/UO#UO_0000204">
        <rdfs:label xml:lang="en">katal per liter</rdfs:label>
        <rdfs:subClassOf rdf:resource="http://purl.org/obo/owl/UO#UO_0000202"/>
        <oboInOwl:hasOBONamespace>unit.ontology</oboInOwl:hasOBONamespace>
        <oboInOwl:inSubset rdf:resource="http://purl.org/obo/owl/obo#unit_slim"/>
        <oboInOwl:hasDefinition>
            <rdf:Description/>
        </oboInOwl:hasDefinition>
        <oboInOwl:hasExactSynonym>
            <rdf:Description/>
        </oboInOwl:hasExactSynonym>
        <oboInOwl:hasExactSynonym>
            <rdf:Description/>
        </oboInOwl:hasExactSynonym>
    </owl:Class>
</rdf:RDF>


<!-- Generated by the OWL API (version [Not Released]) http://owlapi.sourceforge.net -->
