# Supplementary material for: Evolving BioAssay Ontology (BAO): modularization, integration and applications
Source: J Biomed Semantics. 2014 Jun 3;5(Suppl 1):S5. doi: 10.1186/2041-1480-5-S1-S5 (PMC4108877; doi:10.1186/2041-1480-5-S1-S5)
Supplement: Additional file 1 — BAO 2.x build 2866. BAO version 2.x (build 2866) is a collection of OWL files that describe our domain of discourse. These files are serialized in OWL XML file format. In order to view and perform reasoning of BAO, we recommend of using a standard OWL editor that support SROIQ(D) DL constructs, such as, Protégé-4.3 open source ontology editor and knowledgebase framework (http://protege.stanford.edu). In addition, up-to-date BAO releases are freely available from the BioAssay Ontology (BAO) project website (http://bioassayontology.org/wp/bao) and the NCBO BioPortal. [file 2041-1480-5-S1-S5-S1.zip › imports/BAO2.0_CHEBI_import.owl]

<?xml version="1.0"?>
<rdf:RDF xmlns="http://bioassayontology.org/bao/external/BAO2.0_CHEBI_import.owl#"
     xml:base="http://bioassayontology.org/bao/external/BAO2.0_CHEBI_import.owl"
     xmlns:obo="http://purl.obolibrary.org/obo/"
     xmlns:rdfs="http://www.w3.org/2000/01/rdf-schema#"
     xmlns:owl="http://www.w3.org/2002/07/owl#"
     xmlns:xsd="http://www.w3.org/2001/XMLSchema#"
     xmlns:rdf="http://www.w3.org/1999/02/22-rdf-syntax-ns#"
     xmlns:bao="http://www.bioassayontology.org/bao#">
    <owl:Ontology rdf:about="http://bioassayontology.org/bao/external/BAO2.0_CHEBI_import.owl"/>
    


    <!-- 
    ///////////////////////////////////////////////////////////////////////////////////////
    //
    // Annotation properties
    //
    ///////////////////////////////////////////////////////////////////////////////////////
     -->

    <owl:AnnotationProperty rdf:about="http://purl.obolibrary.org/obo/IAO_0000115"/>
    <owl:AnnotationProperty rdf:about="http://purl.obolibrary.org/obo/IAO_0000412">
        <rdfs:label xml:lang="en">imported from</rdfs:label>
    </owl:AnnotationProperty>
    <owl:AnnotationProperty rdf:about="http://purl.obolibrary.org/obo/IAO_0000118"/>
    <owl:AnnotationProperty rdf:about="http://purl.obolibrary.org/obo/IAO_0000111"/>
    


    <!-- 
    ///////////////////////////////////////////////////////////////////////////////////////
    //
    // Datatypes
    //
    ///////////////////////////////////////////////////////////////////////////////////////
     -->

    


    <!-- 
    ///////////////////////////////////////////////////////////////////////////////////////
    //
    // Classes
    //
    ///////////////////////////////////////////////////////////////////////////////////////
     -->

    


    <!-- http://purl.obolibrary.org/obo/CHEBI_13193 -->

    <owl:Class rdf:about="http://purl.obolibrary.org/obo/CHEBI_13193">
        <rdfs:label rdf:datatype="http://www.w3.org/2001/XMLSchema#string">hydrogen acceptor</rdfs:label>
        <rdfs:subClassOf rdf:resource="http://purl.obolibrary.org/obo/CHEBI_17654"/>
        <obo:IAO_0000118 rdf:datatype="http://www.w3.org/2001/XMLSchema#string">A</obo:IAO_0000118>
        <obo:IAO_0000118 rdf:datatype="http://www.w3.org/2001/XMLSchema#string">R</obo:IAO_0000118>
        <obo:IAO_0000111 rdf:datatype="http://www.w3.org/2001/XMLSchema#string">hydrogen acceptor</obo:IAO_0000111>
        <obo:IAO_0000412 rdf:resource="http://purl.obolibrary.org/obo/chebi.owl"/>
    </owl:Class>
    


    <!-- http://purl.obolibrary.org/obo/CHEBI_15022 -->

    <owl:Class rdf:about="http://purl.obolibrary.org/obo/CHEBI_15022">
        <rdfs:label rdf:datatype="http://www.w3.org/2001/XMLSchema#string">electron donor</rdfs:label>
        <rdfs:subClassOf rdf:resource="http://purl.obolibrary.org/obo/CHEBI_17891"/>
        <obo:IAO_0000118 rdf:datatype="http://www.w3.org/2001/XMLSchema#string">Elektronendonator</obo:IAO_0000118>
        <obo:IAO_0000118 rdf:datatype="http://www.w3.org/2001/XMLSchema#string">donneur d&#39;electron</obo:IAO_0000118>
        <obo:IAO_0000111 rdf:datatype="http://www.w3.org/2001/XMLSchema#string">electron donor</obo:IAO_0000111>
        <obo:IAO_0000118 rdf:datatype="http://www.w3.org/2001/XMLSchema#string">electron donor</obo:IAO_0000118>
        <obo:IAO_0000412 rdf:resource="http://purl.obolibrary.org/obo/chebi.owl"/>
    </owl:Class>
    


    <!-- http://purl.obolibrary.org/obo/CHEBI_15339 -->

    <owl:Class rdf:about="http://purl.obolibrary.org/obo/CHEBI_15339">
        <rdfs:label rdf:datatype="http://www.w3.org/2001/XMLSchema#string">acceptor</rdfs:label>
        <rdfs:subClassOf rdf:resource="http://purl.obolibrary.org/obo/CHEBI_51086"/>
        <obo:IAO_0000118 rdf:datatype="http://www.w3.org/2001/XMLSchema#string">A</obo:IAO_0000118>
        <obo:IAO_0000118 rdf:datatype="http://www.w3.org/2001/XMLSchema#string">Acceptor</obo:IAO_0000118>
        <obo:IAO_0000118 rdf:datatype="http://www.w3.org/2001/XMLSchema#string">Akzeptor</obo:IAO_0000118>
        <obo:IAO_0000118 rdf:datatype="http://www.w3.org/2001/XMLSchema#string">accepteur</obo:IAO_0000118>
        <obo:IAO_0000118 rdf:datatype="http://www.w3.org/2001/XMLSchema#string">acceptor</obo:IAO_0000118>
        <obo:IAO_0000111 rdf:datatype="http://www.w3.org/2001/XMLSchema#string">acceptor</obo:IAO_0000111>
        <obo:IAO_0000412 rdf:resource="http://purl.obolibrary.org/obo/chebi.owl"/>
    </owl:Class>
    


    <!-- http://purl.obolibrary.org/obo/CHEBI_17499 -->

    <owl:Class rdf:about="http://purl.obolibrary.org/obo/CHEBI_17499">
        <rdfs:label rdf:datatype="http://www.w3.org/2001/XMLSchema#string">hydrogen donor</rdfs:label>
        <rdfs:subClassOf rdf:resource="http://purl.obolibrary.org/obo/CHEBI_15022"/>
        <obo:IAO_0000118 rdf:datatype="http://www.w3.org/2001/XMLSchema#string">AH2</obo:IAO_0000118>
        <obo:IAO_0000118 rdf:datatype="http://www.w3.org/2001/XMLSchema#string">RH2</obo:IAO_0000118>
        <obo:IAO_0000118 rdf:datatype="http://www.w3.org/2001/XMLSchema#string">Reduced acceptor</obo:IAO_0000118>
        <obo:IAO_0000111 rdf:datatype="http://www.w3.org/2001/XMLSchema#string">hydrogen donor</obo:IAO_0000111>
        <obo:IAO_0000412 rdf:resource="http://purl.obolibrary.org/obo/chebi.owl"/>
    </owl:Class>
    


    <!-- http://purl.obolibrary.org/obo/CHEBI_17654 -->

    <owl:Class rdf:about="http://purl.obolibrary.org/obo/CHEBI_17654">
        <rdfs:label rdf:datatype="http://www.w3.org/2001/XMLSchema#string">electron acceptor</rdfs:label>
        <rdfs:subClassOf rdf:resource="http://purl.obolibrary.org/obo/CHEBI_15339"/>
        <obo:IAO_0000118 rdf:datatype="http://www.w3.org/2001/XMLSchema#string">Elektronenakzeptor</obo:IAO_0000118>
        <obo:IAO_0000118 rdf:datatype="http://www.w3.org/2001/XMLSchema#string">Oxidized donor</obo:IAO_0000118>
        <obo:IAO_0000111 rdf:datatype="http://www.w3.org/2001/XMLSchema#string">electron acceptor</obo:IAO_0000111>
        <obo:IAO_0000118 rdf:datatype="http://www.w3.org/2001/XMLSchema#string">electron acceptor</obo:IAO_0000118>
        <obo:IAO_0000118 rdf:datatype="http://www.w3.org/2001/XMLSchema#string">oxidized donor</obo:IAO_0000118>
        <obo:IAO_0000412 rdf:resource="http://purl.obolibrary.org/obo/chebi.owl"/>
    </owl:Class>
    


    <!-- http://purl.obolibrary.org/obo/CHEBI_17891 -->

    <owl:Class rdf:about="http://purl.obolibrary.org/obo/CHEBI_17891">
        <rdfs:label rdf:datatype="http://www.w3.org/2001/XMLSchema#string">donor</rdfs:label>
        <rdfs:subClassOf rdf:resource="http://purl.obolibrary.org/obo/CHEBI_51086"/>
        <obo:IAO_0000118 rdf:datatype="http://www.w3.org/2001/XMLSchema#string">Donator</obo:IAO_0000118>
        <obo:IAO_0000118 rdf:datatype="http://www.w3.org/2001/XMLSchema#string">Donor</obo:IAO_0000118>
        <obo:IAO_0000118 rdf:datatype="http://www.w3.org/2001/XMLSchema#string">donneur</obo:IAO_0000118>
        <obo:IAO_0000118 rdf:datatype="http://www.w3.org/2001/XMLSchema#string">donor</obo:IAO_0000118>
        <obo:IAO_0000111 rdf:datatype="http://www.w3.org/2001/XMLSchema#string">donor</obo:IAO_0000111>
        <obo:IAO_0000412 rdf:resource="http://purl.obolibrary.org/obo/chebi.owl"/>
    </owl:Class>
    


    <!-- http://purl.obolibrary.org/obo/CHEBI_20569 -->

    <owl:Class rdf:about="http://purl.obolibrary.org/obo/CHEBI_20569">
        <rdfs:label rdf:datatype="http://www.w3.org/2001/XMLSchema#string">5-enolpyruvylshikimate-3-phosphate synthase inhibitor</rdfs:label>
        <rdfs:subClassOf rdf:resource="http://purl.obolibrary.org/obo/CHEBI_23924"/>
        <obo:IAO_0000111 rdf:datatype="http://www.w3.org/2001/XMLSchema#string">5-enolpyruvylshikimate-3-phosphate synthase inhibitor</obo:IAO_0000111>
        <obo:IAO_0000412 rdf:resource="http://purl.obolibrary.org/obo/chebi.owl"/>
    </owl:Class>
    


    <!-- http://purl.obolibrary.org/obo/CHEBI_20854 -->

    <owl:Class rdf:about="http://purl.obolibrary.org/obo/CHEBI_20854">
        <rdfs:label rdf:datatype="http://www.w3.org/2001/XMLSchema#string">ATP synthase inhibitor</rdfs:label>
        <rdfs:subClassOf rdf:resource="http://purl.obolibrary.org/obo/CHEBI_25355"/>
        <obo:IAO_0000111 rdf:datatype="http://www.w3.org/2001/XMLSchema#string">ATP synthase inhibitor</obo:IAO_0000111>
        <obo:IAO_0000412 rdf:resource="http://purl.obolibrary.org/obo/chebi.owl"/>
    </owl:Class>
    


    <!-- http://purl.obolibrary.org/obo/CHEBI_21241 -->

    <owl:Class rdf:about="http://purl.obolibrary.org/obo/CHEBI_21241">
        <rdfs:label rdf:datatype="http://www.w3.org/2001/XMLSchema#string">vitamin C</rdfs:label>
        <rdfs:subClassOf rdf:resource="http://purl.obolibrary.org/obo/CHEBI_27314"/>
        <obo:IAO_0000118 rdf:datatype="http://www.w3.org/2001/XMLSchema#string">Vitamin C</obo:IAO_0000118>
        <obo:IAO_0000111 rdf:datatype="http://www.w3.org/2001/XMLSchema#string">vitamin C</obo:IAO_0000111>
        <obo:IAO_0000118 rdf:datatype="http://www.w3.org/2001/XMLSchema#string">vitamina C</obo:IAO_0000118>
        <obo:IAO_0000118 rdf:datatype="http://www.w3.org/2001/XMLSchema#string">vitamine C</obo:IAO_0000118>
        <obo:IAO_0000118 rdf:datatype="http://www.w3.org/2001/XMLSchema#string">vitaminum C</obo:IAO_0000118>
        <obo:IAO_0000412 rdf:resource="http://purl.obolibrary.org/obo/chebi.owl"/>
    </owl:Class>
    


    <!-- http://purl.obolibrary.org/obo/CHEBI_22153 -->

    <owl:Class rdf:about="http://purl.obolibrary.org/obo/CHEBI_22153">
        <rdfs:label rdf:datatype="http://www.w3.org/2001/XMLSchema#string">acaricide</rdfs:label>
        <rdfs:subClassOf rdf:resource="http://purl.obolibrary.org/obo/CHEBI_25944"/>
        <obo:IAO_0000118 rdf:datatype="http://www.w3.org/2001/XMLSchema#string">Akarizid</obo:IAO_0000118>
        <obo:IAO_0000118 rdf:datatype="http://www.w3.org/2001/XMLSchema#string">Akarizide</obo:IAO_0000118>
        <obo:IAO_0000111 rdf:datatype="http://www.w3.org/2001/XMLSchema#string">acaricide</obo:IAO_0000111>
        <obo:IAO_0000118 rdf:datatype="http://www.w3.org/2001/XMLSchema#string">acaricides</obo:IAO_0000118>
        <obo:IAO_0000118 rdf:datatype="http://www.w3.org/2001/XMLSchema#string">miticide</obo:IAO_0000118>
        <obo:IAO_0000412 rdf:resource="http://purl.obolibrary.org/obo/chebi.owl"/>
    </owl:Class>
    


    <!-- http://purl.obolibrary.org/obo/CHEBI_22180 -->

    <owl:Class rdf:about="http://purl.obolibrary.org/obo/CHEBI_22180">
        <rdfs:label rdf:datatype="http://www.w3.org/2001/XMLSchema#string">acetohydroxyacid synthase inhibitor</rdfs:label>
        <rdfs:subClassOf rdf:resource="http://purl.obolibrary.org/obo/CHEBI_23924"/>
        <rdfs:subClassOf rdf:resource="http://purl.obolibrary.org/obo/CHEBI_24527"/>
        <obo:IAO_0000111 rdf:datatype="http://www.w3.org/2001/XMLSchema#string">acetohydroxyacid synthase inhibitor</obo:IAO_0000111>
        <obo:IAO_0000412 rdf:resource="http://purl.obolibrary.org/obo/chebi.owl"/>
    </owl:Class>
    


    <!-- http://purl.obolibrary.org/obo/CHEBI_22309 -->

    <owl:Class rdf:about="http://purl.obolibrary.org/obo/CHEBI_22309">
        <rdfs:label rdf:datatype="http://www.w3.org/2001/XMLSchema#string">alicyclic antibiotics</rdfs:label>
        <rdfs:subClassOf rdf:resource="http://purl.obolibrary.org/obo/CHEBI_22582"/>
        <obo:IAO_0000111 rdf:datatype="http://www.w3.org/2001/XMLSchema#string">alicyclic antibiotics</obo:IAO_0000111>
        <obo:IAO_0000412 rdf:resource="http://purl.obolibrary.org/obo/chebi.owl"/>
    </owl:Class>
    


    <!-- http://purl.obolibrary.org/obo/CHEBI_22311 -->

    <owl:Class rdf:about="http://purl.obolibrary.org/obo/CHEBI_22311">
        <rdfs:label rdf:datatype="http://www.w3.org/2001/XMLSchema#string">aliphatic antibiotics</rdfs:label>
        <rdfs:subClassOf rdf:resource="http://purl.obolibrary.org/obo/CHEBI_22582"/>
        <obo:IAO_0000111 rdf:datatype="http://www.w3.org/2001/XMLSchema#string">aliphatic antibiotics</obo:IAO_0000111>
        <obo:IAO_0000412 rdf:resource="http://purl.obolibrary.org/obo/chebi.owl"/>
    </owl:Class>
    


    <!-- http://purl.obolibrary.org/obo/CHEBI_22333 -->

    <owl:Class rdf:about="http://purl.obolibrary.org/obo/CHEBI_22333">
        <rdfs:label rdf:datatype="http://www.w3.org/2001/XMLSchema#string">alkylating agent</rdfs:label>
        <rdfs:subClassOf rdf:resource="http://purl.obolibrary.org/obo/CHEBI_25435"/>
        <obo:IAO_0000111 rdf:datatype="http://www.w3.org/2001/XMLSchema#string">alkylating agent</obo:IAO_0000111>
        <obo:IAO_0000412 rdf:resource="http://purl.obolibrary.org/obo/chebi.owl"/>
    </owl:Class>
    


    <!-- http://purl.obolibrary.org/obo/CHEBI_22368 -->

    <owl:Class rdf:about="http://purl.obolibrary.org/obo/CHEBI_22368">
        <rdfs:label rdf:datatype="http://www.w3.org/2001/XMLSchema#string">alpha-1-microglobulin-Ig alpha complex chromophores</rdfs:label>
        <rdfs:subClassOf rdf:resource="http://purl.obolibrary.org/obo/CHEBI_23240"/>
        <obo:IAO_0000111 rdf:datatype="http://www.w3.org/2001/XMLSchema#string">alpha-1-microglobulin-Ig alpha complex chromophores</obo:IAO_0000111>
        <obo:IAO_0000412 rdf:resource="http://purl.obolibrary.org/obo/chebi.owl"/>
    </owl:Class>
    


    <!-- http://purl.obolibrary.org/obo/CHEBI_22476 -->

    <owl:Class rdf:about="http://purl.obolibrary.org/obo/CHEBI_22476">
        <rdfs:label rdf:datatype="http://www.w3.org/2001/XMLSchema#string">amino acid derivative antibiotics</rdfs:label>
        <rdfs:subClassOf rdf:resource="http://purl.obolibrary.org/obo/CHEBI_22582"/>
        <obo:IAO_0000111 rdf:datatype="http://www.w3.org/2001/XMLSchema#string">amino acid derivative antibiotics</obo:IAO_0000111>
        <obo:IAO_0000412 rdf:resource="http://purl.obolibrary.org/obo/chebi.owl"/>
    </owl:Class>
    


    <!-- http://purl.obolibrary.org/obo/CHEBI_22581 -->

    <owl:Class rdf:about="http://purl.obolibrary.org/obo/CHEBI_22581">
        <rdfs:label rdf:datatype="http://www.w3.org/2001/XMLSchema#string">antiauxins</rdfs:label>
        <rdfs:subClassOf rdf:resource="http://purl.obolibrary.org/obo/CHEBI_26155"/>
        <obo:IAO_0000111 rdf:datatype="http://www.w3.org/2001/XMLSchema#string">antiauxins</obo:IAO_0000111>
        <obo:IAO_0000412 rdf:resource="http://purl.obolibrary.org/obo/chebi.owl"/>
    </owl:Class>
    


    <!-- http://purl.obolibrary.org/obo/CHEBI_22582 -->

    <owl:Class rdf:about="http://purl.obolibrary.org/obo/CHEBI_22582">
        <rdfs:label rdf:datatype="http://www.w3.org/2001/XMLSchema#string">antibiotic</rdfs:label>
        <rdfs:subClassOf rdf:resource="http://purl.obolibrary.org/obo/CHEBI_27026"/>
        <rdfs:subClassOf rdf:resource="http://purl.obolibrary.org/obo/CHEBI_33281"/>
        <obo:IAO_0000118 rdf:datatype="http://www.w3.org/2001/XMLSchema#string">Antibiotika</obo:IAO_0000118>
        <obo:IAO_0000118 rdf:datatype="http://www.w3.org/2001/XMLSchema#string">Antibiotikum</obo:IAO_0000118>
        <obo:IAO_0000118 rdf:datatype="http://www.w3.org/2001/XMLSchema#string">antibiotic</obo:IAO_0000118>
        <obo:IAO_0000111 rdf:datatype="http://www.w3.org/2001/XMLSchema#string">antibiotic</obo:IAO_0000111>
        <obo:IAO_0000118 rdf:datatype="http://www.w3.org/2001/XMLSchema#string">antibiotics</obo:IAO_0000118>
        <obo:IAO_0000118 rdf:datatype="http://www.w3.org/2001/XMLSchema#string">antibiotique</obo:IAO_0000118>
        <obo:IAO_0000412 rdf:resource="http://purl.obolibrary.org/obo/chebi.owl"/>
    </owl:Class>
    


    <!-- http://purl.obolibrary.org/obo/CHEBI_22583 -->

    <owl:Class rdf:about="http://purl.obolibrary.org/obo/CHEBI_22583">
        <rdfs:label rdf:datatype="http://www.w3.org/2001/XMLSchema#string">antifeedant</rdfs:label>
        <rdfs:subClassOf rdf:resource="http://purl.obolibrary.org/obo/CHEBI_25944"/>
        <obo:IAO_0000111 rdf:datatype="http://www.w3.org/2001/XMLSchema#string">antifeedant</obo:IAO_0000111>
        <obo:IAO_0000118 rdf:datatype="http://www.w3.org/2001/XMLSchema#string">antifeedants</obo:IAO_0000118>
        <obo:IAO_0000412 rdf:resource="http://purl.obolibrary.org/obo/chebi.owl"/>
    </owl:Class>
    


    <!-- http://purl.obolibrary.org/obo/CHEBI_22586 -->

    <owl:Class rdf:about="http://purl.obolibrary.org/obo/CHEBI_22586">
        <rdfs:label rdf:datatype="http://www.w3.org/2001/XMLSchema#string">antioxidant</rdfs:label>
        <rdfs:subClassOf rdf:resource="http://purl.obolibrary.org/obo/CHEBI_51086"/>
        <obo:IAO_0000111 rdf:datatype="http://www.w3.org/2001/XMLSchema#string">antioxidant</obo:IAO_0000111>
        <obo:IAO_0000118 rdf:datatype="http://www.w3.org/2001/XMLSchema#string">antioxidants</obo:IAO_0000118>
        <obo:IAO_0000118 rdf:datatype="http://www.w3.org/2001/XMLSchema#string">antioxydant</obo:IAO_0000118>
        <obo:IAO_0000118 rdf:datatype="http://www.w3.org/2001/XMLSchema#string">antoxidant</obo:IAO_0000118>
        <obo:IAO_0000412 rdf:resource="http://purl.obolibrary.org/obo/chebi.owl"/>
    </owl:Class>
    


    <!-- http://purl.obolibrary.org/obo/CHEBI_22587 -->

    <owl:Class rdf:about="http://purl.obolibrary.org/obo/CHEBI_22587">
        <rdfs:label rdf:datatype="http://www.w3.org/2001/XMLSchema#string">antiviral agent</rdfs:label>
        <rdfs:subClassOf rdf:resource="http://purl.obolibrary.org/obo/CHEBI_33281"/>
        <obo:IAO_0000118 rdf:datatype="http://www.w3.org/2001/XMLSchema#string">anti-viral agent</obo:IAO_0000118>
        <obo:IAO_0000118 rdf:datatype="http://www.w3.org/2001/XMLSchema#string">anti-viral agents</obo:IAO_0000118>
        <obo:IAO_0000118 rdf:datatype="http://www.w3.org/2001/XMLSchema#string">antiviral</obo:IAO_0000118>
        <obo:IAO_0000111 rdf:datatype="http://www.w3.org/2001/XMLSchema#string">antiviral agent</obo:IAO_0000111>
        <obo:IAO_0000118 rdf:datatype="http://www.w3.org/2001/XMLSchema#string">antiviral agents</obo:IAO_0000118>
        <obo:IAO_0000118 rdf:datatype="http://www.w3.org/2001/XMLSchema#string">antivirals</obo:IAO_0000118>
        <obo:IAO_0000412 rdf:resource="http://purl.obolibrary.org/obo/chebi.owl"/>
    </owl:Class>
    


    <!-- http://purl.obolibrary.org/obo/CHEBI_22676 -->

    <owl:Class rdf:about="http://purl.obolibrary.org/obo/CHEBI_22676">
        <rdfs:label rdf:datatype="http://www.w3.org/2001/XMLSchema#string">auxin</rdfs:label>
        <rdfs:subClassOf rdf:resource="http://purl.obolibrary.org/obo/CHEBI_26155"/>
        <obo:IAO_0000111 rdf:datatype="http://www.w3.org/2001/XMLSchema#string">auxin</obo:IAO_0000111>
        <obo:IAO_0000118 rdf:datatype="http://www.w3.org/2001/XMLSchema#string">auxins</obo:IAO_0000118>
        <obo:IAO_0000412 rdf:resource="http://purl.obolibrary.org/obo/chebi.owl"/>
    </owl:Class>
    


    <!-- http://purl.obolibrary.org/obo/CHEBI_22695 -->

    <owl:Class rdf:about="http://purl.obolibrary.org/obo/CHEBI_22695">
        <rdfs:label rdf:datatype="http://www.w3.org/2001/XMLSchema#string">base</rdfs:label>
        <rdfs:subClassOf rdf:resource="http://purl.obolibrary.org/obo/CHEBI_51086"/>
        <obo:IAO_0000118 rdf:datatype="http://www.w3.org/2001/XMLSchema#string">Base</obo:IAO_0000118>
        <obo:IAO_0000118 rdf:datatype="http://www.w3.org/2001/XMLSchema#string">Basen</obo:IAO_0000118>
        <obo:IAO_0000111 rdf:datatype="http://www.w3.org/2001/XMLSchema#string">base</obo:IAO_0000111>
        <obo:IAO_0000118 rdf:datatype="http://www.w3.org/2001/XMLSchema#string">base</obo:IAO_0000118>
        <obo:IAO_0000118 rdf:datatype="http://www.w3.org/2001/XMLSchema#string">bases</obo:IAO_0000118>
        <obo:IAO_0000412 rdf:resource="http://purl.obolibrary.org/obo/chebi.owl"/>
    </owl:Class>
    


    <!-- http://purl.obolibrary.org/obo/CHEBI_22917 -->

    <owl:Class rdf:about="http://purl.obolibrary.org/obo/CHEBI_22917">
        <rdfs:label rdf:datatype="http://www.w3.org/2001/XMLSchema#string">phytogenic insecticide</rdfs:label>
        <rdfs:subClassOf rdf:resource="http://purl.obolibrary.org/obo/CHEBI_24852"/>
        <obo:IAO_0000118 rdf:datatype="http://www.w3.org/2001/XMLSchema#string">botanical insecticide</obo:IAO_0000118>
        <obo:IAO_0000118 rdf:datatype="http://www.w3.org/2001/XMLSchema#string">botanical insecticides</obo:IAO_0000118>
        <obo:IAO_0000111 rdf:datatype="http://www.w3.org/2001/XMLSchema#string">phytogenic insecticide</obo:IAO_0000111>
        <obo:IAO_0000118 rdf:datatype="http://www.w3.org/2001/XMLSchema#string">phytogenic insecticides</obo:IAO_0000118>
        <obo:IAO_0000412 rdf:resource="http://purl.obolibrary.org/obo/chebi.owl"/>
    </owl:Class>
    


    <!-- http://purl.obolibrary.org/obo/CHEBI_22986 -->

    <owl:Class rdf:about="http://purl.obolibrary.org/obo/CHEBI_22986">
        <rdfs:label rdf:datatype="http://www.w3.org/2001/XMLSchema#string">calcium ionophore</rdfs:label>
        <rdfs:subClassOf rdf:resource="http://purl.obolibrary.org/obo/CHEBI_24869"/>
        <obo:IAO_0000111 rdf:datatype="http://www.w3.org/2001/XMLSchema#string">calcium ionophore</obo:IAO_0000111>
        <obo:IAO_0000118 rdf:datatype="http://www.w3.org/2001/XMLSchema#string">calcium ionophores</obo:IAO_0000118>
        <obo:IAO_0000412 rdf:resource="http://purl.obolibrary.org/obo/chebi.owl"/>
    </owl:Class>
    


    <!-- http://purl.obolibrary.org/obo/CHEBI_23018 -->

    <owl:Class rdf:about="http://purl.obolibrary.org/obo/CHEBI_23018">
        <rdfs:label rdf:datatype="http://www.w3.org/2001/XMLSchema#string">carbonic anhydrase inhibitor</rdfs:label>
        <rdfs:subClassOf rdf:resource="http://purl.obolibrary.org/obo/CHEBI_23924"/>
        <obo:IAO_0000118 rdf:datatype="http://www.w3.org/2001/XMLSchema#string">EC 4.2.1.1 inhibitor</obo:IAO_0000118>
        <obo:IAO_0000118 rdf:datatype="http://www.w3.org/2001/XMLSchema#string">EC 4.2.1.1 inhibitors</obo:IAO_0000118>
        <obo:IAO_0000118 rdf:datatype="http://www.w3.org/2001/XMLSchema#string">anhydrase inhibitor</obo:IAO_0000118>
        <obo:IAO_0000118 rdf:datatype="http://www.w3.org/2001/XMLSchema#string">anhydrase inhibitors</obo:IAO_0000118>
        <obo:IAO_0000118 rdf:datatype="http://www.w3.org/2001/XMLSchema#string">carbonate anhydrase inhibitor</obo:IAO_0000118>
        <obo:IAO_0000118 rdf:datatype="http://www.w3.org/2001/XMLSchema#string">carbonate anhydrase inhibitors</obo:IAO_0000118>
        <obo:IAO_0000118 rdf:datatype="http://www.w3.org/2001/XMLSchema#string">carbonate dehydratase inhibitor</obo:IAO_0000118>
        <obo:IAO_0000118 rdf:datatype="http://www.w3.org/2001/XMLSchema#string">carbonate dehydratase inhibitors</obo:IAO_0000118>
        <obo:IAO_0000118 rdf:datatype="http://www.w3.org/2001/XMLSchema#string">carbonate hydro-lyase (carbon-dioxide-forming) inhibitor</obo:IAO_0000118>
        <obo:IAO_0000118 rdf:datatype="http://www.w3.org/2001/XMLSchema#string">carbonate hydro-lyase (carbon-dioxide-forming) inhibitors</obo:IAO_0000118>
        <obo:IAO_0000118 rdf:datatype="http://www.w3.org/2001/XMLSchema#string">carbonate hydro-lyase inhibitor</obo:IAO_0000118>
        <obo:IAO_0000118 rdf:datatype="http://www.w3.org/2001/XMLSchema#string">carbonate hydro-lyase inhibitors</obo:IAO_0000118>
        <obo:IAO_0000118 rdf:datatype="http://www.w3.org/2001/XMLSchema#string">carbonic acid anhydrase inhibitor</obo:IAO_0000118>
        <obo:IAO_0000118 rdf:datatype="http://www.w3.org/2001/XMLSchema#string">carbonic acid anhydrase inhibitors</obo:IAO_0000118>
        <obo:IAO_0000118 rdf:datatype="http://www.w3.org/2001/XMLSchema#string">carbonic anhydrase A inhibitor</obo:IAO_0000118>
        <obo:IAO_0000118 rdf:datatype="http://www.w3.org/2001/XMLSchema#string">carbonic anhydrase A inhibitors</obo:IAO_0000118>
        <obo:IAO_0000111 rdf:datatype="http://www.w3.org/2001/XMLSchema#string">carbonic anhydrase inhibitor</obo:IAO_0000111>
        <obo:IAO_0000118 rdf:datatype="http://www.w3.org/2001/XMLSchema#string">carbonic anhydrase inhibitor</obo:IAO_0000118>
        <obo:IAO_0000118 rdf:datatype="http://www.w3.org/2001/XMLSchema#string">carbonic anhydrase inhibitors</obo:IAO_0000118>
        <obo:IAO_0000118 rdf:datatype="http://www.w3.org/2001/XMLSchema#string">carboxyanhydrase inhibitor</obo:IAO_0000118>
        <obo:IAO_0000118 rdf:datatype="http://www.w3.org/2001/XMLSchema#string">carboxyanhydrase inhibitors</obo:IAO_0000118>
        <obo:IAO_0000412 rdf:resource="http://purl.obolibrary.org/obo/chebi.owl"/>
    </owl:Class>
    


    <!-- http://purl.obolibrary.org/obo/CHEBI_23092 -->

    <owl:Class rdf:about="http://purl.obolibrary.org/obo/CHEBI_23092">
        <rdfs:label rdf:datatype="http://www.w3.org/2001/XMLSchema#string">chemosterilant</rdfs:label>
        <rdfs:subClassOf rdf:resource="http://purl.obolibrary.org/obo/CHEBI_25944"/>
        <obo:IAO_0000111 rdf:datatype="http://www.w3.org/2001/XMLSchema#string">chemosterilant</obo:IAO_0000111>
        <obo:IAO_0000118 rdf:datatype="http://www.w3.org/2001/XMLSchema#string">chemosterilants</obo:IAO_0000118>
        <obo:IAO_0000412 rdf:resource="http://purl.obolibrary.org/obo/chebi.owl"/>
    </owl:Class>
    


    <!-- http://purl.obolibrary.org/obo/CHEBI_23100 -->

    <owl:Class rdf:about="http://purl.obolibrary.org/obo/CHEBI_23100">
        <rdfs:label rdf:datatype="http://www.w3.org/2001/XMLSchema#string">chitin synthesis inhibitor</rdfs:label>
        <rdfs:subClassOf rdf:resource="http://purl.obolibrary.org/obo/CHEBI_24851"/>
        <obo:IAO_0000111 rdf:datatype="http://www.w3.org/2001/XMLSchema#string">chitin synthesis inhibitor</obo:IAO_0000111>
        <obo:IAO_0000412 rdf:resource="http://purl.obolibrary.org/obo/chebi.owl"/>
    </owl:Class>
    


    <!-- http://purl.obolibrary.org/obo/CHEBI_23240 -->

    <owl:Class rdf:about="http://purl.obolibrary.org/obo/CHEBI_23240">
        <rdfs:label rdf:datatype="http://www.w3.org/2001/XMLSchema#string">chromophore</rdfs:label>
        <rdfs:subClassOf rdf:resource="http://purl.obolibrary.org/obo/CHEBI_52215"/>
        <obo:IAO_0000118 rdf:datatype="http://www.w3.org/2001/XMLSchema#string">chromophore</obo:IAO_0000118>
        <obo:IAO_0000111 rdf:datatype="http://www.w3.org/2001/XMLSchema#string">chromophore</obo:IAO_0000111>
        <obo:IAO_0000118 rdf:datatype="http://www.w3.org/2001/XMLSchema#string">chromophores</obo:IAO_0000118>
        <obo:IAO_0000412 rdf:resource="http://purl.obolibrary.org/obo/chebi.owl"/>
    </owl:Class>
    


    <!-- http://purl.obolibrary.org/obo/CHEBI_23354 -->

    <owl:Class rdf:about="http://purl.obolibrary.org/obo/CHEBI_23354">
        <rdfs:label rdf:datatype="http://www.w3.org/2001/XMLSchema#string">coenzyme</rdfs:label>
        <rdfs:subClassOf rdf:resource="http://purl.obolibrary.org/obo/CHEBI_23357"/>
        <obo:IAO_0000118 rdf:datatype="http://www.w3.org/2001/XMLSchema#string">coenzyme</obo:IAO_0000118>
        <obo:IAO_0000111 rdf:datatype="http://www.w3.org/2001/XMLSchema#string">coenzyme</obo:IAO_0000111>
        <obo:IAO_0000118 rdf:datatype="http://www.w3.org/2001/XMLSchema#string">coenzymes</obo:IAO_0000118>
        <obo:IAO_0000412 rdf:resource="http://purl.obolibrary.org/obo/chebi.owl"/>
    </owl:Class>
    


    <!-- http://purl.obolibrary.org/obo/CHEBI_23357 -->

    <owl:Class rdf:about="http://purl.obolibrary.org/obo/CHEBI_23357">
        <rdfs:label rdf:datatype="http://www.w3.org/2001/XMLSchema#string">cofactor</rdfs:label>
        <rdfs:subClassOf rdf:resource="http://purl.obolibrary.org/obo/CHEBI_52206"/>
        <obo:IAO_0000111 rdf:datatype="http://www.w3.org/2001/XMLSchema#string">cofactor</obo:IAO_0000111>
        <obo:IAO_0000118 rdf:datatype="http://www.w3.org/2001/XMLSchema#string">cofactor</obo:IAO_0000118>
        <obo:IAO_0000118 rdf:datatype="http://www.w3.org/2001/XMLSchema#string">cofactors</obo:IAO_0000118>
        <obo:IAO_0000412 rdf:resource="http://purl.obolibrary.org/obo/chebi.owl"/>
    </owl:Class>
    


    <!-- http://purl.obolibrary.org/obo/CHEBI_23366 -->

    <owl:Class rdf:about="http://purl.obolibrary.org/obo/CHEBI_23366">
        <rdfs:label rdf:datatype="http://www.w3.org/2001/XMLSchema#string">compatible osmolytes</rdfs:label>
        <rdfs:subClassOf rdf:resource="http://purl.obolibrary.org/obo/CHEBI_25728"/>
        <obo:IAO_0000111 rdf:datatype="http://www.w3.org/2001/XMLSchema#string">compatible osmolytes</obo:IAO_0000111>
        <obo:IAO_0000412 rdf:resource="http://purl.obolibrary.org/obo/chebi.owl"/>
    </owl:Class>
    


    <!-- http://purl.obolibrary.org/obo/CHEBI_23529 -->

    <owl:Class rdf:about="http://purl.obolibrary.org/obo/CHEBI_23529">
        <rdfs:label rdf:datatype="http://www.w3.org/2001/XMLSchema#string">cytochrome-b6f complex inhibitor</rdfs:label>
        <rdfs:subClassOf rdf:resource="http://purl.obolibrary.org/obo/CHEBI_26087"/>
        <obo:IAO_0000111 rdf:datatype="http://www.w3.org/2001/XMLSchema#string">cytochrome-b6f complex inhibitor</obo:IAO_0000111>
        <obo:IAO_0000412 rdf:resource="http://purl.obolibrary.org/obo/chebi.owl"/>
    </owl:Class>
    


    <!-- http://purl.obolibrary.org/obo/CHEBI_23530 -->

    <owl:Class rdf:about="http://purl.obolibrary.org/obo/CHEBI_23530">
        <rdfs:label rdf:datatype="http://www.w3.org/2001/XMLSchema#string">cytokinin</rdfs:label>
        <rdfs:subClassOf rdf:resource="http://purl.obolibrary.org/obo/CHEBI_37848"/>
        <obo:IAO_0000111 rdf:datatype="http://www.w3.org/2001/XMLSchema#string">cytokinin</obo:IAO_0000111>
        <obo:IAO_0000412 rdf:resource="http://purl.obolibrary.org/obo/chebi.owl"/>
    </owl:Class>
    


    <!-- http://purl.obolibrary.org/obo/CHEBI_23582 -->

    <owl:Class rdf:about="http://purl.obolibrary.org/obo/CHEBI_23582">
        <rdfs:label rdf:datatype="http://www.w3.org/2001/XMLSchema#string">defoliant</rdfs:label>
        <rdfs:subClassOf rdf:resource="http://purl.obolibrary.org/obo/CHEBI_24527"/>
        <obo:IAO_0000118 rdf:datatype="http://www.w3.org/2001/XMLSchema#string">Defoliationsmittel</obo:IAO_0000118>
        <obo:IAO_0000118 rdf:datatype="http://www.w3.org/2001/XMLSchema#string">Entlaubungsmittel</obo:IAO_0000118>
        <obo:IAO_0000111 rdf:datatype="http://www.w3.org/2001/XMLSchema#string">defoliant</obo:IAO_0000111>
        <obo:IAO_0000118 rdf:datatype="http://www.w3.org/2001/XMLSchema#string">defoliants</obo:IAO_0000118>
        <obo:IAO_0000412 rdf:resource="http://purl.obolibrary.org/obo/chebi.owl"/>
    </owl:Class>
    


    <!-- http://purl.obolibrary.org/obo/CHEBI_23888 -->

    <owl:Class rdf:about="http://purl.obolibrary.org/obo/CHEBI_23888">
        <rdfs:label rdf:datatype="http://www.w3.org/2001/XMLSchema#string">drug</rdfs:label>
        <rdfs:subClassOf rdf:resource="http://purl.obolibrary.org/obo/CHEBI_52217"/>
        <obo:IAO_0000111 rdf:datatype="http://www.w3.org/2001/XMLSchema#string">drug</obo:IAO_0000111>
        <obo:IAO_0000118 rdf:datatype="http://www.w3.org/2001/XMLSchema#string">drugs</obo:IAO_0000118>
        <obo:IAO_0000118 rdf:datatype="http://www.w3.org/2001/XMLSchema#string">medicine</obo:IAO_0000118>
        <obo:IAO_0000412 rdf:resource="http://purl.obolibrary.org/obo/chebi.owl"/>
    </owl:Class>
    


    <!-- http://purl.obolibrary.org/obo/CHEBI_23891 -->

    <owl:Class rdf:about="http://purl.obolibrary.org/obo/CHEBI_23891">
        <rdfs:label rdf:datatype="http://www.w3.org/2001/XMLSchema#string">ecdysone antagonists</rdfs:label>
        <rdfs:subClassOf rdf:resource="http://purl.obolibrary.org/obo/CHEBI_24851"/>
        <obo:IAO_0000111 rdf:datatype="http://www.w3.org/2001/XMLSchema#string">ecdysone antagonists</obo:IAO_0000111>
        <obo:IAO_0000412 rdf:resource="http://purl.obolibrary.org/obo/chebi.owl"/>
    </owl:Class>
    


    <!-- http://purl.obolibrary.org/obo/CHEBI_23924 -->

    <owl:Class rdf:about="http://purl.obolibrary.org/obo/CHEBI_23924">
        <rdfs:label rdf:datatype="http://www.w3.org/2001/XMLSchema#string">enzyme inhibitor</rdfs:label>
        <rdfs:subClassOf rdf:resource="http://purl.obolibrary.org/obo/CHEBI_35222"/>
        <rdfs:subClassOf rdf:resource="http://purl.obolibrary.org/obo/CHEBI_52206"/>
        <obo:IAO_0000118 rdf:datatype="http://www.w3.org/2001/XMLSchema#string">enzyme inhibitor</obo:IAO_0000118>
        <obo:IAO_0000111 rdf:datatype="http://www.w3.org/2001/XMLSchema#string">enzyme inhibitor</obo:IAO_0000111>
        <obo:IAO_0000118 rdf:datatype="http://www.w3.org/2001/XMLSchema#string">enzyme inhibitors</obo:IAO_0000118>
        <obo:IAO_0000118 rdf:datatype="http://www.w3.org/2001/XMLSchema#string">inhibidor enzimatico</obo:IAO_0000118>
        <obo:IAO_0000118 rdf:datatype="http://www.w3.org/2001/XMLSchema#string">inhibidores enzimaticos</obo:IAO_0000118>
        <obo:IAO_0000118 rdf:datatype="http://www.w3.org/2001/XMLSchema#string">inhibiteur enzymatique</obo:IAO_0000118>
        <obo:IAO_0000118 rdf:datatype="http://www.w3.org/2001/XMLSchema#string">inhibiteurs enzymatiques</obo:IAO_0000118>
        <obo:IAO_0000412 rdf:resource="http://purl.obolibrary.org/obo/chebi.owl"/>
    </owl:Class>
    


    <!-- http://purl.obolibrary.org/obo/CHEBI_24002 -->

    <owl:Class rdf:about="http://purl.obolibrary.org/obo/CHEBI_24002">
        <rdfs:label rdf:datatype="http://www.w3.org/2001/XMLSchema#string">ethylene releasers</rdfs:label>
        <rdfs:subClassOf rdf:resource="http://purl.obolibrary.org/obo/CHEBI_26155"/>
        <obo:IAO_0000111 rdf:datatype="http://www.w3.org/2001/XMLSchema#string">ethylene releasers</obo:IAO_0000111>
        <obo:IAO_0000412 rdf:resource="http://purl.obolibrary.org/obo/chebi.owl"/>
    </owl:Class>
    


    <!-- http://purl.obolibrary.org/obo/CHEBI_24020 -->

    <owl:Class rdf:about="http://purl.obolibrary.org/obo/CHEBI_24020">
        <rdfs:label rdf:datatype="http://www.w3.org/2001/XMLSchema#string">fat-soluble vitamin</rdfs:label>
        <rdfs:subClassOf rdf:resource="http://purl.obolibrary.org/obo/CHEBI_33229"/>
        <obo:IAO_0000111 rdf:datatype="http://www.w3.org/2001/XMLSchema#string">fat-soluble vitamin</obo:IAO_0000111>
        <obo:IAO_0000118 rdf:datatype="http://www.w3.org/2001/XMLSchema#string">fat-soluble vitamins</obo:IAO_0000118>
        <obo:IAO_0000118 rdf:datatype="http://www.w3.org/2001/XMLSchema#string">fettloesliche Vitamine</obo:IAO_0000118>
        <obo:IAO_0000412 rdf:resource="http://purl.obolibrary.org/obo/chebi.owl"/>
    </owl:Class>
    


    <!-- http://purl.obolibrary.org/obo/CHEBI_24028 -->

    <owl:Class rdf:about="http://purl.obolibrary.org/obo/CHEBI_24028">
        <rdfs:label rdf:datatype="http://www.w3.org/2001/XMLSchema#string">iron(3+) chelator</rdfs:label>
        <rdfs:subClassOf rdf:resource="http://purl.obolibrary.org/obo/CHEBI_38157"/>
        <obo:IAO_0000111 rdf:datatype="http://www.w3.org/2001/XMLSchema#string">iron(3+) chelator</obo:IAO_0000111>
        <obo:IAO_0000412 rdf:resource="http://purl.obolibrary.org/obo/chebi.owl"/>
    </owl:Class>
    


    <!-- http://purl.obolibrary.org/obo/CHEBI_24127 -->

    <owl:Class rdf:about="http://purl.obolibrary.org/obo/CHEBI_24127">
        <rdfs:label rdf:datatype="http://www.w3.org/2001/XMLSchema#string">fungicide</rdfs:label>
        <rdfs:subClassOf rdf:resource="http://purl.obolibrary.org/obo/CHEBI_33281"/>
        <obo:IAO_0000111 rdf:datatype="http://www.w3.org/2001/XMLSchema#string">fungicide</obo:IAO_0000111>
        <obo:IAO_0000118 rdf:datatype="http://www.w3.org/2001/XMLSchema#string">fungicides</obo:IAO_0000118>
        <obo:IAO_0000412 rdf:resource="http://purl.obolibrary.org/obo/chebi.owl"/>
    </owl:Class>
    


    <!-- http://purl.obolibrary.org/obo/CHEBI_24319 -->

    <owl:Class rdf:about="http://purl.obolibrary.org/obo/CHEBI_24319">
        <rdfs:label rdf:datatype="http://www.w3.org/2001/XMLSchema#string">glutamine synthetase inhibitor</rdfs:label>
        <rdfs:subClassOf rdf:resource="http://purl.obolibrary.org/obo/CHEBI_23924"/>
        <obo:IAO_0000111 rdf:datatype="http://www.w3.org/2001/XMLSchema#string">glutamine synthetase inhibitor</obo:IAO_0000111>
        <obo:IAO_0000412 rdf:resource="http://purl.obolibrary.org/obo/chebi.owl"/>
    </owl:Class>
    


    <!-- http://purl.obolibrary.org/obo/CHEBI_24430 -->

    <owl:Class rdf:about="http://purl.obolibrary.org/obo/CHEBI_24430">
        <rdfs:label rdf:datatype="http://www.w3.org/2001/XMLSchema#string">group transfer coenzymes</rdfs:label>
        <rdfs:subClassOf rdf:resource="http://purl.obolibrary.org/obo/CHEBI_23354"/>
        <obo:IAO_0000111 rdf:datatype="http://www.w3.org/2001/XMLSchema#string">group transfer coenzymes</obo:IAO_0000111>
        <obo:IAO_0000412 rdf:resource="http://purl.obolibrary.org/obo/chebi.owl"/>
    </owl:Class>
    


    <!-- http://purl.obolibrary.org/obo/CHEBI_24432 -->

    <owl:Class rdf:about="http://purl.obolibrary.org/obo/CHEBI_24432">
        <rdfs:label rdf:datatype="http://www.w3.org/2001/XMLSchema#string">biological role</rdfs:label>
        <rdfs:subClassOf rdf:resource="http://www.bioassayontology.org/bao#BAO_0002929"/>
        <obo:IAO_0000118 rdf:datatype="http://www.w3.org/2001/XMLSchema#string">biological function</obo:IAO_0000118>
        <obo:IAO_0000111 rdf:datatype="http://www.w3.org/2001/XMLSchema#string">biological role</obo:IAO_0000111>
        <obo:IAO_0000412 rdf:resource="http://purl.obolibrary.org/obo/chebi.owl"/>
    </owl:Class>
    


    <!-- http://purl.obolibrary.org/obo/CHEBI_24527 -->

    <owl:Class rdf:about="http://purl.obolibrary.org/obo/CHEBI_24527">
        <rdfs:label rdf:datatype="http://www.w3.org/2001/XMLSchema#string">herbicide</rdfs:label>
        <rdfs:subClassOf rdf:resource="http://purl.obolibrary.org/obo/CHEBI_25944"/>
        <obo:IAO_0000118 rdf:datatype="http://www.w3.org/2001/XMLSchema#string">Herbizid</obo:IAO_0000118>
        <obo:IAO_0000118 rdf:datatype="http://www.w3.org/2001/XMLSchema#string">Unkrautbekaempfungsmittel</obo:IAO_0000118>
        <obo:IAO_0000118 rdf:datatype="http://www.w3.org/2001/XMLSchema#string">Unkrautvertilgungsmittel</obo:IAO_0000118>
        <obo:IAO_0000118 rdf:datatype="http://www.w3.org/2001/XMLSchema#string">Wildkrautbekaempfungsmittel</obo:IAO_0000118>
        <obo:IAO_0000111 rdf:datatype="http://www.w3.org/2001/XMLSchema#string">herbicide</obo:IAO_0000111>
        <obo:IAO_0000118 rdf:datatype="http://www.w3.org/2001/XMLSchema#string">herbicides</obo:IAO_0000118>
        <obo:IAO_0000412 rdf:resource="http://purl.obolibrary.org/obo/chebi.owl"/>
    </owl:Class>
    


    <!-- http://purl.obolibrary.org/obo/CHEBI_24621 -->

    <owl:Class rdf:about="http://purl.obolibrary.org/obo/CHEBI_24621">
        <rdfs:label rdf:datatype="http://www.w3.org/2001/XMLSchema#string">hormone</rdfs:label>
        <rdfs:subClassOf rdf:resource="http://purl.obolibrary.org/obo/CHEBI_33280"/>
        <rdfs:subClassOf rdf:resource="http://purl.obolibrary.org/obo/CHEBI_48705"/>
        <obo:IAO_0000118 rdf:datatype="http://www.w3.org/2001/XMLSchema#string">endocrine</obo:IAO_0000118>
        <obo:IAO_0000111 rdf:datatype="http://www.w3.org/2001/XMLSchema#string">hormone</obo:IAO_0000111>
        <obo:IAO_0000118 rdf:datatype="http://www.w3.org/2001/XMLSchema#string">hormones</obo:IAO_0000118>
        <obo:IAO_0000412 rdf:resource="http://purl.obolibrary.org/obo/chebi.owl"/>
    </owl:Class>
    


    <!-- http://purl.obolibrary.org/obo/CHEBI_24850 -->

    <owl:Class rdf:about="http://purl.obolibrary.org/obo/CHEBI_24850">
        <rdfs:label rdf:datatype="http://www.w3.org/2001/XMLSchema#string">insect attractant</rdfs:label>
        <rdfs:subClassOf rdf:resource="http://purl.obolibrary.org/obo/CHEBI_24432"/>
        <rdfs:subClassOf rdf:resource="http://purl.obolibrary.org/obo/CHEBI_25944"/>
        <obo:IAO_0000111 rdf:datatype="http://www.w3.org/2001/XMLSchema#string">insect attractant</obo:IAO_0000111>
        <obo:IAO_0000118 rdf:datatype="http://www.w3.org/2001/XMLSchema#string">insect attractants</obo:IAO_0000118>
        <obo:IAO_0000412 rdf:resource="http://purl.obolibrary.org/obo/chebi.owl"/>
    </owl:Class>
    


    <!-- http://purl.obolibrary.org/obo/CHEBI_24851 -->

    <owl:Class rdf:about="http://purl.obolibrary.org/obo/CHEBI_24851">
        <rdfs:label rdf:datatype="http://www.w3.org/2001/XMLSchema#string">insect growth regulator</rdfs:label>
        <rdfs:subClassOf rdf:resource="http://purl.obolibrary.org/obo/CHEBI_24852"/>
        <rdfs:subClassOf rdf:resource="http://purl.obolibrary.org/obo/CHEBI_39317"/>
        <obo:IAO_0000111 rdf:datatype="http://www.w3.org/2001/XMLSchema#string">insect growth regulator</obo:IAO_0000111>
        <obo:IAO_0000118 rdf:datatype="http://www.w3.org/2001/XMLSchema#string">insect growth regulators</obo:IAO_0000118>
        <obo:IAO_0000412 rdf:resource="http://purl.obolibrary.org/obo/chebi.owl"/>
    </owl:Class>
    


    <!-- http://purl.obolibrary.org/obo/CHEBI_24852 -->

    <owl:Class rdf:about="http://purl.obolibrary.org/obo/CHEBI_24852">
        <rdfs:label rdf:datatype="http://www.w3.org/2001/XMLSchema#string">insecticide</rdfs:label>
        <rdfs:subClassOf rdf:resource="http://purl.obolibrary.org/obo/CHEBI_25944"/>
        <obo:IAO_0000111 rdf:datatype="http://www.w3.org/2001/XMLSchema#string">insecticide</obo:IAO_0000111>
        <obo:IAO_0000118 rdf:datatype="http://www.w3.org/2001/XMLSchema#string">insecticides</obo:IAO_0000118>
        <obo:IAO_0000412 rdf:resource="http://purl.obolibrary.org/obo/chebi.owl"/>
    </owl:Class>
    


    <!-- http://purl.obolibrary.org/obo/CHEBI_24853 -->

    <owl:Class rdf:about="http://purl.obolibrary.org/obo/CHEBI_24853">
        <rdfs:label rdf:datatype="http://www.w3.org/2001/XMLSchema#string">intercalator</rdfs:label>
        <rdfs:subClassOf rdf:resource="http://purl.obolibrary.org/obo/CHEBI_25435"/>
        <obo:IAO_0000118 rdf:datatype="http://www.w3.org/2001/XMLSchema#string">agente intercalante</obo:IAO_0000118>
        <obo:IAO_0000118 rdf:datatype="http://www.w3.org/2001/XMLSchema#string">intercalating agent</obo:IAO_0000118>
        <obo:IAO_0000118 rdf:datatype="http://www.w3.org/2001/XMLSchema#string">intercalating agents</obo:IAO_0000118>
        <obo:IAO_0000118 rdf:datatype="http://www.w3.org/2001/XMLSchema#string">intercalating ligands</obo:IAO_0000118>
        <obo:IAO_0000111 rdf:datatype="http://www.w3.org/2001/XMLSchema#string">intercalator</obo:IAO_0000111>
        <obo:IAO_0000118 rdf:datatype="http://www.w3.org/2001/XMLSchema#string">intercalators</obo:IAO_0000118>
        <obo:IAO_0000412 rdf:resource="http://purl.obolibrary.org/obo/chebi.owl"/>
    </owl:Class>
    


    <!-- http://purl.obolibrary.org/obo/CHEBI_24869 -->

    <owl:Class rdf:about="http://purl.obolibrary.org/obo/CHEBI_24869">
        <rdfs:label rdf:datatype="http://www.w3.org/2001/XMLSchema#string">ionophore</rdfs:label>
        <rdfs:subClassOf rdf:resource="http://purl.obolibrary.org/obo/CHEBI_38632"/>
        <obo:IAO_0000118 rdf:datatype="http://www.w3.org/2001/XMLSchema#string">ionophore</obo:IAO_0000118>
        <obo:IAO_0000111 rdf:datatype="http://www.w3.org/2001/XMLSchema#string">ionophore</obo:IAO_0000111>
        <obo:IAO_0000118 rdf:datatype="http://www.w3.org/2001/XMLSchema#string">ionophores</obo:IAO_0000118>
        <obo:IAO_0000412 rdf:resource="http://purl.obolibrary.org/obo/chebi.owl"/>
    </owl:Class>
    


    <!-- http://purl.obolibrary.org/obo/CHEBI_24874 -->

    <owl:Class rdf:about="http://purl.obolibrary.org/obo/CHEBI_24874">
        <rdfs:label rdf:datatype="http://www.w3.org/2001/XMLSchema#string">iron ionophore</rdfs:label>
        <rdfs:subClassOf rdf:resource="http://purl.obolibrary.org/obo/CHEBI_24869"/>
        <obo:IAO_0000111 rdf:datatype="http://www.w3.org/2001/XMLSchema#string">iron ionophore</obo:IAO_0000111>
        <obo:IAO_0000412 rdf:resource="http://purl.obolibrary.org/obo/chebi.owl"/>
    </owl:Class>
    


    <!-- http://purl.obolibrary.org/obo/CHEBI_24937 -->

    <owl:Class rdf:about="http://purl.obolibrary.org/obo/CHEBI_24937">
        <rdfs:label rdf:datatype="http://www.w3.org/2001/XMLSchema#string">jasmonates</rdfs:label>
        <rdfs:subClassOf rdf:resource="http://purl.obolibrary.org/obo/CHEBI_37848"/>
        <obo:IAO_0000111 rdf:datatype="http://www.w3.org/2001/XMLSchema#string">jasmonates</obo:IAO_0000111>
        <obo:IAO_0000412 rdf:resource="http://purl.obolibrary.org/obo/chebi.owl"/>
    </owl:Class>
    


    <!-- http://purl.obolibrary.org/obo/CHEBI_24941 -->

    <owl:Class rdf:about="http://purl.obolibrary.org/obo/CHEBI_24941">
        <rdfs:label rdf:datatype="http://www.w3.org/2001/XMLSchema#string">juvenile hormone antagonists</rdfs:label>
        <rdfs:subClassOf rdf:resource="http://purl.obolibrary.org/obo/CHEBI_24851"/>
        <obo:IAO_0000111 rdf:datatype="http://www.w3.org/2001/XMLSchema#string">juvenile hormone antagonists</obo:IAO_0000111>
        <obo:IAO_0000412 rdf:resource="http://purl.obolibrary.org/obo/chebi.owl"/>
    </owl:Class>
    


    <!-- http://purl.obolibrary.org/obo/CHEBI_24942 -->

    <owl:Class rdf:about="http://purl.obolibrary.org/obo/CHEBI_24942">
        <rdfs:label rdf:datatype="http://www.w3.org/2001/XMLSchema#string">juvenile hormone mimic</rdfs:label>
        <rdfs:subClassOf rdf:resource="http://purl.obolibrary.org/obo/CHEBI_24851"/>
        <obo:IAO_0000111 rdf:datatype="http://www.w3.org/2001/XMLSchema#string">juvenile hormone mimic</obo:IAO_0000111>
        <obo:IAO_0000412 rdf:resource="http://purl.obolibrary.org/obo/chebi.owl"/>
    </owl:Class>
    


    <!-- http://purl.obolibrary.org/obo/CHEBI_25078 -->

    <owl:Class rdf:about="http://purl.obolibrary.org/obo/CHEBI_25078">
        <rdfs:label rdf:datatype="http://www.w3.org/2001/XMLSchema#string">luciferin</rdfs:label>
        <rdfs:subClassOf rdf:resource="http://purl.obolibrary.org/obo/CHEBI_52216"/>
        <obo:IAO_0000111 rdf:datatype="http://www.w3.org/2001/XMLSchema#string">luciferin</obo:IAO_0000111>
        <obo:IAO_0000412 rdf:resource="http://purl.obolibrary.org/obo/chebi.owl"/>
    </owl:Class>
    


    <!-- http://purl.obolibrary.org/obo/CHEBI_25212 -->

    <owl:Class rdf:about="http://purl.obolibrary.org/obo/CHEBI_25212">
        <rdfs:label rdf:datatype="http://www.w3.org/2001/XMLSchema#string">metabolite</rdfs:label>
        <rdfs:subClassOf rdf:resource="http://purl.obolibrary.org/obo/CHEBI_52206"/>
        <obo:IAO_0000118 rdf:datatype="http://www.w3.org/2001/XMLSchema#string">metabolite</obo:IAO_0000118>
        <obo:IAO_0000111 rdf:datatype="http://www.w3.org/2001/XMLSchema#string">metabolite</obo:IAO_0000111>
        <obo:IAO_0000118 rdf:datatype="http://www.w3.org/2001/XMLSchema#string">metabolites</obo:IAO_0000118>
        <obo:IAO_0000412 rdf:resource="http://purl.obolibrary.org/obo/chebi.owl"/>
    </owl:Class>
    


    <!-- http://purl.obolibrary.org/obo/CHEBI_25355 -->

    <owl:Class rdf:about="http://purl.obolibrary.org/obo/CHEBI_25355">
        <rdfs:label rdf:datatype="http://www.w3.org/2001/XMLSchema#string">mitochondrial respiratory-chain inhibitor</rdfs:label>
        <rdfs:subClassOf rdf:resource="http://purl.obolibrary.org/obo/CHEBI_38497"/>
        <obo:IAO_0000118 rdf:datatype="http://www.w3.org/2001/XMLSchema#string">mitochondrial electron transport chain inhibitors</obo:IAO_0000118>
        <obo:IAO_0000118 rdf:datatype="http://www.w3.org/2001/XMLSchema#string">mitochondrial electron-transport chain inhibitor</obo:IAO_0000118>
        <obo:IAO_0000118 rdf:datatype="http://www.w3.org/2001/XMLSchema#string">mitochondrial respiratory chain inhibitors</obo:IAO_0000118>
        <obo:IAO_0000111 rdf:datatype="http://www.w3.org/2001/XMLSchema#string">mitochondrial respiratory-chain inhibitor</obo:IAO_0000111>
        <obo:IAO_0000412 rdf:resource="http://purl.obolibrary.org/obo/chebi.owl"/>
    </owl:Class>
    


    <!-- http://purl.obolibrary.org/obo/CHEBI_25435 -->

    <owl:Class rdf:about="http://purl.obolibrary.org/obo/CHEBI_25435">
        <rdfs:label rdf:datatype="http://www.w3.org/2001/XMLSchema#string">mutagen</rdfs:label>
        <rdfs:subClassOf rdf:resource="http://purl.obolibrary.org/obo/CHEBI_50902"/>
        <obo:IAO_0000111 rdf:datatype="http://www.w3.org/2001/XMLSchema#string">mutagen</obo:IAO_0000111>
        <obo:IAO_0000118 rdf:datatype="http://www.w3.org/2001/XMLSchema#string">mutagene</obo:IAO_0000118>
        <obo:IAO_0000118 rdf:datatype="http://www.w3.org/2001/XMLSchema#string">mutagenes</obo:IAO_0000118>
        <obo:IAO_0000118 rdf:datatype="http://www.w3.org/2001/XMLSchema#string">mutagenic agent</obo:IAO_0000118>
        <obo:IAO_0000118 rdf:datatype="http://www.w3.org/2001/XMLSchema#string">mutageno</obo:IAO_0000118>
        <obo:IAO_0000118 rdf:datatype="http://www.w3.org/2001/XMLSchema#string">mutagenos</obo:IAO_0000118>
        <obo:IAO_0000118 rdf:datatype="http://www.w3.org/2001/XMLSchema#string">mutagens</obo:IAO_0000118>
        <obo:IAO_0000412 rdf:resource="http://purl.obolibrary.org/obo/chebi.owl"/>
    </owl:Class>
    


    <!-- http://purl.obolibrary.org/obo/CHEBI_25442 -->

    <owl:Class rdf:about="http://purl.obolibrary.org/obo/CHEBI_25442">
        <rdfs:label rdf:datatype="http://www.w3.org/2001/XMLSchema#string">mycotoxin</rdfs:label>
        <rdfs:subClassOf rdf:resource="http://purl.obolibrary.org/obo/CHEBI_27026"/>
        <obo:IAO_0000118 rdf:datatype="http://www.w3.org/2001/XMLSchema#string">fungal toxins</obo:IAO_0000118>
        <obo:IAO_0000111 rdf:datatype="http://www.w3.org/2001/XMLSchema#string">mycotoxin</obo:IAO_0000111>
        <obo:IAO_0000118 rdf:datatype="http://www.w3.org/2001/XMLSchema#string">mycotoxins</obo:IAO_0000118>
        <obo:IAO_0000412 rdf:resource="http://purl.obolibrary.org/obo/chebi.owl"/>
    </owl:Class>
    


    <!-- http://purl.obolibrary.org/obo/CHEBI_25491 -->

    <owl:Class rdf:about="http://purl.obolibrary.org/obo/CHEBI_25491">
        <rdfs:label rdf:datatype="http://www.w3.org/2001/XMLSchema#string">nematicide</rdfs:label>
        <rdfs:subClassOf rdf:resource="http://purl.obolibrary.org/obo/CHEBI_25944"/>
        <obo:IAO_0000111 rdf:datatype="http://www.w3.org/2001/XMLSchema#string">nematicide</obo:IAO_0000111>
        <obo:IAO_0000118 rdf:datatype="http://www.w3.org/2001/XMLSchema#string">nematicides</obo:IAO_0000118>
        <obo:IAO_0000118 rdf:datatype="http://www.w3.org/2001/XMLSchema#string">nematocide</obo:IAO_0000118>
        <obo:IAO_0000412 rdf:resource="http://purl.obolibrary.org/obo/chebi.owl"/>
    </owl:Class>
    


    <!-- http://purl.obolibrary.org/obo/CHEBI_25512 -->

    <owl:Class rdf:about="http://purl.obolibrary.org/obo/CHEBI_25512">
        <rdfs:label rdf:datatype="http://www.w3.org/2001/XMLSchema#string">neurotransmitter</rdfs:label>
        <rdfs:subClassOf rdf:resource="http://purl.obolibrary.org/obo/CHEBI_33280"/>
        <obo:IAO_0000111 rdf:datatype="http://www.w3.org/2001/XMLSchema#string">neurotransmitter</obo:IAO_0000111>
        <obo:IAO_0000118 rdf:datatype="http://www.w3.org/2001/XMLSchema#string">neurotransmitters</obo:IAO_0000118>
        <obo:IAO_0000412 rdf:resource="http://purl.obolibrary.org/obo/chebi.owl"/>
    </owl:Class>
    


    <!-- http://purl.obolibrary.org/obo/CHEBI_25573 -->

    <owl:Class rdf:about="http://purl.obolibrary.org/obo/CHEBI_25573">
        <rdfs:label rdf:datatype="http://www.w3.org/2001/XMLSchema#string">nodulation factor</rdfs:label>
        <rdfs:subClassOf rdf:resource="http://purl.obolibrary.org/obo/CHEBI_24432"/>
        <obo:IAO_0000118 rdf:datatype="http://www.w3.org/2001/XMLSchema#string">NF</obo:IAO_0000118>
        <obo:IAO_0000118 rdf:datatype="http://www.w3.org/2001/XMLSchema#string">nod factor</obo:IAO_0000118>
        <obo:IAO_0000111 rdf:datatype="http://www.w3.org/2001/XMLSchema#string">nodulation factor</obo:IAO_0000111>
        <obo:IAO_0000118 rdf:datatype="http://www.w3.org/2001/XMLSchema#string">nodulation factors</obo:IAO_0000118>
        <obo:IAO_0000412 rdf:resource="http://purl.obolibrary.org/obo/chebi.owl"/>
    </owl:Class>
    


    <!-- http://purl.obolibrary.org/obo/CHEBI_25605 -->

    <owl:Class rdf:about="http://purl.obolibrary.org/obo/CHEBI_25605">
        <rdfs:label rdf:datatype="http://www.w3.org/2001/XMLSchema#string">nucleoside antibiotic</rdfs:label>
        <rdfs:subClassOf rdf:resource="http://purl.obolibrary.org/obo/CHEBI_22582"/>
        <obo:IAO_0000111 rdf:datatype="http://www.w3.org/2001/XMLSchema#string">nucleoside antibiotic</obo:IAO_0000111>
        <obo:IAO_0000412 rdf:resource="http://purl.obolibrary.org/obo/chebi.owl"/>
    </owl:Class>
    


    <!-- http://purl.obolibrary.org/obo/CHEBI_25728 -->

    <owl:Class rdf:about="http://purl.obolibrary.org/obo/CHEBI_25728">
        <rdfs:label rdf:datatype="http://www.w3.org/2001/XMLSchema#string">osmolyte</rdfs:label>
        <rdfs:subClassOf rdf:resource="http://purl.obolibrary.org/obo/CHEBI_24432"/>
        <obo:IAO_0000111 rdf:datatype="http://www.w3.org/2001/XMLSchema#string">osmolyte</obo:IAO_0000111>
        <obo:IAO_0000118 rdf:datatype="http://www.w3.org/2001/XMLSchema#string">osmolytes</obo:IAO_0000118>
        <obo:IAO_0000412 rdf:resource="http://purl.obolibrary.org/obo/chebi.owl"/>
    </owl:Class>
    


    <!-- http://purl.obolibrary.org/obo/CHEBI_25747 -->

    <owl:Class rdf:about="http://purl.obolibrary.org/obo/CHEBI_25747">
        <rdfs:label rdf:datatype="http://www.w3.org/2001/XMLSchema#string">oxidized luciferins</rdfs:label>
        <rdfs:subClassOf rdf:resource="http://purl.obolibrary.org/obo/CHEBI_25078"/>
        <obo:IAO_0000111 rdf:datatype="http://www.w3.org/2001/XMLSchema#string">oxidized luciferins</obo:IAO_0000111>
        <obo:IAO_0000412 rdf:resource="http://purl.obolibrary.org/obo/chebi.owl"/>
    </owl:Class>
    


    <!-- http://purl.obolibrary.org/obo/CHEBI_25943 -->

    <owl:Class rdf:about="http://purl.obolibrary.org/obo/CHEBI_25943">
        <rdfs:label rdf:datatype="http://www.w3.org/2001/XMLSchema#string">pesticide synergist</rdfs:label>
        <rdfs:subClassOf rdf:resource="http://purl.obolibrary.org/obo/CHEBI_25944"/>
        <obo:IAO_0000111 rdf:datatype="http://www.w3.org/2001/XMLSchema#string">pesticide synergist</obo:IAO_0000111>
        <obo:IAO_0000118 rdf:datatype="http://www.w3.org/2001/XMLSchema#string">pesticide synergists</obo:IAO_0000118>
        <obo:IAO_0000412 rdf:resource="http://purl.obolibrary.org/obo/chebi.owl"/>
    </owl:Class>
    


    <!-- http://purl.obolibrary.org/obo/CHEBI_25944 -->

    <owl:Class rdf:about="http://purl.obolibrary.org/obo/CHEBI_25944">
        <rdfs:label rdf:datatype="http://www.w3.org/2001/XMLSchema#string">pesticide</rdfs:label>
        <rdfs:subClassOf rdf:resource="http://purl.obolibrary.org/obo/CHEBI_33232"/>
        <obo:IAO_0000118 rdf:datatype="http://www.w3.org/2001/XMLSchema#string">Pestizid</obo:IAO_0000118>
        <obo:IAO_0000118 rdf:datatype="http://www.w3.org/2001/XMLSchema#string">Pestizide</obo:IAO_0000118>
        <obo:IAO_0000111 rdf:datatype="http://www.w3.org/2001/XMLSchema#string">pesticide</obo:IAO_0000111>
        <obo:IAO_0000118 rdf:datatype="http://www.w3.org/2001/XMLSchema#string">pesticide</obo:IAO_0000118>
        <obo:IAO_0000118 rdf:datatype="http://www.w3.org/2001/XMLSchema#string">pesticides</obo:IAO_0000118>
        <obo:IAO_0000412 rdf:resource="http://purl.obolibrary.org/obo/chebi.owl"/>
    </owl:Class>
    


    <!-- http://purl.obolibrary.org/obo/CHEBI_26013 -->

    <owl:Class rdf:about="http://purl.obolibrary.org/obo/CHEBI_26013">
        <rdfs:label rdf:datatype="http://www.w3.org/2001/XMLSchema#string">pheromone</rdfs:label>
        <rdfs:subClassOf rdf:resource="http://purl.obolibrary.org/obo/CHEBI_26645"/>
        <obo:IAO_0000118 rdf:datatype="http://www.w3.org/2001/XMLSchema#string">ectohormone</obo:IAO_0000118>
        <obo:IAO_0000118 rdf:datatype="http://www.w3.org/2001/XMLSchema#string">feromone</obo:IAO_0000118>
        <obo:IAO_0000111 rdf:datatype="http://www.w3.org/2001/XMLSchema#string">pheromone</obo:IAO_0000111>
        <obo:IAO_0000118 rdf:datatype="http://www.w3.org/2001/XMLSchema#string">pheromone</obo:IAO_0000118>
        <obo:IAO_0000118 rdf:datatype="http://www.w3.org/2001/XMLSchema#string">pheromones</obo:IAO_0000118>
        <obo:IAO_0000412 rdf:resource="http://purl.obolibrary.org/obo/chebi.owl"/>
    </owl:Class>
    


    <!-- http://purl.obolibrary.org/obo/CHEBI_26083 -->

    <owl:Class rdf:about="http://purl.obolibrary.org/obo/CHEBI_26083">
        <rdfs:label rdf:datatype="http://www.w3.org/2001/XMLSchema#string">phosphorus containing antibiotics</rdfs:label>
        <rdfs:subClassOf rdf:resource="http://purl.obolibrary.org/obo/CHEBI_22311"/>
        <obo:IAO_0000111 rdf:datatype="http://www.w3.org/2001/XMLSchema#string">phosphorus containing antibiotics</obo:IAO_0000111>
        <obo:IAO_0000412 rdf:resource="http://purl.obolibrary.org/obo/chebi.owl"/>
    </owl:Class>
    


    <!-- http://purl.obolibrary.org/obo/CHEBI_26087 -->

    <owl:Class rdf:about="http://purl.obolibrary.org/obo/CHEBI_26087">
        <rdfs:label rdf:datatype="http://www.w3.org/2001/XMLSchema#string">photosynthetic electron-transport chain inhibitor</rdfs:label>
        <rdfs:subClassOf rdf:resource="http://purl.obolibrary.org/obo/CHEBI_24527"/>
        <rdfs:subClassOf rdf:resource="http://purl.obolibrary.org/obo/CHEBI_38496"/>
        <obo:IAO_0000111 rdf:datatype="http://www.w3.org/2001/XMLSchema#string">photosynthetic electron-transport chain inhibitor</obo:IAO_0000111>
        <obo:IAO_0000412 rdf:resource="http://purl.obolibrary.org/obo/chebi.owl"/>
    </owl:Class>
    


    <!-- http://purl.obolibrary.org/obo/CHEBI_26088 -->

    <owl:Class rdf:about="http://purl.obolibrary.org/obo/CHEBI_26088">
        <rdfs:label rdf:datatype="http://www.w3.org/2001/XMLSchema#string">photosystem-I inhibitor</rdfs:label>
        <rdfs:subClassOf rdf:resource="http://purl.obolibrary.org/obo/CHEBI_26087"/>
        <obo:IAO_0000111 rdf:datatype="http://www.w3.org/2001/XMLSchema#string">photosystem-I inhibitor</obo:IAO_0000111>
        <obo:IAO_0000412 rdf:resource="http://purl.obolibrary.org/obo/chebi.owl"/>
    </owl:Class>
    


    <!-- http://purl.obolibrary.org/obo/CHEBI_26089 -->

    <owl:Class rdf:about="http://purl.obolibrary.org/obo/CHEBI_26089">
        <rdfs:label rdf:datatype="http://www.w3.org/2001/XMLSchema#string">photosystem-II inhibitor</rdfs:label>
        <rdfs:subClassOf rdf:resource="http://purl.obolibrary.org/obo/CHEBI_26087"/>
        <obo:IAO_0000111 rdf:datatype="http://www.w3.org/2001/XMLSchema#string">photosystem-II inhibitor</obo:IAO_0000111>
        <obo:IAO_0000412 rdf:resource="http://purl.obolibrary.org/obo/chebi.owl"/>
    </owl:Class>
    


    <!-- http://purl.obolibrary.org/obo/CHEBI_26115 -->

    <owl:Class rdf:about="http://purl.obolibrary.org/obo/CHEBI_26115">
        <rdfs:label rdf:datatype="http://www.w3.org/2001/XMLSchema#string">phytoalexin</rdfs:label>
        <rdfs:subClassOf rdf:resource="http://purl.obolibrary.org/obo/CHEBI_38231"/>
        <obo:IAO_0000111 rdf:datatype="http://www.w3.org/2001/XMLSchema#string">phytoalexin</obo:IAO_0000111>
        <obo:IAO_0000118 rdf:datatype="http://www.w3.org/2001/XMLSchema#string">phytoalexins</obo:IAO_0000118>
        <obo:IAO_0000412 rdf:resource="http://purl.obolibrary.org/obo/chebi.owl"/>
    </owl:Class>
    


    <!-- http://purl.obolibrary.org/obo/CHEBI_26130 -->

    <owl:Class rdf:about="http://purl.obolibrary.org/obo/CHEBI_26130">
        <rdfs:label rdf:datatype="http://www.w3.org/2001/XMLSchema#string">biological pigment</rdfs:label>
        <rdfs:subClassOf rdf:resource="http://purl.obolibrary.org/obo/CHEBI_52208"/>
        <obo:IAO_0000111 rdf:datatype="http://www.w3.org/2001/XMLSchema#string">biological pigment</obo:IAO_0000111>
        <obo:IAO_0000118 rdf:datatype="http://www.w3.org/2001/XMLSchema#string">pigments</obo:IAO_0000118>
        <obo:IAO_0000412 rdf:resource="http://purl.obolibrary.org/obo/chebi.owl"/>
    </owl:Class>
    


    <!-- http://purl.obolibrary.org/obo/CHEBI_26155 -->

    <owl:Class rdf:about="http://purl.obolibrary.org/obo/CHEBI_26155">
        <rdfs:label rdf:datatype="http://www.w3.org/2001/XMLSchema#string">plant growth regulator</rdfs:label>
        <rdfs:subClassOf rdf:resource="http://purl.obolibrary.org/obo/CHEBI_39317"/>
        <obo:IAO_0000111 rdf:datatype="http://www.w3.org/2001/XMLSchema#string">plant growth regulator</obo:IAO_0000111>
        <obo:IAO_0000118 rdf:datatype="http://www.w3.org/2001/XMLSchema#string">plant growth regulators</obo:IAO_0000118>
        <obo:IAO_0000412 rdf:resource="http://purl.obolibrary.org/obo/chebi.owl"/>
    </owl:Class>
    


    <!-- http://purl.obolibrary.org/obo/CHEBI_26157 -->

    <owl:Class rdf:about="http://purl.obolibrary.org/obo/CHEBI_26157">
        <rdfs:label rdf:datatype="http://www.w3.org/2001/XMLSchema#string">plant growth stimulator</rdfs:label>
        <rdfs:subClassOf rdf:resource="http://purl.obolibrary.org/obo/CHEBI_26155"/>
        <obo:IAO_0000111 rdf:datatype="http://www.w3.org/2001/XMLSchema#string">plant growth stimulator</obo:IAO_0000111>
        <obo:IAO_0000118 rdf:datatype="http://www.w3.org/2001/XMLSchema#string">plant growth stimulators</obo:IAO_0000118>
        <obo:IAO_0000412 rdf:resource="http://purl.obolibrary.org/obo/chebi.owl"/>
    </owl:Class>
    


    <!-- http://purl.obolibrary.org/obo/CHEBI_26220 -->

    <owl:Class rdf:about="http://purl.obolibrary.org/obo/CHEBI_26220">
        <rdfs:label rdf:datatype="http://www.w3.org/2001/XMLSchema#string">precocenes</rdfs:label>
        <rdfs:subClassOf rdf:resource="http://purl.obolibrary.org/obo/CHEBI_24941"/>
        <obo:IAO_0000111 rdf:datatype="http://www.w3.org/2001/XMLSchema#string">precocenes</obo:IAO_0000111>
        <obo:IAO_0000412 rdf:resource="http://purl.obolibrary.org/obo/chebi.owl"/>
    </owl:Class>
    


    <!-- http://purl.obolibrary.org/obo/CHEBI_26348 -->

    <owl:Class rdf:about="http://purl.obolibrary.org/obo/CHEBI_26348">
        <rdfs:label rdf:datatype="http://www.w3.org/2001/XMLSchema#string">prosthetic group</rdfs:label>
        <rdfs:subClassOf rdf:resource="http://purl.obolibrary.org/obo/CHEBI_23357"/>
        <obo:IAO_0000118 rdf:datatype="http://www.w3.org/2001/XMLSchema#string">groupe prosthetique</obo:IAO_0000118>
        <obo:IAO_0000118 rdf:datatype="http://www.w3.org/2001/XMLSchema#string">prosthetic group</obo:IAO_0000118>
        <obo:IAO_0000111 rdf:datatype="http://www.w3.org/2001/XMLSchema#string">prosthetic group</obo:IAO_0000111>
        <obo:IAO_0000118 rdf:datatype="http://www.w3.org/2001/XMLSchema#string">prosthetic groups</obo:IAO_0000118>
        <obo:IAO_0000412 rdf:resource="http://purl.obolibrary.org/obo/chebi.owl"/>
    </owl:Class>
    


    <!-- http://purl.obolibrary.org/obo/CHEBI_26413 -->

    <owl:Class rdf:about="http://purl.obolibrary.org/obo/CHEBI_26413">
        <rdfs:label rdf:datatype="http://www.w3.org/2001/XMLSchema#string">pyrethroid insecticide</rdfs:label>
        <rdfs:subClassOf rdf:resource="http://purl.obolibrary.org/obo/CHEBI_24852"/>
        <rdfs:subClassOf rdf:resource="http://purl.obolibrary.org/obo/CHEBI_39000"/>
        <obo:IAO_0000111 rdf:datatype="http://www.w3.org/2001/XMLSchema#string">pyrethroid insecticide</obo:IAO_0000111>
        <obo:IAO_0000118 rdf:datatype="http://www.w3.org/2001/XMLSchema#string">pyrethroid insecticides</obo:IAO_0000118>
        <obo:IAO_0000412 rdf:resource="http://purl.obolibrary.org/obo/chebi.owl"/>
    </owl:Class>
    


    <!-- http://purl.obolibrary.org/obo/CHEBI_26619 -->

    <owl:Class rdf:about="http://purl.obolibrary.org/obo/CHEBI_26619">
        <rdfs:label rdf:datatype="http://www.w3.org/2001/XMLSchema#string">secondary metabolite</rdfs:label>
        <rdfs:subClassOf rdf:resource="http://purl.obolibrary.org/obo/CHEBI_25212"/>
        <obo:IAO_0000118 rdf:datatype="http://www.w3.org/2001/XMLSchema#string">natural product</obo:IAO_0000118>
        <obo:IAO_0000118 rdf:datatype="http://www.w3.org/2001/XMLSchema#string">natural products</obo:IAO_0000118>
        <obo:IAO_0000111 rdf:datatype="http://www.w3.org/2001/XMLSchema#string">secondary metabolite</obo:IAO_0000111>
        <obo:IAO_0000118 rdf:datatype="http://www.w3.org/2001/XMLSchema#string">secondary metabolites</obo:IAO_0000118>
        <obo:IAO_0000412 rdf:resource="http://purl.obolibrary.org/obo/chebi.owl"/>
    </owl:Class>
    


    <!-- http://purl.obolibrary.org/obo/CHEBI_26645 -->

    <owl:Class rdf:about="http://purl.obolibrary.org/obo/CHEBI_26645">
        <rdfs:label rdf:datatype="http://www.w3.org/2001/XMLSchema#string">semiochemical</rdfs:label>
        <rdfs:subClassOf rdf:resource="http://purl.obolibrary.org/obo/CHEBI_33280"/>
        <obo:IAO_0000111 rdf:datatype="http://www.w3.org/2001/XMLSchema#string">semiochemical</obo:IAO_0000111>
        <obo:IAO_0000118 rdf:datatype="http://www.w3.org/2001/XMLSchema#string">semiochemicals</obo:IAO_0000118>
        <obo:IAO_0000412 rdf:resource="http://purl.obolibrary.org/obo/chebi.owl"/>
    </owl:Class>
    


    <!-- http://purl.obolibrary.org/obo/CHEBI_26671 -->

    <owl:Class rdf:about="http://purl.obolibrary.org/obo/CHEBI_26671">
        <rdfs:label rdf:datatype="http://www.w3.org/2001/XMLSchema#string">sideramine</rdfs:label>
        <rdfs:subClassOf rdf:resource="http://purl.obolibrary.org/obo/CHEBI_26672"/>
        <obo:IAO_0000111 rdf:datatype="http://www.w3.org/2001/XMLSchema#string">sideramine</obo:IAO_0000111>
        <obo:IAO_0000412 rdf:resource="http://purl.obolibrary.org/obo/chebi.owl"/>
    </owl:Class>
    


    <!-- http://purl.obolibrary.org/obo/CHEBI_26672 -->

    <owl:Class rdf:about="http://purl.obolibrary.org/obo/CHEBI_26672">
        <rdfs:label rdf:datatype="http://www.w3.org/2001/XMLSchema#string">siderophore</rdfs:label>
        <rdfs:subClassOf rdf:resource="http://purl.obolibrary.org/obo/CHEBI_24028"/>
        <rdfs:subClassOf rdf:resource="http://purl.obolibrary.org/obo/CHEBI_24874"/>
        <obo:IAO_0000118 rdf:datatype="http://www.w3.org/2001/XMLSchema#string">ferrioxamine</obo:IAO_0000118>
        <obo:IAO_0000118 rdf:datatype="http://www.w3.org/2001/XMLSchema#string">ferrioxamines</obo:IAO_0000118>
        <obo:IAO_0000118 rdf:datatype="http://www.w3.org/2001/XMLSchema#string">ironophore</obo:IAO_0000118>
        <obo:IAO_0000118 rdf:datatype="http://www.w3.org/2001/XMLSchema#string">siderochrome</obo:IAO_0000118>
        <obo:IAO_0000118 rdf:datatype="http://www.w3.org/2001/XMLSchema#string">siderochromes</obo:IAO_0000118>
        <obo:IAO_0000111 rdf:datatype="http://www.w3.org/2001/XMLSchema#string">siderophore</obo:IAO_0000111>
        <obo:IAO_0000118 rdf:datatype="http://www.w3.org/2001/XMLSchema#string">siderophore</obo:IAO_0000118>
        <obo:IAO_0000118 rdf:datatype="http://www.w3.org/2001/XMLSchema#string">siderophores</obo:IAO_0000118>
        <obo:IAO_0000412 rdf:resource="http://purl.obolibrary.org/obo/chebi.owl"/>
    </owl:Class>
    


    <!-- http://purl.obolibrary.org/obo/CHEBI_26841 -->

    <owl:Class rdf:about="http://purl.obolibrary.org/obo/CHEBI_26841">
        <rdfs:label rdf:datatype="http://www.w3.org/2001/XMLSchema#string">synthetic auxin</rdfs:label>
        <rdfs:subClassOf rdf:resource="http://purl.obolibrary.org/obo/CHEBI_22676"/>
        <rdfs:subClassOf rdf:resource="http://purl.obolibrary.org/obo/CHEBI_35703"/>
        <obo:IAO_0000111 rdf:datatype="http://www.w3.org/2001/XMLSchema#string">synthetic auxin</obo:IAO_0000111>
        <obo:IAO_0000118 rdf:datatype="http://www.w3.org/2001/XMLSchema#string">synthetic auxins</obo:IAO_0000118>
        <obo:IAO_0000412 rdf:resource="http://purl.obolibrary.org/obo/chebi.owl"/>
    </owl:Class>
    


    <!-- http://purl.obolibrary.org/obo/CHEBI_26842 -->

    <owl:Class rdf:about="http://purl.obolibrary.org/obo/CHEBI_26842">
        <rdfs:label rdf:datatype="http://www.w3.org/2001/XMLSchema#string">systemic acquired resistance inducing compounds</rdfs:label>
        <rdfs:subClassOf rdf:resource="http://purl.obolibrary.org/obo/CHEBI_35703"/>
        <obo:IAO_0000111 rdf:datatype="http://www.w3.org/2001/XMLSchema#string">systemic acquired resistance inducing compounds</obo:IAO_0000111>
        <obo:IAO_0000412 rdf:resource="http://purl.obolibrary.org/obo/chebi.owl"/>
    </owl:Class>
    


    <!-- http://purl.obolibrary.org/obo/CHEBI_27026 -->

    <owl:Class rdf:about="http://purl.obolibrary.org/obo/CHEBI_27026">
        <rdfs:label rdf:datatype="http://www.w3.org/2001/XMLSchema#string">toxin</rdfs:label>
        <rdfs:subClassOf rdf:resource="http://purl.obolibrary.org/obo/CHEBI_26619"/>
        <rdfs:subClassOf rdf:resource="http://purl.obolibrary.org/obo/CHEBI_64909"/>
        <obo:IAO_0000111 rdf:datatype="http://www.w3.org/2001/XMLSchema#string">toxin</obo:IAO_0000111>
        <obo:IAO_0000118 rdf:datatype="http://www.w3.org/2001/XMLSchema#string">toxin</obo:IAO_0000118>
        <obo:IAO_0000118 rdf:datatype="http://www.w3.org/2001/XMLSchema#string">toxins</obo:IAO_0000118>
        <obo:IAO_0000412 rdf:resource="http://purl.obolibrary.org/obo/chebi.owl"/>
    </owl:Class>
    


    <!-- http://purl.obolibrary.org/obo/CHEBI_27027 -->

    <owl:Class rdf:about="http://purl.obolibrary.org/obo/CHEBI_27027">
        <rdfs:label rdf:datatype="http://www.w3.org/2001/XMLSchema#string">micronutrient</rdfs:label>
        <rdfs:subClassOf rdf:resource="http://purl.obolibrary.org/obo/CHEBI_33284"/>
        <obo:IAO_0000111 rdf:datatype="http://www.w3.org/2001/XMLSchema#string">micronutrient</obo:IAO_0000111>
        <obo:IAO_0000412 rdf:resource="http://purl.obolibrary.org/obo/chebi.owl"/>
    </owl:Class>
    


    <!-- http://purl.obolibrary.org/obo/CHEBI_27090 -->

    <owl:Class rdf:about="http://purl.obolibrary.org/obo/CHEBI_27090">
        <rdfs:label rdf:datatype="http://www.w3.org/2001/XMLSchema#string">triaziquone</rdfs:label>
        <rdfs:subClassOf rdf:resource="http://purl.obolibrary.org/obo/CHEBI_25435"/>
        <obo:IAO_0000111 rdf:datatype="http://www.w3.org/2001/XMLSchema#string">triaziquone</obo:IAO_0000111>
        <obo:IAO_0000412 rdf:resource="http://purl.obolibrary.org/obo/chebi.owl"/>
    </owl:Class>
    


    <!-- http://purl.obolibrary.org/obo/CHEBI_27311 -->

    <owl:Class rdf:about="http://purl.obolibrary.org/obo/CHEBI_27311">
        <rdfs:label rdf:datatype="http://www.w3.org/2001/XMLSchema#string">volatile oil component</rdfs:label>
        <rdfs:subClassOf rdf:resource="http://purl.obolibrary.org/obo/CHEBI_26619"/>
        <obo:IAO_0000118 rdf:datatype="http://www.w3.org/2001/XMLSchema#string">essential oil component</obo:IAO_0000118>
        <obo:IAO_0000118 rdf:datatype="http://www.w3.org/2001/XMLSchema#string">essential oil components</obo:IAO_0000118>
        <obo:IAO_0000118 rdf:datatype="http://www.w3.org/2001/XMLSchema#string">ethereal oil component</obo:IAO_0000118>
        <obo:IAO_0000118 rdf:datatype="http://www.w3.org/2001/XMLSchema#string">ethereal oil components</obo:IAO_0000118>
        <obo:IAO_0000111 rdf:datatype="http://www.w3.org/2001/XMLSchema#string">volatile oil component</obo:IAO_0000111>
        <obo:IAO_0000118 rdf:datatype="http://www.w3.org/2001/XMLSchema#string">volatile oil components</obo:IAO_0000118>
        <obo:IAO_0000412 rdf:resource="http://purl.obolibrary.org/obo/chebi.owl"/>
    </owl:Class>
    


    <!-- http://purl.obolibrary.org/obo/CHEBI_27314 -->

    <owl:Class rdf:about="http://purl.obolibrary.org/obo/CHEBI_27314">
        <rdfs:label rdf:datatype="http://www.w3.org/2001/XMLSchema#string">water-soluble vitamin</rdfs:label>
        <rdfs:subClassOf rdf:resource="http://purl.obolibrary.org/obo/CHEBI_33229"/>
        <obo:IAO_0000118 rdf:datatype="http://www.w3.org/2001/XMLSchema#string">wasserloesliche Vitamine</obo:IAO_0000118>
        <obo:IAO_0000111 rdf:datatype="http://www.w3.org/2001/XMLSchema#string">water-soluble vitamin</obo:IAO_0000111>
        <obo:IAO_0000118 rdf:datatype="http://www.w3.org/2001/XMLSchema#string">water-soluble vitamins</obo:IAO_0000118>
        <obo:IAO_0000412 rdf:resource="http://purl.obolibrary.org/obo/chebi.owl"/>
    </owl:Class>
    


    <!-- http://purl.obolibrary.org/obo/CHEBI_27334 -->

    <owl:Class rdf:about="http://purl.obolibrary.org/obo/CHEBI_27334">
        <rdfs:label rdf:datatype="http://www.w3.org/2001/XMLSchema#string">xenobiotic organic ethers</rdfs:label>
        <rdfs:subClassOf rdf:resource="http://purl.obolibrary.org/obo/CHEBI_35703"/>
        <obo:IAO_0000111 rdf:datatype="http://www.w3.org/2001/XMLSchema#string">xenobiotic organic ethers</obo:IAO_0000111>
        <obo:IAO_0000412 rdf:resource="http://purl.obolibrary.org/obo/chebi.owl"/>
    </owl:Class>
    


    <!-- http://purl.obolibrary.org/obo/CHEBI_27780 -->

    <owl:Class rdf:about="http://purl.obolibrary.org/obo/CHEBI_27780">
        <rdfs:label rdf:datatype="http://www.w3.org/2001/XMLSchema#string">detergent</rdfs:label>
        <rdfs:subClassOf rdf:resource="http://purl.obolibrary.org/obo/CHEBI_33232"/>
        <rdfs:subClassOf rdf:resource="http://purl.obolibrary.org/obo/CHEBI_35195"/>
        <obo:IAO_0000118 rdf:datatype="http://www.w3.org/2001/XMLSchema#string">Detergents</obo:IAO_0000118>
        <obo:IAO_0000111 rdf:datatype="http://www.w3.org/2001/XMLSchema#string">detergent</obo:IAO_0000111>
        <obo:IAO_0000118 rdf:datatype="http://www.w3.org/2001/XMLSchema#string">detergent</obo:IAO_0000118>
        <obo:IAO_0000412 rdf:resource="http://purl.obolibrary.org/obo/chebi.owl"/>
    </owl:Class>
    


    <!-- http://purl.obolibrary.org/obo/CHEBI_33229 -->

    <owl:Class rdf:about="http://purl.obolibrary.org/obo/CHEBI_33229">
        <rdfs:label rdf:datatype="http://www.w3.org/2001/XMLSchema#string">vitamin</rdfs:label>
        <rdfs:subClassOf rdf:resource="http://purl.obolibrary.org/obo/CHEBI_52211"/>
        <obo:IAO_0000118 rdf:datatype="http://www.w3.org/2001/XMLSchema#string">Vitamin</obo:IAO_0000118>
        <obo:IAO_0000111 rdf:datatype="http://www.w3.org/2001/XMLSchema#string">vitamin</obo:IAO_0000111>
        <obo:IAO_0000118 rdf:datatype="http://www.w3.org/2001/XMLSchema#string">vitamina</obo:IAO_0000118>
        <obo:IAO_0000118 rdf:datatype="http://www.w3.org/2001/XMLSchema#string">vitaminas</obo:IAO_0000118>
        <obo:IAO_0000118 rdf:datatype="http://www.w3.org/2001/XMLSchema#string">vitamine</obo:IAO_0000118>
        <obo:IAO_0000118 rdf:datatype="http://www.w3.org/2001/XMLSchema#string">vitamines</obo:IAO_0000118>
        <obo:IAO_0000118 rdf:datatype="http://www.w3.org/2001/XMLSchema#string">vitamins</obo:IAO_0000118>
        <obo:IAO_0000118 rdf:datatype="http://www.w3.org/2001/XMLSchema#string">vitaminum</obo:IAO_0000118>
        <obo:IAO_0000412 rdf:resource="http://purl.obolibrary.org/obo/chebi.owl"/>
    </owl:Class>
    


    <!-- http://purl.obolibrary.org/obo/CHEBI_33231 -->

    <owl:Class rdf:about="http://purl.obolibrary.org/obo/CHEBI_33231">
        <rdfs:label rdf:datatype="http://www.w3.org/2001/XMLSchema#string">antitubercular agent</rdfs:label>
        <rdfs:subClassOf rdf:resource="http://purl.obolibrary.org/obo/CHEBI_64912"/>
        <obo:IAO_0000118 rdf:datatype="http://www.w3.org/2001/XMLSchema#string">antitubercular</obo:IAO_0000118>
        <obo:IAO_0000111 rdf:datatype="http://www.w3.org/2001/XMLSchema#string">antitubercular agent</obo:IAO_0000111>
        <obo:IAO_0000118 rdf:datatype="http://www.w3.org/2001/XMLSchema#string">antitubercular agents</obo:IAO_0000118>
        <obo:IAO_0000118 rdf:datatype="http://www.w3.org/2001/XMLSchema#string">antitubercular drug</obo:IAO_0000118>
        <obo:IAO_0000118 rdf:datatype="http://www.w3.org/2001/XMLSchema#string">antitubercular drugs</obo:IAO_0000118>
        <obo:IAO_0000118 rdf:datatype="http://www.w3.org/2001/XMLSchema#string">tuberculostatic agent</obo:IAO_0000118>
        <obo:IAO_0000412 rdf:resource="http://purl.obolibrary.org/obo/chebi.owl"/>
    </owl:Class>
    


    <!-- http://purl.obolibrary.org/obo/CHEBI_33232 -->

    <owl:Class rdf:about="http://purl.obolibrary.org/obo/CHEBI_33232">
        <rdfs:label rdf:datatype="http://www.w3.org/2001/XMLSchema#string">application</rdfs:label>
        <rdfs:subClassOf rdf:resource="http://www.bioassayontology.org/bao#BAO_0002929"/>
        <obo:IAO_0000111 rdf:datatype="http://www.w3.org/2001/XMLSchema#string">application</obo:IAO_0000111>
        <obo:IAO_0000412 rdf:resource="http://purl.obolibrary.org/obo/chebi.owl"/>
    </owl:Class>
    


    <!-- http://purl.obolibrary.org/obo/CHEBI_33280 -->

    <owl:Class rdf:about="http://purl.obolibrary.org/obo/CHEBI_33280">
        <rdfs:label rdf:datatype="http://www.w3.org/2001/XMLSchema#string">molecular messenger</rdfs:label>
        <rdfs:subClassOf rdf:resource="http://purl.obolibrary.org/obo/CHEBI_24432"/>
        <obo:IAO_0000118 rdf:datatype="http://www.w3.org/2001/XMLSchema#string">chemical messenger</obo:IAO_0000118>
        <obo:IAO_0000111 rdf:datatype="http://www.w3.org/2001/XMLSchema#string">molecular messenger</obo:IAO_0000111>
        <obo:IAO_0000412 rdf:resource="http://purl.obolibrary.org/obo/chebi.owl"/>
    </owl:Class>
    


    <!-- http://purl.obolibrary.org/obo/CHEBI_33281 -->

    <owl:Class rdf:about="http://purl.obolibrary.org/obo/CHEBI_33281">
        <rdfs:label rdf:datatype="http://www.w3.org/2001/XMLSchema#string">antimicrobial agent</rdfs:label>
        <rdfs:subClassOf rdf:resource="http://purl.obolibrary.org/obo/CHEBI_24432"/>
        <rdfs:subClassOf rdf:resource="http://purl.obolibrary.org/obo/CHEBI_25944"/>
        <obo:IAO_0000118 rdf:datatype="http://www.w3.org/2001/XMLSchema#string">antimicrobial</obo:IAO_0000118>
        <obo:IAO_0000111 rdf:datatype="http://www.w3.org/2001/XMLSchema#string">antimicrobial agent</obo:IAO_0000111>
        <obo:IAO_0000118 rdf:datatype="http://www.w3.org/2001/XMLSchema#string">antimicrobials</obo:IAO_0000118>
        <obo:IAO_0000118 rdf:datatype="http://www.w3.org/2001/XMLSchema#string">microbicide</obo:IAO_0000118>
        <obo:IAO_0000118 rdf:datatype="http://www.w3.org/2001/XMLSchema#string">microbicides</obo:IAO_0000118>
        <obo:IAO_0000412 rdf:resource="http://purl.obolibrary.org/obo/chebi.owl"/>
    </owl:Class>
    


    <!-- http://purl.obolibrary.org/obo/CHEBI_33282 -->

    <owl:Class rdf:about="http://purl.obolibrary.org/obo/CHEBI_33282">
        <rdfs:label rdf:datatype="http://www.w3.org/2001/XMLSchema#string">antibacterial agent</rdfs:label>
        <rdfs:subClassOf rdf:resource="http://purl.obolibrary.org/obo/CHEBI_33281"/>
        <obo:IAO_0000111 rdf:datatype="http://www.w3.org/2001/XMLSchema#string">antibacterial agent</obo:IAO_0000111>
        <obo:IAO_0000118 rdf:datatype="http://www.w3.org/2001/XMLSchema#string">antibacterial agents</obo:IAO_0000118>
        <obo:IAO_0000118 rdf:datatype="http://www.w3.org/2001/XMLSchema#string">antibacterials</obo:IAO_0000118>
        <obo:IAO_0000118 rdf:datatype="http://www.w3.org/2001/XMLSchema#string">bactericide</obo:IAO_0000118>
        <obo:IAO_0000118 rdf:datatype="http://www.w3.org/2001/XMLSchema#string">bactericides</obo:IAO_0000118>
        <obo:IAO_0000412 rdf:resource="http://purl.obolibrary.org/obo/chebi.owl"/>
    </owl:Class>
    


    <!-- http://purl.obolibrary.org/obo/CHEBI_33284 -->

    <owl:Class rdf:about="http://purl.obolibrary.org/obo/CHEBI_33284">
        <rdfs:label rdf:datatype="http://www.w3.org/2001/XMLSchema#string">nutrient</rdfs:label>
        <rdfs:subClassOf rdf:resource="http://purl.obolibrary.org/obo/CHEBI_52211"/>
        <obo:IAO_0000111 rdf:datatype="http://www.w3.org/2001/XMLSchema#string">nutrient</obo:IAO_0000111>
        <obo:IAO_0000118 rdf:datatype="http://www.w3.org/2001/XMLSchema#string">nutrients</obo:IAO_0000118>
        <obo:IAO_0000412 rdf:resource="http://purl.obolibrary.org/obo/chebi.owl"/>
    </owl:Class>
    


    <!-- http://purl.obolibrary.org/obo/CHEBI_33286 -->

    <owl:Class rdf:about="http://purl.obolibrary.org/obo/CHEBI_33286">
        <rdfs:label rdf:datatype="http://www.w3.org/2001/XMLSchema#string">agrochemical</rdfs:label>
        <rdfs:subClassOf rdf:resource="http://purl.obolibrary.org/obo/CHEBI_33232"/>
        <obo:IAO_0000118 rdf:datatype="http://www.w3.org/2001/XMLSchema#string">agrichemical</obo:IAO_0000118>
        <obo:IAO_0000118 rdf:datatype="http://www.w3.org/2001/XMLSchema#string">agrichemicals</obo:IAO_0000118>
        <obo:IAO_0000118 rdf:datatype="http://www.w3.org/2001/XMLSchema#string">agricultural chemicals</obo:IAO_0000118>
        <obo:IAO_0000111 rdf:datatype="http://www.w3.org/2001/XMLSchema#string">agrochemical</obo:IAO_0000111>
        <obo:IAO_0000118 rdf:datatype="http://www.w3.org/2001/XMLSchema#string">agrochemicals</obo:IAO_0000118>
        <obo:IAO_0000412 rdf:resource="http://purl.obolibrary.org/obo/chebi.owl"/>
    </owl:Class>
    


    <!-- http://purl.obolibrary.org/obo/CHEBI_33287 -->

    <owl:Class rdf:about="http://purl.obolibrary.org/obo/CHEBI_33287">
        <rdfs:label rdf:datatype="http://www.w3.org/2001/XMLSchema#string">fertilizer</rdfs:label>
        <rdfs:subClassOf rdf:resource="http://purl.obolibrary.org/obo/CHEBI_33286"/>
        <obo:IAO_0000118 rdf:datatype="http://www.w3.org/2001/XMLSchema#string">fertiliser</obo:IAO_0000118>
        <obo:IAO_0000111 rdf:datatype="http://www.w3.org/2001/XMLSchema#string">fertilizer</obo:IAO_0000111>
        <obo:IAO_0000118 rdf:datatype="http://www.w3.org/2001/XMLSchema#string">fertilizers</obo:IAO_0000118>
        <obo:IAO_0000412 rdf:resource="http://purl.obolibrary.org/obo/chebi.owl"/>
    </owl:Class>
    


    <!-- http://purl.obolibrary.org/obo/CHEBI_33288 -->

    <owl:Class rdf:about="http://purl.obolibrary.org/obo/CHEBI_33288">
        <rdfs:label rdf:datatype="http://www.w3.org/2001/XMLSchema#string">rodenticide</rdfs:label>
        <rdfs:subClassOf rdf:resource="http://purl.obolibrary.org/obo/CHEBI_25944"/>
        <obo:IAO_0000111 rdf:datatype="http://www.w3.org/2001/XMLSchema#string">rodenticide</obo:IAO_0000111>
        <obo:IAO_0000118 rdf:datatype="http://www.w3.org/2001/XMLSchema#string">rodenticides</obo:IAO_0000118>
        <obo:IAO_0000412 rdf:resource="http://purl.obolibrary.org/obo/chebi.owl"/>
    </owl:Class>
    


    <!-- http://purl.obolibrary.org/obo/CHEBI_33289 -->

    <owl:Class rdf:about="http://purl.obolibrary.org/obo/CHEBI_33289">
        <rdfs:label rdf:datatype="http://www.w3.org/2001/XMLSchema#string">avicide</rdfs:label>
        <rdfs:subClassOf rdf:resource="http://purl.obolibrary.org/obo/CHEBI_25944"/>
        <obo:IAO_0000111 rdf:datatype="http://www.w3.org/2001/XMLSchema#string">avicide</obo:IAO_0000111>
        <obo:IAO_0000118 rdf:datatype="http://www.w3.org/2001/XMLSchema#string">avicides</obo:IAO_0000118>
        <obo:IAO_0000412 rdf:resource="http://purl.obolibrary.org/obo/chebi.owl"/>
    </owl:Class>
    


    <!-- http://purl.obolibrary.org/obo/CHEBI_33290 -->

    <owl:Class rdf:about="http://purl.obolibrary.org/obo/CHEBI_33290">
        <rdfs:label rdf:datatype="http://www.w3.org/2001/XMLSchema#string">food</rdfs:label>
        <rdfs:subClassOf rdf:resource="http://purl.obolibrary.org/obo/CHEBI_52211"/>
        <obo:IAO_0000111 rdf:datatype="http://www.w3.org/2001/XMLSchema#string">food</obo:IAO_0000111>
        <obo:IAO_0000412 rdf:resource="http://purl.obolibrary.org/obo/chebi.owl"/>
    </owl:Class>
    


    <!-- http://purl.obolibrary.org/obo/CHEBI_33292 -->

    <owl:Class rdf:about="http://purl.obolibrary.org/obo/CHEBI_33292">
        <rdfs:label rdf:datatype="http://www.w3.org/2001/XMLSchema#string">fuel</rdfs:label>
        <rdfs:subClassOf rdf:resource="http://purl.obolibrary.org/obo/CHEBI_33232"/>
        <obo:IAO_0000111 rdf:datatype="http://www.w3.org/2001/XMLSchema#string">fuel</obo:IAO_0000111>
        <obo:IAO_0000412 rdf:resource="http://purl.obolibrary.org/obo/chebi.owl"/>
    </owl:Class>
    


    <!-- http://purl.obolibrary.org/obo/CHEBI_33295 -->

    <owl:Class rdf:about="http://purl.obolibrary.org/obo/CHEBI_33295">
        <rdfs:label rdf:datatype="http://www.w3.org/2001/XMLSchema#string">diagnostic agent</rdfs:label>
        <rdfs:subClassOf rdf:resource="http://purl.obolibrary.org/obo/CHEBI_52217"/>
        <obo:IAO_0000111 rdf:datatype="http://www.w3.org/2001/XMLSchema#string">diagnostic agent</obo:IAO_0000111>
        <obo:IAO_0000118 rdf:datatype="http://www.w3.org/2001/XMLSchema#string">diagnostic aid</obo:IAO_0000118>
        <obo:IAO_0000412 rdf:resource="http://purl.obolibrary.org/obo/chebi.owl"/>
    </owl:Class>
    


    <!-- http://purl.obolibrary.org/obo/CHEBI_33893 -->

    <owl:Class rdf:about="http://purl.obolibrary.org/obo/CHEBI_33893">
        <rdfs:label rdf:datatype="http://www.w3.org/2001/XMLSchema#string">reagent</rdfs:label>
        <rdfs:subClassOf rdf:resource="http://purl.obolibrary.org/obo/CHEBI_33232"/>
        <obo:IAO_0000118 rdf:datatype="http://www.w3.org/2001/XMLSchema#string">reactif</obo:IAO_0000118>
        <obo:IAO_0000118 rdf:datatype="http://www.w3.org/2001/XMLSchema#string">reactivo</obo:IAO_0000118>
        <obo:IAO_0000118 rdf:datatype="http://www.w3.org/2001/XMLSchema#string">reagent</obo:IAO_0000118>
        <obo:IAO_0000111 rdf:datatype="http://www.w3.org/2001/XMLSchema#string">reagent</obo:IAO_0000111>
        <obo:IAO_0000118 rdf:datatype="http://www.w3.org/2001/XMLSchema#string">reagents</obo:IAO_0000118>
        <obo:IAO_0000412 rdf:resource="http://purl.obolibrary.org/obo/chebi.owl"/>
    </owl:Class>
    


    <!-- http://purl.obolibrary.org/obo/CHEBI_33904 -->

    <owl:Class rdf:about="http://purl.obolibrary.org/obo/CHEBI_33904">
        <rdfs:label rdf:datatype="http://www.w3.org/2001/XMLSchema#string">molluscicide</rdfs:label>
        <rdfs:subClassOf rdf:resource="http://purl.obolibrary.org/obo/CHEBI_25944"/>
        <obo:IAO_0000111 rdf:datatype="http://www.w3.org/2001/XMLSchema#string">molluscicide</obo:IAO_0000111>
        <obo:IAO_0000118 rdf:datatype="http://www.w3.org/2001/XMLSchema#string">molluscicides</obo:IAO_0000118>
        <obo:IAO_0000412 rdf:resource="http://purl.obolibrary.org/obo/chebi.owl"/>
    </owl:Class>
    


    <!-- http://purl.obolibrary.org/obo/CHEBI_33937 -->

    <owl:Class rdf:about="http://purl.obolibrary.org/obo/CHEBI_33937">
        <rdfs:label rdf:datatype="http://www.w3.org/2001/XMLSchema#string">macronutrient</rdfs:label>
        <rdfs:subClassOf rdf:resource="http://purl.obolibrary.org/obo/CHEBI_33284"/>
        <obo:IAO_0000111 rdf:datatype="http://www.w3.org/2001/XMLSchema#string">macronutrient</obo:IAO_0000111>
        <obo:IAO_0000412 rdf:resource="http://purl.obolibrary.org/obo/chebi.owl"/>
    </owl:Class>
    


    <!-- http://purl.obolibrary.org/obo/CHEBI_35195 -->

    <owl:Class rdf:about="http://purl.obolibrary.org/obo/CHEBI_35195">
        <rdfs:label rdf:datatype="http://www.w3.org/2001/XMLSchema#string">surfactant</rdfs:label>
        <rdfs:subClassOf rdf:resource="http://purl.obolibrary.org/obo/CHEBI_63046"/>
        <obo:IAO_0000118 rdf:datatype="http://www.w3.org/2001/XMLSchema#string">surface active agent</obo:IAO_0000118>
        <obo:IAO_0000111 rdf:datatype="http://www.w3.org/2001/XMLSchema#string">surfactant</obo:IAO_0000111>
        <obo:IAO_0000118 rdf:datatype="http://www.w3.org/2001/XMLSchema#string">surfactant</obo:IAO_0000118>
        <obo:IAO_0000118 rdf:datatype="http://www.w3.org/2001/XMLSchema#string">surfactants</obo:IAO_0000118>
        <obo:IAO_0000412 rdf:resource="http://purl.obolibrary.org/obo/chebi.owl"/>
    </owl:Class>
    


    <!-- http://purl.obolibrary.org/obo/CHEBI_35197 -->

    <owl:Class rdf:about="http://purl.obolibrary.org/obo/CHEBI_35197">
        <rdfs:label rdf:datatype="http://www.w3.org/2001/XMLSchema#string">lumiphore</rdfs:label>
        <rdfs:subClassOf rdf:resource="http://purl.obolibrary.org/obo/CHEBI_52215"/>
        <obo:IAO_0000118 rdf:datatype="http://www.w3.org/2001/XMLSchema#string">luminophore</obo:IAO_0000118>
        <obo:IAO_0000111 rdf:datatype="http://www.w3.org/2001/XMLSchema#string">lumiphore</obo:IAO_0000111>
        <obo:IAO_0000118 rdf:datatype="http://www.w3.org/2001/XMLSchema#string">lumiphore</obo:IAO_0000118>
        <obo:IAO_0000412 rdf:resource="http://purl.obolibrary.org/obo/chebi.owl"/>
    </owl:Class>
    


    <!-- http://purl.obolibrary.org/obo/CHEBI_35204 -->

    <owl:Class rdf:about="http://purl.obolibrary.org/obo/CHEBI_35204">
        <rdfs:label rdf:datatype="http://www.w3.org/2001/XMLSchema#string">tracer</rdfs:label>
        <rdfs:subClassOf rdf:resource="http://purl.obolibrary.org/obo/CHEBI_33232"/>
        <obo:IAO_0000111 rdf:datatype="http://www.w3.org/2001/XMLSchema#string">tracer</obo:IAO_0000111>
        <obo:IAO_0000118 rdf:datatype="http://www.w3.org/2001/XMLSchema#string">tracer</obo:IAO_0000118>
        <obo:IAO_0000412 rdf:resource="http://purl.obolibrary.org/obo/chebi.owl"/>
    </owl:Class>
    


    <!-- http://purl.obolibrary.org/obo/CHEBI_35205 -->

    <owl:Class rdf:about="http://purl.obolibrary.org/obo/CHEBI_35205">
        <rdfs:label rdf:datatype="http://www.w3.org/2001/XMLSchema#string">chemical tracer</rdfs:label>
        <rdfs:subClassOf rdf:resource="http://purl.obolibrary.org/obo/CHEBI_35204"/>
        <obo:IAO_0000118 rdf:datatype="http://www.w3.org/2001/XMLSchema#string">chemical tracer</obo:IAO_0000118>
        <obo:IAO_0000111 rdf:datatype="http://www.w3.org/2001/XMLSchema#string">chemical tracer</obo:IAO_0000111>
        <obo:IAO_0000412 rdf:resource="http://purl.obolibrary.org/obo/chebi.owl"/>
    </owl:Class>
    


    <!-- http://purl.obolibrary.org/obo/CHEBI_35206 -->

    <owl:Class rdf:about="http://purl.obolibrary.org/obo/CHEBI_35206">
        <rdfs:label rdf:datatype="http://www.w3.org/2001/XMLSchema#string">isotopic tracer</rdfs:label>
        <rdfs:subClassOf rdf:resource="http://purl.obolibrary.org/obo/CHEBI_35204"/>
        <obo:IAO_0000118 rdf:datatype="http://www.w3.org/2001/XMLSchema#string">isotopic tracer</obo:IAO_0000118>
        <obo:IAO_0000111 rdf:datatype="http://www.w3.org/2001/XMLSchema#string">isotopic tracer</obo:IAO_0000111>
        <obo:IAO_0000412 rdf:resource="http://purl.obolibrary.org/obo/chebi.owl"/>
    </owl:Class>
    


    <!-- http://purl.obolibrary.org/obo/CHEBI_35207 -->

    <owl:Class rdf:about="http://purl.obolibrary.org/obo/CHEBI_35207">
        <rdfs:label rdf:datatype="http://www.w3.org/2001/XMLSchema#string">radioactive tracer</rdfs:label>
        <rdfs:subClassOf rdf:resource="http://purl.obolibrary.org/obo/CHEBI_35204"/>
        <obo:IAO_0000118 rdf:datatype="http://www.w3.org/2001/XMLSchema#string">radioactive tracer</obo:IAO_0000118>
        <obo:IAO_0000111 rdf:datatype="http://www.w3.org/2001/XMLSchema#string">radioactive tracer</obo:IAO_0000111>
        <obo:IAO_0000412 rdf:resource="http://purl.obolibrary.org/obo/chebi.owl"/>
    </owl:Class>
    


    <!-- http://purl.obolibrary.org/obo/CHEBI_35208 -->

    <owl:Class rdf:about="http://purl.obolibrary.org/obo/CHEBI_35208">
        <rdfs:label rdf:datatype="http://www.w3.org/2001/XMLSchema#string">physical tracer</rdfs:label>
        <rdfs:subClassOf rdf:resource="http://purl.obolibrary.org/obo/CHEBI_35204"/>
        <obo:IAO_0000118 rdf:datatype="http://www.w3.org/2001/XMLSchema#string">physical tracer</obo:IAO_0000118>
        <obo:IAO_0000111 rdf:datatype="http://www.w3.org/2001/XMLSchema#string">physical tracer</obo:IAO_0000111>
        <obo:IAO_0000412 rdf:resource="http://purl.obolibrary.org/obo/chebi.owl"/>
    </owl:Class>
    


    <!-- http://purl.obolibrary.org/obo/CHEBI_35209 -->

    <owl:Class rdf:about="http://purl.obolibrary.org/obo/CHEBI_35209">
        <rdfs:label rdf:datatype="http://www.w3.org/2001/XMLSchema#string">label</rdfs:label>
        <rdfs:subClassOf rdf:resource="http://purl.obolibrary.org/obo/CHEBI_33232"/>
        <obo:IAO_0000111 rdf:datatype="http://www.w3.org/2001/XMLSchema#string">label</obo:IAO_0000111>
        <obo:IAO_0000118 rdf:datatype="http://www.w3.org/2001/XMLSchema#string">label</obo:IAO_0000118>
        <obo:IAO_0000412 rdf:resource="http://purl.obolibrary.org/obo/chebi.owl"/>
    </owl:Class>
    


    <!-- http://purl.obolibrary.org/obo/CHEBI_35210 -->

    <owl:Class rdf:about="http://purl.obolibrary.org/obo/CHEBI_35210">
        <rdfs:label rdf:datatype="http://www.w3.org/2001/XMLSchema#string">spin label</rdfs:label>
        <rdfs:subClassOf rdf:resource="http://purl.obolibrary.org/obo/CHEBI_35209"/>
        <obo:IAO_0000118 rdf:datatype="http://www.w3.org/2001/XMLSchema#string">spin label</obo:IAO_0000118>
        <obo:IAO_0000111 rdf:datatype="http://www.w3.org/2001/XMLSchema#string">spin label</obo:IAO_0000111>
        <obo:IAO_0000412 rdf:resource="http://purl.obolibrary.org/obo/chebi.owl"/>
    </owl:Class>
    


    <!-- http://purl.obolibrary.org/obo/CHEBI_35211 -->

    <owl:Class rdf:about="http://purl.obolibrary.org/obo/CHEBI_35211">
        <rdfs:label rdf:datatype="http://www.w3.org/2001/XMLSchema#string">radioactive label</rdfs:label>
        <rdfs:subClassOf rdf:resource="http://purl.obolibrary.org/obo/CHEBI_35209"/>
        <obo:IAO_0000111 rdf:datatype="http://www.w3.org/2001/XMLSchema#string">radioactive label</obo:IAO_0000111>
        <obo:IAO_0000118 rdf:datatype="http://www.w3.org/2001/XMLSchema#string">radioactive label</obo:IAO_0000118>
        <obo:IAO_0000412 rdf:resource="http://purl.obolibrary.org/obo/chebi.owl"/>
    </owl:Class>
    


    <!-- http://purl.obolibrary.org/obo/CHEBI_35219 -->

    <owl:Class rdf:about="http://purl.obolibrary.org/obo/CHEBI_35219">
        <rdfs:label rdf:datatype="http://www.w3.org/2001/XMLSchema#string">plant growth retardant</rdfs:label>
        <rdfs:subClassOf rdf:resource="http://purl.obolibrary.org/obo/CHEBI_26155"/>
        <obo:IAO_0000118 rdf:datatype="http://www.w3.org/2001/XMLSchema#string">plant growth inhibitor</obo:IAO_0000118>
        <obo:IAO_0000118 rdf:datatype="http://www.w3.org/2001/XMLSchema#string">plant growth inhibitors</obo:IAO_0000118>
        <obo:IAO_0000111 rdf:datatype="http://www.w3.org/2001/XMLSchema#string">plant growth retardant</obo:IAO_0000111>
        <obo:IAO_0000118 rdf:datatype="http://www.w3.org/2001/XMLSchema#string">plant growth retardants</obo:IAO_0000118>
        <obo:IAO_0000412 rdf:resource="http://purl.obolibrary.org/obo/chebi.owl"/>
    </owl:Class>
    


    <!-- http://purl.obolibrary.org/obo/CHEBI_35220 -->

    <owl:Class rdf:about="http://purl.obolibrary.org/obo/CHEBI_35220">
        <rdfs:label rdf:datatype="http://www.w3.org/2001/XMLSchema#string">primary metabolite</rdfs:label>
        <rdfs:subClassOf rdf:resource="http://purl.obolibrary.org/obo/CHEBI_25212"/>
        <obo:IAO_0000111 rdf:datatype="http://www.w3.org/2001/XMLSchema#string">primary metabolite</obo:IAO_0000111>
        <obo:IAO_0000118 rdf:datatype="http://www.w3.org/2001/XMLSchema#string">primary metabolites</obo:IAO_0000118>
        <obo:IAO_0000412 rdf:resource="http://purl.obolibrary.org/obo/chebi.owl"/>
    </owl:Class>
    


    <!-- http://purl.obolibrary.org/obo/CHEBI_35221 -->

    <owl:Class rdf:about="http://purl.obolibrary.org/obo/CHEBI_35221">
        <rdfs:label rdf:datatype="http://www.w3.org/2001/XMLSchema#string">antimetabolite</rdfs:label>
        <rdfs:subClassOf rdf:resource="http://purl.obolibrary.org/obo/CHEBI_52206"/>
        <obo:IAO_0000118 rdf:datatype="http://www.w3.org/2001/XMLSchema#string">antimetabolite</obo:IAO_0000118>
        <obo:IAO_0000111 rdf:datatype="http://www.w3.org/2001/XMLSchema#string">antimetabolite</obo:IAO_0000111>
        <obo:IAO_0000118 rdf:datatype="http://www.w3.org/2001/XMLSchema#string">antimetabolites</obo:IAO_0000118>
        <obo:IAO_0000412 rdf:resource="http://purl.obolibrary.org/obo/chebi.owl"/>
    </owl:Class>
    


    <!-- http://purl.obolibrary.org/obo/CHEBI_35222 -->

    <owl:Class rdf:about="http://purl.obolibrary.org/obo/CHEBI_35222">
        <rdfs:label rdf:datatype="http://www.w3.org/2001/XMLSchema#string">inhibitor</rdfs:label>
        <rdfs:subClassOf rdf:resource="http://purl.obolibrary.org/obo/CHEBI_51086"/>
        <obo:IAO_0000118 rdf:datatype="http://www.w3.org/2001/XMLSchema#string">inhibidor</obo:IAO_0000118>
        <obo:IAO_0000118 rdf:datatype="http://www.w3.org/2001/XMLSchema#string">inhibiteur</obo:IAO_0000118>
        <obo:IAO_0000111 rdf:datatype="http://www.w3.org/2001/XMLSchema#string">inhibitor</obo:IAO_0000111>
        <obo:IAO_0000118 rdf:datatype="http://www.w3.org/2001/XMLSchema#string">inhibitor</obo:IAO_0000118>
        <obo:IAO_0000118 rdf:datatype="http://www.w3.org/2001/XMLSchema#string">inhibitors</obo:IAO_0000118>
        <obo:IAO_0000412 rdf:resource="http://purl.obolibrary.org/obo/chebi.owl"/>
    </owl:Class>
    


    <!-- http://purl.obolibrary.org/obo/CHEBI_35223 -->

    <owl:Class rdf:about="http://purl.obolibrary.org/obo/CHEBI_35223">
        <rdfs:label rdf:datatype="http://www.w3.org/2001/XMLSchema#string">catalyst</rdfs:label>
        <rdfs:subClassOf rdf:resource="http://purl.obolibrary.org/obo/CHEBI_51086"/>
        <obo:IAO_0000118 rdf:datatype="http://www.w3.org/2001/XMLSchema#string">Katalysator</obo:IAO_0000118>
        <obo:IAO_0000118 rdf:datatype="http://www.w3.org/2001/XMLSchema#string">catalizador</obo:IAO_0000118>
        <obo:IAO_0000118 rdf:datatype="http://www.w3.org/2001/XMLSchema#string">catalyseur</obo:IAO_0000118>
        <obo:IAO_0000118 rdf:datatype="http://www.w3.org/2001/XMLSchema#string">catalyst</obo:IAO_0000118>
        <obo:IAO_0000111 rdf:datatype="http://www.w3.org/2001/XMLSchema#string">catalyst</obo:IAO_0000111>
        <obo:IAO_0000412 rdf:resource="http://purl.obolibrary.org/obo/chebi.owl"/>
    </owl:Class>
    


    <!-- http://purl.obolibrary.org/obo/CHEBI_35224 -->

    <owl:Class rdf:about="http://purl.obolibrary.org/obo/CHEBI_35224">
        <rdfs:label rdf:datatype="http://www.w3.org/2001/XMLSchema#string">effector</rdfs:label>
        <rdfs:subClassOf rdf:resource="http://purl.obolibrary.org/obo/CHEBI_52206"/>
        <obo:IAO_0000118 rdf:datatype="http://www.w3.org/2001/XMLSchema#string">effector</obo:IAO_0000118>
        <obo:IAO_0000111 rdf:datatype="http://www.w3.org/2001/XMLSchema#string">effector</obo:IAO_0000111>
        <obo:IAO_0000118 rdf:datatype="http://www.w3.org/2001/XMLSchema#string">enzyme modulator</obo:IAO_0000118>
        <obo:IAO_0000412 rdf:resource="http://purl.obolibrary.org/obo/chebi.owl"/>
    </owl:Class>
    


    <!-- http://purl.obolibrary.org/obo/CHEBI_35225 -->

    <owl:Class rdf:about="http://purl.obolibrary.org/obo/CHEBI_35225">
        <rdfs:label rdf:datatype="http://www.w3.org/2001/XMLSchema#string">buffer</rdfs:label>
        <rdfs:subClassOf rdf:resource="http://purl.obolibrary.org/obo/CHEBI_51086"/>
        <obo:IAO_0000111 rdf:datatype="http://www.w3.org/2001/XMLSchema#string">buffer</obo:IAO_0000111>
        <obo:IAO_0000118 rdf:datatype="http://www.w3.org/2001/XMLSchema#string">buffer compound</obo:IAO_0000118>
        <obo:IAO_0000118 rdf:datatype="http://www.w3.org/2001/XMLSchema#string">buffer compounds</obo:IAO_0000118>
        <obo:IAO_0000412 rdf:resource="http://purl.obolibrary.org/obo/chebi.owl"/>
    </owl:Class>
    


    <!-- http://purl.obolibrary.org/obo/CHEBI_35226 -->

    <owl:Class rdf:about="http://purl.obolibrary.org/obo/CHEBI_35226">
        <rdfs:label rdf:datatype="http://www.w3.org/2001/XMLSchema#string">spin probe</rdfs:label>
        <rdfs:subClassOf rdf:resource="http://purl.obolibrary.org/obo/CHEBI_50406"/>
        <obo:IAO_0000118 rdf:datatype="http://www.w3.org/2001/XMLSchema#string">spin probe</obo:IAO_0000118>
        <obo:IAO_0000111 rdf:datatype="http://www.w3.org/2001/XMLSchema#string">spin probe</obo:IAO_0000111>
        <obo:IAO_0000412 rdf:resource="http://purl.obolibrary.org/obo/chebi.owl"/>
    </owl:Class>
    


    <!-- http://purl.obolibrary.org/obo/CHEBI_35230 -->

    <owl:Class rdf:about="http://purl.obolibrary.org/obo/CHEBI_35230">
        <rdfs:label rdf:datatype="http://www.w3.org/2001/XMLSchema#string">fossil fuel</rdfs:label>
        <rdfs:subClassOf rdf:resource="http://purl.obolibrary.org/obo/CHEBI_33292"/>
        <obo:IAO_0000111 rdf:datatype="http://www.w3.org/2001/XMLSchema#string">fossil fuel</obo:IAO_0000111>
        <obo:IAO_0000118 rdf:datatype="http://www.w3.org/2001/XMLSchema#string">fossil fuel</obo:IAO_0000118>
        <obo:IAO_0000412 rdf:resource="http://purl.obolibrary.org/obo/chebi.owl"/>
    </owl:Class>
    


    <!-- http://purl.obolibrary.org/obo/CHEBI_35231 -->

    <owl:Class rdf:about="http://purl.obolibrary.org/obo/CHEBI_35231">
        <rdfs:label rdf:datatype="http://www.w3.org/2001/XMLSchema#string">nuclear fuel</rdfs:label>
        <rdfs:subClassOf rdf:resource="http://purl.obolibrary.org/obo/CHEBI_33292"/>
        <obo:IAO_0000118 rdf:datatype="http://www.w3.org/2001/XMLSchema#string">nuclear fuel</obo:IAO_0000118>
        <obo:IAO_0000111 rdf:datatype="http://www.w3.org/2001/XMLSchema#string">nuclear fuel</obo:IAO_0000111>
        <obo:IAO_0000412 rdf:resource="http://purl.obolibrary.org/obo/chebi.owl"/>
    </owl:Class>
    


    <!-- http://purl.obolibrary.org/obo/CHEBI_35232 -->

    <owl:Class rdf:about="http://purl.obolibrary.org/obo/CHEBI_35232">
        <rdfs:label rdf:datatype="http://www.w3.org/2001/XMLSchema#string">radiopharmaceutical</rdfs:label>
        <rdfs:subClassOf rdf:resource="http://purl.obolibrary.org/obo/CHEBI_52217"/>
        <obo:IAO_0000111 rdf:datatype="http://www.w3.org/2001/XMLSchema#string">radiopharmaceutical</obo:IAO_0000111>
        <obo:IAO_0000412 rdf:resource="http://purl.obolibrary.org/obo/chebi.owl"/>
    </owl:Class>
    


    <!-- http://purl.obolibrary.org/obo/CHEBI_35337 -->

    <owl:Class rdf:about="http://purl.obolibrary.org/obo/CHEBI_35337">
        <rdfs:label rdf:datatype="http://www.w3.org/2001/XMLSchema#string">central nervous system stimulant</rdfs:label>
        <rdfs:subClassOf rdf:resource="http://purl.obolibrary.org/obo/CHEBI_35470"/>
        <obo:IAO_0000118 rdf:datatype="http://www.w3.org/2001/XMLSchema#string">CNS stimulant</obo:IAO_0000118>
        <obo:IAO_0000118 rdf:datatype="http://www.w3.org/2001/XMLSchema#string">analeptic</obo:IAO_0000118>
        <obo:IAO_0000118 rdf:datatype="http://www.w3.org/2001/XMLSchema#string">analeptic agent</obo:IAO_0000118>
        <obo:IAO_0000118 rdf:datatype="http://www.w3.org/2001/XMLSchema#string">analeptic drug</obo:IAO_0000118>
        <obo:IAO_0000118 rdf:datatype="http://www.w3.org/2001/XMLSchema#string">analeptics</obo:IAO_0000118>
        <obo:IAO_0000111 rdf:datatype="http://www.w3.org/2001/XMLSchema#string">central nervous system stimulant</obo:IAO_0000111>
        <obo:IAO_0000118 rdf:datatype="http://www.w3.org/2001/XMLSchema#string">central nervous system stimulant</obo:IAO_0000118>
        <obo:IAO_0000118 rdf:datatype="http://www.w3.org/2001/XMLSchema#string">central stimulant</obo:IAO_0000118>
        <obo:IAO_0000412 rdf:resource="http://purl.obolibrary.org/obo/chebi.owl"/>
    </owl:Class>
    


    <!-- http://purl.obolibrary.org/obo/CHEBI_35441 -->

    <owl:Class rdf:about="http://purl.obolibrary.org/obo/CHEBI_35441">
        <rdfs:label rdf:datatype="http://www.w3.org/2001/XMLSchema#string">antiinfective agent</rdfs:label>
        <rdfs:subClassOf rdf:resource="http://purl.obolibrary.org/obo/CHEBI_23888"/>
        <obo:IAO_0000118 rdf:datatype="http://www.w3.org/2001/XMLSchema#string">anti-infective agents</obo:IAO_0000118>
        <obo:IAO_0000118 rdf:datatype="http://www.w3.org/2001/XMLSchema#string">anti-infective drugs</obo:IAO_0000118>
        <obo:IAO_0000111 rdf:datatype="http://www.w3.org/2001/XMLSchema#string">antiinfective agent</obo:IAO_0000111>
        <obo:IAO_0000118 rdf:datatype="http://www.w3.org/2001/XMLSchema#string">antiinfective agents</obo:IAO_0000118>
        <obo:IAO_0000118 rdf:datatype="http://www.w3.org/2001/XMLSchema#string">antiinfective drug</obo:IAO_0000118>
        <obo:IAO_0000412 rdf:resource="http://purl.obolibrary.org/obo/chebi.owl"/>
    </owl:Class>
    


    <!-- http://purl.obolibrary.org/obo/CHEBI_35442 -->

    <owl:Class rdf:about="http://purl.obolibrary.org/obo/CHEBI_35442">
        <rdfs:label rdf:datatype="http://www.w3.org/2001/XMLSchema#string">antiparasitic agent</rdfs:label>
        <rdfs:subClassOf rdf:resource="http://purl.obolibrary.org/obo/CHEBI_35441"/>
        <obo:IAO_0000111 rdf:datatype="http://www.w3.org/2001/XMLSchema#string">antiparasitic agent</obo:IAO_0000111>
        <obo:IAO_0000118 rdf:datatype="http://www.w3.org/2001/XMLSchema#string">antiparasitic drugs</obo:IAO_0000118>
        <obo:IAO_0000118 rdf:datatype="http://www.w3.org/2001/XMLSchema#string">antiparasitics</obo:IAO_0000118>
        <obo:IAO_0000118 rdf:datatype="http://www.w3.org/2001/XMLSchema#string">parasiticides</obo:IAO_0000118>
        <obo:IAO_0000412 rdf:resource="http://purl.obolibrary.org/obo/chebi.owl"/>
    </owl:Class>
    


    <!-- http://purl.obolibrary.org/obo/CHEBI_35443 -->

    <owl:Class rdf:about="http://purl.obolibrary.org/obo/CHEBI_35443">
        <rdfs:label rdf:datatype="http://www.w3.org/2001/XMLSchema#string">anthelminthic drug</rdfs:label>
        <rdfs:subClassOf rdf:resource="http://purl.obolibrary.org/obo/CHEBI_35442"/>
        <obo:IAO_0000118 rdf:datatype="http://www.w3.org/2001/XMLSchema#string">anthelminthic</obo:IAO_0000118>
        <obo:IAO_0000111 rdf:datatype="http://www.w3.org/2001/XMLSchema#string">anthelminthic drug</obo:IAO_0000111>
        <obo:IAO_0000118 rdf:datatype="http://www.w3.org/2001/XMLSchema#string">anthelmintic</obo:IAO_0000118>
        <obo:IAO_0000118 rdf:datatype="http://www.w3.org/2001/XMLSchema#string">anthelmintics</obo:IAO_0000118>
        <obo:IAO_0000118 rdf:datatype="http://www.w3.org/2001/XMLSchema#string">antihelminth</obo:IAO_0000118>
        <obo:IAO_0000118 rdf:datatype="http://www.w3.org/2001/XMLSchema#string">antihelmintico</obo:IAO_0000118>
        <obo:IAO_0000412 rdf:resource="http://purl.obolibrary.org/obo/chebi.owl"/>
    </owl:Class>
    


    <!-- http://purl.obolibrary.org/obo/CHEBI_35444 -->

    <owl:Class rdf:about="http://purl.obolibrary.org/obo/CHEBI_35444">
        <rdfs:label rdf:datatype="http://www.w3.org/2001/XMLSchema#string">antinematodal drug</rdfs:label>
        <rdfs:subClassOf rdf:resource="http://purl.obolibrary.org/obo/CHEBI_25491"/>
        <rdfs:subClassOf rdf:resource="http://purl.obolibrary.org/obo/CHEBI_35443"/>
        <obo:IAO_0000118 rdf:datatype="http://www.w3.org/2001/XMLSchema#string">antinematodal agent</obo:IAO_0000118>
        <obo:IAO_0000111 rdf:datatype="http://www.w3.org/2001/XMLSchema#string">antinematodal drug</obo:IAO_0000111>
        <obo:IAO_0000118 rdf:datatype="http://www.w3.org/2001/XMLSchema#string">antinematodal drugs</obo:IAO_0000118>
        <obo:IAO_0000118 rdf:datatype="http://www.w3.org/2001/XMLSchema#string">antinematodals</obo:IAO_0000118>
        <obo:IAO_0000412 rdf:resource="http://purl.obolibrary.org/obo/chebi.owl"/>
    </owl:Class>
    


    <!-- http://purl.obolibrary.org/obo/CHEBI_35457 -->

    <owl:Class rdf:about="http://purl.obolibrary.org/obo/CHEBI_35457">
        <rdfs:label rdf:datatype="http://www.w3.org/2001/XMLSchema#string">angiotensin-converting enzyme inhibitor</rdfs:label>
        <rdfs:subClassOf rdf:resource="http://purl.obolibrary.org/obo/CHEBI_23924"/>
        <rdfs:subClassOf rdf:resource="http://purl.obolibrary.org/obo/CHEBI_35674"/>
        <obo:IAO_0000118 rdf:datatype="http://www.w3.org/2001/XMLSchema#string">ACE inhibitor</obo:IAO_0000118>
        <obo:IAO_0000111 rdf:datatype="http://www.w3.org/2001/XMLSchema#string">angiotensin-converting enzyme inhibitor</obo:IAO_0000111>
        <obo:IAO_0000412 rdf:resource="http://purl.obolibrary.org/obo/chebi.owl"/>
    </owl:Class>
    


    <!-- http://purl.obolibrary.org/obo/CHEBI_35469 -->

    <owl:Class rdf:about="http://purl.obolibrary.org/obo/CHEBI_35469">
        <rdfs:label rdf:datatype="http://www.w3.org/2001/XMLSchema#string">antidepressant</rdfs:label>
        <rdfs:subClassOf rdf:resource="http://purl.obolibrary.org/obo/CHEBI_35471"/>
        <obo:IAO_0000111 rdf:datatype="http://www.w3.org/2001/XMLSchema#string">antidepressant</obo:IAO_0000111>
        <obo:IAO_0000118 rdf:datatype="http://www.w3.org/2001/XMLSchema#string">antidepressant drugs</obo:IAO_0000118>
        <obo:IAO_0000118 rdf:datatype="http://www.w3.org/2001/XMLSchema#string">antidepressants</obo:IAO_0000118>
        <obo:IAO_0000118 rdf:datatype="http://www.w3.org/2001/XMLSchema#string">thymoanaleptics</obo:IAO_0000118>
        <obo:IAO_0000118 rdf:datatype="http://www.w3.org/2001/XMLSchema#string">thymoleptic drugs</obo:IAO_0000118>
        <obo:IAO_0000118 rdf:datatype="http://www.w3.org/2001/XMLSchema#string">thymoleptics</obo:IAO_0000118>
        <obo:IAO_0000412 rdf:resource="http://purl.obolibrary.org/obo/chebi.owl"/>
    </owl:Class>
    


    <!-- http://purl.obolibrary.org/obo/CHEBI_35470 -->

    <owl:Class rdf:about="http://purl.obolibrary.org/obo/CHEBI_35470">
        <rdfs:label rdf:datatype="http://www.w3.org/2001/XMLSchema#string">central nervous system drug</rdfs:label>
        <rdfs:subClassOf rdf:resource="http://purl.obolibrary.org/obo/CHEBI_23888"/>
        <obo:IAO_0000118 rdf:datatype="http://www.w3.org/2001/XMLSchema#string">CNS agent</obo:IAO_0000118>
        <obo:IAO_0000118 rdf:datatype="http://www.w3.org/2001/XMLSchema#string">CNS drugs</obo:IAO_0000118>
        <obo:IAO_0000118 rdf:datatype="http://www.w3.org/2001/XMLSchema#string">central nervous system agents</obo:IAO_0000118>
        <obo:IAO_0000111 rdf:datatype="http://www.w3.org/2001/XMLSchema#string">central nervous system drug</obo:IAO_0000111>
        <obo:IAO_0000412 rdf:resource="http://purl.obolibrary.org/obo/chebi.owl"/>
    </owl:Class>
    


    <!-- http://purl.obolibrary.org/obo/CHEBI_35471 -->

    <owl:Class rdf:about="http://purl.obolibrary.org/obo/CHEBI_35471">
        <rdfs:label rdf:datatype="http://www.w3.org/2001/XMLSchema#string">psychotropic drug</rdfs:label>
        <rdfs:subClassOf rdf:resource="http://purl.obolibrary.org/obo/CHEBI_35470"/>
        <obo:IAO_0000118 rdf:datatype="http://www.w3.org/2001/XMLSchema#string">psychoactive agent</obo:IAO_0000118>
        <obo:IAO_0000118 rdf:datatype="http://www.w3.org/2001/XMLSchema#string">psychoactive drugs</obo:IAO_0000118>
        <obo:IAO_0000118 rdf:datatype="http://www.w3.org/2001/XMLSchema#string">psychopharmaceuticals</obo:IAO_0000118>
        <obo:IAO_0000111 rdf:datatype="http://www.w3.org/2001/XMLSchema#string">psychotropic drug</obo:IAO_0000111>
        <obo:IAO_0000118 rdf:datatype="http://www.w3.org/2001/XMLSchema#string">psychotropic drugs</obo:IAO_0000118>
        <obo:IAO_0000412 rdf:resource="http://purl.obolibrary.org/obo/chebi.owl"/>
    </owl:Class>
    


    <!-- http://purl.obolibrary.org/obo/CHEBI_35472 -->

    <owl:Class rdf:about="http://purl.obolibrary.org/obo/CHEBI_35472">
        <rdfs:label rdf:datatype="http://www.w3.org/2001/XMLSchema#string">anti-inflammatory drug</rdfs:label>
        <rdfs:subClassOf rdf:resource="http://purl.obolibrary.org/obo/CHEBI_23888"/>
        <rdfs:subClassOf rdf:resource="http://purl.obolibrary.org/obo/CHEBI_67079"/>
        <obo:IAO_0000111 rdf:datatype="http://www.w3.org/2001/XMLSchema#string">anti-inflammatory drug</obo:IAO_0000111>
        <obo:IAO_0000118 rdf:datatype="http://www.w3.org/2001/XMLSchema#string">anti-inflammatory drugs</obo:IAO_0000118>
        <obo:IAO_0000118 rdf:datatype="http://www.w3.org/2001/XMLSchema#string">antiinflammatory agent</obo:IAO_0000118>
        <obo:IAO_0000118 rdf:datatype="http://www.w3.org/2001/XMLSchema#string">antiinflammatory drug</obo:IAO_0000118>
        <obo:IAO_0000118 rdf:datatype="http://www.w3.org/2001/XMLSchema#string">antiinflammatory drugs</obo:IAO_0000118>
        <obo:IAO_0000412 rdf:resource="http://purl.obolibrary.org/obo/chebi.owl"/>
    </owl:Class>
    


    <!-- http://purl.obolibrary.org/obo/CHEBI_35473 -->

    <owl:Class rdf:about="http://purl.obolibrary.org/obo/CHEBI_35473">
        <rdfs:label rdf:datatype="http://www.w3.org/2001/XMLSchema#string">tranquilizing drug</rdfs:label>
        <rdfs:subClassOf rdf:resource="http://purl.obolibrary.org/obo/CHEBI_35471"/>
        <rdfs:subClassOf rdf:resource="http://purl.obolibrary.org/obo/CHEBI_35488"/>
        <obo:IAO_0000118 rdf:datatype="http://www.w3.org/2001/XMLSchema#string">ataractics</obo:IAO_0000118>
        <obo:IAO_0000118 rdf:datatype="http://www.w3.org/2001/XMLSchema#string">tranquilising drug</obo:IAO_0000118>
        <obo:IAO_0000111 rdf:datatype="http://www.w3.org/2001/XMLSchema#string">tranquilizing drug</obo:IAO_0000111>
        <obo:IAO_0000118 rdf:datatype="http://www.w3.org/2001/XMLSchema#string">tranquilizing drugs</obo:IAO_0000118>
        <obo:IAO_0000118 rdf:datatype="http://www.w3.org/2001/XMLSchema#string">tranquillising agent</obo:IAO_0000118>
        <obo:IAO_0000118 rdf:datatype="http://www.w3.org/2001/XMLSchema#string">tranquillizing agents</obo:IAO_0000118>
        <obo:IAO_0000412 rdf:resource="http://purl.obolibrary.org/obo/chebi.owl"/>
    </owl:Class>
    


    <!-- http://purl.obolibrary.org/obo/CHEBI_35474 -->

    <owl:Class rdf:about="http://purl.obolibrary.org/obo/CHEBI_35474">
        <rdfs:label rdf:datatype="http://www.w3.org/2001/XMLSchema#string">anxiolytic drug</rdfs:label>
        <rdfs:subClassOf rdf:resource="http://purl.obolibrary.org/obo/CHEBI_35473"/>
        <obo:IAO_0000118 rdf:datatype="http://www.w3.org/2001/XMLSchema#string">anti-anxiety agents</obo:IAO_0000118>
        <obo:IAO_0000118 rdf:datatype="http://www.w3.org/2001/XMLSchema#string">anti-anxiety drugs</obo:IAO_0000118>
        <obo:IAO_0000118 rdf:datatype="http://www.w3.org/2001/XMLSchema#string">anxiolytic agents</obo:IAO_0000118>
        <obo:IAO_0000111 rdf:datatype="http://www.w3.org/2001/XMLSchema#string">anxiolytic drug</obo:IAO_0000111>
        <obo:IAO_0000118 rdf:datatype="http://www.w3.org/2001/XMLSchema#string">anxiolytics</obo:IAO_0000118>
        <obo:IAO_0000118 rdf:datatype="http://www.w3.org/2001/XMLSchema#string">minor tranquilisers</obo:IAO_0000118>
        <obo:IAO_0000118 rdf:datatype="http://www.w3.org/2001/XMLSchema#string">minor tranquilizers</obo:IAO_0000118>
        <obo:IAO_0000118 rdf:datatype="http://www.w3.org/2001/XMLSchema#string">minor tranquilizing agents</obo:IAO_0000118>
        <obo:IAO_0000412 rdf:resource="http://purl.obolibrary.org/obo/chebi.owl"/>
    </owl:Class>
    


    <!-- http://purl.obolibrary.org/obo/CHEBI_35475 -->

    <owl:Class rdf:about="http://purl.obolibrary.org/obo/CHEBI_35475">
        <rdfs:label rdf:datatype="http://www.w3.org/2001/XMLSchema#string">non-steroidal anti-inflammatory drug</rdfs:label>
        <rdfs:subClassOf rdf:resource="http://purl.obolibrary.org/obo/CHEBI_35472"/>
        <rdfs:subClassOf rdf:resource="http://purl.obolibrary.org/obo/CHEBI_35842"/>
        <obo:IAO_0000118 rdf:datatype="http://www.w3.org/2001/XMLSchema#string">NSAID</obo:IAO_0000118>
        <obo:IAO_0000118 rdf:datatype="http://www.w3.org/2001/XMLSchema#string">NSAIDs</obo:IAO_0000118>
        <obo:IAO_0000118 rdf:datatype="http://www.w3.org/2001/XMLSchema#string">non-steroidal anti-inflammatory agent</obo:IAO_0000118>
        <obo:IAO_0000111 rdf:datatype="http://www.w3.org/2001/XMLSchema#string">non-steroidal anti-inflammatory drug</obo:IAO_0000111>
        <obo:IAO_0000118 rdf:datatype="http://www.w3.org/2001/XMLSchema#string">non-steroidal anti-inflammatory drugs</obo:IAO_0000118>
        <obo:IAO_0000412 rdf:resource="http://purl.obolibrary.org/obo/chebi.owl"/>
    </owl:Class>
    


    <!-- http://purl.obolibrary.org/obo/CHEBI_35476 -->

    <owl:Class rdf:about="http://purl.obolibrary.org/obo/CHEBI_35476">
        <rdfs:label rdf:datatype="http://www.w3.org/2001/XMLSchema#string">antipsychotic agent</rdfs:label>
        <rdfs:subClassOf rdf:resource="http://purl.obolibrary.org/obo/CHEBI_35473"/>
        <obo:IAO_0000118 rdf:datatype="http://www.w3.org/2001/XMLSchema#string">Neuroleptikum</obo:IAO_0000118>
        <obo:IAO_0000111 rdf:datatype="http://www.w3.org/2001/XMLSchema#string">antipsychotic agent</obo:IAO_0000111>
        <obo:IAO_0000118 rdf:datatype="http://www.w3.org/2001/XMLSchema#string">antipsychotic agents</obo:IAO_0000118>
        <obo:IAO_0000118 rdf:datatype="http://www.w3.org/2001/XMLSchema#string">antipsychotic drug</obo:IAO_0000118>
        <obo:IAO_0000118 rdf:datatype="http://www.w3.org/2001/XMLSchema#string">antipsychotic drugs</obo:IAO_0000118>
        <obo:IAO_0000118 rdf:datatype="http://www.w3.org/2001/XMLSchema#string">antipsychotics</obo:IAO_0000118>
        <obo:IAO_0000118 rdf:datatype="http://www.w3.org/2001/XMLSchema#string">antipsychotiques</obo:IAO_0000118>
        <obo:IAO_0000118 rdf:datatype="http://www.w3.org/2001/XMLSchema#string">grosser Tranquilizer</obo:IAO_0000118>
        <obo:IAO_0000118 rdf:datatype="http://www.w3.org/2001/XMLSchema#string">major tranquilizers</obo:IAO_0000118>
        <obo:IAO_0000118 rdf:datatype="http://www.w3.org/2001/XMLSchema#string">major tranquilizing agents</obo:IAO_0000118>
        <obo:IAO_0000118 rdf:datatype="http://www.w3.org/2001/XMLSchema#string">neuroleptic</obo:IAO_0000118>
        <obo:IAO_0000118 rdf:datatype="http://www.w3.org/2001/XMLSchema#string">neuroleptic agents</obo:IAO_0000118>
        <obo:IAO_0000118 rdf:datatype="http://www.w3.org/2001/XMLSchema#string">neuroleptics</obo:IAO_0000118>
        <obo:IAO_0000118 rdf:datatype="http://www.w3.org/2001/XMLSchema#string">neuroleptique</obo:IAO_0000118>
        <obo:IAO_0000118 rdf:datatype="http://www.w3.org/2001/XMLSchema#string">neuroleptiques</obo:IAO_0000118>
        <obo:IAO_0000412 rdf:resource="http://purl.obolibrary.org/obo/chebi.owl"/>
    </owl:Class>
    


    <!-- http://purl.obolibrary.org/obo/CHEBI_35477 -->

    <owl:Class rdf:about="http://purl.obolibrary.org/obo/CHEBI_35477">
        <rdfs:label rdf:datatype="http://www.w3.org/2001/XMLSchema#string">antimanic drug</rdfs:label>
        <rdfs:subClassOf rdf:resource="http://purl.obolibrary.org/obo/CHEBI_35473"/>
        <obo:IAO_0000118 rdf:datatype="http://www.w3.org/2001/XMLSchema#string">antimanic agent</obo:IAO_0000118>
        <obo:IAO_0000111 rdf:datatype="http://www.w3.org/2001/XMLSchema#string">antimanic drug</obo:IAO_0000111>
        <obo:IAO_0000118 rdf:datatype="http://www.w3.org/2001/XMLSchema#string">antimanic drugs</obo:IAO_0000118>
        <obo:IAO_0000118 rdf:datatype="http://www.w3.org/2001/XMLSchema#string">antimanics</obo:IAO_0000118>
        <obo:IAO_0000412 rdf:resource="http://purl.obolibrary.org/obo/chebi.owl"/>
    </owl:Class>
    


    <!-- http://purl.obolibrary.org/obo/CHEBI_35480 -->

    <owl:Class rdf:about="http://purl.obolibrary.org/obo/CHEBI_35480">
        <rdfs:label rdf:datatype="http://www.w3.org/2001/XMLSchema#string">analgesic</rdfs:label>
        <rdfs:subClassOf rdf:resource="http://purl.obolibrary.org/obo/CHEBI_23888"/>
        <rdfs:subClassOf rdf:resource="http://purl.obolibrary.org/obo/CHEBI_52210"/>
        <obo:IAO_0000111 rdf:datatype="http://www.w3.org/2001/XMLSchema#string">analgesic</obo:IAO_0000111>
        <obo:IAO_0000412 rdf:resource="http://purl.obolibrary.org/obo/chebi.owl"/>
    </owl:Class>
    


    <!-- http://purl.obolibrary.org/obo/CHEBI_35481 -->

    <owl:Class rdf:about="http://purl.obolibrary.org/obo/CHEBI_35481">
        <rdfs:label rdf:datatype="http://www.w3.org/2001/XMLSchema#string">non-narcotic analgesic</rdfs:label>
        <rdfs:subClassOf rdf:resource="http://purl.obolibrary.org/obo/CHEBI_35480"/>
        <obo:IAO_0000111 rdf:datatype="http://www.w3.org/2001/XMLSchema#string">non-narcotic analgesic</obo:IAO_0000111>
        <obo:IAO_0000412 rdf:resource="http://purl.obolibrary.org/obo/chebi.owl"/>
    </owl:Class>
    


    <!-- http://purl.obolibrary.org/obo/CHEBI_35482 -->

    <owl:Class rdf:about="http://purl.obolibrary.org/obo/CHEBI_35482">
        <rdfs:label rdf:datatype="http://www.w3.org/2001/XMLSchema#string">opioid analgesic</rdfs:label>
        <rdfs:subClassOf rdf:resource="http://purl.obolibrary.org/obo/CHEBI_35480"/>
        <obo:IAO_0000118 rdf:datatype="http://www.w3.org/2001/XMLSchema#string">narcotic</obo:IAO_0000118>
        <obo:IAO_0000118 rdf:datatype="http://www.w3.org/2001/XMLSchema#string">narcotic analgesic</obo:IAO_0000118>
        <obo:IAO_0000118 rdf:datatype="http://www.w3.org/2001/XMLSchema#string">narcotic analgesics</obo:IAO_0000118>
        <obo:IAO_0000118 rdf:datatype="http://www.w3.org/2001/XMLSchema#string">narcotics</obo:IAO_0000118>
        <obo:IAO_0000111 rdf:datatype="http://www.w3.org/2001/XMLSchema#string">opioid analgesic</obo:IAO_0000111>
        <obo:IAO_0000118 rdf:datatype="http://www.w3.org/2001/XMLSchema#string">opioid analgesics</obo:IAO_0000118>
        <obo:IAO_0000412 rdf:resource="http://purl.obolibrary.org/obo/chebi.owl"/>
    </owl:Class>
    


    <!-- http://purl.obolibrary.org/obo/CHEBI_35487 -->

    <owl:Class rdf:about="http://purl.obolibrary.org/obo/CHEBI_35487">
        <rdfs:label rdf:datatype="http://www.w3.org/2001/XMLSchema#string">aldehyde dehydrogenase inhibitor</rdfs:label>
        <rdfs:subClassOf rdf:resource="http://purl.obolibrary.org/obo/CHEBI_23924"/>
        <obo:IAO_0000118 rdf:datatype="http://www.w3.org/2001/XMLSchema#string">CoA-independent aldehyde dehydrogenase inhibitor</obo:IAO_0000118>
        <obo:IAO_0000118 rdf:datatype="http://www.w3.org/2001/XMLSchema#string">CoA-independent aldehyde dehydrogenase inhibitors</obo:IAO_0000118>
        <obo:IAO_0000118 rdf:datatype="http://www.w3.org/2001/XMLSchema#string">EC 1.2.1.3 inhibitor</obo:IAO_0000118>
        <obo:IAO_0000118 rdf:datatype="http://www.w3.org/2001/XMLSchema#string">EC 1.2.1.3 inhibitors</obo:IAO_0000118>
        <obo:IAO_0000118 rdf:datatype="http://www.w3.org/2001/XMLSchema#string">NAD-aldehyde dehydrogenase inhibitor</obo:IAO_0000118>
        <obo:IAO_0000118 rdf:datatype="http://www.w3.org/2001/XMLSchema#string">NAD-aldehyde dehydrogenase inhibitors</obo:IAO_0000118>
        <obo:IAO_0000118 rdf:datatype="http://www.w3.org/2001/XMLSchema#string">NAD-dependent 4-hydroxynonenal dehydrogenase inhibitor</obo:IAO_0000118>
        <obo:IAO_0000118 rdf:datatype="http://www.w3.org/2001/XMLSchema#string">NAD-dependent 4-hydroxynonenal dehydrogenase inhibitors</obo:IAO_0000118>
        <obo:IAO_0000118 rdf:datatype="http://www.w3.org/2001/XMLSchema#string">NAD-dependent aldehyde dehydrogenase inhibitor</obo:IAO_0000118>
        <obo:IAO_0000118 rdf:datatype="http://www.w3.org/2001/XMLSchema#string">NAD-dependent aldehyde dehydrogenase inhibitors</obo:IAO_0000118>
        <obo:IAO_0000118 rdf:datatype="http://www.w3.org/2001/XMLSchema#string">NAD-linked aldehyde dehydrogenase inhibitor</obo:IAO_0000118>
        <obo:IAO_0000118 rdf:datatype="http://www.w3.org/2001/XMLSchema#string">NAD-linked aldehyde dehydrogenase inhibitors</obo:IAO_0000118>
        <obo:IAO_0000118 rdf:datatype="http://www.w3.org/2001/XMLSchema#string">aldehyde dehydrogenase (NAD) inhibitor</obo:IAO_0000118>
        <obo:IAO_0000118 rdf:datatype="http://www.w3.org/2001/XMLSchema#string">aldehyde dehydrogenase (NAD) inhibitors</obo:IAO_0000118>
        <obo:IAO_0000111 rdf:datatype="http://www.w3.org/2001/XMLSchema#string">aldehyde dehydrogenase inhibitor</obo:IAO_0000111>
        <obo:IAO_0000118 rdf:datatype="http://www.w3.org/2001/XMLSchema#string">aldehyde dehydrogenase inhibitors</obo:IAO_0000118>
        <obo:IAO_0000118 rdf:datatype="http://www.w3.org/2001/XMLSchema#string">m-methylbenzaldehyde dehydrogenase inhibitor</obo:IAO_0000118>
        <obo:IAO_0000118 rdf:datatype="http://www.w3.org/2001/XMLSchema#string">m-methylbenzaldehyde dehydrogenase inhibitors</obo:IAO_0000118>
        <obo:IAO_0000118 rdf:datatype="http://www.w3.org/2001/XMLSchema#string">propionaldehyde dehydrogenase inhibitor</obo:IAO_0000118>
        <obo:IAO_0000118 rdf:datatype="http://www.w3.org/2001/XMLSchema#string">propionaldehyde dehydrogenase inhibitors</obo:IAO_0000118>
        <obo:IAO_0000412 rdf:resource="http://purl.obolibrary.org/obo/chebi.owl"/>
    </owl:Class>
    


    <!-- http://purl.obolibrary.org/obo/CHEBI_35488 -->

    <owl:Class rdf:about="http://purl.obolibrary.org/obo/CHEBI_35488">
        <rdfs:label rdf:datatype="http://www.w3.org/2001/XMLSchema#string">central nervous system depressant</rdfs:label>
        <rdfs:subClassOf rdf:resource="http://purl.obolibrary.org/obo/CHEBI_35470"/>
        <obo:IAO_0000118 rdf:datatype="http://www.w3.org/2001/XMLSchema#string">CNS depressants</obo:IAO_0000118>
        <obo:IAO_0000111 rdf:datatype="http://www.w3.org/2001/XMLSchema#string">central nervous system depressant</obo:IAO_0000111>
        <obo:IAO_0000118 rdf:datatype="http://www.w3.org/2001/XMLSchema#string">central nervous system depressants</obo:IAO_0000118>
        <obo:IAO_0000412 rdf:resource="http://purl.obolibrary.org/obo/chebi.owl"/>
    </owl:Class>
    


    <!-- http://purl.obolibrary.org/obo/CHEBI_35493 -->

    <owl:Class rdf:about="http://purl.obolibrary.org/obo/CHEBI_35493">
        <rdfs:label rdf:datatype="http://www.w3.org/2001/XMLSchema#string">antipyretic</rdfs:label>
        <rdfs:subClassOf rdf:resource="http://purl.obolibrary.org/obo/CHEBI_23888"/>
        <obo:IAO_0000118 rdf:datatype="http://www.w3.org/2001/XMLSchema#string">anti-pyretic</obo:IAO_0000118>
        <obo:IAO_0000111 rdf:datatype="http://www.w3.org/2001/XMLSchema#string">antipyretic</obo:IAO_0000111>
        <obo:IAO_0000412 rdf:resource="http://purl.obolibrary.org/obo/chebi.owl"/>
    </owl:Class>
    


    <!-- http://purl.obolibrary.org/obo/CHEBI_35497 -->

    <owl:Class rdf:about="http://purl.obolibrary.org/obo/CHEBI_35497">
        <rdfs:label rdf:datatype="http://www.w3.org/2001/XMLSchema#string">androgen antagonist</rdfs:label>
        <rdfs:subClassOf rdf:resource="http://purl.obolibrary.org/obo/CHEBI_49020"/>
        <obo:IAO_0000111 rdf:datatype="http://www.w3.org/2001/XMLSchema#string">androgen antagonist</obo:IAO_0000111>
        <obo:IAO_0000118 rdf:datatype="http://www.w3.org/2001/XMLSchema#string">antiandrogen</obo:IAO_0000118>
        <obo:IAO_0000412 rdf:resource="http://purl.obolibrary.org/obo/chebi.owl"/>
    </owl:Class>
    


    <!-- http://purl.obolibrary.org/obo/CHEBI_35498 -->

    <owl:Class rdf:about="http://purl.obolibrary.org/obo/CHEBI_35498">
        <rdfs:label rdf:datatype="http://www.w3.org/2001/XMLSchema#string">diuretic</rdfs:label>
        <rdfs:subClassOf rdf:resource="http://purl.obolibrary.org/obo/CHEBI_23888"/>
        <obo:IAO_0000111 rdf:datatype="http://www.w3.org/2001/XMLSchema#string">diuretic</obo:IAO_0000111>
        <obo:IAO_0000118 rdf:datatype="http://www.w3.org/2001/XMLSchema#string">diuretics</obo:IAO_0000118>
        <obo:IAO_0000412 rdf:resource="http://purl.obolibrary.org/obo/chebi.owl"/>
    </owl:Class>
    


    <!-- http://purl.obolibrary.org/obo/CHEBI_35499 -->

    <owl:Class rdf:about="http://purl.obolibrary.org/obo/CHEBI_35499">
        <rdfs:label rdf:datatype="http://www.w3.org/2001/XMLSchema#string">hallucinogen</rdfs:label>
        <rdfs:subClassOf rdf:resource="http://purl.obolibrary.org/obo/CHEBI_35471"/>
        <obo:IAO_0000111 rdf:datatype="http://www.w3.org/2001/XMLSchema#string">hallucinogen</obo:IAO_0000111>
        <obo:IAO_0000118 rdf:datatype="http://www.w3.org/2001/XMLSchema#string">hallucinogenic agents</obo:IAO_0000118>
        <obo:IAO_0000118 rdf:datatype="http://www.w3.org/2001/XMLSchema#string">hallucinogenic drugs</obo:IAO_0000118>
        <obo:IAO_0000118 rdf:datatype="http://www.w3.org/2001/XMLSchema#string">hallucinogens</obo:IAO_0000118>
        <obo:IAO_0000118 rdf:datatype="http://www.w3.org/2001/XMLSchema#string">psychedelic agents</obo:IAO_0000118>
        <obo:IAO_0000118 rdf:datatype="http://www.w3.org/2001/XMLSchema#string">psychedelics</obo:IAO_0000118>
        <obo:IAO_0000412 rdf:resource="http://purl.obolibrary.org/obo/chebi.owl"/>
    </owl:Class>
    


    <!-- http://purl.obolibrary.org/obo/CHEBI_35522 -->

    <owl:Class rdf:about="http://purl.obolibrary.org/obo/CHEBI_35522">
        <rdfs:label rdf:datatype="http://www.w3.org/2001/XMLSchema#string">beta-adrenergic agonist</rdfs:label>
        <rdfs:subClassOf rdf:resource="http://purl.obolibrary.org/obo/CHEBI_37886"/>
        <rdfs:subClassOf rdf:resource="http://purl.obolibrary.org/obo/CHEBI_48540"/>
        <obo:IAO_0000111 rdf:datatype="http://www.w3.org/2001/XMLSchema#string">beta-adrenergic agonist</obo:IAO_0000111>
        <obo:IAO_0000118 rdf:datatype="http://www.w3.org/2001/XMLSchema#string">beta-adrenergic agonists</obo:IAO_0000118>
        <obo:IAO_0000118 rdf:datatype="http://www.w3.org/2001/XMLSchema#string">beta-adrenergic receptor agonist</obo:IAO_0000118>
        <obo:IAO_0000118 rdf:datatype="http://www.w3.org/2001/XMLSchema#string">beta-adrenoceptor agonists</obo:IAO_0000118>
        <obo:IAO_0000412 rdf:resource="http://purl.obolibrary.org/obo/chebi.owl"/>
    </owl:Class>
    


    <!-- http://purl.obolibrary.org/obo/CHEBI_35523 -->

    <owl:Class rdf:about="http://purl.obolibrary.org/obo/CHEBI_35523">
        <rdfs:label rdf:datatype="http://www.w3.org/2001/XMLSchema#string">bronchodilator agent</rdfs:label>
        <rdfs:subClassOf rdf:resource="http://purl.obolibrary.org/obo/CHEBI_23888"/>
        <obo:IAO_0000118 rdf:datatype="http://www.w3.org/2001/XMLSchema#string">bronchodilator</obo:IAO_0000118>
        <obo:IAO_0000111 rdf:datatype="http://www.w3.org/2001/XMLSchema#string">bronchodilator agent</obo:IAO_0000111>
        <obo:IAO_0000118 rdf:datatype="http://www.w3.org/2001/XMLSchema#string">bronchodilator agents</obo:IAO_0000118>
        <obo:IAO_0000118 rdf:datatype="http://www.w3.org/2001/XMLSchema#string">broncholytic agent</obo:IAO_0000118>
        <obo:IAO_0000412 rdf:resource="http://purl.obolibrary.org/obo/chebi.owl"/>
    </owl:Class>
    


    <!-- http://purl.obolibrary.org/obo/CHEBI_35524 -->

    <owl:Class rdf:about="http://purl.obolibrary.org/obo/CHEBI_35524">
        <rdfs:label rdf:datatype="http://www.w3.org/2001/XMLSchema#string">sympathomimetic agent</rdfs:label>
        <rdfs:subClassOf rdf:resource="http://purl.obolibrary.org/obo/CHEBI_37962"/>
        <obo:IAO_0000118 rdf:datatype="http://www.w3.org/2001/XMLSchema#string">sympathomimetic</obo:IAO_0000118>
        <obo:IAO_0000111 rdf:datatype="http://www.w3.org/2001/XMLSchema#string">sympathomimetic agent</obo:IAO_0000111>
        <obo:IAO_0000118 rdf:datatype="http://www.w3.org/2001/XMLSchema#string">sympathomimetics</obo:IAO_0000118>
        <obo:IAO_0000412 rdf:resource="http://purl.obolibrary.org/obo/chebi.owl"/>
    </owl:Class>
    


    <!-- http://purl.obolibrary.org/obo/CHEBI_35526 -->

    <owl:Class rdf:about="http://purl.obolibrary.org/obo/CHEBI_35526">
        <rdfs:label rdf:datatype="http://www.w3.org/2001/XMLSchema#string">hypoglycemic agent</rdfs:label>
        <rdfs:subClassOf rdf:resource="http://purl.obolibrary.org/obo/CHEBI_23888"/>
        <obo:IAO_0000118 rdf:datatype="http://www.w3.org/2001/XMLSchema#string">antidiabetic</obo:IAO_0000118>
        <obo:IAO_0000118 rdf:datatype="http://www.w3.org/2001/XMLSchema#string">antihyperglycemic</obo:IAO_0000118>
        <obo:IAO_0000118 rdf:datatype="http://www.w3.org/2001/XMLSchema#string">antihyperglycemic agent</obo:IAO_0000118>
        <obo:IAO_0000118 rdf:datatype="http://www.w3.org/2001/XMLSchema#string">antihyperglycemic agents</obo:IAO_0000118>
        <obo:IAO_0000118 rdf:datatype="http://www.w3.org/2001/XMLSchema#string">antihyperglycemic drug</obo:IAO_0000118>
        <obo:IAO_0000118 rdf:datatype="http://www.w3.org/2001/XMLSchema#string">antihyperglycemic drugs</obo:IAO_0000118>
        <obo:IAO_0000118 rdf:datatype="http://www.w3.org/2001/XMLSchema#string">antihyperglycemics</obo:IAO_0000118>
        <obo:IAO_0000111 rdf:datatype="http://www.w3.org/2001/XMLSchema#string">hypoglycemic agent</obo:IAO_0000111>
        <obo:IAO_0000118 rdf:datatype="http://www.w3.org/2001/XMLSchema#string">hypoglycemic agents</obo:IAO_0000118>
        <obo:IAO_0000118 rdf:datatype="http://www.w3.org/2001/XMLSchema#string">hypoglycemic drug</obo:IAO_0000118>
        <obo:IAO_0000118 rdf:datatype="http://www.w3.org/2001/XMLSchema#string">hypoglycemic drugs</obo:IAO_0000118>
        <obo:IAO_0000412 rdf:resource="http://purl.obolibrary.org/obo/chebi.owl"/>
    </owl:Class>
    


    <!-- http://purl.obolibrary.org/obo/CHEBI_35530 -->

    <owl:Class rdf:about="http://purl.obolibrary.org/obo/CHEBI_35530">
        <rdfs:label rdf:datatype="http://www.w3.org/2001/XMLSchema#string">beta-adrenergic antagonist</rdfs:label>
        <rdfs:subClassOf rdf:resource="http://purl.obolibrary.org/obo/CHEBI_37887"/>
        <rdfs:subClassOf rdf:resource="http://purl.obolibrary.org/obo/CHEBI_48540"/>
        <obo:IAO_0000111 rdf:datatype="http://www.w3.org/2001/XMLSchema#string">beta-adrenergic antagonist</obo:IAO_0000111>
        <obo:IAO_0000118 rdf:datatype="http://www.w3.org/2001/XMLSchema#string">beta-adrenergic antagonists</obo:IAO_0000118>
        <obo:IAO_0000118 rdf:datatype="http://www.w3.org/2001/XMLSchema#string">beta-adrenergic blocker</obo:IAO_0000118>
        <obo:IAO_0000118 rdf:datatype="http://www.w3.org/2001/XMLSchema#string">beta-adrenergic blockers</obo:IAO_0000118>
        <obo:IAO_0000118 rdf:datatype="http://www.w3.org/2001/XMLSchema#string">beta-adrenergic receptor blockaders</obo:IAO_0000118>
        <obo:IAO_0000118 rdf:datatype="http://www.w3.org/2001/XMLSchema#string">beta-adrenoceptor antagonists</obo:IAO_0000118>
        <obo:IAO_0000412 rdf:resource="http://purl.obolibrary.org/obo/chebi.owl"/>
    </owl:Class>
    


    <!-- http://purl.obolibrary.org/obo/CHEBI_35544 -->

    <owl:Class rdf:about="http://purl.obolibrary.org/obo/CHEBI_35544">
        <rdfs:label rdf:datatype="http://www.w3.org/2001/XMLSchema#string">cyclooxygenase inhibitor</rdfs:label>
        <rdfs:subClassOf rdf:resource="http://purl.obolibrary.org/obo/CHEBI_23924"/>
        <obo:IAO_0000118 rdf:datatype="http://www.w3.org/2001/XMLSchema#string">COX inhibitor</obo:IAO_0000118>
        <obo:IAO_0000111 rdf:datatype="http://www.w3.org/2001/XMLSchema#string">cyclooxygenase inhibitor</obo:IAO_0000111>
        <obo:IAO_0000118 rdf:datatype="http://www.w3.org/2001/XMLSchema#string">cyclooxygenase inhibitors</obo:IAO_0000118>
        <obo:IAO_0000412 rdf:resource="http://purl.obolibrary.org/obo/chebi.owl"/>
    </owl:Class>
    


    <!-- http://purl.obolibrary.org/obo/CHEBI_35554 -->

    <owl:Class rdf:about="http://purl.obolibrary.org/obo/CHEBI_35554">
        <rdfs:label rdf:datatype="http://www.w3.org/2001/XMLSchema#string">cardiovascular drug</rdfs:label>
        <rdfs:subClassOf rdf:resource="http://purl.obolibrary.org/obo/CHEBI_23888"/>
        <obo:IAO_0000118 rdf:datatype="http://www.w3.org/2001/XMLSchema#string">cardiovascular agent</obo:IAO_0000118>
        <obo:IAO_0000111 rdf:datatype="http://www.w3.org/2001/XMLSchema#string">cardiovascular drug</obo:IAO_0000111>
        <obo:IAO_0000118 rdf:datatype="http://www.w3.org/2001/XMLSchema#string">cardiovascular drugs</obo:IAO_0000118>
        <obo:IAO_0000412 rdf:resource="http://purl.obolibrary.org/obo/chebi.owl"/>
    </owl:Class>
    


    <!-- http://purl.obolibrary.org/obo/CHEBI_35569 -->

    <owl:Class rdf:about="http://purl.obolibrary.org/obo/CHEBI_35569">
        <rdfs:label rdf:datatype="http://www.w3.org/2001/XMLSchema#string">alpha-adrenergic agonist</rdfs:label>
        <rdfs:subClassOf rdf:resource="http://purl.obolibrary.org/obo/CHEBI_37886"/>
        <rdfs:subClassOf rdf:resource="http://purl.obolibrary.org/obo/CHEBI_48539"/>
        <obo:IAO_0000111 rdf:datatype="http://www.w3.org/2001/XMLSchema#string">alpha-adrenergic agonist</obo:IAO_0000111>
        <obo:IAO_0000118 rdf:datatype="http://www.w3.org/2001/XMLSchema#string">alpha-adrenergic agonists</obo:IAO_0000118>
        <obo:IAO_0000118 rdf:datatype="http://www.w3.org/2001/XMLSchema#string">alpha-adrenergic receptor agonist</obo:IAO_0000118>
        <obo:IAO_0000118 rdf:datatype="http://www.w3.org/2001/XMLSchema#string">alpha-adrenoceptor agonists</obo:IAO_0000118>
        <obo:IAO_0000412 rdf:resource="http://purl.obolibrary.org/obo/chebi.owl"/>
    </owl:Class>
    


    <!-- http://purl.obolibrary.org/obo/CHEBI_35608 -->

    <owl:Class rdf:about="http://purl.obolibrary.org/obo/CHEBI_35608">
        <rdfs:label rdf:datatype="http://www.w3.org/2001/XMLSchema#string">protein tyrosine phosphatase inhibitor</rdfs:label>
        <rdfs:subClassOf rdf:resource="http://purl.obolibrary.org/obo/CHEBI_23924"/>
        <obo:IAO_0000111 rdf:datatype="http://www.w3.org/2001/XMLSchema#string">protein tyrosine phosphatase inhibitor</obo:IAO_0000111>
        <obo:IAO_0000118 rdf:datatype="http://www.w3.org/2001/XMLSchema#string">protein tyrosine phosphatase inhibitors</obo:IAO_0000118>
        <obo:IAO_0000412 rdf:resource="http://purl.obolibrary.org/obo/chebi.owl"/>
    </owl:Class>
    


    <!-- http://purl.obolibrary.org/obo/CHEBI_35610 -->

    <owl:Class rdf:about="http://purl.obolibrary.org/obo/CHEBI_35610">
        <rdfs:label rdf:datatype="http://www.w3.org/2001/XMLSchema#string">antineoplastic agent</rdfs:label>
        <rdfs:subClassOf rdf:resource="http://purl.obolibrary.org/obo/CHEBI_23888"/>
        <obo:IAO_0000118 rdf:datatype="http://www.w3.org/2001/XMLSchema#string">anticancer agent</obo:IAO_0000118>
        <obo:IAO_0000118 rdf:datatype="http://www.w3.org/2001/XMLSchema#string">anticancer agents</obo:IAO_0000118>
        <obo:IAO_0000118 rdf:datatype="http://www.w3.org/2001/XMLSchema#string">antineoplastic</obo:IAO_0000118>
        <obo:IAO_0000111 rdf:datatype="http://www.w3.org/2001/XMLSchema#string">antineoplastic agent</obo:IAO_0000111>
        <obo:IAO_0000118 rdf:datatype="http://www.w3.org/2001/XMLSchema#string">antineoplastic agents</obo:IAO_0000118>
        <obo:IAO_0000118 rdf:datatype="http://www.w3.org/2001/XMLSchema#string">cytostatic</obo:IAO_0000118>
        <obo:IAO_0000412 rdf:resource="http://purl.obolibrary.org/obo/chebi.owl"/>
    </owl:Class>
    


    <!-- http://purl.obolibrary.org/obo/CHEBI_35617 -->

    <owl:Class rdf:about="http://purl.obolibrary.org/obo/CHEBI_35617">
        <rdfs:label rdf:datatype="http://www.w3.org/2001/XMLSchema#string">flavouring agent</rdfs:label>
        <rdfs:subClassOf rdf:resource="http://purl.obolibrary.org/obo/CHEBI_64047"/>
        <obo:IAO_0000111 rdf:datatype="http://www.w3.org/2001/XMLSchema#string">flavouring agent</obo:IAO_0000111>
        <obo:IAO_0000118 rdf:datatype="http://www.w3.org/2001/XMLSchema#string">flavouring agents</obo:IAO_0000118>
        <obo:IAO_0000118 rdf:datatype="http://www.w3.org/2001/XMLSchema#string">food additive</obo:IAO_0000118>
        <obo:IAO_0000412 rdf:resource="http://purl.obolibrary.org/obo/chebi.owl"/>
    </owl:Class>
    


    <!-- http://purl.obolibrary.org/obo/CHEBI_35620 -->

    <owl:Class rdf:about="http://purl.obolibrary.org/obo/CHEBI_35620">
        <rdfs:label rdf:datatype="http://www.w3.org/2001/XMLSchema#string">vasodilator agent</rdfs:label>
        <rdfs:subClassOf rdf:resource="http://purl.obolibrary.org/obo/CHEBI_35554"/>
        <obo:IAO_0000118 rdf:datatype="http://www.w3.org/2001/XMLSchema#string">vasodilator</obo:IAO_0000118>
        <obo:IAO_0000111 rdf:datatype="http://www.w3.org/2001/XMLSchema#string">vasodilator agent</obo:IAO_0000111>
        <obo:IAO_0000118 rdf:datatype="http://www.w3.org/2001/XMLSchema#string">vasodilator agents</obo:IAO_0000118>
        <obo:IAO_0000412 rdf:resource="http://purl.obolibrary.org/obo/chebi.owl"/>
    </owl:Class>
    


    <!-- http://purl.obolibrary.org/obo/CHEBI_35623 -->

    <owl:Class rdf:about="http://purl.obolibrary.org/obo/CHEBI_35623">
        <rdfs:label rdf:datatype="http://www.w3.org/2001/XMLSchema#string">anticonvulsant</rdfs:label>
        <rdfs:subClassOf rdf:resource="http://purl.obolibrary.org/obo/CHEBI_35488"/>
        <obo:IAO_0000118 rdf:datatype="http://www.w3.org/2001/XMLSchema#string">Antiepileptika</obo:IAO_0000118>
        <obo:IAO_0000118 rdf:datatype="http://www.w3.org/2001/XMLSchema#string">Antiepileptikum</obo:IAO_0000118>
        <obo:IAO_0000118 rdf:datatype="http://www.w3.org/2001/XMLSchema#string">Antikonvulsiva</obo:IAO_0000118>
        <obo:IAO_0000118 rdf:datatype="http://www.w3.org/2001/XMLSchema#string">Antikonvulsivum</obo:IAO_0000118>
        <obo:IAO_0000111 rdf:datatype="http://www.w3.org/2001/XMLSchema#string">anticonvulsant</obo:IAO_0000111>
        <obo:IAO_0000118 rdf:datatype="http://www.w3.org/2001/XMLSchema#string">anticonvulsants</obo:IAO_0000118>
        <obo:IAO_0000118 rdf:datatype="http://www.w3.org/2001/XMLSchema#string">anticonvulsive agent</obo:IAO_0000118>
        <obo:IAO_0000118 rdf:datatype="http://www.w3.org/2001/XMLSchema#string">antiepileptic</obo:IAO_0000118>
        <obo:IAO_0000118 rdf:datatype="http://www.w3.org/2001/XMLSchema#string">antiepileptics</obo:IAO_0000118>
        <obo:IAO_0000118 rdf:datatype="http://www.w3.org/2001/XMLSchema#string">antiepileptique</obo:IAO_0000118>
        <obo:IAO_0000118 rdf:datatype="http://www.w3.org/2001/XMLSchema#string">antiepileptiques</obo:IAO_0000118>
        <obo:IAO_0000412 rdf:resource="http://purl.obolibrary.org/obo/chebi.owl"/>
    </owl:Class>
    


    <!-- http://purl.obolibrary.org/obo/CHEBI_35625 -->

    <owl:Class rdf:about="http://purl.obolibrary.org/obo/CHEBI_35625">
        <rdfs:label rdf:datatype="http://www.w3.org/2001/XMLSchema#string">beta-lactamase inhibitor</rdfs:label>
        <rdfs:subClassOf rdf:resource="http://purl.obolibrary.org/obo/CHEBI_23924"/>
        <obo:IAO_0000111 rdf:datatype="http://www.w3.org/2001/XMLSchema#string">beta-lactamase inhibitor</obo:IAO_0000111>
        <obo:IAO_0000118 rdf:datatype="http://www.w3.org/2001/XMLSchema#string">beta-lactamase inhibitors</obo:IAO_0000118>
        <obo:IAO_0000412 rdf:resource="http://purl.obolibrary.org/obo/chebi.owl"/>
    </owl:Class>
    


    <!-- http://purl.obolibrary.org/obo/CHEBI_35634 -->

    <owl:Class rdf:about="http://purl.obolibrary.org/obo/CHEBI_35634">
        <rdfs:label rdf:datatype="http://www.w3.org/2001/XMLSchema#string">xanthine oxidase inhibitor</rdfs:label>
        <rdfs:subClassOf rdf:resource="http://purl.obolibrary.org/obo/CHEBI_23924"/>
        <obo:IAO_0000111 rdf:datatype="http://www.w3.org/2001/XMLSchema#string">xanthine oxidase inhibitor</obo:IAO_0000111>
        <obo:IAO_0000118 rdf:datatype="http://www.w3.org/2001/XMLSchema#string">xanthine oxidase inhibitors</obo:IAO_0000118>
        <obo:IAO_0000412 rdf:resource="http://purl.obolibrary.org/obo/chebi.owl"/>
    </owl:Class>
    


    <!-- http://purl.obolibrary.org/obo/CHEBI_35640 -->

    <owl:Class rdf:about="http://purl.obolibrary.org/obo/CHEBI_35640">
        <rdfs:label rdf:datatype="http://www.w3.org/2001/XMLSchema#string">adrenergic uptake inhibitor</rdfs:label>
        <rdfs:subClassOf rdf:resource="http://purl.obolibrary.org/obo/CHEBI_37962"/>
        <obo:IAO_0000118 rdf:datatype="http://www.w3.org/2001/XMLSchema#string">ARI</obo:IAO_0000118>
        <obo:IAO_0000118 rdf:datatype="http://www.w3.org/2001/XMLSchema#string">NERI</obo:IAO_0000118>
        <obo:IAO_0000118 rdf:datatype="http://www.w3.org/2001/XMLSchema#string">NRI</obo:IAO_0000118>
        <obo:IAO_0000118 rdf:datatype="http://www.w3.org/2001/XMLSchema#string">adrenergic reuptake inhibitor</obo:IAO_0000118>
        <obo:IAO_0000118 rdf:datatype="http://www.w3.org/2001/XMLSchema#string">adrenergic reuptake inhibitors</obo:IAO_0000118>
        <obo:IAO_0000111 rdf:datatype="http://www.w3.org/2001/XMLSchema#string">adrenergic uptake inhibitor</obo:IAO_0000111>
        <obo:IAO_0000118 rdf:datatype="http://www.w3.org/2001/XMLSchema#string">adrenergic uptake inhibitors</obo:IAO_0000118>
        <obo:IAO_0000118 rdf:datatype="http://www.w3.org/2001/XMLSchema#string">norepinephrine reuptake inhibitor</obo:IAO_0000118>
        <obo:IAO_0000118 rdf:datatype="http://www.w3.org/2001/XMLSchema#string">norepinephrine reuptake inhibitors</obo:IAO_0000118>
        <obo:IAO_0000412 rdf:resource="http://purl.obolibrary.org/obo/chebi.owl"/>
    </owl:Class>
    


    <!-- http://purl.obolibrary.org/obo/CHEBI_35660 -->

    <owl:Class rdf:about="http://purl.obolibrary.org/obo/CHEBI_35660">
        <rdfs:label rdf:datatype="http://www.w3.org/2001/XMLSchema#string">HIV protease inhibitor</rdfs:label>
        <rdfs:subClassOf rdf:resource="http://purl.obolibrary.org/obo/CHEBI_37670"/>
        <rdfs:subClassOf rdf:resource="http://purl.obolibrary.org/obo/CHEBI_64946"/>
        <obo:IAO_0000111 rdf:datatype="http://www.w3.org/2001/XMLSchema#string">HIV protease inhibitor</obo:IAO_0000111>
        <obo:IAO_0000118 rdf:datatype="http://www.w3.org/2001/XMLSchema#string">HIV protease inhibitors</obo:IAO_0000118>
        <obo:IAO_0000412 rdf:resource="http://purl.obolibrary.org/obo/chebi.owl"/>
    </owl:Class>
    


    <!-- http://purl.obolibrary.org/obo/CHEBI_35664 -->

    <owl:Class rdf:about="http://purl.obolibrary.org/obo/CHEBI_35664">
        <rdfs:label rdf:datatype="http://www.w3.org/2001/XMLSchema#string">hydroxymethylglutaryl-CoA reductase inhibitor</rdfs:label>
        <rdfs:subClassOf rdf:resource="http://purl.obolibrary.org/obo/CHEBI_23924"/>
        <rdfs:subClassOf rdf:resource="http://purl.obolibrary.org/obo/CHEBI_35821"/>
        <obo:IAO_0000118 rdf:datatype="http://www.w3.org/2001/XMLSchema#string">HMG-CoA reductase inhibitor</obo:IAO_0000118>
        <obo:IAO_0000111 rdf:datatype="http://www.w3.org/2001/XMLSchema#string">hydroxymethylglutaryl-CoA reductase inhibitor</obo:IAO_0000111>
        <obo:IAO_0000118 rdf:datatype="http://www.w3.org/2001/XMLSchema#string">hydroxymethylglutaryl-CoA reductase inhibitors</obo:IAO_0000118>
        <obo:IAO_0000118 rdf:datatype="http://www.w3.org/2001/XMLSchema#string">statin</obo:IAO_0000118>
        <obo:IAO_0000412 rdf:resource="http://purl.obolibrary.org/obo/chebi.owl"/>
    </owl:Class>
    


    <!-- http://purl.obolibrary.org/obo/CHEBI_35674 -->

    <owl:Class rdf:about="http://purl.obolibrary.org/obo/CHEBI_35674">
        <rdfs:label rdf:datatype="http://www.w3.org/2001/XMLSchema#string">antihypertensive agent</rdfs:label>
        <rdfs:subClassOf rdf:resource="http://purl.obolibrary.org/obo/CHEBI_23888"/>
        <obo:IAO_0000118 rdf:datatype="http://www.w3.org/2001/XMLSchema#string">antihypertensive</obo:IAO_0000118>
        <obo:IAO_0000111 rdf:datatype="http://www.w3.org/2001/XMLSchema#string">antihypertensive agent</obo:IAO_0000111>
        <obo:IAO_0000118 rdf:datatype="http://www.w3.org/2001/XMLSchema#string">antihypertensive agents</obo:IAO_0000118>
        <obo:IAO_0000118 rdf:datatype="http://www.w3.org/2001/XMLSchema#string">antihypertensive drug</obo:IAO_0000118>
        <obo:IAO_0000118 rdf:datatype="http://www.w3.org/2001/XMLSchema#string">antihypertensive drugs</obo:IAO_0000118>
        <obo:IAO_0000412 rdf:resource="http://purl.obolibrary.org/obo/chebi.owl"/>
    </owl:Class>
    


    <!-- http://purl.obolibrary.org/obo/CHEBI_35678 -->

    <owl:Class rdf:about="http://purl.obolibrary.org/obo/CHEBI_35678">
        <rdfs:label rdf:datatype="http://www.w3.org/2001/XMLSchema#string">histamine agonist</rdfs:label>
        <rdfs:subClassOf rdf:resource="http://purl.obolibrary.org/obo/CHEBI_37957"/>
        <obo:IAO_0000111 rdf:datatype="http://www.w3.org/2001/XMLSchema#string">histamine agonist</obo:IAO_0000111>
        <obo:IAO_0000118 rdf:datatype="http://www.w3.org/2001/XMLSchema#string">histamine agonists</obo:IAO_0000118>
        <obo:IAO_0000412 rdf:resource="http://purl.obolibrary.org/obo/chebi.owl"/>
    </owl:Class>
    


    <!-- http://purl.obolibrary.org/obo/CHEBI_35679 -->

    <owl:Class rdf:about="http://purl.obolibrary.org/obo/CHEBI_35679">
        <rdfs:label rdf:datatype="http://www.w3.org/2001/XMLSchema#string">antilipemic drug</rdfs:label>
        <rdfs:subClassOf rdf:resource="http://purl.obolibrary.org/obo/CHEBI_23888"/>
        <obo:IAO_0000118 rdf:datatype="http://www.w3.org/2001/XMLSchema#string">antihyperlipemic</obo:IAO_0000118>
        <obo:IAO_0000118 rdf:datatype="http://www.w3.org/2001/XMLSchema#string">antihyperlipemics</obo:IAO_0000118>
        <obo:IAO_0000118 rdf:datatype="http://www.w3.org/2001/XMLSchema#string">antihyperlipidemic</obo:IAO_0000118>
        <obo:IAO_0000118 rdf:datatype="http://www.w3.org/2001/XMLSchema#string">antihyperlipidemic agent</obo:IAO_0000118>
        <obo:IAO_0000118 rdf:datatype="http://www.w3.org/2001/XMLSchema#string">antihyperlipidemic agents</obo:IAO_0000118>
        <obo:IAO_0000118 rdf:datatype="http://www.w3.org/2001/XMLSchema#string">antihyperlipidemic drug</obo:IAO_0000118>
        <obo:IAO_0000118 rdf:datatype="http://www.w3.org/2001/XMLSchema#string">antihyperlipidemic drugs</obo:IAO_0000118>
        <obo:IAO_0000118 rdf:datatype="http://www.w3.org/2001/XMLSchema#string">antihyperlipidemics</obo:IAO_0000118>
        <obo:IAO_0000118 rdf:datatype="http://www.w3.org/2001/XMLSchema#string">antilipemic</obo:IAO_0000118>
        <obo:IAO_0000111 rdf:datatype="http://www.w3.org/2001/XMLSchema#string">antilipemic drug</obo:IAO_0000111>
        <obo:IAO_0000118 rdf:datatype="http://www.w3.org/2001/XMLSchema#string">antilipemic drugs</obo:IAO_0000118>
        <obo:IAO_0000118 rdf:datatype="http://www.w3.org/2001/XMLSchema#string">antilipemics</obo:IAO_0000118>
        <obo:IAO_0000118 rdf:datatype="http://www.w3.org/2001/XMLSchema#string">hypolipidemic agent</obo:IAO_0000118>
        <obo:IAO_0000118 rdf:datatype="http://www.w3.org/2001/XMLSchema#string">hypolipidemic agents</obo:IAO_0000118>
        <obo:IAO_0000412 rdf:resource="http://purl.obolibrary.org/obo/chebi.owl"/>
    </owl:Class>
    


    <!-- http://purl.obolibrary.org/obo/CHEBI_35684 -->

    <owl:Class rdf:about="http://purl.obolibrary.org/obo/CHEBI_35684">
        <rdfs:label rdf:datatype="http://www.w3.org/2001/XMLSchema#string">antiplatyhelmintic drug</rdfs:label>
        <rdfs:subClassOf rdf:resource="http://purl.obolibrary.org/obo/CHEBI_35443"/>
        <obo:IAO_0000118 rdf:datatype="http://www.w3.org/2001/XMLSchema#string">antiplatyhelmintic agent</obo:IAO_0000118>
        <obo:IAO_0000111 rdf:datatype="http://www.w3.org/2001/XMLSchema#string">antiplatyhelmintic drug</obo:IAO_0000111>
        <obo:IAO_0000118 rdf:datatype="http://www.w3.org/2001/XMLSchema#string">antiplatyhelmintic drugs</obo:IAO_0000118>
        <obo:IAO_0000412 rdf:resource="http://purl.obolibrary.org/obo/chebi.owl"/>
    </owl:Class>
    


    <!-- http://purl.obolibrary.org/obo/CHEBI_35703 -->

    <owl:Class rdf:about="http://purl.obolibrary.org/obo/CHEBI_35703">
        <rdfs:label rdf:datatype="http://www.w3.org/2001/XMLSchema#string">xenobiotic</rdfs:label>
        <rdfs:subClassOf rdf:resource="http://purl.obolibrary.org/obo/CHEBI_24432"/>
        <obo:IAO_0000118 rdf:datatype="http://www.w3.org/2001/XMLSchema#string">Xenobiotic</obo:IAO_0000118>
        <obo:IAO_0000118 rdf:datatype="http://www.w3.org/2001/XMLSchema#string">xenobiotic</obo:IAO_0000118>
        <obo:IAO_0000111 rdf:datatype="http://www.w3.org/2001/XMLSchema#string">xenobiotic</obo:IAO_0000111>
        <obo:IAO_0000118 rdf:datatype="http://www.w3.org/2001/XMLSchema#string">xenobiotic compounds</obo:IAO_0000118>
        <obo:IAO_0000118 rdf:datatype="http://www.w3.org/2001/XMLSchema#string">xenobiotics</obo:IAO_0000118>
        <obo:IAO_0000412 rdf:resource="http://purl.obolibrary.org/obo/chebi.owl"/>
    </owl:Class>
    


    <!-- http://purl.obolibrary.org/obo/CHEBI_35705 -->

    <owl:Class rdf:about="http://purl.obolibrary.org/obo/CHEBI_35705">
        <rdfs:label rdf:datatype="http://www.w3.org/2001/XMLSchema#string">immunosuppressive agent</rdfs:label>
        <rdfs:subClassOf rdf:resource="http://purl.obolibrary.org/obo/CHEBI_50846"/>
        <obo:IAO_0000118 rdf:datatype="http://www.w3.org/2001/XMLSchema#string">immunosuppressant</obo:IAO_0000118>
        <obo:IAO_0000111 rdf:datatype="http://www.w3.org/2001/XMLSchema#string">immunosuppressive agent</obo:IAO_0000111>
        <obo:IAO_0000118 rdf:datatype="http://www.w3.org/2001/XMLSchema#string">immunosuppressive agents</obo:IAO_0000118>
        <obo:IAO_0000118 rdf:datatype="http://www.w3.org/2001/XMLSchema#string">inmunosupresor</obo:IAO_0000118>
        <obo:IAO_0000412 rdf:resource="http://purl.obolibrary.org/obo/chebi.owl"/>
    </owl:Class>
    


    <!-- http://purl.obolibrary.org/obo/CHEBI_35717 -->

    <owl:Class rdf:about="http://purl.obolibrary.org/obo/CHEBI_35717">
        <rdfs:label rdf:datatype="http://www.w3.org/2001/XMLSchema#string">sedative</rdfs:label>
        <rdfs:subClassOf rdf:resource="http://purl.obolibrary.org/obo/CHEBI_35488"/>
        <obo:IAO_0000118 rdf:datatype="http://www.w3.org/2001/XMLSchema#string">hypnotics</obo:IAO_0000118>
        <obo:IAO_0000118 rdf:datatype="http://www.w3.org/2001/XMLSchema#string">hypnotics and sedatives</obo:IAO_0000118>
        <obo:IAO_0000111 rdf:datatype="http://www.w3.org/2001/XMLSchema#string">sedative</obo:IAO_0000111>
        <obo:IAO_0000118 rdf:datatype="http://www.w3.org/2001/XMLSchema#string">sedative drug</obo:IAO_0000118>
        <obo:IAO_0000118 rdf:datatype="http://www.w3.org/2001/XMLSchema#string">sedatives</obo:IAO_0000118>
        <obo:IAO_0000118 rdf:datatype="http://www.w3.org/2001/XMLSchema#string">sedatives and hypnotics</obo:IAO_0000118>
        <obo:IAO_0000412 rdf:resource="http://purl.obolibrary.org/obo/chebi.owl"/>
    </owl:Class>
    


    <!-- http://purl.obolibrary.org/obo/CHEBI_35718 -->

    <owl:Class rdf:about="http://purl.obolibrary.org/obo/CHEBI_35718">
        <rdfs:label rdf:datatype="http://www.w3.org/2001/XMLSchema#string">antifungal agent</rdfs:label>
        <rdfs:subClassOf rdf:resource="http://purl.obolibrary.org/obo/CHEBI_33281"/>
        <obo:IAO_0000118 rdf:datatype="http://www.w3.org/2001/XMLSchema#string">antifungal</obo:IAO_0000118>
        <obo:IAO_0000111 rdf:datatype="http://www.w3.org/2001/XMLSchema#string">antifungal agent</obo:IAO_0000111>
        <obo:IAO_0000118 rdf:datatype="http://www.w3.org/2001/XMLSchema#string">antifungal agents</obo:IAO_0000118>
        <obo:IAO_0000118 rdf:datatype="http://www.w3.org/2001/XMLSchema#string">antifungal drug</obo:IAO_0000118>
        <obo:IAO_0000118 rdf:datatype="http://www.w3.org/2001/XMLSchema#string">antifungal drugs</obo:IAO_0000118>
        <obo:IAO_0000118 rdf:datatype="http://www.w3.org/2001/XMLSchema#string">antifungals</obo:IAO_0000118>
        <obo:IAO_0000412 rdf:resource="http://purl.obolibrary.org/obo/chebi.owl"/>
    </owl:Class>
    


    <!-- http://purl.obolibrary.org/obo/CHEBI_35816 -->

    <owl:Class rdf:about="http://purl.obolibrary.org/obo/CHEBI_35816">
        <rdfs:label rdf:datatype="http://www.w3.org/2001/XMLSchema#string">leprostatic drug</rdfs:label>
        <rdfs:subClassOf rdf:resource="http://purl.obolibrary.org/obo/CHEBI_64912"/>
        <obo:IAO_0000118 rdf:datatype="http://www.w3.org/2001/XMLSchema#string">leprostatic</obo:IAO_0000118>
        <obo:IAO_0000118 rdf:datatype="http://www.w3.org/2001/XMLSchema#string">leprostatic agent</obo:IAO_0000118>
        <obo:IAO_0000111 rdf:datatype="http://www.w3.org/2001/XMLSchema#string">leprostatic drug</obo:IAO_0000111>
        <obo:IAO_0000118 rdf:datatype="http://www.w3.org/2001/XMLSchema#string">leprostatic drugs</obo:IAO_0000118>
        <obo:IAO_0000412 rdf:resource="http://purl.obolibrary.org/obo/chebi.owl"/>
    </owl:Class>
    


    <!-- http://purl.obolibrary.org/obo/CHEBI_35818 -->

    <owl:Class rdf:about="http://purl.obolibrary.org/obo/CHEBI_35818">
        <rdfs:label rdf:datatype="http://www.w3.org/2001/XMLSchema#string">coccidiostat</rdfs:label>
        <rdfs:subClassOf rdf:resource="http://purl.obolibrary.org/obo/CHEBI_35820"/>
        <obo:IAO_0000118 rdf:datatype="http://www.w3.org/2001/XMLSchema#string">anticoccidial agent</obo:IAO_0000118>
        <obo:IAO_0000111 rdf:datatype="http://www.w3.org/2001/XMLSchema#string">coccidiostat</obo:IAO_0000111>
        <obo:IAO_0000118 rdf:datatype="http://www.w3.org/2001/XMLSchema#string">coccidiostats</obo:IAO_0000118>
        <obo:IAO_0000412 rdf:resource="http://purl.obolibrary.org/obo/chebi.owl"/>
    </owl:Class>
    


    <!-- http://purl.obolibrary.org/obo/CHEBI_35820 -->

    <owl:Class rdf:about="http://purl.obolibrary.org/obo/CHEBI_35820">
        <rdfs:label rdf:datatype="http://www.w3.org/2001/XMLSchema#string">antiprotozoal drug</rdfs:label>
        <rdfs:subClassOf rdf:resource="http://purl.obolibrary.org/obo/CHEBI_35442"/>
        <rdfs:subClassOf rdf:resource="http://purl.obolibrary.org/obo/CHEBI_36043"/>
        <obo:IAO_0000118 rdf:datatype="http://www.w3.org/2001/XMLSchema#string">antiprotozoal agent</obo:IAO_0000118>
        <obo:IAO_0000118 rdf:datatype="http://www.w3.org/2001/XMLSchema#string">antiprotozoal agents</obo:IAO_0000118>
        <obo:IAO_0000111 rdf:datatype="http://www.w3.org/2001/XMLSchema#string">antiprotozoal drug</obo:IAO_0000111>
        <obo:IAO_0000118 rdf:datatype="http://www.w3.org/2001/XMLSchema#string">antiprotozoal drugs</obo:IAO_0000118>
        <obo:IAO_0000412 rdf:resource="http://purl.obolibrary.org/obo/chebi.owl"/>
    </owl:Class>
    


    <!-- http://purl.obolibrary.org/obo/CHEBI_35821 -->

    <owl:Class rdf:about="http://purl.obolibrary.org/obo/CHEBI_35821">
        <rdfs:label rdf:datatype="http://www.w3.org/2001/XMLSchema#string">anticholesteremic drug</rdfs:label>
        <rdfs:subClassOf rdf:resource="http://purl.obolibrary.org/obo/CHEBI_35679"/>
        <obo:IAO_0000118 rdf:datatype="http://www.w3.org/2001/XMLSchema#string">anticholesteremic</obo:IAO_0000118>
        <obo:IAO_0000118 rdf:datatype="http://www.w3.org/2001/XMLSchema#string">anticholesteremic agent</obo:IAO_0000118>
        <obo:IAO_0000111 rdf:datatype="http://www.w3.org/2001/XMLSchema#string">anticholesteremic drug</obo:IAO_0000111>
        <obo:IAO_0000118 rdf:datatype="http://www.w3.org/2001/XMLSchema#string">anticholesteremic drugs</obo:IAO_0000118>
        <obo:IAO_0000118 rdf:datatype="http://www.w3.org/2001/XMLSchema#string">antihypercholesterolemic</obo:IAO_0000118>
        <obo:IAO_0000118 rdf:datatype="http://www.w3.org/2001/XMLSchema#string">antihypercholesterolemic agent</obo:IAO_0000118>
        <obo:IAO_0000118 rdf:datatype="http://www.w3.org/2001/XMLSchema#string">antihypercholesterolemic agents</obo:IAO_0000118>
        <obo:IAO_0000118 rdf:datatype="http://www.w3.org/2001/XMLSchema#string">antihypercholesterolemic drug</obo:IAO_0000118>
        <obo:IAO_0000118 rdf:datatype="http://www.w3.org/2001/XMLSchema#string">antihypercholesterolemic drugs</obo:IAO_0000118>
        <obo:IAO_0000118 rdf:datatype="http://www.w3.org/2001/XMLSchema#string">antihypercholesterolemics</obo:IAO_0000118>
        <obo:IAO_0000118 rdf:datatype="http://www.w3.org/2001/XMLSchema#string">cholesterol inhibitor</obo:IAO_0000118>
        <obo:IAO_0000118 rdf:datatype="http://www.w3.org/2001/XMLSchema#string">hypocholesteremic agent</obo:IAO_0000118>
        <obo:IAO_0000412 rdf:resource="http://purl.obolibrary.org/obo/chebi.owl"/>
    </owl:Class>
    


    <!-- http://purl.obolibrary.org/obo/CHEBI_35841 -->

    <owl:Class rdf:about="http://purl.obolibrary.org/obo/CHEBI_35841">
        <rdfs:label rdf:datatype="http://www.w3.org/2001/XMLSchema#string">uricosuric drug</rdfs:label>
        <rdfs:subClassOf rdf:resource="http://purl.obolibrary.org/obo/CHEBI_35845"/>
        <rdfs:subClassOf rdf:resource="http://purl.obolibrary.org/obo/CHEBI_35846"/>
        <obo:IAO_0000118 rdf:datatype="http://www.w3.org/2001/XMLSchema#string">uricosuric agent</obo:IAO_0000118>
        <obo:IAO_0000111 rdf:datatype="http://www.w3.org/2001/XMLSchema#string">uricosuric drug</obo:IAO_0000111>
        <obo:IAO_0000118 rdf:datatype="http://www.w3.org/2001/XMLSchema#string">uricosuric drugs</obo:IAO_0000118>
        <obo:IAO_0000412 rdf:resource="http://purl.obolibrary.org/obo/chebi.owl"/>
    </owl:Class>
    


    <!-- http://purl.obolibrary.org/obo/CHEBI_35842 -->

    <owl:Class rdf:about="http://purl.obolibrary.org/obo/CHEBI_35842">
        <rdfs:label rdf:datatype="http://www.w3.org/2001/XMLSchema#string">antirheumatic drug</rdfs:label>
        <rdfs:subClassOf rdf:resource="http://purl.obolibrary.org/obo/CHEBI_23888"/>
        <obo:IAO_0000118 rdf:datatype="http://www.w3.org/2001/XMLSchema#string">anti-rheumatic drugs</obo:IAO_0000118>
        <obo:IAO_0000118 rdf:datatype="http://www.w3.org/2001/XMLSchema#string">antirheumatic agent</obo:IAO_0000118>
        <obo:IAO_0000111 rdf:datatype="http://www.w3.org/2001/XMLSchema#string">antirheumatic drug</obo:IAO_0000111>
        <obo:IAO_0000118 rdf:datatype="http://www.w3.org/2001/XMLSchema#string">antirheumatic drugs</obo:IAO_0000118>
        <obo:IAO_0000412 rdf:resource="http://purl.obolibrary.org/obo/chebi.owl"/>
    </owl:Class>
    


    <!-- http://purl.obolibrary.org/obo/CHEBI_35845 -->

    <owl:Class rdf:about="http://purl.obolibrary.org/obo/CHEBI_35845">
        <rdfs:label rdf:datatype="http://www.w3.org/2001/XMLSchema#string">gout suppressant</rdfs:label>
        <rdfs:subClassOf rdf:resource="http://purl.obolibrary.org/obo/CHEBI_35842"/>
        <obo:IAO_0000111 rdf:datatype="http://www.w3.org/2001/XMLSchema#string">gout suppressant</obo:IAO_0000111>
        <obo:IAO_0000118 rdf:datatype="http://www.w3.org/2001/XMLSchema#string">gout suppressants</obo:IAO_0000118>
        <obo:IAO_0000412 rdf:resource="http://purl.obolibrary.org/obo/chebi.owl"/>
    </owl:Class>
    


    <!-- http://purl.obolibrary.org/obo/CHEBI_35846 -->

    <owl:Class rdf:about="http://purl.obolibrary.org/obo/CHEBI_35846">
        <rdfs:label rdf:datatype="http://www.w3.org/2001/XMLSchema#string">renal agent</rdfs:label>
        <rdfs:subClassOf rdf:resource="http://purl.obolibrary.org/obo/CHEBI_23888"/>
        <obo:IAO_0000111 rdf:datatype="http://www.w3.org/2001/XMLSchema#string">renal agent</obo:IAO_0000111>
        <obo:IAO_0000118 rdf:datatype="http://www.w3.org/2001/XMLSchema#string">renal agents</obo:IAO_0000118>
        <obo:IAO_0000412 rdf:resource="http://purl.obolibrary.org/obo/chebi.owl"/>
    </owl:Class>
    


    <!-- http://purl.obolibrary.org/obo/CHEBI_35856 -->

    <owl:Class rdf:about="http://purl.obolibrary.org/obo/CHEBI_35856">
        <rdfs:label rdf:datatype="http://www.w3.org/2001/XMLSchema#string">lipoxygenase inhibitor</rdfs:label>
        <rdfs:subClassOf rdf:resource="http://purl.obolibrary.org/obo/CHEBI_23924"/>
        <obo:IAO_0000118 rdf:datatype="http://www.w3.org/2001/XMLSchema#string">lipooxygenase inhibitor</obo:IAO_0000118>
        <obo:IAO_0000111 rdf:datatype="http://www.w3.org/2001/XMLSchema#string">lipoxygenase inhibitor</obo:IAO_0000111>
        <obo:IAO_0000118 rdf:datatype="http://www.w3.org/2001/XMLSchema#string">lipoxygenase inhibitors</obo:IAO_0000118>
        <obo:IAO_0000412 rdf:resource="http://purl.obolibrary.org/obo/chebi.owl"/>
    </owl:Class>
    


    <!-- http://purl.obolibrary.org/obo/CHEBI_35941 -->

    <owl:Class rdf:about="http://purl.obolibrary.org/obo/CHEBI_35941">
        <rdfs:label rdf:datatype="http://www.w3.org/2001/XMLSchema#string">serotonergic agonist</rdfs:label>
        <rdfs:subClassOf rdf:resource="http://purl.obolibrary.org/obo/CHEBI_48278"/>
        <obo:IAO_0000118 rdf:datatype="http://www.w3.org/2001/XMLSchema#string">5-HT agonist</obo:IAO_0000118>
        <obo:IAO_0000118 rdf:datatype="http://www.w3.org/2001/XMLSchema#string">5-hydroxytryptamine agonist</obo:IAO_0000118>
        <obo:IAO_0000111 rdf:datatype="http://www.w3.org/2001/XMLSchema#string">serotonergic agonist</obo:IAO_0000111>
        <obo:IAO_0000118 rdf:datatype="http://www.w3.org/2001/XMLSchema#string">serotonergic agonists</obo:IAO_0000118>
        <obo:IAO_0000118 rdf:datatype="http://www.w3.org/2001/XMLSchema#string">serotonin agonist</obo:IAO_0000118>
        <obo:IAO_0000118 rdf:datatype="http://www.w3.org/2001/XMLSchema#string">serotonin agonists</obo:IAO_0000118>
        <obo:IAO_0000412 rdf:resource="http://purl.obolibrary.org/obo/chebi.owl"/>
    </owl:Class>
    


    <!-- http://purl.obolibrary.org/obo/CHEBI_35942 -->

    <owl:Class rdf:about="http://purl.obolibrary.org/obo/CHEBI_35942">
        <rdfs:label rdf:datatype="http://www.w3.org/2001/XMLSchema#string">neurotransmitter agent</rdfs:label>
        <rdfs:subClassOf rdf:resource="http://purl.obolibrary.org/obo/CHEBI_23888"/>
        <rdfs:subClassOf rdf:resource="http://purl.obolibrary.org/obo/CHEBI_52210"/>
        <obo:IAO_0000111 rdf:datatype="http://www.w3.org/2001/XMLSchema#string">neurotransmitter agent</obo:IAO_0000111>
        <obo:IAO_0000118 rdf:datatype="http://www.w3.org/2001/XMLSchema#string">neurotransmitter agents</obo:IAO_0000118>
        <obo:IAO_0000412 rdf:resource="http://purl.obolibrary.org/obo/chebi.owl"/>
    </owl:Class>
    


    <!-- http://purl.obolibrary.org/obo/CHEBI_36043 -->

    <owl:Class rdf:about="http://purl.obolibrary.org/obo/CHEBI_36043">
        <rdfs:label rdf:datatype="http://www.w3.org/2001/XMLSchema#string">antimicrobial drug</rdfs:label>
        <rdfs:subClassOf rdf:resource="http://purl.obolibrary.org/obo/CHEBI_33281"/>
        <rdfs:subClassOf rdf:resource="http://purl.obolibrary.org/obo/CHEBI_35441"/>
        <obo:IAO_0000111 rdf:datatype="http://www.w3.org/2001/XMLSchema#string">antimicrobial drug</obo:IAO_0000111>
        <obo:IAO_0000118 rdf:datatype="http://www.w3.org/2001/XMLSchema#string">antimicrobial drugs</obo:IAO_0000118>
        <obo:IAO_0000412 rdf:resource="http://purl.obolibrary.org/obo/chebi.owl"/>
    </owl:Class>
    


    <!-- http://purl.obolibrary.org/obo/CHEBI_36044 -->

    <owl:Class rdf:about="http://purl.obolibrary.org/obo/CHEBI_36044">
        <rdfs:label rdf:datatype="http://www.w3.org/2001/XMLSchema#string">antiviral drug</rdfs:label>
        <rdfs:subClassOf rdf:resource="http://purl.obolibrary.org/obo/CHEBI_22587"/>
        <rdfs:subClassOf rdf:resource="http://purl.obolibrary.org/obo/CHEBI_36043"/>
        <obo:IAO_0000118 rdf:datatype="http://www.w3.org/2001/XMLSchema#string">anti-viral drug</obo:IAO_0000118>
        <obo:IAO_0000118 rdf:datatype="http://www.w3.org/2001/XMLSchema#string">anti-virus drug</obo:IAO_0000118>
        <obo:IAO_0000111 rdf:datatype="http://www.w3.org/2001/XMLSchema#string">antiviral drug</obo:IAO_0000111>
        <obo:IAO_0000118 rdf:datatype="http://www.w3.org/2001/XMLSchema#string">antiviral drugs</obo:IAO_0000118>
        <obo:IAO_0000412 rdf:resource="http://purl.obolibrary.org/obo/chebi.owl"/>
    </owl:Class>
    


    <!-- http://purl.obolibrary.org/obo/CHEBI_36047 -->

    <owl:Class rdf:about="http://purl.obolibrary.org/obo/CHEBI_36047">
        <rdfs:label rdf:datatype="http://www.w3.org/2001/XMLSchema#string">antibacterial drug</rdfs:label>
        <rdfs:subClassOf rdf:resource="http://purl.obolibrary.org/obo/CHEBI_33282"/>
        <rdfs:subClassOf rdf:resource="http://purl.obolibrary.org/obo/CHEBI_36043"/>
        <obo:IAO_0000111 rdf:datatype="http://www.w3.org/2001/XMLSchema#string">antibacterial drug</obo:IAO_0000111>
        <obo:IAO_0000118 rdf:datatype="http://www.w3.org/2001/XMLSchema#string">antibacterial drugs</obo:IAO_0000118>
        <obo:IAO_0000412 rdf:resource="http://purl.obolibrary.org/obo/chebi.owl"/>
    </owl:Class>
    


    <!-- http://purl.obolibrary.org/obo/CHEBI_36050 -->

    <owl:Class rdf:about="http://purl.obolibrary.org/obo/CHEBI_36050">
        <rdfs:label rdf:datatype="http://www.w3.org/2001/XMLSchema#string">antitreponemal drug</rdfs:label>
        <rdfs:subClassOf rdf:resource="http://purl.obolibrary.org/obo/CHEBI_36047"/>
        <obo:IAO_0000118 rdf:datatype="http://www.w3.org/2001/XMLSchema#string">antitreponemal agent</obo:IAO_0000118>
        <obo:IAO_0000111 rdf:datatype="http://www.w3.org/2001/XMLSchema#string">antitreponemal drug</obo:IAO_0000111>
        <obo:IAO_0000118 rdf:datatype="http://www.w3.org/2001/XMLSchema#string">antitreponemal drugs</obo:IAO_0000118>
        <obo:IAO_0000412 rdf:resource="http://purl.obolibrary.org/obo/chebi.owl"/>
    </owl:Class>
    


    <!-- http://purl.obolibrary.org/obo/CHEBI_36051 -->

    <owl:Class rdf:about="http://purl.obolibrary.org/obo/CHEBI_36051">
        <rdfs:label rdf:datatype="http://www.w3.org/2001/XMLSchema#string">antisyphilitic drug</rdfs:label>
        <rdfs:subClassOf rdf:resource="http://purl.obolibrary.org/obo/CHEBI_36050"/>
        <obo:IAO_0000118 rdf:datatype="http://www.w3.org/2001/XMLSchema#string">antisyphilitic agent</obo:IAO_0000118>
        <obo:IAO_0000118 rdf:datatype="http://www.w3.org/2001/XMLSchema#string">antisyphilitic agents</obo:IAO_0000118>
        <obo:IAO_0000111 rdf:datatype="http://www.w3.org/2001/XMLSchema#string">antisyphilitic drug</obo:IAO_0000111>
        <obo:IAO_0000118 rdf:datatype="http://www.w3.org/2001/XMLSchema#string">antisyphilitic drugs</obo:IAO_0000118>
        <obo:IAO_0000118 rdf:datatype="http://www.w3.org/2001/XMLSchema#string">antisyphilitics</obo:IAO_0000118>
        <obo:IAO_0000412 rdf:resource="http://purl.obolibrary.org/obo/chebi.owl"/>
    </owl:Class>
    


    <!-- http://purl.obolibrary.org/obo/CHEBI_36053 -->

    <owl:Class rdf:about="http://purl.obolibrary.org/obo/CHEBI_36053">
        <rdfs:label rdf:datatype="http://www.w3.org/2001/XMLSchema#string">acaricide drug</rdfs:label>
        <rdfs:subClassOf rdf:resource="http://purl.obolibrary.org/obo/CHEBI_22153"/>
        <rdfs:subClassOf rdf:resource="http://purl.obolibrary.org/obo/CHEBI_35442"/>
        <obo:IAO_0000111 rdf:datatype="http://www.w3.org/2001/XMLSchema#string">acaricide drug</obo:IAO_0000111>
        <obo:IAO_0000118 rdf:datatype="http://www.w3.org/2001/XMLSchema#string">acaricide drugs</obo:IAO_0000118>
        <obo:IAO_0000412 rdf:resource="http://purl.obolibrary.org/obo/chebi.owl"/>
    </owl:Class>
    


    <!-- http://purl.obolibrary.org/obo/CHEBI_36063 -->

    <owl:Class rdf:about="http://purl.obolibrary.org/obo/CHEBI_36063">
        <rdfs:label rdf:datatype="http://www.w3.org/2001/XMLSchema#string">oxytocic</rdfs:label>
        <rdfs:subClassOf rdf:resource="http://purl.obolibrary.org/obo/CHEBI_23888"/>
        <obo:IAO_0000111 rdf:datatype="http://www.w3.org/2001/XMLSchema#string">oxytocic</obo:IAO_0000111>
        <obo:IAO_0000118 rdf:datatype="http://www.w3.org/2001/XMLSchema#string">oxytocic</obo:IAO_0000118>
        <obo:IAO_0000118 rdf:datatype="http://www.w3.org/2001/XMLSchema#string">oxytocic agents</obo:IAO_0000118>
        <obo:IAO_0000118 rdf:datatype="http://www.w3.org/2001/XMLSchema#string">oxytocic drugs</obo:IAO_0000118>
        <obo:IAO_0000118 rdf:datatype="http://www.w3.org/2001/XMLSchema#string">uterine stimulants</obo:IAO_0000118>
        <obo:IAO_0000412 rdf:resource="http://purl.obolibrary.org/obo/chebi.owl"/>
    </owl:Class>
    


    <!-- http://purl.obolibrary.org/obo/CHEBI_36333 -->

    <owl:Class rdf:about="http://purl.obolibrary.org/obo/CHEBI_36333">
        <rdfs:label rdf:datatype="http://www.w3.org/2001/XMLSchema#string">local anaesthetic</rdfs:label>
        <rdfs:subClassOf rdf:resource="http://purl.obolibrary.org/obo/CHEBI_38867"/>
        <obo:IAO_0000118 rdf:datatype="http://www.w3.org/2001/XMLSchema#string">Lokalanaesthetikum</obo:IAO_0000118>
        <obo:IAO_0000118 rdf:datatype="http://www.w3.org/2001/XMLSchema#string">anesthesique local</obo:IAO_0000118>
        <obo:IAO_0000111 rdf:datatype="http://www.w3.org/2001/XMLSchema#string">local anaesthetic</obo:IAO_0000111>
        <obo:IAO_0000118 rdf:datatype="http://www.w3.org/2001/XMLSchema#string">local anaesthetic</obo:IAO_0000118>
        <obo:IAO_0000118 rdf:datatype="http://www.w3.org/2001/XMLSchema#string">local anaesthetics</obo:IAO_0000118>
        <obo:IAO_0000118 rdf:datatype="http://www.w3.org/2001/XMLSchema#string">local anesthetics</obo:IAO_0000118>
        <obo:IAO_0000412 rdf:resource="http://purl.obolibrary.org/obo/chebi.owl"/>
    </owl:Class>
    


    <!-- http://purl.obolibrary.org/obo/CHEBI_36335 -->

    <owl:Class rdf:about="http://purl.obolibrary.org/obo/CHEBI_36335">
        <rdfs:label rdf:datatype="http://www.w3.org/2001/XMLSchema#string">trypanocidal drug</rdfs:label>
        <rdfs:subClassOf rdf:resource="http://purl.obolibrary.org/obo/CHEBI_35820"/>
        <obo:IAO_0000118 rdf:datatype="http://www.w3.org/2001/XMLSchema#string">antitrypanosomal agent</obo:IAO_0000118>
        <obo:IAO_0000118 rdf:datatype="http://www.w3.org/2001/XMLSchema#string">antitrypanosomal agents</obo:IAO_0000118>
        <obo:IAO_0000118 rdf:datatype="http://www.w3.org/2001/XMLSchema#string">antitrypanosomal drug</obo:IAO_0000118>
        <obo:IAO_0000118 rdf:datatype="http://www.w3.org/2001/XMLSchema#string">antitrypanosomal drugs</obo:IAO_0000118>
        <obo:IAO_0000111 rdf:datatype="http://www.w3.org/2001/XMLSchema#string">trypanocidal drug</obo:IAO_0000111>
        <obo:IAO_0000118 rdf:datatype="http://www.w3.org/2001/XMLSchema#string">trypanocidal drugs</obo:IAO_0000118>
        <obo:IAO_0000118 rdf:datatype="http://www.w3.org/2001/XMLSchema#string">trypanocide</obo:IAO_0000118>
        <obo:IAO_0000118 rdf:datatype="http://www.w3.org/2001/XMLSchema#string">trypanosomicidal agents</obo:IAO_0000118>
        <obo:IAO_0000412 rdf:resource="http://purl.obolibrary.org/obo/chebi.owl"/>
    </owl:Class>
    


    <!-- http://purl.obolibrary.org/obo/CHEBI_36413 -->

    <owl:Class rdf:about="http://purl.obolibrary.org/obo/CHEBI_36413">
        <rdfs:label rdf:datatype="http://www.w3.org/2001/XMLSchema#string">anabolic agent</rdfs:label>
        <rdfs:subClassOf rdf:resource="http://purl.obolibrary.org/obo/CHEBI_24621"/>
        <obo:IAO_0000111 rdf:datatype="http://www.w3.org/2001/XMLSchema#string">anabolic agent</obo:IAO_0000111>
        <obo:IAO_0000412 rdf:resource="http://purl.obolibrary.org/obo/chebi.owl"/>
    </owl:Class>
    


    <!-- http://purl.obolibrary.org/obo/CHEBI_36710 -->

    <owl:Class rdf:about="http://purl.obolibrary.org/obo/CHEBI_36710">
        <rdfs:label rdf:datatype="http://www.w3.org/2001/XMLSchema#string">interferon inducer</rdfs:label>
        <rdfs:subClassOf rdf:resource="http://purl.obolibrary.org/obo/CHEBI_23888"/>
        <obo:IAO_0000111 rdf:datatype="http://www.w3.org/2001/XMLSchema#string">interferon inducer</obo:IAO_0000111>
        <obo:IAO_0000118 rdf:datatype="http://www.w3.org/2001/XMLSchema#string">interferon inducers</obo:IAO_0000118>
        <obo:IAO_0000412 rdf:resource="http://purl.obolibrary.org/obo/chebi.owl"/>
    </owl:Class>
    


    <!-- http://purl.obolibrary.org/obo/CHEBI_37153 -->

    <owl:Class rdf:about="http://purl.obolibrary.org/obo/CHEBI_37153">
        <rdfs:label rdf:datatype="http://www.w3.org/2001/XMLSchema#string">protein serine/threonine phosphatase inhibitor</rdfs:label>
        <rdfs:subClassOf rdf:resource="http://purl.obolibrary.org/obo/CHEBI_23924"/>
        <obo:IAO_0000111 rdf:datatype="http://www.w3.org/2001/XMLSchema#string">protein serine/threonine phosphatase inhibitor</obo:IAO_0000111>
        <obo:IAO_0000412 rdf:resource="http://purl.obolibrary.org/obo/chebi.owl"/>
    </owl:Class>
    


    <!-- http://purl.obolibrary.org/obo/CHEBI_37334 -->

    <owl:Class rdf:about="http://purl.obolibrary.org/obo/CHEBI_37334">
        <rdfs:label rdf:datatype="http://www.w3.org/2001/XMLSchema#string">diagnostic imaging agent</rdfs:label>
        <rdfs:subClassOf rdf:resource="http://purl.obolibrary.org/obo/CHEBI_33295"/>
        <obo:IAO_0000111 rdf:datatype="http://www.w3.org/2001/XMLSchema#string">diagnostic imaging agent</obo:IAO_0000111>
        <obo:IAO_0000412 rdf:resource="http://purl.obolibrary.org/obo/chebi.owl"/>
    </owl:Class>
    


    <!-- http://purl.obolibrary.org/obo/CHEBI_37335 -->

    <owl:Class rdf:about="http://purl.obolibrary.org/obo/CHEBI_37335">
        <rdfs:label rdf:datatype="http://www.w3.org/2001/XMLSchema#string">MRI contrast agent</rdfs:label>
        <rdfs:subClassOf rdf:resource="http://purl.obolibrary.org/obo/CHEBI_37334"/>
        <obo:IAO_0000111 rdf:datatype="http://www.w3.org/2001/XMLSchema#string">MRI contrast agent</obo:IAO_0000111>
        <obo:IAO_0000412 rdf:resource="http://purl.obolibrary.org/obo/chebi.owl"/>
    </owl:Class>
    


    <!-- http://purl.obolibrary.org/obo/CHEBI_37336 -->

    <owl:Class rdf:about="http://purl.obolibrary.org/obo/CHEBI_37336">
        <rdfs:label rdf:datatype="http://www.w3.org/2001/XMLSchema#string">radioactive imaging agent</rdfs:label>
        <rdfs:subClassOf rdf:resource="http://purl.obolibrary.org/obo/CHEBI_37334"/>
        <obo:IAO_0000111 rdf:datatype="http://www.w3.org/2001/XMLSchema#string">radioactive imaging agent</obo:IAO_0000111>
        <obo:IAO_0000412 rdf:resource="http://purl.obolibrary.org/obo/chebi.owl"/>
    </owl:Class>
    


    <!-- http://purl.obolibrary.org/obo/CHEBI_37337 -->

    <owl:Class rdf:about="http://purl.obolibrary.org/obo/CHEBI_37337">
        <rdfs:label rdf:datatype="http://www.w3.org/2001/XMLSchema#string">ultrasound contrast agent</rdfs:label>
        <rdfs:subClassOf rdf:resource="http://purl.obolibrary.org/obo/CHEBI_37334"/>
        <obo:IAO_0000111 rdf:datatype="http://www.w3.org/2001/XMLSchema#string">ultrasound contrast agent</obo:IAO_0000111>
        <obo:IAO_0000412 rdf:resource="http://purl.obolibrary.org/obo/chebi.owl"/>
    </owl:Class>
    


    <!-- http://purl.obolibrary.org/obo/CHEBI_37338 -->

    <owl:Class rdf:about="http://purl.obolibrary.org/obo/CHEBI_37338">
        <rdfs:label rdf:datatype="http://www.w3.org/2001/XMLSchema#string">radioopaque medium</rdfs:label>
        <rdfs:subClassOf rdf:resource="http://purl.obolibrary.org/obo/CHEBI_37334"/>
        <obo:IAO_0000118 rdf:datatype="http://www.w3.org/2001/XMLSchema#string">contrast media</obo:IAO_0000118>
        <obo:IAO_0000118 rdf:datatype="http://www.w3.org/2001/XMLSchema#string">radioopaque media</obo:IAO_0000118>
        <obo:IAO_0000111 rdf:datatype="http://www.w3.org/2001/XMLSchema#string">radioopaque medium</obo:IAO_0000111>
        <obo:IAO_0000118 rdf:datatype="http://www.w3.org/2001/XMLSchema#string">radiopaque media</obo:IAO_0000118>
        <obo:IAO_0000118 rdf:datatype="http://www.w3.org/2001/XMLSchema#string">radiopaque medium</obo:IAO_0000118>
        <obo:IAO_0000412 rdf:resource="http://purl.obolibrary.org/obo/chebi.owl"/>
    </owl:Class>
    


    <!-- http://purl.obolibrary.org/obo/CHEBI_37416 -->

    <owl:Class rdf:about="http://purl.obolibrary.org/obo/CHEBI_37416">
        <rdfs:label rdf:datatype="http://www.w3.org/2001/XMLSchema#string">RNA polymerase inhibitor</rdfs:label>
        <rdfs:subClassOf rdf:resource="http://purl.obolibrary.org/obo/CHEBI_23924"/>
        <obo:IAO_0000111 rdf:datatype="http://www.w3.org/2001/XMLSchema#string">RNA polymerase inhibitor</obo:IAO_0000111>
        <obo:IAO_0000118 rdf:datatype="http://www.w3.org/2001/XMLSchema#string">RNA polymerase inhibitors</obo:IAO_0000118>
        <obo:IAO_0000412 rdf:resource="http://purl.obolibrary.org/obo/chebi.owl"/>
    </owl:Class>
    


    <!-- http://purl.obolibrary.org/obo/CHEBI_37527 -->

    <owl:Class rdf:about="http://purl.obolibrary.org/obo/CHEBI_37527">
        <rdfs:label rdf:datatype="http://www.w3.org/2001/XMLSchema#string">acid</rdfs:label>
        <rdfs:subClassOf rdf:resource="http://purl.obolibrary.org/obo/CHEBI_51086"/>
        <obo:IAO_0000118 rdf:datatype="http://www.w3.org/2001/XMLSchema#string">Acid</obo:IAO_0000118>
        <obo:IAO_0000118 rdf:datatype="http://www.w3.org/2001/XMLSchema#string">Saeure</obo:IAO_0000118>
        <obo:IAO_0000118 rdf:datatype="http://www.w3.org/2001/XMLSchema#string">Saeuren</obo:IAO_0000118>
        <obo:IAO_0000111 rdf:datatype="http://www.w3.org/2001/XMLSchema#string">acid</obo:IAO_0000111>
        <obo:IAO_0000118 rdf:datatype="http://www.w3.org/2001/XMLSchema#string">acid</obo:IAO_0000118>
        <obo:IAO_0000118 rdf:datatype="http://www.w3.org/2001/XMLSchema#string">acide</obo:IAO_0000118>
        <obo:IAO_0000118 rdf:datatype="http://www.w3.org/2001/XMLSchema#string">acido</obo:IAO_0000118>
        <obo:IAO_0000118 rdf:datatype="http://www.w3.org/2001/XMLSchema#string">acids</obo:IAO_0000118>
        <obo:IAO_0000118 rdf:datatype="http://www.w3.org/2001/XMLSchema#string">an acid</obo:IAO_0000118>
        <obo:IAO_0000412 rdf:resource="http://purl.obolibrary.org/obo/chebi.owl"/>
    </owl:Class>
    


    <!-- http://purl.obolibrary.org/obo/CHEBI_37670 -->

    <owl:Class rdf:about="http://purl.obolibrary.org/obo/CHEBI_37670">
        <rdfs:label rdf:datatype="http://www.w3.org/2001/XMLSchema#string">protease inhibitor</rdfs:label>
        <rdfs:subClassOf rdf:resource="http://purl.obolibrary.org/obo/CHEBI_23924"/>
        <obo:IAO_0000111 rdf:datatype="http://www.w3.org/2001/XMLSchema#string">protease inhibitor</obo:IAO_0000111>
        <obo:IAO_0000118 rdf:datatype="http://www.w3.org/2001/XMLSchema#string">protease inhibitors</obo:IAO_0000118>
        <obo:IAO_0000412 rdf:resource="http://purl.obolibrary.org/obo/chebi.owl"/>
    </owl:Class>
    


    <!-- http://purl.obolibrary.org/obo/CHEBI_37699 -->

    <owl:Class rdf:about="http://purl.obolibrary.org/obo/CHEBI_37699">
        <rdfs:label rdf:datatype="http://www.w3.org/2001/XMLSchema#string">protein kinase inhibitor</rdfs:label>
        <rdfs:subClassOf rdf:resource="http://purl.obolibrary.org/obo/CHEBI_23924"/>
        <obo:IAO_0000111 rdf:datatype="http://www.w3.org/2001/XMLSchema#string">protein kinase inhibitor</obo:IAO_0000111>
        <obo:IAO_0000118 rdf:datatype="http://www.w3.org/2001/XMLSchema#string">protein kinase inhibitors</obo:IAO_0000118>
        <obo:IAO_0000412 rdf:resource="http://purl.obolibrary.org/obo/chebi.owl"/>
    </owl:Class>
    


    <!-- http://purl.obolibrary.org/obo/CHEBI_37700 -->

    <owl:Class rdf:about="http://purl.obolibrary.org/obo/CHEBI_37700">
        <rdfs:label rdf:datatype="http://www.w3.org/2001/XMLSchema#string">protein kinase C inhibitor</rdfs:label>
        <rdfs:subClassOf rdf:resource="http://purl.obolibrary.org/obo/CHEBI_37699"/>
        <obo:IAO_0000111 rdf:datatype="http://www.w3.org/2001/XMLSchema#string">protein kinase C inhibitor</obo:IAO_0000111>
        <obo:IAO_0000118 rdf:datatype="http://www.w3.org/2001/XMLSchema#string">protein kinase C inhibitors</obo:IAO_0000118>
        <obo:IAO_0000412 rdf:resource="http://purl.obolibrary.org/obo/chebi.owl"/>
    </owl:Class>
    


    <!-- http://purl.obolibrary.org/obo/CHEBI_37733 -->

    <owl:Class rdf:about="http://purl.obolibrary.org/obo/CHEBI_37733">
        <rdfs:label rdf:datatype="http://www.w3.org/2001/XMLSchema#string">cholinesterase inhibitor</rdfs:label>
        <rdfs:subClassOf rdf:resource="http://purl.obolibrary.org/obo/CHEBI_23924"/>
        <obo:IAO_0000118 rdf:datatype="http://www.w3.org/2001/XMLSchema#string">BChE inhibitor</obo:IAO_0000118>
        <obo:IAO_0000118 rdf:datatype="http://www.w3.org/2001/XMLSchema#string">BChE inhibitors</obo:IAO_0000118>
        <obo:IAO_0000118 rdf:datatype="http://www.w3.org/2001/XMLSchema#string">BtChoEase inhibitor</obo:IAO_0000118>
        <obo:IAO_0000118 rdf:datatype="http://www.w3.org/2001/XMLSchema#string">BtChoEase inhibitors</obo:IAO_0000118>
        <obo:IAO_0000118 rdf:datatype="http://www.w3.org/2001/XMLSchema#string">EC 3.1.1.8 inhibitor</obo:IAO_0000118>
        <obo:IAO_0000118 rdf:datatype="http://www.w3.org/2001/XMLSchema#string">EC 3.1.1.8 inhibitors</obo:IAO_0000118>
        <obo:IAO_0000118 rdf:datatype="http://www.w3.org/2001/XMLSchema#string">anticholineesterase inhibitor</obo:IAO_0000118>
        <obo:IAO_0000118 rdf:datatype="http://www.w3.org/2001/XMLSchema#string">anticholineesterase inhibitors</obo:IAO_0000118>
        <obo:IAO_0000118 rdf:datatype="http://www.w3.org/2001/XMLSchema#string">benzoylcholinesterase inhibitor</obo:IAO_0000118>
        <obo:IAO_0000118 rdf:datatype="http://www.w3.org/2001/XMLSchema#string">benzoylcholinesterase inhibitors</obo:IAO_0000118>
        <obo:IAO_0000118 rdf:datatype="http://www.w3.org/2001/XMLSchema#string">butyrylcholine esterase inhibitor</obo:IAO_0000118>
        <obo:IAO_0000118 rdf:datatype="http://www.w3.org/2001/XMLSchema#string">butyrylcholine esterase inhibitors</obo:IAO_0000118>
        <obo:IAO_0000118 rdf:datatype="http://www.w3.org/2001/XMLSchema#string">butyrylcholinesterase inhibitor</obo:IAO_0000118>
        <obo:IAO_0000118 rdf:datatype="http://www.w3.org/2001/XMLSchema#string">butyrylcholinesterase inhibitors</obo:IAO_0000118>
        <obo:IAO_0000118 rdf:datatype="http://www.w3.org/2001/XMLSchema#string">choline esterase II (unspecific) inhibitor</obo:IAO_0000118>
        <obo:IAO_0000118 rdf:datatype="http://www.w3.org/2001/XMLSchema#string">choline esterase II (unspecific) inhibitors</obo:IAO_0000118>
        <obo:IAO_0000118 rdf:datatype="http://www.w3.org/2001/XMLSchema#string">choline esterase inhibitor</obo:IAO_0000118>
        <obo:IAO_0000118 rdf:datatype="http://www.w3.org/2001/XMLSchema#string">choline esterase inhibitors</obo:IAO_0000118>
        <obo:IAO_0000111 rdf:datatype="http://www.w3.org/2001/XMLSchema#string">cholinesterase inhibitor</obo:IAO_0000111>
        <obo:IAO_0000118 rdf:datatype="http://www.w3.org/2001/XMLSchema#string">non-specific cholinesterase inhibitor</obo:IAO_0000118>
        <obo:IAO_0000118 rdf:datatype="http://www.w3.org/2001/XMLSchema#string">non-specific cholinesterase inhibitors</obo:IAO_0000118>
        <obo:IAO_0000118 rdf:datatype="http://www.w3.org/2001/XMLSchema#string">propionylcholinesterase inhibitor</obo:IAO_0000118>
        <obo:IAO_0000118 rdf:datatype="http://www.w3.org/2001/XMLSchema#string">propionylcholinesterase inhibitors</obo:IAO_0000118>
        <obo:IAO_0000118 rdf:datatype="http://www.w3.org/2001/XMLSchema#string">pseudocholinesterase inhibitor</obo:IAO_0000118>
        <obo:IAO_0000118 rdf:datatype="http://www.w3.org/2001/XMLSchema#string">pseudocholinesterase inhibitors</obo:IAO_0000118>
        <obo:IAO_0000412 rdf:resource="http://purl.obolibrary.org/obo/chebi.owl"/>
    </owl:Class>
    


    <!-- http://purl.obolibrary.org/obo/CHEBI_37845 -->

    <owl:Class rdf:about="http://purl.obolibrary.org/obo/CHEBI_37845">
        <rdfs:label rdf:datatype="http://www.w3.org/2001/XMLSchema#string">growth hormone</rdfs:label>
        <rdfs:subClassOf rdf:resource="http://purl.obolibrary.org/obo/CHEBI_24621"/>
        <obo:IAO_0000118 rdf:datatype="http://www.w3.org/2001/XMLSchema#string">Wachstumshormon</obo:IAO_0000118>
        <obo:IAO_0000111 rdf:datatype="http://www.w3.org/2001/XMLSchema#string">growth hormone</obo:IAO_0000111>
        <obo:IAO_0000118 rdf:datatype="http://www.w3.org/2001/XMLSchema#string">growth hormones</obo:IAO_0000118>
        <obo:IAO_0000412 rdf:resource="http://purl.obolibrary.org/obo/chebi.owl"/>
    </owl:Class>
    


    <!-- http://purl.obolibrary.org/obo/CHEBI_37848 -->

    <owl:Class rdf:about="http://purl.obolibrary.org/obo/CHEBI_37848">
        <rdfs:label rdf:datatype="http://www.w3.org/2001/XMLSchema#string">phytohormone</rdfs:label>
        <rdfs:subClassOf rdf:resource="http://purl.obolibrary.org/obo/CHEBI_24621"/>
        <rdfs:subClassOf rdf:resource="http://purl.obolibrary.org/obo/CHEBI_26155"/>
        <obo:IAO_0000111 rdf:datatype="http://www.w3.org/2001/XMLSchema#string">phytohormone</obo:IAO_0000111>
        <obo:IAO_0000118 rdf:datatype="http://www.w3.org/2001/XMLSchema#string">phytohormones</obo:IAO_0000118>
        <obo:IAO_0000118 rdf:datatype="http://www.w3.org/2001/XMLSchema#string">plant growth factor</obo:IAO_0000118>
        <obo:IAO_0000118 rdf:datatype="http://www.w3.org/2001/XMLSchema#string">plant growth factors</obo:IAO_0000118>
        <obo:IAO_0000118 rdf:datatype="http://www.w3.org/2001/XMLSchema#string">plant growth hormone</obo:IAO_0000118>
        <obo:IAO_0000118 rdf:datatype="http://www.w3.org/2001/XMLSchema#string">plant growth hormones</obo:IAO_0000118>
        <obo:IAO_0000118 rdf:datatype="http://www.w3.org/2001/XMLSchema#string">plant hormone</obo:IAO_0000118>
        <obo:IAO_0000118 rdf:datatype="http://www.w3.org/2001/XMLSchema#string">plant hormones</obo:IAO_0000118>
        <obo:IAO_0000412 rdf:resource="http://purl.obolibrary.org/obo/chebi.owl"/>
    </owl:Class>
    


    <!-- http://purl.obolibrary.org/obo/CHEBI_37886 -->

    <owl:Class rdf:about="http://purl.obolibrary.org/obo/CHEBI_37886">
        <rdfs:label rdf:datatype="http://www.w3.org/2001/XMLSchema#string">adrenergic agonist</rdfs:label>
        <rdfs:subClassOf rdf:resource="http://purl.obolibrary.org/obo/CHEBI_37962"/>
        <obo:IAO_0000111 rdf:datatype="http://www.w3.org/2001/XMLSchema#string">adrenergic agonist</obo:IAO_0000111>
        <obo:IAO_0000118 rdf:datatype="http://www.w3.org/2001/XMLSchema#string">adrenergic agonists</obo:IAO_0000118>
        <obo:IAO_0000118 rdf:datatype="http://www.w3.org/2001/XMLSchema#string">adrenergic receptor agonist</obo:IAO_0000118>
        <obo:IAO_0000118 rdf:datatype="http://www.w3.org/2001/XMLSchema#string">adrenoceptor agonists</obo:IAO_0000118>
        <obo:IAO_0000118 rdf:datatype="http://www.w3.org/2001/XMLSchema#string">adrenomimetic</obo:IAO_0000118>
        <obo:IAO_0000118 rdf:datatype="http://www.w3.org/2001/XMLSchema#string">adrenomimetics</obo:IAO_0000118>
        <obo:IAO_0000412 rdf:resource="http://purl.obolibrary.org/obo/chebi.owl"/>
    </owl:Class>
    


    <!-- http://purl.obolibrary.org/obo/CHEBI_37887 -->

    <owl:Class rdf:about="http://purl.obolibrary.org/obo/CHEBI_37887">
        <rdfs:label rdf:datatype="http://www.w3.org/2001/XMLSchema#string">adrenergic antagonist</rdfs:label>
        <rdfs:subClassOf rdf:resource="http://purl.obolibrary.org/obo/CHEBI_37962"/>
        <obo:IAO_0000111 rdf:datatype="http://www.w3.org/2001/XMLSchema#string">adrenergic antagonist</obo:IAO_0000111>
        <obo:IAO_0000118 rdf:datatype="http://www.w3.org/2001/XMLSchema#string">adrenergic antagonists</obo:IAO_0000118>
        <obo:IAO_0000118 rdf:datatype="http://www.w3.org/2001/XMLSchema#string">adrenergic blockaders</obo:IAO_0000118>
        <obo:IAO_0000118 rdf:datatype="http://www.w3.org/2001/XMLSchema#string">adrenergic blocker</obo:IAO_0000118>
        <obo:IAO_0000118 rdf:datatype="http://www.w3.org/2001/XMLSchema#string">adrenergic blockers</obo:IAO_0000118>
        <obo:IAO_0000118 rdf:datatype="http://www.w3.org/2001/XMLSchema#string">adrenergic receptor blockaders</obo:IAO_0000118>
        <obo:IAO_0000118 rdf:datatype="http://www.w3.org/2001/XMLSchema#string">adrenoceptor antagonists</obo:IAO_0000118>
        <obo:IAO_0000412 rdf:resource="http://purl.obolibrary.org/obo/chebi.owl"/>
    </owl:Class>
    


    <!-- http://purl.obolibrary.org/obo/CHEBI_37890 -->

    <owl:Class rdf:about="http://purl.obolibrary.org/obo/CHEBI_37890">
        <rdfs:label rdf:datatype="http://www.w3.org/2001/XMLSchema#string">alpha-adrenergic antagonist</rdfs:label>
        <rdfs:subClassOf rdf:resource="http://purl.obolibrary.org/obo/CHEBI_37887"/>
        <rdfs:subClassOf rdf:resource="http://purl.obolibrary.org/obo/CHEBI_48539"/>
        <obo:IAO_0000111 rdf:datatype="http://www.w3.org/2001/XMLSchema#string">alpha-adrenergic antagonist</obo:IAO_0000111>
        <obo:IAO_0000118 rdf:datatype="http://www.w3.org/2001/XMLSchema#string">alpha-adrenergic antagonists</obo:IAO_0000118>
        <obo:IAO_0000118 rdf:datatype="http://www.w3.org/2001/XMLSchema#string">alpha-adrenergic blocker</obo:IAO_0000118>
        <obo:IAO_0000118 rdf:datatype="http://www.w3.org/2001/XMLSchema#string">alpha-adrenergic blockers</obo:IAO_0000118>
        <obo:IAO_0000118 rdf:datatype="http://www.w3.org/2001/XMLSchema#string">alpha-adrenergic receptor blockaders</obo:IAO_0000118>
        <obo:IAO_0000118 rdf:datatype="http://www.w3.org/2001/XMLSchema#string">alpha-adrenoceptor antagonists</obo:IAO_0000118>
        <obo:IAO_0000412 rdf:resource="http://purl.obolibrary.org/obo/chebi.owl"/>
    </owl:Class>
    


    <!-- http://purl.obolibrary.org/obo/CHEBI_37930 -->

    <owl:Class rdf:about="http://purl.obolibrary.org/obo/CHEBI_37930">
        <rdfs:label rdf:datatype="http://www.w3.org/2001/XMLSchema#string">phenothiazine antipsychotic drug</rdfs:label>
        <rdfs:subClassOf rdf:resource="http://purl.obolibrary.org/obo/CHEBI_65190"/>
        <obo:IAO_0000111 rdf:datatype="http://www.w3.org/2001/XMLSchema#string">phenothiazine antipsychotic drug</obo:IAO_0000111>
        <obo:IAO_0000118 rdf:datatype="http://www.w3.org/2001/XMLSchema#string">phenothiazine antipsychotic drugs</obo:IAO_0000118>
        <obo:IAO_0000118 rdf:datatype="http://www.w3.org/2001/XMLSchema#string">phenothiazine antipsychotics</obo:IAO_0000118>
        <obo:IAO_0000118 rdf:datatype="http://www.w3.org/2001/XMLSchema#string">phenothiazine neuroleptics</obo:IAO_0000118>
        <obo:IAO_0000412 rdf:resource="http://purl.obolibrary.org/obo/chebi.owl"/>
    </owl:Class>
    


    <!-- http://purl.obolibrary.org/obo/CHEBI_37955 -->

    <owl:Class rdf:about="http://purl.obolibrary.org/obo/CHEBI_37955">
        <rdfs:label rdf:datatype="http://www.w3.org/2001/XMLSchema#string">H1-receptor antagonist</rdfs:label>
        <rdfs:subClassOf rdf:resource="http://purl.obolibrary.org/obo/CHEBI_37956"/>
        <obo:IAO_0000118 rdf:datatype="http://www.w3.org/2001/XMLSchema#string">H1 antihistaminics</obo:IAO_0000118>
        <obo:IAO_0000118 rdf:datatype="http://www.w3.org/2001/XMLSchema#string">H1 receptor antagonists</obo:IAO_0000118>
        <obo:IAO_0000118 rdf:datatype="http://www.w3.org/2001/XMLSchema#string">H1 receptor blockaders</obo:IAO_0000118>
        <obo:IAO_0000111 rdf:datatype="http://www.w3.org/2001/XMLSchema#string">H1-receptor antagonist</obo:IAO_0000111>
        <obo:IAO_0000118 rdf:datatype="http://www.w3.org/2001/XMLSchema#string">H1-receptor antagonists</obo:IAO_0000118>
        <obo:IAO_0000118 rdf:datatype="http://www.w3.org/2001/XMLSchema#string">H1-receptor blocker</obo:IAO_0000118>
        <obo:IAO_0000118 rdf:datatype="http://www.w3.org/2001/XMLSchema#string">H1-receptor blockers</obo:IAO_0000118>
        <obo:IAO_0000118 rdf:datatype="http://www.w3.org/2001/XMLSchema#string">classical antihistamines</obo:IAO_0000118>
        <obo:IAO_0000118 rdf:datatype="http://www.w3.org/2001/XMLSchema#string">classical antihistaminics</obo:IAO_0000118>
        <obo:IAO_0000412 rdf:resource="http://purl.obolibrary.org/obo/chebi.owl"/>
    </owl:Class>
    


    <!-- http://purl.obolibrary.org/obo/CHEBI_37956 -->

    <owl:Class rdf:about="http://purl.obolibrary.org/obo/CHEBI_37956">
        <rdfs:label rdf:datatype="http://www.w3.org/2001/XMLSchema#string">histamine antagonist</rdfs:label>
        <rdfs:subClassOf rdf:resource="http://purl.obolibrary.org/obo/CHEBI_37957"/>
        <obo:IAO_0000118 rdf:datatype="http://www.w3.org/2001/XMLSchema#string">antihistamine</obo:IAO_0000118>
        <obo:IAO_0000118 rdf:datatype="http://www.w3.org/2001/XMLSchema#string">antihistamines</obo:IAO_0000118>
        <obo:IAO_0000118 rdf:datatype="http://www.w3.org/2001/XMLSchema#string">antihistaminico</obo:IAO_0000118>
        <obo:IAO_0000118 rdf:datatype="http://www.w3.org/2001/XMLSchema#string">antihistaminics</obo:IAO_0000118>
        <obo:IAO_0000111 rdf:datatype="http://www.w3.org/2001/XMLSchema#string">histamine antagonist</obo:IAO_0000111>
        <obo:IAO_0000118 rdf:datatype="http://www.w3.org/2001/XMLSchema#string">histamine receptor blocker</obo:IAO_0000118>
        <obo:IAO_0000118 rdf:datatype="http://www.w3.org/2001/XMLSchema#string">histamine receptor blockers</obo:IAO_0000118>
        <obo:IAO_0000412 rdf:resource="http://purl.obolibrary.org/obo/chebi.owl"/>
    </owl:Class>
    


    <!-- http://purl.obolibrary.org/obo/CHEBI_37957 -->

    <owl:Class rdf:about="http://purl.obolibrary.org/obo/CHEBI_37957">
        <rdfs:label rdf:datatype="http://www.w3.org/2001/XMLSchema#string">histaminergic drug</rdfs:label>
        <rdfs:subClassOf rdf:resource="http://purl.obolibrary.org/obo/CHEBI_35942"/>
        <obo:IAO_0000118 rdf:datatype="http://www.w3.org/2001/XMLSchema#string">histamine agents</obo:IAO_0000118>
        <obo:IAO_0000118 rdf:datatype="http://www.w3.org/2001/XMLSchema#string">histamine drugs</obo:IAO_0000118>
        <obo:IAO_0000118 rdf:datatype="http://www.w3.org/2001/XMLSchema#string">histaminergic agent</obo:IAO_0000118>
        <obo:IAO_0000118 rdf:datatype="http://www.w3.org/2001/XMLSchema#string">histaminergic agents</obo:IAO_0000118>
        <obo:IAO_0000111 rdf:datatype="http://www.w3.org/2001/XMLSchema#string">histaminergic drug</obo:IAO_0000111>
        <obo:IAO_0000118 rdf:datatype="http://www.w3.org/2001/XMLSchema#string">histaminergic drugs</obo:IAO_0000118>
        <obo:IAO_0000412 rdf:resource="http://purl.obolibrary.org/obo/chebi.owl"/>
    </owl:Class>
    


    <!-- http://purl.obolibrary.org/obo/CHEBI_37958 -->

    <owl:Class rdf:about="http://purl.obolibrary.org/obo/CHEBI_37958">
        <rdfs:label rdf:datatype="http://www.w3.org/2001/XMLSchema#string">dye</rdfs:label>
        <rdfs:subClassOf rdf:resource="http://purl.obolibrary.org/obo/CHEBI_33232"/>
        <obo:IAO_0000118 rdf:datatype="http://www.w3.org/2001/XMLSchema#string">Farbstoff</obo:IAO_0000118>
        <obo:IAO_0000118 rdf:datatype="http://www.w3.org/2001/XMLSchema#string">Farbstoffe</obo:IAO_0000118>
        <obo:IAO_0000118 rdf:datatype="http://www.w3.org/2001/XMLSchema#string">colorante</obo:IAO_0000118>
        <obo:IAO_0000118 rdf:datatype="http://www.w3.org/2001/XMLSchema#string">colorantes</obo:IAO_0000118>
        <obo:IAO_0000111 rdf:datatype="http://www.w3.org/2001/XMLSchema#string">dye</obo:IAO_0000111>
        <obo:IAO_0000118 rdf:datatype="http://www.w3.org/2001/XMLSchema#string">dyes</obo:IAO_0000118>
        <obo:IAO_0000118 rdf:datatype="http://www.w3.org/2001/XMLSchema#string">teinture</obo:IAO_0000118>
        <obo:IAO_0000118 rdf:datatype="http://www.w3.org/2001/XMLSchema#string">teintures</obo:IAO_0000118>
        <obo:IAO_0000412 rdf:resource="http://purl.obolibrary.org/obo/chebi.owl"/>
    </owl:Class>
    


    <!-- http://purl.obolibrary.org/obo/CHEBI_37961 -->

    <owl:Class rdf:about="http://purl.obolibrary.org/obo/CHEBI_37961">
        <rdfs:label rdf:datatype="http://www.w3.org/2001/XMLSchema#string">H2-receptor antagonist</rdfs:label>
        <rdfs:subClassOf rdf:resource="http://purl.obolibrary.org/obo/CHEBI_37956"/>
        <obo:IAO_0000118 rdf:datatype="http://www.w3.org/2001/XMLSchema#string">H2 receptor antagonists</obo:IAO_0000118>
        <obo:IAO_0000118 rdf:datatype="http://www.w3.org/2001/XMLSchema#string">H2 receptor blockaders</obo:IAO_0000118>
        <obo:IAO_0000111 rdf:datatype="http://www.w3.org/2001/XMLSchema#string">H2-receptor antagonist</obo:IAO_0000111>
        <obo:IAO_0000118 rdf:datatype="http://www.w3.org/2001/XMLSchema#string">H2-receptor blocker</obo:IAO_0000118>
        <obo:IAO_0000118 rdf:datatype="http://www.w3.org/2001/XMLSchema#string">H2-receptor blockers</obo:IAO_0000118>
        <obo:IAO_0000118 rdf:datatype="http://www.w3.org/2001/XMLSchema#string">histamine H2 receptor antagonist</obo:IAO_0000118>
        <obo:IAO_0000118 rdf:datatype="http://www.w3.org/2001/XMLSchema#string">histamine H2 receptor antagonists</obo:IAO_0000118>
        <obo:IAO_0000412 rdf:resource="http://purl.obolibrary.org/obo/chebi.owl"/>
    </owl:Class>
    


    <!-- http://purl.obolibrary.org/obo/CHEBI_37962 -->

    <owl:Class rdf:about="http://purl.obolibrary.org/obo/CHEBI_37962">
        <rdfs:label rdf:datatype="http://www.w3.org/2001/XMLSchema#string">adrenergic agent</rdfs:label>
        <rdfs:subClassOf rdf:resource="http://purl.obolibrary.org/obo/CHEBI_35942"/>
        <obo:IAO_0000111 rdf:datatype="http://www.w3.org/2001/XMLSchema#string">adrenergic agent</obo:IAO_0000111>
        <obo:IAO_0000118 rdf:datatype="http://www.w3.org/2001/XMLSchema#string">adrenergic agents</obo:IAO_0000118>
        <obo:IAO_0000118 rdf:datatype="http://www.w3.org/2001/XMLSchema#string">adrenergic drug</obo:IAO_0000118>
        <obo:IAO_0000118 rdf:datatype="http://www.w3.org/2001/XMLSchema#string">adrenergic drugs</obo:IAO_0000118>
        <obo:IAO_0000118 rdf:datatype="http://www.w3.org/2001/XMLSchema#string">adrenergic neuron agents</obo:IAO_0000118>
        <obo:IAO_0000118 rdf:datatype="http://www.w3.org/2001/XMLSchema#string">adrenergics</obo:IAO_0000118>
        <obo:IAO_0000412 rdf:resource="http://purl.obolibrary.org/obo/chebi.owl"/>
    </owl:Class>
    


    <!-- http://purl.obolibrary.org/obo/CHEBI_38060 -->

    <owl:Class rdf:about="http://purl.obolibrary.org/obo/CHEBI_38060">
        <rdfs:label rdf:datatype="http://www.w3.org/2001/XMLSchema#string">triazine insecticide</rdfs:label>
        <rdfs:subClassOf rdf:resource="http://purl.obolibrary.org/obo/CHEBI_24852"/>
        <obo:IAO_0000111 rdf:datatype="http://www.w3.org/2001/XMLSchema#string">triazine insecticide</obo:IAO_0000111>
        <obo:IAO_0000412 rdf:resource="http://purl.obolibrary.org/obo/chebi.owl"/>
    </owl:Class>
    


    <!-- http://purl.obolibrary.org/obo/CHEBI_38068 -->

    <owl:Class rdf:about="http://purl.obolibrary.org/obo/CHEBI_38068">
        <rdfs:label rdf:datatype="http://www.w3.org/2001/XMLSchema#string">antimalarial</rdfs:label>
        <rdfs:subClassOf rdf:resource="http://purl.obolibrary.org/obo/CHEBI_64915"/>
        <obo:IAO_0000111 rdf:datatype="http://www.w3.org/2001/XMLSchema#string">antimalarial</obo:IAO_0000111>
        <obo:IAO_0000118 rdf:datatype="http://www.w3.org/2001/XMLSchema#string">antimalarials</obo:IAO_0000118>
        <obo:IAO_0000412 rdf:resource="http://purl.obolibrary.org/obo/chebi.owl"/>
    </owl:Class>
    


    <!-- http://purl.obolibrary.org/obo/CHEBI_38070 -->

    <owl:Class rdf:about="http://purl.obolibrary.org/obo/CHEBI_38070">
        <rdfs:label rdf:datatype="http://www.w3.org/2001/XMLSchema#string">anti-arrhythmia drug</rdfs:label>
        <rdfs:subClassOf rdf:resource="http://purl.obolibrary.org/obo/CHEBI_35554"/>
        <obo:IAO_0000111 rdf:datatype="http://www.w3.org/2001/XMLSchema#string">anti-arrhythmia drug</obo:IAO_0000111>
        <obo:IAO_0000412 rdf:resource="http://purl.obolibrary.org/obo/chebi.owl"/>
    </owl:Class>
    


    <!-- http://purl.obolibrary.org/obo/CHEBI_38147 -->

    <owl:Class rdf:about="http://purl.obolibrary.org/obo/CHEBI_38147">
        <rdfs:label rdf:datatype="http://www.w3.org/2001/XMLSchema#string">cardiotonic drug</rdfs:label>
        <rdfs:subClassOf rdf:resource="http://purl.obolibrary.org/obo/CHEBI_35554"/>
        <obo:IAO_0000111 rdf:datatype="http://www.w3.org/2001/XMLSchema#string">cardiotonic drug</obo:IAO_0000111>
        <obo:IAO_0000118 rdf:datatype="http://www.w3.org/2001/XMLSchema#string">cardiotonic drugs</obo:IAO_0000118>
        <obo:IAO_0000412 rdf:resource="http://purl.obolibrary.org/obo/chebi.owl"/>
    </owl:Class>
    


    <!-- http://purl.obolibrary.org/obo/CHEBI_38155 -->

    <owl:Class rdf:about="http://purl.obolibrary.org/obo/CHEBI_38155">
        <rdfs:label rdf:datatype="http://www.w3.org/2001/XMLSchema#string">phytosiderophore</rdfs:label>
        <rdfs:subClassOf rdf:resource="http://purl.obolibrary.org/obo/CHEBI_24028"/>
        <rdfs:subClassOf rdf:resource="http://purl.obolibrary.org/obo/CHEBI_24874"/>
        <obo:IAO_0000118 rdf:datatype="http://www.w3.org/2001/XMLSchema#string">Phytosiderophor</obo:IAO_0000118>
        <obo:IAO_0000111 rdf:datatype="http://www.w3.org/2001/XMLSchema#string">phytosiderophore</obo:IAO_0000111>
        <obo:IAO_0000118 rdf:datatype="http://www.w3.org/2001/XMLSchema#string">phytosiderophores</obo:IAO_0000118>
        <obo:IAO_0000412 rdf:resource="http://purl.obolibrary.org/obo/chebi.owl"/>
    </owl:Class>
    


    <!-- http://purl.obolibrary.org/obo/CHEBI_38157 -->

    <owl:Class rdf:about="http://purl.obolibrary.org/obo/CHEBI_38157">
        <rdfs:label rdf:datatype="http://www.w3.org/2001/XMLSchema#string">iron chelator</rdfs:label>
        <rdfs:subClassOf rdf:resource="http://purl.obolibrary.org/obo/CHEBI_38161"/>
        <obo:IAO_0000118 rdf:datatype="http://www.w3.org/2001/XMLSchema#string">iron chelating agents</obo:IAO_0000118>
        <obo:IAO_0000111 rdf:datatype="http://www.w3.org/2001/XMLSchema#string">iron chelator</obo:IAO_0000111>
        <obo:IAO_0000118 rdf:datatype="http://www.w3.org/2001/XMLSchema#string">iron chelators</obo:IAO_0000118>
        <obo:IAO_0000412 rdf:resource="http://purl.obolibrary.org/obo/chebi.owl"/>
    </owl:Class>
    


    <!-- http://purl.obolibrary.org/obo/CHEBI_38161 -->

    <owl:Class rdf:about="http://purl.obolibrary.org/obo/CHEBI_38161">
        <rdfs:label rdf:datatype="http://www.w3.org/2001/XMLSchema#string">chelator</rdfs:label>
        <rdfs:subClassOf rdf:resource="http://purl.obolibrary.org/obo/CHEBI_52214"/>
        <obo:IAO_0000118 rdf:datatype="http://www.w3.org/2001/XMLSchema#string">Chelating agent</obo:IAO_0000118>
        <obo:IAO_0000118 rdf:datatype="http://www.w3.org/2001/XMLSchema#string">Metal chelator</obo:IAO_0000118>
        <obo:IAO_0000118 rdf:datatype="http://www.w3.org/2001/XMLSchema#string">chelating agents</obo:IAO_0000118>
        <obo:IAO_0000111 rdf:datatype="http://www.w3.org/2001/XMLSchema#string">chelator</obo:IAO_0000111>
        <obo:IAO_0000118 rdf:datatype="http://www.w3.org/2001/XMLSchema#string">chelators</obo:IAO_0000118>
        <obo:IAO_0000118 rdf:datatype="http://www.w3.org/2001/XMLSchema#string">complexon</obo:IAO_0000118>
        <obo:IAO_0000412 rdf:resource="http://purl.obolibrary.org/obo/chebi.owl"/>
    </owl:Class>
    


    <!-- http://purl.obolibrary.org/obo/CHEBI_38162 -->

    <owl:Class rdf:about="http://purl.obolibrary.org/obo/CHEBI_38162">
        <rdfs:label rdf:datatype="http://www.w3.org/2001/XMLSchema#string">iron(2+) chelator</rdfs:label>
        <rdfs:subClassOf rdf:resource="http://purl.obolibrary.org/obo/CHEBI_38157"/>
        <obo:IAO_0000111 rdf:datatype="http://www.w3.org/2001/XMLSchema#string">iron(2+) chelator</obo:IAO_0000111>
        <obo:IAO_0000412 rdf:resource="http://purl.obolibrary.org/obo/chebi.owl"/>
    </owl:Class>
    


    <!-- http://purl.obolibrary.org/obo/CHEBI_38215 -->

    <owl:Class rdf:about="http://purl.obolibrary.org/obo/CHEBI_38215">
        <rdfs:label rdf:datatype="http://www.w3.org/2001/XMLSchema#string">calcium channel blocker</rdfs:label>
        <rdfs:subClassOf rdf:resource="http://purl.obolibrary.org/obo/CHEBI_38808"/>
        <obo:IAO_0000111 rdf:datatype="http://www.w3.org/2001/XMLSchema#string">calcium channel blocker</obo:IAO_0000111>
        <obo:IAO_0000118 rdf:datatype="http://www.w3.org/2001/XMLSchema#string">calcium channel blockers</obo:IAO_0000118>
        <obo:IAO_0000412 rdf:resource="http://purl.obolibrary.org/obo/chebi.owl"/>
    </owl:Class>
    


    <!-- http://purl.obolibrary.org/obo/CHEBI_38231 -->

    <owl:Class rdf:about="http://purl.obolibrary.org/obo/CHEBI_38231">
        <rdfs:label rdf:datatype="http://www.w3.org/2001/XMLSchema#string">phytotoxin</rdfs:label>
        <rdfs:subClassOf rdf:resource="http://purl.obolibrary.org/obo/CHEBI_27026"/>
        <obo:IAO_0000111 rdf:datatype="http://www.w3.org/2001/XMLSchema#string">phytotoxin</obo:IAO_0000111>
        <obo:IAO_0000118 rdf:datatype="http://www.w3.org/2001/XMLSchema#string">phytotoxins</obo:IAO_0000118>
        <obo:IAO_0000412 rdf:resource="http://purl.obolibrary.org/obo/chebi.owl"/>
    </owl:Class>
    


    <!-- http://purl.obolibrary.org/obo/CHEBI_38234 -->

    <owl:Class rdf:about="http://purl.obolibrary.org/obo/CHEBI_38234">
        <rdfs:label rdf:datatype="http://www.w3.org/2001/XMLSchema#string">DNA polymerase inhibitor</rdfs:label>
        <rdfs:subClassOf rdf:resource="http://purl.obolibrary.org/obo/CHEBI_23924"/>
        <obo:IAO_0000111 rdf:datatype="http://www.w3.org/2001/XMLSchema#string">DNA polymerase inhibitor</obo:IAO_0000111>
        <obo:IAO_0000118 rdf:datatype="http://www.w3.org/2001/XMLSchema#string">DNA polymerase inhibitors</obo:IAO_0000118>
        <obo:IAO_0000412 rdf:resource="http://purl.obolibrary.org/obo/chebi.owl"/>
    </owl:Class>
    


    <!-- http://purl.obolibrary.org/obo/CHEBI_38317 -->

    <owl:Class rdf:about="http://purl.obolibrary.org/obo/CHEBI_38317">
        <rdfs:label rdf:datatype="http://www.w3.org/2001/XMLSchema#string">HPPD inhibitor</rdfs:label>
        <rdfs:subClassOf rdf:resource="http://purl.obolibrary.org/obo/CHEBI_23924"/>
        <obo:IAO_0000118 rdf:datatype="http://www.w3.org/2001/XMLSchema#string">4-hydroxyphenylpyruvate dioxygenase inhibitor</obo:IAO_0000118>
        <obo:IAO_0000118 rdf:datatype="http://www.w3.org/2001/XMLSchema#string">4-hydroxyphenylpyruvate dioxygenase inhibitors</obo:IAO_0000118>
        <obo:IAO_0000118 rdf:datatype="http://www.w3.org/2001/XMLSchema#string">EC 1.13.11.27 inhibitor</obo:IAO_0000118>
        <obo:IAO_0000118 rdf:datatype="http://www.w3.org/2001/XMLSchema#string">EC 1.13.11.27 inhibitors</obo:IAO_0000118>
        <obo:IAO_0000111 rdf:datatype="http://www.w3.org/2001/XMLSchema#string">HPPD inhibitor</obo:IAO_0000111>
        <obo:IAO_0000118 rdf:datatype="http://www.w3.org/2001/XMLSchema#string">HPPD inhibitors</obo:IAO_0000118>
        <obo:IAO_0000412 rdf:resource="http://purl.obolibrary.org/obo/chebi.owl"/>
    </owl:Class>
    


    <!-- http://purl.obolibrary.org/obo/CHEBI_38323 -->

    <owl:Class rdf:about="http://purl.obolibrary.org/obo/CHEBI_38323">
        <rdfs:label rdf:datatype="http://www.w3.org/2001/XMLSchema#string">cholinergic drug</rdfs:label>
        <rdfs:subClassOf rdf:resource="http://purl.obolibrary.org/obo/CHEBI_35942"/>
        <obo:IAO_0000118 rdf:datatype="http://www.w3.org/2001/XMLSchema#string">cholinergic agent</obo:IAO_0000118>
        <obo:IAO_0000111 rdf:datatype="http://www.w3.org/2001/XMLSchema#string">cholinergic drug</obo:IAO_0000111>
        <obo:IAO_0000118 rdf:datatype="http://www.w3.org/2001/XMLSchema#string">cholinergic drugs</obo:IAO_0000118>
        <obo:IAO_0000118 rdf:datatype="http://www.w3.org/2001/XMLSchema#string">cholinomimetic</obo:IAO_0000118>
        <obo:IAO_0000412 rdf:resource="http://purl.obolibrary.org/obo/chebi.owl"/>
    </owl:Class>
    


    <!-- http://purl.obolibrary.org/obo/CHEBI_38324 -->

    <owl:Class rdf:about="http://purl.obolibrary.org/obo/CHEBI_38324">
        <rdfs:label rdf:datatype="http://www.w3.org/2001/XMLSchema#string">cholinergic agonist</rdfs:label>
        <rdfs:subClassOf rdf:resource="http://purl.obolibrary.org/obo/CHEBI_38323"/>
        <obo:IAO_0000118 rdf:datatype="http://www.w3.org/2001/XMLSchema#string">acetylcholine agonist</obo:IAO_0000118>
        <obo:IAO_0000118 rdf:datatype="http://www.w3.org/2001/XMLSchema#string">acetylcholine agonists</obo:IAO_0000118>
        <obo:IAO_0000118 rdf:datatype="http://www.w3.org/2001/XMLSchema#string">acetylcholine receptor agonist</obo:IAO_0000118>
        <obo:IAO_0000111 rdf:datatype="http://www.w3.org/2001/XMLSchema#string">cholinergic agonist</obo:IAO_0000111>
        <obo:IAO_0000118 rdf:datatype="http://www.w3.org/2001/XMLSchema#string">cholinergic agonists</obo:IAO_0000118>
        <obo:IAO_0000118 rdf:datatype="http://www.w3.org/2001/XMLSchema#string">cholinomimetic</obo:IAO_0000118>
        <obo:IAO_0000118 rdf:datatype="http://www.w3.org/2001/XMLSchema#string">cholinomimetics</obo:IAO_0000118>
        <obo:IAO_0000412 rdf:resource="http://purl.obolibrary.org/obo/chebi.owl"/>
    </owl:Class>
    


    <!-- http://purl.obolibrary.org/obo/CHEBI_38325 -->

    <owl:Class rdf:about="http://purl.obolibrary.org/obo/CHEBI_38325">
        <rdfs:label rdf:datatype="http://www.w3.org/2001/XMLSchema#string">muscarinic agonist</rdfs:label>
        <rdfs:subClassOf rdf:resource="http://purl.obolibrary.org/obo/CHEBI_38324"/>
        <obo:IAO_0000118 rdf:datatype="http://www.w3.org/2001/XMLSchema#string">muscarinic acetylcholine receptor agonist</obo:IAO_0000118>
        <obo:IAO_0000111 rdf:datatype="http://www.w3.org/2001/XMLSchema#string">muscarinic agonist</obo:IAO_0000111>
        <obo:IAO_0000118 rdf:datatype="http://www.w3.org/2001/XMLSchema#string">muscarinic agonists</obo:IAO_0000118>
        <obo:IAO_0000118 rdf:datatype="http://www.w3.org/2001/XMLSchema#string">muscarinic cholinergic agonist</obo:IAO_0000118>
        <obo:IAO_0000118 rdf:datatype="http://www.w3.org/2001/XMLSchema#string">muscarinic cholinergic agonists</obo:IAO_0000118>
        <obo:IAO_0000412 rdf:resource="http://purl.obolibrary.org/obo/chebi.owl"/>
    </owl:Class>
    


    <!-- http://purl.obolibrary.org/obo/CHEBI_38456 -->

    <owl:Class rdf:about="http://purl.obolibrary.org/obo/CHEBI_38456">
        <rdfs:label rdf:datatype="http://www.w3.org/2001/XMLSchema#string">ecdysone agonist</rdfs:label>
        <rdfs:subClassOf rdf:resource="http://purl.obolibrary.org/obo/CHEBI_24851"/>
        <obo:IAO_0000111 rdf:datatype="http://www.w3.org/2001/XMLSchema#string">ecdysone agonist</obo:IAO_0000111>
        <obo:IAO_0000118 rdf:datatype="http://www.w3.org/2001/XMLSchema#string">ecdysone agonists</obo:IAO_0000118>
        <obo:IAO_0000118 rdf:datatype="http://www.w3.org/2001/XMLSchema#string">ecdysone mimetic</obo:IAO_0000118>
        <obo:IAO_0000412 rdf:resource="http://purl.obolibrary.org/obo/chebi.owl"/>
    </owl:Class>
    


    <!-- http://purl.obolibrary.org/obo/CHEBI_38461 -->

    <owl:Class rdf:about="http://purl.obolibrary.org/obo/CHEBI_38461">
        <rdfs:label rdf:datatype="http://www.w3.org/2001/XMLSchema#string">carbamate insecticide</rdfs:label>
        <rdfs:subClassOf rdf:resource="http://purl.obolibrary.org/obo/CHEBI_24852"/>
        <rdfs:subClassOf rdf:resource="http://purl.obolibrary.org/obo/CHEBI_38462"/>
        <obo:IAO_0000111 rdf:datatype="http://www.w3.org/2001/XMLSchema#string">carbamate insecticide</obo:IAO_0000111>
        <obo:IAO_0000118 rdf:datatype="http://www.w3.org/2001/XMLSchema#string">carbamate insecticides</obo:IAO_0000118>
        <obo:IAO_0000412 rdf:resource="http://purl.obolibrary.org/obo/chebi.owl"/>
    </owl:Class>
    


    <!-- http://purl.obolibrary.org/obo/CHEBI_38462 -->

    <owl:Class rdf:about="http://purl.obolibrary.org/obo/CHEBI_38462">
        <rdfs:label rdf:datatype="http://www.w3.org/2001/XMLSchema#string">acetylcholinesterase inhibitor</rdfs:label>
        <rdfs:subClassOf rdf:resource="http://purl.obolibrary.org/obo/CHEBI_23924"/>
        <obo:IAO_0000118 rdf:datatype="http://www.w3.org/2001/XMLSchema#string">AChEI</obo:IAO_0000118>
        <obo:IAO_0000118 rdf:datatype="http://www.w3.org/2001/XMLSchema#string">acetylcholine esterase inhibitor</obo:IAO_0000118>
        <obo:IAO_0000111 rdf:datatype="http://www.w3.org/2001/XMLSchema#string">acetylcholinesterase inhibitor</obo:IAO_0000111>
        <obo:IAO_0000118 rdf:datatype="http://www.w3.org/2001/XMLSchema#string">acetylcholinesterase inhibitors</obo:IAO_0000118>
        <obo:IAO_0000412 rdf:resource="http://purl.obolibrary.org/obo/chebi.owl"/>
    </owl:Class>
    


    <!-- http://purl.obolibrary.org/obo/CHEBI_38496 -->

    <owl:Class rdf:about="http://purl.obolibrary.org/obo/CHEBI_38496">
        <rdfs:label rdf:datatype="http://www.w3.org/2001/XMLSchema#string">electron-transport chain inhibitor</rdfs:label>
        <rdfs:subClassOf rdf:resource="http://purl.obolibrary.org/obo/CHEBI_23924"/>
        <obo:IAO_0000111 rdf:datatype="http://www.w3.org/2001/XMLSchema#string">electron-transport chain inhibitor</obo:IAO_0000111>
        <obo:IAO_0000412 rdf:resource="http://purl.obolibrary.org/obo/chebi.owl"/>
    </owl:Class>
    


    <!-- http://purl.obolibrary.org/obo/CHEBI_38497 -->

    <owl:Class rdf:about="http://purl.obolibrary.org/obo/CHEBI_38497">
        <rdfs:label rdf:datatype="http://www.w3.org/2001/XMLSchema#string">respiratory-chain inhibitor</rdfs:label>
        <rdfs:subClassOf rdf:resource="http://purl.obolibrary.org/obo/CHEBI_38496"/>
        <obo:IAO_0000111 rdf:datatype="http://www.w3.org/2001/XMLSchema#string">respiratory-chain inhibitor</obo:IAO_0000111>
        <obo:IAO_0000412 rdf:resource="http://purl.obolibrary.org/obo/chebi.owl"/>
    </owl:Class>
    


    <!-- http://purl.obolibrary.org/obo/CHEBI_38498 -->

    <owl:Class rdf:about="http://purl.obolibrary.org/obo/CHEBI_38498">
        <rdfs:label rdf:datatype="http://www.w3.org/2001/XMLSchema#string">mitochondrial NADH:ubiquinone reductase inhibitor</rdfs:label>
        <rdfs:subClassOf rdf:resource="http://purl.obolibrary.org/obo/CHEBI_25355"/>
        <rdfs:subClassOf rdf:resource="http://purl.obolibrary.org/obo/CHEBI_38503"/>
        <obo:IAO_0000118 rdf:datatype="http://www.w3.org/2001/XMLSchema#string">mitochondrial NADH dehydrogenase inhibitor</obo:IAO_0000118>
        <obo:IAO_0000111 rdf:datatype="http://www.w3.org/2001/XMLSchema#string">mitochondrial NADH:ubiquinone reductase inhibitor</obo:IAO_0000111>
        <obo:IAO_0000118 rdf:datatype="http://www.w3.org/2001/XMLSchema#string">mitochondrial complex I inhibitor</obo:IAO_0000118>
        <obo:IAO_0000118 rdf:datatype="http://www.w3.org/2001/XMLSchema#string">mitochondrial complex I inhibitors</obo:IAO_0000118>
        <obo:IAO_0000412 rdf:resource="http://purl.obolibrary.org/obo/chebi.owl"/>
    </owl:Class>
    


    <!-- http://purl.obolibrary.org/obo/CHEBI_38499 -->

    <owl:Class rdf:about="http://purl.obolibrary.org/obo/CHEBI_38499">
        <rdfs:label rdf:datatype="http://www.w3.org/2001/XMLSchema#string">mitochondrial cytochrome-bc1 complex inhibitor</rdfs:label>
        <rdfs:subClassOf rdf:resource="http://purl.obolibrary.org/obo/CHEBI_25355"/>
        <rdfs:subClassOf rdf:resource="http://purl.obolibrary.org/obo/CHEBI_38502"/>
        <obo:IAO_0000118 rdf:datatype="http://www.w3.org/2001/XMLSchema#string">mitochondrial complex III inhibitor</obo:IAO_0000118>
        <obo:IAO_0000118 rdf:datatype="http://www.w3.org/2001/XMLSchema#string">mitochondrial complex III inhibitors</obo:IAO_0000118>
        <obo:IAO_0000111 rdf:datatype="http://www.w3.org/2001/XMLSchema#string">mitochondrial cytochrome-bc1 complex inhibitor</obo:IAO_0000111>
        <obo:IAO_0000412 rdf:resource="http://purl.obolibrary.org/obo/chebi.owl"/>
    </owl:Class>
    


    <!-- http://purl.obolibrary.org/obo/CHEBI_38500 -->

    <owl:Class rdf:about="http://purl.obolibrary.org/obo/CHEBI_38500">
        <rdfs:label rdf:datatype="http://www.w3.org/2001/XMLSchema#string">mitochondrial cytochrome-c oxidase inhibitor</rdfs:label>
        <rdfs:subClassOf rdf:resource="http://purl.obolibrary.org/obo/CHEBI_25355"/>
        <rdfs:subClassOf rdf:resource="http://purl.obolibrary.org/obo/CHEBI_38501"/>
        <obo:IAO_0000118 rdf:datatype="http://www.w3.org/2001/XMLSchema#string">mitochondrial complex IV inhibitor</obo:IAO_0000118>
        <obo:IAO_0000118 rdf:datatype="http://www.w3.org/2001/XMLSchema#string">mitochondrial complex IV inhibitors</obo:IAO_0000118>
        <obo:IAO_0000111 rdf:datatype="http://www.w3.org/2001/XMLSchema#string">mitochondrial cytochrome-c oxidase inhibitor</obo:IAO_0000111>
        <obo:IAO_0000118 rdf:datatype="http://www.w3.org/2001/XMLSchema#string">mitochondrial cytochrome-c oxidase inhibitors</obo:IAO_0000118>
        <obo:IAO_0000412 rdf:resource="http://purl.obolibrary.org/obo/chebi.owl"/>
    </owl:Class>
    


    <!-- http://purl.obolibrary.org/obo/CHEBI_38501 -->

    <owl:Class rdf:about="http://purl.obolibrary.org/obo/CHEBI_38501">
        <rdfs:label rdf:datatype="http://www.w3.org/2001/XMLSchema#string">cytochrome-c oxidase inhibitor</rdfs:label>
        <rdfs:subClassOf rdf:resource="http://purl.obolibrary.org/obo/CHEBI_38497"/>
        <obo:IAO_0000111 rdf:datatype="http://www.w3.org/2001/XMLSchema#string">cytochrome-c oxidase inhibitor</obo:IAO_0000111>
        <obo:IAO_0000412 rdf:resource="http://purl.obolibrary.org/obo/chebi.owl"/>
    </owl:Class>
    


    <!-- http://purl.obolibrary.org/obo/CHEBI_38502 -->

    <owl:Class rdf:about="http://purl.obolibrary.org/obo/CHEBI_38502">
        <rdfs:label rdf:datatype="http://www.w3.org/2001/XMLSchema#string">cytochrome-bc1 complex inhibitor</rdfs:label>
        <rdfs:subClassOf rdf:resource="http://purl.obolibrary.org/obo/CHEBI_38497"/>
        <obo:IAO_0000111 rdf:datatype="http://www.w3.org/2001/XMLSchema#string">cytochrome-bc1 complex inhibitor</obo:IAO_0000111>
        <obo:IAO_0000412 rdf:resource="http://purl.obolibrary.org/obo/chebi.owl"/>
    </owl:Class>
    


    <!-- http://purl.obolibrary.org/obo/CHEBI_38503 -->

    <owl:Class rdf:about="http://purl.obolibrary.org/obo/CHEBI_38503">
        <rdfs:label rdf:datatype="http://www.w3.org/2001/XMLSchema#string">NADH:ubiquinone reductase inhibitor</rdfs:label>
        <rdfs:subClassOf rdf:resource="http://purl.obolibrary.org/obo/CHEBI_38497"/>
        <obo:IAO_0000118 rdf:datatype="http://www.w3.org/2001/XMLSchema#string">Coenzyme Q reductase</obo:IAO_0000118>
        <obo:IAO_0000118 rdf:datatype="http://www.w3.org/2001/XMLSchema#string">DPNH-coenzyme Q reductase inhibitor</obo:IAO_0000118>
        <obo:IAO_0000118 rdf:datatype="http://www.w3.org/2001/XMLSchema#string">DPNH-ubiquinone reductase inhibitor</obo:IAO_0000118>
        <obo:IAO_0000118 rdf:datatype="http://www.w3.org/2001/XMLSchema#string">NADH-Q6 oxidoreductase inhibitor</obo:IAO_0000118>
        <obo:IAO_0000118 rdf:datatype="http://www.w3.org/2001/XMLSchema#string">NADH-coenzyme Q oxidoreductase  inhibitors</obo:IAO_0000118>
        <obo:IAO_0000118 rdf:datatype="http://www.w3.org/2001/XMLSchema#string">NADH2 dehydrogenase (ubiquinone) inhibitor</obo:IAO_0000118>
        <obo:IAO_0000118 rdf:datatype="http://www.w3.org/2001/XMLSchema#string">NADH:ubiquinone oxidoreductase complex inhibitor</obo:IAO_0000118>
        <obo:IAO_0000118 rdf:datatype="http://www.w3.org/2001/XMLSchema#string">NADH:ubiquinone oxidoreductase inhibitor</obo:IAO_0000118>
        <obo:IAO_0000118 rdf:datatype="http://www.w3.org/2001/XMLSchema#string">NADH:ubiquinone reductase (H+-translocating) inhibitor</obo:IAO_0000118>
        <obo:IAO_0000111 rdf:datatype="http://www.w3.org/2001/XMLSchema#string">NADH:ubiquinone reductase inhibitor</obo:IAO_0000111>
        <obo:IAO_0000118 rdf:datatype="http://www.w3.org/2001/XMLSchema#string">complex 1 dehydrogenase inhibitor</obo:IAO_0000118>
        <obo:IAO_0000118 rdf:datatype="http://www.w3.org/2001/XMLSchema#string">complex I (NADH:Q1 oxidoreductase) inhibitors</obo:IAO_0000118>
        <obo:IAO_0000118 rdf:datatype="http://www.w3.org/2001/XMLSchema#string">complex I (electron transport chain) inhibitors</obo:IAO_0000118>
        <obo:IAO_0000118 rdf:datatype="http://www.w3.org/2001/XMLSchema#string">complex I (mitochondrial electron transport) inhibitors</obo:IAO_0000118>
        <obo:IAO_0000118 rdf:datatype="http://www.w3.org/2001/XMLSchema#string">dihydronicotinamide adenine dinucleotide-coenzyme Q reductase inhibitor</obo:IAO_0000118>
        <obo:IAO_0000118 rdf:datatype="http://www.w3.org/2001/XMLSchema#string">mitochondrial electron transport complex 1 inhibitor</obo:IAO_0000118>
        <obo:IAO_0000118 rdf:datatype="http://www.w3.org/2001/XMLSchema#string">reduced nicotinamide adenine dinucleotide-coenzyme Q reductase inhibitor</obo:IAO_0000118>
        <obo:IAO_0000118 rdf:datatype="http://www.w3.org/2001/XMLSchema#string">type 1 dehydrogenase  inhibitor</obo:IAO_0000118>
        <obo:IAO_0000118 rdf:datatype="http://www.w3.org/2001/XMLSchema#string">ubiquinone reductase inhibitor</obo:IAO_0000118>
        <obo:IAO_0000412 rdf:resource="http://purl.obolibrary.org/obo/chebi.owl"/>
    </owl:Class>
    


    <!-- http://purl.obolibrary.org/obo/CHEBI_38577 -->

    <owl:Class rdf:about="http://purl.obolibrary.org/obo/CHEBI_38577">
        <rdfs:label rdf:datatype="http://www.w3.org/2001/XMLSchema#string">triazole insecticide</rdfs:label>
        <rdfs:subClassOf rdf:resource="http://purl.obolibrary.org/obo/CHEBI_24852"/>
        <obo:IAO_0000111 rdf:datatype="http://www.w3.org/2001/XMLSchema#string">triazole insecticide</obo:IAO_0000111>
        <obo:IAO_0000412 rdf:resource="http://purl.obolibrary.org/obo/chebi.owl"/>
    </owl:Class>
    


    <!-- http://purl.obolibrary.org/obo/CHEBI_38623 -->

    <owl:Class rdf:about="http://purl.obolibrary.org/obo/CHEBI_38623">
        <rdfs:label rdf:datatype="http://www.w3.org/2001/XMLSchema#string">monoamine oxidase inhibitor</rdfs:label>
        <rdfs:subClassOf rdf:resource="http://purl.obolibrary.org/obo/CHEBI_23924"/>
        <obo:IAO_0000111 rdf:datatype="http://www.w3.org/2001/XMLSchema#string">monoamine oxidase inhibitor</obo:IAO_0000111>
        <obo:IAO_0000118 rdf:datatype="http://www.w3.org/2001/XMLSchema#string">monoamine oxidase inhibitors</obo:IAO_0000118>
        <obo:IAO_0000412 rdf:resource="http://purl.obolibrary.org/obo/chebi.owl"/>
    </owl:Class>
    


    <!-- http://purl.obolibrary.org/obo/CHEBI_38632 -->

    <owl:Class rdf:about="http://purl.obolibrary.org/obo/CHEBI_38632">
        <rdfs:label rdf:datatype="http://www.w3.org/2001/XMLSchema#string">membrane transport modulator</rdfs:label>
        <rdfs:subClassOf rdf:resource="http://purl.obolibrary.org/obo/CHEBI_52208"/>
        <obo:IAO_0000111 rdf:datatype="http://www.w3.org/2001/XMLSchema#string">membrane transport modulator</obo:IAO_0000111>
        <obo:IAO_0000412 rdf:resource="http://purl.obolibrary.org/obo/chebi.owl"/>
    </owl:Class>
    


    <!-- http://purl.obolibrary.org/obo/CHEBI_38633 -->

    <owl:Class rdf:about="http://purl.obolibrary.org/obo/CHEBI_38633">
        <rdfs:label rdf:datatype="http://www.w3.org/2001/XMLSchema#string">sodium channel blocker</rdfs:label>
        <rdfs:subClassOf rdf:resource="http://purl.obolibrary.org/obo/CHEBI_39000"/>
        <obo:IAO_0000118 rdf:datatype="http://www.w3.org/2001/XMLSchema#string">Na channel blocker</obo:IAO_0000118>
        <obo:IAO_0000111 rdf:datatype="http://www.w3.org/2001/XMLSchema#string">sodium channel blocker</obo:IAO_0000111>
        <obo:IAO_0000118 rdf:datatype="http://www.w3.org/2001/XMLSchema#string">sodium channel blockers</obo:IAO_0000118>
        <obo:IAO_0000412 rdf:resource="http://purl.obolibrary.org/obo/chebi.owl"/>
    </owl:Class>
    


    <!-- http://purl.obolibrary.org/obo/CHEBI_38634 -->

    <owl:Class rdf:about="http://purl.obolibrary.org/obo/CHEBI_38634">
        <rdfs:label rdf:datatype="http://www.w3.org/2001/XMLSchema#string">voltage-gated sodium channel blocker</rdfs:label>
        <rdfs:subClassOf rdf:resource="http://purl.obolibrary.org/obo/CHEBI_38633"/>
        <obo:IAO_0000111 rdf:datatype="http://www.w3.org/2001/XMLSchema#string">voltage-gated sodium channel blocker</obo:IAO_0000111>
        <obo:IAO_0000412 rdf:resource="http://purl.obolibrary.org/obo/chebi.owl"/>
    </owl:Class>
    


    <!-- http://purl.obolibrary.org/obo/CHEBI_38637 -->

    <owl:Class rdf:about="http://purl.obolibrary.org/obo/CHEBI_38637">
        <rdfs:label rdf:datatype="http://www.w3.org/2001/XMLSchema#string">tyrosine kinase inhibitor</rdfs:label>
        <rdfs:subClassOf rdf:resource="http://purl.obolibrary.org/obo/CHEBI_37699"/>
        <obo:IAO_0000118 rdf:datatype="http://www.w3.org/2001/XMLSchema#string">TKI inhibitor</obo:IAO_0000118>
        <obo:IAO_0000118 rdf:datatype="http://www.w3.org/2001/XMLSchema#string">TKI inhibitors</obo:IAO_0000118>
        <obo:IAO_0000118 rdf:datatype="http://www.w3.org/2001/XMLSchema#string">protein tyrosine kinase inhibitor</obo:IAO_0000118>
        <obo:IAO_0000118 rdf:datatype="http://www.w3.org/2001/XMLSchema#string">protein tyrosine kinase inhibitors</obo:IAO_0000118>
        <obo:IAO_0000111 rdf:datatype="http://www.w3.org/2001/XMLSchema#string">tyrosine kinase inhibitor</obo:IAO_0000111>
        <obo:IAO_0000118 rdf:datatype="http://www.w3.org/2001/XMLSchema#string">tyrosine kinase inhibitors</obo:IAO_0000118>
        <obo:IAO_0000118 rdf:datatype="http://www.w3.org/2001/XMLSchema#string">tyrphostin</obo:IAO_0000118>
        <obo:IAO_0000118 rdf:datatype="http://www.w3.org/2001/XMLSchema#string">tyrphostins</obo:IAO_0000118>
        <obo:IAO_0000412 rdf:resource="http://purl.obolibrary.org/obo/chebi.owl"/>
    </owl:Class>
    


    <!-- http://purl.obolibrary.org/obo/CHEBI_38706 -->

    <owl:Class rdf:about="http://purl.obolibrary.org/obo/CHEBI_38706">
        <rdfs:label rdf:datatype="http://www.w3.org/2001/XMLSchema#string">pediculicide</rdfs:label>
        <rdfs:subClassOf rdf:resource="http://purl.obolibrary.org/obo/CHEBI_24852"/>
        <obo:IAO_0000111 rdf:datatype="http://www.w3.org/2001/XMLSchema#string">pediculicide</obo:IAO_0000111>
        <obo:IAO_0000118 rdf:datatype="http://www.w3.org/2001/XMLSchema#string">pediculicides</obo:IAO_0000118>
        <obo:IAO_0000412 rdf:resource="http://purl.obolibrary.org/obo/chebi.owl"/>
    </owl:Class>
    


    <!-- http://purl.obolibrary.org/obo/CHEBI_38807 -->

    <owl:Class rdf:about="http://purl.obolibrary.org/obo/CHEBI_38807">
        <rdfs:label rdf:datatype="http://www.w3.org/2001/XMLSchema#string">calcium channel agonist</rdfs:label>
        <rdfs:subClassOf rdf:resource="http://purl.obolibrary.org/obo/CHEBI_38808"/>
        <obo:IAO_0000118 rdf:datatype="http://www.w3.org/2001/XMLSchema#string">calcium channel activator</obo:IAO_0000118>
        <obo:IAO_0000118 rdf:datatype="http://www.w3.org/2001/XMLSchema#string">calcium channel activators</obo:IAO_0000118>
        <obo:IAO_0000111 rdf:datatype="http://www.w3.org/2001/XMLSchema#string">calcium channel agonist</obo:IAO_0000111>
        <obo:IAO_0000118 rdf:datatype="http://www.w3.org/2001/XMLSchema#string">calcium channel agonists</obo:IAO_0000118>
        <obo:IAO_0000412 rdf:resource="http://purl.obolibrary.org/obo/chebi.owl"/>
    </owl:Class>
    


    <!-- http://purl.obolibrary.org/obo/CHEBI_38808 -->

    <owl:Class rdf:about="http://purl.obolibrary.org/obo/CHEBI_38808">
        <rdfs:label rdf:datatype="http://www.w3.org/2001/XMLSchema#string">calcium channel modulator</rdfs:label>
        <rdfs:subClassOf rdf:resource="http://purl.obolibrary.org/obo/CHEBI_38632"/>
        <obo:IAO_0000111 rdf:datatype="http://www.w3.org/2001/XMLSchema#string">calcium channel modulator</obo:IAO_0000111>
        <obo:IAO_0000412 rdf:resource="http://purl.obolibrary.org/obo/chebi.owl"/>
    </owl:Class>
    


    <!-- http://purl.obolibrary.org/obo/CHEBI_38809 -->

    <owl:Class rdf:about="http://purl.obolibrary.org/obo/CHEBI_38809">
        <rdfs:label rdf:datatype="http://www.w3.org/2001/XMLSchema#string">ryanodine receptor modulator</rdfs:label>
        <rdfs:subClassOf rdf:resource="http://purl.obolibrary.org/obo/CHEBI_38808"/>
        <obo:IAO_0000118 rdf:datatype="http://www.w3.org/2001/XMLSchema#string">RyR modulator</obo:IAO_0000118>
        <obo:IAO_0000111 rdf:datatype="http://www.w3.org/2001/XMLSchema#string">ryanodine receptor modulator</obo:IAO_0000111>
        <obo:IAO_0000118 rdf:datatype="http://www.w3.org/2001/XMLSchema#string">ryanodine receptor modulators</obo:IAO_0000118>
        <obo:IAO_0000118 rdf:datatype="http://www.w3.org/2001/XMLSchema#string">ryanodine-sensitive calcium channel modulator</obo:IAO_0000118>
        <obo:IAO_0000118 rdf:datatype="http://www.w3.org/2001/XMLSchema#string">ryanodine-sensitive calcium-release channel modulator</obo:IAO_0000118>
        <obo:IAO_0000412 rdf:resource="http://purl.obolibrary.org/obo/chebi.owl"/>
    </owl:Class>
    


    <!-- http://purl.obolibrary.org/obo/CHEBI_38828 -->

    <owl:Class rdf:about="http://purl.obolibrary.org/obo/CHEBI_38828">
        <rdfs:label rdf:datatype="http://www.w3.org/2001/XMLSchema#string">nonionic surfactant</rdfs:label>
        <rdfs:subClassOf rdf:resource="http://purl.obolibrary.org/obo/CHEBI_35195"/>
        <obo:IAO_0000118 rdf:datatype="http://www.w3.org/2001/XMLSchema#string">non-ionic surfactant</obo:IAO_0000118>
        <obo:IAO_0000111 rdf:datatype="http://www.w3.org/2001/XMLSchema#string">nonionic surfactant</obo:IAO_0000111>
        <obo:IAO_0000118 rdf:datatype="http://www.w3.org/2001/XMLSchema#string">nonionic surfactants</obo:IAO_0000118>
        <obo:IAO_0000412 rdf:resource="http://purl.obolibrary.org/obo/chebi.owl"/>
    </owl:Class>
    


    <!-- http://purl.obolibrary.org/obo/CHEBI_38849 -->

    <owl:Class rdf:about="http://purl.obolibrary.org/obo/CHEBI_38849">
        <rdfs:label rdf:datatype="http://www.w3.org/2001/XMLSchema#string">blood substitute</rdfs:label>
        <rdfs:subClassOf rdf:resource="http://purl.obolibrary.org/obo/CHEBI_52217"/>
        <obo:IAO_0000118 rdf:datatype="http://www.w3.org/2001/XMLSchema#string">artificial blood</obo:IAO_0000118>
        <obo:IAO_0000111 rdf:datatype="http://www.w3.org/2001/XMLSchema#string">blood substitute</obo:IAO_0000111>
        <obo:IAO_0000118 rdf:datatype="http://www.w3.org/2001/XMLSchema#string">blood substitutes</obo:IAO_0000118>
        <obo:IAO_0000118 rdf:datatype="http://www.w3.org/2001/XMLSchema#string">oxygen carrier</obo:IAO_0000118>
        <obo:IAO_0000412 rdf:resource="http://purl.obolibrary.org/obo/chebi.owl"/>
    </owl:Class>
    


    <!-- http://purl.obolibrary.org/obo/CHEBI_38867 -->

    <owl:Class rdf:about="http://purl.obolibrary.org/obo/CHEBI_38867">
        <rdfs:label rdf:datatype="http://www.w3.org/2001/XMLSchema#string">anaesthetic</rdfs:label>
        <rdfs:subClassOf rdf:resource="http://purl.obolibrary.org/obo/CHEBI_23888"/>
        <obo:IAO_0000118 rdf:datatype="http://www.w3.org/2001/XMLSchema#string">Anaesthetika</obo:IAO_0000118>
        <obo:IAO_0000118 rdf:datatype="http://www.w3.org/2001/XMLSchema#string">Anaesthetikum</obo:IAO_0000118>
        <obo:IAO_0000118 rdf:datatype="http://www.w3.org/2001/XMLSchema#string">anaesthetic</obo:IAO_0000118>
        <obo:IAO_0000111 rdf:datatype="http://www.w3.org/2001/XMLSchema#string">anaesthetic</obo:IAO_0000111>
        <obo:IAO_0000118 rdf:datatype="http://www.w3.org/2001/XMLSchema#string">anaesthetics</obo:IAO_0000118>
        <obo:IAO_0000118 rdf:datatype="http://www.w3.org/2001/XMLSchema#string">anesthetic agent</obo:IAO_0000118>
        <obo:IAO_0000118 rdf:datatype="http://www.w3.org/2001/XMLSchema#string">anesthetic drug</obo:IAO_0000118>
        <obo:IAO_0000118 rdf:datatype="http://www.w3.org/2001/XMLSchema#string">anesthetics</obo:IAO_0000118>
        <obo:IAO_0000412 rdf:resource="http://purl.obolibrary.org/obo/chebi.owl"/>
    </owl:Class>
    


    <!-- http://purl.obolibrary.org/obo/CHEBI_38869 -->

    <owl:Class rdf:about="http://purl.obolibrary.org/obo/CHEBI_38869">
        <rdfs:label rdf:datatype="http://www.w3.org/2001/XMLSchema#string">general anaesthetic</rdfs:label>
        <rdfs:subClassOf rdf:resource="http://purl.obolibrary.org/obo/CHEBI_38867"/>
        <obo:IAO_0000118 rdf:datatype="http://www.w3.org/2001/XMLSchema#string">Allgemeinanaesthetika</obo:IAO_0000118>
        <obo:IAO_0000118 rdf:datatype="http://www.w3.org/2001/XMLSchema#string">Allgemeinanaesthetikum</obo:IAO_0000118>
        <obo:IAO_0000111 rdf:datatype="http://www.w3.org/2001/XMLSchema#string">general anaesthetic</obo:IAO_0000111>
        <obo:IAO_0000118 rdf:datatype="http://www.w3.org/2001/XMLSchema#string">general anaesthetic</obo:IAO_0000118>
        <obo:IAO_0000118 rdf:datatype="http://www.w3.org/2001/XMLSchema#string">general anaesthetics</obo:IAO_0000118>
        <obo:IAO_0000118 rdf:datatype="http://www.w3.org/2001/XMLSchema#string">general anesthetics</obo:IAO_0000118>
        <obo:IAO_0000412 rdf:resource="http://purl.obolibrary.org/obo/chebi.owl"/>
    </owl:Class>
    


    <!-- http://purl.obolibrary.org/obo/CHEBI_38870 -->

    <owl:Class rdf:about="http://purl.obolibrary.org/obo/CHEBI_38870">
        <rdfs:label rdf:datatype="http://www.w3.org/2001/XMLSchema#string">inhalation anaesthetic</rdfs:label>
        <rdfs:subClassOf rdf:resource="http://purl.obolibrary.org/obo/CHEBI_38869"/>
        <obo:IAO_0000118 rdf:datatype="http://www.w3.org/2001/XMLSchema#string">Inhalationsanaesthetika</obo:IAO_0000118>
        <obo:IAO_0000118 rdf:datatype="http://www.w3.org/2001/XMLSchema#string">Inhalationsanaesthetikum</obo:IAO_0000118>
        <obo:IAO_0000118 rdf:datatype="http://www.w3.org/2001/XMLSchema#string">Inhalationsnarkotika</obo:IAO_0000118>
        <obo:IAO_0000118 rdf:datatype="http://www.w3.org/2001/XMLSchema#string">Inhalationsnarkotikum</obo:IAO_0000118>
        <obo:IAO_0000118 rdf:datatype="http://www.w3.org/2001/XMLSchema#string">anesthetic gases</obo:IAO_0000118>
        <obo:IAO_0000111 rdf:datatype="http://www.w3.org/2001/XMLSchema#string">inhalation anaesthetic</obo:IAO_0000111>
        <obo:IAO_0000118 rdf:datatype="http://www.w3.org/2001/XMLSchema#string">inhalation anesthetics</obo:IAO_0000118>
        <obo:IAO_0000412 rdf:resource="http://purl.obolibrary.org/obo/chebi.owl"/>
    </owl:Class>
    


    <!-- http://purl.obolibrary.org/obo/CHEBI_38877 -->

    <owl:Class rdf:about="http://purl.obolibrary.org/obo/CHEBI_38877">
        <rdfs:label rdf:datatype="http://www.w3.org/2001/XMLSchema#string">intravenous anaesthetic</rdfs:label>
        <rdfs:subClassOf rdf:resource="http://purl.obolibrary.org/obo/CHEBI_38869"/>
        <obo:IAO_0000118 rdf:datatype="http://www.w3.org/2001/XMLSchema#string">i.v.-Anaesthetika</obo:IAO_0000118>
        <obo:IAO_0000118 rdf:datatype="http://www.w3.org/2001/XMLSchema#string">i.v.-Anaesthetikum</obo:IAO_0000118>
        <obo:IAO_0000111 rdf:datatype="http://www.w3.org/2001/XMLSchema#string">intravenous anaesthetic</obo:IAO_0000111>
        <obo:IAO_0000118 rdf:datatype="http://www.w3.org/2001/XMLSchema#string">intravenous anesthetics</obo:IAO_0000118>
        <obo:IAO_0000412 rdf:resource="http://purl.obolibrary.org/obo/chebi.owl"/>
    </owl:Class>
    


    <!-- http://purl.obolibrary.org/obo/CHEBI_38941 -->

    <owl:Class rdf:about="http://purl.obolibrary.org/obo/CHEBI_38941">
        <rdfs:label rdf:datatype="http://www.w3.org/2001/XMLSchema#string">schistosomicide drug</rdfs:label>
        <rdfs:subClassOf rdf:resource="http://purl.obolibrary.org/obo/CHEBI_35684"/>
        <obo:IAO_0000118 rdf:datatype="http://www.w3.org/2001/XMLSchema#string">antischistosoma</obo:IAO_0000118>
        <obo:IAO_0000118 rdf:datatype="http://www.w3.org/2001/XMLSchema#string">antischistosomal drug</obo:IAO_0000118>
        <obo:IAO_0000111 rdf:datatype="http://www.w3.org/2001/XMLSchema#string">schistosomicide drug</obo:IAO_0000111>
        <obo:IAO_0000118 rdf:datatype="http://www.w3.org/2001/XMLSchema#string">schistosomicide drugs</obo:IAO_0000118>
        <obo:IAO_0000118 rdf:datatype="http://www.w3.org/2001/XMLSchema#string">schistosomicides</obo:IAO_0000118>
        <obo:IAO_0000412 rdf:resource="http://purl.obolibrary.org/obo/chebi.owl"/>
    </owl:Class>
    


    <!-- http://purl.obolibrary.org/obo/CHEBI_38956 -->

    <owl:Class rdf:about="http://purl.obolibrary.org/obo/CHEBI_38956">
        <rdfs:label rdf:datatype="http://www.w3.org/2001/XMLSchema#string">ectoparasiticide</rdfs:label>
        <rdfs:subClassOf rdf:resource="http://purl.obolibrary.org/obo/CHEBI_35442"/>
        <obo:IAO_0000111 rdf:datatype="http://www.w3.org/2001/XMLSchema#string">ectoparasiticide</obo:IAO_0000111>
        <obo:IAO_0000118 rdf:datatype="http://www.w3.org/2001/XMLSchema#string">ectoparasiticides</obo:IAO_0000118>
        <obo:IAO_0000412 rdf:resource="http://purl.obolibrary.org/obo/chebi.owl"/>
    </owl:Class>
    


    <!-- http://purl.obolibrary.org/obo/CHEBI_38999 -->

    <owl:Class rdf:about="http://purl.obolibrary.org/obo/CHEBI_38999">
        <rdfs:label rdf:datatype="http://www.w3.org/2001/XMLSchema#string">GABA-gated chloride channel antagonist</rdfs:label>
        <rdfs:subClassOf rdf:resource="http://purl.obolibrary.org/obo/CHEBI_38632"/>
        <obo:IAO_0000111 rdf:datatype="http://www.w3.org/2001/XMLSchema#string">GABA-gated chloride channel antagonist</obo:IAO_0000111>
        <obo:IAO_0000118 rdf:datatype="http://www.w3.org/2001/XMLSchema#string">GABA-gated chloride channel antagonists</obo:IAO_0000118>
        <obo:IAO_0000412 rdf:resource="http://purl.obolibrary.org/obo/chebi.owl"/>
    </owl:Class>
    


    <!-- http://purl.obolibrary.org/obo/CHEBI_39000 -->

    <owl:Class rdf:about="http://purl.obolibrary.org/obo/CHEBI_39000">
        <rdfs:label rdf:datatype="http://www.w3.org/2001/XMLSchema#string">sodium channel modulator</rdfs:label>
        <rdfs:subClassOf rdf:resource="http://purl.obolibrary.org/obo/CHEBI_38632"/>
        <obo:IAO_0000111 rdf:datatype="http://www.w3.org/2001/XMLSchema#string">sodium channel modulator</obo:IAO_0000111>
        <obo:IAO_0000118 rdf:datatype="http://www.w3.org/2001/XMLSchema#string">sodium channel modulators</obo:IAO_0000118>
        <obo:IAO_0000412 rdf:resource="http://purl.obolibrary.org/obo/chebi.owl"/>
    </owl:Class>
    


    <!-- http://purl.obolibrary.org/obo/CHEBI_39011 -->

    <owl:Class rdf:about="http://purl.obolibrary.org/obo/CHEBI_39011">
        <rdfs:label rdf:datatype="http://www.w3.org/2001/XMLSchema#string">Good&#39;s buffer substance</rdfs:label>
        <rdfs:subClassOf rdf:resource="http://purl.obolibrary.org/obo/CHEBI_35225"/>
        <obo:IAO_0000118 rdf:datatype="http://www.w3.org/2001/XMLSchema#string">Good buffer substance</obo:IAO_0000118>
        <obo:IAO_0000118 rdf:datatype="http://www.w3.org/2001/XMLSchema#string">Good&#39;s buffer</obo:IAO_0000118>
        <obo:IAO_0000111 rdf:datatype="http://www.w3.org/2001/XMLSchema#string">Good&#39;s buffer substance</obo:IAO_0000111>
        <obo:IAO_0000118 rdf:datatype="http://www.w3.org/2001/XMLSchema#string">Good&#39;s buffers</obo:IAO_0000118>
        <obo:IAO_0000412 rdf:resource="http://purl.obolibrary.org/obo/chebi.owl"/>
    </owl:Class>
    


    <!-- http://purl.obolibrary.org/obo/CHEBI_39116 -->

    <owl:Class rdf:about="http://purl.obolibrary.org/obo/CHEBI_39116">
        <rdfs:label rdf:datatype="http://www.w3.org/2001/XMLSchema#string">pyrethroid ester insecticide</rdfs:label>
        <rdfs:subClassOf rdf:resource="http://purl.obolibrary.org/obo/CHEBI_26413"/>
        <obo:IAO_0000111 rdf:datatype="http://www.w3.org/2001/XMLSchema#string">pyrethroid ester insecticide</obo:IAO_0000111>
        <obo:IAO_0000118 rdf:datatype="http://www.w3.org/2001/XMLSchema#string">pyrethroid ester insecticides</obo:IAO_0000118>
        <obo:IAO_0000412 rdf:resource="http://purl.obolibrary.org/obo/chebi.owl"/>
    </owl:Class>
    


    <!-- http://purl.obolibrary.org/obo/CHEBI_39141 -->

    <owl:Class rdf:about="http://purl.obolibrary.org/obo/CHEBI_39141">
        <rdfs:label rdf:datatype="http://www.w3.org/2001/XMLSchema#string">Bronsted acid</rdfs:label>
        <rdfs:subClassOf rdf:resource="http://purl.obolibrary.org/obo/CHEBI_17891"/>
        <rdfs:subClassOf rdf:resource="http://purl.obolibrary.org/obo/CHEBI_37527"/>
        <obo:IAO_0000111 rdf:datatype="http://www.w3.org/2001/XMLSchema#string">Bronsted acid</obo:IAO_0000111>
        <obo:IAO_0000118 rdf:datatype="http://www.w3.org/2001/XMLSchema#string">Bronsted acid</obo:IAO_0000118>
        <obo:IAO_0000118 rdf:datatype="http://www.w3.org/2001/XMLSchema#string">Bronsted-Saeure</obo:IAO_0000118>
        <obo:IAO_0000118 rdf:datatype="http://www.w3.org/2001/XMLSchema#string">acide de Bronsted</obo:IAO_0000118>
        <obo:IAO_0000118 rdf:datatype="http://www.w3.org/2001/XMLSchema#string">donneur d&#39;hydron</obo:IAO_0000118>
        <obo:IAO_0000118 rdf:datatype="http://www.w3.org/2001/XMLSchema#string">hydron donor</obo:IAO_0000118>
        <obo:IAO_0000412 rdf:resource="http://purl.obolibrary.org/obo/chebi.owl"/>
    </owl:Class>
    


    <!-- http://purl.obolibrary.org/obo/CHEBI_39142 -->

    <owl:Class rdf:about="http://purl.obolibrary.org/obo/CHEBI_39142">
        <rdfs:label rdf:datatype="http://www.w3.org/2001/XMLSchema#string">Bronsted base</rdfs:label>
        <rdfs:subClassOf rdf:resource="http://purl.obolibrary.org/obo/CHEBI_15339"/>
        <rdfs:subClassOf rdf:resource="http://purl.obolibrary.org/obo/CHEBI_22695"/>
        <obo:IAO_0000118 rdf:datatype="http://www.w3.org/2001/XMLSchema#string">Bronsted base</obo:IAO_0000118>
        <obo:IAO_0000111 rdf:datatype="http://www.w3.org/2001/XMLSchema#string">Bronsted base</obo:IAO_0000111>
        <obo:IAO_0000118 rdf:datatype="http://www.w3.org/2001/XMLSchema#string">Bronsted-Base</obo:IAO_0000118>
        <obo:IAO_0000118 rdf:datatype="http://www.w3.org/2001/XMLSchema#string">accepteur d&#39;hydron</obo:IAO_0000118>
        <obo:IAO_0000118 rdf:datatype="http://www.w3.org/2001/XMLSchema#string">base de Bronsted</obo:IAO_0000118>
        <obo:IAO_0000118 rdf:datatype="http://www.w3.org/2001/XMLSchema#string">hydron acceptor</obo:IAO_0000118>
        <obo:IAO_0000412 rdf:resource="http://purl.obolibrary.org/obo/chebi.owl"/>
    </owl:Class>
    


    <!-- http://purl.obolibrary.org/obo/CHEBI_39143 -->

    <owl:Class rdf:about="http://purl.obolibrary.org/obo/CHEBI_39143">
        <rdfs:label rdf:datatype="http://www.w3.org/2001/XMLSchema#string">Lewis acid</rdfs:label>
        <rdfs:subClassOf rdf:resource="http://purl.obolibrary.org/obo/CHEBI_15339"/>
        <rdfs:subClassOf rdf:resource="http://purl.obolibrary.org/obo/CHEBI_37527"/>
        <obo:IAO_0000118 rdf:datatype="http://www.w3.org/2001/XMLSchema#string">Lewis acid</obo:IAO_0000118>
        <obo:IAO_0000111 rdf:datatype="http://www.w3.org/2001/XMLSchema#string">Lewis acid</obo:IAO_0000111>
        <obo:IAO_0000118 rdf:datatype="http://www.w3.org/2001/XMLSchema#string">Lewis-Saeure</obo:IAO_0000118>
        <obo:IAO_0000118 rdf:datatype="http://www.w3.org/2001/XMLSchema#string">accepteur d&#39;une paire d&#39;electrons</obo:IAO_0000118>
        <obo:IAO_0000118 rdf:datatype="http://www.w3.org/2001/XMLSchema#string">acide de Lewis</obo:IAO_0000118>
        <obo:IAO_0000118 rdf:datatype="http://www.w3.org/2001/XMLSchema#string">electron acceptor</obo:IAO_0000118>
        <obo:IAO_0000118 rdf:datatype="http://www.w3.org/2001/XMLSchema#string">electron-pair acceptor</obo:IAO_0000118>
        <obo:IAO_0000412 rdf:resource="http://purl.obolibrary.org/obo/chebi.owl"/>
    </owl:Class>
    


    <!-- http://purl.obolibrary.org/obo/CHEBI_39144 -->

    <owl:Class rdf:about="http://purl.obolibrary.org/obo/CHEBI_39144">
        <rdfs:label rdf:datatype="http://www.w3.org/2001/XMLSchema#string">Lewis base</rdfs:label>
        <rdfs:subClassOf rdf:resource="http://purl.obolibrary.org/obo/CHEBI_17891"/>
        <rdfs:subClassOf rdf:resource="http://purl.obolibrary.org/obo/CHEBI_22695"/>
        <obo:IAO_0000118 rdf:datatype="http://www.w3.org/2001/XMLSchema#string">Lewis base</obo:IAO_0000118>
        <obo:IAO_0000111 rdf:datatype="http://www.w3.org/2001/XMLSchema#string">Lewis base</obo:IAO_0000111>
        <obo:IAO_0000118 rdf:datatype="http://www.w3.org/2001/XMLSchema#string">Lewis-Base</obo:IAO_0000118>
        <obo:IAO_0000118 rdf:datatype="http://www.w3.org/2001/XMLSchema#string">base de Lewis</obo:IAO_0000118>
        <obo:IAO_0000118 rdf:datatype="http://www.w3.org/2001/XMLSchema#string">donneur d&#39;une paire d&#39;electrons</obo:IAO_0000118>
        <obo:IAO_0000118 rdf:datatype="http://www.w3.org/2001/XMLSchema#string">electron donor</obo:IAO_0000118>
        <obo:IAO_0000412 rdf:resource="http://purl.obolibrary.org/obo/chebi.owl"/>
    </owl:Class>
    


    <!-- http://purl.obolibrary.org/obo/CHEBI_39208 -->

    <owl:Class rdf:about="http://purl.obolibrary.org/obo/CHEBI_39208">
        <rdfs:label rdf:datatype="http://www.w3.org/2001/XMLSchema#string">antibiotic insecticide</rdfs:label>
        <rdfs:subClassOf rdf:resource="http://purl.obolibrary.org/obo/CHEBI_24852"/>
        <rdfs:subClassOf rdf:resource="http://purl.obolibrary.org/obo/CHEBI_39215"/>
        <obo:IAO_0000111 rdf:datatype="http://www.w3.org/2001/XMLSchema#string">antibiotic insecticide</obo:IAO_0000111>
        <obo:IAO_0000412 rdf:resource="http://purl.obolibrary.org/obo/chebi.owl"/>
    </owl:Class>
    


    <!-- http://purl.obolibrary.org/obo/CHEBI_39215 -->

    <owl:Class rdf:about="http://purl.obolibrary.org/obo/CHEBI_39215">
        <rdfs:label rdf:datatype="http://www.w3.org/2001/XMLSchema#string">antibiotic pesticide</rdfs:label>
        <rdfs:subClassOf rdf:resource="http://purl.obolibrary.org/obo/CHEBI_22582"/>
        <obo:IAO_0000111 rdf:datatype="http://www.w3.org/2001/XMLSchema#string">antibiotic pesticide</obo:IAO_0000111>
        <obo:IAO_0000412 rdf:resource="http://purl.obolibrary.org/obo/chebi.owl"/>
    </owl:Class>
    


    <!-- http://purl.obolibrary.org/obo/CHEBI_39216 -->

    <owl:Class rdf:about="http://purl.obolibrary.org/obo/CHEBI_39216">
        <rdfs:label rdf:datatype="http://www.w3.org/2001/XMLSchema#string">antibiotic acaricide</rdfs:label>
        <rdfs:subClassOf rdf:resource="http://purl.obolibrary.org/obo/CHEBI_22153"/>
        <rdfs:subClassOf rdf:resource="http://purl.obolibrary.org/obo/CHEBI_39215"/>
        <obo:IAO_0000111 rdf:datatype="http://www.w3.org/2001/XMLSchema#string">antibiotic acaricide</obo:IAO_0000111>
        <obo:IAO_0000412 rdf:resource="http://purl.obolibrary.org/obo/chebi.owl"/>
    </owl:Class>
    


    <!-- http://purl.obolibrary.org/obo/CHEBI_39217 -->

    <owl:Class rdf:about="http://purl.obolibrary.org/obo/CHEBI_39217">
        <rdfs:label rdf:datatype="http://www.w3.org/2001/XMLSchema#string">antibiotic nematicide</rdfs:label>
        <rdfs:subClassOf rdf:resource="http://purl.obolibrary.org/obo/CHEBI_25491"/>
        <rdfs:subClassOf rdf:resource="http://purl.obolibrary.org/obo/CHEBI_39215"/>
        <obo:IAO_0000111 rdf:datatype="http://www.w3.org/2001/XMLSchema#string">antibiotic nematicide</obo:IAO_0000111>
        <obo:IAO_0000412 rdf:resource="http://purl.obolibrary.org/obo/chebi.owl"/>
    </owl:Class>
    


    <!-- http://purl.obolibrary.org/obo/CHEBI_39259 -->

    <owl:Class rdf:about="http://purl.obolibrary.org/obo/CHEBI_39259">
        <rdfs:label rdf:datatype="http://www.w3.org/2001/XMLSchema#string">pyrethroid ester acaricide</rdfs:label>
        <rdfs:subClassOf rdf:resource="http://purl.obolibrary.org/obo/CHEBI_22153"/>
        <obo:IAO_0000111 rdf:datatype="http://www.w3.org/2001/XMLSchema#string">pyrethroid ester acaricide</obo:IAO_0000111>
        <obo:IAO_0000412 rdf:resource="http://purl.obolibrary.org/obo/chebi.owl"/>
    </owl:Class>
    


    <!-- http://purl.obolibrary.org/obo/CHEBI_39276 -->

    <owl:Class rdf:about="http://purl.obolibrary.org/obo/CHEBI_39276">
        <rdfs:label rdf:datatype="http://www.w3.org/2001/XMLSchema#string">fumigant</rdfs:label>
        <rdfs:subClassOf rdf:resource="http://purl.obolibrary.org/obo/CHEBI_25944"/>
        <obo:IAO_0000111 rdf:datatype="http://www.w3.org/2001/XMLSchema#string">fumigant</obo:IAO_0000111>
        <obo:IAO_0000118 rdf:datatype="http://www.w3.org/2001/XMLSchema#string">fumigant pesticide</obo:IAO_0000118>
        <obo:IAO_0000118 rdf:datatype="http://www.w3.org/2001/XMLSchema#string">fumigants</obo:IAO_0000118>
        <obo:IAO_0000412 rdf:resource="http://purl.obolibrary.org/obo/chebi.owl"/>
    </owl:Class>
    


    <!-- http://purl.obolibrary.org/obo/CHEBI_39277 -->

    <owl:Class rdf:about="http://purl.obolibrary.org/obo/CHEBI_39277">
        <rdfs:label rdf:datatype="http://www.w3.org/2001/XMLSchema#string">fumigant insecticide</rdfs:label>
        <rdfs:subClassOf rdf:resource="http://purl.obolibrary.org/obo/CHEBI_24852"/>
        <rdfs:subClassOf rdf:resource="http://purl.obolibrary.org/obo/CHEBI_39276"/>
        <obo:IAO_0000111 rdf:datatype="http://www.w3.org/2001/XMLSchema#string">fumigant insecticide</obo:IAO_0000111>
        <obo:IAO_0000412 rdf:resource="http://purl.obolibrary.org/obo/chebi.owl"/>
    </owl:Class>
    


    <!-- http://purl.obolibrary.org/obo/CHEBI_39301 -->

    <owl:Class rdf:about="http://purl.obolibrary.org/obo/CHEBI_39301">
        <rdfs:label rdf:datatype="http://www.w3.org/2001/XMLSchema#string">sulfite ester acaricide</rdfs:label>
        <rdfs:subClassOf rdf:resource="http://purl.obolibrary.org/obo/CHEBI_22153"/>
        <obo:IAO_0000111 rdf:datatype="http://www.w3.org/2001/XMLSchema#string">sulfite ester acaricide</obo:IAO_0000111>
        <obo:IAO_0000412 rdf:resource="http://purl.obolibrary.org/obo/chebi.owl"/>
    </owl:Class>
    


    <!-- http://purl.obolibrary.org/obo/CHEBI_39316 -->

    <owl:Class rdf:about="http://purl.obolibrary.org/obo/CHEBI_39316">
        <rdfs:label rdf:datatype="http://www.w3.org/2001/XMLSchema#string">mite growth regulator</rdfs:label>
        <rdfs:subClassOf rdf:resource="http://purl.obolibrary.org/obo/CHEBI_22153"/>
        <rdfs:subClassOf rdf:resource="http://purl.obolibrary.org/obo/CHEBI_39317"/>
        <obo:IAO_0000111 rdf:datatype="http://www.w3.org/2001/XMLSchema#string">mite growth regulator</obo:IAO_0000111>
        <obo:IAO_0000412 rdf:resource="http://purl.obolibrary.org/obo/chebi.owl"/>
    </owl:Class>
    


    <!-- http://purl.obolibrary.org/obo/CHEBI_39317 -->

    <owl:Class rdf:about="http://purl.obolibrary.org/obo/CHEBI_39317">
        <rdfs:label rdf:datatype="http://www.w3.org/2001/XMLSchema#string">growth regulator</rdfs:label>
        <rdfs:subClassOf rdf:resource="http://purl.obolibrary.org/obo/CHEBI_24432"/>
        <obo:IAO_0000111 rdf:datatype="http://www.w3.org/2001/XMLSchema#string">growth regulator</obo:IAO_0000111>
        <obo:IAO_0000118 rdf:datatype="http://www.w3.org/2001/XMLSchema#string">growth regulators</obo:IAO_0000118>
        <obo:IAO_0000412 rdf:resource="http://purl.obolibrary.org/obo/chebi.owl"/>
    </owl:Class>
    


    <!-- http://purl.obolibrary.org/obo/CHEBI_39318 -->

    <owl:Class rdf:about="http://purl.obolibrary.org/obo/CHEBI_39318">
        <rdfs:label rdf:datatype="http://www.w3.org/2001/XMLSchema#string">tetrazine acaricide</rdfs:label>
        <rdfs:subClassOf rdf:resource="http://purl.obolibrary.org/obo/CHEBI_22153"/>
        <obo:IAO_0000111 rdf:datatype="http://www.w3.org/2001/XMLSchema#string">tetrazine acaricide</obo:IAO_0000111>
        <obo:IAO_0000412 rdf:resource="http://purl.obolibrary.org/obo/chebi.owl"/>
    </owl:Class>
    


    <!-- http://purl.obolibrary.org/obo/CHEBI_39351 -->

    <owl:Class rdf:about="http://purl.obolibrary.org/obo/CHEBI_39351">
        <rdfs:label rdf:datatype="http://www.w3.org/2001/XMLSchema#string">pyrethroid ether insecticide</rdfs:label>
        <rdfs:subClassOf rdf:resource="http://purl.obolibrary.org/obo/CHEBI_26413"/>
        <obo:IAO_0000111 rdf:datatype="http://www.w3.org/2001/XMLSchema#string">pyrethroid ether insecticide</obo:IAO_0000111>
        <obo:IAO_0000118 rdf:datatype="http://www.w3.org/2001/XMLSchema#string">pyrethroid ether insecticides</obo:IAO_0000118>
        <obo:IAO_0000412 rdf:resource="http://purl.obolibrary.org/obo/chebi.owl"/>
    </owl:Class>
    


    <!-- http://purl.obolibrary.org/obo/CHEBI_39369 -->

    <owl:Class rdf:about="http://purl.obolibrary.org/obo/CHEBI_39369">
        <rdfs:label rdf:datatype="http://www.w3.org/2001/XMLSchema#string">pyrethroid ether acaricide</rdfs:label>
        <rdfs:subClassOf rdf:resource="http://purl.obolibrary.org/obo/CHEBI_22153"/>
        <obo:IAO_0000111 rdf:datatype="http://www.w3.org/2001/XMLSchema#string">pyrethroid ether acaricide</obo:IAO_0000111>
        <obo:IAO_0000118 rdf:datatype="http://www.w3.org/2001/XMLSchema#string">pyrethroid ether acaricides</obo:IAO_0000118>
        <obo:IAO_0000412 rdf:resource="http://purl.obolibrary.org/obo/chebi.owl"/>
    </owl:Class>
    


    <!-- http://purl.obolibrary.org/obo/CHEBI_39378 -->

    <owl:Class rdf:about="http://purl.obolibrary.org/obo/CHEBI_39378">
        <rdfs:label rdf:datatype="http://www.w3.org/2001/XMLSchema#string">homopteran inhibitor of chitin biosynthesis</rdfs:label>
        <rdfs:subClassOf rdf:resource="http://purl.obolibrary.org/obo/CHEBI_23100"/>
        <obo:IAO_0000111 rdf:datatype="http://www.w3.org/2001/XMLSchema#string">homopteran inhibitor of chitin biosynthesis</obo:IAO_0000111>
        <obo:IAO_0000412 rdf:resource="http://purl.obolibrary.org/obo/chebi.owl"/>
    </owl:Class>
    


    <!-- http://purl.obolibrary.org/obo/CHEBI_39379 -->

    <owl:Class rdf:about="http://purl.obolibrary.org/obo/CHEBI_39379">
        <rdfs:label rdf:datatype="http://www.w3.org/2001/XMLSchema#string">lepidopteran inhibitor of chitin biosynthesis</rdfs:label>
        <rdfs:subClassOf rdf:resource="http://purl.obolibrary.org/obo/CHEBI_23100"/>
        <obo:IAO_0000111 rdf:datatype="http://www.w3.org/2001/XMLSchema#string">lepidopteran inhibitor of chitin biosynthesis</obo:IAO_0000111>
        <obo:IAO_0000412 rdf:resource="http://purl.obolibrary.org/obo/chebi.owl"/>
    </owl:Class>
    


    <!-- http://purl.obolibrary.org/obo/CHEBI_39412 -->

    <owl:Class rdf:about="http://purl.obolibrary.org/obo/CHEBI_39412">
        <rdfs:label rdf:datatype="http://www.w3.org/2001/XMLSchema#string">bridged diphenyl acaricide</rdfs:label>
        <rdfs:subClassOf rdf:resource="http://purl.obolibrary.org/obo/CHEBI_22153"/>
        <obo:IAO_0000111 rdf:datatype="http://www.w3.org/2001/XMLSchema#string">bridged diphenyl acaricide</obo:IAO_0000111>
        <obo:IAO_0000118 rdf:datatype="http://www.w3.org/2001/XMLSchema#string">bridged diphenyl acaricides</obo:IAO_0000118>
        <obo:IAO_0000412 rdf:resource="http://purl.obolibrary.org/obo/chebi.owl"/>
    </owl:Class>
    


    <!-- http://purl.obolibrary.org/obo/CHEBI_39415 -->

    <owl:Class rdf:about="http://purl.obolibrary.org/obo/CHEBI_39415">
        <rdfs:label rdf:datatype="http://www.w3.org/2001/XMLSchema#string">dinitrophenol insecticide</rdfs:label>
        <rdfs:subClassOf rdf:resource="http://purl.obolibrary.org/obo/CHEBI_24852"/>
        <obo:IAO_0000111 rdf:datatype="http://www.w3.org/2001/XMLSchema#string">dinitrophenol insecticide</obo:IAO_0000111>
        <obo:IAO_0000118 rdf:datatype="http://www.w3.org/2001/XMLSchema#string">dinitrophenol insecticides</obo:IAO_0000118>
        <obo:IAO_0000412 rdf:resource="http://purl.obolibrary.org/obo/chebi.owl"/>
    </owl:Class>
    


    <!-- http://purl.obolibrary.org/obo/CHEBI_39442 -->

    <owl:Class rdf:about="http://purl.obolibrary.org/obo/CHEBI_39442">
        <rdfs:label rdf:datatype="http://www.w3.org/2001/XMLSchema#string">fluorescent probe</rdfs:label>
        <rdfs:subClassOf rdf:resource="http://purl.obolibrary.org/obo/CHEBI_50406"/>
        <obo:IAO_0000111 rdf:datatype="http://www.w3.org/2001/XMLSchema#string">fluorescent probe</obo:IAO_0000111>
        <obo:IAO_0000412 rdf:resource="http://purl.obolibrary.org/obo/chebi.owl"/>
    </owl:Class>
    


    <!-- http://purl.obolibrary.org/obo/CHEBI_39456 -->

    <owl:Class rdf:about="http://purl.obolibrary.org/obo/CHEBI_39456">
        <rdfs:label rdf:datatype="http://www.w3.org/2001/XMLSchema#string">antiglaucoma drug</rdfs:label>
        <rdfs:subClassOf rdf:resource="http://purl.obolibrary.org/obo/CHEBI_66981"/>
        <obo:IAO_0000118 rdf:datatype="http://www.w3.org/2001/XMLSchema#string">anti-glaucoma agent</obo:IAO_0000118>
        <obo:IAO_0000118 rdf:datatype="http://www.w3.org/2001/XMLSchema#string">anti-glaucoma agents</obo:IAO_0000118>
        <obo:IAO_0000118 rdf:datatype="http://www.w3.org/2001/XMLSchema#string">anti-glaucoma drug</obo:IAO_0000118>
        <obo:IAO_0000118 rdf:datatype="http://www.w3.org/2001/XMLSchema#string">anti-glaucoma drugs</obo:IAO_0000118>
        <obo:IAO_0000118 rdf:datatype="http://www.w3.org/2001/XMLSchema#string">antiglaucoma agent</obo:IAO_0000118>
        <obo:IAO_0000111 rdf:datatype="http://www.w3.org/2001/XMLSchema#string">antiglaucoma drug</obo:IAO_0000111>
        <obo:IAO_0000118 rdf:datatype="http://www.w3.org/2001/XMLSchema#string">antiglaucoma drugs</obo:IAO_0000118>
        <obo:IAO_0000412 rdf:resource="http://purl.obolibrary.org/obo/chebi.owl"/>
    </owl:Class>
    


    <!-- http://purl.obolibrary.org/obo/CHEBI_46787 -->

    <owl:Class rdf:about="http://purl.obolibrary.org/obo/CHEBI_46787">
        <rdfs:label rdf:datatype="http://www.w3.org/2001/XMLSchema#string">solvent</rdfs:label>
        <rdfs:subClassOf rdf:resource="http://purl.obolibrary.org/obo/CHEBI_33232"/>
        <rdfs:subClassOf rdf:resource="http://purl.obolibrary.org/obo/CHEBI_51086"/>
        <obo:IAO_0000118 rdf:datatype="http://www.w3.org/2001/XMLSchema#string">Loesungsmittel</obo:IAO_0000118>
        <obo:IAO_0000118 rdf:datatype="http://www.w3.org/2001/XMLSchema#string">solvant</obo:IAO_0000118>
        <obo:IAO_0000111 rdf:datatype="http://www.w3.org/2001/XMLSchema#string">solvent</obo:IAO_0000111>
        <obo:IAO_0000118 rdf:datatype="http://www.w3.org/2001/XMLSchema#string">solvents</obo:IAO_0000118>
        <obo:IAO_0000412 rdf:resource="http://purl.obolibrary.org/obo/chebi.owl"/>
    </owl:Class>
    


    <!-- http://purl.obolibrary.org/obo/CHEBI_47867 -->

    <owl:Class rdf:about="http://purl.obolibrary.org/obo/CHEBI_47867">
        <rdfs:label rdf:datatype="http://www.w3.org/2001/XMLSchema#string">indicator</rdfs:label>
        <rdfs:subClassOf rdf:resource="http://purl.obolibrary.org/obo/CHEBI_33232"/>
        <obo:IAO_0000118 rdf:datatype="http://www.w3.org/2001/XMLSchema#string">Indikator</obo:IAO_0000118>
        <obo:IAO_0000111 rdf:datatype="http://www.w3.org/2001/XMLSchema#string">indicator</obo:IAO_0000111>
        <obo:IAO_0000412 rdf:resource="http://purl.obolibrary.org/obo/chebi.owl"/>
    </owl:Class>
    


    <!-- http://purl.obolibrary.org/obo/CHEBI_47868 -->

    <owl:Class rdf:about="http://purl.obolibrary.org/obo/CHEBI_47868">
        <rdfs:label rdf:datatype="http://www.w3.org/2001/XMLSchema#string">photosensitizing agent</rdfs:label>
        <rdfs:subClassOf rdf:resource="http://purl.obolibrary.org/obo/CHEBI_23888"/>
        <obo:IAO_0000118 rdf:datatype="http://www.w3.org/2001/XMLSchema#string">photosensitising agent</obo:IAO_0000118>
        <obo:IAO_0000111 rdf:datatype="http://www.w3.org/2001/XMLSchema#string">photosensitizing agent</obo:IAO_0000111>
        <obo:IAO_0000412 rdf:resource="http://purl.obolibrary.org/obo/chebi.owl"/>
    </owl:Class>
    


    <!-- http://purl.obolibrary.org/obo/CHEBI_47958 -->

    <owl:Class rdf:about="http://purl.obolibrary.org/obo/CHEBI_47958">
        <rdfs:label rdf:datatype="http://www.w3.org/2001/XMLSchema#string">nicotinic agonist</rdfs:label>
        <rdfs:subClassOf rdf:resource="http://purl.obolibrary.org/obo/CHEBI_38324"/>
        <obo:IAO_0000118 rdf:datatype="http://www.w3.org/2001/XMLSchema#string">muscarinic agonists</obo:IAO_0000118>
        <obo:IAO_0000111 rdf:datatype="http://www.w3.org/2001/XMLSchema#string">nicotinic agonist</obo:IAO_0000111>
        <obo:IAO_0000412 rdf:resource="http://purl.obolibrary.org/obo/chebi.owl"/>
    </owl:Class>
    


    <!-- http://purl.obolibrary.org/obo/CHEBI_48001 -->

    <owl:Class rdf:about="http://purl.obolibrary.org/obo/CHEBI_48001">
        <rdfs:label rdf:datatype="http://www.w3.org/2001/XMLSchema#string">protein synthesis inhibitor</rdfs:label>
        <rdfs:subClassOf rdf:resource="http://purl.obolibrary.org/obo/CHEBI_23924"/>
        <obo:IAO_0000118 rdf:datatype="http://www.w3.org/2001/XMLSchema#string">protein synthesis antagonist</obo:IAO_0000118>
        <obo:IAO_0000118 rdf:datatype="http://www.w3.org/2001/XMLSchema#string">protein synthesis antagonists</obo:IAO_0000118>
        <obo:IAO_0000111 rdf:datatype="http://www.w3.org/2001/XMLSchema#string">protein synthesis inhibitor</obo:IAO_0000111>
        <obo:IAO_0000118 rdf:datatype="http://www.w3.org/2001/XMLSchema#string">protein synthesis inhibitors</obo:IAO_0000118>
        <obo:IAO_0000412 rdf:resource="http://purl.obolibrary.org/obo/chebi.owl"/>
    </owl:Class>
    


    <!-- http://purl.obolibrary.org/obo/CHEBI_48218 -->

    <owl:Class rdf:about="http://purl.obolibrary.org/obo/CHEBI_48218">
        <rdfs:label rdf:datatype="http://www.w3.org/2001/XMLSchema#string">antiseptic drug</rdfs:label>
        <rdfs:subClassOf rdf:resource="http://purl.obolibrary.org/obo/CHEBI_35441"/>
        <obo:IAO_0000118 rdf:datatype="http://www.w3.org/2001/XMLSchema#string">antiseptic</obo:IAO_0000118>
        <obo:IAO_0000118 rdf:datatype="http://www.w3.org/2001/XMLSchema#string">antiseptic agent</obo:IAO_0000118>
        <obo:IAO_0000118 rdf:datatype="http://www.w3.org/2001/XMLSchema#string">antiseptic agents</obo:IAO_0000118>
        <obo:IAO_0000111 rdf:datatype="http://www.w3.org/2001/XMLSchema#string">antiseptic drug</obo:IAO_0000111>
        <obo:IAO_0000118 rdf:datatype="http://www.w3.org/2001/XMLSchema#string">antiseptics</obo:IAO_0000118>
        <obo:IAO_0000118 rdf:datatype="http://www.w3.org/2001/XMLSchema#string">local antiinfective agents</obo:IAO_0000118>
        <obo:IAO_0000118 rdf:datatype="http://www.w3.org/2001/XMLSchema#string">local microbicides</obo:IAO_0000118>
        <obo:IAO_0000118 rdf:datatype="http://www.w3.org/2001/XMLSchema#string">topical antiinfective agents</obo:IAO_0000118>
        <obo:IAO_0000118 rdf:datatype="http://www.w3.org/2001/XMLSchema#string">topical microbicides</obo:IAO_0000118>
        <obo:IAO_0000412 rdf:resource="http://purl.obolibrary.org/obo/chebi.owl"/>
    </owl:Class>
    


    <!-- http://purl.obolibrary.org/obo/CHEBI_48219 -->

    <owl:Class rdf:about="http://purl.obolibrary.org/obo/CHEBI_48219">
        <rdfs:label rdf:datatype="http://www.w3.org/2001/XMLSchema#string">disinfectant</rdfs:label>
        <rdfs:subClassOf rdf:resource="http://purl.obolibrary.org/obo/CHEBI_33281"/>
        <obo:IAO_0000118 rdf:datatype="http://www.w3.org/2001/XMLSchema#string">Desinfektionsmittel</obo:IAO_0000118>
        <obo:IAO_0000118 rdf:datatype="http://www.w3.org/2001/XMLSchema#string">desinfectant</obo:IAO_0000118>
        <obo:IAO_0000111 rdf:datatype="http://www.w3.org/2001/XMLSchema#string">disinfectant</obo:IAO_0000111>
        <obo:IAO_0000118 rdf:datatype="http://www.w3.org/2001/XMLSchema#string">disinfectants</obo:IAO_0000118>
        <obo:IAO_0000118 rdf:datatype="http://www.w3.org/2001/XMLSchema#string">disinfecting agent</obo:IAO_0000118>
        <obo:IAO_0000412 rdf:resource="http://purl.obolibrary.org/obo/chebi.owl"/>
    </owl:Class>
    


    <!-- http://purl.obolibrary.org/obo/CHEBI_48278 -->

    <owl:Class rdf:about="http://purl.obolibrary.org/obo/CHEBI_48278">
        <rdfs:label rdf:datatype="http://www.w3.org/2001/XMLSchema#string">serotonergic drug</rdfs:label>
        <rdfs:subClassOf rdf:resource="http://purl.obolibrary.org/obo/CHEBI_35942"/>
        <obo:IAO_0000118 rdf:datatype="http://www.w3.org/2001/XMLSchema#string">serotonergic agents</obo:IAO_0000118>
        <obo:IAO_0000111 rdf:datatype="http://www.w3.org/2001/XMLSchema#string">serotonergic drug</obo:IAO_0000111>
        <obo:IAO_0000118 rdf:datatype="http://www.w3.org/2001/XMLSchema#string">serotonergic drugs</obo:IAO_0000118>
        <obo:IAO_0000118 rdf:datatype="http://www.w3.org/2001/XMLSchema#string">serotonin drugs</obo:IAO_0000118>
        <obo:IAO_0000412 rdf:resource="http://purl.obolibrary.org/obo/chebi.owl"/>
    </owl:Class>
    


    <!-- http://purl.obolibrary.org/obo/CHEBI_48279 -->

    <owl:Class rdf:about="http://purl.obolibrary.org/obo/CHEBI_48279">
        <rdfs:label rdf:datatype="http://www.w3.org/2001/XMLSchema#string">serotonergic antagonist</rdfs:label>
        <rdfs:subClassOf rdf:resource="http://purl.obolibrary.org/obo/CHEBI_48278"/>
        <obo:IAO_0000118 rdf:datatype="http://www.w3.org/2001/XMLSchema#string">5-HT antagonists</obo:IAO_0000118>
        <obo:IAO_0000118 rdf:datatype="http://www.w3.org/2001/XMLSchema#string">5-hydroxytryptamine antagonists</obo:IAO_0000118>
        <obo:IAO_0000118 rdf:datatype="http://www.w3.org/2001/XMLSchema#string">antiserotonergic agents</obo:IAO_0000118>
        <obo:IAO_0000111 rdf:datatype="http://www.w3.org/2001/XMLSchema#string">serotonergic antagonist</obo:IAO_0000111>
        <obo:IAO_0000118 rdf:datatype="http://www.w3.org/2001/XMLSchema#string">serotonin antagonists</obo:IAO_0000118>
        <obo:IAO_0000118 rdf:datatype="http://www.w3.org/2001/XMLSchema#string">serotonin blockaders</obo:IAO_0000118>
        <obo:IAO_0000412 rdf:resource="http://purl.obolibrary.org/obo/chebi.owl"/>
    </owl:Class>
    


    <!-- http://purl.obolibrary.org/obo/CHEBI_48318 -->

    <owl:Class rdf:about="http://purl.obolibrary.org/obo/CHEBI_48318">
        <rdfs:label rdf:datatype="http://www.w3.org/2001/XMLSchema#string">fragrance</rdfs:label>
        <rdfs:subClassOf rdf:resource="http://purl.obolibrary.org/obo/CHEBI_33232"/>
        <obo:IAO_0000118 rdf:datatype="http://www.w3.org/2001/XMLSchema#string">Parfuem</obo:IAO_0000118>
        <obo:IAO_0000118 rdf:datatype="http://www.w3.org/2001/XMLSchema#string">aroma</obo:IAO_0000118>
        <obo:IAO_0000118 rdf:datatype="http://www.w3.org/2001/XMLSchema#string">arome</obo:IAO_0000118>
        <obo:IAO_0000118 rdf:datatype="http://www.w3.org/2001/XMLSchema#string">essence</obo:IAO_0000118>
        <obo:IAO_0000111 rdf:datatype="http://www.w3.org/2001/XMLSchema#string">fragrance</obo:IAO_0000111>
        <obo:IAO_0000118 rdf:datatype="http://www.w3.org/2001/XMLSchema#string">parfum</obo:IAO_0000118>
        <obo:IAO_0000118 rdf:datatype="http://www.w3.org/2001/XMLSchema#string">perfume</obo:IAO_0000118>
        <obo:IAO_0000118 rdf:datatype="http://www.w3.org/2001/XMLSchema#string">scent</obo:IAO_0000118>
        <obo:IAO_0000412 rdf:resource="http://purl.obolibrary.org/obo/chebi.owl"/>
    </owl:Class>
    


    <!-- http://purl.obolibrary.org/obo/CHEBI_48353 -->

    <owl:Class rdf:about="http://purl.obolibrary.org/obo/CHEBI_48353">
        <rdfs:label rdf:datatype="http://www.w3.org/2001/XMLSchema#string">serine proteinase inhibitor</rdfs:label>
        <rdfs:subClassOf rdf:resource="http://purl.obolibrary.org/obo/CHEBI_37670"/>
        <obo:IAO_0000111 rdf:datatype="http://www.w3.org/2001/XMLSchema#string">serine proteinase inhibitor</obo:IAO_0000111>
        <obo:IAO_0000118 rdf:datatype="http://www.w3.org/2001/XMLSchema#string">serine proteinase inhibitors</obo:IAO_0000118>
        <obo:IAO_0000412 rdf:resource="http://purl.obolibrary.org/obo/chebi.owl"/>
    </owl:Class>
    


    <!-- http://purl.obolibrary.org/obo/CHEBI_48354 -->

    <owl:Class rdf:about="http://purl.obolibrary.org/obo/CHEBI_48354">
        <rdfs:label rdf:datatype="http://www.w3.org/2001/XMLSchema#string">polar solvent</rdfs:label>
        <rdfs:subClassOf rdf:resource="http://purl.obolibrary.org/obo/CHEBI_46787"/>
        <obo:IAO_0000111 rdf:datatype="http://www.w3.org/2001/XMLSchema#string">polar solvent</obo:IAO_0000111>
        <obo:IAO_0000118 rdf:datatype="http://www.w3.org/2001/XMLSchema#string">polar solvent</obo:IAO_0000118>
        <obo:IAO_0000118 rdf:datatype="http://www.w3.org/2001/XMLSchema#string">polar solvents</obo:IAO_0000118>
        <obo:IAO_0000412 rdf:resource="http://purl.obolibrary.org/obo/chebi.owl"/>
    </owl:Class>
    


    <!-- http://purl.obolibrary.org/obo/CHEBI_48355 -->

    <owl:Class rdf:about="http://purl.obolibrary.org/obo/CHEBI_48355">
        <rdfs:label rdf:datatype="http://www.w3.org/2001/XMLSchema#string">non-polar solvent</rdfs:label>
        <rdfs:subClassOf rdf:resource="http://purl.obolibrary.org/obo/CHEBI_46787"/>
        <obo:IAO_0000111 rdf:datatype="http://www.w3.org/2001/XMLSchema#string">non-polar solvent</obo:IAO_0000111>
        <obo:IAO_0000412 rdf:resource="http://purl.obolibrary.org/obo/chebi.owl"/>
    </owl:Class>
    


    <!-- http://purl.obolibrary.org/obo/CHEBI_48356 -->

    <owl:Class rdf:about="http://purl.obolibrary.org/obo/CHEBI_48356">
        <rdfs:label rdf:datatype="http://www.w3.org/2001/XMLSchema#string">protic solvent</rdfs:label>
        <rdfs:subClassOf rdf:resource="http://purl.obolibrary.org/obo/CHEBI_39141"/>
        <rdfs:subClassOf rdf:resource="http://purl.obolibrary.org/obo/CHEBI_48354"/>
        <obo:IAO_0000111 rdf:datatype="http://www.w3.org/2001/XMLSchema#string">protic solvent</obo:IAO_0000111>
        <obo:IAO_0000118 rdf:datatype="http://www.w3.org/2001/XMLSchema#string">protogenic solvent</obo:IAO_0000118>
        <obo:IAO_0000412 rdf:resource="http://purl.obolibrary.org/obo/chebi.owl"/>
    </owl:Class>
    


    <!-- http://purl.obolibrary.org/obo/CHEBI_48357 -->

    <owl:Class rdf:about="http://purl.obolibrary.org/obo/CHEBI_48357">
        <rdfs:label rdf:datatype="http://www.w3.org/2001/XMLSchema#string">aprotic solvent</rdfs:label>
        <rdfs:subClassOf rdf:resource="http://purl.obolibrary.org/obo/CHEBI_46787"/>
        <obo:IAO_0000111 rdf:datatype="http://www.w3.org/2001/XMLSchema#string">aprotic solvent</obo:IAO_0000111>
        <obo:IAO_0000412 rdf:resource="http://purl.obolibrary.org/obo/chebi.owl"/>
    </owl:Class>
    


    <!-- http://purl.obolibrary.org/obo/CHEBI_48358 -->

    <owl:Class rdf:about="http://purl.obolibrary.org/obo/CHEBI_48358">
        <rdfs:label rdf:datatype="http://www.w3.org/2001/XMLSchema#string">polar aprotic solvent</rdfs:label>
        <rdfs:subClassOf rdf:resource="http://purl.obolibrary.org/obo/CHEBI_48354"/>
        <rdfs:subClassOf rdf:resource="http://purl.obolibrary.org/obo/CHEBI_48357"/>
        <obo:IAO_0000111 rdf:datatype="http://www.w3.org/2001/XMLSchema#string">polar aprotic solvent</obo:IAO_0000111>
        <obo:IAO_0000412 rdf:resource="http://purl.obolibrary.org/obo/chebi.owl"/>
    </owl:Class>
    


    <!-- http://purl.obolibrary.org/obo/CHEBI_48359 -->

    <owl:Class rdf:about="http://purl.obolibrary.org/obo/CHEBI_48359">
        <rdfs:label rdf:datatype="http://www.w3.org/2001/XMLSchema#string">protophilic solvent</rdfs:label>
        <rdfs:subClassOf rdf:resource="http://purl.obolibrary.org/obo/CHEBI_39142"/>
        <rdfs:subClassOf rdf:resource="http://purl.obolibrary.org/obo/CHEBI_48354"/>
        <obo:IAO_0000111 rdf:datatype="http://www.w3.org/2001/XMLSchema#string">protophilic solvent</obo:IAO_0000111>
        <obo:IAO_0000412 rdf:resource="http://purl.obolibrary.org/obo/chebi.owl"/>
    </owl:Class>
    


    <!-- http://purl.obolibrary.org/obo/CHEBI_48360 -->

    <owl:Class rdf:about="http://purl.obolibrary.org/obo/CHEBI_48360">
        <rdfs:label rdf:datatype="http://www.w3.org/2001/XMLSchema#string">amphiprotic solvent</rdfs:label>
        <rdfs:subClassOf rdf:resource="http://purl.obolibrary.org/obo/CHEBI_48356"/>
        <rdfs:subClassOf rdf:resource="http://purl.obolibrary.org/obo/CHEBI_48359"/>
        <obo:IAO_0000111 rdf:datatype="http://www.w3.org/2001/XMLSchema#string">amphiprotic solvent</obo:IAO_0000111>
        <obo:IAO_0000412 rdf:resource="http://purl.obolibrary.org/obo/chebi.owl"/>
    </owl:Class>
    


    <!-- http://purl.obolibrary.org/obo/CHEBI_48406 -->

    <owl:Class rdf:about="http://purl.obolibrary.org/obo/CHEBI_48406">
        <rdfs:label rdf:datatype="http://www.w3.org/2001/XMLSchema#string">catechol O-methyltransferase inhibitor</rdfs:label>
        <rdfs:subClassOf rdf:resource="http://purl.obolibrary.org/obo/CHEBI_23924"/>
        <obo:IAO_0000118 rdf:datatype="http://www.w3.org/2001/XMLSchema#string">COMT inhibitor</obo:IAO_0000118>
        <obo:IAO_0000118 rdf:datatype="http://www.w3.org/2001/XMLSchema#string">COMT inhibitors</obo:IAO_0000118>
        <obo:IAO_0000118 rdf:datatype="http://www.w3.org/2001/XMLSchema#string">EC 2.1.1.6 inhibitor</obo:IAO_0000118>
        <obo:IAO_0000118 rdf:datatype="http://www.w3.org/2001/XMLSchema#string">EC 2.1.1.6 inhibitors</obo:IAO_0000118>
        <obo:IAO_0000118 rdf:datatype="http://www.w3.org/2001/XMLSchema#string">S-adenosyl-L-methionine:catechol O-methyltransferase inhibitor</obo:IAO_0000118>
        <obo:IAO_0000118 rdf:datatype="http://www.w3.org/2001/XMLSchema#string">S-adenosyl-L-methionine:catechol O-methyltransferase inhibitors</obo:IAO_0000118>
        <obo:IAO_0000111 rdf:datatype="http://www.w3.org/2001/XMLSchema#string">catechol O-methyltransferase inhibitor</obo:IAO_0000111>
        <obo:IAO_0000118 rdf:datatype="http://www.w3.org/2001/XMLSchema#string">catechol O-methyltransferase inhibitors</obo:IAO_0000118>
        <obo:IAO_0000412 rdf:resource="http://purl.obolibrary.org/obo/chebi.owl"/>
    </owl:Class>
    


    <!-- http://purl.obolibrary.org/obo/CHEBI_48407 -->

    <owl:Class rdf:about="http://purl.obolibrary.org/obo/CHEBI_48407">
        <rdfs:label rdf:datatype="http://www.w3.org/2001/XMLSchema#string">antiparkinson drug</rdfs:label>
        <rdfs:subClassOf rdf:resource="http://purl.obolibrary.org/obo/CHEBI_66956"/>
        <obo:IAO_0000118 rdf:datatype="http://www.w3.org/2001/XMLSchema#string">antiparkinson agent</obo:IAO_0000118>
        <obo:IAO_0000111 rdf:datatype="http://www.w3.org/2001/XMLSchema#string">antiparkinson drug</obo:IAO_0000111>
        <obo:IAO_0000412 rdf:resource="http://purl.obolibrary.org/obo/chebi.owl"/>
    </owl:Class>
    


    <!-- http://purl.obolibrary.org/obo/CHEBI_48422 -->

    <owl:Class rdf:about="http://purl.obolibrary.org/obo/CHEBI_48422">
        <rdfs:label rdf:datatype="http://www.w3.org/2001/XMLSchema#string">angiogenesis inhibitor</rdfs:label>
        <rdfs:subClassOf rdf:resource="http://purl.obolibrary.org/obo/CHEBI_23888"/>
        <obo:IAO_0000118 rdf:datatype="http://www.w3.org/2001/XMLSchema#string">angiogenesis antagonist</obo:IAO_0000118>
        <obo:IAO_0000111 rdf:datatype="http://www.w3.org/2001/XMLSchema#string">angiogenesis inhibitor</obo:IAO_0000111>
        <obo:IAO_0000118 rdf:datatype="http://www.w3.org/2001/XMLSchema#string">angiostatic agents</obo:IAO_0000118>
        <obo:IAO_0000412 rdf:resource="http://purl.obolibrary.org/obo/chebi.owl"/>
    </owl:Class>
    


    <!-- http://purl.obolibrary.org/obo/CHEBI_48425 -->

    <owl:Class rdf:about="http://purl.obolibrary.org/obo/CHEBI_48425">
        <rdfs:label rdf:datatype="http://www.w3.org/2001/XMLSchema#string">topical anaesthetic</rdfs:label>
        <rdfs:subClassOf rdf:resource="http://purl.obolibrary.org/obo/CHEBI_36333"/>
        <obo:IAO_0000111 rdf:datatype="http://www.w3.org/2001/XMLSchema#string">topical anaesthetic</obo:IAO_0000111>
        <obo:IAO_0000118 rdf:datatype="http://www.w3.org/2001/XMLSchema#string">topical anaesthetics</obo:IAO_0000118>
        <obo:IAO_0000118 rdf:datatype="http://www.w3.org/2001/XMLSchema#string">topical anesthetic</obo:IAO_0000118>
        <obo:IAO_0000412 rdf:resource="http://purl.obolibrary.org/obo/chebi.owl"/>
    </owl:Class>
    


    <!-- http://purl.obolibrary.org/obo/CHEBI_48525 -->

    <owl:Class rdf:about="http://purl.obolibrary.org/obo/CHEBI_48525">
        <rdfs:label rdf:datatype="http://www.w3.org/2001/XMLSchema#string">calcimimetic</rdfs:label>
        <rdfs:subClassOf rdf:resource="http://purl.obolibrary.org/obo/CHEBI_23888"/>
        <obo:IAO_0000111 rdf:datatype="http://www.w3.org/2001/XMLSchema#string">calcimimetic</obo:IAO_0000111>
        <obo:IAO_0000118 rdf:datatype="http://www.w3.org/2001/XMLSchema#string">calcimimetics</obo:IAO_0000118>
        <obo:IAO_0000412 rdf:resource="http://purl.obolibrary.org/obo/chebi.owl"/>
    </owl:Class>
    


    <!-- http://purl.obolibrary.org/obo/CHEBI_48539 -->

    <owl:Class rdf:about="http://purl.obolibrary.org/obo/CHEBI_48539">
        <rdfs:label rdf:datatype="http://www.w3.org/2001/XMLSchema#string">alpha-adrenergic drug</rdfs:label>
        <rdfs:subClassOf rdf:resource="http://purl.obolibrary.org/obo/CHEBI_37962"/>
        <obo:IAO_0000111 rdf:datatype="http://www.w3.org/2001/XMLSchema#string">alpha-adrenergic drug</obo:IAO_0000111>
        <obo:IAO_0000118 rdf:datatype="http://www.w3.org/2001/XMLSchema#string">alpha-adrenergic drugs</obo:IAO_0000118>
        <obo:IAO_0000412 rdf:resource="http://purl.obolibrary.org/obo/chebi.owl"/>
    </owl:Class>
    


    <!-- http://purl.obolibrary.org/obo/CHEBI_48540 -->

    <owl:Class rdf:about="http://purl.obolibrary.org/obo/CHEBI_48540">
        <rdfs:label rdf:datatype="http://www.w3.org/2001/XMLSchema#string">beta-adrenergic drug</rdfs:label>
        <rdfs:subClassOf rdf:resource="http://purl.obolibrary.org/obo/CHEBI_37962"/>
        <obo:IAO_0000111 rdf:datatype="http://www.w3.org/2001/XMLSchema#string">beta-adrenergic drug</obo:IAO_0000111>
        <obo:IAO_0000118 rdf:datatype="http://www.w3.org/2001/XMLSchema#string">beta-adrenergic drugs</obo:IAO_0000118>
        <obo:IAO_0000412 rdf:resource="http://purl.obolibrary.org/obo/chebi.owl"/>
    </owl:Class>
    


    <!-- http://purl.obolibrary.org/obo/CHEBI_48550 -->

    <owl:Class rdf:about="http://purl.obolibrary.org/obo/CHEBI_48550">
        <rdfs:label rdf:datatype="http://www.w3.org/2001/XMLSchema#string">aldose reductase inhibitor</rdfs:label>
        <rdfs:subClassOf rdf:resource="http://purl.obolibrary.org/obo/CHEBI_23924"/>
        <obo:IAO_0000118 rdf:datatype="http://www.w3.org/2001/XMLSchema#string">EC 1.1.1.21 inhibitor</obo:IAO_0000118>
        <obo:IAO_0000118 rdf:datatype="http://www.w3.org/2001/XMLSchema#string">EC 1.1.1.21 inhibitors</obo:IAO_0000118>
        <obo:IAO_0000118 rdf:datatype="http://www.w3.org/2001/XMLSchema#string">aldehyde reductase inhibitor</obo:IAO_0000118>
        <obo:IAO_0000118 rdf:datatype="http://www.w3.org/2001/XMLSchema#string">aldehyde reductase inhibitors</obo:IAO_0000118>
        <obo:IAO_0000111 rdf:datatype="http://www.w3.org/2001/XMLSchema#string">aldose reductase inhibitor</obo:IAO_0000111>
        <obo:IAO_0000118 rdf:datatype="http://www.w3.org/2001/XMLSchema#string">aldose reductase inhibitors</obo:IAO_0000118>
        <obo:IAO_0000412 rdf:resource="http://purl.obolibrary.org/obo/chebi.owl"/>
    </owl:Class>
    


    <!-- http://purl.obolibrary.org/obo/CHEBI_48560 -->

    <owl:Class rdf:about="http://purl.obolibrary.org/obo/CHEBI_48560">
        <rdfs:label rdf:datatype="http://www.w3.org/2001/XMLSchema#string">dopaminergic agent</rdfs:label>
        <rdfs:subClassOf rdf:resource="http://purl.obolibrary.org/obo/CHEBI_35942"/>
        <obo:IAO_0000118 rdf:datatype="http://www.w3.org/2001/XMLSchema#string">dopamine agent</obo:IAO_0000118>
        <obo:IAO_0000118 rdf:datatype="http://www.w3.org/2001/XMLSchema#string">dopamine agents</obo:IAO_0000118>
        <obo:IAO_0000118 rdf:datatype="http://www.w3.org/2001/XMLSchema#string">dopamine drug</obo:IAO_0000118>
        <obo:IAO_0000118 rdf:datatype="http://www.w3.org/2001/XMLSchema#string">dopamine drugs</obo:IAO_0000118>
        <obo:IAO_0000111 rdf:datatype="http://www.w3.org/2001/XMLSchema#string">dopaminergic agent</obo:IAO_0000111>
        <obo:IAO_0000118 rdf:datatype="http://www.w3.org/2001/XMLSchema#string">dopaminergic agents</obo:IAO_0000118>
        <obo:IAO_0000412 rdf:resource="http://purl.obolibrary.org/obo/chebi.owl"/>
    </owl:Class>
    


    <!-- http://purl.obolibrary.org/obo/CHEBI_48561 -->

    <owl:Class rdf:about="http://purl.obolibrary.org/obo/CHEBI_48561">
        <rdfs:label rdf:datatype="http://www.w3.org/2001/XMLSchema#string">dopaminergic antagonist</rdfs:label>
        <rdfs:subClassOf rdf:resource="http://purl.obolibrary.org/obo/CHEBI_48560"/>
        <obo:IAO_0000118 rdf:datatype="http://www.w3.org/2001/XMLSchema#string">dopamine antagonist</obo:IAO_0000118>
        <obo:IAO_0000118 rdf:datatype="http://www.w3.org/2001/XMLSchema#string">dopamine blocker</obo:IAO_0000118>
        <obo:IAO_0000118 rdf:datatype="http://www.w3.org/2001/XMLSchema#string">dopamine receptor antagonist</obo:IAO_0000118>
        <obo:IAO_0000111 rdf:datatype="http://www.w3.org/2001/XMLSchema#string">dopaminergic antagonist</obo:IAO_0000111>
        <obo:IAO_0000118 rdf:datatype="http://www.w3.org/2001/XMLSchema#string">dopaminergic antagonists</obo:IAO_0000118>
        <obo:IAO_0000412 rdf:resource="http://purl.obolibrary.org/obo/chebi.owl"/>
    </owl:Class>
    


    <!-- http://purl.obolibrary.org/obo/CHEBI_48578 -->

    <owl:Class rdf:about="http://purl.obolibrary.org/obo/CHEBI_48578">
        <rdfs:label rdf:datatype="http://www.w3.org/2001/XMLSchema#string">radical scavenger</rdfs:label>
        <rdfs:subClassOf rdf:resource="http://purl.obolibrary.org/obo/CHEBI_22586"/>
        <obo:IAO_0000118 rdf:datatype="http://www.w3.org/2001/XMLSchema#string">free radical scavengers</obo:IAO_0000118>
        <obo:IAO_0000118 rdf:datatype="http://www.w3.org/2001/XMLSchema#string">free-radical scavenger</obo:IAO_0000118>
        <obo:IAO_0000111 rdf:datatype="http://www.w3.org/2001/XMLSchema#string">radical scavenger</obo:IAO_0000111>
        <obo:IAO_0000412 rdf:resource="http://purl.obolibrary.org/obo/chebi.owl"/>
    </owl:Class>
    


    <!-- http://purl.obolibrary.org/obo/CHEBI_48668 -->

    <owl:Class rdf:about="http://purl.obolibrary.org/obo/CHEBI_48668">
        <rdfs:label rdf:datatype="http://www.w3.org/2001/XMLSchema#string">gamma secretase modulator</rdfs:label>
        <rdfs:subClassOf rdf:resource="http://purl.obolibrary.org/obo/CHEBI_35224"/>
        <obo:IAO_0000118 rdf:datatype="http://www.w3.org/2001/XMLSchema#string">Gamma-secretase modulator</obo:IAO_0000118>
        <obo:IAO_0000111 rdf:datatype="http://www.w3.org/2001/XMLSchema#string">gamma secretase modulator</obo:IAO_0000111>
        <obo:IAO_0000412 rdf:resource="http://purl.obolibrary.org/obo/chebi.owl"/>
    </owl:Class>
    


    <!-- http://purl.obolibrary.org/obo/CHEBI_48675 -->

    <owl:Class rdf:about="http://purl.obolibrary.org/obo/CHEBI_48675">
        <rdfs:label rdf:datatype="http://www.w3.org/2001/XMLSchema#string">antifibrinolytic drug</rdfs:label>
        <rdfs:subClassOf rdf:resource="http://purl.obolibrary.org/obo/CHEBI_48676"/>
        <obo:IAO_0000118 rdf:datatype="http://www.w3.org/2001/XMLSchema#string">antifibrinolytic agent</obo:IAO_0000118>
        <obo:IAO_0000118 rdf:datatype="http://www.w3.org/2001/XMLSchema#string">antifibrinolytic agents</obo:IAO_0000118>
        <obo:IAO_0000111 rdf:datatype="http://www.w3.org/2001/XMLSchema#string">antifibrinolytic drug</obo:IAO_0000111>
        <obo:IAO_0000118 rdf:datatype="http://www.w3.org/2001/XMLSchema#string">antifibrinolytic drugs</obo:IAO_0000118>
        <obo:IAO_0000412 rdf:resource="http://purl.obolibrary.org/obo/chebi.owl"/>
    </owl:Class>
    


    <!-- http://purl.obolibrary.org/obo/CHEBI_48676 -->

    <owl:Class rdf:about="http://purl.obolibrary.org/obo/CHEBI_48676">
        <rdfs:label rdf:datatype="http://www.w3.org/2001/XMLSchema#string">fibrin modulating drug</rdfs:label>
        <rdfs:subClassOf rdf:resource="http://purl.obolibrary.org/obo/CHEBI_23888"/>
        <obo:IAO_0000118 rdf:datatype="http://www.w3.org/2001/XMLSchema#string">fibrin modulating agent</obo:IAO_0000118>
        <obo:IAO_0000118 rdf:datatype="http://www.w3.org/2001/XMLSchema#string">fibrin modulating agents</obo:IAO_0000118>
        <obo:IAO_0000111 rdf:datatype="http://www.w3.org/2001/XMLSchema#string">fibrin modulating drug</obo:IAO_0000111>
        <obo:IAO_0000118 rdf:datatype="http://www.w3.org/2001/XMLSchema#string">fibrin modulating drugs</obo:IAO_0000118>
        <obo:IAO_0000412 rdf:resource="http://purl.obolibrary.org/obo/chebi.owl"/>
    </owl:Class>
    


    <!-- http://purl.obolibrary.org/obo/CHEBI_48705 -->

    <owl:Class rdf:about="http://purl.obolibrary.org/obo/CHEBI_48705">
        <rdfs:label rdf:datatype="http://www.w3.org/2001/XMLSchema#string">agonist</rdfs:label>
        <rdfs:subClassOf rdf:resource="http://purl.obolibrary.org/obo/CHEBI_52210"/>
        <obo:IAO_0000118 rdf:datatype="http://www.w3.org/2001/XMLSchema#string">agonist</obo:IAO_0000118>
        <obo:IAO_0000111 rdf:datatype="http://www.w3.org/2001/XMLSchema#string">agonist</obo:IAO_0000111>
        <obo:IAO_0000118 rdf:datatype="http://www.w3.org/2001/XMLSchema#string">agonista</obo:IAO_0000118>
        <obo:IAO_0000118 rdf:datatype="http://www.w3.org/2001/XMLSchema#string">agoniste</obo:IAO_0000118>
        <obo:IAO_0000118 rdf:datatype="http://www.w3.org/2001/XMLSchema#string">agonists</obo:IAO_0000118>
        <obo:IAO_0000412 rdf:resource="http://purl.obolibrary.org/obo/chebi.owl"/>
    </owl:Class>
    


    <!-- http://purl.obolibrary.org/obo/CHEBI_48706 -->

    <owl:Class rdf:about="http://purl.obolibrary.org/obo/CHEBI_48706">
        <rdfs:label rdf:datatype="http://www.w3.org/2001/XMLSchema#string">antagonist</rdfs:label>
        <rdfs:subClassOf rdf:resource="http://purl.obolibrary.org/obo/CHEBI_52210"/>
        <obo:IAO_0000118 rdf:datatype="http://www.w3.org/2001/XMLSchema#string">antagonist</obo:IAO_0000118>
        <obo:IAO_0000111 rdf:datatype="http://www.w3.org/2001/XMLSchema#string">antagonist</obo:IAO_0000111>
        <obo:IAO_0000118 rdf:datatype="http://www.w3.org/2001/XMLSchema#string">antagonista</obo:IAO_0000118>
        <obo:IAO_0000118 rdf:datatype="http://www.w3.org/2001/XMLSchema#string">antagoniste</obo:IAO_0000118>
        <obo:IAO_0000118 rdf:datatype="http://www.w3.org/2001/XMLSchema#string">antagonists</obo:IAO_0000118>
        <obo:IAO_0000412 rdf:resource="http://purl.obolibrary.org/obo/chebi.owl"/>
    </owl:Class>
    


    <!-- http://purl.obolibrary.org/obo/CHEBI_48873 -->

    <owl:Class rdf:about="http://purl.obolibrary.org/obo/CHEBI_48873">
        <rdfs:label rdf:datatype="http://www.w3.org/2001/XMLSchema#string">cholinergic antagonist</rdfs:label>
        <rdfs:subClassOf rdf:resource="http://purl.obolibrary.org/obo/CHEBI_38323"/>
        <obo:IAO_0000118 rdf:datatype="http://www.w3.org/2001/XMLSchema#string">Anticholinergika</obo:IAO_0000118>
        <obo:IAO_0000118 rdf:datatype="http://www.w3.org/2001/XMLSchema#string">Anticholinergikum</obo:IAO_0000118>
        <obo:IAO_0000118 rdf:datatype="http://www.w3.org/2001/XMLSchema#string">acetylcholine antagonists</obo:IAO_0000118>
        <obo:IAO_0000118 rdf:datatype="http://www.w3.org/2001/XMLSchema#string">acetylcholine receptor antagonist</obo:IAO_0000118>
        <obo:IAO_0000118 rdf:datatype="http://www.w3.org/2001/XMLSchema#string">agent anticholinergique</obo:IAO_0000118>
        <obo:IAO_0000118 rdf:datatype="http://www.w3.org/2001/XMLSchema#string">agente anticolinergico</obo:IAO_0000118>
        <obo:IAO_0000118 rdf:datatype="http://www.w3.org/2001/XMLSchema#string">agentes anticolinergicos</obo:IAO_0000118>
        <obo:IAO_0000118 rdf:datatype="http://www.w3.org/2001/XMLSchema#string">anticholinergic agents</obo:IAO_0000118>
        <obo:IAO_0000118 rdf:datatype="http://www.w3.org/2001/XMLSchema#string">anticholinergics</obo:IAO_0000118>
        <obo:IAO_0000118 rdf:datatype="http://www.w3.org/2001/XMLSchema#string">anticholinergiques</obo:IAO_0000118>
        <obo:IAO_0000118 rdf:datatype="http://www.w3.org/2001/XMLSchema#string">anticolinergicos</obo:IAO_0000118>
        <obo:IAO_0000111 rdf:datatype="http://www.w3.org/2001/XMLSchema#string">cholinergic antagonist</obo:IAO_0000111>
        <obo:IAO_0000118 rdf:datatype="http://www.w3.org/2001/XMLSchema#string">cholinergic-blocking agents</obo:IAO_0000118>
        <obo:IAO_0000412 rdf:resource="http://purl.obolibrary.org/obo/chebi.owl"/>
    </owl:Class>
    


    <!-- http://purl.obolibrary.org/obo/CHEBI_48876 -->

    <owl:Class rdf:about="http://purl.obolibrary.org/obo/CHEBI_48876">
        <rdfs:label rdf:datatype="http://www.w3.org/2001/XMLSchema#string">muscarinic antagonist</rdfs:label>
        <rdfs:subClassOf rdf:resource="http://purl.obolibrary.org/obo/CHEBI_48873"/>
        <obo:IAO_0000118 rdf:datatype="http://www.w3.org/2001/XMLSchema#string">Antimuskarinika</obo:IAO_0000118>
        <obo:IAO_0000118 rdf:datatype="http://www.w3.org/2001/XMLSchema#string">Antimuskarinikum</obo:IAO_0000118>
        <obo:IAO_0000118 rdf:datatype="http://www.w3.org/2001/XMLSchema#string">agente antimuscarinico</obo:IAO_0000118>
        <obo:IAO_0000118 rdf:datatype="http://www.w3.org/2001/XMLSchema#string">agentes antimuscarinicos</obo:IAO_0000118>
        <obo:IAO_0000118 rdf:datatype="http://www.w3.org/2001/XMLSchema#string">agents antimuscariniques</obo:IAO_0000118>
        <obo:IAO_0000118 rdf:datatype="http://www.w3.org/2001/XMLSchema#string">antimuscarinic agents</obo:IAO_0000118>
        <obo:IAO_0000118 rdf:datatype="http://www.w3.org/2001/XMLSchema#string">antimuscarinicos</obo:IAO_0000118>
        <obo:IAO_0000118 rdf:datatype="http://www.w3.org/2001/XMLSchema#string">muscarinic acetylcholine receptor antagonist</obo:IAO_0000118>
        <obo:IAO_0000111 rdf:datatype="http://www.w3.org/2001/XMLSchema#string">muscarinic antagonist</obo:IAO_0000111>
        <obo:IAO_0000118 rdf:datatype="http://www.w3.org/2001/XMLSchema#string">muscarinic antagonists</obo:IAO_0000118>
        <obo:IAO_0000412 rdf:resource="http://purl.obolibrary.org/obo/chebi.owl"/>
    </owl:Class>
    


    <!-- http://purl.obolibrary.org/obo/CHEBI_48878 -->

    <owl:Class rdf:about="http://purl.obolibrary.org/obo/CHEBI_48878">
        <rdfs:label rdf:datatype="http://www.w3.org/2001/XMLSchema#string">nicotinic antagonist</rdfs:label>
        <rdfs:subClassOf rdf:resource="http://purl.obolibrary.org/obo/CHEBI_48873"/>
        <obo:IAO_0000118 rdf:datatype="http://www.w3.org/2001/XMLSchema#string">agente antinicotinico</obo:IAO_0000118>
        <obo:IAO_0000118 rdf:datatype="http://www.w3.org/2001/XMLSchema#string">agentes antinicotinicos</obo:IAO_0000118>
        <obo:IAO_0000118 rdf:datatype="http://www.w3.org/2001/XMLSchema#string">agents antinicotiniques</obo:IAO_0000118>
        <obo:IAO_0000118 rdf:datatype="http://www.w3.org/2001/XMLSchema#string">antinicotinicos</obo:IAO_0000118>
        <obo:IAO_0000111 rdf:datatype="http://www.w3.org/2001/XMLSchema#string">nicotinic antagonist</obo:IAO_0000111>
        <obo:IAO_0000118 rdf:datatype="http://www.w3.org/2001/XMLSchema#string">nicotinic antagonists</obo:IAO_0000118>
        <obo:IAO_0000118 rdf:datatype="http://www.w3.org/2001/XMLSchema#string">nicotinic cholinergic agonist</obo:IAO_0000118>
        <obo:IAO_0000412 rdf:resource="http://purl.obolibrary.org/obo/chebi.owl"/>
    </owl:Class>
    


    <!-- http://purl.obolibrary.org/obo/CHEBI_48887 -->

    <owl:Class rdf:about="http://purl.obolibrary.org/obo/CHEBI_48887">
        <rdfs:label rdf:datatype="http://www.w3.org/2001/XMLSchema#string">bile acid metabolite</rdfs:label>
        <rdfs:subClassOf rdf:resource="http://purl.obolibrary.org/obo/CHEBI_26619"/>
        <obo:IAO_0000111 rdf:datatype="http://www.w3.org/2001/XMLSchema#string">bile acid metabolite</obo:IAO_0000111>
        <obo:IAO_0000118 rdf:datatype="http://www.w3.org/2001/XMLSchema#string">bile acid metabolites</obo:IAO_0000118>
        <obo:IAO_0000118 rdf:datatype="http://www.w3.org/2001/XMLSchema#string">bile salt metabolite</obo:IAO_0000118>
        <obo:IAO_0000412 rdf:resource="http://purl.obolibrary.org/obo/chebi.owl"/>
    </owl:Class>
    


    <!-- http://purl.obolibrary.org/obo/CHEBI_49020 -->

    <owl:Class rdf:about="http://purl.obolibrary.org/obo/CHEBI_49020">
        <rdfs:label rdf:datatype="http://www.w3.org/2001/XMLSchema#string">hormone antagonist</rdfs:label>
        <rdfs:subClassOf rdf:resource="http://purl.obolibrary.org/obo/CHEBI_48706"/>
        <rdfs:subClassOf rdf:resource="http://purl.obolibrary.org/obo/CHEBI_51061"/>
        <obo:IAO_0000111 rdf:datatype="http://www.w3.org/2001/XMLSchema#string">hormone antagonist</obo:IAO_0000111>
        <obo:IAO_0000118 rdf:datatype="http://www.w3.org/2001/XMLSchema#string">hormone antagonists</obo:IAO_0000118>
        <obo:IAO_0000412 rdf:resource="http://purl.obolibrary.org/obo/chebi.owl"/>
    </owl:Class>
    


    <!-- http://purl.obolibrary.org/obo/CHEBI_49023 -->

    <owl:Class rdf:about="http://purl.obolibrary.org/obo/CHEBI_49023">
        <rdfs:label rdf:datatype="http://www.w3.org/2001/XMLSchema#string">prostaglandin antagonist</rdfs:label>
        <rdfs:subClassOf rdf:resource="http://purl.obolibrary.org/obo/CHEBI_49020"/>
        <obo:IAO_0000111 rdf:datatype="http://www.w3.org/2001/XMLSchema#string">prostaglandin antagonist</obo:IAO_0000111>
        <obo:IAO_0000118 rdf:datatype="http://www.w3.org/2001/XMLSchema#string">prostaglandin inhibitor</obo:IAO_0000118>
        <obo:IAO_0000412 rdf:resource="http://purl.obolibrary.org/obo/chebi.owl"/>
    </owl:Class>
    


    <!-- http://purl.obolibrary.org/obo/CHEBI_49103 -->

    <owl:Class rdf:about="http://purl.obolibrary.org/obo/CHEBI_49103">
        <rdfs:label rdf:datatype="http://www.w3.org/2001/XMLSchema#string">drug metabolite</rdfs:label>
        <rdfs:subClassOf rdf:resource="http://purl.obolibrary.org/obo/CHEBI_25212"/>
        <obo:IAO_0000111 rdf:datatype="http://www.w3.org/2001/XMLSchema#string">drug metabolite</obo:IAO_0000111>
        <obo:IAO_0000118 rdf:datatype="http://www.w3.org/2001/XMLSchema#string">drug metabolites</obo:IAO_0000118>
        <obo:IAO_0000412 rdf:resource="http://purl.obolibrary.org/obo/chebi.owl"/>
    </owl:Class>
    


    <!-- http://purl.obolibrary.org/obo/CHEBI_49110 -->

    <owl:Class rdf:about="http://purl.obolibrary.org/obo/CHEBI_49110">
        <rdfs:label rdf:datatype="http://www.w3.org/2001/XMLSchema#string">peripheral nervous system drug</rdfs:label>
        <rdfs:subClassOf rdf:resource="http://purl.obolibrary.org/obo/CHEBI_23888"/>
        <obo:IAO_0000118 rdf:datatype="http://www.w3.org/2001/XMLSchema#string">peripheral nervous system agent</obo:IAO_0000118>
        <obo:IAO_0000111 rdf:datatype="http://www.w3.org/2001/XMLSchema#string">peripheral nervous system drug</obo:IAO_0000111>
        <obo:IAO_0000118 rdf:datatype="http://www.w3.org/2001/XMLSchema#string">peripheral nervous system drugs</obo:IAO_0000118>
        <obo:IAO_0000412 rdf:resource="http://purl.obolibrary.org/obo/chebi.owl"/>
    </owl:Class>
    


    <!-- http://purl.obolibrary.org/obo/CHEBI_49159 -->

    <owl:Class rdf:about="http://purl.obolibrary.org/obo/CHEBI_49159">
        <rdfs:label rdf:datatype="http://www.w3.org/2001/XMLSchema#string">leukotriene antagonist</rdfs:label>
        <rdfs:subClassOf rdf:resource="http://purl.obolibrary.org/obo/CHEBI_49020"/>
        <obo:IAO_0000118 rdf:datatype="http://www.w3.org/2001/XMLSchema#string">LTRA</obo:IAO_0000118>
        <obo:IAO_0000111 rdf:datatype="http://www.w3.org/2001/XMLSchema#string">leukotriene antagonist</obo:IAO_0000111>
        <obo:IAO_0000118 rdf:datatype="http://www.w3.org/2001/XMLSchema#string">leukotriene antagonists</obo:IAO_0000118>
        <obo:IAO_0000118 rdf:datatype="http://www.w3.org/2001/XMLSchema#string">leukotriene receptor antagonist</obo:IAO_0000118>
        <obo:IAO_0000118 rdf:datatype="http://www.w3.org/2001/XMLSchema#string">leukotriene receptor antagonists</obo:IAO_0000118>
        <obo:IAO_0000412 rdf:resource="http://purl.obolibrary.org/obo/chebi.owl"/>
    </owl:Class>
    


    <!-- http://purl.obolibrary.org/obo/CHEBI_49167 -->

    <owl:Class rdf:about="http://purl.obolibrary.org/obo/CHEBI_49167">
        <rdfs:label rdf:datatype="http://www.w3.org/2001/XMLSchema#string">anti-asthmatic drug</rdfs:label>
        <rdfs:subClassOf rdf:resource="http://purl.obolibrary.org/obo/CHEBI_23888"/>
        <rdfs:subClassOf rdf:resource="http://purl.obolibrary.org/obo/CHEBI_65023"/>
        <obo:IAO_0000118 rdf:datatype="http://www.w3.org/2001/XMLSchema#string">anti-asthmatic agent</obo:IAO_0000118>
        <obo:IAO_0000118 rdf:datatype="http://www.w3.org/2001/XMLSchema#string">anti-asthmatic agents</obo:IAO_0000118>
        <obo:IAO_0000111 rdf:datatype="http://www.w3.org/2001/XMLSchema#string">anti-asthmatic drug</obo:IAO_0000111>
        <obo:IAO_0000118 rdf:datatype="http://www.w3.org/2001/XMLSchema#string">anti-asthmatic drugs</obo:IAO_0000118>
        <obo:IAO_0000412 rdf:resource="http://purl.obolibrary.org/obo/chebi.owl"/>
    </owl:Class>
    


    <!-- http://purl.obolibrary.org/obo/CHEBI_49200 -->

    <owl:Class rdf:about="http://purl.obolibrary.org/obo/CHEBI_49200">
        <rdfs:label rdf:datatype="http://www.w3.org/2001/XMLSchema#string">proton pump inhibitor</rdfs:label>
        <rdfs:subClassOf rdf:resource="http://purl.obolibrary.org/obo/CHEBI_23924"/>
        <obo:IAO_0000111 rdf:datatype="http://www.w3.org/2001/XMLSchema#string">proton pump inhibitor</obo:IAO_0000111>
        <obo:IAO_0000118 rdf:datatype="http://www.w3.org/2001/XMLSchema#string">proton pump inhibitors</obo:IAO_0000118>
        <obo:IAO_0000412 rdf:resource="http://purl.obolibrary.org/obo/chebi.owl"/>
    </owl:Class>
    


    <!-- http://purl.obolibrary.org/obo/CHEBI_49201 -->

    <owl:Class rdf:about="http://purl.obolibrary.org/obo/CHEBI_49201">
        <rdfs:label rdf:datatype="http://www.w3.org/2001/XMLSchema#string">anti-ulcer drug</rdfs:label>
        <rdfs:subClassOf rdf:resource="http://purl.obolibrary.org/obo/CHEBI_23888"/>
        <obo:IAO_0000118 rdf:datatype="http://www.w3.org/2001/XMLSchema#string">anti-ulcer agent</obo:IAO_0000118>
        <obo:IAO_0000118 rdf:datatype="http://www.w3.org/2001/XMLSchema#string">anti-ulcer agents</obo:IAO_0000118>
        <obo:IAO_0000111 rdf:datatype="http://www.w3.org/2001/XMLSchema#string">anti-ulcer drug</obo:IAO_0000111>
        <obo:IAO_0000118 rdf:datatype="http://www.w3.org/2001/XMLSchema#string">anti-ulcer drugs</obo:IAO_0000118>
        <obo:IAO_0000412 rdf:resource="http://purl.obolibrary.org/obo/chebi.owl"/>
    </owl:Class>
    


    <!-- http://purl.obolibrary.org/obo/CHEBI_49205 -->

    <owl:Class rdf:about="http://purl.obolibrary.org/obo/CHEBI_49205">
        <rdfs:label rdf:datatype="http://www.w3.org/2001/XMLSchema#string">CETP inhibitor</rdfs:label>
        <rdfs:subClassOf rdf:resource="http://purl.obolibrary.org/obo/CHEBI_35222"/>
        <rdfs:subClassOf rdf:resource="http://purl.obolibrary.org/obo/CHEBI_52206"/>
        <obo:IAO_0000111 rdf:datatype="http://www.w3.org/2001/XMLSchema#string">CETP inhibitor</obo:IAO_0000111>
        <obo:IAO_0000118 rdf:datatype="http://www.w3.org/2001/XMLSchema#string">CETP inhibitors</obo:IAO_0000118>
        <obo:IAO_0000118 rdf:datatype="http://www.w3.org/2001/XMLSchema#string">cholesteryl ester transfer protein inhibitor</obo:IAO_0000118>
        <obo:IAO_0000412 rdf:resource="http://purl.obolibrary.org/obo/chebi.owl"/>
    </owl:Class>
    


    <!-- http://purl.obolibrary.org/obo/CHEBI_49323 -->

    <owl:Class rdf:about="http://purl.obolibrary.org/obo/CHEBI_49323">
        <rdfs:label rdf:datatype="http://www.w3.org/2001/XMLSchema#string">contraceptive drug</rdfs:label>
        <rdfs:subClassOf rdf:resource="http://purl.obolibrary.org/obo/CHEBI_50689"/>
        <obo:IAO_0000118 rdf:datatype="http://www.w3.org/2001/XMLSchema#string">contraceptive agent</obo:IAO_0000118>
        <obo:IAO_0000111 rdf:datatype="http://www.w3.org/2001/XMLSchema#string">contraceptive drug</obo:IAO_0000111>
        <obo:IAO_0000118 rdf:datatype="http://www.w3.org/2001/XMLSchema#string">contraceptive drugs</obo:IAO_0000118>
        <obo:IAO_0000412 rdf:resource="http://purl.obolibrary.org/obo/chebi.owl"/>
    </owl:Class>
    


    <!-- http://purl.obolibrary.org/obo/CHEBI_49324 -->

    <owl:Class rdf:about="http://purl.obolibrary.org/obo/CHEBI_49324">
        <rdfs:label rdf:datatype="http://www.w3.org/2001/XMLSchema#string">female contraceptive drug</rdfs:label>
        <rdfs:subClassOf rdf:resource="http://purl.obolibrary.org/obo/CHEBI_49323"/>
        <obo:IAO_0000118 rdf:datatype="http://www.w3.org/2001/XMLSchema#string">female contraceptive agent</obo:IAO_0000118>
        <obo:IAO_0000111 rdf:datatype="http://www.w3.org/2001/XMLSchema#string">female contraceptive drug</obo:IAO_0000111>
        <obo:IAO_0000118 rdf:datatype="http://www.w3.org/2001/XMLSchema#string">female contraceptive drugs</obo:IAO_0000118>
        <obo:IAO_0000412 rdf:resource="http://purl.obolibrary.org/obo/chebi.owl"/>
    </owl:Class>
    


    <!-- http://purl.obolibrary.org/obo/CHEBI_49325 -->

    <owl:Class rdf:about="http://purl.obolibrary.org/obo/CHEBI_49325">
        <rdfs:label rdf:datatype="http://www.w3.org/2001/XMLSchema#string">oral contraceptive</rdfs:label>
        <rdfs:subClassOf rdf:resource="http://purl.obolibrary.org/obo/CHEBI_49324"/>
        <obo:IAO_0000111 rdf:datatype="http://www.w3.org/2001/XMLSchema#string">oral contraceptive</obo:IAO_0000111>
        <obo:IAO_0000118 rdf:datatype="http://www.w3.org/2001/XMLSchema#string">oral contraceptives</obo:IAO_0000118>
        <obo:IAO_0000412 rdf:resource="http://purl.obolibrary.org/obo/chebi.owl"/>
    </owl:Class>
    


    <!-- http://purl.obolibrary.org/obo/CHEBI_49326 -->

    <owl:Class rdf:about="http://purl.obolibrary.org/obo/CHEBI_49326">
        <rdfs:label rdf:datatype="http://www.w3.org/2001/XMLSchema#string">synthetic oral contraceptive</rdfs:label>
        <rdfs:subClassOf rdf:resource="http://purl.obolibrary.org/obo/CHEBI_49325"/>
        <obo:IAO_0000111 rdf:datatype="http://www.w3.org/2001/XMLSchema#string">synthetic oral contraceptive</obo:IAO_0000111>
        <obo:IAO_0000118 rdf:datatype="http://www.w3.org/2001/XMLSchema#string">synthetic oral contraceptives</obo:IAO_0000118>
        <obo:IAO_0000412 rdf:resource="http://purl.obolibrary.org/obo/chebi.owl"/>
    </owl:Class>
    


    <!-- http://purl.obolibrary.org/obo/CHEBI_50103 -->

    <owl:Class rdf:about="http://purl.obolibrary.org/obo/CHEBI_50103">
        <rdfs:label rdf:datatype="http://www.w3.org/2001/XMLSchema#string">excitatory amino acid agonist</rdfs:label>
        <rdfs:subClassOf rdf:resource="http://purl.obolibrary.org/obo/CHEBI_35942"/>
        <obo:IAO_0000111 rdf:datatype="http://www.w3.org/2001/XMLSchema#string">excitatory amino acid agonist</obo:IAO_0000111>
        <obo:IAO_0000118 rdf:datatype="http://www.w3.org/2001/XMLSchema#string">excitatory amino acid agonists</obo:IAO_0000118>
        <obo:IAO_0000118 rdf:datatype="http://www.w3.org/2001/XMLSchema#string">excitatory amino acid receptor agonist</obo:IAO_0000118>
        <obo:IAO_0000118 rdf:datatype="http://www.w3.org/2001/XMLSchema#string">excitatory amino acid receptor agonists</obo:IAO_0000118>
        <obo:IAO_0000412 rdf:resource="http://purl.obolibrary.org/obo/chebi.owl"/>
    </owl:Class>
    


    <!-- http://purl.obolibrary.org/obo/CHEBI_50112 -->

    <owl:Class rdf:about="http://purl.obolibrary.org/obo/CHEBI_50112">
        <rdfs:label rdf:datatype="http://www.w3.org/2001/XMLSchema#string">sex hormone</rdfs:label>
        <rdfs:subClassOf rdf:resource="http://purl.obolibrary.org/obo/CHEBI_24621"/>
        <obo:IAO_0000118 rdf:datatype="http://www.w3.org/2001/XMLSchema#string">Geschlechtshormon</obo:IAO_0000118>
        <obo:IAO_0000118 rdf:datatype="http://www.w3.org/2001/XMLSchema#string">Geschlechtshormone</obo:IAO_0000118>
        <obo:IAO_0000118 rdf:datatype="http://www.w3.org/2001/XMLSchema#string">Sexualhormon</obo:IAO_0000118>
        <obo:IAO_0000118 rdf:datatype="http://www.w3.org/2001/XMLSchema#string">Sexualhormone</obo:IAO_0000118>
        <obo:IAO_0000118 rdf:datatype="http://www.w3.org/2001/XMLSchema#string">hormone sexuelle</obo:IAO_0000118>
        <obo:IAO_0000118 rdf:datatype="http://www.w3.org/2001/XMLSchema#string">hormones sexuelles</obo:IAO_0000118>
        <obo:IAO_0000111 rdf:datatype="http://www.w3.org/2001/XMLSchema#string">sex hormone</obo:IAO_0000111>
        <obo:IAO_0000118 rdf:datatype="http://www.w3.org/2001/XMLSchema#string">sex hormones</obo:IAO_0000118>
        <obo:IAO_0000412 rdf:resource="http://purl.obolibrary.org/obo/chebi.owl"/>
    </owl:Class>
    


    <!-- http://purl.obolibrary.org/obo/CHEBI_50137 -->

    <owl:Class rdf:about="http://purl.obolibrary.org/obo/CHEBI_50137">
        <rdfs:label rdf:datatype="http://www.w3.org/2001/XMLSchema#string">mu-opioid receptor antagonist</rdfs:label>
        <rdfs:subClassOf rdf:resource="http://purl.obolibrary.org/obo/CHEBI_60599"/>
        <rdfs:subClassOf rdf:resource="http://purl.obolibrary.org/obo/CHEBI_60605"/>
        <obo:IAO_0000111 rdf:datatype="http://www.w3.org/2001/XMLSchema#string">mu-opioid receptor antagonist</obo:IAO_0000111>
        <obo:IAO_0000412 rdf:resource="http://purl.obolibrary.org/obo/chebi.owl"/>
    </owl:Class>
    


    <!-- http://purl.obolibrary.org/obo/CHEBI_50141 -->

    <owl:Class rdf:about="http://purl.obolibrary.org/obo/CHEBI_50141">
        <rdfs:label rdf:datatype="http://www.w3.org/2001/XMLSchema#string">bronchoconstrictor agent</rdfs:label>
        <rdfs:subClassOf rdf:resource="http://purl.obolibrary.org/obo/CHEBI_23888"/>
        <obo:IAO_0000111 rdf:datatype="http://www.w3.org/2001/XMLSchema#string">bronchoconstrictor agent</obo:IAO_0000111>
        <obo:IAO_0000118 rdf:datatype="http://www.w3.org/2001/XMLSchema#string">bronchoconstrictor agents</obo:IAO_0000118>
        <obo:IAO_0000118 rdf:datatype="http://www.w3.org/2001/XMLSchema#string">bronchoconstrictor drug</obo:IAO_0000118>
        <obo:IAO_0000412 rdf:resource="http://purl.obolibrary.org/obo/chebi.owl"/>
    </owl:Class>
    


    <!-- http://purl.obolibrary.org/obo/CHEBI_50176 -->

    <owl:Class rdf:about="http://purl.obolibrary.org/obo/CHEBI_50176">
        <rdfs:label rdf:datatype="http://www.w3.org/2001/XMLSchema#string">keratolytic drug</rdfs:label>
        <rdfs:subClassOf rdf:resource="http://purl.obolibrary.org/obo/CHEBI_50177"/>
        <obo:IAO_0000118 rdf:datatype="http://www.w3.org/2001/XMLSchema#string">desquamating agent</obo:IAO_0000118>
        <obo:IAO_0000118 rdf:datatype="http://www.w3.org/2001/XMLSchema#string">keratolytic agent</obo:IAO_0000118>
        <obo:IAO_0000111 rdf:datatype="http://www.w3.org/2001/XMLSchema#string">keratolytic drug</obo:IAO_0000111>
        <obo:IAO_0000118 rdf:datatype="http://www.w3.org/2001/XMLSchema#string">keratolytic drugs</obo:IAO_0000118>
        <obo:IAO_0000118 rdf:datatype="http://www.w3.org/2001/XMLSchema#string">skin-peeling agent</obo:IAO_0000118>
        <obo:IAO_0000412 rdf:resource="http://purl.obolibrary.org/obo/chebi.owl"/>
    </owl:Class>
    


    <!-- http://purl.obolibrary.org/obo/CHEBI_50177 -->

    <owl:Class rdf:about="http://purl.obolibrary.org/obo/CHEBI_50177">
        <rdfs:label rdf:datatype="http://www.w3.org/2001/XMLSchema#string">dermatologic drug</rdfs:label>
        <rdfs:subClassOf rdf:resource="http://purl.obolibrary.org/obo/CHEBI_23888"/>
        <obo:IAO_0000118 rdf:datatype="http://www.w3.org/2001/XMLSchema#string">dermatologic agent</obo:IAO_0000118>
        <obo:IAO_0000111 rdf:datatype="http://www.w3.org/2001/XMLSchema#string">dermatologic drug</obo:IAO_0000111>
        <obo:IAO_0000118 rdf:datatype="http://www.w3.org/2001/XMLSchema#string">dermatologic drugs</obo:IAO_0000118>
        <obo:IAO_0000118 rdf:datatype="http://www.w3.org/2001/XMLSchema#string">dermatological agent</obo:IAO_0000118>
        <obo:IAO_0000412 rdf:resource="http://purl.obolibrary.org/obo/chebi.owl"/>
    </owl:Class>
    


    <!-- http://purl.obolibrary.org/obo/CHEBI_50183 -->

    <owl:Class rdf:about="http://purl.obolibrary.org/obo/CHEBI_50183">
        <rdfs:label rdf:datatype="http://www.w3.org/2001/XMLSchema#string">P450 inhibitor</rdfs:label>
        <rdfs:subClassOf rdf:resource="http://purl.obolibrary.org/obo/CHEBI_23924"/>
        <obo:IAO_0000111 rdf:datatype="http://www.w3.org/2001/XMLSchema#string">P450 inhibitor</obo:IAO_0000111>
        <obo:IAO_0000118 rdf:datatype="http://www.w3.org/2001/XMLSchema#string">P450 inhibitors</obo:IAO_0000118>
        <obo:IAO_0000118 rdf:datatype="http://www.w3.org/2001/XMLSchema#string">cytochrome P450 inhibitor</obo:IAO_0000118>
        <obo:IAO_0000412 rdf:resource="http://purl.obolibrary.org/obo/chebi.owl"/>
    </owl:Class>
    


    <!-- http://purl.obolibrary.org/obo/CHEBI_50184 -->

    <owl:Class rdf:about="http://purl.obolibrary.org/obo/CHEBI_50184">
        <rdfs:label rdf:datatype="http://www.w3.org/2001/XMLSchema#string">ion transport inhibitor</rdfs:label>
        <rdfs:subClassOf rdf:resource="http://purl.obolibrary.org/obo/CHEBI_38632"/>
        <obo:IAO_0000111 rdf:datatype="http://www.w3.org/2001/XMLSchema#string">ion transport inhibitor</obo:IAO_0000111>
        <obo:IAO_0000118 rdf:datatype="http://www.w3.org/2001/XMLSchema#string">ion transport inhibitors</obo:IAO_0000118>
        <obo:IAO_0000118 rdf:datatype="http://www.w3.org/2001/XMLSchema#string">ion-transport inhibitor</obo:IAO_0000118>
        <obo:IAO_0000118 rdf:datatype="http://www.w3.org/2001/XMLSchema#string">ion-transport inhibitors</obo:IAO_0000118>
        <obo:IAO_0000412 rdf:resource="http://purl.obolibrary.org/obo/chebi.owl"/>
    </owl:Class>
    


    <!-- http://purl.obolibrary.org/obo/CHEBI_50185 -->

    <owl:Class rdf:about="http://purl.obolibrary.org/obo/CHEBI_50185">
        <rdfs:label rdf:datatype="http://www.w3.org/2001/XMLSchema#string">fatty acid synthesis inhibitor</rdfs:label>
        <rdfs:subClassOf rdf:resource="http://purl.obolibrary.org/obo/CHEBI_23924"/>
        <obo:IAO_0000111 rdf:datatype="http://www.w3.org/2001/XMLSchema#string">fatty acid synthesis inhibitor</obo:IAO_0000111>
        <obo:IAO_0000412 rdf:resource="http://purl.obolibrary.org/obo/chebi.owl"/>
    </owl:Class>
    


    <!-- http://purl.obolibrary.org/obo/CHEBI_50188 -->

    <owl:Class rdf:about="http://purl.obolibrary.org/obo/CHEBI_50188">
        <rdfs:label rdf:datatype="http://www.w3.org/2001/XMLSchema#string">provitamin</rdfs:label>
        <rdfs:subClassOf rdf:resource="http://purl.obolibrary.org/obo/CHEBI_24432"/>
        <obo:IAO_0000111 rdf:datatype="http://www.w3.org/2001/XMLSchema#string">provitamin</obo:IAO_0000111>
        <obo:IAO_0000412 rdf:resource="http://purl.obolibrary.org/obo/chebi.owl"/>
    </owl:Class>
    


    <!-- http://purl.obolibrary.org/obo/CHEBI_50218 -->

    <owl:Class rdf:about="http://purl.obolibrary.org/obo/CHEBI_50218">
        <rdfs:label rdf:datatype="http://www.w3.org/2001/XMLSchema#string">phosphodiesterase inhibitor</rdfs:label>
        <rdfs:subClassOf rdf:resource="http://purl.obolibrary.org/obo/CHEBI_23924"/>
        <obo:IAO_0000111 rdf:datatype="http://www.w3.org/2001/XMLSchema#string">phosphodiesterase inhibitor</obo:IAO_0000111>
        <obo:IAO_0000118 rdf:datatype="http://www.w3.org/2001/XMLSchema#string">phosphodiesterase inhibitors</obo:IAO_0000118>
        <obo:IAO_0000412 rdf:resource="http://purl.obolibrary.org/obo/chebi.owl"/>
    </owl:Class>
    


    <!-- http://purl.obolibrary.org/obo/CHEBI_50241 -->

    <owl:Class rdf:about="http://purl.obolibrary.org/obo/CHEBI_50241">
        <rdfs:label rdf:datatype="http://www.w3.org/2001/XMLSchema#string">cholinesterase reactivator</rdfs:label>
        <rdfs:subClassOf rdf:resource="http://purl.obolibrary.org/obo/CHEBI_50242"/>
        <obo:IAO_0000111 rdf:datatype="http://www.w3.org/2001/XMLSchema#string">cholinesterase reactivator</obo:IAO_0000111>
        <obo:IAO_0000118 rdf:datatype="http://www.w3.org/2001/XMLSchema#string">cholinesterase reactivators</obo:IAO_0000118>
        <obo:IAO_0000412 rdf:resource="http://purl.obolibrary.org/obo/chebi.owl"/>
    </owl:Class>
    


    <!-- http://purl.obolibrary.org/obo/CHEBI_50242 -->

    <owl:Class rdf:about="http://purl.obolibrary.org/obo/CHEBI_50242">
        <rdfs:label rdf:datatype="http://www.w3.org/2001/XMLSchema#string">enzyme reactivator</rdfs:label>
        <rdfs:subClassOf rdf:resource="http://purl.obolibrary.org/obo/CHEBI_52206"/>
        <obo:IAO_0000111 rdf:datatype="http://www.w3.org/2001/XMLSchema#string">enzyme reactivator</obo:IAO_0000111>
        <obo:IAO_0000118 rdf:datatype="http://www.w3.org/2001/XMLSchema#string">enzyme reactivators</obo:IAO_0000118>
        <obo:IAO_0000412 rdf:resource="http://purl.obolibrary.org/obo/chebi.owl"/>
    </owl:Class>
    


    <!-- http://purl.obolibrary.org/obo/CHEBI_50247 -->

    <owl:Class rdf:about="http://purl.obolibrary.org/obo/CHEBI_50247">
        <rdfs:label rdf:datatype="http://www.w3.org/2001/XMLSchema#string">antidote</rdfs:label>
        <rdfs:subClassOf rdf:resource="http://purl.obolibrary.org/obo/CHEBI_50267"/>
        <obo:IAO_0000111 rdf:datatype="http://www.w3.org/2001/XMLSchema#string">antidote</obo:IAO_0000111>
        <obo:IAO_0000118 rdf:datatype="http://www.w3.org/2001/XMLSchema#string">antidotes</obo:IAO_0000118>
        <obo:IAO_0000412 rdf:resource="http://purl.obolibrary.org/obo/chebi.owl"/>
    </owl:Class>
    


    <!-- http://purl.obolibrary.org/obo/CHEBI_50248 -->

    <owl:Class rdf:about="http://purl.obolibrary.org/obo/CHEBI_50248">
        <rdfs:label rdf:datatype="http://www.w3.org/2001/XMLSchema#string">hematologic agent</rdfs:label>
        <rdfs:subClassOf rdf:resource="http://purl.obolibrary.org/obo/CHEBI_23888"/>
        <obo:IAO_0000111 rdf:datatype="http://www.w3.org/2001/XMLSchema#string">hematologic agent</obo:IAO_0000111>
        <obo:IAO_0000118 rdf:datatype="http://www.w3.org/2001/XMLSchema#string">hematologic agents</obo:IAO_0000118>
        <obo:IAO_0000412 rdf:resource="http://purl.obolibrary.org/obo/chebi.owl"/>
    </owl:Class>
    


    <!-- http://purl.obolibrary.org/obo/CHEBI_50249 -->

    <owl:Class rdf:about="http://purl.obolibrary.org/obo/CHEBI_50249">
        <rdfs:label rdf:datatype="http://www.w3.org/2001/XMLSchema#string">anticoagulant</rdfs:label>
        <rdfs:subClassOf rdf:resource="http://purl.obolibrary.org/obo/CHEBI_50248"/>
        <obo:IAO_0000111 rdf:datatype="http://www.w3.org/2001/XMLSchema#string">anticoagulant</obo:IAO_0000111>
        <obo:IAO_0000118 rdf:datatype="http://www.w3.org/2001/XMLSchema#string">anticoagulante</obo:IAO_0000118>
        <obo:IAO_0000118 rdf:datatype="http://www.w3.org/2001/XMLSchema#string">anticoagulants</obo:IAO_0000118>
        <obo:IAO_0000412 rdf:resource="http://purl.obolibrary.org/obo/chebi.owl"/>
    </owl:Class>
    


    <!-- http://purl.obolibrary.org/obo/CHEBI_50266 -->

    <owl:Class rdf:about="http://purl.obolibrary.org/obo/CHEBI_50266">
        <rdfs:label rdf:datatype="http://www.w3.org/2001/XMLSchema#string">prodrug</rdfs:label>
        <rdfs:subClassOf rdf:resource="http://purl.obolibrary.org/obo/CHEBI_23888"/>
        <obo:IAO_0000118 rdf:datatype="http://www.w3.org/2001/XMLSchema#string">Prodrugs</obo:IAO_0000118>
        <obo:IAO_0000111 rdf:datatype="http://www.w3.org/2001/XMLSchema#string">prodrug</obo:IAO_0000111>
        <obo:IAO_0000412 rdf:resource="http://purl.obolibrary.org/obo/chebi.owl"/>
    </owl:Class>
    


    <!-- http://purl.obolibrary.org/obo/CHEBI_50267 -->

    <owl:Class rdf:about="http://purl.obolibrary.org/obo/CHEBI_50267">
        <rdfs:label rdf:datatype="http://www.w3.org/2001/XMLSchema#string">protective agent</rdfs:label>
        <rdfs:subClassOf rdf:resource="http://purl.obolibrary.org/obo/CHEBI_23888"/>
        <obo:IAO_0000118 rdf:datatype="http://www.w3.org/2001/XMLSchema#string">chemoprotectant</obo:IAO_0000118>
        <obo:IAO_0000118 rdf:datatype="http://www.w3.org/2001/XMLSchema#string">chemoprotectants</obo:IAO_0000118>
        <obo:IAO_0000118 rdf:datatype="http://www.w3.org/2001/XMLSchema#string">chemoprotective agent</obo:IAO_0000118>
        <obo:IAO_0000118 rdf:datatype="http://www.w3.org/2001/XMLSchema#string">chemoprotective agents</obo:IAO_0000118>
        <obo:IAO_0000111 rdf:datatype="http://www.w3.org/2001/XMLSchema#string">protective agent</obo:IAO_0000111>
        <obo:IAO_0000118 rdf:datatype="http://www.w3.org/2001/XMLSchema#string">protective agents</obo:IAO_0000118>
        <obo:IAO_0000412 rdf:resource="http://purl.obolibrary.org/obo/chebi.owl"/>
    </owl:Class>
    


    <!-- http://purl.obolibrary.org/obo/CHEBI_50268 -->

    <owl:Class rdf:about="http://purl.obolibrary.org/obo/CHEBI_50268">
        <rdfs:label rdf:datatype="http://www.w3.org/2001/XMLSchema#string">GABA modulator</rdfs:label>
        <rdfs:subClassOf rdf:resource="http://purl.obolibrary.org/obo/CHEBI_38632"/>
        <rdfs:subClassOf rdf:resource="http://purl.obolibrary.org/obo/CHEBI_51374"/>
        <obo:IAO_0000111 rdf:datatype="http://www.w3.org/2001/XMLSchema#string">GABA modulator</obo:IAO_0000111>
        <obo:IAO_0000118 rdf:datatype="http://www.w3.org/2001/XMLSchema#string">GABA modulators</obo:IAO_0000118>
        <obo:IAO_0000412 rdf:resource="http://purl.obolibrary.org/obo/chebi.owl"/>
    </owl:Class>
    


    <!-- http://purl.obolibrary.org/obo/CHEBI_50269 -->

    <owl:Class rdf:about="http://purl.obolibrary.org/obo/CHEBI_50269">
        <rdfs:label rdf:datatype="http://www.w3.org/2001/XMLSchema#string">alcohol dehydrogenase inhibitor</rdfs:label>
        <rdfs:subClassOf rdf:resource="http://purl.obolibrary.org/obo/CHEBI_23924"/>
        <obo:IAO_0000111 rdf:datatype="http://www.w3.org/2001/XMLSchema#string">alcohol dehydrogenase inhibitor</obo:IAO_0000111>
        <obo:IAO_0000118 rdf:datatype="http://www.w3.org/2001/XMLSchema#string">alcohol dehydrogenase inhibitors</obo:IAO_0000118>
        <obo:IAO_0000412 rdf:resource="http://purl.obolibrary.org/obo/chebi.owl"/>
    </owl:Class>
    


    <!-- http://purl.obolibrary.org/obo/CHEBI_50276 -->

    <owl:Class rdf:about="http://purl.obolibrary.org/obo/CHEBI_50276">
        <rdfs:label rdf:datatype="http://www.w3.org/2001/XMLSchema#string">topoisomerase I inhibitor</rdfs:label>
        <rdfs:subClassOf rdf:resource="http://purl.obolibrary.org/obo/CHEBI_70727"/>
        <obo:IAO_0000118 rdf:datatype="http://www.w3.org/2001/XMLSchema#string">EC 5.99.1.2 inhibitor</obo:IAO_0000118>
        <obo:IAO_0000118 rdf:datatype="http://www.w3.org/2001/XMLSchema#string">EC 5.99.1.2 inhibitors</obo:IAO_0000118>
        <obo:IAO_0000111 rdf:datatype="http://www.w3.org/2001/XMLSchema#string">topoisomerase I inhibitor</obo:IAO_0000111>
        <obo:IAO_0000118 rdf:datatype="http://www.w3.org/2001/XMLSchema#string">topoisomerase I inhibitors</obo:IAO_0000118>
        <obo:IAO_0000118 rdf:datatype="http://www.w3.org/2001/XMLSchema#string">type I DNA topoisomerase inhibitor</obo:IAO_0000118>
        <obo:IAO_0000118 rdf:datatype="http://www.w3.org/2001/XMLSchema#string">type I DNA topoisomerase inhibitors</obo:IAO_0000118>
        <obo:IAO_0000412 rdf:resource="http://purl.obolibrary.org/obo/chebi.owl"/>
    </owl:Class>
    


    <!-- http://purl.obolibrary.org/obo/CHEBI_50370 -->

    <owl:Class rdf:about="http://purl.obolibrary.org/obo/CHEBI_50370">
        <rdfs:label rdf:datatype="http://www.w3.org/2001/XMLSchema#string">parasympatholytic</rdfs:label>
        <rdfs:subClassOf rdf:resource="http://purl.obolibrary.org/obo/CHEBI_48873"/>
        <obo:IAO_0000111 rdf:datatype="http://www.w3.org/2001/XMLSchema#string">parasympatholytic</obo:IAO_0000111>
        <obo:IAO_0000118 rdf:datatype="http://www.w3.org/2001/XMLSchema#string">parasympatholytics</obo:IAO_0000118>
        <obo:IAO_0000412 rdf:resource="http://purl.obolibrary.org/obo/chebi.owl"/>
    </owl:Class>
    


    <!-- http://purl.obolibrary.org/obo/CHEBI_50382 -->

    <owl:Class rdf:about="http://purl.obolibrary.org/obo/CHEBI_50382">
        <rdfs:label rdf:datatype="http://www.w3.org/2001/XMLSchema#string">glucosylceramide synthase inhibitor</rdfs:label>
        <rdfs:subClassOf rdf:resource="http://purl.obolibrary.org/obo/CHEBI_23924"/>
        <obo:IAO_0000111 rdf:datatype="http://www.w3.org/2001/XMLSchema#string">glucosylceramide synthase inhibitor</obo:IAO_0000111>
        <obo:IAO_0000118 rdf:datatype="http://www.w3.org/2001/XMLSchema#string">glucosylceramide synthase inhibitors</obo:IAO_0000118>
        <obo:IAO_0000412 rdf:resource="http://purl.obolibrary.org/obo/chebi.owl"/>
    </owl:Class>
    


    <!-- http://purl.obolibrary.org/obo/CHEBI_50390 -->

    <owl:Class rdf:about="http://purl.obolibrary.org/obo/CHEBI_50390">
        <rdfs:label rdf:datatype="http://www.w3.org/2001/XMLSchema#string">NAD(P)H:quinone oxidoreductase inhibitor</rdfs:label>
        <rdfs:subClassOf rdf:resource="http://purl.obolibrary.org/obo/CHEBI_23924"/>
        <obo:IAO_0000118 rdf:datatype="http://www.w3.org/2001/XMLSchema#string">DT Diaphorase inhibitor</obo:IAO_0000118>
        <obo:IAO_0000118 rdf:datatype="http://www.w3.org/2001/XMLSchema#string">Menadione reductase inhibitor</obo:IAO_0000118>
        <obo:IAO_0000118 rdf:datatype="http://www.w3.org/2001/XMLSchema#string">NAD(P)H Dehydrogenase (Quinone) inhibitor</obo:IAO_0000118>
        <obo:IAO_0000111 rdf:datatype="http://www.w3.org/2001/XMLSchema#string">NAD(P)H:quinone oxidoreductase inhibitor</obo:IAO_0000111>
        <obo:IAO_0000118 rdf:datatype="http://www.w3.org/2001/XMLSchema#string">Phylloquinone reductase inhibitor</obo:IAO_0000118>
        <obo:IAO_0000118 rdf:datatype="http://www.w3.org/2001/XMLSchema#string">Quinone reductase inhibitor</obo:IAO_0000118>
        <obo:IAO_0000118 rdf:datatype="http://www.w3.org/2001/XMLSchema#string">Vitamin K reductase inhibitor</obo:IAO_0000118>
        <obo:IAO_0000412 rdf:resource="http://purl.obolibrary.org/obo/chebi.owl"/>
    </owl:Class>
    


    <!-- http://purl.obolibrary.org/obo/CHEBI_50406 -->

    <owl:Class rdf:about="http://purl.obolibrary.org/obo/CHEBI_50406">
        <rdfs:label rdf:datatype="http://www.w3.org/2001/XMLSchema#string">probe</rdfs:label>
        <rdfs:subClassOf rdf:resource="http://purl.obolibrary.org/obo/CHEBI_33232"/>
        <obo:IAO_0000111 rdf:datatype="http://www.w3.org/2001/XMLSchema#string">probe</obo:IAO_0000111>
        <obo:IAO_0000412 rdf:resource="http://purl.obolibrary.org/obo/chebi.owl"/>
    </owl:Class>
    


    <!-- http://purl.obolibrary.org/obo/CHEBI_50407 -->

    <owl:Class rdf:about="http://purl.obolibrary.org/obo/CHEBI_50407">
        <rdfs:label rdf:datatype="http://www.w3.org/2001/XMLSchema#string">acid-base indicator</rdfs:label>
        <rdfs:subClassOf rdf:resource="http://purl.obolibrary.org/obo/CHEBI_50410"/>
        <obo:IAO_0000118 rdf:datatype="http://www.w3.org/2001/XMLSchema#string">Saeure-Base-Indikator</obo:IAO_0000118>
        <obo:IAO_0000118 rdf:datatype="http://www.w3.org/2001/XMLSchema#string">Saeure-Base-Indikatoren</obo:IAO_0000118>
        <obo:IAO_0000118 rdf:datatype="http://www.w3.org/2001/XMLSchema#string">acid-base indicator</obo:IAO_0000118>
        <obo:IAO_0000111 rdf:datatype="http://www.w3.org/2001/XMLSchema#string">acid-base indicator</obo:IAO_0000111>
        <obo:IAO_0000118 rdf:datatype="http://www.w3.org/2001/XMLSchema#string">indicador acido-base</obo:IAO_0000118>
        <obo:IAO_0000118 rdf:datatype="http://www.w3.org/2001/XMLSchema#string">indicateur acide-base</obo:IAO_0000118>
        <obo:IAO_0000412 rdf:resource="http://purl.obolibrary.org/obo/chebi.owl"/>
    </owl:Class>
    


    <!-- http://purl.obolibrary.org/obo/CHEBI_50408 -->

    <owl:Class rdf:about="http://purl.obolibrary.org/obo/CHEBI_50408">
        <rdfs:label rdf:datatype="http://www.w3.org/2001/XMLSchema#string">visual indicator</rdfs:label>
        <rdfs:subClassOf rdf:resource="http://purl.obolibrary.org/obo/CHEBI_47867"/>
        <obo:IAO_0000118 rdf:datatype="http://www.w3.org/2001/XMLSchema#string">indicador visual</obo:IAO_0000118>
        <obo:IAO_0000118 rdf:datatype="http://www.w3.org/2001/XMLSchema#string">indicateur visuel</obo:IAO_0000118>
        <obo:IAO_0000118 rdf:datatype="http://www.w3.org/2001/XMLSchema#string">visual indicator</obo:IAO_0000118>
        <obo:IAO_0000111 rdf:datatype="http://www.w3.org/2001/XMLSchema#string">visual indicator</obo:IAO_0000111>
        <obo:IAO_0000412 rdf:resource="http://purl.obolibrary.org/obo/chebi.owl"/>
    </owl:Class>
    


    <!-- http://purl.obolibrary.org/obo/CHEBI_50409 -->

    <owl:Class rdf:about="http://purl.obolibrary.org/obo/CHEBI_50409">
        <rdfs:label rdf:datatype="http://www.w3.org/2001/XMLSchema#string">adsorption indicator</rdfs:label>
        <rdfs:subClassOf rdf:resource="http://purl.obolibrary.org/obo/CHEBI_50408"/>
        <obo:IAO_0000111 rdf:datatype="http://www.w3.org/2001/XMLSchema#string">adsorption indicator</obo:IAO_0000111>
        <obo:IAO_0000118 rdf:datatype="http://www.w3.org/2001/XMLSchema#string">adsorption indicator</obo:IAO_0000118>
        <obo:IAO_0000118 rdf:datatype="http://www.w3.org/2001/XMLSchema#string">indicador de adsorcion</obo:IAO_0000118>
        <obo:IAO_0000118 rdf:datatype="http://www.w3.org/2001/XMLSchema#string">indicateur par adsorption</obo:IAO_0000118>
        <obo:IAO_0000412 rdf:resource="http://purl.obolibrary.org/obo/chebi.owl"/>
    </owl:Class>
    


    <!-- http://purl.obolibrary.org/obo/CHEBI_50410 -->

    <owl:Class rdf:about="http://purl.obolibrary.org/obo/CHEBI_50410">
        <rdfs:label rdf:datatype="http://www.w3.org/2001/XMLSchema#string">colour indicator</rdfs:label>
        <rdfs:subClassOf rdf:resource="http://purl.obolibrary.org/obo/CHEBI_50408"/>
        <obo:IAO_0000111 rdf:datatype="http://www.w3.org/2001/XMLSchema#string">colour indicator</obo:IAO_0000111>
        <obo:IAO_0000118 rdf:datatype="http://www.w3.org/2001/XMLSchema#string">colour indicator</obo:IAO_0000118>
        <obo:IAO_0000118 rdf:datatype="http://www.w3.org/2001/XMLSchema#string">indicador de color</obo:IAO_0000118>
        <obo:IAO_0000118 rdf:datatype="http://www.w3.org/2001/XMLSchema#string">indicateur colore</obo:IAO_0000118>
        <obo:IAO_0000118 rdf:datatype="http://www.w3.org/2001/XMLSchema#string">indicateurs colores</obo:IAO_0000118>
        <obo:IAO_0000412 rdf:resource="http://purl.obolibrary.org/obo/chebi.owl"/>
    </owl:Class>
    


    <!-- http://purl.obolibrary.org/obo/CHEBI_50411 -->

    <owl:Class rdf:about="http://purl.obolibrary.org/obo/CHEBI_50411">
        <rdfs:label rdf:datatype="http://www.w3.org/2001/XMLSchema#string">one-colour indicator</rdfs:label>
        <rdfs:subClassOf rdf:resource="http://purl.obolibrary.org/obo/CHEBI_50410"/>
        <obo:IAO_0000118 rdf:datatype="http://www.w3.org/2001/XMLSchema#string">indicador monocolor</obo:IAO_0000118>
        <obo:IAO_0000118 rdf:datatype="http://www.w3.org/2001/XMLSchema#string">indicador monocromico</obo:IAO_0000118>
        <obo:IAO_0000118 rdf:datatype="http://www.w3.org/2001/XMLSchema#string">indicateur monocolore</obo:IAO_0000118>
        <obo:IAO_0000118 rdf:datatype="http://www.w3.org/2001/XMLSchema#string">one-colour indicator</obo:IAO_0000118>
        <obo:IAO_0000111 rdf:datatype="http://www.w3.org/2001/XMLSchema#string">one-colour indicator</obo:IAO_0000111>
        <obo:IAO_0000412 rdf:resource="http://purl.obolibrary.org/obo/chebi.owl"/>
    </owl:Class>
    


    <!-- http://purl.obolibrary.org/obo/CHEBI_50412 -->

    <owl:Class rdf:about="http://purl.obolibrary.org/obo/CHEBI_50412">
        <rdfs:label rdf:datatype="http://www.w3.org/2001/XMLSchema#string">two-colour indicator</rdfs:label>
        <rdfs:subClassOf rdf:resource="http://purl.obolibrary.org/obo/CHEBI_50410"/>
        <obo:IAO_0000118 rdf:datatype="http://www.w3.org/2001/XMLSchema#string">indicador bicolor</obo:IAO_0000118>
        <obo:IAO_0000118 rdf:datatype="http://www.w3.org/2001/XMLSchema#string">indicateur bicolore</obo:IAO_0000118>
        <obo:IAO_0000111 rdf:datatype="http://www.w3.org/2001/XMLSchema#string">two-colour indicator</obo:IAO_0000111>
        <obo:IAO_0000118 rdf:datatype="http://www.w3.org/2001/XMLSchema#string">two-colour indicator</obo:IAO_0000118>
        <obo:IAO_0000412 rdf:resource="http://purl.obolibrary.org/obo/chebi.owl"/>
    </owl:Class>
    


    <!-- http://purl.obolibrary.org/obo/CHEBI_50423 -->

    <owl:Class rdf:about="http://purl.obolibrary.org/obo/CHEBI_50423">
        <rdfs:label rdf:datatype="http://www.w3.org/2001/XMLSchema#string">NADPH oxidase inhibitor</rdfs:label>
        <rdfs:subClassOf rdf:resource="http://purl.obolibrary.org/obo/CHEBI_23924"/>
        <obo:IAO_0000111 rdf:datatype="http://www.w3.org/2001/XMLSchema#string">NADPH oxidase inhibitor</obo:IAO_0000111>
        <obo:IAO_0000118 rdf:datatype="http://www.w3.org/2001/XMLSchema#string">NADPH oxidase inhibitors</obo:IAO_0000118>
        <obo:IAO_0000412 rdf:resource="http://purl.obolibrary.org/obo/chebi.owl"/>
    </owl:Class>
    


    <!-- http://purl.obolibrary.org/obo/CHEBI_50427 -->

    <owl:Class rdf:about="http://purl.obolibrary.org/obo/CHEBI_50427">
        <rdfs:label rdf:datatype="http://www.w3.org/2001/XMLSchema#string">platelet aggregation inhibitor</rdfs:label>
        <rdfs:subClassOf rdf:resource="http://purl.obolibrary.org/obo/CHEBI_50248"/>
        <obo:IAO_0000111 rdf:datatype="http://www.w3.org/2001/XMLSchema#string">platelet aggregation inhibitor</obo:IAO_0000111>
        <obo:IAO_0000118 rdf:datatype="http://www.w3.org/2001/XMLSchema#string">platelet aggregation inhibitors</obo:IAO_0000118>
        <obo:IAO_0000412 rdf:resource="http://purl.obolibrary.org/obo/chebi.owl"/>
    </owl:Class>
    


    <!-- http://purl.obolibrary.org/obo/CHEBI_50433 -->

    <owl:Class rdf:about="http://purl.obolibrary.org/obo/CHEBI_50433">
        <rdfs:label rdf:datatype="http://www.w3.org/2001/XMLSchema#string">platelet glycoprotein-IIb/IIIa receptor antagonist</rdfs:label>
        <rdfs:subClassOf rdf:resource="http://purl.obolibrary.org/obo/CHEBI_48706"/>
        <rdfs:subClassOf rdf:resource="http://purl.obolibrary.org/obo/CHEBI_50427"/>
        <obo:IAO_0000118 rdf:datatype="http://www.w3.org/2001/XMLSchema#string">GPIIb/IIIa antagonist</obo:IAO_0000118>
        <obo:IAO_0000118 rdf:datatype="http://www.w3.org/2001/XMLSchema#string">GPIIb/IIIa antagonists</obo:IAO_0000118>
        <obo:IAO_0000118 rdf:datatype="http://www.w3.org/2001/XMLSchema#string">fibrinogen receptor antagonist</obo:IAO_0000118>
        <obo:IAO_0000118 rdf:datatype="http://www.w3.org/2001/XMLSchema#string">fibrinogen receptor antagonists</obo:IAO_0000118>
        <obo:IAO_0000118 rdf:datatype="http://www.w3.org/2001/XMLSchema#string">glycoprotein-IIb/IIIa receptor antagonist</obo:IAO_0000118>
        <obo:IAO_0000118 rdf:datatype="http://www.w3.org/2001/XMLSchema#string">glycoprotein-IIb/IIIa receptor antagonists</obo:IAO_0000118>
        <obo:IAO_0000111 rdf:datatype="http://www.w3.org/2001/XMLSchema#string">platelet glycoprotein-IIb/IIIa receptor antagonist</obo:IAO_0000111>
        <obo:IAO_0000118 rdf:datatype="http://www.w3.org/2001/XMLSchema#string">platelet glycoprotein-IIb/IIIa receptor antagonists</obo:IAO_0000118>
        <obo:IAO_0000412 rdf:resource="http://purl.obolibrary.org/obo/chebi.owl"/>
    </owl:Class>
    


    <!-- http://purl.obolibrary.org/obo/CHEBI_50444 -->

    <owl:Class rdf:about="http://purl.obolibrary.org/obo/CHEBI_50444">
        <rdfs:label rdf:datatype="http://www.w3.org/2001/XMLSchema#string">adenosine phosphodiesterase inhibitor</rdfs:label>
        <rdfs:subClassOf rdf:resource="http://purl.obolibrary.org/obo/CHEBI_50218"/>
        <obo:IAO_0000111 rdf:datatype="http://www.w3.org/2001/XMLSchema#string">adenosine phosphodiesterase inhibitor</obo:IAO_0000111>
        <obo:IAO_0000412 rdf:resource="http://purl.obolibrary.org/obo/chebi.owl"/>
    </owl:Class>
    


    <!-- http://purl.obolibrary.org/obo/CHEBI_50445 -->

    <owl:Class rdf:about="http://purl.obolibrary.org/obo/CHEBI_50445">
        <rdfs:label rdf:datatype="http://www.w3.org/2001/XMLSchema#string">adenosine deaminase inhibitor</rdfs:label>
        <rdfs:subClassOf rdf:resource="http://purl.obolibrary.org/obo/CHEBI_23924"/>
        <obo:IAO_0000118 rdf:datatype="http://www.w3.org/2001/XMLSchema#string">ADA inhibitor</obo:IAO_0000118>
        <obo:IAO_0000111 rdf:datatype="http://www.w3.org/2001/XMLSchema#string">adenosine deaminase inhibitor</obo:IAO_0000111>
        <obo:IAO_0000118 rdf:datatype="http://www.w3.org/2001/XMLSchema#string">adenosine deaminase inhibitors</obo:IAO_0000118>
        <obo:IAO_0000412 rdf:resource="http://purl.obolibrary.org/obo/chebi.owl"/>
    </owl:Class>
    


    <!-- http://purl.obolibrary.org/obo/CHEBI_50469 -->

    <owl:Class rdf:about="http://purl.obolibrary.org/obo/CHEBI_50469">
        <rdfs:label rdf:datatype="http://www.w3.org/2001/XMLSchema#string">phospholipase A2 inhibitor</rdfs:label>
        <rdfs:subClassOf rdf:resource="http://purl.obolibrary.org/obo/CHEBI_23924"/>
        <obo:IAO_0000111 rdf:datatype="http://www.w3.org/2001/XMLSchema#string">phospholipase A2 inhibitor</obo:IAO_0000111>
        <obo:IAO_0000118 rdf:datatype="http://www.w3.org/2001/XMLSchema#string">phospholipase A2 inhibitors</obo:IAO_0000118>
        <obo:IAO_0000412 rdf:resource="http://purl.obolibrary.org/obo/chebi.owl"/>
    </owl:Class>
    


    <!-- http://purl.obolibrary.org/obo/CHEBI_50502 -->

    <owl:Class rdf:about="http://purl.obolibrary.org/obo/CHEBI_50502">
        <rdfs:label rdf:datatype="http://www.w3.org/2001/XMLSchema#string">dihydropteroate synthetase inhibitor</rdfs:label>
        <rdfs:subClassOf rdf:resource="http://purl.obolibrary.org/obo/CHEBI_23924"/>
        <obo:IAO_0000111 rdf:datatype="http://www.w3.org/2001/XMLSchema#string">dihydropteroate synthetase inhibitor</obo:IAO_0000111>
        <obo:IAO_0000412 rdf:resource="http://purl.obolibrary.org/obo/chebi.owl"/>
    </owl:Class>
    


    <!-- http://purl.obolibrary.org/obo/CHEBI_50503 -->

    <owl:Class rdf:about="http://purl.obolibrary.org/obo/CHEBI_50503">
        <rdfs:label rdf:datatype="http://www.w3.org/2001/XMLSchema#string">laxative</rdfs:label>
        <rdfs:subClassOf rdf:resource="http://purl.obolibrary.org/obo/CHEBI_23888"/>
        <obo:IAO_0000118 rdf:datatype="http://www.w3.org/2001/XMLSchema#string">laxante</obo:IAO_0000118>
        <obo:IAO_0000111 rdf:datatype="http://www.w3.org/2001/XMLSchema#string">laxative</obo:IAO_0000111>
        <obo:IAO_0000118 rdf:datatype="http://www.w3.org/2001/XMLSchema#string">laxatives</obo:IAO_0000118>
        <obo:IAO_0000412 rdf:resource="http://purl.obolibrary.org/obo/chebi.owl"/>
    </owl:Class>
    


    <!-- http://purl.obolibrary.org/obo/CHEBI_50504 -->

    <owl:Class rdf:about="http://purl.obolibrary.org/obo/CHEBI_50504">
        <rdfs:label rdf:datatype="http://www.w3.org/2001/XMLSchema#string">osmotic diuretic</rdfs:label>
        <rdfs:subClassOf rdf:resource="http://purl.obolibrary.org/obo/CHEBI_35498"/>
        <obo:IAO_0000111 rdf:datatype="http://www.w3.org/2001/XMLSchema#string">osmotic diuretic</obo:IAO_0000111>
        <obo:IAO_0000412 rdf:resource="http://purl.obolibrary.org/obo/chebi.owl"/>
    </owl:Class>
    


    <!-- http://purl.obolibrary.org/obo/CHEBI_50505 -->

    <owl:Class rdf:about="http://purl.obolibrary.org/obo/CHEBI_50505">
        <rdfs:label rdf:datatype="http://www.w3.org/2001/XMLSchema#string">sweetening agent</rdfs:label>
        <rdfs:subClassOf rdf:resource="http://purl.obolibrary.org/obo/CHEBI_35617"/>
        <obo:IAO_0000111 rdf:datatype="http://www.w3.org/2001/XMLSchema#string">sweetening agent</obo:IAO_0000111>
        <obo:IAO_0000412 rdf:resource="http://purl.obolibrary.org/obo/chebi.owl"/>
    </owl:Class>
    


    <!-- http://purl.obolibrary.org/obo/CHEBI_50507 -->

    <owl:Class rdf:about="http://purl.obolibrary.org/obo/CHEBI_50507">
        <rdfs:label rdf:datatype="http://www.w3.org/2001/XMLSchema#string">appetite depressant</rdfs:label>
        <rdfs:subClassOf rdf:resource="http://purl.obolibrary.org/obo/CHEBI_50780"/>
        <obo:IAO_0000111 rdf:datatype="http://www.w3.org/2001/XMLSchema#string">appetite depressant</obo:IAO_0000111>
        <obo:IAO_0000412 rdf:resource="http://purl.obolibrary.org/obo/chebi.owl"/>
    </owl:Class>
    


    <!-- http://purl.obolibrary.org/obo/CHEBI_50509 -->

    <owl:Class rdf:about="http://purl.obolibrary.org/obo/CHEBI_50509">
        <rdfs:label rdf:datatype="http://www.w3.org/2001/XMLSchema#string">potassium channel blocker</rdfs:label>
        <rdfs:subClassOf rdf:resource="http://purl.obolibrary.org/obo/CHEBI_50510"/>
        <obo:IAO_0000111 rdf:datatype="http://www.w3.org/2001/XMLSchema#string">potassium channel blocker</obo:IAO_0000111>
        <obo:IAO_0000412 rdf:resource="http://purl.obolibrary.org/obo/chebi.owl"/>
    </owl:Class>
    


    <!-- http://purl.obolibrary.org/obo/CHEBI_50510 -->

    <owl:Class rdf:about="http://purl.obolibrary.org/obo/CHEBI_50510">
        <rdfs:label rdf:datatype="http://www.w3.org/2001/XMLSchema#string">potassium channel modulator</rdfs:label>
        <rdfs:subClassOf rdf:resource="http://purl.obolibrary.org/obo/CHEBI_38632"/>
        <obo:IAO_0000111 rdf:datatype="http://www.w3.org/2001/XMLSchema#string">potassium channel modulator</obo:IAO_0000111>
        <obo:IAO_0000412 rdf:resource="http://purl.obolibrary.org/obo/chebi.owl"/>
    </owl:Class>
    


    <!-- http://purl.obolibrary.org/obo/CHEBI_50513 -->

    <owl:Class rdf:about="http://purl.obolibrary.org/obo/CHEBI_50513">
        <rdfs:label rdf:datatype="http://www.w3.org/2001/XMLSchema#string">mydriatic agent</rdfs:label>
        <rdfs:subClassOf rdf:resource="http://purl.obolibrary.org/obo/CHEBI_23888"/>
        <obo:IAO_0000111 rdf:datatype="http://www.w3.org/2001/XMLSchema#string">mydriatic agent</obo:IAO_0000111>
        <obo:IAO_0000118 rdf:datatype="http://www.w3.org/2001/XMLSchema#string">mydriatics</obo:IAO_0000118>
        <obo:IAO_0000412 rdf:resource="http://purl.obolibrary.org/obo/chebi.owl"/>
    </owl:Class>
    


    <!-- http://purl.obolibrary.org/obo/CHEBI_50514 -->

    <owl:Class rdf:about="http://purl.obolibrary.org/obo/CHEBI_50514">
        <rdfs:label rdf:datatype="http://www.w3.org/2001/XMLSchema#string">vasoconstrictor agent</rdfs:label>
        <rdfs:subClassOf rdf:resource="http://purl.obolibrary.org/obo/CHEBI_35554"/>
        <obo:IAO_0000111 rdf:datatype="http://www.w3.org/2001/XMLSchema#string">vasoconstrictor agent</obo:IAO_0000111>
        <obo:IAO_0000412 rdf:resource="http://purl.obolibrary.org/obo/chebi.owl"/>
    </owl:Class>
    


    <!-- http://purl.obolibrary.org/obo/CHEBI_50533 -->

    <owl:Class rdf:about="http://purl.obolibrary.org/obo/CHEBI_50533">
        <rdfs:label rdf:datatype="http://www.w3.org/2001/XMLSchema#string">protein denaturant</rdfs:label>
        <rdfs:subClassOf rdf:resource="http://purl.obolibrary.org/obo/CHEBI_33232"/>
        <obo:IAO_0000111 rdf:datatype="http://www.w3.org/2001/XMLSchema#string">protein denaturant</obo:IAO_0000111>
        <obo:IAO_0000412 rdf:resource="http://purl.obolibrary.org/obo/chebi.owl"/>
    </owl:Class>
    


    <!-- http://purl.obolibrary.org/obo/CHEBI_50566 -->

    <owl:Class rdf:about="http://purl.obolibrary.org/obo/CHEBI_50566">
        <rdfs:label rdf:datatype="http://www.w3.org/2001/XMLSchema#string">nitric oxide donor</rdfs:label>
        <rdfs:subClassOf rdf:resource="http://purl.obolibrary.org/obo/CHEBI_17891"/>
        <obo:IAO_0000111 rdf:datatype="http://www.w3.org/2001/XMLSchema#string">nitric oxide donor</obo:IAO_0000111>
        <obo:IAO_0000412 rdf:resource="http://purl.obolibrary.org/obo/chebi.owl"/>
    </owl:Class>
    


    <!-- http://purl.obolibrary.org/obo/CHEBI_50568 -->

    <owl:Class rdf:about="http://purl.obolibrary.org/obo/CHEBI_50568">
        <rdfs:label rdf:datatype="http://www.w3.org/2001/XMLSchema#string">phosphodiesterase III inhibitor</rdfs:label>
        <rdfs:subClassOf rdf:resource="http://purl.obolibrary.org/obo/CHEBI_50218"/>
        <obo:IAO_0000111 rdf:datatype="http://www.w3.org/2001/XMLSchema#string">phosphodiesterase III inhibitor</obo:IAO_0000111>
        <obo:IAO_0000412 rdf:resource="http://purl.obolibrary.org/obo/chebi.owl"/>
    </owl:Class>
    


    <!-- http://purl.obolibrary.org/obo/CHEBI_50627 -->

    <owl:Class rdf:about="http://purl.obolibrary.org/obo/CHEBI_50627">
        <rdfs:label rdf:datatype="http://www.w3.org/2001/XMLSchema#string">alpha-amylase inhibitor</rdfs:label>
        <rdfs:subClassOf rdf:resource="http://purl.obolibrary.org/obo/CHEBI_23924"/>
        <obo:IAO_0000111 rdf:datatype="http://www.w3.org/2001/XMLSchema#string">alpha-amylase inhibitor</obo:IAO_0000111>
        <obo:IAO_0000412 rdf:resource="http://purl.obolibrary.org/obo/chebi.owl"/>
    </owl:Class>
    


    <!-- http://purl.obolibrary.org/obo/CHEBI_50628 -->

    <owl:Class rdf:about="http://purl.obolibrary.org/obo/CHEBI_50628">
        <rdfs:label rdf:datatype="http://www.w3.org/2001/XMLSchema#string">alpha-glucoside hydrolase inhibitor</rdfs:label>
        <rdfs:subClassOf rdf:resource="http://purl.obolibrary.org/obo/CHEBI_23924"/>
        <obo:IAO_0000111 rdf:datatype="http://www.w3.org/2001/XMLSchema#string">alpha-glucoside hydrolase inhibitor</obo:IAO_0000111>
        <obo:IAO_0000412 rdf:resource="http://purl.obolibrary.org/obo/chebi.owl"/>
    </owl:Class>
    


    <!-- http://purl.obolibrary.org/obo/CHEBI_50629 -->

    <owl:Class rdf:about="http://purl.obolibrary.org/obo/CHEBI_50629">
        <rdfs:label rdf:datatype="http://www.w3.org/2001/XMLSchema#string">cyclooxygenase 2 inhibitor</rdfs:label>
        <rdfs:subClassOf rdf:resource="http://purl.obolibrary.org/obo/CHEBI_35544"/>
        <obo:IAO_0000118 rdf:datatype="http://www.w3.org/2001/XMLSchema#string">COX-2 inhibitor</obo:IAO_0000118>
        <obo:IAO_0000118 rdf:datatype="http://www.w3.org/2001/XMLSchema#string">COX-2 inhibitors</obo:IAO_0000118>
        <obo:IAO_0000118 rdf:datatype="http://www.w3.org/2001/XMLSchema#string">PGHS-2 inhibitor</obo:IAO_0000118>
        <obo:IAO_0000118 rdf:datatype="http://www.w3.org/2001/XMLSchema#string">PGHS-2 inhibitors</obo:IAO_0000118>
        <obo:IAO_0000118 rdf:datatype="http://www.w3.org/2001/XMLSchema#string">cyclo-oxygenase 2 inhibitor</obo:IAO_0000118>
        <obo:IAO_0000118 rdf:datatype="http://www.w3.org/2001/XMLSchema#string">cyclo-oxygenase 2 inhibitors</obo:IAO_0000118>
        <obo:IAO_0000118 rdf:datatype="http://www.w3.org/2001/XMLSchema#string">cyclo-oxygenase-2 inhibitor</obo:IAO_0000118>
        <obo:IAO_0000118 rdf:datatype="http://www.w3.org/2001/XMLSchema#string">cyclo-oxygenase-2 inhibitors</obo:IAO_0000118>
        <obo:IAO_0000111 rdf:datatype="http://www.w3.org/2001/XMLSchema#string">cyclooxygenase 2 inhibitor</obo:IAO_0000111>
        <obo:IAO_0000118 rdf:datatype="http://www.w3.org/2001/XMLSchema#string">cyclooxygenase 2 inhibitors</obo:IAO_0000118>
        <obo:IAO_0000118 rdf:datatype="http://www.w3.org/2001/XMLSchema#string">cyclooxygenase-2 inhibitor</obo:IAO_0000118>
        <obo:IAO_0000118 rdf:datatype="http://www.w3.org/2001/XMLSchema#string">cyclooxygenase-2 inhibitors</obo:IAO_0000118>
        <obo:IAO_0000118 rdf:datatype="http://www.w3.org/2001/XMLSchema#string">prostaglandin H synthase-2 inhibitor</obo:IAO_0000118>
        <obo:IAO_0000118 rdf:datatype="http://www.w3.org/2001/XMLSchema#string">prostaglandin H synthase-2 inhibitors</obo:IAO_0000118>
        <obo:IAO_0000118 rdf:datatype="http://www.w3.org/2001/XMLSchema#string">prostaglandin-endoperoxide synthase 2 inhibitor</obo:IAO_0000118>
        <obo:IAO_0000118 rdf:datatype="http://www.w3.org/2001/XMLSchema#string">prostaglandin-endoperoxide synthase 2 inhibitors</obo:IAO_0000118>
        <obo:IAO_0000412 rdf:resource="http://purl.obolibrary.org/obo/chebi.owl"/>
    </owl:Class>
    


    <!-- http://purl.obolibrary.org/obo/CHEBI_50630 -->

    <owl:Class rdf:about="http://purl.obolibrary.org/obo/CHEBI_50630">
        <rdfs:label rdf:datatype="http://www.w3.org/2001/XMLSchema#string">cyclooxygenase 1 inhibitor</rdfs:label>
        <rdfs:subClassOf rdf:resource="http://purl.obolibrary.org/obo/CHEBI_35544"/>
        <obo:IAO_0000118 rdf:datatype="http://www.w3.org/2001/XMLSchema#string">COX-1 inhibitor</obo:IAO_0000118>
        <obo:IAO_0000118 rdf:datatype="http://www.w3.org/2001/XMLSchema#string">COX-1 inhibitors</obo:IAO_0000118>
        <obo:IAO_0000118 rdf:datatype="http://www.w3.org/2001/XMLSchema#string">PTGS1 inhibitor</obo:IAO_0000118>
        <obo:IAO_0000118 rdf:datatype="http://www.w3.org/2001/XMLSchema#string">PTGS1 inhibitors</obo:IAO_0000118>
        <obo:IAO_0000118 rdf:datatype="http://www.w3.org/2001/XMLSchema#string">cyclo-oxygenase 1 inhibitor</obo:IAO_0000118>
        <obo:IAO_0000118 rdf:datatype="http://www.w3.org/2001/XMLSchema#string">cyclo-oxygenase 1 inhibitors</obo:IAO_0000118>
        <obo:IAO_0000111 rdf:datatype="http://www.w3.org/2001/XMLSchema#string">cyclooxygenase 1 inhibitor</obo:IAO_0000111>
        <obo:IAO_0000118 rdf:datatype="http://www.w3.org/2001/XMLSchema#string">cyclooxygenase 1 inhibitors</obo:IAO_0000118>
        <obo:IAO_0000118 rdf:datatype="http://www.w3.org/2001/XMLSchema#string">cyclooxygenase-1 inhibitor</obo:IAO_0000118>
        <obo:IAO_0000118 rdf:datatype="http://www.w3.org/2001/XMLSchema#string">cyclooxygenase-1 inhibitors</obo:IAO_0000118>
        <obo:IAO_0000118 rdf:datatype="http://www.w3.org/2001/XMLSchema#string">prostaglandin G/H synthase 1 inhibitor</obo:IAO_0000118>
        <obo:IAO_0000118 rdf:datatype="http://www.w3.org/2001/XMLSchema#string">prostaglandin G/H synthase 1 inhibitors</obo:IAO_0000118>
        <obo:IAO_0000118 rdf:datatype="http://www.w3.org/2001/XMLSchema#string">prostaglandin H2 synthase 1 inhibitor</obo:IAO_0000118>
        <obo:IAO_0000118 rdf:datatype="http://www.w3.org/2001/XMLSchema#string">prostaglandin H2 synthase 1 inhibitors</obo:IAO_0000118>
        <obo:IAO_0000118 rdf:datatype="http://www.w3.org/2001/XMLSchema#string">prostaglandin-endoperoxide synthase 1 inhibitor</obo:IAO_0000118>
        <obo:IAO_0000118 rdf:datatype="http://www.w3.org/2001/XMLSchema#string">prostaglandin-endoperoxide synthase 1 inhibitors</obo:IAO_0000118>
        <obo:IAO_0000412 rdf:resource="http://purl.obolibrary.org/obo/chebi.owl"/>
    </owl:Class>
    


    <!-- http://purl.obolibrary.org/obo/CHEBI_50635 -->

    <owl:Class rdf:about="http://purl.obolibrary.org/obo/CHEBI_50635">
        <rdfs:label rdf:datatype="http://www.w3.org/2001/XMLSchema#string">urease inhibitor</rdfs:label>
        <rdfs:subClassOf rdf:resource="http://purl.obolibrary.org/obo/CHEBI_23924"/>
        <obo:IAO_0000111 rdf:datatype="http://www.w3.org/2001/XMLSchema#string">urease inhibitor</obo:IAO_0000111>
        <obo:IAO_0000412 rdf:resource="http://purl.obolibrary.org/obo/chebi.owl"/>
    </owl:Class>
    


    <!-- http://purl.obolibrary.org/obo/CHEBI_50643 -->

    <owl:Class rdf:about="http://purl.obolibrary.org/obo/CHEBI_50643">
        <rdfs:label rdf:datatype="http://www.w3.org/2001/XMLSchema#string">farnesyl pyrophosphate synthetase inhibitor</rdfs:label>
        <rdfs:subClassOf rdf:resource="http://purl.obolibrary.org/obo/CHEBI_23924"/>
        <obo:IAO_0000111 rdf:datatype="http://www.w3.org/2001/XMLSchema#string">farnesyl pyrophosphate synthetase inhibitor</obo:IAO_0000111>
        <obo:IAO_0000412 rdf:resource="http://purl.obolibrary.org/obo/chebi.owl"/>
    </owl:Class>
    


    <!-- http://purl.obolibrary.org/obo/CHEBI_50646 -->

    <owl:Class rdf:about="http://purl.obolibrary.org/obo/CHEBI_50646">
        <rdfs:label rdf:datatype="http://www.w3.org/2001/XMLSchema#string">bone density conservation agent</rdfs:label>
        <rdfs:subClassOf rdf:resource="http://purl.obolibrary.org/obo/CHEBI_23888"/>
        <obo:IAO_0000118 rdf:datatype="http://www.w3.org/2001/XMLSchema#string">anti-osteopenia agent</obo:IAO_0000118>
        <obo:IAO_0000118 rdf:datatype="http://www.w3.org/2001/XMLSchema#string">anti-osteopenia agents</obo:IAO_0000118>
        <obo:IAO_0000118 rdf:datatype="http://www.w3.org/2001/XMLSchema#string">anti-osteopenia drug</obo:IAO_0000118>
        <obo:IAO_0000118 rdf:datatype="http://www.w3.org/2001/XMLSchema#string">anti-osteopenia drugs</obo:IAO_0000118>
        <obo:IAO_0000118 rdf:datatype="http://www.w3.org/2001/XMLSchema#string">anti-osteoporosis agent</obo:IAO_0000118>
        <obo:IAO_0000118 rdf:datatype="http://www.w3.org/2001/XMLSchema#string">anti-osteoporosis agents</obo:IAO_0000118>
        <obo:IAO_0000118 rdf:datatype="http://www.w3.org/2001/XMLSchema#string">anti-osteoporosis drug</obo:IAO_0000118>
        <obo:IAO_0000118 rdf:datatype="http://www.w3.org/2001/XMLSchema#string">anti-osteoporosis drugs</obo:IAO_0000118>
        <obo:IAO_0000118 rdf:datatype="http://www.w3.org/2001/XMLSchema#string">anti-osteoporotic</obo:IAO_0000118>
        <obo:IAO_0000118 rdf:datatype="http://www.w3.org/2001/XMLSchema#string">anti-osteoporotic agent</obo:IAO_0000118>
        <obo:IAO_0000118 rdf:datatype="http://www.w3.org/2001/XMLSchema#string">anti-osteoporotic agents</obo:IAO_0000118>
        <obo:IAO_0000118 rdf:datatype="http://www.w3.org/2001/XMLSchema#string">anti-osteoporotic drug</obo:IAO_0000118>
        <obo:IAO_0000118 rdf:datatype="http://www.w3.org/2001/XMLSchema#string">anti-osteoporotic drugs</obo:IAO_0000118>
        <obo:IAO_0000118 rdf:datatype="http://www.w3.org/2001/XMLSchema#string">anti-osteoporotics</obo:IAO_0000118>
        <obo:IAO_0000118 rdf:datatype="http://www.w3.org/2001/XMLSchema#string">antiosteoporotic</obo:IAO_0000118>
        <obo:IAO_0000118 rdf:datatype="http://www.w3.org/2001/XMLSchema#string">antiosteoporotics</obo:IAO_0000118>
        <obo:IAO_0000111 rdf:datatype="http://www.w3.org/2001/XMLSchema#string">bone density conservation agent</obo:IAO_0000111>
        <obo:IAO_0000118 rdf:datatype="http://www.w3.org/2001/XMLSchema#string">bone density conservation agents</obo:IAO_0000118>
        <obo:IAO_0000118 rdf:datatype="http://www.w3.org/2001/XMLSchema#string">bone density conservation drug</obo:IAO_0000118>
        <obo:IAO_0000118 rdf:datatype="http://www.w3.org/2001/XMLSchema#string">bone density conservation drugs</obo:IAO_0000118>
        <obo:IAO_0000412 rdf:resource="http://purl.obolibrary.org/obo/chebi.owl"/>
    </owl:Class>
    


    <!-- http://purl.obolibrary.org/obo/CHEBI_50664 -->

    <owl:Class rdf:about="http://purl.obolibrary.org/obo/CHEBI_50664">
        <rdfs:label rdf:datatype="http://www.w3.org/2001/XMLSchema#string">matrix metalloproteinase inhibitor</rdfs:label>
        <rdfs:subClassOf rdf:resource="http://purl.obolibrary.org/obo/CHEBI_23924"/>
        <obo:IAO_0000118 rdf:datatype="http://www.w3.org/2001/XMLSchema#string">MMPI</obo:IAO_0000118>
        <obo:IAO_0000111 rdf:datatype="http://www.w3.org/2001/XMLSchema#string">matrix metalloproteinase inhibitor</obo:IAO_0000111>
        <obo:IAO_0000118 rdf:datatype="http://www.w3.org/2001/XMLSchema#string">matrix metalloproteinase inhibitors</obo:IAO_0000118>
        <obo:IAO_0000412 rdf:resource="http://purl.obolibrary.org/obo/chebi.owl"/>
    </owl:Class>
    


    <!-- http://purl.obolibrary.org/obo/CHEBI_50671 -->

    <owl:Class rdf:about="http://purl.obolibrary.org/obo/CHEBI_50671">
        <rdfs:label rdf:datatype="http://www.w3.org/2001/XMLSchema#string">antithyroid drug</rdfs:label>
        <rdfs:subClassOf rdf:resource="http://purl.obolibrary.org/obo/CHEBI_49020"/>
        <obo:IAO_0000118 rdf:datatype="http://www.w3.org/2001/XMLSchema#string">antithyroid agent</obo:IAO_0000118>
        <obo:IAO_0000118 rdf:datatype="http://www.w3.org/2001/XMLSchema#string">antithyroid agents</obo:IAO_0000118>
        <obo:IAO_0000111 rdf:datatype="http://www.w3.org/2001/XMLSchema#string">antithyroid drug</obo:IAO_0000111>
        <obo:IAO_0000118 rdf:datatype="http://www.w3.org/2001/XMLSchema#string">antithyroid drugs</obo:IAO_0000118>
        <obo:IAO_0000412 rdf:resource="http://purl.obolibrary.org/obo/chebi.owl"/>
    </owl:Class>
    


    <!-- http://purl.obolibrary.org/obo/CHEBI_50683 -->

    <owl:Class rdf:about="http://purl.obolibrary.org/obo/CHEBI_50683">
        <rdfs:label rdf:datatype="http://www.w3.org/2001/XMLSchema#string">dihydrofolate reductase inhibitor</rdfs:label>
        <rdfs:subClassOf rdf:resource="http://purl.obolibrary.org/obo/CHEBI_23924"/>
        <rdfs:subClassOf rdf:resource="http://purl.obolibrary.org/obo/CHEBI_73913"/>
        <obo:IAO_0000118 rdf:datatype="http://www.w3.org/2001/XMLSchema#string">7,8-dihydrofolate reductase inhibitor</obo:IAO_0000118>
        <obo:IAO_0000118 rdf:datatype="http://www.w3.org/2001/XMLSchema#string">7,8-dihydrofolate reductase inhibitors</obo:IAO_0000118>
        <obo:IAO_0000118 rdf:datatype="http://www.w3.org/2001/XMLSchema#string">DHFR inhibitor</obo:IAO_0000118>
        <obo:IAO_0000118 rdf:datatype="http://www.w3.org/2001/XMLSchema#string">DHFR inhibitors</obo:IAO_0000118>
        <obo:IAO_0000118 rdf:datatype="http://www.w3.org/2001/XMLSchema#string">EC 1.5.1.3 inhibitor</obo:IAO_0000118>
        <obo:IAO_0000118 rdf:datatype="http://www.w3.org/2001/XMLSchema#string">EC 1.5.1.3 inhibitors</obo:IAO_0000118>
        <obo:IAO_0000118 rdf:datatype="http://www.w3.org/2001/XMLSchema#string">NADPH-dihydrofolate reductase inhibitor</obo:IAO_0000118>
        <obo:IAO_0000118 rdf:datatype="http://www.w3.org/2001/XMLSchema#string">NADPH-dihydrofolate reductase inhibitors</obo:IAO_0000118>
        <obo:IAO_0000111 rdf:datatype="http://www.w3.org/2001/XMLSchema#string">dihydrofolate reductase inhibitor</obo:IAO_0000111>
        <obo:IAO_0000118 rdf:datatype="http://www.w3.org/2001/XMLSchema#string">dihydrofolate reductase inhibitors</obo:IAO_0000118>
        <obo:IAO_0000118 rdf:datatype="http://www.w3.org/2001/XMLSchema#string">dihydrofolic acid reductase inhibitor</obo:IAO_0000118>
        <obo:IAO_0000118 rdf:datatype="http://www.w3.org/2001/XMLSchema#string">dihydrofolic acid reductase inhibitors</obo:IAO_0000118>
        <obo:IAO_0000118 rdf:datatype="http://www.w3.org/2001/XMLSchema#string">dihydrofolic reductase inhibitor</obo:IAO_0000118>
        <obo:IAO_0000118 rdf:datatype="http://www.w3.org/2001/XMLSchema#string">dihydrofolic reductase inhibitors</obo:IAO_0000118>
        <obo:IAO_0000118 rdf:datatype="http://www.w3.org/2001/XMLSchema#string">folic acid reductase inhibitor</obo:IAO_0000118>
        <obo:IAO_0000118 rdf:datatype="http://www.w3.org/2001/XMLSchema#string">folic acid reductase inhibitors</obo:IAO_0000118>
        <obo:IAO_0000118 rdf:datatype="http://www.w3.org/2001/XMLSchema#string">folic reductase inhibitor</obo:IAO_0000118>
        <obo:IAO_0000118 rdf:datatype="http://www.w3.org/2001/XMLSchema#string">folic reductase inhibitors</obo:IAO_0000118>
        <obo:IAO_0000118 rdf:datatype="http://www.w3.org/2001/XMLSchema#string">tetrahydrofolate dehydrogenase inhibitor</obo:IAO_0000118>
        <obo:IAO_0000118 rdf:datatype="http://www.w3.org/2001/XMLSchema#string">tetrahydrofolate dehydrogenase inhibitors</obo:IAO_0000118>
        <obo:IAO_0000412 rdf:resource="http://purl.obolibrary.org/obo/chebi.owl"/>
    </owl:Class>
    


    <!-- http://purl.obolibrary.org/obo/CHEBI_50684 -->

    <owl:Class rdf:about="http://purl.obolibrary.org/obo/CHEBI_50684">
        <rdfs:label rdf:datatype="http://www.w3.org/2001/XMLSchema#string">cross-linking reagent</rdfs:label>
        <rdfs:subClassOf rdf:resource="http://purl.obolibrary.org/obo/CHEBI_33893"/>
        <obo:IAO_0000111 rdf:datatype="http://www.w3.org/2001/XMLSchema#string">cross-linking reagent</obo:IAO_0000111>
        <obo:IAO_0000118 rdf:datatype="http://www.w3.org/2001/XMLSchema#string">cross-linking reagents</obo:IAO_0000118>
        <obo:IAO_0000412 rdf:resource="http://purl.obolibrary.org/obo/chebi.owl"/>
    </owl:Class>
    


    <!-- http://purl.obolibrary.org/obo/CHEBI_50685 -->

    <owl:Class rdf:about="http://purl.obolibrary.org/obo/CHEBI_50685">
        <rdfs:label rdf:datatype="http://www.w3.org/2001/XMLSchema#string">antitrichomonal drug</rdfs:label>
        <rdfs:subClassOf rdf:resource="http://purl.obolibrary.org/obo/CHEBI_35820"/>
        <obo:IAO_0000118 rdf:datatype="http://www.w3.org/2001/XMLSchema#string">antitrichomonal agent</obo:IAO_0000118>
        <obo:IAO_0000111 rdf:datatype="http://www.w3.org/2001/XMLSchema#string">antitrichomonal drug</obo:IAO_0000111>
        <obo:IAO_0000412 rdf:resource="http://purl.obolibrary.org/obo/chebi.owl"/>
    </owl:Class>
    


    <!-- http://purl.obolibrary.org/obo/CHEBI_50689 -->

    <owl:Class rdf:about="http://purl.obolibrary.org/obo/CHEBI_50689">
        <rdfs:label rdf:datatype="http://www.w3.org/2001/XMLSchema#string">reproductive control drug</rdfs:label>
        <rdfs:subClassOf rdf:resource="http://purl.obolibrary.org/obo/CHEBI_23888"/>
        <obo:IAO_0000118 rdf:datatype="http://www.w3.org/2001/XMLSchema#string">reproductive control agent</obo:IAO_0000118>
        <obo:IAO_0000111 rdf:datatype="http://www.w3.org/2001/XMLSchema#string">reproductive control drug</obo:IAO_0000111>
        <obo:IAO_0000118 rdf:datatype="http://www.w3.org/2001/XMLSchema#string">reproductive control drugs</obo:IAO_0000118>
        <obo:IAO_0000412 rdf:resource="http://purl.obolibrary.org/obo/chebi.owl"/>
    </owl:Class>
    


    <!-- http://purl.obolibrary.org/obo/CHEBI_50691 -->

    <owl:Class rdf:about="http://purl.obolibrary.org/obo/CHEBI_50691">
        <rdfs:label rdf:datatype="http://www.w3.org/2001/XMLSchema#string">abortifacient</rdfs:label>
        <rdfs:subClassOf rdf:resource="http://purl.obolibrary.org/obo/CHEBI_50689"/>
        <obo:IAO_0000111 rdf:datatype="http://www.w3.org/2001/XMLSchema#string">abortifacient</obo:IAO_0000111>
        <obo:IAO_0000118 rdf:datatype="http://www.w3.org/2001/XMLSchema#string">abortifacient agent</obo:IAO_0000118>
        <obo:IAO_0000118 rdf:datatype="http://www.w3.org/2001/XMLSchema#string">abortifacient agents</obo:IAO_0000118>
        <obo:IAO_0000118 rdf:datatype="http://www.w3.org/2001/XMLSchema#string">abortifacient drug</obo:IAO_0000118>
        <obo:IAO_0000118 rdf:datatype="http://www.w3.org/2001/XMLSchema#string">abortifacient drugs</obo:IAO_0000118>
        <obo:IAO_0000118 rdf:datatype="http://www.w3.org/2001/XMLSchema#string">abortifacients</obo:IAO_0000118>
        <obo:IAO_0000412 rdf:resource="http://purl.obolibrary.org/obo/chebi.owl"/>
    </owl:Class>
    


    <!-- http://purl.obolibrary.org/obo/CHEBI_50696 -->

    <owl:Class rdf:about="http://purl.obolibrary.org/obo/CHEBI_50696">
        <rdfs:label rdf:datatype="http://www.w3.org/2001/XMLSchema#string">penicillin binding protein 3 inhibitor</rdfs:label>
        <rdfs:subClassOf rdf:resource="http://purl.obolibrary.org/obo/CHEBI_23924"/>
        <obo:IAO_0000118 rdf:datatype="http://www.w3.org/2001/XMLSchema#string">PBP3 inhibitor</obo:IAO_0000118>
        <obo:IAO_0000111 rdf:datatype="http://www.w3.org/2001/XMLSchema#string">penicillin binding protein 3 inhibitor</obo:IAO_0000111>
        <obo:IAO_0000412 rdf:resource="http://purl.obolibrary.org/obo/chebi.owl"/>
    </owl:Class>
    


    <!-- http://purl.obolibrary.org/obo/CHEBI_50733 -->

    <owl:Class rdf:about="http://purl.obolibrary.org/obo/CHEBI_50733">
        <rdfs:label rdf:datatype="http://www.w3.org/2001/XMLSchema#string">nutraceutical</rdfs:label>
        <rdfs:subClassOf rdf:resource="http://purl.obolibrary.org/obo/CHEBI_23888"/>
        <obo:IAO_0000118 rdf:datatype="http://www.w3.org/2001/XMLSchema#string">Dietary Supplement</obo:IAO_0000118>
        <obo:IAO_0000118 rdf:datatype="http://www.w3.org/2001/XMLSchema#string">Food Supplementation</obo:IAO_0000118>
        <obo:IAO_0000118 rdf:datatype="http://www.w3.org/2001/XMLSchema#string">Nutritional supplement</obo:IAO_0000118>
        <obo:IAO_0000111 rdf:datatype="http://www.w3.org/2001/XMLSchema#string">nutraceutical</obo:IAO_0000111>
        <obo:IAO_0000412 rdf:resource="http://purl.obolibrary.org/obo/chebi.owl"/>
    </owl:Class>
    


    <!-- http://purl.obolibrary.org/obo/CHEBI_50739 -->

    <owl:Class rdf:about="http://purl.obolibrary.org/obo/CHEBI_50739">
        <rdfs:label rdf:datatype="http://www.w3.org/2001/XMLSchema#string">estrogen receptor modulator</rdfs:label>
        <rdfs:subClassOf rdf:resource="http://purl.obolibrary.org/obo/CHEBI_23888"/>
        <obo:IAO_0000111 rdf:datatype="http://www.w3.org/2001/XMLSchema#string">estrogen receptor modulator</obo:IAO_0000111>
        <obo:IAO_0000412 rdf:resource="http://purl.obolibrary.org/obo/chebi.owl"/>
    </owl:Class>
    


    <!-- http://purl.obolibrary.org/obo/CHEBI_50741 -->

    <owl:Class rdf:about="http://purl.obolibrary.org/obo/CHEBI_50741">
        <rdfs:label rdf:datatype="http://www.w3.org/2001/XMLSchema#string">retinoic acid receptor alpha/beta agonist</rdfs:label>
        <rdfs:subClassOf rdf:resource="http://purl.obolibrary.org/obo/CHEBI_48705"/>
        <obo:IAO_0000111 rdf:datatype="http://www.w3.org/2001/XMLSchema#string">retinoic acid receptor alpha/beta agonist</obo:IAO_0000111>
        <obo:IAO_0000412 rdf:resource="http://purl.obolibrary.org/obo/chebi.owl"/>
    </owl:Class>
    


    <!-- http://purl.obolibrary.org/obo/CHEBI_50745 -->

    <owl:Class rdf:about="http://purl.obolibrary.org/obo/CHEBI_50745">
        <rdfs:label rdf:datatype="http://www.w3.org/2001/XMLSchema#string">progestogen</rdfs:label>
        <rdfs:subClassOf rdf:resource="http://purl.obolibrary.org/obo/CHEBI_50112"/>
        <obo:IAO_0000118 rdf:datatype="http://www.w3.org/2001/XMLSchema#string">gestagen</obo:IAO_0000118>
        <obo:IAO_0000118 rdf:datatype="http://www.w3.org/2001/XMLSchema#string">gestagens</obo:IAO_0000118>
        <obo:IAO_0000118 rdf:datatype="http://www.w3.org/2001/XMLSchema#string">progestagen</obo:IAO_0000118>
        <obo:IAO_0000118 rdf:datatype="http://www.w3.org/2001/XMLSchema#string">progestagens</obo:IAO_0000118>
        <obo:IAO_0000111 rdf:datatype="http://www.w3.org/2001/XMLSchema#string">progestogen</obo:IAO_0000111>
        <obo:IAO_0000118 rdf:datatype="http://www.w3.org/2001/XMLSchema#string">progestogens</obo:IAO_0000118>
        <obo:IAO_0000412 rdf:resource="http://purl.obolibrary.org/obo/chebi.owl"/>
    </owl:Class>
    


    <!-- http://purl.obolibrary.org/obo/CHEBI_50748 -->

    <owl:Class rdf:about="http://purl.obolibrary.org/obo/CHEBI_50748">
        <rdfs:label rdf:datatype="http://www.w3.org/2001/XMLSchema#string">antipsoriatic</rdfs:label>
        <rdfs:subClassOf rdf:resource="http://purl.obolibrary.org/obo/CHEBI_50177"/>
        <obo:IAO_0000111 rdf:datatype="http://www.w3.org/2001/XMLSchema#string">antipsoriatic</obo:IAO_0000111>
        <obo:IAO_0000118 rdf:datatype="http://www.w3.org/2001/XMLSchema#string">antipsoriatic agent</obo:IAO_0000118>
        <obo:IAO_0000118 rdf:datatype="http://www.w3.org/2001/XMLSchema#string">antipsoriatic drug</obo:IAO_0000118>
        <obo:IAO_0000412 rdf:resource="http://purl.obolibrary.org/obo/chebi.owl"/>
    </owl:Class>
    


    <!-- http://purl.obolibrary.org/obo/CHEBI_50750 -->

    <owl:Class rdf:about="http://purl.obolibrary.org/obo/CHEBI_50750">
        <rdfs:label rdf:datatype="http://www.w3.org/2001/XMLSchema#string">topoisomerase II inhibitor</rdfs:label>
        <rdfs:subClassOf rdf:resource="http://purl.obolibrary.org/obo/CHEBI_70727"/>
        <obo:IAO_0000118 rdf:datatype="http://www.w3.org/2001/XMLSchema#string">DNA topoisomerase (ATP-hydrolysing) inhibitor</obo:IAO_0000118>
        <obo:IAO_0000118 rdf:datatype="http://www.w3.org/2001/XMLSchema#string">DNA topoisomerase (ATP-hydrolysing) inhibitors</obo:IAO_0000118>
        <obo:IAO_0000118 rdf:datatype="http://www.w3.org/2001/XMLSchema#string">DNA topoisomerase II inhibitor</obo:IAO_0000118>
        <obo:IAO_0000118 rdf:datatype="http://www.w3.org/2001/XMLSchema#string">DNA topoisomerase II inhibitors</obo:IAO_0000118>
        <obo:IAO_0000118 rdf:datatype="http://www.w3.org/2001/XMLSchema#string">EC 5.99.1.3 inhibitor</obo:IAO_0000118>
        <obo:IAO_0000118 rdf:datatype="http://www.w3.org/2001/XMLSchema#string">EC 5.99.1.3 inhibitors</obo:IAO_0000118>
        <obo:IAO_0000118 rdf:datatype="http://www.w3.org/2001/XMLSchema#string">inhibitor of type II topoisomerase</obo:IAO_0000118>
        <obo:IAO_0000118 rdf:datatype="http://www.w3.org/2001/XMLSchema#string">inhibitors of type II topoisomerase</obo:IAO_0000118>
        <obo:IAO_0000111 rdf:datatype="http://www.w3.org/2001/XMLSchema#string">topoisomerase II inhibitor</obo:IAO_0000111>
        <obo:IAO_0000118 rdf:datatype="http://www.w3.org/2001/XMLSchema#string">topoisomerase II inhibitors</obo:IAO_0000118>
        <obo:IAO_0000118 rdf:datatype="http://www.w3.org/2001/XMLSchema#string">topoisomerase-II inhibitor</obo:IAO_0000118>
        <obo:IAO_0000118 rdf:datatype="http://www.w3.org/2001/XMLSchema#string">topoisomerase-II inhibitors</obo:IAO_0000118>
        <obo:IAO_0000118 rdf:datatype="http://www.w3.org/2001/XMLSchema#string">type II DNA topoisomerase inhibitor</obo:IAO_0000118>
        <obo:IAO_0000118 rdf:datatype="http://www.w3.org/2001/XMLSchema#string">type II DNA topoisomerase inhibitors</obo:IAO_0000118>
        <obo:IAO_0000412 rdf:resource="http://purl.obolibrary.org/obo/chebi.owl"/>
    </owl:Class>
    


    <!-- http://purl.obolibrary.org/obo/CHEBI_50751 -->

    <owl:Class rdf:about="http://purl.obolibrary.org/obo/CHEBI_50751">
        <rdfs:label rdf:datatype="http://www.w3.org/2001/XMLSchema#string">anti-estrogen</rdfs:label>
        <rdfs:subClassOf rdf:resource="http://purl.obolibrary.org/obo/CHEBI_23888"/>
        <obo:IAO_0000111 rdf:datatype="http://www.w3.org/2001/XMLSchema#string">anti-estrogen</obo:IAO_0000111>
        <obo:IAO_0000118 rdf:datatype="http://www.w3.org/2001/XMLSchema#string">anti-estrogenic agent</obo:IAO_0000118>
        <obo:IAO_0000118 rdf:datatype="http://www.w3.org/2001/XMLSchema#string">anti-estrogenic drug</obo:IAO_0000118>
        <obo:IAO_0000118 rdf:datatype="http://www.w3.org/2001/XMLSchema#string">antiestrogen</obo:IAO_0000118>
        <obo:IAO_0000118 rdf:datatype="http://www.w3.org/2001/XMLSchema#string">antiestrogenic agent</obo:IAO_0000118>
        <obo:IAO_0000118 rdf:datatype="http://www.w3.org/2001/XMLSchema#string">antiestrogenic drug</obo:IAO_0000118>
        <obo:IAO_0000412 rdf:resource="http://purl.obolibrary.org/obo/chebi.owl"/>
    </owl:Class>
    


    <!-- http://purl.obolibrary.org/obo/CHEBI_50779 -->

    <owl:Class rdf:about="http://purl.obolibrary.org/obo/CHEBI_50779">
        <rdfs:label rdf:datatype="http://www.w3.org/2001/XMLSchema#string">appetite enhancer</rdfs:label>
        <rdfs:subClassOf rdf:resource="http://purl.obolibrary.org/obo/CHEBI_50780"/>
        <obo:IAO_0000111 rdf:datatype="http://www.w3.org/2001/XMLSchema#string">appetite enhancer</obo:IAO_0000111>
        <obo:IAO_0000118 rdf:datatype="http://www.w3.org/2001/XMLSchema#string">appetite enhancing drug</obo:IAO_0000118>
        <obo:IAO_0000118 rdf:datatype="http://www.w3.org/2001/XMLSchema#string">appetite stimulant</obo:IAO_0000118>
        <obo:IAO_0000412 rdf:resource="http://purl.obolibrary.org/obo/chebi.owl"/>
    </owl:Class>
    


    <!-- http://purl.obolibrary.org/obo/CHEBI_50780 -->

    <owl:Class rdf:about="http://purl.obolibrary.org/obo/CHEBI_50780">
        <rdfs:label rdf:datatype="http://www.w3.org/2001/XMLSchema#string">appetite regulator</rdfs:label>
        <rdfs:subClassOf rdf:resource="http://purl.obolibrary.org/obo/CHEBI_23888"/>
        <obo:IAO_0000111 rdf:datatype="http://www.w3.org/2001/XMLSchema#string">appetite regulator</obo:IAO_0000111>
        <obo:IAO_0000412 rdf:resource="http://purl.obolibrary.org/obo/chebi.owl"/>
    </owl:Class>
    


    <!-- http://purl.obolibrary.org/obo/CHEBI_50781 -->

    <owl:Class rdf:about="http://purl.obolibrary.org/obo/CHEBI_50781">
        <rdfs:label rdf:datatype="http://www.w3.org/2001/XMLSchema#string">5alpha-reductase inhibitor</rdfs:label>
        <rdfs:subClassOf rdf:resource="http://purl.obolibrary.org/obo/CHEBI_23924"/>
        <obo:IAO_0000111 rdf:datatype="http://www.w3.org/2001/XMLSchema#string">5alpha-reductase inhibitor</obo:IAO_0000111>
        <obo:IAO_0000118 rdf:datatype="http://www.w3.org/2001/XMLSchema#string">5alpha-reductase inhibitors</obo:IAO_0000118>
        <obo:IAO_0000412 rdf:resource="http://purl.obolibrary.org/obo/chebi.owl"/>
    </owl:Class>
    


    <!-- http://purl.obolibrary.org/obo/CHEBI_50788 -->

    <owl:Class rdf:about="http://purl.obolibrary.org/obo/CHEBI_50788">
        <rdfs:label rdf:datatype="http://www.w3.org/2001/XMLSchema#string">3beta-hydroxysteroid dehydrogenase inhibitor</rdfs:label>
        <rdfs:subClassOf rdf:resource="http://purl.obolibrary.org/obo/CHEBI_23924"/>
        <obo:IAO_0000118 rdf:datatype="http://www.w3.org/2001/XMLSchema#string">3beta-HSD</obo:IAO_0000118>
        <obo:IAO_0000118 rdf:datatype="http://www.w3.org/2001/XMLSchema#string">3beta-hydroxysteroid dehydrogenase</obo:IAO_0000118>
        <obo:IAO_0000111 rdf:datatype="http://www.w3.org/2001/XMLSchema#string">3beta-hydroxysteroid dehydrogenase inhibitor</obo:IAO_0000111>
        <obo:IAO_0000412 rdf:resource="http://purl.obolibrary.org/obo/chebi.owl"/>
    </owl:Class>
    


    <!-- http://purl.obolibrary.org/obo/CHEBI_50790 -->

    <owl:Class rdf:about="http://purl.obolibrary.org/obo/CHEBI_50790">
        <rdfs:label rdf:datatype="http://www.w3.org/2001/XMLSchema#string">aromatase inhibitor</rdfs:label>
        <rdfs:subClassOf rdf:resource="http://purl.obolibrary.org/obo/CHEBI_23924"/>
        <obo:IAO_0000111 rdf:datatype="http://www.w3.org/2001/XMLSchema#string">aromatase inhibitor</obo:IAO_0000111>
        <obo:IAO_0000118 rdf:datatype="http://www.w3.org/2001/XMLSchema#string">aromatase inhibitors</obo:IAO_0000118>
        <obo:IAO_0000118 rdf:datatype="http://www.w3.org/2001/XMLSchema#string">estrogen synthase inhibitor</obo:IAO_0000118>
        <obo:IAO_0000118 rdf:datatype="http://www.w3.org/2001/XMLSchema#string">estrogen synthase inhibitors</obo:IAO_0000118>
        <obo:IAO_0000118 rdf:datatype="http://www.w3.org/2001/XMLSchema#string">estrogen synthetase inhibitor</obo:IAO_0000118>
        <obo:IAO_0000118 rdf:datatype="http://www.w3.org/2001/XMLSchema#string">estrogen synthetase inhibitors</obo:IAO_0000118>
        <obo:IAO_0000118 rdf:datatype="http://www.w3.org/2001/XMLSchema#string">oestrogen synthase inhibitor</obo:IAO_0000118>
        <obo:IAO_0000118 rdf:datatype="http://www.w3.org/2001/XMLSchema#string">oestrogen synthase inhibitors</obo:IAO_0000118>
        <obo:IAO_0000118 rdf:datatype="http://www.w3.org/2001/XMLSchema#string">oestrogen synthetase inhibitor</obo:IAO_0000118>
        <obo:IAO_0000118 rdf:datatype="http://www.w3.org/2001/XMLSchema#string">oestrogen synthetase inhibitors</obo:IAO_0000118>
        <obo:IAO_0000412 rdf:resource="http://purl.obolibrary.org/obo/chebi.owl"/>
    </owl:Class>
    


    <!-- http://purl.obolibrary.org/obo/CHEBI_50792 -->

    <owl:Class rdf:about="http://purl.obolibrary.org/obo/CHEBI_50792">
        <rdfs:label rdf:datatype="http://www.w3.org/2001/XMLSchema#string">estrogen receptor antagonist</rdfs:label>
        <rdfs:subClassOf rdf:resource="http://purl.obolibrary.org/obo/CHEBI_23888"/>
        <rdfs:subClassOf rdf:resource="http://purl.obolibrary.org/obo/CHEBI_48706"/>
        <obo:IAO_0000111 rdf:datatype="http://www.w3.org/2001/XMLSchema#string">estrogen receptor antagonist</obo:IAO_0000111>
        <obo:IAO_0000118 rdf:datatype="http://www.w3.org/2001/XMLSchema#string">estrogen receptor antagonists</obo:IAO_0000118>
        <obo:IAO_0000412 rdf:resource="http://purl.obolibrary.org/obo/chebi.owl"/>
    </owl:Class>
    


    <!-- http://purl.obolibrary.org/obo/CHEBI_50827 -->

    <owl:Class rdf:about="http://purl.obolibrary.org/obo/CHEBI_50827">
        <rdfs:label rdf:datatype="http://www.w3.org/2001/XMLSchema#string">antiparathyroid drug</rdfs:label>
        <rdfs:subClassOf rdf:resource="http://purl.obolibrary.org/obo/CHEBI_49020"/>
        <obo:IAO_0000118 rdf:datatype="http://www.w3.org/2001/XMLSchema#string">antiparathyroid agent</obo:IAO_0000118>
        <obo:IAO_0000118 rdf:datatype="http://www.w3.org/2001/XMLSchema#string">antiparathyroid agents</obo:IAO_0000118>
        <obo:IAO_0000111 rdf:datatype="http://www.w3.org/2001/XMLSchema#string">antiparathyroid drug</obo:IAO_0000111>
        <obo:IAO_0000118 rdf:datatype="http://www.w3.org/2001/XMLSchema#string">antiparathyroid drugs</obo:IAO_0000118>
        <obo:IAO_0000412 rdf:resource="http://purl.obolibrary.org/obo/chebi.owl"/>
    </owl:Class>
    


    <!-- http://purl.obolibrary.org/obo/CHEBI_50837 -->

    <owl:Class rdf:about="http://purl.obolibrary.org/obo/CHEBI_50837">
        <rdfs:label rdf:datatype="http://www.w3.org/2001/XMLSchema#string">estrogen antagonist</rdfs:label>
        <rdfs:subClassOf rdf:resource="http://purl.obolibrary.org/obo/CHEBI_49020"/>
        <obo:IAO_0000111 rdf:datatype="http://www.w3.org/2001/XMLSchema#string">estrogen antagonist</obo:IAO_0000111>
        <obo:IAO_0000118 rdf:datatype="http://www.w3.org/2001/XMLSchema#string">oestrogen antagonist</obo:IAO_0000118>
        <obo:IAO_0000412 rdf:resource="http://purl.obolibrary.org/obo/chebi.owl"/>
    </owl:Class>
    


    <!-- http://purl.obolibrary.org/obo/CHEBI_50843 -->

    <owl:Class rdf:about="http://purl.obolibrary.org/obo/CHEBI_50843">
        <rdfs:label rdf:datatype="http://www.w3.org/2001/XMLSchema#string">antimineralocorticoid</rdfs:label>
        <rdfs:subClassOf rdf:resource="http://purl.obolibrary.org/obo/CHEBI_49020"/>
        <obo:IAO_0000111 rdf:datatype="http://www.w3.org/2001/XMLSchema#string">antimineralocorticoid</obo:IAO_0000111>
        <obo:IAO_0000412 rdf:resource="http://purl.obolibrary.org/obo/chebi.owl"/>
    </owl:Class>
    


    <!-- http://purl.obolibrary.org/obo/CHEBI_50844 -->

    <owl:Class rdf:about="http://purl.obolibrary.org/obo/CHEBI_50844">
        <rdfs:label rdf:datatype="http://www.w3.org/2001/XMLSchema#string">aldosterone antagonist</rdfs:label>
        <rdfs:subClassOf rdf:resource="http://purl.obolibrary.org/obo/CHEBI_50843"/>
        <obo:IAO_0000111 rdf:datatype="http://www.w3.org/2001/XMLSchema#string">aldosterone antagonist</obo:IAO_0000111>
        <obo:IAO_0000412 rdf:resource="http://purl.obolibrary.org/obo/chebi.owl"/>
    </owl:Class>
    


    <!-- http://purl.obolibrary.org/obo/CHEBI_50846 -->

    <owl:Class rdf:about="http://purl.obolibrary.org/obo/CHEBI_50846">
        <rdfs:label rdf:datatype="http://www.w3.org/2001/XMLSchema#string">immunomodulator</rdfs:label>
        <rdfs:subClassOf rdf:resource="http://purl.obolibrary.org/obo/CHEBI_23888"/>
        <rdfs:subClassOf rdf:resource="http://purl.obolibrary.org/obo/CHEBI_24432"/>
        <obo:IAO_0000118 rdf:datatype="http://www.w3.org/2001/XMLSchema#string">Biomodulator</obo:IAO_0000118>
        <obo:IAO_0000118 rdf:datatype="http://www.w3.org/2001/XMLSchema#string">Immune factor</obo:IAO_0000118>
        <obo:IAO_0000118 rdf:datatype="http://www.w3.org/2001/XMLSchema#string">Immunologic factor</obo:IAO_0000118>
        <obo:IAO_0000118 rdf:datatype="http://www.w3.org/2001/XMLSchema#string">Immunological factor</obo:IAO_0000118>
        <obo:IAO_0000111 rdf:datatype="http://www.w3.org/2001/XMLSchema#string">immunomodulator</obo:IAO_0000111>
        <obo:IAO_0000118 rdf:datatype="http://www.w3.org/2001/XMLSchema#string">immunomodulators</obo:IAO_0000118>
        <obo:IAO_0000412 rdf:resource="http://purl.obolibrary.org/obo/chebi.owl"/>
    </owl:Class>
    


    <!-- http://purl.obolibrary.org/obo/CHEBI_50847 -->

    <owl:Class rdf:about="http://purl.obolibrary.org/obo/CHEBI_50847">
        <rdfs:label rdf:datatype="http://www.w3.org/2001/XMLSchema#string">immunological adjuvant</rdfs:label>
        <rdfs:subClassOf rdf:resource="http://purl.obolibrary.org/obo/CHEBI_50846"/>
        <rdfs:subClassOf rdf:resource="http://purl.obolibrary.org/obo/CHEBI_60809"/>
        <obo:IAO_0000118 rdf:datatype="http://www.w3.org/2001/XMLSchema#string">Immunoactivator</obo:IAO_0000118>
        <obo:IAO_0000118 rdf:datatype="http://www.w3.org/2001/XMLSchema#string">Immunoadjuvant</obo:IAO_0000118>
        <obo:IAO_0000118 rdf:datatype="http://www.w3.org/2001/XMLSchema#string">Immunologic adjuvant</obo:IAO_0000118>
        <obo:IAO_0000118 rdf:datatype="http://www.w3.org/2001/XMLSchema#string">Immunopotentiator</obo:IAO_0000118>
        <obo:IAO_0000118 rdf:datatype="http://www.w3.org/2001/XMLSchema#string">Immunostimulant</obo:IAO_0000118>
        <obo:IAO_0000111 rdf:datatype="http://www.w3.org/2001/XMLSchema#string">immunological adjuvant</obo:IAO_0000111>
        <obo:IAO_0000412 rdf:resource="http://purl.obolibrary.org/obo/chebi.owl"/>
    </owl:Class>
    


    <!-- http://purl.obolibrary.org/obo/CHEBI_50855 -->

    <owl:Class rdf:about="http://purl.obolibrary.org/obo/CHEBI_50855">
        <rdfs:label rdf:datatype="http://www.w3.org/2001/XMLSchema#string">antiatherogenic agent</rdfs:label>
        <rdfs:subClassOf rdf:resource="http://purl.obolibrary.org/obo/CHEBI_35554"/>
        <obo:IAO_0000111 rdf:datatype="http://www.w3.org/2001/XMLSchema#string">antiatherogenic agent</obo:IAO_0000111>
        <obo:IAO_0000412 rdf:resource="http://purl.obolibrary.org/obo/chebi.owl"/>
    </owl:Class>
    


    <!-- http://purl.obolibrary.org/obo/CHEBI_50857 -->

    <owl:Class rdf:about="http://purl.obolibrary.org/obo/CHEBI_50857">
        <rdfs:label rdf:datatype="http://www.w3.org/2001/XMLSchema#string">anti-allergic agent</rdfs:label>
        <rdfs:subClassOf rdf:resource="http://purl.obolibrary.org/obo/CHEBI_23888"/>
        <obo:IAO_0000111 rdf:datatype="http://www.w3.org/2001/XMLSchema#string">anti-allergic agent</obo:IAO_0000111>
        <obo:IAO_0000118 rdf:datatype="http://www.w3.org/2001/XMLSchema#string">anti-allergic agents</obo:IAO_0000118>
        <obo:IAO_0000118 rdf:datatype="http://www.w3.org/2001/XMLSchema#string">anti-allergic drug</obo:IAO_0000118>
        <obo:IAO_0000118 rdf:datatype="http://www.w3.org/2001/XMLSchema#string">anti-allergic drugs</obo:IAO_0000118>
        <obo:IAO_0000412 rdf:resource="http://purl.obolibrary.org/obo/chebi.owl"/>
    </owl:Class>
    


    <!-- http://purl.obolibrary.org/obo/CHEBI_50864 -->

    <owl:Class rdf:about="http://purl.obolibrary.org/obo/CHEBI_50864">
        <rdfs:label rdf:datatype="http://www.w3.org/2001/XMLSchema#string">insulin-sensitizing drug</rdfs:label>
        <rdfs:subClassOf rdf:resource="http://purl.obolibrary.org/obo/CHEBI_35526"/>
        <rdfs:subClassOf rdf:resource="http://purl.obolibrary.org/obo/CHEBI_48705"/>
        <rdfs:subClassOf rdf:resource="http://purl.obolibrary.org/obo/CHEBI_70781"/>
        <obo:IAO_0000118 rdf:datatype="http://www.w3.org/2001/XMLSchema#string">PPAR-gamma agonist</obo:IAO_0000118>
        <obo:IAO_0000118 rdf:datatype="http://www.w3.org/2001/XMLSchema#string">PPAR-gamma agonists</obo:IAO_0000118>
        <obo:IAO_0000118 rdf:datatype="http://www.w3.org/2001/XMLSchema#string">PPARgamma agonist</obo:IAO_0000118>
        <obo:IAO_0000118 rdf:datatype="http://www.w3.org/2001/XMLSchema#string">PPARgamma agonists</obo:IAO_0000118>
        <obo:IAO_0000118 rdf:datatype="http://www.w3.org/2001/XMLSchema#string">glitazonas</obo:IAO_0000118>
        <obo:IAO_0000118 rdf:datatype="http://www.w3.org/2001/XMLSchema#string">glitazone drug</obo:IAO_0000118>
        <obo:IAO_0000118 rdf:datatype="http://www.w3.org/2001/XMLSchema#string">glitazones</obo:IAO_0000118>
        <obo:IAO_0000118 rdf:datatype="http://www.w3.org/2001/XMLSchema#string">insulin sensitisers</obo:IAO_0000118>
        <obo:IAO_0000118 rdf:datatype="http://www.w3.org/2001/XMLSchema#string">insulin sensitizers</obo:IAO_0000118>
        <obo:IAO_0000118 rdf:datatype="http://www.w3.org/2001/XMLSchema#string">insulin-sensitising drug</obo:IAO_0000118>
        <obo:IAO_0000118 rdf:datatype="http://www.w3.org/2001/XMLSchema#string">insulin-sensitizing agent</obo:IAO_0000118>
        <obo:IAO_0000111 rdf:datatype="http://www.w3.org/2001/XMLSchema#string">insulin-sensitizing drug</obo:IAO_0000111>
        <obo:IAO_0000118 rdf:datatype="http://www.w3.org/2001/XMLSchema#string">peroxisome proliferator-activated receptor gamma agonist</obo:IAO_0000118>
        <obo:IAO_0000118 rdf:datatype="http://www.w3.org/2001/XMLSchema#string">peroxisome proliferator-activated receptor gamma agonists</obo:IAO_0000118>
        <obo:IAO_0000118 rdf:datatype="http://www.w3.org/2001/XMLSchema#string">proliferator activated receptor gamma agonist</obo:IAO_0000118>
        <obo:IAO_0000118 rdf:datatype="http://www.w3.org/2001/XMLSchema#string">proliferator activated receptor gamma agonists</obo:IAO_0000118>
        <obo:IAO_0000118 rdf:datatype="http://www.w3.org/2001/XMLSchema#string">thiazolidinediones</obo:IAO_0000118>
        <obo:IAO_0000118 rdf:datatype="http://www.w3.org/2001/XMLSchema#string">tiazolidinedionas</obo:IAO_0000118>
        <obo:IAO_0000412 rdf:resource="http://purl.obolibrary.org/obo/chebi.owl"/>
    </owl:Class>
    


    <!-- http://purl.obolibrary.org/obo/CHEBI_50902 -->

    <owl:Class rdf:about="http://purl.obolibrary.org/obo/CHEBI_50902">
        <rdfs:label rdf:datatype="http://www.w3.org/2001/XMLSchema#string">genotoxin</rdfs:label>
        <rdfs:subClassOf rdf:resource="http://purl.obolibrary.org/obo/CHEBI_52209"/>
        <obo:IAO_0000118 rdf:datatype="http://www.w3.org/2001/XMLSchema#string">genotoxic agent</obo:IAO_0000118>
        <obo:IAO_0000118 rdf:datatype="http://www.w3.org/2001/XMLSchema#string">genotoxic agents</obo:IAO_0000118>
        <obo:IAO_0000111 rdf:datatype="http://www.w3.org/2001/XMLSchema#string">genotoxin</obo:IAO_0000111>
        <obo:IAO_0000118 rdf:datatype="http://www.w3.org/2001/XMLSchema#string">genotoxins</obo:IAO_0000118>
        <obo:IAO_0000412 rdf:resource="http://purl.obolibrary.org/obo/chebi.owl"/>
    </owl:Class>
    


    <!-- http://purl.obolibrary.org/obo/CHEBI_50903 -->

    <owl:Class rdf:about="http://purl.obolibrary.org/obo/CHEBI_50903">
        <rdfs:label rdf:datatype="http://www.w3.org/2001/XMLSchema#string">carcinogenic agent</rdfs:label>
        <rdfs:subClassOf rdf:resource="http://purl.obolibrary.org/obo/CHEBI_52209"/>
        <obo:IAO_0000118 rdf:datatype="http://www.w3.org/2001/XMLSchema#string">agente carcinogeno</obo:IAO_0000118>
        <obo:IAO_0000118 rdf:datatype="http://www.w3.org/2001/XMLSchema#string">cancerigene</obo:IAO_0000118>
        <obo:IAO_0000118 rdf:datatype="http://www.w3.org/2001/XMLSchema#string">cancerogene</obo:IAO_0000118>
        <obo:IAO_0000118 rdf:datatype="http://www.w3.org/2001/XMLSchema#string">carcinogen</obo:IAO_0000118>
        <obo:IAO_0000118 rdf:datatype="http://www.w3.org/2001/XMLSchema#string">carcinogene</obo:IAO_0000118>
        <obo:IAO_0000111 rdf:datatype="http://www.w3.org/2001/XMLSchema#string">carcinogenic agent</obo:IAO_0000111>
        <obo:IAO_0000118 rdf:datatype="http://www.w3.org/2001/XMLSchema#string">carcinogenic agents</obo:IAO_0000118>
        <obo:IAO_0000118 rdf:datatype="http://www.w3.org/2001/XMLSchema#string">carcinogeno</obo:IAO_0000118>
        <obo:IAO_0000118 rdf:datatype="http://www.w3.org/2001/XMLSchema#string">carcinogens</obo:IAO_0000118>
        <obo:IAO_0000412 rdf:resource="http://purl.obolibrary.org/obo/chebi.owl"/>
    </owl:Class>
    


    <!-- http://purl.obolibrary.org/obo/CHEBI_50904 -->

    <owl:Class rdf:about="http://purl.obolibrary.org/obo/CHEBI_50904">
        <rdfs:label rdf:datatype="http://www.w3.org/2001/XMLSchema#string">allergenic agent</rdfs:label>
        <rdfs:subClassOf rdf:resource="http://purl.obolibrary.org/obo/CHEBI_52209"/>
        <obo:IAO_0000118 rdf:datatype="http://www.w3.org/2001/XMLSchema#string">alergeno</obo:IAO_0000118>
        <obo:IAO_0000118 rdf:datatype="http://www.w3.org/2001/XMLSchema#string">allergen</obo:IAO_0000118>
        <obo:IAO_0000118 rdf:datatype="http://www.w3.org/2001/XMLSchema#string">allergene</obo:IAO_0000118>
        <obo:IAO_0000111 rdf:datatype="http://www.w3.org/2001/XMLSchema#string">allergenic agent</obo:IAO_0000111>
        <obo:IAO_0000412 rdf:resource="http://purl.obolibrary.org/obo/chebi.owl"/>
    </owl:Class>
    


    <!-- http://purl.obolibrary.org/obo/CHEBI_50905 -->

    <owl:Class rdf:about="http://purl.obolibrary.org/obo/CHEBI_50905">
        <rdfs:label rdf:datatype="http://www.w3.org/2001/XMLSchema#string">teratogenic agent</rdfs:label>
        <rdfs:subClassOf rdf:resource="http://purl.obolibrary.org/obo/CHEBI_52209"/>
        <obo:IAO_0000118 rdf:datatype="http://www.w3.org/2001/XMLSchema#string">agent teratogene</obo:IAO_0000118>
        <obo:IAO_0000118 rdf:datatype="http://www.w3.org/2001/XMLSchema#string">teratogen</obo:IAO_0000118>
        <obo:IAO_0000111 rdf:datatype="http://www.w3.org/2001/XMLSchema#string">teratogenic agent</obo:IAO_0000111>
        <obo:IAO_0000118 rdf:datatype="http://www.w3.org/2001/XMLSchema#string">teratogeno</obo:IAO_0000118>
        <obo:IAO_0000412 rdf:resource="http://purl.obolibrary.org/obo/chebi.owl"/>
    </owl:Class>
    


    <!-- http://purl.obolibrary.org/obo/CHEBI_50907 -->

    <owl:Class rdf:about="http://purl.obolibrary.org/obo/CHEBI_50907">
        <rdfs:label rdf:datatype="http://www.w3.org/2001/XMLSchema#string">deaminating agent</rdfs:label>
        <rdfs:subClassOf rdf:resource="http://purl.obolibrary.org/obo/CHEBI_51086"/>
        <obo:IAO_0000111 rdf:datatype="http://www.w3.org/2001/XMLSchema#string">deaminating agent</obo:IAO_0000111>
        <obo:IAO_0000412 rdf:resource="http://purl.obolibrary.org/obo/chebi.owl"/>
    </owl:Class>
    


    <!-- http://purl.obolibrary.org/obo/CHEBI_50908 -->

    <owl:Class rdf:about="http://purl.obolibrary.org/obo/CHEBI_50908">
        <rdfs:label rdf:datatype="http://www.w3.org/2001/XMLSchema#string">hepatotoxic agent</rdfs:label>
        <rdfs:subClassOf rdf:resource="http://purl.obolibrary.org/obo/CHEBI_52209"/>
        <obo:IAO_0000118 rdf:datatype="http://www.w3.org/2001/XMLSchema#string">agente hepatotoxico</obo:IAO_0000118>
        <obo:IAO_0000111 rdf:datatype="http://www.w3.org/2001/XMLSchema#string">hepatotoxic agent</obo:IAO_0000111>
        <obo:IAO_0000118 rdf:datatype="http://www.w3.org/2001/XMLSchema#string">hepatotoxicant</obo:IAO_0000118>
        <obo:IAO_0000118 rdf:datatype="http://www.w3.org/2001/XMLSchema#string">hepatoxic agent</obo:IAO_0000118>
        <obo:IAO_0000118 rdf:datatype="http://www.w3.org/2001/XMLSchema#string">hepatoxicant</obo:IAO_0000118>
        <obo:IAO_0000412 rdf:resource="http://purl.obolibrary.org/obo/chebi.owl"/>
    </owl:Class>
    


    <!-- http://purl.obolibrary.org/obo/CHEBI_50909 -->

    <owl:Class rdf:about="http://purl.obolibrary.org/obo/CHEBI_50909">
        <rdfs:label rdf:datatype="http://www.w3.org/2001/XMLSchema#string">nephrotoxic agent</rdfs:label>
        <rdfs:subClassOf rdf:resource="http://purl.obolibrary.org/obo/CHEBI_52209"/>
        <obo:IAO_0000118 rdf:datatype="http://www.w3.org/2001/XMLSchema#string">agente nefrotoxico</obo:IAO_0000118>
        <obo:IAO_0000111 rdf:datatype="http://www.w3.org/2001/XMLSchema#string">nephrotoxic agent</obo:IAO_0000111>
        <obo:IAO_0000118 rdf:datatype="http://www.w3.org/2001/XMLSchema#string">nephrotoxicant</obo:IAO_0000118>
        <obo:IAO_0000412 rdf:resource="http://purl.obolibrary.org/obo/chebi.owl"/>
    </owl:Class>
    


    <!-- http://purl.obolibrary.org/obo/CHEBI_50910 -->

    <owl:Class rdf:about="http://purl.obolibrary.org/obo/CHEBI_50910">
        <rdfs:label rdf:datatype="http://www.w3.org/2001/XMLSchema#string">neurotoxin</rdfs:label>
        <rdfs:subClassOf rdf:resource="http://purl.obolibrary.org/obo/CHEBI_52209"/>
        <rdfs:subClassOf rdf:resource="http://purl.obolibrary.org/obo/CHEBI_64909"/>
        <obo:IAO_0000118 rdf:datatype="http://www.w3.org/2001/XMLSchema#string">agente neurotoxico</obo:IAO_0000118>
        <obo:IAO_0000118 rdf:datatype="http://www.w3.org/2001/XMLSchema#string">nerve poison</obo:IAO_0000118>
        <obo:IAO_0000118 rdf:datatype="http://www.w3.org/2001/XMLSchema#string">nerve poisons</obo:IAO_0000118>
        <obo:IAO_0000118 rdf:datatype="http://www.w3.org/2001/XMLSchema#string">neurotoxic agent</obo:IAO_0000118>
        <obo:IAO_0000118 rdf:datatype="http://www.w3.org/2001/XMLSchema#string">neurotoxic agents</obo:IAO_0000118>
        <obo:IAO_0000118 rdf:datatype="http://www.w3.org/2001/XMLSchema#string">neurotoxicant</obo:IAO_0000118>
        <obo:IAO_0000111 rdf:datatype="http://www.w3.org/2001/XMLSchema#string">neurotoxin</obo:IAO_0000111>
        <obo:IAO_0000118 rdf:datatype="http://www.w3.org/2001/XMLSchema#string">neurotoxins</obo:IAO_0000118>
        <obo:IAO_0000412 rdf:resource="http://purl.obolibrary.org/obo/chebi.owl"/>
    </owl:Class>
    


    <!-- http://purl.obolibrary.org/obo/CHEBI_50912 -->

    <owl:Class rdf:about="http://purl.obolibrary.org/obo/CHEBI_50912">
        <rdfs:label rdf:datatype="http://www.w3.org/2001/XMLSchema#string">cardiotoxic agent</rdfs:label>
        <rdfs:subClassOf rdf:resource="http://purl.obolibrary.org/obo/CHEBI_52209"/>
        <obo:IAO_0000111 rdf:datatype="http://www.w3.org/2001/XMLSchema#string">cardiotoxic agent</obo:IAO_0000111>
        <obo:IAO_0000118 rdf:datatype="http://www.w3.org/2001/XMLSchema#string">cardiotoxicant</obo:IAO_0000118>
        <obo:IAO_0000412 rdf:resource="http://purl.obolibrary.org/obo/chebi.owl"/>
    </owl:Class>
    


    <!-- http://purl.obolibrary.org/obo/CHEBI_50913 -->

    <owl:Class rdf:about="http://purl.obolibrary.org/obo/CHEBI_50913">
        <rdfs:label rdf:datatype="http://www.w3.org/2001/XMLSchema#string">fixative</rdfs:label>
        <rdfs:subClassOf rdf:resource="http://purl.obolibrary.org/obo/CHEBI_24432"/>
        <obo:IAO_0000118 rdf:datatype="http://www.w3.org/2001/XMLSchema#string">fixating agent</obo:IAO_0000118>
        <obo:IAO_0000118 rdf:datatype="http://www.w3.org/2001/XMLSchema#string">fixating agents</obo:IAO_0000118>
        <obo:IAO_0000118 rdf:datatype="http://www.w3.org/2001/XMLSchema#string">fixation agent</obo:IAO_0000118>
        <obo:IAO_0000111 rdf:datatype="http://www.w3.org/2001/XMLSchema#string">fixative</obo:IAO_0000111>
        <obo:IAO_0000412 rdf:resource="http://purl.obolibrary.org/obo/chebi.owl"/>
    </owl:Class>
    


    <!-- http://purl.obolibrary.org/obo/CHEBI_50914 -->

    <owl:Class rdf:about="http://purl.obolibrary.org/obo/CHEBI_50914">
        <rdfs:label rdf:datatype="http://www.w3.org/2001/XMLSchema#string">phosphatidylinositol-3-OH kinase inhibitor</rdfs:label>
        <rdfs:subClassOf rdf:resource="http://purl.obolibrary.org/obo/CHEBI_50916"/>
        <obo:IAO_0000118 rdf:datatype="http://www.w3.org/2001/XMLSchema#string">1-phosphatidylinositol 3-kinase inhibitor</obo:IAO_0000118>
        <obo:IAO_0000118 rdf:datatype="http://www.w3.org/2001/XMLSchema#string">PI(3)K inhibitor</obo:IAO_0000118>
        <obo:IAO_0000118 rdf:datatype="http://www.w3.org/2001/XMLSchema#string">PI-3 kinase inhibitor</obo:IAO_0000118>
        <obo:IAO_0000118 rdf:datatype="http://www.w3.org/2001/XMLSchema#string">PI3K inhibitor</obo:IAO_0000118>
        <obo:IAO_0000111 rdf:datatype="http://www.w3.org/2001/XMLSchema#string">phosphatidylinositol-3-OH kinase inhibitor</obo:IAO_0000111>
        <obo:IAO_0000118 rdf:datatype="http://www.w3.org/2001/XMLSchema#string">phosphoinositide 3-kinase inhibitor</obo:IAO_0000118>
        <obo:IAO_0000412 rdf:resource="http://purl.obolibrary.org/obo/chebi.owl"/>
    </owl:Class>
    


    <!-- http://purl.obolibrary.org/obo/CHEBI_50916 -->

    <owl:Class rdf:about="http://purl.obolibrary.org/obo/CHEBI_50916">
        <rdfs:label rdf:datatype="http://www.w3.org/2001/XMLSchema#string">lipid kinase inhibitor</rdfs:label>
        <rdfs:subClassOf rdf:resource="http://purl.obolibrary.org/obo/CHEBI_23924"/>
        <obo:IAO_0000111 rdf:datatype="http://www.w3.org/2001/XMLSchema#string">lipid kinase inhibitor</obo:IAO_0000111>
        <obo:IAO_0000118 rdf:datatype="http://www.w3.org/2001/XMLSchema#string">lipid kinase inhibitors</obo:IAO_0000118>
        <obo:IAO_0000412 rdf:resource="http://purl.obolibrary.org/obo/chebi.owl"/>
    </owl:Class>
    


    <!-- http://purl.obolibrary.org/obo/CHEBI_50919 -->

    <owl:Class rdf:about="http://purl.obolibrary.org/obo/CHEBI_50919">
        <rdfs:label rdf:datatype="http://www.w3.org/2001/XMLSchema#string">antiemetic</rdfs:label>
        <rdfs:subClassOf rdf:resource="http://purl.obolibrary.org/obo/CHEBI_23888"/>
        <obo:IAO_0000111 rdf:datatype="http://www.w3.org/2001/XMLSchema#string">antiemetic</obo:IAO_0000111>
        <obo:IAO_0000118 rdf:datatype="http://www.w3.org/2001/XMLSchema#string">antiemetico</obo:IAO_0000118>
        <obo:IAO_0000118 rdf:datatype="http://www.w3.org/2001/XMLSchema#string">antiemetics</obo:IAO_0000118>
        <obo:IAO_0000412 rdf:resource="http://purl.obolibrary.org/obo/chebi.owl"/>
    </owl:Class>
    


    <!-- http://purl.obolibrary.org/obo/CHEBI_50925 -->

    <owl:Class rdf:about="http://purl.obolibrary.org/obo/CHEBI_50925">
        <rdfs:label rdf:datatype="http://www.w3.org/2001/XMLSchema#string">serine/threonine kinase inhibitor</rdfs:label>
        <rdfs:subClassOf rdf:resource="http://purl.obolibrary.org/obo/CHEBI_37699"/>
        <obo:IAO_0000111 rdf:datatype="http://www.w3.org/2001/XMLSchema#string">serine/threonine kinase inhibitor</obo:IAO_0000111>
        <obo:IAO_0000412 rdf:resource="http://purl.obolibrary.org/obo/chebi.owl"/>
    </owl:Class>
    


    <!-- http://purl.obolibrary.org/obo/CHEBI_50926 -->

    <owl:Class rdf:about="http://purl.obolibrary.org/obo/CHEBI_50926">
        <rdfs:label rdf:datatype="http://www.w3.org/2001/XMLSchema#string">angiogenesis modulating agent</rdfs:label>
        <rdfs:subClassOf rdf:resource="http://purl.obolibrary.org/obo/CHEBI_23888"/>
        <obo:IAO_0000111 rdf:datatype="http://www.w3.org/2001/XMLSchema#string">angiogenesis modulating agent</obo:IAO_0000111>
        <obo:IAO_0000412 rdf:resource="http://purl.obolibrary.org/obo/chebi.owl"/>
    </owl:Class>
    


    <!-- http://purl.obolibrary.org/obo/CHEBI_50927 -->

    <owl:Class rdf:about="http://purl.obolibrary.org/obo/CHEBI_50927">
        <rdfs:label rdf:datatype="http://www.w3.org/2001/XMLSchema#string">angiogenesis inducing agent</rdfs:label>
        <rdfs:subClassOf rdf:resource="http://purl.obolibrary.org/obo/CHEBI_50926"/>
        <obo:IAO_0000111 rdf:datatype="http://www.w3.org/2001/XMLSchema#string">angiogenesis inducing agent</obo:IAO_0000111>
        <obo:IAO_0000412 rdf:resource="http://purl.obolibrary.org/obo/chebi.owl"/>
    </owl:Class>
    


    <!-- http://purl.obolibrary.org/obo/CHEBI_50949 -->

    <owl:Class rdf:about="http://purl.obolibrary.org/obo/CHEBI_50949">
        <rdfs:label rdf:datatype="http://www.w3.org/2001/XMLSchema#string">serotonin uptake inhibitor</rdfs:label>
        <rdfs:subClassOf rdf:resource="http://purl.obolibrary.org/obo/CHEBI_48278"/>
        <obo:IAO_0000118 rdf:datatype="http://www.w3.org/2001/XMLSchema#string">SSRI</obo:IAO_0000118>
        <obo:IAO_0000118 rdf:datatype="http://www.w3.org/2001/XMLSchema#string">serotonin reuptake inhibitor</obo:IAO_0000118>
        <obo:IAO_0000111 rdf:datatype="http://www.w3.org/2001/XMLSchema#string">serotonin uptake inhibitor</obo:IAO_0000111>
        <obo:IAO_0000412 rdf:resource="http://purl.obolibrary.org/obo/chebi.owl"/>
    </owl:Class>
    


    <!-- http://purl.obolibrary.org/obo/CHEBI_51039 -->

    <owl:Class rdf:about="http://purl.obolibrary.org/obo/CHEBI_51039">
        <rdfs:label rdf:datatype="http://www.w3.org/2001/XMLSchema#string">dopamine uptake inhibitor</rdfs:label>
        <rdfs:subClassOf rdf:resource="http://purl.obolibrary.org/obo/CHEBI_48560"/>
        <obo:IAO_0000118 rdf:datatype="http://www.w3.org/2001/XMLSchema#string">DARI</obo:IAO_0000118>
        <obo:IAO_0000118 rdf:datatype="http://www.w3.org/2001/XMLSchema#string">DRI</obo:IAO_0000118>
        <obo:IAO_0000118 rdf:datatype="http://www.w3.org/2001/XMLSchema#string">dopamine reuptake inhibitor</obo:IAO_0000118>
        <obo:IAO_0000118 rdf:datatype="http://www.w3.org/2001/XMLSchema#string">dopamine reuptake inhibitors</obo:IAO_0000118>
        <obo:IAO_0000111 rdf:datatype="http://www.w3.org/2001/XMLSchema#string">dopamine uptake inhibitor</obo:IAO_0000111>
        <obo:IAO_0000118 rdf:datatype="http://www.w3.org/2001/XMLSchema#string">dopamine uptake inhibitors</obo:IAO_0000118>
        <obo:IAO_0000412 rdf:resource="http://purl.obolibrary.org/obo/chebi.owl"/>
    </owl:Class>
    


    <!-- http://purl.obolibrary.org/obo/CHEBI_51060 -->

    <owl:Class rdf:about="http://purl.obolibrary.org/obo/CHEBI_51060">
        <rdfs:label rdf:datatype="http://www.w3.org/2001/XMLSchema#string">hormone agonist</rdfs:label>
        <rdfs:subClassOf rdf:resource="http://purl.obolibrary.org/obo/CHEBI_48705"/>
        <rdfs:subClassOf rdf:resource="http://purl.obolibrary.org/obo/CHEBI_51061"/>
        <obo:IAO_0000111 rdf:datatype="http://www.w3.org/2001/XMLSchema#string">hormone agonist</obo:IAO_0000111>
        <obo:IAO_0000412 rdf:resource="http://purl.obolibrary.org/obo/chebi.owl"/>
    </owl:Class>
    


    <!-- http://purl.obolibrary.org/obo/CHEBI_51061 -->
[truncated: 431,681 more chars]
