# Supplementary material for: Evolving BioAssay Ontology (BAO): modularization, integration and applications
Source: J Biomed Semantics. 2014 Jun 3;5(Suppl 1):S5. doi: 10.1186/2041-1480-5-S1-S5 (PMC4108877; doi:10.1186/2041-1480-5-S1-S5)
Supplement: Additional file 1 — BAO 2.x build 2866. BAO version 2.x (build 2866) is a collection of OWL files that describe our domain of discourse. These files are serialized in OWL XML file format. In order to view and perform reasoning of BAO, we recommend of using a standard OWL editor that support SROIQ(D) DL constructs, such as, Protégé-4.3 open source ontology editor and knowledgebase framework (http://protege.stanford.edu). In addition, up-to-date BAO releases are freely available from the BioAssay Ontology (BAO) project website (http://bioassayontology.org/wp/bao) and the NCBO BioPortal. [file 2041-1480-5-S1-S5-S1.zip › imports/BAO2.0_UBERON_import.owl]

<?xml version="1.0"?>
<rdf:RDF xmlns="http://bioassayontology.org/bao/external/BAO2.0_UBERON_import.owl#"
     xml:base="http://bioassayontology.org/bao/external/BAO2.0_UBERON_import.owl"
     xmlns:obo="http://purl.obolibrary.org/obo/"
     xmlns:rdfs="http://www.w3.org/2000/01/rdf-schema#"
     xmlns:owl="http://www.w3.org/2002/07/owl#"
     xmlns:xsd="http://www.w3.org/2001/XMLSchema#"
     xmlns:rdf="http://www.w3.org/1999/02/22-rdf-syntax-ns#"
     xmlns:core="http://purl.obolibrary.org/obo/uberon/core#"
     xmlns:oboInOwl="http://www.geneontology.org/formats/oboInOwl#">
    <owl:Ontology rdf:about="http://bioassayontology.org/bao/external/BAO2.0_UBERON_import.owl"/>
    


    <!-- 
    ///////////////////////////////////////////////////////////////////////////////////////
    //
    // Annotation properties
    //
    ///////////////////////////////////////////////////////////////////////////////////////
     -->

    <owl:AnnotationProperty rdf:about="http://purl.obolibrary.org/obo/UBPROP_0000001">
        <rdfs:label rdf:datatype="http://www.w3.org/2001/XMLSchema#string">external_definition</rdfs:label>
        <oboInOwl:is_metadata_tag rdf:datatype="http://www.w3.org/2001/XMLSchema#integer">1</oboInOwl:is_metadata_tag>
        <obo:IAO_0000115 rdf:datatype="http://www.w3.org/2001/XMLSchema#string">An alternate textual definition for a class taken unmodified from an external source. This definition may have been used to derive a generalized definition for the new class.</obo:IAO_0000115>
        <rdfs:comment rdf:datatype="http://www.w3.org/2001/XMLSchema#string">This annotation property may be replaced with an annotation property from an external ontology such as IAO</rdfs:comment>
        <oboInOwl:hasDbXref rdf:datatype="http://www.w3.org/2001/XMLSchema#string">UBPROP:0000001</oboInOwl:hasDbXref>
        <oboInOwl:id rdf:datatype="http://www.w3.org/2001/XMLSchema#string">external_definition</oboInOwl:id>
        <oboInOwl:shorthand rdf:datatype="http://www.w3.org/2001/XMLSchema#string">external_definition</oboInOwl:shorthand>
        <oboInOwl:hasOBONamespace rdf:datatype="http://www.w3.org/2001/XMLSchema#string">uberon</oboInOwl:hasOBONamespace>
    </owl:AnnotationProperty>
    <owl:AnnotationProperty rdf:about="http://purl.obolibrary.org/obo/RO_0002161">
        <rdfs:label rdf:datatype="http://www.w3.org/2001/XMLSchema#string">never_in_taxon</rdfs:label>
        <oboInOwl:is_class_level rdf:datatype="http://www.w3.org/2001/XMLSchema#integer">1</oboInOwl:is_class_level>
        <oboInOwl:is_metadata_tag rdf:datatype="http://www.w3.org/2001/XMLSchema#integer">1</oboInOwl:is_metadata_tag>
        <obo:IAO_0000425 rdf:datatype="http://www.w3.org/2001/XMLSchema#string">Class: &lt;http://www.w3.org/2002/07/owl#Nothing&gt; EquivalentTo: ?X and (RO_0002162 some ?Y)</obo:IAO_0000425>
        <oboInOwl:hasDbXref rdf:datatype="http://www.w3.org/2001/XMLSchema#string">RO:0002161</oboInOwl:hasDbXref>
        <obo:IAO_0000115 rdf:datatype="http://www.w3.org/2001/XMLSchema#string">S never_in_taxon T iff: S SubClassOf in_taxon only not T</obo:IAO_0000115>
        <oboInOwl:shorthand rdf:datatype="http://www.w3.org/2001/XMLSchema#string">never_in_taxon</oboInOwl:shorthand>
        <oboInOwl:id rdf:datatype="http://www.w3.org/2001/XMLSchema#string">never_in_taxon</oboInOwl:id>
        <oboInOwl:hasOBONamespace rdf:datatype="http://www.w3.org/2001/XMLSchema#string">uberon</oboInOwl:hasOBONamespace>
    </owl:AnnotationProperty>
    <owl:AnnotationProperty rdf:about="http://www.geneontology.org/formats/oboInOwl#shorthand">
        <rdfs:label rdf:datatype="http://www.w3.org/2001/XMLSchema#string">shorthand</rdfs:label>
    </owl:AnnotationProperty>
    <owl:AnnotationProperty rdf:about="http://www.geneontology.org/formats/oboInOwl#inSubset">
        <rdfs:label rdf:datatype="http://www.w3.org/2001/XMLSchema#string">in_subset</rdfs:label>
    </owl:AnnotationProperty>
    <owl:AnnotationProperty rdf:about="http://purl.obolibrary.org/obo/IAO_0000115">
        <rdfs:label rdf:datatype="http://www.w3.org/2001/XMLSchema#string">definition</rdfs:label>
    </owl:AnnotationProperty>
    <owl:AnnotationProperty rdf:about="http://www.geneontology.org/formats/oboInOwl#hasDbXref">
        <rdfs:label rdf:datatype="http://www.w3.org/2001/XMLSchema#string">database_cross_reference</rdfs:label>
    </owl:AnnotationProperty>
    <owl:AnnotationProperty rdf:about="http://purl.obolibrary.org/obo/IAO_0000425">
        <rdfs:label rdf:datatype="http://www.w3.org/2001/XMLSchema#string">expand assertion to</rdfs:label>
    </owl:AnnotationProperty>
    <owl:AnnotationProperty rdf:about="http://www.geneontology.org/formats/oboInOwl#hasAlternativeId">
        <rdfs:label rdf:datatype="http://www.w3.org/2001/XMLSchema#string">has_alternative_id</rdfs:label>
    </owl:AnnotationProperty>
    <owl:AnnotationProperty rdf:about="http://purl.obolibrary.org/obo/UBPROP_0000008">
        <rdfs:label rdf:datatype="http://www.w3.org/2001/XMLSchema#string">taxon_notes</rdfs:label>
        <oboInOwl:is_metadata_tag rdf:datatype="http://www.w3.org/2001/XMLSchema#integer">1</oboInOwl:is_metadata_tag>
        <oboInOwl:hasDbXref rdf:datatype="http://www.w3.org/2001/XMLSchema#string">UBPROP:0000008</oboInOwl:hasDbXref>
        <oboInOwl:id rdf:datatype="http://www.w3.org/2001/XMLSchema#string">taxon_notes</oboInOwl:id>
        <oboInOwl:shorthand rdf:datatype="http://www.w3.org/2001/XMLSchema#string">taxon_notes</oboInOwl:shorthand>
        <oboInOwl:hasOBONamespace rdf:datatype="http://www.w3.org/2001/XMLSchema#string">uberon</oboInOwl:hasOBONamespace>
    </owl:AnnotationProperty>
    <owl:AnnotationProperty rdf:about="http://www.geneontology.org/formats/oboInOwl#hasOBONamespace">
        <rdfs:label rdf:datatype="http://www.w3.org/2001/XMLSchema#string">has_obo_namespace</rdfs:label>
    </owl:AnnotationProperty>
    <owl:AnnotationProperty rdf:about="http://purl.obolibrary.org/obo/UBPROP_0000007">
        <rdfs:label rdf:datatype="http://www.w3.org/2001/XMLSchema#string">has_relational_adjective</rdfs:label>
        <oboInOwl:is_metadata_tag rdf:datatype="http://www.w3.org/2001/XMLSchema#integer">1</oboInOwl:is_metadata_tag>
        <oboInOwl:hasDbXref rdf:datatype="http://www.w3.org/2001/XMLSchema#string">UBPROP:0000007</oboInOwl:hasDbXref>
        <rdfs:comment rdf:datatype="http://www.w3.org/2001/XMLSchema#string">Used to connect a class to an adjectival form of its label. For example, a class with label &#39;intestine&#39; may have a relational adjective &#39;intestinal&#39;.</rdfs:comment>
        <oboInOwl:shorthand rdf:datatype="http://www.w3.org/2001/XMLSchema#string">has_relational_adjective</oboInOwl:shorthand>
        <oboInOwl:id rdf:datatype="http://www.w3.org/2001/XMLSchema#string">has_relational_adjective</oboInOwl:id>
        <oboInOwl:hasOBONamespace rdf:datatype="http://www.w3.org/2001/XMLSchema#string">uberon</oboInOwl:hasOBONamespace>
    </owl:AnnotationProperty>
    <owl:AnnotationProperty rdf:about="http://www.geneontology.org/formats/oboInOwl#is_class_level"/>
    <owl:AnnotationProperty rdf:about="http://purl.obolibrary.org/obo/UBPROP_0000002">
        <rdfs:label rdf:datatype="http://www.w3.org/2001/XMLSchema#string">axiom_lost_from_external_ontology</rdfs:label>
        <oboInOwl:is_metadata_tag rdf:datatype="http://www.w3.org/2001/XMLSchema#integer">1</oboInOwl:is_metadata_tag>
        <obo:IAO_0000115 rdf:datatype="http://www.w3.org/2001/XMLSchema#string">A textual description of an axiom loss in this ontology compared to an external ontology.</obo:IAO_0000115>
        <rdfs:comment rdf:datatype="http://www.w3.org/2001/XMLSchema#string">This annotation property may be replaced with an annotation property from an external ontology such as IAO</rdfs:comment>
        <oboInOwl:hasDbXref rdf:datatype="http://www.w3.org/2001/XMLSchema#string">UBPROP:0000002</oboInOwl:hasDbXref>
        <oboInOwl:id rdf:datatype="http://www.w3.org/2001/XMLSchema#string">axiom_lost_from_external_ontology</oboInOwl:id>
        <oboInOwl:shorthand rdf:datatype="http://www.w3.org/2001/XMLSchema#string">axiom_lost_from_external_ontology</oboInOwl:shorthand>
        <oboInOwl:hasOBONamespace rdf:datatype="http://www.w3.org/2001/XMLSchema#string">uberon</oboInOwl:hasOBONamespace>
    </owl:AnnotationProperty>
    <owl:AnnotationProperty rdf:about="http://purl.obolibrary.org/obo/UBPROP_0000003">
        <rdfs:label rdf:datatype="http://www.w3.org/2001/XMLSchema#string">homology_notes</rdfs:label>
        <oboInOwl:is_metadata_tag rdf:datatype="http://www.w3.org/2001/XMLSchema#integer">1</oboInOwl:is_metadata_tag>
        <obo:IAO_0000115 rdf:datatype="http://www.w3.org/2001/XMLSchema#string">Notes on the homology status of this class.</obo:IAO_0000115>
        <rdfs:comment rdf:datatype="http://www.w3.org/2001/XMLSchema#string">This annotation property may be replaced with an annotation property from an external ontology such as IAO</rdfs:comment>
        <oboInOwl:hasDbXref rdf:datatype="http://www.w3.org/2001/XMLSchema#string">UBPROP:0000003</oboInOwl:hasDbXref>
        <oboInOwl:shorthand rdf:datatype="http://www.w3.org/2001/XMLSchema#string">homology_notes</oboInOwl:shorthand>
        <oboInOwl:id rdf:datatype="http://www.w3.org/2001/XMLSchema#string">homology_notes</oboInOwl:id>
        <oboInOwl:hasOBONamespace rdf:datatype="http://www.w3.org/2001/XMLSchema#string">uberon</oboInOwl:hasOBONamespace>
    </owl:AnnotationProperty>
    <owl:AnnotationProperty rdf:about="http://www.geneontology.org/formats/oboInOwl#id"/>
    <owl:AnnotationProperty rdf:about="http://www.geneontology.org/formats/oboInOwl#hasExactSynonym">
        <rdfs:label rdf:datatype="http://www.w3.org/2001/XMLSchema#string">has_exact_synonym</rdfs:label>
    </owl:AnnotationProperty>
    <owl:AnnotationProperty rdf:about="http://purl.obolibrary.org/obo/uberon/core#spatially_disjoint_from">
        <rdfs:label rdf:datatype="http://www.w3.org/2001/XMLSchema#string">spatially_disjoint_from</rdfs:label>
        <oboInOwl:is_metadata_tag rdf:datatype="http://www.w3.org/2001/XMLSchema#integer">1</oboInOwl:is_metadata_tag>
        <oboInOwl:is_class_level rdf:datatype="http://www.w3.org/2001/XMLSchema#integer">1</oboInOwl:is_class_level>
        <obo:IAO_0000115 rdf:datatype="http://www.w3.org/2001/XMLSchema#string">A is spatially_disjoint_from B if they have no parts in common.</obo:IAO_0000115>
        <obo:IAO_0000425 rdf:datatype="http://www.w3.org/2001/XMLSchema#string">Class: &lt;http://www.w3.org/2002/07/owl#Nothing&gt; EquivalentTo: (BFO_0000050 some ?X) and (BFO_0000050 some ?Y)</obo:IAO_0000425>
        <oboInOwl:hasExactSynonym rdf:datatype="http://www.w3.org/2001/XMLSchema#string">non_overlapping_with</oboInOwl:hasExactSynonym>
        <oboInOwl:hasExactSynonym rdf:datatype="http://www.w3.org/2001/XMLSchema#string">shares_no_parts_with</oboInOwl:hasExactSynonym>
        <oboInOwl:id rdf:datatype="http://www.w3.org/2001/XMLSchema#string">spatially_disjoint_from</oboInOwl:id>
        <oboInOwl:hasOBONamespace rdf:datatype="http://www.w3.org/2001/XMLSchema#string">uberon</oboInOwl:hasOBONamespace>
    </owl:AnnotationProperty>
    <owl:AnnotationProperty rdf:about="http://www.geneontology.org/formats/oboInOwl#hasRelatedSynonym">
        <rdfs:label rdf:datatype="http://www.w3.org/2001/XMLSchema#string">has_related_synonym</rdfs:label>
    </owl:AnnotationProperty>
    <owl:AnnotationProperty rdf:about="http://purl.obolibrary.org/obo/uberon/core#homologous_in">
        <rdfs:label rdf:datatype="http://www.w3.org/2001/XMLSchema#string">homologous_in</rdfs:label>
        <oboInOwl:is_metadata_tag rdf:datatype="http://www.w3.org/2001/XMLSchema#integer">1</oboInOwl:is_metadata_tag>
        <rdfs:comment rdf:datatype="http://www.w3.org/2001/XMLSchema#string">Status: experimental</rdfs:comment>
        <oboInOwl:id rdf:datatype="http://www.w3.org/2001/XMLSchema#string">homologous_in</oboInOwl:id>
        <oboInOwl:hasOBONamespace rdf:datatype="http://www.w3.org/2001/XMLSchema#string">uberon</oboInOwl:hasOBONamespace>
    </owl:AnnotationProperty>
    <owl:AnnotationProperty rdf:about="http://purl.obolibrary.org/obo/IAO_0000412">
        <rdfs:label xml:lang="en">imported from</rdfs:label>
    </owl:AnnotationProperty>
    <owl:AnnotationProperty rdf:about="http://www.geneontology.org/formats/oboInOwl#is_metadata_tag"/>
    <owl:AnnotationProperty rdf:about="http://www.geneontology.org/formats/oboInOwl#hasNarrowSynonym">
        <rdfs:label rdf:datatype="http://www.w3.org/2001/XMLSchema#string">has_narrow_synonym</rdfs:label>
    </owl:AnnotationProperty>
    <owl:AnnotationProperty rdf:about="http://purl.obolibrary.org/obo/uberon/core#fma_set_term">
        <rdfs:label rdf:datatype="http://www.w3.org/2001/XMLSchema#string">fma_set_term</rdfs:label>
        <oboInOwl:is_metadata_tag rdf:datatype="http://www.w3.org/2001/XMLSchema#integer">1</oboInOwl:is_metadata_tag>
        <rdfs:comment rdf:datatype="http://www.w3.org/2001/XMLSchema#string">FMA has terms like &#39;set of X&#39;. In general we do not include set-of terms in uberon, but provide a mapping between the singular form and the FMA set term</rdfs:comment>
        <oboInOwl:id rdf:datatype="http://www.w3.org/2001/XMLSchema#string">fma_set_term</oboInOwl:id>
        <oboInOwl:hasOBONamespace rdf:datatype="http://www.w3.org/2001/XMLSchema#string">uberon</oboInOwl:hasOBONamespace>
    </owl:AnnotationProperty>
    <owl:AnnotationProperty rdf:about="http://purl.obolibrary.org/obo/uberon/core#dubious_for_taxon">
        <rdfs:label rdf:datatype="http://www.w3.org/2001/XMLSchema#string">dubious_for_taxon</rdfs:label>
        <oboInOwl:is_class_level rdf:datatype="http://www.w3.org/2001/XMLSchema#integer">1</oboInOwl:is_class_level>
        <oboInOwl:is_metadata_tag rdf:datatype="http://www.w3.org/2001/XMLSchema#integer">1</oboInOwl:is_metadata_tag>
        <obo:IAO_0000115 rdf:datatype="http://www.w3.org/2001/XMLSchema#string">S dubious_for_taxon T if it is probably the case that no instances of S can be found in any instance of T.</obo:IAO_0000115>
        <oboInOwl:id rdf:datatype="http://www.w3.org/2001/XMLSchema#string">dubious_for_taxon</oboInOwl:id>
        <rdfs:comment rdf:datatype="http://www.w3.org/2001/XMLSchema#string">this relation lacks a strong logical interpretation, but can be used in place of never_in_taxon where it is desirable to state that the definition of the class is too strict for the taxon under consideration, but placing a never_in_taxon link would result in a chain of inconsistencies that will take time to resolve. Example: metencephalon in teleost</rdfs:comment>
        <oboInOwl:hasOBONamespace rdf:datatype="http://www.w3.org/2001/XMLSchema#string">uberon</oboInOwl:hasOBONamespace>
    </owl:AnnotationProperty>
    <owl:AnnotationProperty rdf:about="http://www.geneontology.org/formats/oboInOwl#hasBroadSynonym">
        <rdfs:label rdf:datatype="http://www.w3.org/2001/XMLSchema#string">has_broad_synonym</rdfs:label>
    </owl:AnnotationProperty>
    


    <!-- 
    ///////////////////////////////////////////////////////////////////////////////////////
    //
    // Datatypes
    //
    ///////////////////////////////////////////////////////////////////////////////////////
     -->

    


    <!-- 
    ///////////////////////////////////////////////////////////////////////////////////////
    //
    // Classes
    //
    ///////////////////////////////////////////////////////////////////////////////////////
     -->

    


    <!-- http://purl.obolibrary.org/obo/UBERON_0000002 -->

    <owl:Class rdf:about="http://purl.obolibrary.org/obo/UBERON_0000002">
        <rdfs:label rdf:datatype="http://www.w3.org/2001/XMLSchema#string">uterine cervix</rdfs:label>
        <rdfs:subClassOf rdf:resource="http://purl.obolibrary.org/obo/UBERON_0001062"/>
        <oboInOwl:hasDbXref rdf:datatype="http://www.w3.org/2001/XMLSchema#string">BTO:0001421</oboInOwl:hasDbXref>
        <oboInOwl:hasDbXref rdf:datatype="http://www.w3.org/2001/XMLSchema#string">BTO:0002249</oboInOwl:hasDbXref>
        <oboInOwl:hasDbXref rdf:datatype="http://www.w3.org/2001/XMLSchema#string">CALOHA:TS-0134</oboInOwl:hasDbXref>
        <oboInOwl:hasDbXref rdf:datatype="http://www.w3.org/2001/XMLSchema#string">EFO:0000979</oboInOwl:hasDbXref>
        <oboInOwl:hasDbXref rdf:datatype="http://www.w3.org/2001/XMLSchema#string">EMAPA:29927</oboInOwl:hasDbXref>
        <oboInOwl:hasDbXref rdf:datatype="http://www.w3.org/2001/XMLSchema#string">EV:0100114</oboInOwl:hasDbXref>
        <oboInOwl:hasDbXref rdf:datatype="http://www.w3.org/2001/XMLSchema#string">FMA:17740</oboInOwl:hasDbXref>
        <oboInOwl:hasDbXref rdf:datatype="http://www.w3.org/2001/XMLSchema#string">GAID:376</oboInOwl:hasDbXref>
        <obo:IAO_0000115 rdf:datatype="http://www.w3.org/2001/XMLSchema#string">Lower, narrow portion of the uterus where it joins with the top end of the vagina.</obo:IAO_0000115>
        <oboInOwl:hasDbXref rdf:datatype="http://www.w3.org/2001/XMLSchema#string">MA:0000392</oboInOwl:hasDbXref>
        <oboInOwl:hasDbXref rdf:datatype="http://www.w3.org/2001/XMLSchema#string">MAT:0000292</oboInOwl:hasDbXref>
        <oboInOwl:hasDbXref rdf:datatype="http://www.w3.org/2001/XMLSchema#string">MESH:A05.360.319.679.256</oboInOwl:hasDbXref>
        <oboInOwl:hasDbXref rdf:datatype="http://www.w3.org/2001/XMLSchema#string">OpenCyc:Mx4rvVipEJwpEbGdrcN5Y29ycA</oboInOwl:hasDbXref>
        <oboInOwl:hasDbXref rdf:datatype="http://www.w3.org/2001/XMLSchema#string">SCTID:245494008</oboInOwl:hasDbXref>
        <obo:UBPROP_0000003 rdf:datatype="http://www.w3.org/2001/XMLSchema#string">The evolution of mammals is associated with radical changes in their reproductive biology, particularly the structure and function of the female reproductive organs. These changes include the evolution of the uterus, cervix, vagina, placenta and specialized cell types associated with each of those structures.[well established][VHOG]</obo:UBPROP_0000003>
        <obo:UBPROP_0000001 rdf:datatype="http://www.w3.org/2001/XMLSchema#string">The narrow caudal end of the uterus that opens into the vagina. [TFD][VHOG]</obo:UBPROP_0000001>
        <oboInOwl:id rdf:datatype="http://www.w3.org/2001/XMLSchema#string">UBERON:0000002</oboInOwl:id>
        <oboInOwl:hasDbXref rdf:datatype="http://www.w3.org/2001/XMLSchema#string">UMLS:C0007874</oboInOwl:hasDbXref>
        <oboInOwl:hasDbXref rdf:datatype="http://www.w3.org/2001/XMLSchema#string">VHOG:0001359</oboInOwl:hasDbXref>
        <oboInOwl:hasDbXref rdf:datatype="http://www.w3.org/2001/XMLSchema#string">Wikipedia:Cervix</oboInOwl:hasDbXref>
        <oboInOwl:hasExactSynonym rdf:datatype="http://www.w3.org/2001/XMLSchema#string">canalis cervicis uteri</oboInOwl:hasExactSynonym>
        <oboInOwl:hasExactSynonym rdf:datatype="http://www.w3.org/2001/XMLSchema#string">caudal segment of uterus</oboInOwl:hasExactSynonym>
        <obo:UBPROP_0000007 rdf:datatype="http://www.w3.org/2001/XMLSchema#string">cervical</obo:UBPROP_0000007>
        <oboInOwl:hasRelatedSynonym rdf:datatype="http://www.w3.org/2001/XMLSchema#string">cervical canal</oboInOwl:hasRelatedSynonym>
        <oboInOwl:hasExactSynonym rdf:datatype="http://www.w3.org/2001/XMLSchema#string">cervical canal of uterus</oboInOwl:hasExactSynonym>
        <oboInOwl:hasBroadSynonym rdf:datatype="http://www.w3.org/2001/XMLSchema#string">cervix</oboInOwl:hasBroadSynonym>
        <oboInOwl:hasRelatedSynonym rdf:datatype="http://www.w3.org/2001/XMLSchema#string">cervix of uterus</oboInOwl:hasRelatedSynonym>
        <oboInOwl:hasExactSynonym rdf:datatype="http://www.w3.org/2001/XMLSchema#string">cervix uteri</oboInOwl:hasExactSynonym>
        <oboInOwl:hasDbXref rdf:datatype="http://www.w3.org/2001/XMLSchema#string">galen:CervixUteri</oboInOwl:hasDbXref>
        <oboInOwl:hasDbXref rdf:datatype="http://www.w3.org/2001/XMLSchema#string">ncithesaurus:Cervix</oboInOwl:hasDbXref>
        <oboInOwl:hasExactSynonym rdf:datatype="http://www.w3.org/2001/XMLSchema#string">neck of uterus</oboInOwl:hasExactSynonym>
        <oboInOwl:hasOBONamespace rdf:datatype="http://www.w3.org/2001/XMLSchema#string">uberon</oboInOwl:hasOBONamespace>
        <oboInOwl:hasExactSynonym rdf:datatype="http://www.w3.org/2001/XMLSchema#string">uterine cervix</oboInOwl:hasExactSynonym>
        <core:homologous_in rdf:resource="http://purl.obolibrary.org/obo/NCBITaxon_7742"/>
        <obo:IAO_0000412 rdf:resource="http://purl.obolibrary.org/obo/uberon.owl"/>
        <oboInOwl:inSubset rdf:resource="http://purl.obolibrary.org/obo/uberon/core#efo_slim"/>
        <oboInOwl:inSubset rdf:resource="http://purl.obolibrary.org/obo/uberon/core#uberon_slim"/>
    </owl:Class>
    


    <!-- http://purl.obolibrary.org/obo/UBERON_0000056 -->

    <owl:Class rdf:about="http://purl.obolibrary.org/obo/UBERON_0000056">
        <rdfs:label rdf:datatype="http://www.w3.org/2001/XMLSchema#string">ureter</rdfs:label>
        <rdfs:subClassOf rdf:resource="http://purl.obolibrary.org/obo/UBERON_0001062"/>
        <oboInOwl:hasDbXref rdf:datatype="http://www.w3.org/2001/XMLSchema#string">AAO:0010254</oboInOwl:hasDbXref>
        <obo:UBPROP_0000001 rdf:datatype="http://www.w3.org/2001/XMLSchema#string">Anatomical structure consisting of long narrow duct which carries urine from the kidney to the urinary bladder.[AAO]</obo:UBPROP_0000001>
        <oboInOwl:hasDbXref rdf:datatype="http://www.w3.org/2001/XMLSchema#string">BTO:0001409</oboInOwl:hasDbXref>
        <oboInOwl:hasDbXref rdf:datatype="http://www.w3.org/2001/XMLSchema#string">CALOHA:TS-1084</oboInOwl:hasDbXref>
        <oboInOwl:hasDbXref rdf:datatype="http://www.w3.org/2001/XMLSchema#string">EFO:0000930</oboInOwl:hasDbXref>
        <oboInOwl:hasDbXref rdf:datatype="http://www.w3.org/2001/XMLSchema#string">EHDAA2:0002139</oboInOwl:hasDbXref>
        <oboInOwl:hasDbXref rdf:datatype="http://www.w3.org/2001/XMLSchema#string">EHDAA:9341</oboInOwl:hasDbXref>
        <oboInOwl:hasDbXref rdf:datatype="http://www.w3.org/2001/XMLSchema#string">EMAPA:17950</oboInOwl:hasDbXref>
        <oboInOwl:hasDbXref rdf:datatype="http://www.w3.org/2001/XMLSchema#string">EV:0100097</oboInOwl:hasDbXref>
        <oboInOwl:hasDbXref rdf:datatype="http://www.w3.org/2001/XMLSchema#string">FMA:9704</oboInOwl:hasDbXref>
        <oboInOwl:hasDbXref rdf:datatype="http://www.w3.org/2001/XMLSchema#string">GAID:438</oboInOwl:hasDbXref>
        <oboInOwl:hasDbXref rdf:datatype="http://www.w3.org/2001/XMLSchema#string">MA:0000378</oboInOwl:hasDbXref>
        <oboInOwl:hasDbXref rdf:datatype="http://www.w3.org/2001/XMLSchema#string">MAT:0000120</oboInOwl:hasDbXref>
        <oboInOwl:hasDbXref rdf:datatype="http://www.w3.org/2001/XMLSchema#string">MESH:A05.810.776</oboInOwl:hasDbXref>
        <oboInOwl:hasDbXref rdf:datatype="http://www.w3.org/2001/XMLSchema#string">MIAA:0000120</oboInOwl:hasDbXref>
        <obo:IAO_0000115 rdf:datatype="http://www.w3.org/2001/XMLSchema#string">Muscular duct that propels urine from the kidneys to the urinary bladder, or related organs. In humans, organ with organ cavity which connects the renal sinus to the urinary bladder. Examples: the right and the left ureters.</obo:IAO_0000115>
        <oboInOwl:hasDbXref rdf:datatype="http://www.w3.org/2001/XMLSchema#string">OpenCyc:Mx4rvhmm6JwpEbGdrcN5Y29ycA</oboInOwl:hasDbXref>
        <oboInOwl:hasDbXref rdf:datatype="http://www.w3.org/2001/XMLSchema#string">SCTID:302511008</oboInOwl:hasDbXref>
        <obo:UBPROP_0000001 rdf:datatype="http://www.w3.org/2001/XMLSchema#string">The duct of amniotes that carries urine from a metanephric kidney to the urinary bladder. [Bemis_WE, Functional_Anatomy_of_the_Vertebrates:_An_Evolutionary_Perspective, Glossary_G-29, Grande_L, Liem_KF, Third_Edition_(2001)_Orlando_Fla.:_Harcourt_College_Publishers, Walker_WF][VHOG]</obo:UBPROP_0000001>
        <obo:UBPROP_0000003 rdf:datatype="http://www.w3.org/2001/XMLSchema#string">The first embryonic hint of a metanephros is the formation of the metanephric duct that appears as a ureteric diverticulum arising at the base of preexisting mesonephric duct. The ureteric diverticulum grows dorsally into the posterior region of the nephric ridge. Here it enlarges and stimulates the growth of metanephric tubules that come to make up the metanephric kidney. The metanephros becomes the adult kidney of amniotes, and the metanephric duct is usually called the ureter.[well established][VHOG]</obo:UBPROP_0000003>
        <oboInOwl:id rdf:datatype="http://www.w3.org/2001/XMLSchema#string">UBERON:0000056</oboInOwl:id>
        <oboInOwl:hasDbXref rdf:datatype="http://www.w3.org/2001/XMLSchema#string">UMLS:C0041951</oboInOwl:hasDbXref>
        <oboInOwl:hasDbXref rdf:datatype="http://www.w3.org/2001/XMLSchema#string">VHOG:0000605</oboInOwl:hasDbXref>
        <oboInOwl:hasDbXref rdf:datatype="http://www.w3.org/2001/XMLSchema#string">Wikipedia:Ureter</oboInOwl:hasDbXref>
        <oboInOwl:hasDbXref rdf:datatype="http://www.w3.org/2001/XMLSchema#string">XAO:0000144</oboInOwl:hasDbXref>
        <oboInOwl:hasDbXref rdf:datatype="http://www.w3.org/2001/XMLSchema#string">galen:Ureter</oboInOwl:hasDbXref>
        <oboInOwl:hasDbXref rdf:datatype="http://www.w3.org/2001/XMLSchema#string">http://upload.wikimedia.org/wikipedia/commons/3/30/Urinary_system.svg</oboInOwl:hasDbXref>
        <oboInOwl:hasDbXref rdf:datatype="http://www.w3.org/2001/XMLSchema#string">http://upload.wikimedia.org/wikipedia/commons/thumb/3/30/Urinary_system.svg/200px-Urinary_system.svg.png</oboInOwl:hasDbXref>
        <oboInOwl:hasRelatedSynonym rdf:datatype="http://www.w3.org/2001/XMLSchema#string">metanephric duct</oboInOwl:hasRelatedSynonym>
        <oboInOwl:hasDbXref rdf:datatype="http://www.w3.org/2001/XMLSchema#string">ncithesaurus:Ureter</oboInOwl:hasDbXref>
        <oboInOwl:hasOBONamespace rdf:datatype="http://www.w3.org/2001/XMLSchema#string">uberon</oboInOwl:hasOBONamespace>
        <obo:UBPROP_0000007 rdf:datatype="http://www.w3.org/2001/XMLSchema#string">ureteral</obo:UBPROP_0000007>
        <obo:UBPROP_0000007 rdf:datatype="http://www.w3.org/2001/XMLSchema#string">ureteric</obo:UBPROP_0000007>
        <core:homologous_in rdf:resource="http://purl.obolibrary.org/obo/NCBITaxon_7742"/>
        <obo:IAO_0000412 rdf:resource="http://purl.obolibrary.org/obo/uberon.owl"/>
        <oboInOwl:inSubset rdf:resource="http://purl.obolibrary.org/obo/uberon/core#efo_slim"/>
        <oboInOwl:inSubset rdf:resource="http://purl.obolibrary.org/obo/uberon/core#major_organ"/>
        <oboInOwl:inSubset rdf:resource="http://purl.obolibrary.org/obo/uberon/core#organ_slim"/>
        <oboInOwl:inSubset rdf:resource="http://purl.obolibrary.org/obo/uberon/core#uberon_slim"/>
    </owl:Class>
    


    <!-- http://purl.obolibrary.org/obo/UBERON_0000160 -->

    <owl:Class rdf:about="http://purl.obolibrary.org/obo/UBERON_0000160">
        <rdfs:label rdf:datatype="http://www.w3.org/2001/XMLSchema#string">intestine</rdfs:label>
        <rdfs:subClassOf rdf:resource="http://purl.obolibrary.org/obo/UBERON_0001062"/>
        <oboInOwl:hasDbXref rdf:datatype="http://www.w3.org/2001/XMLSchema#string">AAO:0000246</oboInOwl:hasDbXref>
        <oboInOwl:hasDbXref rdf:datatype="http://www.w3.org/2001/XMLSchema#string">ANISEED:1235303</oboInOwl:hasDbXref>
        <oboInOwl:hasDbXref rdf:datatype="http://www.w3.org/2001/XMLSchema#string">BTO:0000648</oboInOwl:hasDbXref>
        <oboInOwl:hasDbXref rdf:datatype="http://www.w3.org/2001/XMLSchema#string">CALOHA:TS-0490</oboInOwl:hasDbXref>
        <oboInOwl:hasDbXref rdf:datatype="http://www.w3.org/2001/XMLSchema#string">EFO:0000834</oboInOwl:hasDbXref>
        <oboInOwl:hasDbXref rdf:datatype="http://www.w3.org/2001/XMLSchema#string">EMAPA:32874</oboInOwl:hasDbXref>
        <oboInOwl:hasDbXref rdf:datatype="http://www.w3.org/2001/XMLSchema#string">EV:0100071</oboInOwl:hasDbXref>
        <oboInOwl:hasDbXref rdf:datatype="http://www.w3.org/2001/XMLSchema#string">FMA:7199</oboInOwl:hasDbXref>
        <oboInOwl:hasDbXref rdf:datatype="http://www.w3.org/2001/XMLSchema#string">GAID:295</oboInOwl:hasDbXref>
        <rdfs:comment rdf:datatype="http://www.w3.org/2001/XMLSchema#string">MA also has a class MA:0001524 bowel, not clear how this is different. Usage notes: this class is currently very general, encompassing the C elegans &#39;intestine&#39;, which is a tube of epithelial cells extending from the &#39;pharynx&#39; to &#39;rectum&#39;. Taxon notes: [in zebrafish] No stomach, small intestine, or large intestine can be distinguished. However, differences can be found in the morphology of the mucosa columnar epithelial cells and the number of goblet cells, suggesting functional differentiation. The intestine has numerous folds that become progressively shorter in a rostral-to-caudal direction. Proportionally, these folds are significantly larger than the finger-like intestinal villi of mammals and other amniotes (Wallace et al. 2005). Columnar-shaped absorptive enterocytes are the most numerous in the zebrafish intestinal epithelium. Goblet cells are the second most populous epithelial cell type.</rdfs:comment>
        <oboInOwl:hasDbXref rdf:datatype="http://www.w3.org/2001/XMLSchema#string">MA:0000328</oboInOwl:hasDbXref>
        <oboInOwl:hasDbXref rdf:datatype="http://www.w3.org/2001/XMLSchema#string">MA:0001524</oboInOwl:hasDbXref>
        <oboInOwl:hasDbXref rdf:datatype="http://www.w3.org/2001/XMLSchema#string">MESH:A03.492.411</oboInOwl:hasDbXref>
        <oboInOwl:hasDbXref rdf:datatype="http://www.w3.org/2001/XMLSchema#string">MIAA:0000043</oboInOwl:hasDbXref>
        <obo:UBPROP_0000001 rdf:datatype="http://www.w3.org/2001/XMLSchema#string">Portion of the alimentary canal bounded anteriorly by the pyloric sphincter and posteriorly by the cloacal sphincter.[AAO]</obo:UBPROP_0000001>
        <oboInOwl:hasDbXref rdf:datatype="http://www.w3.org/2001/XMLSchema#string">SCTID:256876008</oboInOwl:hasDbXref>
        <obo:IAO_0000115 rdf:datatype="http://www.w3.org/2001/XMLSchema#string">Segment of the alimentary canal extending from the stomach to the anus and, in humans and other mammals, consists of two segments, the small intestine and the large intestine.</obo:IAO_0000115>
        <oboInOwl:hasDbXref rdf:datatype="http://www.w3.org/2001/XMLSchema#string">TAO:0001338</oboInOwl:hasDbXref>
        <obo:UBPROP_0000001 rdf:datatype="http://www.w3.org/2001/XMLSchema#string">The tract of the alimentary canal. [Dorian_AF, Elsevier&#39;s_encyclopaedic_dictionary_of_medicine, Part_B:_Anatomy_(1988)_Amsterdam_etc.:_Elsevier][VHOG]</obo:UBPROP_0000001>
        <oboInOwl:id rdf:datatype="http://www.w3.org/2001/XMLSchema#string">UBERON:0000160</oboInOwl:id>
        <oboInOwl:hasDbXref rdf:datatype="http://www.w3.org/2001/XMLSchema#string">UMLS:C0021853</oboInOwl:hasDbXref>
        <oboInOwl:hasDbXref rdf:datatype="http://www.w3.org/2001/XMLSchema#string">VHOG:0000056</oboInOwl:hasDbXref>
        <oboInOwl:hasDbXref rdf:datatype="http://www.w3.org/2001/XMLSchema#string">WBbt:0005772</oboInOwl:hasDbXref>
        <oboInOwl:hasDbXref rdf:datatype="http://www.w3.org/2001/XMLSchema#string">Wikipedia:Intestine</oboInOwl:hasDbXref>
        <oboInOwl:hasDbXref rdf:datatype="http://www.w3.org/2001/XMLSchema#string">XAO:0000129</oboInOwl:hasDbXref>
        <oboInOwl:hasDbXref rdf:datatype="http://www.w3.org/2001/XMLSchema#string">ZFA:0001338</oboInOwl:hasDbXref>
        <oboInOwl:hasExactSynonym rdf:datatype="http://www.w3.org/2001/XMLSchema#string">bowel</oboInOwl:hasExactSynonym>
        <oboInOwl:hasDbXref rdf:datatype="http://www.w3.org/2001/XMLSchema#string">galen:Intestine</oboInOwl:hasDbXref>
        <obo:UBPROP_0000007 rdf:datatype="http://www.w3.org/2001/XMLSchema#string">intestinal</obo:UBPROP_0000007>
        <oboInOwl:hasDbXref rdf:datatype="http://www.w3.org/2001/XMLSchema#string">ncithesaurus:Intestine</oboInOwl:hasDbXref>
        <oboInOwl:hasOBONamespace rdf:datatype="http://www.w3.org/2001/XMLSchema#string">uberon</oboInOwl:hasOBONamespace>
        <core:homologous_in rdf:resource="http://purl.obolibrary.org/obo/NCBITaxon_7742"/>
        <obo:IAO_0000412 rdf:resource="http://purl.obolibrary.org/obo/uberon.owl"/>
        <oboInOwl:inSubset rdf:resource="http://purl.obolibrary.org/obo/uberon/core#efo_slim"/>
        <oboInOwl:inSubset rdf:resource="http://purl.obolibrary.org/obo/uberon/core#uberon_slim"/>
        <oboInOwl:inSubset rdf:resource="http://purl.obolibrary.org/obo/uberon/core#vertebrate_core"/>
    </owl:Class>
    


    <!-- http://purl.obolibrary.org/obo/UBERON_0000310 -->

    <owl:Class rdf:about="http://purl.obolibrary.org/obo/UBERON_0000310">
        <rdfs:label rdf:datatype="http://www.w3.org/2001/XMLSchema#string">breast</rdfs:label>
        <rdfs:subClassOf rdf:resource="http://purl.obolibrary.org/obo/UBERON_0001062"/>
        <oboInOwl:hasDbXref rdf:datatype="http://www.w3.org/2001/XMLSchema#string">BTO:0000149</oboInOwl:hasDbXref>
        <oboInOwl:hasDbXref rdf:datatype="http://www.w3.org/2001/XMLSchema#string">CALOHA:TS-2083</oboInOwl:hasDbXref>
        <oboInOwl:hasDbXref rdf:datatype="http://www.w3.org/2001/XMLSchema#string">EV:0100124</oboInOwl:hasDbXref>
        <oboInOwl:hasDbXref rdf:datatype="http://www.w3.org/2001/XMLSchema#string">FMA:9601</oboInOwl:hasDbXref>
        <oboInOwl:hasDbXref rdf:datatype="http://www.w3.org/2001/XMLSchema#string">GAID:33</oboInOwl:hasDbXref>
        <oboInOwl:hasDbXref rdf:datatype="http://www.w3.org/2001/XMLSchema#string">MESH:A01.236</oboInOwl:hasDbXref>
        <oboInOwl:hasDbXref rdf:datatype="http://www.w3.org/2001/XMLSchema#string">OpenCyc:Mx4rvVjV7ZwpEbGdrcN5Y29ycA</oboInOwl:hasDbXref>
        <oboInOwl:hasDbXref rdf:datatype="http://www.w3.org/2001/XMLSchema#string">SCTID:181131000</oboInOwl:hasDbXref>
        <obo:IAO_0000115 rdf:datatype="http://www.w3.org/2001/XMLSchema#string">The breast is the upper ventral region of an animal&#39;s torso, particularly that of mammals, including human beings. The breasts of a female primate’s body contain the mammary glands, which secrete milk used to feed infants. Both men and women develop breasts from the same embryological tissues. However, at puberty female sex hormones, mainly estrogens, promote breast development, which does not happen with men. As a result women&#39;s breasts become more prominent than men&#39;s. [WP,unvetted].</obo:IAO_0000115>
        <oboInOwl:id rdf:datatype="http://www.w3.org/2001/XMLSchema#string">UBERON:0000310</oboInOwl:id>
        <oboInOwl:hasDbXref rdf:datatype="http://www.w3.org/2001/XMLSchema#string">UMLS:C0006141</oboInOwl:hasDbXref>
        <oboInOwl:hasDbXref rdf:datatype="http://www.w3.org/2001/XMLSchema#string">Wikipedia:Breast</oboInOwl:hasDbXref>
        <oboInOwl:hasDbXref rdf:datatype="http://www.w3.org/2001/XMLSchema#string">galen:Breast</oboInOwl:hasDbXref>
        <oboInOwl:hasDbXref rdf:datatype="http://www.w3.org/2001/XMLSchema#string">http://upload.wikimedia.org/wikipedia/commons/6/6e/Closeup_of_female_breast.jpg</oboInOwl:hasDbXref>
        <oboInOwl:hasDbXref rdf:datatype="http://www.w3.org/2001/XMLSchema#string">http://upload.wikimedia.org/wikipedia/commons/thumb/6/6e/Closeup_of_female_breast.jpg/200px-Closeup_of_female_breast.jpg</oboInOwl:hasDbXref>
        <oboInOwl:hasRelatedSynonym rdf:datatype="http://www.w3.org/2001/XMLSchema#string">mamma</oboInOwl:hasRelatedSynonym>
        <oboInOwl:hasExactSynonym rdf:datatype="http://www.w3.org/2001/XMLSchema#string">mammary part of chest</oboInOwl:hasExactSynonym>
        <oboInOwl:hasExactSynonym rdf:datatype="http://www.w3.org/2001/XMLSchema#string">mammary region</oboInOwl:hasExactSynonym>
        <oboInOwl:hasDbXref rdf:datatype="http://www.w3.org/2001/XMLSchema#string">ncithesaurus:Breast</oboInOwl:hasDbXref>
        <oboInOwl:hasOBONamespace rdf:datatype="http://www.w3.org/2001/XMLSchema#string">uberon</oboInOwl:hasOBONamespace>
        <obo:IAO_0000412 rdf:resource="http://purl.obolibrary.org/obo/uberon.owl"/>
    </owl:Class>
    


    <!-- http://purl.obolibrary.org/obo/UBERON_0000473 -->

    <owl:Class rdf:about="http://purl.obolibrary.org/obo/UBERON_0000473">
        <rdfs:label rdf:datatype="http://www.w3.org/2001/XMLSchema#string">testis</rdfs:label>
        <rdfs:subClassOf rdf:resource="http://purl.obolibrary.org/obo/UBERON_0001062"/>
        <obo:UBPROP_0000003 rdf:datatype="http://www.w3.org/2001/XMLSchema#string"> (...) while it is likely that Urbilateria lacked a complex somatic reproductive system, it is at present impossible to speculate on whether or not it possessed a true gonad, let alone any other somatic adaptations for reproduction (reference 1); Examination of different vertebrate species shows that the adult gonad is remarkably similar in its morphology across different phylogenetic classes. Surprisingly, however, the cellular and molecular programs employed to create similar organs are not evolutionarily conserved (reference 2).[uncertain][VHOG]</obo:UBPROP_0000003>
        <oboInOwl:hasDbXref rdf:datatype="http://www.w3.org/2001/XMLSchema#string">AAO:0000606</oboInOwl:hasDbXref>
        <oboInOwl:hasDbXref rdf:datatype="http://www.w3.org/2001/XMLSchema#string">BILA:0000124</oboInOwl:hasDbXref>
        <oboInOwl:hasDbXref rdf:datatype="http://www.w3.org/2001/XMLSchema#string">BTO:0001363</oboInOwl:hasDbXref>
        <oboInOwl:hasDbXref rdf:datatype="http://www.w3.org/2001/XMLSchema#string">CALOHA:TS-1030</oboInOwl:hasDbXref>
        <oboInOwl:hasDbXref rdf:datatype="http://www.w3.org/2001/XMLSchema#string">EFO:0000984</oboInOwl:hasDbXref>
        <oboInOwl:hasDbXref rdf:datatype="http://www.w3.org/2001/XMLSchema#string">EHDAA2:0002007</oboInOwl:hasDbXref>
        <oboInOwl:hasDbXref rdf:datatype="http://www.w3.org/2001/XMLSchema#string">EHDAA:8146</oboInOwl:hasDbXref>
        <oboInOwl:hasDbXref rdf:datatype="http://www.w3.org/2001/XMLSchema#string">EMAPA:17972</oboInOwl:hasDbXref>
        <oboInOwl:hasDbXref rdf:datatype="http://www.w3.org/2001/XMLSchema#string">EV:0100102</oboInOwl:hasDbXref>
        <obo:UBPROP_0000001 rdf:datatype="http://www.w3.org/2001/XMLSchema#string">Either of paired male reproductive organs which are involved in the production of sperm and male sex hormones.[AAO]</obo:UBPROP_0000001>
        <oboInOwl:hasDbXref rdf:datatype="http://www.w3.org/2001/XMLSchema#string">FBbt:00004928</oboInOwl:hasDbXref>
        <oboInOwl:hasDbXref rdf:datatype="http://www.w3.org/2001/XMLSchema#string">FMA:7210</oboInOwl:hasDbXref>
        <oboInOwl:hasDbXref rdf:datatype="http://www.w3.org/2001/XMLSchema#string">GAID:396</oboInOwl:hasDbXref>
        <oboInOwl:hasDbXref rdf:datatype="http://www.w3.org/2001/XMLSchema#string">HAO:0001007</oboInOwl:hasDbXref>
        <oboInOwl:hasDbXref rdf:datatype="http://www.w3.org/2001/XMLSchema#string">MA:0000411</oboInOwl:hasDbXref>
        <oboInOwl:hasDbXref rdf:datatype="http://www.w3.org/2001/XMLSchema#string">MAT:0000132</oboInOwl:hasDbXref>
        <oboInOwl:hasDbXref rdf:datatype="http://www.w3.org/2001/XMLSchema#string">MESH:A05.360.444.849</oboInOwl:hasDbXref>
        <oboInOwl:hasDbXref rdf:datatype="http://www.w3.org/2001/XMLSchema#string">MIAA:0000132</oboInOwl:hasDbXref>
        <obo:UBPROP_0000001 rdf:datatype="http://www.w3.org/2001/XMLSchema#string">Male reproductive organ.[TAO]</obo:UBPROP_0000001>
        <oboInOwl:hasDbXref rdf:datatype="http://www.w3.org/2001/XMLSchema#string">OpenCyc:Mx4rvVjM25wpEbGdrcN5Y29ycA</oboInOwl:hasDbXref>
        <oboInOwl:hasDbXref rdf:datatype="http://www.w3.org/2001/XMLSchema#string">SCTID:181431007</oboInOwl:hasDbXref>
        <oboInOwl:hasDbXref rdf:datatype="http://www.w3.org/2001/XMLSchema#string">TAO:0000598</oboInOwl:hasDbXref>
        <obo:UBPROP_0000008 rdf:datatype="http://www.w3.org/2001/XMLSchema#string">The testes are descended in metatherian and eutherian mammals.</obo:UBPROP_0000008>
        <oboInOwl:id rdf:datatype="http://www.w3.org/2001/XMLSchema#string">UBERON:0000473</oboInOwl:id>
        <oboInOwl:hasAlternativeId rdf:datatype="http://www.w3.org/2001/XMLSchema#string">UBERON:0002117</oboInOwl:hasAlternativeId>
        <oboInOwl:hasDbXref rdf:datatype="http://www.w3.org/2001/XMLSchema#string">UMLS:C0039597</oboInOwl:hasDbXref>
        <oboInOwl:hasDbXref rdf:datatype="http://www.w3.org/2001/XMLSchema#string">VHOG:0000252</oboInOwl:hasDbXref>
        <oboInOwl:hasDbXref rdf:datatype="http://www.w3.org/2001/XMLSchema#string">WBbt:0006794</oboInOwl:hasDbXref>
        <oboInOwl:hasDbXref rdf:datatype="http://www.w3.org/2001/XMLSchema#string">Wikipedia:Testis</oboInOwl:hasDbXref>
        <oboInOwl:hasDbXref rdf:datatype="http://www.w3.org/2001/XMLSchema#string">XAO:0000157</oboInOwl:hasDbXref>
        <oboInOwl:hasDbXref rdf:datatype="http://www.w3.org/2001/XMLSchema#string">ZFA:0000598</oboInOwl:hasDbXref>
        <oboInOwl:hasDbXref rdf:datatype="http://www.w3.org/2001/XMLSchema#string">galen:Testis</oboInOwl:hasDbXref>
        <oboInOwl:hasExactSynonym rdf:datatype="http://www.w3.org/2001/XMLSchema#string">genitalia of male organism gonad</oboInOwl:hasExactSynonym>
        <oboInOwl:hasExactSynonym rdf:datatype="http://www.w3.org/2001/XMLSchema#string">genitalia of male organism gonada</oboInOwl:hasExactSynonym>
        <obo:IAO_0000115 rdf:datatype="http://www.w3.org/2001/XMLSchema#string">gonad of a male animal, produces and releases sperm.</obo:IAO_0000115>
        <oboInOwl:hasExactSynonym rdf:datatype="http://www.w3.org/2001/XMLSchema#string">gonad of genitalia of male organism</oboInOwl:hasExactSynonym>
        <oboInOwl:hasExactSynonym rdf:datatype="http://www.w3.org/2001/XMLSchema#string">gonad of male genitalia</oboInOwl:hasExactSynonym>
        <oboInOwl:hasExactSynonym rdf:datatype="http://www.w3.org/2001/XMLSchema#string">gonad of male genitals</oboInOwl:hasExactSynonym>
        <oboInOwl:hasExactSynonym rdf:datatype="http://www.w3.org/2001/XMLSchema#string">gonad of male organism genitalia</oboInOwl:hasExactSynonym>
        <oboInOwl:hasExactSynonym rdf:datatype="http://www.w3.org/2001/XMLSchema#string">gonad of male organism reproductive system</oboInOwl:hasExactSynonym>
        <oboInOwl:hasExactSynonym rdf:datatype="http://www.w3.org/2001/XMLSchema#string">gonad of male reproductive system</oboInOwl:hasExactSynonym>
        <oboInOwl:hasExactSynonym rdf:datatype="http://www.w3.org/2001/XMLSchema#string">gonad of reproductive system of male organism</oboInOwl:hasExactSynonym>
        <oboInOwl:hasExactSynonym rdf:datatype="http://www.w3.org/2001/XMLSchema#string">gonada of genitalia of male organism</oboInOwl:hasExactSynonym>
        <oboInOwl:hasExactSynonym rdf:datatype="http://www.w3.org/2001/XMLSchema#string">gonada of male genitalia</oboInOwl:hasExactSynonym>
        <oboInOwl:hasExactSynonym rdf:datatype="http://www.w3.org/2001/XMLSchema#string">gonada of male genitals</oboInOwl:hasExactSynonym>
        <oboInOwl:hasExactSynonym rdf:datatype="http://www.w3.org/2001/XMLSchema#string">gonada of male organism genitalia</oboInOwl:hasExactSynonym>
        <oboInOwl:hasExactSynonym rdf:datatype="http://www.w3.org/2001/XMLSchema#string">gonada of male organism reproductive system</oboInOwl:hasExactSynonym>
        <oboInOwl:hasExactSynonym rdf:datatype="http://www.w3.org/2001/XMLSchema#string">gonada of male reproductive system</oboInOwl:hasExactSynonym>
        <oboInOwl:hasExactSynonym rdf:datatype="http://www.w3.org/2001/XMLSchema#string">gonada of reproductive system of male organism</oboInOwl:hasExactSynonym>
        <oboInOwl:hasDbXref rdf:datatype="http://www.w3.org/2001/XMLSchema#string">http://upload.wikimedia.org/wikipedia/commons/thumb/c/c3/Gray1144.png/200px-Gray1144.png</oboInOwl:hasDbXref>
        <oboInOwl:hasExactSynonym rdf:datatype="http://www.w3.org/2001/XMLSchema#string">male genitalia gonad</oboInOwl:hasExactSynonym>
        <oboInOwl:hasExactSynonym rdf:datatype="http://www.w3.org/2001/XMLSchema#string">male genitalia gonada</oboInOwl:hasExactSynonym>
        <oboInOwl:hasExactSynonym rdf:datatype="http://www.w3.org/2001/XMLSchema#string">male genitals gonad</oboInOwl:hasExactSynonym>
        <oboInOwl:hasExactSynonym rdf:datatype="http://www.w3.org/2001/XMLSchema#string">male gonad</oboInOwl:hasExactSynonym>
        <oboInOwl:hasExactSynonym rdf:datatype="http://www.w3.org/2001/XMLSchema#string">male organism genitalia gonad</oboInOwl:hasExactSynonym>
        <oboInOwl:hasExactSynonym rdf:datatype="http://www.w3.org/2001/XMLSchema#string">male organism genitalia gonada</oboInOwl:hasExactSynonym>
        <oboInOwl:hasExactSynonym rdf:datatype="http://www.w3.org/2001/XMLSchema#string">male organism reproductive system gonad</oboInOwl:hasExactSynonym>
        <oboInOwl:hasExactSynonym rdf:datatype="http://www.w3.org/2001/XMLSchema#string">male organism reproductive system gonada</oboInOwl:hasExactSynonym>
        <oboInOwl:hasExactSynonym rdf:datatype="http://www.w3.org/2001/XMLSchema#string">male reproductive system gonad</oboInOwl:hasExactSynonym>
        <oboInOwl:hasExactSynonym rdf:datatype="http://www.w3.org/2001/XMLSchema#string">male reproductive system gonada</oboInOwl:hasExactSynonym>
        <oboInOwl:hasDbXref rdf:datatype="http://www.w3.org/2001/XMLSchema#string">ncithesaurus:Testis</oboInOwl:hasDbXref>
        <oboInOwl:hasRelatedSynonym rdf:datatype="http://www.w3.org/2001/XMLSchema#string">orchis</oboInOwl:hasRelatedSynonym>
        <oboInOwl:hasExactSynonym rdf:datatype="http://www.w3.org/2001/XMLSchema#string">reproductive system of male organism gonad</oboInOwl:hasExactSynonym>
        <oboInOwl:hasExactSynonym rdf:datatype="http://www.w3.org/2001/XMLSchema#string">reproductive system of male organism gonada</oboInOwl:hasExactSynonym>
        <oboInOwl:hasRelatedSynonym rdf:datatype="http://www.w3.org/2001/XMLSchema#string">testes</oboInOwl:hasRelatedSynonym>
        <oboInOwl:hasExactSynonym rdf:datatype="http://www.w3.org/2001/XMLSchema#string">testicle</oboInOwl:hasExactSynonym>
        <obo:UBPROP_0000007 rdf:datatype="http://www.w3.org/2001/XMLSchema#string">testicular</obo:UBPROP_0000007>
        <oboInOwl:hasRelatedSynonym rdf:datatype="http://www.w3.org/2001/XMLSchema#string">testiculus</oboInOwl:hasRelatedSynonym>
        <oboInOwl:hasOBONamespace rdf:datatype="http://www.w3.org/2001/XMLSchema#string">uberon</oboInOwl:hasOBONamespace>
        <core:homologous_in rdf:resource="http://purl.obolibrary.org/obo/NCBITaxon_7742"/>
        <obo:IAO_0000412 rdf:resource="http://purl.obolibrary.org/obo/uberon.owl"/>
        <oboInOwl:inSubset rdf:resource="http://purl.obolibrary.org/obo/uberon/core#efo_slim"/>
        <oboInOwl:inSubset rdf:resource="http://purl.obolibrary.org/obo/uberon/core#organ_slim"/>
        <oboInOwl:inSubset rdf:resource="http://purl.obolibrary.org/obo/uberon/core#uberon_slim"/>
        <oboInOwl:inSubset rdf:resource="http://purl.obolibrary.org/obo/uberon/core#vertebrate_core"/>
    </owl:Class>
    


    <!-- http://purl.obolibrary.org/obo/UBERON_0000945 -->

    <owl:Class rdf:about="http://purl.obolibrary.org/obo/UBERON_0000945">
        <rdfs:label rdf:datatype="http://www.w3.org/2001/XMLSchema#string">stomach</rdfs:label>
        <rdfs:subClassOf rdf:resource="http://purl.obolibrary.org/obo/UBERON_0001062"/>
        <oboInOwl:hasDbXref rdf:datatype="http://www.w3.org/2001/XMLSchema#string">AAO:0000579</oboInOwl:hasDbXref>
        <oboInOwl:hasDbXref rdf:datatype="http://www.w3.org/2001/XMLSchema#string">ANISEED:1235297</oboInOwl:hasDbXref>
        <obo:IAO_0000115 rdf:datatype="http://www.w3.org/2001/XMLSchema#string">An expanded region of the vertebrate alimentary tract that serves as a food storage compartment and digestive organ. A stomach is lined, in whole or in part by a glandular epithelium.</obo:IAO_0000115>
        <oboInOwl:hasDbXref rdf:datatype="http://www.w3.org/2001/XMLSchema#string">BTO:0001307</oboInOwl:hasDbXref>
        <oboInOwl:hasDbXref rdf:datatype="http://www.w3.org/2001/XMLSchema#string">CALOHA:TS-0980</oboInOwl:hasDbXref>
        <oboInOwl:hasDbXref rdf:datatype="http://www.w3.org/2001/XMLSchema#string">EFO:0000837</oboInOwl:hasDbXref>
        <oboInOwl:hasDbXref rdf:datatype="http://www.w3.org/2001/XMLSchema#string">EHDAA2:0001915</oboInOwl:hasDbXref>
        <oboInOwl:hasDbXref rdf:datatype="http://www.w3.org/2001/XMLSchema#string">EHDAA:2993</oboInOwl:hasDbXref>
        <oboInOwl:hasDbXref rdf:datatype="http://www.w3.org/2001/XMLSchema#string">EMAPA:17021</oboInOwl:hasDbXref>
        <oboInOwl:hasDbXref rdf:datatype="http://www.w3.org/2001/XMLSchema#string">EMAPA:18889</oboInOwl:hasDbXref>
        <oboInOwl:hasDbXref rdf:datatype="http://www.w3.org/2001/XMLSchema#string">EV:0100070</oboInOwl:hasDbXref>
        <oboInOwl:hasDbXref rdf:datatype="http://www.w3.org/2001/XMLSchema#string">FMA:7148</oboInOwl:hasDbXref>
        <oboInOwl:hasDbXref rdf:datatype="http://www.w3.org/2001/XMLSchema#string">GAID:293</oboInOwl:hasDbXref>
        <obo:UBPROP_0000003 rdf:datatype="http://www.w3.org/2001/XMLSchema#string">It appears that the stomach has an ancient origin. The stomach first appears in the fish lineage. The prevertebrate chordates do not have a true stomach, whereas the cartilaginous and bony fish do. Although most fish do have a true stomach, some fish species appear to have lost the stomach secondarily. The remaining vertebrate lineages do have a true stomach (at least in the adult animal), although there is great variation in the size and shape of the stomach.[well established][VHOG]</obo:UBPROP_0000003>
        <oboInOwl:hasDbXref rdf:datatype="http://www.w3.org/2001/XMLSchema#string">MA:0000353</oboInOwl:hasDbXref>
        <oboInOwl:hasDbXref rdf:datatype="http://www.w3.org/2001/XMLSchema#string">MAT:0000051</oboInOwl:hasDbXref>
        <oboInOwl:hasDbXref rdf:datatype="http://www.w3.org/2001/XMLSchema#string">MESH:A03.492.766</oboInOwl:hasDbXref>
        <oboInOwl:hasDbXref rdf:datatype="http://www.w3.org/2001/XMLSchema#string">MIAA:0000051</oboInOwl:hasDbXref>
        <oboInOwl:hasDbXref rdf:datatype="http://www.w3.org/2001/XMLSchema#string">OpenCyc:Mx4rvVjlqpwpEbGdrcN5Y29ycA</oboInOwl:hasDbXref>
        <obo:UBPROP_0000001 rdf:datatype="http://www.w3.org/2001/XMLSchema#string">Portion of alimentary canal with increased circular and longitudinal smooth muscle. Bounded posteriorly by the pyloric sphincter. Mucosal lining has increased folding.[AAO]</obo:UBPROP_0000001>
        <oboInOwl:hasDbXref rdf:datatype="http://www.w3.org/2001/XMLSchema#string">SCTID:181246003</oboInOwl:hasDbXref>
        <oboInOwl:hasDbXref rdf:datatype="http://www.w3.org/2001/XMLSchema#string">TAO:0002121</oboInOwl:hasDbXref>
        <rdfs:comment rdf:datatype="http://www.w3.org/2001/XMLSchema#string">Taxon notes: We restrict this to the vertebrate specific structure - see the grouping class &#39;food storage organ&#39; for analogous structures in other species. Teleosts: Zebrafish is functionally stomach-less, but may retain ontogenic footprint. Although the precise shape and size of the stomach varies widely among different vertebrates, the relative positions of the oesophageal and duodenal openings remain relatively constant. As a result, the organ always curves somewhat to the left before curving back to meet the pyloric sphincter. However, lampreys, hagfishes, chimaeras, lungfishes, and some teleost fish have no stomach at all, with the oesophagus opening directly into the intestine. The gastric lining is usually divided into two regions, an anterior portion lined by fundic glands, and a posterior with pyloric glands. Cardiac glands are unique to mammals, and even then are absent in a number of species. The distributions of these glands vary between species, and do not always correspond with the same regions as in man. Furthermore, in many non-human mammals, a portion of the stomach anterior to the cardiac glands is lined with epithelium essentially identical to that of the oesophagus. Ruminants, in particular, have a complex stomach, the first three chambers of which are all lined with oesophageal mucosa -- Stomach#In_other_animals</rdfs:comment>
        <oboInOwl:id rdf:datatype="http://www.w3.org/2001/XMLSchema#string">UBERON:0000945</oboInOwl:id>
        <oboInOwl:hasDbXref rdf:datatype="http://www.w3.org/2001/XMLSchema#string">UMLS:C0038351</oboInOwl:hasDbXref>
        <oboInOwl:hasDbXref rdf:datatype="http://www.w3.org/2001/XMLSchema#string">VHOG:0000408</oboInOwl:hasDbXref>
        <oboInOwl:hasRelatedSynonym rdf:datatype="http://www.w3.org/2001/XMLSchema#string">Ventricular</oboInOwl:hasRelatedSynonym>
        <oboInOwl:hasDbXref rdf:datatype="http://www.w3.org/2001/XMLSchema#string">Wikipedia:Stomach</oboInOwl:hasDbXref>
        <oboInOwl:hasDbXref rdf:datatype="http://www.w3.org/2001/XMLSchema#string">XAO:0000128</oboInOwl:hasDbXref>
        <oboInOwl:hasRelatedSynonym rdf:datatype="http://www.w3.org/2001/XMLSchema#string">anterior intestine</oboInOwl:hasRelatedSynonym>
        <oboInOwl:hasDbXref rdf:datatype="http://www.w3.org/2001/XMLSchema#string">galen:Stomach</oboInOwl:hasDbXref>
        <oboInOwl:hasRelatedSynonym rdf:datatype="http://www.w3.org/2001/XMLSchema#string">gaster</oboInOwl:hasRelatedSynonym>
        <oboInOwl:hasDbXref rdf:datatype="http://www.w3.org/2001/XMLSchema#string">http://upload.wikimedia.org/wikipedia/commons/e/e0/Stomach_diagram.svg</oboInOwl:hasDbXref>
        <oboInOwl:hasDbXref rdf:datatype="http://www.w3.org/2001/XMLSchema#string">http://upload.wikimedia.org/wikipedia/commons/thumb/e/e0/Stomach_diagram.svg/200px-Stomach_diagram.svg.png</oboInOwl:hasDbXref>
        <oboInOwl:hasRelatedSynonym rdf:datatype="http://www.w3.org/2001/XMLSchema#string">mesenteron</oboInOwl:hasRelatedSynonym>
        <oboInOwl:hasDbXref rdf:datatype="http://www.w3.org/2001/XMLSchema#string">ncithesaurus:Stomach</oboInOwl:hasDbXref>
        <oboInOwl:hasNarrowSynonym rdf:datatype="http://www.w3.org/2001/XMLSchema#string">stomach chamber</oboInOwl:hasNarrowSynonym>
        <oboInOwl:hasOBONamespace rdf:datatype="http://www.w3.org/2001/XMLSchema#string">uberon</oboInOwl:hasOBONamespace>
        <oboInOwl:hasRelatedSynonym rdf:datatype="http://www.w3.org/2001/XMLSchema#string">ventriculus</oboInOwl:hasRelatedSynonym>
        <core:homologous_in rdf:resource="http://purl.obolibrary.org/obo/NCBITaxon_7742"/>
        <obo:RO_0002161 rdf:resource="http://purl.obolibrary.org/obo/NCBITaxon_7955"/>
        <obo:IAO_0000412 rdf:resource="http://purl.obolibrary.org/obo/uberon.owl"/>
        <oboInOwl:inSubset rdf:resource="http://purl.obolibrary.org/obo/uberon/core#efo_slim"/>
        <oboInOwl:inSubset rdf:resource="http://purl.obolibrary.org/obo/uberon/core#major_organ"/>
        <oboInOwl:inSubset rdf:resource="http://purl.obolibrary.org/obo/uberon/core#organ_slim"/>
        <oboInOwl:inSubset rdf:resource="http://purl.obolibrary.org/obo/uberon/core#uberon_slim"/>
        <oboInOwl:inSubset rdf:resource="http://purl.obolibrary.org/obo/uberon/core#vertebrate_core"/>
    </owl:Class>
    


    <!-- http://purl.obolibrary.org/obo/UBERON_0000955 -->

    <owl:Class rdf:about="http://purl.obolibrary.org/obo/UBERON_0000955">
        <rdfs:label rdf:datatype="http://www.w3.org/2001/XMLSchema#string">brain</rdfs:label>
        <rdfs:subClassOf rdf:resource="http://purl.obolibrary.org/obo/UBERON_0001062"/>
        <obo:UBPROP_0000003 rdf:datatype="http://www.w3.org/2001/XMLSchema#string"> (...) at some stage of its development, every chordate exhibits five uniquely derived characters or synapomorphies of the group: (...) (4) a single, tubular nerve cord that is located dorsal to the notochord (...) (reference 1); The neural tube is destined to differentiate into the brain and spinal cord (the central nervous system) (reference 2).[well established][VHOG]</obo:UBPROP_0000003>
        <oboInOwl:hasDbXref rdf:datatype="http://www.w3.org/2001/XMLSchema#string">AAO:0010478</oboInOwl:hasDbXref>
        <oboInOwl:hasDbXref rdf:datatype="http://www.w3.org/2001/XMLSchema#string">ABA:Brain</oboInOwl:hasDbXref>
        <oboInOwl:hasDbXref rdf:datatype="http://www.w3.org/2001/XMLSchema#string">BILA:0000135</oboInOwl:hasDbXref>
        <oboInOwl:hasDbXref rdf:datatype="http://www.w3.org/2001/XMLSchema#string">BTO:0000142</oboInOwl:hasDbXref>
        <oboInOwl:hasDbXref rdf:datatype="http://www.w3.org/2001/XMLSchema#string">CALOHA:TS-0095</oboInOwl:hasDbXref>
        <obo:UBPROP_0000001 rdf:datatype="http://www.w3.org/2001/XMLSchema#string">Cavitated compound organ which is comprised of gray and white matter and surrounds the cerebral ventricular system.[TAO]</obo:UBPROP_0000001>
        <oboInOwl:hasDbXref rdf:datatype="http://www.w3.org/2001/XMLSchema#string">EFO:0000302</oboInOwl:hasDbXref>
        <oboInOwl:hasDbXref rdf:datatype="http://www.w3.org/2001/XMLSchema#string">EHDAA2:0000183</oboInOwl:hasDbXref>
        <oboInOwl:hasDbXref rdf:datatype="http://www.w3.org/2001/XMLSchema#string">EHDAA:2641</oboInOwl:hasDbXref>
        <oboInOwl:hasDbXref rdf:datatype="http://www.w3.org/2001/XMLSchema#string">EHDAA:6485</oboInOwl:hasDbXref>
        <oboInOwl:hasDbXref rdf:datatype="http://www.w3.org/2001/XMLSchema#string">EMAPA:16894</oboInOwl:hasDbXref>
        <oboInOwl:hasDbXref rdf:datatype="http://www.w3.org/2001/XMLSchema#string">EV:0100164</oboInOwl:hasDbXref>
        <oboInOwl:hasDbXref rdf:datatype="http://www.w3.org/2001/XMLSchema#string">FBbt:00005095</oboInOwl:hasDbXref>
        <oboInOwl:hasDbXref rdf:datatype="http://www.w3.org/2001/XMLSchema#string">FMA:50801</oboInOwl:hasDbXref>
        <oboInOwl:hasDbXref rdf:datatype="http://www.w3.org/2001/XMLSchema#string">GAID:571</oboInOwl:hasDbXref>
        <oboInOwl:hasDbXref rdf:datatype="http://www.w3.org/2001/XMLSchema#string">MA:0000168</oboInOwl:hasDbXref>
        <oboInOwl:hasDbXref rdf:datatype="http://www.w3.org/2001/XMLSchema#string">MAT:0000098</oboInOwl:hasDbXref>
        <oboInOwl:hasDbXref rdf:datatype="http://www.w3.org/2001/XMLSchema#string">MESH:A08.186.211</oboInOwl:hasDbXref>
        <oboInOwl:hasDbXref rdf:datatype="http://www.w3.org/2001/XMLSchema#string">MIAA:0000098</oboInOwl:hasDbXref>
        <oboInOwl:hasDbXref rdf:datatype="http://www.w3.org/2001/XMLSchema#string">NIF_GrossAnatomy:birnlex_796</oboInOwl:hasDbXref>
        <oboInOwl:hasDbXref rdf:datatype="http://www.w3.org/2001/XMLSchema#string">NeuroNames:21</oboInOwl:hasDbXref>
        <oboInOwl:hasDbXref rdf:datatype="http://www.w3.org/2001/XMLSchema#string">OpenCyc:Mx4rvVjT65wpEbGdrcN5Y29ycA</oboInOwl:hasDbXref>
        <obo:UBPROP_0000001 rdf:datatype="http://www.w3.org/2001/XMLSchema#string">Part of the central nervous system situated within the cranium and composed of both nerve cell bodies and nerve fibers.[AAO]</obo:UBPROP_0000001>
        <oboInOwl:hasDbXref rdf:datatype="http://www.w3.org/2001/XMLSchema#string">SCTID:258335003</oboInOwl:hasDbXref>
        <oboInOwl:hasDbXref rdf:datatype="http://www.w3.org/2001/XMLSchema#string">TAO:0000008</oboInOwl:hasDbXref>
        <obo:IAO_0000115 rdf:datatype="http://www.w3.org/2001/XMLSchema#string">The brain is the center of the nervous system in all vertebrate, and most invertebrate, animals.[1] Some primitive animals such as jellyfish and starfish have a decentralized nervous system without a brain, while sponges lack any nervous system at all. In vertebrates, the brain is located in the head, protected by the skull and close to the primary sensory apparatus of vision, hearing, balance, taste, and smell[WP].</obo:IAO_0000115>
        <oboInOwl:id rdf:datatype="http://www.w3.org/2001/XMLSchema#string">UBERON:0000955</oboInOwl:id>
        <oboInOwl:hasDbXref rdf:datatype="http://www.w3.org/2001/XMLSchema#string">UMLS:C0006104</oboInOwl:hasDbXref>
        <oboInOwl:hasDbXref rdf:datatype="http://www.w3.org/2001/XMLSchema#string">UMLS:C1269537</oboInOwl:hasDbXref>
        <oboInOwl:hasDbXref rdf:datatype="http://www.w3.org/2001/XMLSchema#string">VHOG:0000157</oboInOwl:hasDbXref>
        <oboInOwl:hasDbXref rdf:datatype="http://www.w3.org/2001/XMLSchema#string">Wikipedia:Brain</oboInOwl:hasDbXref>
        <oboInOwl:hasDbXref rdf:datatype="http://www.w3.org/2001/XMLSchema#string">XAO:0000010</oboInOwl:hasDbXref>
        <oboInOwl:hasDbXref rdf:datatype="http://www.w3.org/2001/XMLSchema#string">ZFA:0000008</oboInOwl:hasDbXref>
        <oboInOwl:hasRelatedSynonym rdf:datatype="http://www.w3.org/2001/XMLSchema#string">encephalon</oboInOwl:hasRelatedSynonym>
        <oboInOwl:hasDbXref rdf:datatype="http://www.w3.org/2001/XMLSchema#string">galen:Brain</oboInOwl:hasDbXref>
        <rdfs:comment rdf:datatype="http://www.w3.org/2001/XMLSchema#string">include synganglion?</rdfs:comment>
        <oboInOwl:hasDbXref rdf:datatype="http://www.w3.org/2001/XMLSchema#string">ncithesaurus:Brain</oboInOwl:hasDbXref>
        <oboInOwl:hasRelatedSynonym rdf:datatype="http://www.w3.org/2001/XMLSchema#string">suprasegmental levels of nervous system</oboInOwl:hasRelatedSynonym>
        <oboInOwl:hasRelatedSynonym rdf:datatype="http://www.w3.org/2001/XMLSchema#string">suprasegmental structures</oboInOwl:hasRelatedSynonym>
        <oboInOwl:hasRelatedSynonym rdf:datatype="http://www.w3.org/2001/XMLSchema#string">synganglion</oboInOwl:hasRelatedSynonym>
        <oboInOwl:hasRelatedSynonym rdf:datatype="http://www.w3.org/2001/XMLSchema#string">the brain</oboInOwl:hasRelatedSynonym>
        <oboInOwl:hasOBONamespace rdf:datatype="http://www.w3.org/2001/XMLSchema#string">uberon</oboInOwl:hasOBONamespace>
        <core:homologous_in rdf:resource="http://purl.obolibrary.org/obo/NCBITaxon_7742"/>
        <obo:IAO_0000412 rdf:resource="http://purl.obolibrary.org/obo/uberon.owl"/>
        <oboInOwl:inSubset rdf:resource="http://purl.obolibrary.org/obo/uberon/core#efo_slim"/>
        <oboInOwl:inSubset rdf:resource="http://purl.obolibrary.org/obo/uberon/core#major_organ"/>
        <oboInOwl:inSubset rdf:resource="http://purl.obolibrary.org/obo/uberon/core#uberon_slim"/>
        <oboInOwl:inSubset rdf:resource="http://purl.obolibrary.org/obo/uberon/core#vertebrate_core"/>
    </owl:Class>
    


    <!-- http://purl.obolibrary.org/obo/UBERON_0000992 -->

    <owl:Class rdf:about="http://purl.obolibrary.org/obo/UBERON_0000992">
        <rdfs:label rdf:datatype="http://www.w3.org/2001/XMLSchema#string">female gonad</rdfs:label>
        <rdfs:subClassOf rdf:resource="http://purl.obolibrary.org/obo/UBERON_0001062"/>
        <obo:UBPROP_0000003 rdf:datatype="http://www.w3.org/2001/XMLSchema#string"> (...) while it is likely that Urbilateria lacked a complex somatic reproductive system, it is at present impossible to speculate on whether or not it possessed a true gonad, let alone any other somatic adaptations for reproduction (reference 1); Examination of different vertebrate species shows that the adult gonad is remarkably similar in its morphology across different phylogenetic classes. Surprisingly, however, the cellular and molecular programs employed to create similar organs are not evolutionarily conserved (reference 2).[uncertain][VHOG]</obo:UBPROP_0000003>
        <oboInOwl:hasDbXref rdf:datatype="http://www.w3.org/2001/XMLSchema#string">AAO:0000371</oboInOwl:hasDbXref>
        <oboInOwl:hasDbXref rdf:datatype="http://www.w3.org/2001/XMLSchema#string">BILA:0000125</oboInOwl:hasDbXref>
        <oboInOwl:hasDbXref rdf:datatype="http://www.w3.org/2001/XMLSchema#string">BTO:0000975</oboInOwl:hasDbXref>
        <oboInOwl:hasDbXref rdf:datatype="http://www.w3.org/2001/XMLSchema#string">CALOHA:TS-0730</oboInOwl:hasDbXref>
        <oboInOwl:hasDbXref rdf:datatype="http://www.w3.org/2001/XMLSchema#string">EFO:0000973</oboInOwl:hasDbXref>
        <oboInOwl:hasDbXref rdf:datatype="http://www.w3.org/2001/XMLSchema#string">EHDAA2:0001360</oboInOwl:hasDbXref>
        <oboInOwl:hasDbXref rdf:datatype="http://www.w3.org/2001/XMLSchema#string">EHDAA:8124</oboInOwl:hasDbXref>
        <oboInOwl:hasDbXref rdf:datatype="http://www.w3.org/2001/XMLSchema#string">EMAPA:17962</oboInOwl:hasDbXref>
        <oboInOwl:hasDbXref rdf:datatype="http://www.w3.org/2001/XMLSchema#string">EV:0100111</oboInOwl:hasDbXref>
        <obo:UBPROP_0000001 rdf:datatype="http://www.w3.org/2001/XMLSchema#string">Either of paired female reproductive organs involved in production of ova and female sex hormones.[AAO]</obo:UBPROP_0000001>
        <oboInOwl:hasDbXref rdf:datatype="http://www.w3.org/2001/XMLSchema#string">FBbt:00004865</oboInOwl:hasDbXref>
        <oboInOwl:hasDbXref rdf:datatype="http://www.w3.org/2001/XMLSchema#string">FMA:7209</oboInOwl:hasDbXref>
        <obo:UBPROP_0000001 rdf:datatype="http://www.w3.org/2001/XMLSchema#string">Female reproductive organ.[TAO]</obo:UBPROP_0000001>
        <oboInOwl:hasDbXref rdf:datatype="http://www.w3.org/2001/XMLSchema#string">GAID:367</oboInOwl:hasDbXref>
        <oboInOwl:hasDbXref rdf:datatype="http://www.w3.org/2001/XMLSchema#string">MA:0000384</oboInOwl:hasDbXref>
        <oboInOwl:hasDbXref rdf:datatype="http://www.w3.org/2001/XMLSchema#string">MESH:A05.360.319.114.630</oboInOwl:hasDbXref>
        <oboInOwl:hasDbXref rdf:datatype="http://www.w3.org/2001/XMLSchema#string">MIAA:0000125</oboInOwl:hasDbXref>
        <oboInOwl:hasDbXref rdf:datatype="http://www.w3.org/2001/XMLSchema#string">OpenCyc:Mx4rvVi9QJwpEbGdrcN5Y29ycA</oboInOwl:hasDbXref>
        <rdfs:comment rdf:datatype="http://www.w3.org/2001/XMLSchema#string">Ovaries of some kind are found in the female reproductive system of many animals that employ sexual reproduction, including invertebrates. However, they develop in a very different way in most invertebrates than they do in vertebrates, and are not truly homologous. Many of the features found in human ovaries are common to all vertebrates, including the presence of follicular cells, tunica albuginea, and so on. However, many species produce a far greater number of eggs during their lifetime than do humans, so that, in fish and amphibians, there may be hundreds, or even millions of fertile eggs present in the ovary at any given time. In these species, fresh eggs may be developing from the germinal epithelium throughout life. Corpora lutea are found only in mammals, and in some elasmobranch fish; in other species, the remnants of the follicle are quickly resorbed by the ovary. In birds, reptiles, and monotremes, the egg is relatively large, filling the follicle, and distorting the shape of the ovary at maturity. Amphibians and reptiles have no ovarian medulla; the central part of the ovary is a hollow, lymph-filled space. The ovary of teleosts is also often hollow, but in this case, the eggs are shed into the cavity, which opens into the oviduct. Although most normal female vertebrates have two ovaries, this is not the case in all species. In birds and platypuses, the right ovary never matures, so that only the left is functional. In some elasmobranchs, the reverse is true, with only the right ovary fully developing. In the primitive jawless fish, and some teleosts, there is only one ovary, formed by the fusion of the paired organs in the embryo[WP].</rdfs:comment>
        <obo:IAO_0000115 rdf:datatype="http://www.w3.org/2001/XMLSchema#string">Ovum-producing female reproductive organ.</obo:IAO_0000115>
        <oboInOwl:hasDbXref rdf:datatype="http://www.w3.org/2001/XMLSchema#string">SCTID:181464007</oboInOwl:hasDbXref>
        <oboInOwl:hasDbXref rdf:datatype="http://www.w3.org/2001/XMLSchema#string">TAO:0000403</oboInOwl:hasDbXref>
        <oboInOwl:id rdf:datatype="http://www.w3.org/2001/XMLSchema#string">UBERON:0000992</oboInOwl:id>
        <oboInOwl:hasDbXref rdf:datatype="http://www.w3.org/2001/XMLSchema#string">UMLS:C0029939</oboInOwl:hasDbXref>
        <oboInOwl:hasDbXref rdf:datatype="http://www.w3.org/2001/XMLSchema#string">VHOG:0000251</oboInOwl:hasDbXref>
        <oboInOwl:hasDbXref rdf:datatype="http://www.w3.org/2001/XMLSchema#string">Wikipedia:Ovary</oboInOwl:hasDbXref>
        <oboInOwl:hasDbXref rdf:datatype="http://www.w3.org/2001/XMLSchema#string">XAO:0000258</oboInOwl:hasDbXref>
        <oboInOwl:hasDbXref rdf:datatype="http://www.w3.org/2001/XMLSchema#string">ZFA:0000403</oboInOwl:hasDbXref>
        <oboInOwl:hasExactSynonym rdf:datatype="http://www.w3.org/2001/XMLSchema#string">female organism genitalia gonad</oboInOwl:hasExactSynonym>
        <oboInOwl:hasExactSynonym rdf:datatype="http://www.w3.org/2001/XMLSchema#string">female organism genitalia gonada</oboInOwl:hasExactSynonym>
        <oboInOwl:hasExactSynonym rdf:datatype="http://www.w3.org/2001/XMLSchema#string">female organism reproductive system gonad</oboInOwl:hasExactSynonym>
        <oboInOwl:hasExactSynonym rdf:datatype="http://www.w3.org/2001/XMLSchema#string">female organism reproductive system gonada</oboInOwl:hasExactSynonym>
        <oboInOwl:hasExactSynonym rdf:datatype="http://www.w3.org/2001/XMLSchema#string">female reproductive system gonad</oboInOwl:hasExactSynonym>
        <oboInOwl:hasExactSynonym rdf:datatype="http://www.w3.org/2001/XMLSchema#string">female reproductive system gonada</oboInOwl:hasExactSynonym>
        <oboInOwl:hasExactSynonym rdf:datatype="http://www.w3.org/2001/XMLSchema#string">genitalia of female organism gonad</oboInOwl:hasExactSynonym>
        <oboInOwl:hasExactSynonym rdf:datatype="http://www.w3.org/2001/XMLSchema#string">genitalia of female organism gonada</oboInOwl:hasExactSynonym>
        <oboInOwl:hasExactSynonym rdf:datatype="http://www.w3.org/2001/XMLSchema#string">gonad of female organism genitalia</oboInOwl:hasExactSynonym>
        <oboInOwl:hasExactSynonym rdf:datatype="http://www.w3.org/2001/XMLSchema#string">gonad of female organism reproductive system</oboInOwl:hasExactSynonym>
        <oboInOwl:hasExactSynonym rdf:datatype="http://www.w3.org/2001/XMLSchema#string">gonad of female reproductive system</oboInOwl:hasExactSynonym>
        <oboInOwl:hasExactSynonym rdf:datatype="http://www.w3.org/2001/XMLSchema#string">gonad of genitalia of female organism</oboInOwl:hasExactSynonym>
        <oboInOwl:hasExactSynonym rdf:datatype="http://www.w3.org/2001/XMLSchema#string">gonad of reproductive system of female organism</oboInOwl:hasExactSynonym>
        <oboInOwl:hasExactSynonym rdf:datatype="http://www.w3.org/2001/XMLSchema#string">gonada of female organism genitalia</oboInOwl:hasExactSynonym>
        <oboInOwl:hasExactSynonym rdf:datatype="http://www.w3.org/2001/XMLSchema#string">gonada of female organism reproductive system</oboInOwl:hasExactSynonym>
        <oboInOwl:hasExactSynonym rdf:datatype="http://www.w3.org/2001/XMLSchema#string">gonada of female reproductive system</oboInOwl:hasExactSynonym>
        <oboInOwl:hasExactSynonym rdf:datatype="http://www.w3.org/2001/XMLSchema#string">gonada of genitalia of female organism</oboInOwl:hasExactSynonym>
        <oboInOwl:hasExactSynonym rdf:datatype="http://www.w3.org/2001/XMLSchema#string">gonada of reproductive system of female organism</oboInOwl:hasExactSynonym>
        <oboInOwl:hasDbXref rdf:datatype="http://www.w3.org/2001/XMLSchema#string">http://upload.wikimedia.org/wikipedia/commons/d/d4/Gray589.png</oboInOwl:hasDbXref>
        <oboInOwl:hasDbXref rdf:datatype="http://www.w3.org/2001/XMLSchema#string">http://upload.wikimedia.org/wikipedia/commons/thumb/c/cb/Female_anatomy.png/200px-Female_anatomy.png</oboInOwl:hasDbXref>
        <oboInOwl:hasDbXref rdf:datatype="http://www.w3.org/2001/XMLSchema#string">ncithesaurus:Ovary</oboInOwl:hasDbXref>
        <obo:UBPROP_0000007 rdf:datatype="http://www.w3.org/2001/XMLSchema#string">ovarian</obo:UBPROP_0000007>
        <oboInOwl:hasRelatedSynonym rdf:datatype="http://www.w3.org/2001/XMLSchema#string">ovaries</oboInOwl:hasRelatedSynonym>
        <oboInOwl:hasRelatedSynonym rdf:datatype="http://www.w3.org/2001/XMLSchema#string">ovarium</oboInOwl:hasRelatedSynonym>
        <oboInOwl:hasExactSynonym rdf:datatype="http://www.w3.org/2001/XMLSchema#string">ovary</oboInOwl:hasExactSynonym>
        <oboInOwl:hasExactSynonym rdf:datatype="http://www.w3.org/2001/XMLSchema#string">ovum-producing ovary</oboInOwl:hasExactSynonym>
        <obo:UBPROP_0000002 rdf:datatype="http://www.w3.org/2001/XMLSchema#string">relationship type change: subclass gonad (TAO:0000413) CHANGED TO: develops_from gonad (UBERON:0000991)[TAO]</obo:UBPROP_0000002>
        <oboInOwl:hasExactSynonym rdf:datatype="http://www.w3.org/2001/XMLSchema#string">reproductive system of female organism gonad</oboInOwl:hasExactSynonym>
        <oboInOwl:hasExactSynonym rdf:datatype="http://www.w3.org/2001/XMLSchema#string">reproductive system of female organism gonada</oboInOwl:hasExactSynonym>
        <oboInOwl:hasOBONamespace rdf:datatype="http://www.w3.org/2001/XMLSchema#string">uberon</oboInOwl:hasOBONamespace>
        <core:homologous_in rdf:resource="http://purl.obolibrary.org/obo/NCBITaxon_7742"/>
        <obo:IAO_0000412 rdf:resource="http://purl.obolibrary.org/obo/uberon.owl"/>
        <oboInOwl:inSubset rdf:resource="http://purl.obolibrary.org/obo/uberon/core#efo_slim"/>
        <oboInOwl:inSubset rdf:resource="http://purl.obolibrary.org/obo/uberon/core#organ_slim"/>
        <oboInOwl:inSubset rdf:resource="http://purl.obolibrary.org/obo/uberon/core#uberon_slim"/>
        <oboInOwl:inSubset rdf:resource="http://purl.obolibrary.org/obo/uberon/core#vertebrate_core"/>
    </owl:Class>
    


    <!-- http://purl.obolibrary.org/obo/UBERON_0000995 -->

    <owl:Class rdf:about="http://purl.obolibrary.org/obo/UBERON_0000995">
        <rdfs:label rdf:datatype="http://www.w3.org/2001/XMLSchema#string">uterus</rdfs:label>
        <rdfs:subClassOf rdf:resource="http://purl.obolibrary.org/obo/UBERON_0001062"/>
        <obo:UBPROP_0000003 rdf:datatype="http://www.w3.org/2001/XMLSchema#string">An infundibulum, uterine tube, uterus, and vagina also differentiate along the oviducts of eutherian mammals.[well established][VHOG]</obo:UBPROP_0000003>
        <oboInOwl:hasDbXref rdf:datatype="http://www.w3.org/2001/XMLSchema#string">BTO:0001424</oboInOwl:hasDbXref>
        <oboInOwl:hasDbXref rdf:datatype="http://www.w3.org/2001/XMLSchema#string">CALOHA:TS-1102</oboInOwl:hasDbXref>
        <oboInOwl:hasDbXref rdf:datatype="http://www.w3.org/2001/XMLSchema#string">EFO:0000975</oboInOwl:hasDbXref>
        <oboInOwl:hasDbXref rdf:datatype="http://www.w3.org/2001/XMLSchema#string">EMAPA:29915</oboInOwl:hasDbXref>
        <oboInOwl:hasDbXref rdf:datatype="http://www.w3.org/2001/XMLSchema#string">EV:0100113</oboInOwl:hasDbXref>
        <oboInOwl:hasDbXref rdf:datatype="http://www.w3.org/2001/XMLSchema#string">FMA:17558</oboInOwl:hasDbXref>
        <oboInOwl:hasDbXref rdf:datatype="http://www.w3.org/2001/XMLSchema#string">GAID:172</oboInOwl:hasDbXref>
        <oboInOwl:hasDbXref rdf:datatype="http://www.w3.org/2001/XMLSchema#string">MA:0000389</oboInOwl:hasDbXref>
        <oboInOwl:hasDbXref rdf:datatype="http://www.w3.org/2001/XMLSchema#string">MAT:0000127</oboInOwl:hasDbXref>
        <oboInOwl:hasDbXref rdf:datatype="http://www.w3.org/2001/XMLSchema#string">MESH:A05.360.319.679</oboInOwl:hasDbXref>
        <oboInOwl:hasDbXref rdf:datatype="http://www.w3.org/2001/XMLSchema#string">MIAA:0000127</oboInOwl:hasDbXref>
        <rdfs:comment rdf:datatype="http://www.w3.org/2001/XMLSchema#string">Most animals that lay eggs, such as birds and reptiles, have an oviduct instead of a uterus. In monotremes, mammals which lay eggs and include the platypus, either the term uterus or oviduct is used to describe the same organ, but the egg does not develop a placenta within the mother and thus does not receive further nourishment after formation and fertilization. Marsupials have two uteruses, each of which connect to a lateral vagina and which both use a third, middle &quot;vagina&quot; which functions as the birth canal. Marsupial embryos form a choriovitelline &quot;placenta&quot; (which can be thought of as something between a monotreme egg and a &quot;true&quot; placenta), in which the egg&#39;s yolk sac supplies a large part of the embryo&#39;s nutrition but also attaches to the uterine wall and takes nutrients from the mother&#39;s bloodstream.</rdfs:comment>
        <oboInOwl:hasDbXref rdf:datatype="http://www.w3.org/2001/XMLSchema#string">OpenCyc:Mx4rvViojJwpEbGdrcN5Y29ycA</oboInOwl:hasDbXref>
        <oboInOwl:hasDbXref rdf:datatype="http://www.w3.org/2001/XMLSchema#string">SCTID:181452004</oboInOwl:hasDbXref>
        <obo:UBPROP_0000001 rdf:datatype="http://www.w3.org/2001/XMLSchema#string">The hollow muscular organ in female mammals in which the blastocyst normally becomes embedded and in which the developing embryo and fetus is nourished. Its cavity opens into the vagina below and into a uterine tube on either side. [TFD][VHOG]</obo:UBPROP_0000001>
        <oboInOwl:id rdf:datatype="http://www.w3.org/2001/XMLSchema#string">UBERON:0000995</oboInOwl:id>
        <oboInOwl:hasDbXref rdf:datatype="http://www.w3.org/2001/XMLSchema#string">UMLS:C0042149</oboInOwl:hasDbXref>
        <oboInOwl:hasDbXref rdf:datatype="http://www.w3.org/2001/XMLSchema#string">VHOG:0001137</oboInOwl:hasDbXref>
        <oboInOwl:hasDbXref rdf:datatype="http://www.w3.org/2001/XMLSchema#string">Wikipedia:Uterus</oboInOwl:hasDbXref>
        <obo:IAO_0000115 rdf:datatype="http://www.w3.org/2001/XMLSchema#string">a major female hormone-responsive reproductive sex organ of most mammals including humans. One end, the cervix, opens into the vagina, while the other is connected to one or both fallopian tubes, depending on the species. It is within the uterus that the fetus develops during gestation, usually developing completely in placental mammals such as humans and partially in marsupials such as kangaroos and opossums. Two uteruses usually form initially in a female fetus, and in placental mammals they may partially or completely fuse into a single uterus depending on the species. In many species with two uteruses, only one is functional. Humans and other higher primates such as chimpanzees, along with horses, usually have a single completely fused uterus, although in some individuals the uteruses may not have completely fused[WP].</obo:IAO_0000115>
        <oboInOwl:hasDbXref rdf:datatype="http://www.w3.org/2001/XMLSchema#string">galen:Uterus</oboInOwl:hasDbXref>
        <oboInOwl:hasDbXref rdf:datatype="http://www.w3.org/2001/XMLSchema#string">http://upload.wikimedia.org/wikipedia/commons/6/6a/Female_reproductive_system_lateral_nolabel.png</oboInOwl:hasDbXref>
        <oboInOwl:hasDbXref rdf:datatype="http://www.w3.org/2001/XMLSchema#string">http://upload.wikimedia.org/wikipedia/commons/thumb/c/cb/Female_anatomy.png/200px-Female_anatomy.png</oboInOwl:hasDbXref>
        <oboInOwl:hasDbXref rdf:datatype="http://www.w3.org/2001/XMLSchema#string">ncithesaurus:Uterus</oboInOwl:hasDbXref>
        <oboInOwl:hasOBONamespace rdf:datatype="http://www.w3.org/2001/XMLSchema#string">uberon</oboInOwl:hasOBONamespace>
        <obo:UBPROP_0000007 rdf:datatype="http://www.w3.org/2001/XMLSchema#string">uterine</obo:UBPROP_0000007>
        <core:homologous_in rdf:resource="http://purl.obolibrary.org/obo/NCBITaxon_7742"/>
        <obo:IAO_0000412 rdf:resource="http://purl.obolibrary.org/obo/uberon.owl"/>
        <oboInOwl:inSubset rdf:resource="http://purl.obolibrary.org/obo/uberon/core#efo_slim"/>
        <oboInOwl:inSubset rdf:resource="http://purl.obolibrary.org/obo/uberon/core#organ_slim"/>
        <oboInOwl:inSubset rdf:resource="http://purl.obolibrary.org/obo/uberon/core#uberon_slim"/>
    </owl:Class>
    


    <!-- http://purl.obolibrary.org/obo/UBERON_0000997 -->

    <owl:Class rdf:about="http://purl.obolibrary.org/obo/UBERON_0000997">
        <rdfs:label rdf:datatype="http://www.w3.org/2001/XMLSchema#string">mammalian vulva</rdfs:label>
        <rdfs:subClassOf rdf:resource="http://purl.obolibrary.org/obo/UBERON_0001062"/>
        <oboInOwl:hasDbXref rdf:datatype="http://www.w3.org/2001/XMLSchema#string">BTO:0003101</oboInOwl:hasDbXref>
        <oboInOwl:hasDbXref rdf:datatype="http://www.w3.org/2001/XMLSchema#string">CALOHA:TS-1168</oboInOwl:hasDbXref>
        <oboInOwl:hasDbXref rdf:datatype="http://www.w3.org/2001/XMLSchema#string">EFO:0000978</oboInOwl:hasDbXref>
        <oboInOwl:hasDbXref rdf:datatype="http://www.w3.org/2001/XMLSchema#string">EV:0100118</oboInOwl:hasDbXref>
        <oboInOwl:hasDbXref rdf:datatype="http://www.w3.org/2001/XMLSchema#string">FMA:20462</oboInOwl:hasDbXref>
        <oboInOwl:hasDbXref rdf:datatype="http://www.w3.org/2001/XMLSchema#string">GAID:383</oboInOwl:hasDbXref>
        <oboInOwl:hasDbXref rdf:datatype="http://www.w3.org/2001/XMLSchema#string">MA:0000395</oboInOwl:hasDbXref>
        <oboInOwl:hasDbXref rdf:datatype="http://www.w3.org/2001/XMLSchema#string">MAT:0000169</oboInOwl:hasDbXref>
        <oboInOwl:hasDbXref rdf:datatype="http://www.w3.org/2001/XMLSchema#string">MESH:A05.360.319.887</oboInOwl:hasDbXref>
        <oboInOwl:hasDbXref rdf:datatype="http://www.w3.org/2001/XMLSchema#string">MIAA:0000169</oboInOwl:hasDbXref>
        <oboInOwl:hasDbXref rdf:datatype="http://www.w3.org/2001/XMLSchema#string">OpenCyc:Mx4rvgAWeJwpEbGdrcN5Y29ycA</oboInOwl:hasDbXref>
        <oboInOwl:hasDbXref rdf:datatype="http://www.w3.org/2001/XMLSchema#string">SCTID:265796001</oboInOwl:hasDbXref>
        <obo:UBPROP_0000001 rdf:datatype="http://www.w3.org/2001/XMLSchema#string">The external genital organs of the female, including the labia majora, labia minora, clitoris, and vestibule of the vagina. [TFD][VHOG]</obo:UBPROP_0000001>
        <oboInOwl:id rdf:datatype="http://www.w3.org/2001/XMLSchema#string">UBERON:0000997</oboInOwl:id>
        <oboInOwl:hasDbXref rdf:datatype="http://www.w3.org/2001/XMLSchema#string">UMLS:C0042993</oboInOwl:hasDbXref>
        <oboInOwl:hasDbXref rdf:datatype="http://www.w3.org/2001/XMLSchema#string">VHOG:0001458</oboInOwl:hasDbXref>
        <oboInOwl:hasDbXref rdf:datatype="http://www.w3.org/2001/XMLSchema#string">Wikipedia:Vulva</oboInOwl:hasDbXref>
        <rdfs:comment rdf:datatype="http://www.w3.org/2001/XMLSchema#string">editor note: todo - add pudendum</rdfs:comment>
        <obo:IAO_0000115 rdf:datatype="http://www.w3.org/2001/XMLSchema#string">external genital organs of the female mammal[WP].</obo:IAO_0000115>
        <oboInOwl:hasExactSynonym rdf:datatype="http://www.w3.org/2001/XMLSchema#string">female pudendum</oboInOwl:hasExactSynonym>
        <oboInOwl:hasDbXref rdf:datatype="http://www.w3.org/2001/XMLSchema#string">galen:Vulva</oboInOwl:hasDbXref>
        <oboInOwl:hasDbXref rdf:datatype="http://www.w3.org/2001/XMLSchema#string">http://upload.wikimedia.org/wikipedia/commons/d/da/Female_unshaved_genitalia.jpg</oboInOwl:hasDbXref>
        <oboInOwl:hasExactSynonym rdf:datatype="http://www.w3.org/2001/XMLSchema#string">mammalian vulva</oboInOwl:hasExactSynonym>
        <oboInOwl:hasDbXref rdf:datatype="http://www.w3.org/2001/XMLSchema#string">ncithesaurus:Vulva</oboInOwl:hasDbXref>
        <oboInOwl:hasExactSynonym rdf:datatype="http://www.w3.org/2001/XMLSchema#string">puboperineal region</oboInOwl:hasExactSynonym>
        <oboInOwl:hasRelatedSynonym rdf:datatype="http://www.w3.org/2001/XMLSchema#string">pudendum</oboInOwl:hasRelatedSynonym>
        <oboInOwl:hasExactSynonym rdf:datatype="http://www.w3.org/2001/XMLSchema#string">pudendum femininum</oboInOwl:hasExactSynonym>
        <oboInOwl:hasRelatedSynonym rdf:datatype="http://www.w3.org/2001/XMLSchema#string">pudendum femininum</oboInOwl:hasRelatedSynonym>
        <oboInOwl:hasRelatedSynonym rdf:datatype="http://www.w3.org/2001/XMLSchema#string">pudendum muliebre</oboInOwl:hasRelatedSynonym>
        <oboInOwl:hasExactSynonym rdf:datatype="http://www.w3.org/2001/XMLSchema#string">skin of female pudendum</oboInOwl:hasExactSynonym>
        <oboInOwl:hasExactSynonym rdf:datatype="http://www.w3.org/2001/XMLSchema#string">skin of vulva</oboInOwl:hasExactSynonym>
        <oboInOwl:hasOBONamespace rdf:datatype="http://www.w3.org/2001/XMLSchema#string">uberon</oboInOwl:hasOBONamespace>
        <oboInOwl:hasExactSynonym rdf:datatype="http://www.w3.org/2001/XMLSchema#string">vulva</oboInOwl:hasExactSynonym>
        <obo:UBPROP_0000007 rdf:datatype="http://www.w3.org/2001/XMLSchema#string">vulval</obo:UBPROP_0000007>
        <core:homologous_in rdf:resource="http://purl.obolibrary.org/obo/NCBITaxon_7742"/>
        <obo:IAO_0000412 rdf:resource="http://purl.obolibrary.org/obo/uberon.owl"/>
        <oboInOwl:inSubset rdf:resource="http://purl.obolibrary.org/obo/uberon/core#efo_slim"/>
        <oboInOwl:inSubset rdf:resource="http://purl.obolibrary.org/obo/uberon/core#uberon_slim"/>
    </owl:Class>
    


    <!-- http://purl.obolibrary.org/obo/UBERON_0001016 -->

    <owl:Class rdf:about="http://purl.obolibrary.org/obo/UBERON_0001016">
        <rdfs:label rdf:datatype="http://www.w3.org/2001/XMLSchema#string">nervous system</rdfs:label>
        <rdfs:subClassOf rdf:resource="http://purl.obolibrary.org/obo/UBERON_0001062"/>
        <obo:UBPROP_0000001 rdf:datatype="http://www.w3.org/2001/XMLSchema#string">A regulatory system of the body that consists of neurons and neuroglial cells. The nervous system is divided into two parts, the central nervous system (CNS) and the peripheral nervous system (PNS). (Source: BioGlossary, www.Biology-Text.com)[TAO]</obo:UBPROP_0000001>
        <oboInOwl:hasDbXref rdf:datatype="http://www.w3.org/2001/XMLSchema#string">AAO:0000324</oboInOwl:hasDbXref>
        <obo:UBPROP_0000001 rdf:datatype="http://www.w3.org/2001/XMLSchema#string">Anatomical system consisting of nerve bodies and nerve fibers which regulate the response of the body to external and internal stimuli.[AAO]</obo:UBPROP_0000001>
        <oboInOwl:hasDbXref rdf:datatype="http://www.w3.org/2001/XMLSchema#string">BILA:0000079</oboInOwl:hasDbXref>
        <oboInOwl:hasDbXref rdf:datatype="http://www.w3.org/2001/XMLSchema#string">BTO:0001484</oboInOwl:hasDbXref>
        <oboInOwl:hasDbXref rdf:datatype="http://www.w3.org/2001/XMLSchema#string">CALOHA:TS-1313</oboInOwl:hasDbXref>
        <oboInOwl:hasDbXref rdf:datatype="http://www.w3.org/2001/XMLSchema#string">EFO:0000802</oboInOwl:hasDbXref>
        <oboInOwl:hasDbXref rdf:datatype="http://www.w3.org/2001/XMLSchema#string">EHDAA2:0001246</oboInOwl:hasDbXref>
        <oboInOwl:hasDbXref rdf:datatype="http://www.w3.org/2001/XMLSchema#string">EHDAA:826</oboInOwl:hasDbXref>
        <oboInOwl:hasDbXref rdf:datatype="http://www.w3.org/2001/XMLSchema#string">EMAPA:16469</oboInOwl:hasDbXref>
        <oboInOwl:hasDbXref rdf:datatype="http://www.w3.org/2001/XMLSchema#string">EV:0100162</oboInOwl:hasDbXref>
        <oboInOwl:hasDbXref rdf:datatype="http://www.w3.org/2001/XMLSchema#string">FBbt:00005093</oboInOwl:hasDbXref>
        <oboInOwl:hasDbXref rdf:datatype="http://www.w3.org/2001/XMLSchema#string">FMA:7157</oboInOwl:hasDbXref>
        <oboInOwl:hasDbXref rdf:datatype="http://www.w3.org/2001/XMLSchema#string">GAID:466</oboInOwl:hasDbXref>
        <oboInOwl:hasDbXref rdf:datatype="http://www.w3.org/2001/XMLSchema#string">MA:0000016</oboInOwl:hasDbXref>
        <oboInOwl:hasDbXref rdf:datatype="http://www.w3.org/2001/XMLSchema#string">MAT:0000026</oboInOwl:hasDbXref>
        <oboInOwl:hasDbXref rdf:datatype="http://www.w3.org/2001/XMLSchema#string">MESH:A08</oboInOwl:hasDbXref>
        <oboInOwl:hasDbXref rdf:datatype="http://www.w3.org/2001/XMLSchema#string">MIAA:0000026</oboInOwl:hasDbXref>
        <oboInOwl:hasDbXref rdf:datatype="http://www.w3.org/2001/XMLSchema#string">NIF_GrossAnatomy:birnlex_844</oboInOwl:hasDbXref>
        <oboInOwl:hasRelatedSynonym rdf:datatype="http://www.w3.org/2001/XMLSchema#string">Nervensystem</oboInOwl:hasRelatedSynonym>
        <obo:UBPROP_0000003 rdf:datatype="http://www.w3.org/2001/XMLSchema#string">Nervous systems evolved in the ancestor of Eumetazoa.[well established][VHOG]</obo:UBPROP_0000003>
        <oboInOwl:hasDbXref rdf:datatype="http://www.w3.org/2001/XMLSchema#string">OpenCyc:Mx4rvViT_pwpEbGdrcN5Y29ycA</oboInOwl:hasDbXref>
        <oboInOwl:hasDbXref rdf:datatype="http://www.w3.org/2001/XMLSchema#string">SCTID:278196006</oboInOwl:hasDbXref>
        <oboInOwl:hasDbXref rdf:datatype="http://www.w3.org/2001/XMLSchema#string">TAO:0000396</oboInOwl:hasDbXref>
        <rdfs:comment rdf:datatype="http://www.w3.org/2001/XMLSchema#string">This class was created automatically from a combination of ontologies</rdfs:comment>
        <oboInOwl:id rdf:datatype="http://www.w3.org/2001/XMLSchema#string">UBERON:0001016</oboInOwl:id>
        <oboInOwl:hasDbXref rdf:datatype="http://www.w3.org/2001/XMLSchema#string">UMLS:C0027763</oboInOwl:hasDbXref>
        <oboInOwl:hasDbXref rdf:datatype="http://www.w3.org/2001/XMLSchema#string">VHOG:0000402</oboInOwl:hasDbXref>
        <oboInOwl:hasDbXref rdf:datatype="http://www.w3.org/2001/XMLSchema#string">WBbt:0005735</oboInOwl:hasDbXref>
        <oboInOwl:hasDbXref rdf:datatype="http://www.w3.org/2001/XMLSchema#string">Wikipedia:Nervous_system</oboInOwl:hasDbXref>
        <oboInOwl:hasDbXref rdf:datatype="http://www.w3.org/2001/XMLSchema#string">XAO:0000177</oboInOwl:hasDbXref>
        <oboInOwl:hasDbXref rdf:datatype="http://www.w3.org/2001/XMLSchema#string">ZFA:0000396</oboInOwl:hasDbXref>
        <obo:IAO_0000115 rdf:datatype="http://www.w3.org/2001/XMLSchema#string">a network of specialized cells that communicate information about an organism&#39;s surroundings and itself[Wikipedia].</obo:IAO_0000115>
        <oboInOwl:hasDbXref rdf:datatype="http://www.w3.org/2001/XMLSchema#string">http://upload.wikimedia.org/wikipedia/commons/b/b2/TE-Nervous_system_diagram.svg</oboInOwl:hasDbXref>
        <oboInOwl:hasDbXref rdf:datatype="http://www.w3.org/2001/XMLSchema#string">http://upload.wikimedia.org/wikipedia/commons/thumb/b/ba/Nervous_system_diagram.png/200px-Nervous_system_diagram.png</oboInOwl:hasDbXref>
        <oboInOwl:hasDbXref rdf:datatype="http://www.w3.org/2001/XMLSchema#string">ncithesaurus:Nervous_System</oboInOwl:hasDbXref>
        <oboInOwl:hasNarrowSynonym rdf:datatype="http://www.w3.org/2001/XMLSchema#string">nerve net</oboInOwl:hasNarrowSynonym>
        <obo:UBPROP_0000007 rdf:datatype="http://www.w3.org/2001/XMLSchema#string">nervous</obo:UBPROP_0000007>
        <obo:UBPROP_0000007 rdf:datatype="http://www.w3.org/2001/XMLSchema#string">neural</obo:UBPROP_0000007>
        <obo:UBPROP_0000002 rdf:datatype="http://www.w3.org/2001/XMLSchema#string">relationship type change: differentiates_from ectoderm (AAO:0000137) CHANGED TO: develops_from ectoderm (UBERON:0000924)[AAO]</obo:UBPROP_0000002>
        <oboInOwl:hasRelatedSynonym rdf:datatype="http://www.w3.org/2001/XMLSchema#string">systema nervosum</oboInOwl:hasRelatedSynonym>
        <oboInOwl:hasOBONamespace rdf:datatype="http://www.w3.org/2001/XMLSchema#string">uberon</oboInOwl:hasOBONamespace>
        <core:homologous_in rdf:resource="http://purl.obolibrary.org/obo/NCBITaxon_7742"/>
        <obo:IAO_0000412 rdf:resource="http://purl.obolibrary.org/obo/uberon.owl"/>
        <oboInOwl:inSubset rdf:resource="http://purl.obolibrary.org/obo/uberon/core#efo_slim"/>
        <oboInOwl:inSubset rdf:resource="http://purl.obolibrary.org/obo/uberon/core#uberon_slim"/>
        <oboInOwl:inSubset rdf:resource="http://purl.obolibrary.org/obo/uberon/core#vertebrate_core"/>
    </owl:Class>
    


    <!-- http://purl.obolibrary.org/obo/UBERON_0001043 -->

    <owl:Class rdf:about="http://purl.obolibrary.org/obo/UBERON_0001043">
        <rdfs:label rdf:datatype="http://www.w3.org/2001/XMLSchema#string">esophagus</rdfs:label>
        <rdfs:subClassOf rdf:resource="http://purl.obolibrary.org/obo/UBERON_0001062"/>
        <oboInOwl:hasDbXref rdf:datatype="http://www.w3.org/2001/XMLSchema#string">AAO:0000145</oboInOwl:hasDbXref>
        <oboInOwl:hasDbXref rdf:datatype="http://www.w3.org/2001/XMLSchema#string">ANISEED:1235301</oboInOwl:hasDbXref>
        <rdfs:comment rdf:datatype="http://www.w3.org/2001/XMLSchema#string">AO notes: esophagus NOT part of gut in MA. part of gut in ZFA. part_of gut (via UGIT) in FMA. Consider splitting. Interspecies:  The human oesophagus is 25 cm long and has a diameter of ca. 2 cm. Only little information was found on the oesophagus in rat, rabbit and pig. The oesophagus of rat (75 x 2 mm) and rabbit has no mucous glands and the cardia of the stomach has a well-developed sphincter, which prevents them from vomiting (Hebel and Stromberg, 1988; Manning et al., 1994). Morphologically the oesophagus is similar in man and pig; both are omnivores and have a non-keratinised epithelium, submucous glands and similar membrane enzymes. Like in humans, pigs can suffer from reflux oesophagitis and stress ulceration of the oesophagus. The pig oesophagus may therefore be a good model for investigation compared to the human oesophagus (Christie et al., 1995)</rdfs:comment>
        <obo:UBPROP_0000001 rdf:datatype="http://www.w3.org/2001/XMLSchema#string">Anterior end of the alimentary canal lined with smooth muscle. Bounded anteriorly by a constriction in the pharynx. Bounded posteriorly by and increase in circular and/or longitudinal smooth muscle associated with the stomach.[AAO]</obo:UBPROP_0000001>
        <oboInOwl:hasDbXref rdf:datatype="http://www.w3.org/2001/XMLSchema#string">BTO:0000959</oboInOwl:hasDbXref>
        <oboInOwl:hasDbXref rdf:datatype="http://www.w3.org/2001/XMLSchema#string">CALOHA:TS-0700</oboInOwl:hasDbXref>
        <oboInOwl:hasDbXref rdf:datatype="http://www.w3.org/2001/XMLSchema#string">EFO:0000835</oboInOwl:hasDbXref>
        <oboInOwl:hasDbXref rdf:datatype="http://www.w3.org/2001/XMLSchema#string">EHDAA2:0001285</oboInOwl:hasDbXref>
        <oboInOwl:hasDbXref rdf:datatype="http://www.w3.org/2001/XMLSchema#string">EHDAA:2937</oboInOwl:hasDbXref>
        <oboInOwl:hasDbXref rdf:datatype="http://www.w3.org/2001/XMLSchema#string">EMAPA:16833</oboInOwl:hasDbXref>
        <oboInOwl:hasDbXref rdf:datatype="http://www.w3.org/2001/XMLSchema#string">EMAPA:18860</oboInOwl:hasDbXref>
        <oboInOwl:hasDbXref rdf:datatype="http://www.w3.org/2001/XMLSchema#string">EV:0100069</oboInOwl:hasDbXref>
        <oboInOwl:hasDbXref rdf:datatype="http://www.w3.org/2001/XMLSchema#string">FMA:7131</oboInOwl:hasDbXref>
        <oboInOwl:hasDbXref rdf:datatype="http://www.w3.org/2001/XMLSchema#string">GAID:291</oboInOwl:hasDbXref>
        <oboInOwl:hasDbXref rdf:datatype="http://www.w3.org/2001/XMLSchema#string">MA:0000352</oboInOwl:hasDbXref>
        <oboInOwl:hasDbXref rdf:datatype="http://www.w3.org/2001/XMLSchema#string">MAT:0000048</oboInOwl:hasDbXref>
        <oboInOwl:hasDbXref rdf:datatype="http://www.w3.org/2001/XMLSchema#string">MESH:A03.365</oboInOwl:hasDbXref>
        <oboInOwl:hasDbXref rdf:datatype="http://www.w3.org/2001/XMLSchema#string">MIAA:0000048</oboInOwl:hasDbXref>
        <oboInOwl:hasDbXref rdf:datatype="http://www.w3.org/2001/XMLSchema#string">OpenCyc:Mx4rvVj9Q5wpEbGdrcN5Y29ycA</oboInOwl:hasDbXref>
        <oboInOwl:hasDbXref rdf:datatype="http://www.w3.org/2001/XMLSchema#string">SCTID:181245004</oboInOwl:hasDbXref>
        <oboInOwl:hasDbXref rdf:datatype="http://www.w3.org/2001/XMLSchema#string">TAO:0000204</oboInOwl:hasDbXref>
        <obo:UBPROP_0000003 rdf:datatype="http://www.w3.org/2001/XMLSchema#string">The few structural specializations in (adult lampreys) pharynx include complex valves on the external gill openings that direct the tidal flow, and the division of the ancestral pharynx into an oesophagus and a respiratory pharynx.[well established][VHOG]</obo:UBPROP_0000003>
        <obo:IAO_0000115 rdf:datatype="http://www.w3.org/2001/XMLSchema#string">Tube that connects the pharynx to the stomach. In mammals, the oesophagus connects the buccal cavity with the stomach. The stratified squamous non-keratinised epithelium lining the buccal cavity is continued through the pharynx down into the oesophagus. The lowest part of the oesophagus (ca. 2 cm) is lined with gastric mucosa and covered by peritoneum. The main body of the oesophagus is lined with small, simple mucous glands. Each gland opens into the lumen by a long duct which pierces the muscularis mucosae (Wilson and Washington, 1989). A sphincter is situated at the point where the oesophagus enters the stomach to prevent gastro-oesophageal reflux, i.e. to prevent acidic gastric contents from reaching stratified epithelia of the oesophagus, where they can cause inflammation and irritation (Wilson and Washington, 1989; Brown et al., 1993).</obo:IAO_0000115>
        <oboInOwl:id rdf:datatype="http://www.w3.org/2001/XMLSchema#string">UBERON:0001043</oboInOwl:id>
        <oboInOwl:hasDbXref rdf:datatype="http://www.w3.org/2001/XMLSchema#string">UMLS:C0014876</oboInOwl:hasDbXref>
        <oboInOwl:hasDbXref rdf:datatype="http://www.w3.org/2001/XMLSchema#string">VHOG:0000450</oboInOwl:hasDbXref>
        <oboInOwl:hasDbXref rdf:datatype="http://www.w3.org/2001/XMLSchema#string">Wikipedia:Esophagus</oboInOwl:hasDbXref>
        <oboInOwl:hasDbXref rdf:datatype="http://www.w3.org/2001/XMLSchema#string">XAO:0000127</oboInOwl:hasDbXref>
        <oboInOwl:hasDbXref rdf:datatype="http://www.w3.org/2001/XMLSchema#string">ZFA:0000204</oboInOwl:hasDbXref>
        <obo:UBPROP_0000007 rdf:datatype="http://www.w3.org/2001/XMLSchema#string">esophageal</obo:UBPROP_0000007>
        <oboInOwl:hasDbXref rdf:datatype="http://www.w3.org/2001/XMLSchema#string">galen:Esophagus</oboInOwl:hasDbXref>
        <oboInOwl:hasExactSynonym rdf:datatype="http://www.w3.org/2001/XMLSchema#string">gullet</oboInOwl:hasExactSynonym>
        <oboInOwl:hasDbXref rdf:datatype="http://www.w3.org/2001/XMLSchema#string">http://upload.wikimedia.org/wikipedia/commons/d/d4/Illu01_head_neck.jpg</oboInOwl:hasDbXref>
        <oboInOwl:hasDbXref rdf:datatype="http://www.w3.org/2001/XMLSchema#string">ncithesaurus:Esophagus</oboInOwl:hasDbXref>
        <oboInOwl:hasExactSynonym rdf:datatype="http://www.w3.org/2001/XMLSchema#string">oesophagus</oboInOwl:hasExactSynonym>
        <oboInOwl:hasOBONamespace rdf:datatype="http://www.w3.org/2001/XMLSchema#string">uberon</oboInOwl:hasOBONamespace>
        <oboInOwl:hasRelatedSynonym rdf:datatype="http://www.w3.org/2001/XMLSchema#string">Åsophagus</oboInOwl:hasRelatedSynonym>
        <core:homologous_in rdf:resource="http://purl.obolibrary.org/obo/NCBITaxon_7742"/>
        <obo:IAO_0000412 rdf:resource="http://purl.obolibrary.org/obo/uberon.owl"/>
        <oboInOwl:inSubset rdf:resource="http://purl.obolibrary.org/obo/uberon/core#efo_slim"/>
        <oboInOwl:inSubset rdf:resource="http://purl.obolibrary.org/obo/uberon/core#major_organ"/>
        <oboInOwl:inSubset rdf:resource="http://purl.obolibrary.org/obo/uberon/core#organ_slim"/>
        <oboInOwl:inSubset rdf:resource="http://purl.obolibrary.org/obo/uberon/core#uberon_slim"/>
        <oboInOwl:inSubset rdf:resource="http://purl.obolibrary.org/obo/uberon/core#vertebrate_core"/>
    </owl:Class>
    


    <!-- http://purl.obolibrary.org/obo/UBERON_0001062 -->

    <owl:Class rdf:about="http://purl.obolibrary.org/obo/UBERON_0001062">
        <rdfs:label rdf:datatype="http://www.w3.org/2001/XMLSchema#string">anatomical entity</rdfs:label>
        <oboInOwl:hasDbXref rdf:datatype="http://www.w3.org/2001/XMLSchema#string">AAO:0010841</oboInOwl:hasDbXref>
        <oboInOwl:hasDbXref rdf:datatype="http://www.w3.org/2001/XMLSchema#string">AEO:0000000</oboInOwl:hasDbXref>
        <oboInOwl:hasDbXref rdf:datatype="http://www.w3.org/2001/XMLSchema#string">BILA:0000000</oboInOwl:hasDbXref>
        <obo:IAO_0000115 rdf:datatype="http://www.w3.org/2001/XMLSchema#string">Biological entity that is either an individual member of a biological species or constitutes the structural organization of an individual member of a biological species.</obo:IAO_0000115>
        <oboInOwl:hasDbXref rdf:datatype="http://www.w3.org/2001/XMLSchema#string">CARO:0000000</oboInOwl:hasDbXref>
        <oboInOwl:hasDbXref rdf:datatype="http://www.w3.org/2001/XMLSchema#string">EHDAA2:0002229</oboInOwl:hasDbXref>
        <oboInOwl:hasDbXref rdf:datatype="http://www.w3.org/2001/XMLSchema#string">FBbt:10000000</oboInOwl:hasDbXref>
        <oboInOwl:hasDbXref rdf:datatype="http://www.w3.org/2001/XMLSchema#string">FBbt_root:00000000</oboInOwl:hasDbXref>
        <oboInOwl:hasDbXref rdf:datatype="http://www.w3.org/2001/XMLSchema#string">FMA:62955</oboInOwl:hasDbXref>
        <oboInOwl:hasDbXref rdf:datatype="http://www.w3.org/2001/XMLSchema#string">HAO:0000000</oboInOwl:hasDbXref>
        <oboInOwl:hasDbXref rdf:datatype="http://www.w3.org/2001/XMLSchema#string">MA:0000001</oboInOwl:hasDbXref>
        <oboInOwl:hasDbXref rdf:datatype="http://www.w3.org/2001/XMLSchema#string">NIF_GrossAnatomy:birnlex_6</oboInOwl:hasDbXref>
        <oboInOwl:hasDbXref rdf:datatype="http://www.w3.org/2001/XMLSchema#string">TAO:0100000</oboInOwl:hasDbXref>
        <oboInOwl:hasDbXref rdf:datatype="http://www.w3.org/2001/XMLSchema#string">TGMA:0001822</oboInOwl:hasDbXref>
        <oboInOwl:id rdf:datatype="http://www.w3.org/2001/XMLSchema#string">UBERON:0001062</oboInOwl:id>
        <oboInOwl:hasDbXref rdf:datatype="http://www.w3.org/2001/XMLSchema#string">UMLS:C1515976</oboInOwl:hasDbXref>
        <oboInOwl:hasDbXref rdf:datatype="http://www.w3.org/2001/XMLSchema#string">ZFA:0100000</oboInOwl:hasDbXref>
        <oboInOwl:hasDbXref rdf:datatype="http://www.w3.org/2001/XMLSchema#string">ncithesaurus:Anatomic_Structure_System_or_Substance</oboInOwl:hasDbXref>
        <oboInOwl:hasOBONamespace rdf:datatype="http://www.w3.org/2001/XMLSchema#string">uberon</oboInOwl:hasOBONamespace>
        <obo:IAO_0000412 rdf:resource="http://purl.obolibrary.org/obo/uberon.owl"/>
        <oboInOwl:inSubset rdf:resource="http://purl.obolibrary.org/obo/uberon/core#upper_level"/>
    </owl:Class>
    


    <!-- http://purl.obolibrary.org/obo/UBERON_0001255 -->

    <owl:Class rdf:about="http://purl.obolibrary.org/obo/UBERON_0001255">
        <rdfs:label rdf:datatype="http://www.w3.org/2001/XMLSchema#string">urinary bladder</rdfs:label>
        <rdfs:subClassOf rdf:resource="http://purl.obolibrary.org/obo/UBERON_0001062"/>
        <obo:UBPROP_0000001 rdf:datatype="http://www.w3.org/2001/XMLSchema#string">A saccular organ in which urine accumulates before discharge from the body. [Bemis_WE, Functional_Anatomy_of_the_Vertebrates:_An_Evolutionary_Perspective, Glossary_G-29, Grande_L, Liem_KF, Third_Edition_(2001)_Orlando_Fla.:_Harcourt_College_Publishers, Walker_WF][VHOG]</obo:UBPROP_0000001>
        <oboInOwl:hasDbXref rdf:datatype="http://www.w3.org/2001/XMLSchema#string">AAO:0000623</oboInOwl:hasDbXref>
        <obo:UBPROP_0000001 rdf:datatype="http://www.w3.org/2001/XMLSchema#string">Anatomical structure which consists of a membranous sac used to temporarily store urine until it is excreted from the body.[AAO]</obo:UBPROP_0000001>
        <oboInOwl:hasDbXref rdf:datatype="http://www.w3.org/2001/XMLSchema#string">BTO:0001418</oboInOwl:hasDbXref>
        <oboInOwl:hasDbXref rdf:datatype="http://www.w3.org/2001/XMLSchema#string">CALOHA:TS-1090</oboInOwl:hasDbXref>
        <oboInOwl:hasDbXref rdf:datatype="http://www.w3.org/2001/XMLSchema#string">EFO:0000290</oboInOwl:hasDbXref>
        <oboInOwl:hasDbXref rdf:datatype="http://www.w3.org/2001/XMLSchema#string">EHDAA2:0000174</oboInOwl:hasDbXref>
        <oboInOwl:hasDbXref rdf:datatype="http://www.w3.org/2001/XMLSchema#string">EHDAA:9328</oboInOwl:hasDbXref>
        <oboInOwl:hasDbXref rdf:datatype="http://www.w3.org/2001/XMLSchema#string">EMAPA:18321</oboInOwl:hasDbXref>
        <oboInOwl:hasDbXref rdf:datatype="http://www.w3.org/2001/XMLSchema#string">EV:0100098</oboInOwl:hasDbXref>
        <oboInOwl:hasDbXref rdf:datatype="http://www.w3.org/2001/XMLSchema#string">FMA:15900</oboInOwl:hasDbXref>
        <oboInOwl:hasDbXref rdf:datatype="http://www.w3.org/2001/XMLSchema#string">GAID:0000004</oboInOwl:hasDbXref>
        <obo:UBPROP_0000003 rdf:datatype="http://www.w3.org/2001/XMLSchema#string">In tetrapods, the urinary bladder arises as an outpocketing of the cloaca. (...) The tetrapod urinary bladder appears first among amphibians and is present in Sphenodon, turtles, most lizards, ostriches among birds, and all mammals.[well established][VHOG]</obo:UBPROP_0000003>
        <oboInOwl:hasDbXref rdf:datatype="http://www.w3.org/2001/XMLSchema#string">MA:0000380</oboInOwl:hasDbXref>
        <oboInOwl:hasDbXref rdf:datatype="http://www.w3.org/2001/XMLSchema#string">MAT:0000122</oboInOwl:hasDbXref>
        <oboInOwl:hasDbXref rdf:datatype="http://www.w3.org/2001/XMLSchema#string">MESH:A05.810.161</oboInOwl:hasDbXref>
        <oboInOwl:hasDbXref rdf:datatype="http://www.w3.org/2001/XMLSchema#string">MIAA:0000122</oboInOwl:hasDbXref>
        <oboInOwl:hasDbXref rdf:datatype="http://www.w3.org/2001/XMLSchema#string">OpenCyc:Mx4rvVjMmZwpEbGdrcN5Y29ycA</oboInOwl:hasDbXref>
        <oboInOwl:hasDbXref rdf:datatype="http://www.w3.org/2001/XMLSchema#string">SCTID:302512001</oboInOwl:hasDbXref>
        <oboInOwl:id rdf:datatype="http://www.w3.org/2001/XMLSchema#string">UBERON:0001255</oboInOwl:id>
        <oboInOwl:hasDbXref rdf:datatype="http://www.w3.org/2001/XMLSchema#string">UMLS:C0005682</oboInOwl:hasDbXref>
        <oboInOwl:hasDbXref rdf:datatype="http://www.w3.org/2001/XMLSchema#string">VHOG:0000740</oboInOwl:hasDbXref>
        <oboInOwl:hasDbXref rdf:datatype="http://www.w3.org/2001/XMLSchema#string">Wikipedia:Urinary_bladder</oboInOwl:hasDbXref>
        <oboInOwl:hasDbXref rdf:datatype="http://www.w3.org/2001/XMLSchema#string">XAO:0000154</oboInOwl:hasDbXref>
        <oboInOwl:hasExactSynonym rdf:datatype="http://www.w3.org/2001/XMLSchema#string">bladder</oboInOwl:hasExactSynonym>
        <obo:IAO_0000115 rdf:datatype="http://www.w3.org/2001/XMLSchema#string">distensible musculomembranous organ situated in the anterior part of the pelvic cavity in which urine collects before excretion[MP].</obo:IAO_0000115>
        <oboInOwl:hasDbXref rdf:datatype="http://www.w3.org/2001/XMLSchema#string">galen:UrinaryBladder</oboInOwl:hasDbXref>
        <oboInOwl:hasDbXref rdf:datatype="http://www.w3.org/2001/XMLSchema#string">http://upload.wikimedia.org/wikipedia/commons/3/30/Urinary_system.svg</oboInOwl:hasDbXref>
        <oboInOwl:hasDbXref rdf:datatype="http://www.w3.org/2001/XMLSchema#string">http://upload.wikimedia.org/wikipedia/commons/thumb/3/30/Urinary_system.svg/200px-Urinary_system.svg.png</oboInOwl:hasDbXref>
        <oboInOwl:hasDbXref rdf:datatype="http://www.w3.org/2001/XMLSchema#string">ncithesaurus:Bladder</oboInOwl:hasDbXref>
        <oboInOwl:hasOBONamespace rdf:datatype="http://www.w3.org/2001/XMLSchema#string">uberon</oboInOwl:hasOBONamespace>
        <oboInOwl:hasRelatedSynonym rdf:datatype="http://www.w3.org/2001/XMLSchema#string">urocyst</oboInOwl:hasRelatedSynonym>
        <oboInOwl:hasRelatedSynonym rdf:datatype="http://www.w3.org/2001/XMLSchema#string">vesica</oboInOwl:hasRelatedSynonym>
        <oboInOwl:hasRelatedSynonym rdf:datatype="http://www.w3.org/2001/XMLSchema#string">vesica urinaria</oboInOwl:hasRelatedSynonym>
        <core:homologous_in rdf:resource="http://purl.obolibrary.org/obo/NCBITaxon_7742"/>
        <obo:IAO_0000412 rdf:resource="http://purl.obolibrary.org/obo/uberon.owl"/>
        <oboInOwl:inSubset rdf:resource="http://purl.obolibrary.org/obo/uberon/core#efo_slim"/>
        <oboInOwl:inSubset rdf:resource="http://purl.obolibrary.org/obo/uberon/core#major_organ"/>
        <oboInOwl:inSubset rdf:resource="http://purl.obolibrary.org/obo/uberon/core#organ_slim"/>
        <oboInOwl:inSubset rdf:resource="http://purl.obolibrary.org/obo/uberon/core#uberon_slim"/>
    </owl:Class>
    


    <!-- http://purl.obolibrary.org/obo/UBERON_0001264 -->

    <owl:Class rdf:about="http://purl.obolibrary.org/obo/UBERON_0001264">
        <rdfs:label rdf:datatype="http://www.w3.org/2001/XMLSchema#string">pancreas</rdfs:label>
        <rdfs:subClassOf rdf:resource="http://purl.obolibrary.org/obo/UBERON_0001062"/>
        <oboInOwl:hasDbXref rdf:datatype="http://www.w3.org/2001/XMLSchema#string">AAO:0010112</oboInOwl:hasDbXref>
        <obo:IAO_0000115 rdf:datatype="http://www.w3.org/2001/XMLSchema#string">An endoderm derived structure that produces precursors of digestive enzymes and blood glucose regulating enzymes[GO]. The mature pancreas of higher vertebrates and mammals comprises two major functional units: the exocrine pancreas, which is responsible for the production of digestive enzymes to be secreted into the gut lumen, and the endocrine pancreas, which has its role in the synthesis of several hormones with key regulatory functions in food uptake and metabolism. The exocrine portion constitutes the majority of the mass of the pancreas, and contains only two different cell types, the secretory acinar cells and the ductular cells. The endocrine portion, which comprises only 1–2% of the total mass, contains five different cell types, which are organized into mixed functional assemblies referred to as the islets of Langerhans[PMID].</obo:IAO_0000115>
        <oboInOwl:hasDbXref rdf:datatype="http://www.w3.org/2001/XMLSchema#string">BTO:0000988</oboInOwl:hasDbXref>
        <oboInOwl:hasDbXref rdf:datatype="http://www.w3.org/2001/XMLSchema#string">CALOHA:TS-0736</oboInOwl:hasDbXref>
        <oboInOwl:hasDbXref rdf:datatype="http://www.w3.org/2001/XMLSchema#string">EFO:0000855</oboInOwl:hasDbXref>
        <oboInOwl:hasDbXref rdf:datatype="http://www.w3.org/2001/XMLSchema#string">EHDAA2:0001367</oboInOwl:hasDbXref>
        <oboInOwl:hasDbXref rdf:datatype="http://www.w3.org/2001/XMLSchema#string">EHDAA:6893</oboInOwl:hasDbXref>
        <oboInOwl:hasDbXref rdf:datatype="http://www.w3.org/2001/XMLSchema#string">EMAPA:17503</oboInOwl:hasDbXref>
        <oboInOwl:hasDbXref rdf:datatype="http://www.w3.org/2001/XMLSchema#string">EMAPA:18816</oboInOwl:hasDbXref>
        <oboInOwl:hasDbXref rdf:datatype="http://www.w3.org/2001/XMLSchema#string">EV:0100092</oboInOwl:hasDbXref>
        <oboInOwl:hasDbXref rdf:datatype="http://www.w3.org/2001/XMLSchema#string">FMA:7198</oboInOwl:hasDbXref>
        <oboInOwl:hasDbXref rdf:datatype="http://www.w3.org/2001/XMLSchema#string">GAID:334</oboInOwl:hasDbXref>
        <obo:UBPROP_0000003 rdf:datatype="http://www.w3.org/2001/XMLSchema#string">In the hagfish and lampreys (our most primitive vertebrate species of today), the first sign of &#39;a new organ&#39; is found as collections of endocrine cells around the area of the bile duct connection with the duodenum. These endocrine organs are composed of 99% beta cells and 1% somatostatin-producing delta cells. Compared to the more primitive protochordates (e.g. amphioxus), this represents a stage where all previously scattered insulin-producing cells of the intestinal tissue have now quantitatively migrated to found a new organ involved in sensing blood glucose rather than gut glucose. Only later in evolution, the beta cells are joined by exocrine tissue and alpha cells (exemplified by the rat-, rabbit- and elephant-fishes). Finally, from sharks and onwards in evolution, we have the islet PP-cell entering to complete the pancreas.[well established][VHOG]</obo:UBPROP_0000003>
        <oboInOwl:hasDbXref rdf:datatype="http://www.w3.org/2001/XMLSchema#string">MA:0000120</oboInOwl:hasDbXref>
        <oboInOwl:hasDbXref rdf:datatype="http://www.w3.org/2001/XMLSchema#string">MAT:0000075</oboInOwl:hasDbXref>
        <oboInOwl:hasDbXref rdf:datatype="http://www.w3.org/2001/XMLSchema#string">MESH:A03.734</oboInOwl:hasDbXref>
        <oboInOwl:hasDbXref rdf:datatype="http://www.w3.org/2001/XMLSchema#string">MIAA:0000075</oboInOwl:hasDbXref>
        <oboInOwl:hasDbXref rdf:datatype="http://www.w3.org/2001/XMLSchema#string">OpenCyc:Mx4rvVimZZwpEbGdrcN5Y29ycA</oboInOwl:hasDbXref>
        <obo:UBPROP_0000001 rdf:datatype="http://www.w3.org/2001/XMLSchema#string">Organ which secretes a fluid containing enzymes that aid in the digestion of food.[AAO]</obo:UBPROP_0000001>
        <oboInOwl:hasDbXref rdf:datatype="http://www.w3.org/2001/XMLSchema#string">SCTID:181277001</oboInOwl:hasDbXref>
        <oboInOwl:hasDbXref rdf:datatype="http://www.w3.org/2001/XMLSchema#string">TAO:0000140</oboInOwl:hasDbXref>
        <oboInOwl:id rdf:datatype="http://www.w3.org/2001/XMLSchema#string">UBERON:0001264</oboInOwl:id>
        <oboInOwl:hasDbXref rdf:datatype="http://www.w3.org/2001/XMLSchema#string">UMLS:C0030274</oboInOwl:hasDbXref>
        <oboInOwl:hasDbXref rdf:datatype="http://www.w3.org/2001/XMLSchema#string">VHOG:0000050</oboInOwl:hasDbXref>
        <oboInOwl:hasDbXref rdf:datatype="http://www.w3.org/2001/XMLSchema#string">Wikipedia:Pancreas</oboInOwl:hasDbXref>
        <oboInOwl:hasDbXref rdf:datatype="http://www.w3.org/2001/XMLSchema#string">XAO:0000136</oboInOwl:hasDbXref>
        <oboInOwl:hasDbXref rdf:datatype="http://www.w3.org/2001/XMLSchema#string">ZFA:0000140</oboInOwl:hasDbXref>
        <oboInOwl:hasDbXref rdf:datatype="http://www.w3.org/2001/XMLSchema#string">galen:Pancreas</oboInOwl:hasDbXref>
        <oboInOwl:hasDbXref rdf:datatype="http://www.w3.org/2001/XMLSchema#string">http://upload.wikimedia.org/wikipedia/commons/3/3f/Illu_pancrease.svg</oboInOwl:hasDbXref>
        <oboInOwl:hasDbXref rdf:datatype="http://www.w3.org/2001/XMLSchema#string">http://upload.wikimedia.org/wikipedia/commons/thumb/3/3f/Illu_pancrease.svg/200px-Illu_pancrease.svg.png</oboInOwl:hasDbXref>
        <oboInOwl:hasDbXref rdf:datatype="http://www.w3.org/2001/XMLSchema#string">ncithesaurus:Pancreas</oboInOwl:hasDbXref>
        <obo:UBPROP_0000007 rdf:datatype="http://www.w3.org/2001/XMLSchema#string">pancreatic</obo:UBPROP_0000007>
        <rdfs:comment rdf:datatype="http://www.w3.org/2001/XMLSchema#string">taxon notes: As a secretory organ serving exocrine and endocrine functions, the pancreas is specific to the vertebrates[PMID:16417468] Hagfishes and lampreys are unique in the complete separation of their endocrine pancreas (islet or- gan) and their exocrine pancreas (50). The endocrine and exocrine pancreas are coassociated in crown gnathostomes (50). In Branchiostoma and Ciona, there is no diverticulum as there is in hagfishes, lampreys, and gnathostomes, only dispersed insulin-secreting cells in the walls of the gastrointestinal tract (51, 52) [PMID:20959416]. The zebrafish does not have a discrete pancreas. Exocrine pancreatic tissue can be found scattered along the intestinal tract (Figures 16 and 17 ). The acinar structure of the exocrine pancreas is very similar to that of mammals and comprises cells with a very dark, basophilic cytoplasm</rdfs:comment>
        <oboInOwl:hasOBONamespace rdf:datatype="http://www.w3.org/2001/XMLSchema#string">uberon</oboInOwl:hasOBONamespace>
        <core:homologous_in rdf:resource="http://purl.obolibrary.org/obo/NCBITaxon_7742"/>
        <obo:IAO_0000412 rdf:resource="http://purl.obolibrary.org/obo/uberon.owl"/>
        <oboInOwl:inSubset rdf:resource="http://purl.obolibrary.org/obo/uberon/core#efo_slim"/>
        <oboInOwl:inSubset rdf:resource="http://purl.obolibrary.org/obo/uberon/core#major_organ"/>
        <oboInOwl:inSubset rdf:resource="http://purl.obolibrary.org/obo/uberon/core#organ_slim"/>
        <oboInOwl:inSubset rdf:resource="http://purl.obolibrary.org/obo/uberon/core#uberon_slim"/>
        <oboInOwl:inSubset rdf:resource="http://purl.obolibrary.org/obo/uberon/core#vertebrate_core"/>
    </owl:Class>
    


    <!-- http://purl.obolibrary.org/obo/UBERON_0001474 -->

    <owl:Class rdf:about="http://purl.obolibrary.org/obo/UBERON_0001474">
        <rdfs:label rdf:datatype="http://www.w3.org/2001/XMLSchema#string">bone element</rdfs:label>
        <rdfs:subClassOf rdf:resource="http://purl.obolibrary.org/obo/UBERON_0001062"/>
        <oboInOwl:hasDbXref rdf:datatype="http://www.w3.org/2001/XMLSchema#string">AAO:0000047</oboInOwl:hasDbXref>
        <oboInOwl:hasDbXref rdf:datatype="http://www.w3.org/2001/XMLSchema#string">AEO:0000082</oboInOwl:hasDbXref>
        <obo:UBPROP_0000001 rdf:datatype="http://www.w3.org/2001/XMLSchema#string">Also called osseous tissue, (Latin: os). Is a type of hard endoskeletal connective tissue found in many vertebrate animals. Bone is the main tissue of body organs that support body structures, protect internal organs, (in conjunction with muscles) facilitate movement; and are involved with cell formation, calcium metabolism, and mineral storage.[AAO]</obo:UBPROP_0000001>
        <rdfs:comment rdf:datatype="http://www.w3.org/2001/XMLSchema#string">Alternate definition: Organ with cavitated organ parts, which primarily consists of compact (cortical) and cancellous bone, which surround bone marrow cavities; together with other bones, cartilages and joints, it constitutes the skeletal system. Examples: femur, sternum, maxilla, vertebra, talus[FMA]</rdfs:comment>
        <oboInOwl:hasDbXref rdf:datatype="http://www.w3.org/2001/XMLSchema#string">BTO:0000140</oboInOwl:hasDbXref>
        <oboInOwl:hasDbXref rdf:datatype="http://www.w3.org/2001/XMLSchema#string">CALOHA:TS-0088</oboInOwl:hasDbXref>
        <oboInOwl:hasDbXref rdf:datatype="http://www.w3.org/2001/XMLSchema#string">EFO:0000298</oboInOwl:hasDbXref>
        <oboInOwl:hasDbXref rdf:datatype="http://www.w3.org/2001/XMLSchema#string">EHDAA2:0003082</oboInOwl:hasDbXref>
        <oboInOwl:hasDbXref rdf:datatype="http://www.w3.org/2001/XMLSchema#string">EMAPA:32782</oboInOwl:hasDbXref>
        <oboInOwl:hasDbXref rdf:datatype="http://www.w3.org/2001/XMLSchema#string">ENVO:00002039</oboInOwl:hasDbXref>
        <oboInOwl:hasDbXref rdf:datatype="http://www.w3.org/2001/XMLSchema#string">EV:0100140</oboInOwl:hasDbXref>
        <oboInOwl:hasDbXref rdf:datatype="http://www.w3.org/2001/XMLSchema#string">FMA:30317</oboInOwl:hasDbXref>
        <oboInOwl:hasDbXref rdf:datatype="http://www.w3.org/2001/XMLSchema#string">FMA:5018</oboInOwl:hasDbXref>
        <oboInOwl:hasDbXref rdf:datatype="http://www.w3.org/2001/XMLSchema#string">GAID:92</oboInOwl:hasDbXref>
        <oboInOwl:hasDbXref rdf:datatype="http://www.w3.org/2001/XMLSchema#string">MA:0001459</oboInOwl:hasDbXref>
        <oboInOwl:hasDbXref rdf:datatype="http://www.w3.org/2001/XMLSchema#string">MAT:0000299</oboInOwl:hasDbXref>
        <oboInOwl:hasDbXref rdf:datatype="http://www.w3.org/2001/XMLSchema#string">MIAA:0000299</oboInOwl:hasDbXref>
        <oboInOwl:hasDbXref rdf:datatype="http://www.w3.org/2001/XMLSchema#string">OpenCyc:Mx4rvViDlpwpEbGdrcN5Y29ycA</oboInOwl:hasDbXref>
        <oboInOwl:hasDbXref rdf:datatype="http://www.w3.org/2001/XMLSchema#string">OpenCyc:Mx4rvVkCG5wpEbGdrcN5Y29ycA</oboInOwl:hasDbXref>
        <obo:UBPROP_0000001 rdf:datatype="http://www.w3.org/2001/XMLSchema#string">Portion of tissue which is calcified connective tissue making up the structural elements of the skeletal system.[TAO]</obo:UBPROP_0000001>
        <oboInOwl:hasDbXref rdf:datatype="http://www.w3.org/2001/XMLSchema#string">SCTID:90780006</oboInOwl:hasDbXref>
        <obo:IAO_0000115 rdf:datatype="http://www.w3.org/2001/XMLSchema#string">Skeletal element that is composed of bone tissue.</obo:IAO_0000115>
        <obo:UBPROP_0000001 rdf:datatype="http://www.w3.org/2001/XMLSchema#string">Skeletal element that is composed of bone tissue.[VSAO]</obo:UBPROP_0000001>
        <oboInOwl:hasDbXref rdf:datatype="http://www.w3.org/2001/XMLSchema#string">TAO:0001514</oboInOwl:hasDbXref>
        <obo:UBPROP_0000003 rdf:datatype="http://www.w3.org/2001/XMLSchema#string">The &#39;new animal phylogeny&#39; reveals that many of the groups known to biomineralize sit among close relatives that do not, and it favours an interpretation of convergent or parallel evolution for biomineralization in animals. (...) Whether this &#39;biomineralization toolkit&#39;of genes reflects a parallel co-option of a common suite of genes or the inheritance of a skeletogenic gene regulatory network from a biomineralizing common ancestor remains an open debate.[debated][VHOG]</obo:UBPROP_0000003>
        <oboInOwl:id rdf:datatype="http://www.w3.org/2001/XMLSchema#string">UBERON:0001474</oboInOwl:id>
        <oboInOwl:hasDbXref rdf:datatype="http://www.w3.org/2001/XMLSchema#string">UMLS:C0262950</oboInOwl:hasDbXref>
        <oboInOwl:hasDbXref rdf:datatype="http://www.w3.org/2001/XMLSchema#string">VHOG:0001190</oboInOwl:hasDbXref>
        <oboInOwl:hasDbXref rdf:datatype="http://www.w3.org/2001/XMLSchema#string">VSAO:0000057</oboInOwl:hasDbXref>
        <oboInOwl:hasDbXref rdf:datatype="http://www.w3.org/2001/XMLSchema#string">Wikipedia:Bone</oboInOwl:hasDbXref>
        <oboInOwl:hasDbXref rdf:datatype="http://www.w3.org/2001/XMLSchema#string">XAO:0000169</oboInOwl:hasDbXref>
        <oboInOwl:hasDbXref rdf:datatype="http://www.w3.org/2001/XMLSchema#string">ZFA:0001514</oboInOwl:hasDbXref>
        <oboInOwl:hasRelatedSynonym rdf:datatype="http://www.w3.org/2001/XMLSchema#string">bone</oboInOwl:hasRelatedSynonym>
        <oboInOwl:hasExactSynonym rdf:datatype="http://www.w3.org/2001/XMLSchema#string">bone element</oboInOwl:hasExactSynonym>
        <oboInOwl:hasExactSynonym rdf:datatype="http://www.w3.org/2001/XMLSchema#string">bone organ</oboInOwl:hasExactSynonym>
        <oboInOwl:hasDbXref rdf:datatype="http://www.w3.org/2001/XMLSchema#string">galen:Bone</oboInOwl:hasDbXref>
        <oboInOwl:hasDbXref rdf:datatype="http://www.w3.org/2001/XMLSchema#string">ncithesaurus:Bone</oboInOwl:hasDbXref>
        <obo:UBPROP_0000002 rdf:datatype="http://www.w3.org/2001/XMLSchema#string">relationship loss: subclass specialized connective tissue (AAO:0000571)[AAO]</obo:UBPROP_0000002>
        <oboInOwl:hasOBONamespace rdf:datatype="http://www.w3.org/2001/XMLSchema#string">uberon</oboInOwl:hasOBONamespace>
        <core:homologous_in rdf:resource="http://purl.obolibrary.org/obo/NCBITaxon_7742"/>
        <core:spatially_disjoint_from rdf:resource="http://purl.obolibrary.org/obo/UBERON_0001015"/>
        <core:spatially_disjoint_from rdf:resource="http://purl.obolibrary.org/obo/UBERON_0001630"/>
        <core:spatially_disjoint_from rdf:resource="http://purl.obolibrary.org/obo/UBERON_0002385"/>
        <obo:IAO_0000412 rdf:resource="http://purl.obolibrary.org/obo/uberon.owl"/>
        <oboInOwl:inSubset rdf:resource="http://purl.obolibrary.org/obo/uberon/core#efo_slim"/>
        <oboInOwl:inSubset rdf:resource="http://purl.obolibrary.org/obo/uberon/core#major_organ"/>
        <oboInOwl:inSubset rdf:resource="http://purl.obolibrary.org/obo/uberon/core#organ_slim"/>
        <oboInOwl:inSubset rdf:resource="http://purl.obolibrary.org/obo/uberon/core#uberon_slim"/>
        <oboInOwl:inSubset rdf:resource="http://purl.obolibrary.org/obo/uberon/core#vertebrate_core"/>
    </owl:Class>
    


    <!-- http://purl.obolibrary.org/obo/UBERON_0001969 -->

    <owl:Class rdf:about="http://purl.obolibrary.org/obo/UBERON_0001969">
        <rdfs:label rdf:datatype="http://www.w3.org/2001/XMLSchema#string">blood plasma</rdfs:label>
        <rdfs:subClassOf rdf:resource="http://purl.obolibrary.org/obo/UBERON_0001062"/>
        <oboInOwl:hasDbXref rdf:datatype="http://www.w3.org/2001/XMLSchema#string">BTO:0000131</oboInOwl:hasDbXref>
        <obo:IAO_0000115 rdf:datatype="http://www.w3.org/2001/XMLSchema#string">Body substance in liquid state contained in the lumen of arterial and venous trees, blood capillary and the cardiac chambers; constitutes the liquid phase of blood.[FMA]</obo:IAO_0000115>
        <oboInOwl:hasDbXref rdf:datatype="http://www.w3.org/2001/XMLSchema#string">CALOHA:TS-0800</oboInOwl:hasDbXref>
        <oboInOwl:hasDbXref rdf:datatype="http://www.w3.org/2001/XMLSchema#string">EFO:0001905</oboInOwl:hasDbXref>
        <oboInOwl:hasDbXref rdf:datatype="http://www.w3.org/2001/XMLSchema#string">FMA:62970</oboInOwl:hasDbXref>
        <oboInOwl:hasDbXref rdf:datatype="http://www.w3.org/2001/XMLSchema#string">GAID:1178</oboInOwl:hasDbXref>
        <oboInOwl:hasDbXref rdf:datatype="http://www.w3.org/2001/XMLSchema#string">MA:0002501</oboInOwl:hasDbXref>
        <oboInOwl:hasDbXref rdf:datatype="http://www.w3.org/2001/XMLSchema#string">MAT:0000052</oboInOwl:hasDbXref>
        <oboInOwl:hasDbXref rdf:datatype="http://www.w3.org/2001/XMLSchema#string">MESH:A12.207.152.693</oboInOwl:hasDbXref>
        <oboInOwl:hasDbXref rdf:datatype="http://www.w3.org/2001/XMLSchema#string">MIAA:0000052</oboInOwl:hasDbXref>
        <oboInOwl:hasDbXref rdf:datatype="http://www.w3.org/2001/XMLSchema#string">OpenCyc:Mx4rEg4ZYrIbEduAAAAOpmP6tw</oboInOwl:hasDbXref>
        <oboInOwl:id rdf:datatype="http://www.w3.org/2001/XMLSchema#string">UBERON:0001969</oboInOwl:id>
        <oboInOwl:hasDbXref rdf:datatype="http://www.w3.org/2001/XMLSchema#string">UMLS:C0032105</oboInOwl:hasDbXref>
        <oboInOwl:hasDbXref rdf:datatype="http://www.w3.org/2001/XMLSchema#string">Wikipedia:Blood_plasma</oboInOwl:hasDbXref>
        <oboInOwl:hasDbXref rdf:datatype="http://www.w3.org/2001/XMLSchema#string">ncithesaurus:Plasma</oboInOwl:hasDbXref>
        <oboInOwl:hasExactSynonym rdf:datatype="http://www.w3.org/2001/XMLSchema#string">plasma</oboInOwl:hasExactSynonym>
        <oboInOwl:hasExactSynonym rdf:datatype="http://www.w3.org/2001/XMLSchema#string">portion of blood plasma</oboInOwl:hasExactSynonym>
        <oboInOwl:hasExactSynonym rdf:datatype="http://www.w3.org/2001/XMLSchema#string">portion of plasma</oboInOwl:hasExactSynonym>
        <oboInOwl:hasOBONamespace rdf:datatype="http://www.w3.org/2001/XMLSchema#string">uberon</oboInOwl:hasOBONamespace>
        <obo:IAO_0000412 rdf:resource="http://purl.obolibrary.org/obo/uberon.owl"/>
        <oboInOwl:inSubset rdf:resource="http://purl.obolibrary.org/obo/uberon/core#efo_slim"/>
        <oboInOwl:inSubset rdf:resource="http://purl.obolibrary.org/obo/uberon/core#uberon_slim"/>
    </owl:Class>
    


    <!-- http://purl.obolibrary.org/obo/UBERON_0002046 -->

    <owl:Class rdf:about="http://purl.obolibrary.org/obo/UBERON_0002046">
        <rdfs:label rdf:datatype="http://www.w3.org/2001/XMLSchema#string">thyroid gland</rdfs:label>
        <rdfs:subClassOf rdf:resource="http://purl.obolibrary.org/obo/UBERON_0001062"/>
        <obo:UBPROP_0000003 rdf:datatype="http://www.w3.org/2001/XMLSchema#string"> (...) at some stage of its development, every chordate exhibits five uniquely derived characters or synapomorphies of the group: (...) (2) a groove in the pharyngeal floor known as the endostyle, or a thyroid gland derived from part of the endostyle (...).[well established][VHOG]</obo:UBPROP_0000003>
        <obo:IAO_0000115 rdf:datatype="http://www.w3.org/2001/XMLSchema#string">A two-lobed endocrine gland found in all vertebrates, located in front of and on either side of the trachea in humans, and producing various hormones, such as triiodothyronine and calcitonin[BTO].</obo:IAO_0000115>
        <oboInOwl:hasDbXref rdf:datatype="http://www.w3.org/2001/XMLSchema#string">AAO:0010544</oboInOwl:hasDbXref>
        <oboInOwl:hasDbXref rdf:datatype="http://www.w3.org/2001/XMLSchema#string">BTO:0001379</oboInOwl:hasDbXref>
        <oboInOwl:hasDbXref rdf:datatype="http://www.w3.org/2001/XMLSchema#string">CALOHA:TS-1047</oboInOwl:hasDbXref>
        <oboInOwl:hasDbXref rdf:datatype="http://www.w3.org/2001/XMLSchema#string">EFO:0000861</oboInOwl:hasDbXref>
        <oboInOwl:hasDbXref rdf:datatype="http://www.w3.org/2001/XMLSchema#string">EHDAA2:0002028</oboInOwl:hasDbXref>
        <oboInOwl:hasDbXref rdf:datatype="http://www.w3.org/2001/XMLSchema#string">EHDAA:2148</oboInOwl:hasDbXref>
        <oboInOwl:hasDbXref rdf:datatype="http://www.w3.org/2001/XMLSchema#string">EHDAA:2975</oboInOwl:hasDbXref>
        <oboInOwl:hasDbXref rdf:datatype="http://www.w3.org/2001/XMLSchema#string">EMAPA:17068</oboInOwl:hasDbXref>
        <oboInOwl:hasDbXref rdf:datatype="http://www.w3.org/2001/XMLSchema#string">EMAPA:18827</oboInOwl:hasDbXref>
        <oboInOwl:hasDbXref rdf:datatype="http://www.w3.org/2001/XMLSchema#string">EV:0100133</oboInOwl:hasDbXref>
        <obo:UBPROP_0000001 rdf:datatype="http://www.w3.org/2001/XMLSchema#string">Either of paired structures located in the throat which develop from the ventral wall of the pharynx and excretes hormones involved in the morphological and functional changes during metamorphosis as well as influencing other tissues.[AAO]</obo:UBPROP_0000001>
        <oboInOwl:hasDbXref rdf:datatype="http://www.w3.org/2001/XMLSchema#string">FMA:9603</oboInOwl:hasDbXref>
        <oboInOwl:hasDbXref rdf:datatype="http://www.w3.org/2001/XMLSchema#string">GAID:465</oboInOwl:hasDbXref>
        <obo:UBPROP_0000008 rdf:datatype="http://www.w3.org/2001/XMLSchema#string">In fish, it is usually located below the gills and is not always divided into distinct lobes. However, in some teleosts, patches of thyroid tissue are found elsewhere in the body, associated with the kidneys, spleen, heart, or eyes</obo:UBPROP_0000008>
        <obo:UBPROP_0000008 rdf:datatype="http://www.w3.org/2001/XMLSchema#string">In larval lampreys, the thyroid originates as an exocrine gland, secreting its hormones into the gut, and associated with the larva&#39;s filter-feeding apparatus. In the adult lamprey, the gland separates from the gut, and becomes endocrine, but this path of development may reflect the evolutionary origin of the thyroid. For instance, the closest living relatives of vertebrates, the tunicates and Amphioxus, have a structure very similar to that of larval lampreys, and this also secretes iodine-containing compounds (albeit not thyroxine)</obo:UBPROP_0000008>
        <obo:UBPROP_0000008 rdf:datatype="http://www.w3.org/2001/XMLSchema#string">In tetrapods, the thyroid is always found somewhere in the neck region. In most tetrapod species, there are two paired thyroid glands - that is, the right and left lobes are not joined together. However, there is only ever a single thyroid gland in most mammals, and the shape found in humans is common to many other species</obo:UBPROP_0000008>
        <oboInOwl:hasDbXref rdf:datatype="http://www.w3.org/2001/XMLSchema#string">MA:0000129</oboInOwl:hasDbXref>
        <oboInOwl:hasDbXref rdf:datatype="http://www.w3.org/2001/XMLSchema#string">MAT:0000081</oboInOwl:hasDbXref>
        <oboInOwl:hasDbXref rdf:datatype="http://www.w3.org/2001/XMLSchema#string">MESH:A06.407.900</oboInOwl:hasDbXref>
        <oboInOwl:hasDbXref rdf:datatype="http://www.w3.org/2001/XMLSchema#string">MIAA:0000081</oboInOwl:hasDbXref>
        <oboInOwl:hasDbXref rdf:datatype="http://www.w3.org/2001/XMLSchema#string">OpenCyc:Mx4rvVjLT5wpEbGdrcN5Y29ycA</oboInOwl:hasDbXref>
        <oboInOwl:hasDbXref rdf:datatype="http://www.w3.org/2001/XMLSchema#string">SCTID:181117000</oboInOwl:hasDbXref>
        <oboInOwl:id rdf:datatype="http://www.w3.org/2001/XMLSchema#string">UBERON:0002046</oboInOwl:id>
        <oboInOwl:hasDbXref rdf:datatype="http://www.w3.org/2001/XMLSchema#string">UMLS:C0040132</oboInOwl:hasDbXref>
        <oboInOwl:hasDbXref rdf:datatype="http://www.w3.org/2001/XMLSchema#string">VHOG:0000418</oboInOwl:hasDbXref>
        <oboInOwl:hasDbXref rdf:datatype="http://www.w3.org/2001/XMLSchema#string">Wikipedia:Thyroid</oboInOwl:hasDbXref>
        <oboInOwl:hasDbXref rdf:datatype="http://www.w3.org/2001/XMLSchema#string">XAO:0000162</oboInOwl:hasDbXref>
        <oboInOwl:hasDbXref rdf:datatype="http://www.w3.org/2001/XMLSchema#string">galen:ThyroidGland</oboInOwl:hasDbXref>
        <oboInOwl:hasRelatedSynonym rdf:datatype="http://www.w3.org/2001/XMLSchema#string">glandula thyroidea</oboInOwl:hasRelatedSynonym>
        <oboInOwl:hasDbXref rdf:datatype="http://www.w3.org/2001/XMLSchema#string">http://upload.wikimedia.org/wikipedia/commons/a/a3/Illu_thyroid_parathyroid.jpg</oboInOwl:hasDbXref>
        <oboInOwl:hasDbXref rdf:datatype="http://www.w3.org/2001/XMLSchema#string">http://upload.wikimedia.org/wikipedia/commons/thumb/c/c6/Illu_endocrine_system.jpg/200px-Illu_endocrine_system.jpg</oboInOwl:hasDbXref>
        <oboInOwl:hasDbXref rdf:datatype="http://www.w3.org/2001/XMLSchema#string">ncithesaurus:Thyroid_Gland</oboInOwl:hasDbXref>
        <oboInOwl:hasExactSynonym rdf:datatype="http://www.w3.org/2001/XMLSchema#string">thyroid</oboInOwl:hasExactSynonym>
        <oboInOwl:hasOBONamespace rdf:datatype="http://www.w3.org/2001/XMLSchema#string">uberon</oboInOwl:hasOBONamespace>
        <core:homologous_in rdf:resource="http://purl.obolibrary.org/obo/NCBITaxon_7742"/>
        <obo:IAO_0000412 rdf:resource="http://purl.obolibrary.org/obo/uberon.owl"/>
        <oboInOwl:inSubset rdf:resource="http://purl.obolibrary.org/obo/uberon/core#efo_slim"/>
        <oboInOwl:inSubset rdf:resource="http://purl.obolibrary.org/obo/uberon/core#organ_slim"/>
        <oboInOwl:inSubset rdf:resource="http://purl.obolibrary.org/obo/uberon/core#uberon_slim"/>
    </owl:Class>
    


    <!-- http://purl.obolibrary.org/obo/UBERON_0002048 -->

    <owl:Class rdf:about="http://purl.obolibrary.org/obo/UBERON_0002048">
        <rdfs:label rdf:datatype="http://www.w3.org/2001/XMLSchema#string">lung</rdfs:label>
        <rdfs:subClassOf rdf:resource="http://purl.obolibrary.org/obo/UBERON_0001062"/>
        <oboInOwl:hasDbXref rdf:datatype="http://www.w3.org/2001/XMLSchema#string">AAO:0000275</oboInOwl:hasDbXref>
        <oboInOwl:hasDbXref rdf:datatype="http://www.w3.org/2001/XMLSchema#string">AAO:0010567</oboInOwl:hasDbXref>
        <oboInOwl:hasDbXref rdf:datatype="http://www.w3.org/2001/XMLSchema#string">BTO:0000763</oboInOwl:hasDbXref>
        <oboInOwl:hasDbXref rdf:datatype="http://www.w3.org/2001/XMLSchema#string">CALOHA:TS-0568</oboInOwl:hasDbXref>
        <oboInOwl:hasDbXref rdf:datatype="http://www.w3.org/2001/XMLSchema#string">EFO:0000934</oboInOwl:hasDbXref>
        <oboInOwl:hasDbXref rdf:datatype="http://www.w3.org/2001/XMLSchema#string">EHDAA2:0001042</oboInOwl:hasDbXref>
        <oboInOwl:hasDbXref rdf:datatype="http://www.w3.org/2001/XMLSchema#string">EHDAA:1554</oboInOwl:hasDbXref>
        <oboInOwl:hasDbXref rdf:datatype="http://www.w3.org/2001/XMLSchema#string">EHDAA:2205</oboInOwl:hasDbXref>
        <oboInOwl:hasDbXref rdf:datatype="http://www.w3.org/2001/XMLSchema#string">EMAPA:16728</oboInOwl:hasDbXref>
        <oboInOwl:hasDbXref rdf:datatype="http://www.w3.org/2001/XMLSchema#string">EV:0100042</oboInOwl:hasDbXref>
        <obo:UBPROP_0000001 rdf:datatype="http://www.w3.org/2001/XMLSchema#string">Either of two organs which allow gas exchange absorbing oxygen from inhaled air and releasing carbon dioxide with exhaled air.[AAO]</obo:UBPROP_0000001>
        <oboInOwl:hasDbXref rdf:datatype="http://www.w3.org/2001/XMLSchema#string">FMA:7195</oboInOwl:hasDbXref>
        <oboInOwl:hasDbXref rdf:datatype="http://www.w3.org/2001/XMLSchema#string">GAID:345</oboInOwl:hasDbXref>
        <obo:UBPROP_0000003 rdf:datatype="http://www.w3.org/2001/XMLSchema#string">Lungs had already developed as paired ventral pockets from the intestine in the ancestor of Osteognathostomata. (...) In actinopterygian fishes, apart from Cladistia, the ventral intestinal pocket migrates dorsally and becomes the swim-bladder, a mainly hydrostatical organ (reference 1); Comparative transcriptome analyses indicate molecular homology of zebrafish swimbladder and Mammalian lung (reference 2).[well established][VHOG]</obo:UBPROP_0000003>
        <oboInOwl:hasDbXref rdf:datatype="http://www.w3.org/2001/XMLSchema#string">MA:0000415</oboInOwl:hasDbXref>
        <oboInOwl:hasDbXref rdf:datatype="http://www.w3.org/2001/XMLSchema#string">MAT:0000135</oboInOwl:hasDbXref>
        <oboInOwl:hasDbXref rdf:datatype="http://www.w3.org/2001/XMLSchema#string">MESH:A04.411</oboInOwl:hasDbXref>
        <oboInOwl:hasDbXref rdf:datatype="http://www.w3.org/2001/XMLSchema#string">MIAA:0000135</oboInOwl:hasDbXref>
        <oboInOwl:hasDbXref rdf:datatype="http://www.w3.org/2001/XMLSchema#string">OpenCyc:Mx4rvVjKy5wpEbGdrcN5Y29ycA</oboInOwl:hasDbXref>
        <obo:IAO_0000115 rdf:datatype="http://www.w3.org/2001/XMLSchema#string">Respiration organ present in all air-breathing animals whose principal function is to transport oxygen from the atmosphere into the bloodstream, and to release carbon dioxide from the bloodstream into the atmosphere[WP]. In all air-breathing vertebrates the lungs are developed from the ventral wall of the oesophagus as a pouch which divides into two sacs. In amphibians and many reptiles the lungs retain very nearly this primitive sac-like character, but in the higher forms the connection with the esophagus becomes elongated into the windpipe and the inner walls of the sacs become more and more divided, until, in the mammals, the air spaces become minutely divided into tubes ending in small air cells, in the walls of which the blood circulates in a fine network of capillaries. In mammals the lungs are more or less divided into lobes, and each lung occupies a separate cavity in the thorax[GO].</obo:IAO_0000115>
        <oboInOwl:hasDbXref rdf:datatype="http://www.w3.org/2001/XMLSchema#string">SCTID:181216001</oboInOwl:hasDbXref>
        <oboInOwl:id rdf:datatype="http://www.w3.org/2001/XMLSchema#string">UBERON:0002048</oboInOwl:id>
        <oboInOwl:hasDbXref rdf:datatype="http://www.w3.org/2001/XMLSchema#string">UMLS:C0024109</oboInOwl:hasDbXref>
        <oboInOwl:hasDbXref rdf:datatype="http://www.w3.org/2001/XMLSchema#string">VHOG:0000310</oboInOwl:hasDbXref>
        <oboInOwl:hasDbXref rdf:datatype="http://www.w3.org/2001/XMLSchema#string">Wikipedia:Lung</oboInOwl:hasDbXref>
        <oboInOwl:hasDbXref rdf:datatype="http://www.w3.org/2001/XMLSchema#string">XAO:0000119</oboInOwl:hasDbXref>
        <oboInOwl:hasDbXref rdf:datatype="http://www.w3.org/2001/XMLSchema#string">galen:Lung</oboInOwl:hasDbXref>
        <oboInOwl:hasDbXref rdf:datatype="http://www.w3.org/2001/XMLSchema#string">ncithesaurus:Lung</oboInOwl:hasDbXref>
        <oboInOwl:hasExactSynonym rdf:datatype="http://www.w3.org/2001/XMLSchema#string">pulmo</oboInOwl:hasExactSynonym>
        <obo:UBPROP_0000007 rdf:datatype="http://www.w3.org/2001/XMLSchema#string">pulmonary</obo:UBPROP_0000007>
        <rdfs:comment rdf:datatype="http://www.w3.org/2001/XMLSchema#string">respiration organ in all air-breathing animals, including most tetrapods, a few fish and a few snails. In mammals and the more complex life forms, the two lungs are located in the chest on either side of the heart. Their principal function is to transport oxygen from the atmosphere into the bloodstream, and to release carbon dioxide from the bloodstream into the atmosphere. This exchange of gases is accomplished in the mosaic of specialized cells that form millions of tiny, exceptionally thin-walled air sacs called alveoli. // Avian lungs do not have alveoli as mammalian lungs do, they have Faveolar lungs. They contain millions of tiny passages known as para-bronchi, connected at both ends by the dorsobronchi // Snakes and limbless lizards typically possess only the right lung as a major respiratory organ; the left lung is greatly reduced, or even absent. Amphisbaenians, however, have the opposite arrangement, with a major left lung, and a reduced or absent right lung [WP]</rdfs:comment>
        <oboInOwl:hasOBONamespace rdf:datatype="http://www.w3.org/2001/XMLSchema#string">uberon</oboInOwl:hasOBONamespace>
        <core:homologous_in rdf:resource="http://purl.obolibrary.org/obo/NCBITaxon_7742"/>
        <obo:IAO_0000412 rdf:resource="http://purl.obolibrary.org/obo/uberon.owl"/>
        <oboInOwl:inSubset rdf:resource="http://purl.obolibrary.org/obo/uberon/core#efo_slim"/>
        <oboInOwl:inSubset rdf:resource="http://purl.obolibrary.org/obo/uberon/core#major_organ"/>
        <oboInOwl:inSubset rdf:resource="http://purl.obolibrary.org/obo/uberon/core#organ_slim"/>
        <oboInOwl:inSubset rdf:resource="http://purl.obolibrary.org/obo/uberon/core#uberon_slim"/>
    </owl:Class>
    


    <!-- http://purl.obolibrary.org/obo/UBERON_0002097 -->

    <owl:Class rdf:about="http://purl.obolibrary.org/obo/UBERON_0002097">
        <rdfs:label rdf:datatype="http://www.w3.org/2001/XMLSchema#string">skin of body</rdfs:label>
        <rdfs:subClassOf rdf:resource="http://purl.obolibrary.org/obo/UBERON_0001062"/>
        <oboInOwl:hasDbXref rdf:datatype="http://www.w3.org/2001/XMLSchema#string">BTO:0001253</oboInOwl:hasDbXref>
        <oboInOwl:hasDbXref rdf:datatype="http://www.w3.org/2001/XMLSchema#string">CALOHA:TS-0934</oboInOwl:hasDbXref>
        <oboInOwl:hasDbXref rdf:datatype="http://www.w3.org/2001/XMLSchema#string">EFO:0000962</oboInOwl:hasDbXref>
        <oboInOwl:hasDbXref rdf:datatype="http://www.w3.org/2001/XMLSchema#string">EHDAA2:0001844</oboInOwl:hasDbXref>
        <oboInOwl:hasDbXref rdf:datatype="http://www.w3.org/2001/XMLSchema#string">EMAPA:17525</oboInOwl:hasDbXref>
        <oboInOwl:hasDbXref rdf:datatype="http://www.w3.org/2001/XMLSchema#string">FMA:7163</oboInOwl:hasDbXref>
        <oboInOwl:hasDbXref rdf:datatype="http://www.w3.org/2001/XMLSchema#string">MESH:A17.815</oboInOwl:hasDbXref>
        <obo:IAO_0000115 rdf:datatype="http://www.w3.org/2001/XMLSchema#string">Nonparenchymatous organ that consists of the dermis and epidermis. Subdivisions of the skin surround various body parts; as a whole, the skin constitutes the external layer of the body. Examples: There is only one skin[FMA]. Surface structure that consists of the external membranous integument of the animal.</obo:IAO_0000115>
        <rdfs:comment rdf:datatype="http://www.w3.org/2001/XMLSchema#string">Note that FMA uses &#39;skin&#39; for the entire organ. XAO seems consistent. MA seems to use it analagously to zone of skin</rdfs:comment>
        <oboInOwl:hasDbXref rdf:datatype="http://www.w3.org/2001/XMLSchema#string">OpenCyc:Mx4rvVjX3ZwpEbGdrcN5Y29ycA</oboInOwl:hasDbXref>
        <oboInOwl:hasDbXref rdf:datatype="http://www.w3.org/2001/XMLSchema#string">SCTID:181469002</oboInOwl:hasDbXref>
        <oboInOwl:id rdf:datatype="http://www.w3.org/2001/XMLSchema#string">UBERON:0002097</oboInOwl:id>
        <oboInOwl:hasDbXref rdf:datatype="http://www.w3.org/2001/XMLSchema#string">UMLS:C1123023</oboInOwl:hasDbXref>
        <oboInOwl:hasDbXref rdf:datatype="http://www.w3.org/2001/XMLSchema#string">Wikipedia:Skin</oboInOwl:hasDbXref>
        <oboInOwl:hasDbXref rdf:datatype="http://www.w3.org/2001/XMLSchema#string">XAO:0000023</oboInOwl:hasDbXref>
        <oboInOwl:hasExactSynonym rdf:datatype="http://www.w3.org/2001/XMLSchema#string">entire skin</oboInOwl:hasExactSynonym>
        <oboInOwl:hasDbXref rdf:datatype="http://www.w3.org/2001/XMLSchema#string">galen:Skin</oboInOwl:hasDbXref>
        <oboInOwl:hasDbXref rdf:datatype="http://www.w3.org/2001/XMLSchema#string">http://upload.wikimedia.org/wikipedia/commons/thumb/6/6d/Skin.svg/200px-Skin.svg.png</oboInOwl:hasDbXref>
        <oboInOwl:hasRelatedSynonym rdf:datatype="http://www.w3.org/2001/XMLSchema#string">integument</oboInOwl:hasRelatedSynonym>
        <oboInOwl:hasDbXref rdf:datatype="http://www.w3.org/2001/XMLSchema#string">ncithesaurus:Skin</oboInOwl:hasDbXref>
        <oboInOwl:hasRelatedSynonym rdf:datatype="http://www.w3.org/2001/XMLSchema#string">pelt</oboInOwl:hasRelatedSynonym>
        <oboInOwl:hasRelatedSynonym rdf:datatype="http://www.w3.org/2001/XMLSchema#string">skin</oboInOwl:hasRelatedSynonym>
        <oboInOwl:hasOBONamespace rdf:datatype="http://www.w3.org/2001/XMLSchema#string">uberon</oboInOwl:hasOBONamespace>
        <obo:IAO_0000412 rdf:resource="http://purl.obolibrary.org/obo/uberon.owl"/>
        <oboInOwl:inSubset rdf:resource="http://purl.obolibrary.org/obo/uberon/core#efo_slim"/>
        <oboInOwl:inSubset rdf:resource="http://purl.obolibrary.org/obo/uberon/core#major_organ"/>
        <oboInOwl:inSubset rdf:resource="http://purl.obolibrary.org/obo/uberon/core#uberon_slim"/>
    </owl:Class>
    


    <!-- http://purl.obolibrary.org/obo/UBERON_0002107 -->

    <owl:Class rdf:about="http://purl.obolibrary.org/obo/UBERON_0002107">
        <rdfs:label rdf:datatype="http://www.w3.org/2001/XMLSchema#string">liver</rdfs:label>
        <rdfs:subClassOf rdf:resource="http://purl.obolibrary.org/obo/UBERON_0001062"/>
        <oboInOwl:hasDbXref rdf:datatype="http://www.w3.org/2001/XMLSchema#string">AAO:0010111</oboInOwl:hasDbXref>
        <rdfs:comment rdf:datatype="http://www.w3.org/2001/XMLSchema#string">AO notes: Only ZFA considers this part_of immune system - we weaken this to an overlaps relation, as in general it&#39;s only a subset of cells that have clear immune function. Taxon notes: WP: The liver is found in all vertebrates, and is typically the largest visceral organ. Its form varies considerably in different species, and is largely determined by the shape and arrangement of the surrounding organs. Nonetheless, in most species it is divided into right and left lobes; exceptions to this general rule include snakes, where the shape of the body necessitates a simple cigar-like form. The internal structure of the liver is broadly similar in all vertebrates.[7] An organ sometimes referred to as a liver is found associated with the digestive tract of the primitive chordate Amphioxus. However, this is an enzyme secreting gland, not a metabolic organ, and it is unclear how truly homologous it is to the vertebrate liver. //  The zebrafish liver differs from the mammalian liver in that the hepatocytes are not clearly organized in cords or lobules and the typical portal triads are not apparent. In addition, the zebrafish liver does not have Kuppfer cells. Furthermore, a clear distinction can be made between the male and female liver in the adult zebrafish. The female hepatocytes are very basophilic (Figure 15c) as a result of the production of vitellogenin (Van der Ven et al. 2003).</rdfs:comment>
        <obo:UBPROP_0000003 rdf:datatype="http://www.w3.org/2001/XMLSchema#string">All vertebrates possess a liver (reference 1); Later in craniate evolution, an anterior gill arch was transformed into jaws, and many new types of feeding subsequently evolved.(...) A liver evolved that, among its many functions, stores considerable energy as glycogen or lipid (reference 2).[well established][VHOG]</obo:UBPROP_0000003>
        <obo:IAO_0000115 rdf:datatype="http://www.w3.org/2001/XMLSchema#string">An exocrine gland which secretes bile and functions in metabolism of protein and carbohydrate and fat, synthesizes substances involved in the clotting of the blood, synthesizes vitamin A, detoxifies poisonous substances, stores glycogen, and breaks down worn-out erythrocytes[GO].</obo:IAO_0000115>
        <oboInOwl:hasDbXref rdf:datatype="http://www.w3.org/2001/XMLSchema#string">BTO:0000759</oboInOwl:hasDbXref>
        <oboInOwl:hasDbXref rdf:datatype="http://www.w3.org/2001/XMLSchema#string">CALOHA:TS-0564</oboInOwl:hasDbXref>
        <oboInOwl:hasDbXref rdf:datatype="http://www.w3.org/2001/XMLSchema#string">EFO:0000887</oboInOwl:hasDbXref>
        <oboInOwl:hasDbXref rdf:datatype="http://www.w3.org/2001/XMLSchema#string">EHDAA2:0000997</oboInOwl:hasDbXref>
        <oboInOwl:hasDbXref rdf:datatype="http://www.w3.org/2001/XMLSchema#string">EHDAA:2197</oboInOwl:hasDbXref>
        <oboInOwl:hasDbXref rdf:datatype="http://www.w3.org/2001/XMLSchema#string">EMAPA:16846</oboInOwl:hasDbXref>
        <oboInOwl:hasDbXref rdf:datatype="http://www.w3.org/2001/XMLSchema#string">EV:0100089</oboInOwl:hasDbXref>
        <oboInOwl:hasDbXref rdf:datatype="http://www.w3.org/2001/XMLSchema#string">FMA:7197</oboInOwl:hasDbXref>
        <oboInOwl:hasDbXref rdf:datatype="http://www.w3.org/2001/XMLSchema#string">GAID:288</oboInOwl:hasDbXref>
        <oboInOwl:hasDbXref rdf:datatype="http://www.w3.org/2001/XMLSchema#string">MA:0000358</oboInOwl:hasDbXref>
        <oboInOwl:hasDbXref rdf:datatype="http://www.w3.org/2001/XMLSchema#string">MAT:0000097</oboInOwl:hasDbXref>
        <oboInOwl:hasDbXref rdf:datatype="http://www.w3.org/2001/XMLSchema#string">MESH:A03.620</oboInOwl:hasDbXref>
        <oboInOwl:hasDbXref rdf:datatype="http://www.w3.org/2001/XMLSchema#string">MIAA:0000097</oboInOwl:hasDbXref>
        <oboInOwl:hasDbXref rdf:datatype="http://www.w3.org/2001/XMLSchema#string">OpenCyc:Mx4rvVimppwpEbGdrcN5Y29ycA</oboInOwl:hasDbXref>
        <obo:UBPROP_0000001 rdf:datatype="http://www.w3.org/2001/XMLSchema#string">Organ which secretes bile and participates in formation of certain blood proteins.[AAO]</obo:UBPROP_0000001>
        <oboInOwl:hasDbXref rdf:datatype="http://www.w3.org/2001/XMLSchema#string">SCTID:181268008</oboInOwl:hasDbXref>
        <oboInOwl:hasDbXref rdf:datatype="http://www.w3.org/2001/XMLSchema#string">TAO:0000123</oboInOwl:hasDbXref>
        <oboInOwl:id rdf:datatype="http://www.w3.org/2001/XMLSchema#string">UBERON:0002107</oboInOwl:id>
        <oboInOwl:hasDbXref rdf:datatype="http://www.w3.org/2001/XMLSchema#string">UMLS:C0023884</oboInOwl:hasDbXref>
        <oboInOwl:hasDbXref rdf:datatype="http://www.w3.org/2001/XMLSchema#string">VHOG:0000257</oboInOwl:hasDbXref>
        <oboInOwl:hasDbXref rdf:datatype="http://www.w3.org/2001/XMLSchema#string">Wikipedia:Liver</oboInOwl:hasDbXref>
        <oboInOwl:hasDbXref rdf:datatype="http://www.w3.org/2001/XMLSchema#string">XAO:0000133</oboInOwl:hasDbXref>
        <oboInOwl:hasDbXref rdf:datatype="http://www.w3.org/2001/XMLSchema#string">ZFA:0000123</oboInOwl:hasDbXref>
        <oboInOwl:hasDbXref rdf:datatype="http://www.w3.org/2001/XMLSchema#string">galen:Liver</oboInOwl:hasDbXref>
        <obo:UBPROP_0000007 rdf:datatype="http://www.w3.org/2001/XMLSchema#string">hepatic</obo:UBPROP_0000007>
        <oboInOwl:hasDbXref rdf:datatype="http://www.w3.org/2001/XMLSchema#string">http://upload.wikimedia.org/wikipedia/commons/6/64/Leber_Schaf.jpg</oboInOwl:hasDbXref>
        <oboInOwl:hasDbXref rdf:datatype="http://www.w3.org/2001/XMLSchema#string">http://upload.wikimedia.org/wikipedia/commons/thumb/6/64/Leber_Schaf.jpg/200px-Leber_Schaf.jpg</oboInOwl:hasDbXref>
        <oboInOwl:hasRelatedSynonym rdf:datatype="http://www.w3.org/2001/XMLSchema#string">iecur</oboInOwl:hasRelatedSynonym>
        <oboInOwl:hasRelatedSynonym rdf:datatype="http://www.w3.org/2001/XMLSchema#string">jecur</oboInOwl:hasRelatedSynonym>
        <oboInOwl:hasDbXref rdf:datatype="http://www.w3.org/2001/XMLSchema#string">ncithesaurus:Liver</oboInOwl:hasDbXref>
        <obo:UBPROP_0000002 rdf:datatype="http://www.w3.org/2001/XMLSchema#string">relationship type change: differentiates_from endoderm (AAO:0000139) CHANGED TO: develops_from endoderm (UBERON:0000925)[AAO]</obo:UBPROP_0000002>
        <oboInOwl:hasOBONamespace rdf:datatype="http://www.w3.org/2001/XMLSchema#string">uberon</oboInOwl:hasOBONamespace>
        <core:homologous_in rdf:resource="http://purl.obolibrary.org/obo/NCBITaxon_7742"/>
        <obo:IAO_0000412 rdf:resource="http://purl.obolibrary.org/obo/uberon.owl"/>
        <oboInOwl:inSubset rdf:resource="http://purl.obolibrary.org/obo/uberon/core#efo_slim"/>
        <oboInOwl:inSubset rdf:resource="http://purl.obolibrary.org/obo/uberon/core#major_organ"/>
        <oboInOwl:inSubset rdf:resource="http://purl.obolibrary.org/obo/uberon/core#organ_slim"/>
        <oboInOwl:inSubset rdf:resource="http://purl.obolibrary.org/obo/uberon/core#uberon_slim"/>
        <oboInOwl:inSubset rdf:resource="http://purl.obolibrary.org/obo/uberon/core#vertebrate_core"/>
    </owl:Class>
    


    <!-- http://purl.obolibrary.org/obo/UBERON_0002110 -->

    <owl:Class rdf:about="http://purl.obolibrary.org/obo/UBERON_0002110">
        <rdfs:label rdf:datatype="http://www.w3.org/2001/XMLSchema#string">gallbladder</rdfs:label>
        <rdfs:subClassOf rdf:resource="http://purl.obolibrary.org/obo/UBERON_0001062"/>
        <oboInOwl:hasDbXref rdf:datatype="http://www.w3.org/2001/XMLSchema#string">AAO:0010114</oboInOwl:hasDbXref>
        <oboInOwl:hasDbXref rdf:datatype="http://www.w3.org/2001/XMLSchema#string">BTO:0000493</oboInOwl:hasDbXref>
        <oboInOwl:hasDbXref rdf:datatype="http://www.w3.org/2001/XMLSchema#string">CALOHA:TS-0394</oboInOwl:hasDbXref>
        <oboInOwl:hasDbXref rdf:datatype="http://www.w3.org/2001/XMLSchema#string">EFO:0000853</oboInOwl:hasDbXref>
        <oboInOwl:hasDbXref rdf:datatype="http://www.w3.org/2001/XMLSchema#string">EHDAA2:0000699</oboInOwl:hasDbXref>
        <oboInOwl:hasDbXref rdf:datatype="http://www.w3.org/2001/XMLSchema#string">EHDAA:8062</oboInOwl:hasDbXref>
        <oboInOwl:hasDbXref rdf:datatype="http://www.w3.org/2001/XMLSchema#string">EMAPA:17202</oboInOwl:hasDbXref>
        <oboInOwl:hasDbXref rdf:datatype="http://www.w3.org/2001/XMLSchema#string">EV:0100090</oboInOwl:hasDbXref>
        <oboInOwl:hasDbXref rdf:datatype="http://www.w3.org/2001/XMLSchema#string">FMA:7202</oboInOwl:hasDbXref>
        <oboInOwl:hasDbXref rdf:datatype="http://www.w3.org/2001/XMLSchema#string">MA:0000356</oboInOwl:hasDbXref>
        <oboInOwl:hasDbXref rdf:datatype="http://www.w3.org/2001/XMLSchema#string">MAT:0000072</oboInOwl:hasDbXref>
        <oboInOwl:hasDbXref rdf:datatype="http://www.w3.org/2001/XMLSchema#string">MESH:A03.159.439</oboInOwl:hasDbXref>
        <oboInOwl:hasDbXref rdf:datatype="http://www.w3.org/2001/XMLSchema#string">MIAA:0000072</oboInOwl:hasDbXref>
        <obo:UBPROP_0000001 rdf:datatype="http://www.w3.org/2001/XMLSchema#string">Membranous muscular sac in which the bile from the liver remains stored until it is required. [Dorian_AF, Elsevier&#39;s_encyclopaedic_dictionary_of_medicine, Part_B:_Anatomy_(1988)_Amsterdam_etc.:_Elsevier][VHOG]</obo:UBPROP_0000001>
        <oboInOwl:hasDbXref rdf:datatype="http://www.w3.org/2001/XMLSchema#string">OpenCyc:Mx4rvVkGr5wpEbGdrcN5Y29ycA</oboInOwl:hasDbXref>
        <obo:UBPROP_0000001 rdf:datatype="http://www.w3.org/2001/XMLSchema#string">Organ attached to the liver which stores bile and empties into the duodenum via the bile duct as needed for digestion.[AAO]</obo:UBPROP_0000001>
        <rdfs:comment rdf:datatype="http://www.w3.org/2001/XMLSchema#string">Rats do not have a gallbladder, but produce bile. The bile flows directly from the liver through the (hepatic) bile duct into the small intestine (Hebel and Stromberg, 1988)</rdfs:comment>
        <oboInOwl:hasDbXref rdf:datatype="http://www.w3.org/2001/XMLSchema#string">SCTID:181269000</oboInOwl:hasDbXref>
        <oboInOwl:hasDbXref rdf:datatype="http://www.w3.org/2001/XMLSchema#string">TAO:0000208</oboInOwl:hasDbXref>
        <obo:UBPROP_0000003 rdf:datatype="http://www.w3.org/2001/XMLSchema#string">The presence of a gallbladder appears to be a primitive trait. It is found in most fish and all adult reptiles and amphibians and has been well conserved in mammals, for the most part.[well established][VHOG]</obo:UBPROP_0000003>
        <oboInOwl:id rdf:datatype="http://www.w3.org/2001/XMLSchema#string">UBERON:0002110</oboInOwl:id>
        <oboInOwl:hasDbXref rdf:datatype="http://www.w3.org/2001/XMLSchema#string">UMLS:C0016976</oboInOwl:hasDbXref>
        <oboInOwl:hasDbXref rdf:datatype="http://www.w3.org/2001/XMLSchema#string">VHOG:0000221</oboInOwl:hasDbXref>
        <oboInOwl:hasDbXref rdf:datatype="http://www.w3.org/2001/XMLSchema#string">Wikipedia:Gallbladder</oboInOwl:hasDbXref>
        <oboInOwl:hasDbXref rdf:datatype="http://www.w3.org/2001/XMLSchema#string">XAO:0000135</oboInOwl:hasDbXref>
        <oboInOwl:hasDbXref rdf:datatype="http://www.w3.org/2001/XMLSchema#string">ZFA:0000208</oboInOwl:hasDbXref>
        <obo:IAO_0000115 rdf:datatype="http://www.w3.org/2001/XMLSchema#string">a small organ that aids digestion and stores bile produced by the liver[WP]. Organ with organ cavity which is continuous proximally with the cystic duct and distally terminates in the fundus of the gallbladder[FMA].</obo:IAO_0000115>
        <oboInOwl:hasDbXref rdf:datatype="http://www.w3.org/2001/XMLSchema#string">galen:Gallbladder</oboInOwl:hasDbXref>
        <oboInOwl:hasExactSynonym rdf:datatype="http://www.w3.org/2001/XMLSchema#string">gall bladder</oboInOwl:hasExactSynonym>
        <oboInOwl:hasDbXref rdf:datatype="http://www.w3.org/2001/XMLSchema#string">http://upload.wikimedia.org/wikipedia/commons/3/3f/Illu_pancrease.svg</oboInOwl:hasDbXref>
        <oboInOwl:hasDbXref rdf:datatype="http://www.w3.org/2001/XMLSchema#string">http://upload.wikimedia.org/wikipedia/commons/thumb/f/f4/Abdomal_organs.svg/200px-Abdomal_organs.svg.png</oboInOwl:hasDbXref>
        <oboInOwl:hasDbXref rdf:datatype="http://www.w3.org/2001/XMLSchema#string">ncithesaurus:Gallbladder</oboInOwl:hasDbXref>
        <obo:UBPROP_0000002 rdf:datatype="http://www.w3.org/2001/XMLSchema#string">relationship type change: differentiates_from endoderm (AAO:0000139) CHANGED TO: develops_from endoderm (UBERON:0000925)[AAO]</obo:UBPROP_0000002>
        <oboInOwl:hasOBONamespace rdf:datatype="http://www.w3.org/2001/XMLSchema#string">uberon</oboInOwl:hasOBONamespace>
        <oboInOwl:hasRelatedSynonym rdf:datatype="http://www.w3.org/2001/XMLSchema#string">vesica fellea; vesica biliaris</oboInOwl:hasRelatedSynonym>
        <obo:RO_0002161 rdf:resource="http://purl.obolibrary.org/obo/NCBITaxon_10114"/>
        <core:homologous_in rdf:resource="http://purl.obolibrary.org/obo/NCBITaxon_7742"/>
        <obo:IAO_0000412 rdf:resource="http://purl.obolibrary.org/obo/uberon.owl"/>
        <oboInOwl:inSubset rdf:resource="http://purl.obolibrary.org/obo/uberon/core#efo_slim"/>
        <oboInOwl:inSubset rdf:resource="http://purl.obolibrary.org/obo/uberon/core#organ_slim"/>
        <oboInOwl:inSubset rdf:resource="http://purl.obolibrary.org/obo/uberon/core#uberon_slim"/>
        <oboInOwl:inSubset rdf:resource="http://purl.obolibrary.org/obo/uberon/core#vertebrate_core"/>
    </owl:Class>
    


    <!-- http://purl.obolibrary.org/obo/UBERON_0002113 -->

    <owl:Class rdf:about="http://purl.obolibrary.org/obo/UBERON_0002113">
        <rdfs:label rdf:datatype="http://www.w3.org/2001/XMLSchema#string">kidney</rdfs:label>
        <rdfs:subClassOf rdf:resource="http://purl.obolibrary.org/obo/UBERON_0001062"/>
        <obo:IAO_0000115 rdf:datatype="http://www.w3.org/2001/XMLSchema#string">A paired organ which has the production of urine as its primary function.</obo:IAO_0000115>
        <oboInOwl:hasDbXref rdf:datatype="http://www.w3.org/2001/XMLSchema#string">AAO:0000250</oboInOwl:hasDbXref>
        <oboInOwl:hasDbXref rdf:datatype="http://www.w3.org/2001/XMLSchema#string">BTO:0000671</oboInOwl:hasDbXref>
        <oboInOwl:hasDbXref rdf:datatype="http://www.w3.org/2001/XMLSchema#string">CALOHA:TS-0510</oboInOwl:hasDbXref>
        <oboInOwl:hasDbXref rdf:datatype="http://www.w3.org/2001/XMLSchema#string">EFO:0000929</oboInOwl:hasDbXref>
        <oboInOwl:hasDbXref rdf:datatype="http://www.w3.org/2001/XMLSchema#string">EV:0100096</oboInOwl:hasDbXref>
        <oboInOwl:hasDbXref rdf:datatype="http://www.w3.org/2001/XMLSchema#string">FMA:7203</oboInOwl:hasDbXref>
        <oboInOwl:hasDbXref rdf:datatype="http://www.w3.org/2001/XMLSchema#string">GAID:423</oboInOwl:hasDbXref>
        <oboInOwl:hasDbXref rdf:datatype="http://www.w3.org/2001/XMLSchema#string">MA:0000368</oboInOwl:hasDbXref>
        <oboInOwl:hasDbXref rdf:datatype="http://www.w3.org/2001/XMLSchema#string">MAT:0000119</oboInOwl:hasDbXref>
        <oboInOwl:hasDbXref rdf:datatype="http://www.w3.org/2001/XMLSchema#string">MESH:A05.810.453</oboInOwl:hasDbXref>
        <oboInOwl:hasDbXref rdf:datatype="http://www.w3.org/2001/XMLSchema#string">MIAA:0000119</oboInOwl:hasDbXref>
        <obo:UBPROP_0000001 rdf:datatype="http://www.w3.org/2001/XMLSchema#string">One of either of a pair of structures lying on either side of the dorsal aorta in which fluid balance is regulated and waste is excreted out in the form of urine.[AAO]</obo:UBPROP_0000001>
        <oboInOwl:hasDbXref rdf:datatype="http://www.w3.org/2001/XMLSchema#string">OpenCyc:Mx4rvVjlYpwpEbGdrcN5Y29ycA</oboInOwl:hasDbXref>
        <oboInOwl:hasDbXref rdf:datatype="http://www.w3.org/2001/XMLSchema#string">SCTID:181414000</oboInOwl:hasDbXref>
        <oboInOwl:id rdf:datatype="http://www.w3.org/2001/XMLSchema#string">UBERON:0002113</oboInOwl:id>
        <oboInOwl:hasDbXref rdf:datatype="http://www.w3.org/2001/XMLSchema#string">UMLS:C0022646</oboInOwl:hasDbXref>
        <oboInOwl:hasDbXref rdf:datatype="http://www.w3.org/2001/XMLSchema#string">Wikipedia:Kidney</oboInOwl:hasDbXref>
        <oboInOwl:hasDbXref rdf:datatype="http://www.w3.org/2001/XMLSchema#string">XAO:0003267</oboInOwl:hasDbXref>
        <oboInOwl:hasDbXref rdf:datatype="http://www.w3.org/2001/XMLSchema#string">galen:Kidney</oboInOwl:hasDbXref>
        <oboInOwl:hasDbXref rdf:datatype="http://www.w3.org/2001/XMLSchema#string">ncithesaurus:Kidney</oboInOwl:hasDbXref>
        <obo:UBPROP_0000007 rdf:datatype="http://www.w3.org/2001/XMLSchema#string">renal</obo:UBPROP_0000007>
        <oboInOwl:hasNarrowSynonym rdf:datatype="http://www.w3.org/2001/XMLSchema#string">reniculate kidney</oboInOwl:hasNarrowSynonym>
        <oboInOwl:hasOBONamespace rdf:datatype="http://www.w3.org/2001/XMLSchema#string">uberon</oboInOwl:hasOBONamespace>
        <core:fma_set_term rdf:resource="http://purl.obolibrary.org/obo/FMA_264815"/>
        <core:spatially_disjoint_from rdf:resource="http://purl.obolibrary.org/obo/UBERON_0000160"/>
        <obo:IAO_0000412 rdf:resource="http://purl.obolibrary.org/obo/uberon.owl"/>
        <oboInOwl:inSubset rdf:resource="http://purl.obolibrary.org/obo/uberon/core#efo_slim"/>
        <oboInOwl:inSubset rdf:resource="http://purl.obolibrary.org/obo/uberon/core#major_organ"/>
        <oboInOwl:inSubset rdf:resource="http://purl.obolibrary.org/obo/uberon/core#organ_slim"/>
        <oboInOwl:inSubset rdf:resource="http://purl.obolibrary.org/obo/uberon/core#uberon_slim"/>
        <oboInOwl:inSubset rdf:resource="http://purl.obolibrary.org/obo/uberon/core#vertebrate_core"/>
    </owl:Class>
    


    <!-- http://purl.obolibrary.org/obo/UBERON_0002114 -->

    <owl:Class rdf:about="http://purl.obolibrary.org/obo/UBERON_0002114">
        <rdfs:label rdf:datatype="http://www.w3.org/2001/XMLSchema#string">duodenum</rdfs:label>
        <rdfs:subClassOf rdf:resource="http://purl.obolibrary.org/obo/UBERON_0001062"/>
        <oboInOwl:hasDbXref rdf:datatype="http://www.w3.org/2001/XMLSchema#string">AAO:0010402</oboInOwl:hasDbXref>
        <oboInOwl:hasDbXref rdf:datatype="http://www.w3.org/2001/XMLSchema#string">BTO:0000365</oboInOwl:hasDbXref>
        <oboInOwl:hasDbXref rdf:datatype="http://www.w3.org/2001/XMLSchema#string">CALOHA:TS-0214</oboInOwl:hasDbXref>
        <oboInOwl:hasDbXref rdf:datatype="http://www.w3.org/2001/XMLSchema#string">EFO:0000851</oboInOwl:hasDbXref>
        <oboInOwl:hasDbXref rdf:datatype="http://www.w3.org/2001/XMLSchema#string">EMAPA:18852</oboInOwl:hasDbXref>
        <oboInOwl:hasDbXref rdf:datatype="http://www.w3.org/2001/XMLSchema#string">EV:0100073</oboInOwl:hasDbXref>
        <oboInOwl:hasDbXref rdf:datatype="http://www.w3.org/2001/XMLSchema#string">FMA:7206</oboInOwl:hasDbXref>
        <oboInOwl:hasDbXref rdf:datatype="http://www.w3.org/2001/XMLSchema#string">GAID:284</oboInOwl:hasDbXref>
        <obo:UBPROP_0000008 rdf:datatype="http://www.w3.org/2001/XMLSchema#string">In fish, the divisions of the small intestine are not as clear, and the terms anterior intestine or proximal intestine may be used instead of duodenum.</obo:UBPROP_0000008>
        <obo:UBPROP_0000008 rdf:datatype="http://www.w3.org/2001/XMLSchema#string">In humans, the duodenum is a hollow jointed tube about 10–15 inches (25–38 centimetres) long connecting the stomach to the jejunum. It begins with the duodenal bulb and ends at the ligament of Treitz.</obo:UBPROP_0000008>
        <oboInOwl:hasDbXref rdf:datatype="http://www.w3.org/2001/XMLSchema#string">MA:0000338</oboInOwl:hasDbXref>
        <oboInOwl:hasDbXref rdf:datatype="http://www.w3.org/2001/XMLSchema#string">MAT:0000044</oboInOwl:hasDbXref>
        <oboInOwl:hasDbXref rdf:datatype="http://www.w3.org/2001/XMLSchema#string">MESH:A03.492.411.620.270</oboInOwl:hasDbXref>
        <oboInOwl:hasDbXref rdf:datatype="http://www.w3.org/2001/XMLSchema#string">MIAA:0000044</oboInOwl:hasDbXref>
        <oboInOwl:hasDbXref rdf:datatype="http://www.w3.org/2001/XMLSchema#string">OpenCyc:Mx4rv4LJDpwpEbGdrcN5Y29ycA</oboInOwl:hasDbXref>
        <oboInOwl:hasDbXref rdf:datatype="http://www.w3.org/2001/XMLSchema#string">SCTID:181247007</oboInOwl:hasDbXref>
        <obo:IAO_0000115 rdf:datatype="http://www.w3.org/2001/XMLSchema#string">The first part of the small intestine. At the junction of the stomach and the duodenum the alimentary canal is inflected. The duodenum first goes anteriorly for a short distance, turns dorsally, and eventually caudally, thus it is a U-shaped structure with two horizontal sections (a ventral and a dorsal one).</obo:IAO_0000115>
        <obo:UBPROP_0000001 rdf:datatype="http://www.w3.org/2001/XMLSchema#string">The fixed portion of the small intestine deeply lodged in the posterior wall of the abdomen and extending from the pylorus to the beginning of the jejunum. [Dorian_AF, Elsevier&#39;s_encyclopaedic_dictionary_of_medicine, Part_B:_Anatomy_(1988)_Amsterdam_etc.:_Elsevier][VHOG]</obo:UBPROP_0000001>
        <oboInOwl:id rdf:datatype="http://www.w3.org/2001/XMLSchema#string">UBERON:0002114</oboInOwl:id>
        <oboInOwl:hasDbXref rdf:datatype="http://www.w3.org/2001/XMLSchema#string">UMLS:C0013303</oboInOwl:hasDbXref>
        <oboInOwl:hasDbXref rdf:datatype="http://www.w3.org/2001/XMLSchema#string">VHOG:0000052</oboInOwl:hasDbXref>
        <oboInOwl:hasDbXref rdf:datatype="http://www.w3.org/2001/XMLSchema#string">Wikipedia:Duodenum</oboInOwl:hasDbXref>
        <oboInOwl:hasDbXref rdf:datatype="http://www.w3.org/2001/XMLSchema#string">XAO:0000236</oboInOwl:hasDbXref>
        <obo:UBPROP_0000007 rdf:datatype="http://www.w3.org/2001/XMLSchema#string">duodenal</obo:UBPROP_0000007>
        <oboInOwl:hasDbXref rdf:datatype="http://www.w3.org/2001/XMLSchema#string">galen:Duodenum</oboInOwl:hasDbXref>
        <oboInOwl:hasDbXref rdf:datatype="http://www.w3.org/2001/XMLSchema#string">http://upload.wikimedia.org/wikipedia/commons/b/b3/Tractus_intestinalis_duodenum.svg</oboInOwl:hasDbXref>
        <oboInOwl:hasDbXref rdf:datatype="http://www.w3.org/2001/XMLSchema#string">ncithesaurus:Duodenum</oboInOwl:hasDbXref>
        <oboInOwl:hasRelatedSynonym rdf:datatype="http://www.w3.org/2001/XMLSchema#string">proximal intestine</oboInOwl:hasRelatedSynonym>
        <oboInOwl:hasOBONamespace rdf:datatype="http://www.w3.org/2001/XMLSchema#string">uberon</oboInOwl:hasOBONamespace>
        <oboInOwl:hasRelatedSynonym rdf:datatype="http://www.w3.org/2001/XMLSchema#string">upper intestine</oboInOwl:hasRelatedSynonym>
        <core:homologous_in rdf:resource="http://purl.obolibrary.org/obo/NCBITaxon_7742"/>
        <core:dubious_for_taxon rdf:resource="http://purl.obolibrary.org/obo/NCBITaxon_7955"/>
        <obo:IAO_0000412 rdf:resource="http://purl.obolibrary.org/obo/uberon.owl"/>
        <oboInOwl:inSubset rdf:resource="http://purl.obolibrary.org/obo/uberon/core#efo_slim"/>
        <oboInOwl:inSubset rdf:resource="http://purl.obolibrary.org/obo/uberon/core#uberon_slim"/>
        <oboInOwl:inSubset rdf:resource="http://purl.obolibrary.org/obo/uberon/core#vertebrate_core"/>
    </owl:Class>
    


    <!-- http://purl.obolibrary.org/obo/UBERON_0002367 -->

    <owl:Class rdf:about="http://purl.obolibrary.org/obo/UBERON_0002367">
        <rdfs:label rdf:datatype="http://www.w3.org/2001/XMLSchema#string">prostate gland</rdfs:label>
        <rdfs:subClassOf rdf:resource="http://purl.obolibrary.org/obo/UBERON_0001062"/>
        <oboInOwl:hasDbXref rdf:datatype="http://www.w3.org/2001/XMLSchema#string">BTO:0001129</oboInOwl:hasDbXref>
        <oboInOwl:hasDbXref rdf:datatype="http://www.w3.org/2001/XMLSchema#string">CALOHA:TS-0828</oboInOwl:hasDbXref>
        <oboInOwl:hasDbXref rdf:datatype="http://www.w3.org/2001/XMLSchema#string">EFO:0000858</oboInOwl:hasDbXref>
        <oboInOwl:hasDbXref rdf:datatype="http://www.w3.org/2001/XMLSchema#string">EMAPA:19287</oboInOwl:hasDbXref>
        <oboInOwl:hasDbXref rdf:datatype="http://www.w3.org/2001/XMLSchema#string">EV:0100104</oboInOwl:hasDbXref>
        <oboInOwl:hasDbXref rdf:datatype="http://www.w3.org/2001/XMLSchema#string">FMA:9600</oboInOwl:hasDbXref>
        <oboInOwl:hasDbXref rdf:datatype="http://www.w3.org/2001/XMLSchema#string">GAID:392</oboInOwl:hasDbXref>
        <oboInOwl:hasDbXref rdf:datatype="http://www.w3.org/2001/XMLSchema#string">MA:0000404</oboInOwl:hasDbXref>
        <oboInOwl:hasDbXref rdf:datatype="http://www.w3.org/2001/XMLSchema#string">MAT:0000078</oboInOwl:hasDbXref>
        <oboInOwl:hasDbXref rdf:datatype="http://www.w3.org/2001/XMLSchema#string">MESH:A05.360.444.575</oboInOwl:hasDbXref>
        <oboInOwl:hasDbXref rdf:datatype="http://www.w3.org/2001/XMLSchema#string">MIAA:0000078</oboInOwl:hasDbXref>
        <oboInOwl:hasDbXref rdf:datatype="http://www.w3.org/2001/XMLSchema#string">OpenCyc:Mx4rv6trqZwpEbGdrcN5Y29ycA</oboInOwl:hasDbXref>
        <oboInOwl:hasDbXref rdf:datatype="http://www.w3.org/2001/XMLSchema#string">SCTID:181422007</oboInOwl:hasDbXref>
        <rdfs:comment rdf:datatype="http://www.w3.org/2001/XMLSchema#string">TODO - FMA treats the gland as part of the prostate - see also FMA:74119.</rdfs:comment>
        <obo:IAO_0000115 rdf:datatype="http://www.w3.org/2001/XMLSchema#string">The prostate gland is a partly muscular, partly glandular body that is situated near the base of the mammalian male urethra and secretes an alkaline viscid fluid which is a major constituent of the ejaculatory fluid.</obo:IAO_0000115>
        <oboInOwl:id rdf:datatype="http://www.w3.org/2001/XMLSchema#string">UBERON:0002367</oboInOwl:id>
        <oboInOwl:hasDbXref rdf:datatype="http://www.w3.org/2001/XMLSchema#string">UMLS:C0033572</oboInOwl:hasDbXref>
        <oboInOwl:hasDbXref rdf:datatype="http://www.w3.org/2001/XMLSchema#string">VHOG:0001261</oboInOwl:hasDbXref>
        <oboInOwl:hasDbXref rdf:datatype="http://www.w3.org/2001/XMLSchema#string">Wikipedia:Prostate</oboInOwl:hasDbXref>
        <oboInOwl:hasDbXref rdf:datatype="http://www.w3.org/2001/XMLSchema#string">galen:ProstateGland</oboInOwl:hasDbXref>
        <oboInOwl:hasDbXref rdf:datatype="http://www.w3.org/2001/XMLSchema#string">http://upload.wikimedia.org/wikipedia/commons/a/a1/Prostatelead.jpg</oboInOwl:hasDbXref>
        <oboInOwl:hasDbXref rdf:datatype="http://www.w3.org/2001/XMLSchema#string">http://upload.wikimedia.org/wikipedia/commons/thumb/a/a1/Prostatelead.jpg/200px-Prostatelead.jpg</oboInOwl:hasDbXref>
        <oboInOwl:hasExactSynonym rdf:datatype="http://www.w3.org/2001/XMLSchema#string">male prostate</oboInOwl:hasExactSynonym>
        <oboInOwl:hasDbXref rdf:datatype="http://www.w3.org/2001/XMLSchema#string">ncithesaurus:Prostate_Gland</oboInOwl:hasDbXref>
        <oboInOwl:hasRelatedSynonym rdf:datatype="http://www.w3.org/2001/XMLSchema#string">prostata</oboInOwl:hasRelatedSynonym>
        <oboInOwl:hasExactSynonym rdf:datatype="http://www.w3.org/2001/XMLSchema#string">prostate</oboInOwl:hasExactSynonym>
        <obo:UBPROP_0000007 rdf:datatype="http://www.w3.org/2001/XMLSchema#string">prostatic</obo:UBPROP_0000007>
        <oboInOwl:hasOBONamespace rdf:datatype="http://www.w3.org/2001/XMLSchema#string">uberon</oboInOwl:hasOBONamespace>
        <core:homologous_in rdf:resource="http://purl.obolibrary.org/obo/NCBITaxon_7742"/>
        <obo:IAO_0000412 rdf:resource="http://purl.obolibrary.org/obo/uberon.owl"/>
        <oboInOwl:inSubset rdf:resource="http://purl.obolibrary.org/obo/uberon/core#efo_slim"/>
        <oboInOwl:inSubset rdf:resource="http://purl.obolibrary.org/obo/uberon/core#major_organ"/>
        <oboInOwl:inSubset rdf:resource="http://purl.obolibrary.org/obo/uberon/core#organ_slim"/>
        <oboInOwl:inSubset rdf:resource="http://purl.obolibrary.org/obo/uberon/core#uberon_slim"/>
    </owl:Class>
    


    <!-- http://purl.obolibrary.org/obo/UBERON_0002369 -->

    <owl:Class rdf:about="http://purl.obolibrary.org/obo/UBERON_0002369">
        <rdfs:label rdf:datatype="http://www.w3.org/2001/XMLSchema#string">adrenal gland</rdfs:label>
        <rdfs:subClassOf rdf:resource="http://purl.obolibrary.org/obo/UBERON_0001062"/>
        <oboInOwl:hasDbXref rdf:datatype="http://www.w3.org/2001/XMLSchema#string">AAO:0010551</oboInOwl:hasDbXref>
        <obo:UBPROP_0000003 rdf:datatype="http://www.w3.org/2001/XMLSchema#string">All craniates have groups of cells homologous to the mammalian adrenocortical and chromaffin tissues, but they are scattered in and near the kidneys in fishes. (...) The cortical and chromaffin tissues come together to form adrenal glands in tetrapods.[well established][VHOG]</obo:UBPROP_0000003>
        <obo:UBPROP_0000001 rdf:datatype="http://www.w3.org/2001/XMLSchema#string">Anatomical structure which is found on the surface of the kidney and secretes various hormones including epinephrine, norephinephrine, aldosterone, corticosterone, and cortisol.[AAO]</obo:UBPROP_0000001>
        <oboInOwl:hasDbXref rdf:datatype="http://www.w3.org/2001/XMLSchema#string">BTO:0000047</oboInOwl:hasDbXref>
        <oboInOwl:hasDbXref rdf:datatype="http://www.w3.org/2001/XMLSchema#string">CALOHA:TS-0016</oboInOwl:hasDbXref>
        <oboInOwl:hasDbXref rdf:datatype="http://www.w3.org/2001/XMLSchema#string">EFO:0000238</oboInOwl:hasDbXref>
        <oboInOwl:hasDbXref rdf:datatype="http://www.w3.org/2001/XMLSchema#string">EMAPA:18426</oboInOwl:hasDbXref>
        <oboInOwl:hasDbXref rdf:datatype="http://www.w3.org/2001/XMLSchema#string">EV:0100135</oboInOwl:hasDbXref>
        <obo:IAO_0000115 rdf:datatype="http://www.w3.org/2001/XMLSchema#string">Either of a pair of complex endocrine organs near the anterior medial border of the kidney consisting of a mesodermal cortex that produces glucocorticoid, mineralocorticoid, and androgenic hormones and an ectodermal medulla that produces epinephrine and norepinephrine[BTO].</obo:IAO_0000115>
        <oboInOwl:hasDbXref rdf:datatype="http://www.w3.org/2001/XMLSchema#string">FMA:9604</oboInOwl:hasDbXref>
        <oboInOwl:hasDbXref rdf:datatype="http://www.w3.org/2001/XMLSchema#string">GAID:446</oboInOwl:hasDbXref>
        <oboInOwl:hasDbXref rdf:datatype="http://www.w3.org/2001/XMLSchema#string">MA:0000116</oboInOwl:hasDbXref>
        <oboInOwl:hasDbXref rdf:datatype="http://www.w3.org/2001/XMLSchema#string">MAT:0000071</oboInOwl:hasDbXref>
        <oboInOwl:hasDbXref rdf:datatype="http://www.w3.org/2001/XMLSchema#string">MESH:A06.407.071</oboInOwl:hasDbXref>
        <oboInOwl:hasDbXref rdf:datatype="http://www.w3.org/2001/XMLSchema#string">MIAA:0000071</oboInOwl:hasDbXref>
        <oboInOwl:hasDbXref rdf:datatype="http://www.w3.org/2001/XMLSchema#string">OpenCyc:Mx4rvXYiz5wpEbGdrcN5Y29ycA</oboInOwl:hasDbXref>
        <oboInOwl:hasDbXref rdf:datatype="http://www.w3.org/2001/XMLSchema#string">SCTID:181127006</oboInOwl:hasDbXref>
        <rdfs:comment rdf:datatype="http://www.w3.org/2001/XMLSchema#string">Taxon notes: The origin of the adrenal gland is still controversial. It is thought to share the same origin as the kidney and gonads, derived from coelomic epithelium of the urogenital ridge and/or the underlying mesenchyme (Keegan and Hammer, 2002; Morohashi, 1997). We follow Kardong and state homology at the level of the cortex and medulla rather than gland as a whole</rdfs:comment>
        <oboInOwl:id rdf:datatype="http://www.w3.org/2001/XMLSchema#string">UBERON:0002369</oboInOwl:id>
        <oboInOwl:hasDbXref rdf:datatype="http://www.w3.org/2001/XMLSchema#string">UMLS:C0001625</oboInOwl:hasDbXref>
        <oboInOwl:hasDbXref rdf:datatype="http://www.w3.org/2001/XMLSchema#string">VHOG:0001141</oboInOwl:hasDbXref>
        <oboInOwl:hasDbXref rdf:datatype="http://www.w3.org/2001/XMLSchema#string">Wikipedia:Adrenal_gland</oboInOwl:hasDbXref>
        <oboInOwl:hasDbXref rdf:datatype="http://www.w3.org/2001/XMLSchema#string">XAO:0000164</oboInOwl:hasDbXref>
        <oboInOwl:hasRelatedSynonym rdf:datatype="http://www.w3.org/2001/XMLSchema#string">adrenal</oboInOwl:hasRelatedSynonym>
        <oboInOwl:hasRelatedSynonym rdf:datatype="http://www.w3.org/2001/XMLSchema#string">adrenal capsule</oboInOwl:hasRelatedSynonym>
        <oboInOwl:hasRelatedSynonym rdf:datatype="http://www.w3.org/2001/XMLSchema#string">adrenal medulla cell</oboInOwl:hasRelatedSynonym>
        <oboInOwl:hasRelatedSynonym rdf:datatype="http://www.w3.org/2001/XMLSchema#string">atrabiliary capsule</oboInOwl:hasRelatedSynonym>
        <oboInOwl:hasRelatedSynonym rdf:datatype="http://www.w3.org/2001/XMLSchema#string">epinephric gland</oboInOwl:hasRelatedSynonym>
        <oboInOwl:hasRelatedSynonym rdf:datatype="http://www.w3.org/2001/XMLSchema#string">epinephros</oboInOwl:hasRelatedSynonym>
        <oboInOwl:hasDbXref rdf:datatype="http://www.w3.org/2001/XMLSchema#string">galen:AdrenalGland</oboInOwl:hasDbXref>
        <oboInOwl:hasExactSynonym rdf:datatype="http://www.w3.org/2001/XMLSchema#string">glandula adrenalis</oboInOwl:hasExactSynonym>
        <oboInOwl:hasRelatedSynonym rdf:datatype="http://www.w3.org/2001/XMLSchema#string">glandula suprarenalis</oboInOwl:hasRelatedSynonym>
        <oboInOwl:hasExactSynonym rdf:datatype="http://www.w3.org/2001/XMLSchema#string">glandula suprarenalis</oboInOwl:hasExactSynonym>
        <oboInOwl:hasDbXref rdf:datatype="http://www.w3.org/2001/XMLSchema#string">http://upload.wikimedia.org/wikipedia/commons/9/9d/Illu_endocrine_system_New.png</oboInOwl:hasDbXref>
        <oboInOwl:hasDbXref rdf:datatype="http://www.w3.org/2001/XMLSchema#string">http://upload.wikimedia.org/wikipedia/commons/thumb/c/c6/Illu_endocrine_system.jpg/200px-Illu_endocrine_system.jpg</oboInOwl:hasDbXref>
        <oboInOwl:hasRelatedSynonym rdf:datatype="http://www.w3.org/2001/XMLSchema#string">interrenal gland</oboInOwl:hasRelatedSynonym>
        <oboInOwl:hasDbXref rdf:datatype="http://www.w3.org/2001/XMLSchema#string">ncithesaurus:Adrenal_Gland</oboInOwl:hasDbXref>
        <oboInOwl:hasRelatedSynonym rdf:datatype="http://www.w3.org/2001/XMLSchema#string">suprarenal capsule</oboInOwl:hasRelatedSynonym>
        <oboInOwl:hasRelatedSynonym rdf:datatype="http://www.w3.org/2001/XMLSchema#string">suprarenal gland</oboInOwl:hasRelatedSynonym>
        <oboInOwl:hasOBONamespace rdf:datatype="http://www.w3.org/2001/XMLSchema#string">uberon</oboInOwl:hasOBONamespace>
        <core:homologous_in rdf:resource="http://purl.obolibrary.org/obo/NCBITaxon_7742"/>
        <obo:IAO_0000412 rdf:resource="http://purl.obolibrary.org/obo/uberon.owl"/>
        <oboInOwl:inSubset rdf:resource="http://purl.obolibrary.org/obo/uberon/core#organ_slim"/>
        <oboInOwl:inSubset rdf:resource="http://purl.obolibrary.org/obo/uberon/core#uberon_slim"/>
    </owl:Class>
    


    <!-- http://purl.obolibrary.org/obo/UBERON_0002385 -->

    <owl:Class rdf:about="http://purl.obolibrary.org/obo/UBERON_0002385">
        <rdfs:label rdf:datatype="http://www.w3.org/2001/XMLSchema#string">muscle tissue</rdfs:label>
        <rdfs:subClassOf rdf:resource="http://purl.obolibrary.org/obo/UBERON_0001062"/>
        <oboInOwl:hasDbXref rdf:datatype="http://www.w3.org/2001/XMLSchema#string">AAO:0000306</oboInOwl:hasDbXref>
        <oboInOwl:hasDbXref rdf:datatype="http://www.w3.org/2001/XMLSchema#string">AEO:0000122</oboInOwl:hasDbXref>
        <oboInOwl:hasDbXref rdf:datatype="http://www.w3.org/2001/XMLSchema#string">CALOHA:TS-0642</oboInOwl:hasDbXref>
        <oboInOwl:hasDbXref rdf:datatype="http://www.w3.org/2001/XMLSchema#string">EHDAA2:0003122</oboInOwl:hasDbXref>
        <oboInOwl:hasDbXref rdf:datatype="http://www.w3.org/2001/XMLSchema#string">FMA:9641</oboInOwl:hasDbXref>
        <oboInOwl:hasDbXref rdf:datatype="http://www.w3.org/2001/XMLSchema#string">MA:0002437</oboInOwl:hasDbXref>
        <oboInOwl:hasDbXref rdf:datatype="http://www.w3.org/2001/XMLSchema#string">MESH:A02.633</oboInOwl:hasDbXref>
        <obo:IAO_0000115 rdf:datatype="http://www.w3.org/2001/XMLSchema#string">Muscle tissue is a contractile tissue made up of actin and myosin fibers[GO].</obo:IAO_0000115>
        <obo:UBPROP_0000001 rdf:datatype="http://www.w3.org/2001/XMLSchema#string">One of the four types of tissue in traditional classifications. Tissue that contains cells with contractile filaments that move past each other and change the size of the cell. Muscle tissue also is separated into three distinct categories.[AAO]</obo:UBPROP_0000001>
        <oboInOwl:hasDbXref rdf:datatype="http://www.w3.org/2001/XMLSchema#string">SCTID:91727004</oboInOwl:hasDbXref>
        <oboInOwl:id rdf:datatype="http://www.w3.org/2001/XMLSchema#string">UBERON:0002385</oboInOwl:id>
        <oboInOwl:hasDbXref rdf:datatype="http://www.w3.org/2001/XMLSchema#string">UMLS:C2328219</oboInOwl:hasDbXref>
        <rdfs:comment rdf:datatype="http://www.w3.org/2001/XMLSchema#string">Vertebrate muscle is categorized into three major muscle types defined by their structural and functional properties: skeletal, cardiac and smooth. In Dmel the counterparts are somatic, heart/cardiac and visceral. Here we take a cell type based approach.</rdfs:comment>
        <oboInOwl:hasDbXref rdf:datatype="http://www.w3.org/2001/XMLSchema#string">Wikipedia:Muscle_tissue</oboInOwl:hasDbXref>
        <oboInOwl:hasDbXref rdf:datatype="http://www.w3.org/2001/XMLSchema#string">galen:MuscleTissue</oboInOwl:hasDbXref>
        <oboInOwl:hasExactSynonym rdf:datatype="http://www.w3.org/2001/XMLSchema#string">muscular tissue</oboInOwl:hasExactSynonym>
        <oboInOwl:hasDbXref rdf:datatype="http://www.w3.org/2001/XMLSchema#string">ncithesaurus:Muscle_Tissue</oboInOwl:hasDbXref>
        <oboInOwl:hasExactSynonym rdf:datatype="http://www.w3.org/2001/XMLSchema#string">portion of muscle tissue</oboInOwl:hasExactSynonym>
        <oboInOwl:hasExactSynonym rdf:datatype="http://www.w3.org/2001/XMLSchema#string">textus muscularis</oboInOwl:hasExactSynonym>
        <oboInOwl:hasOBONamespace rdf:datatype="http://www.w3.org/2001/XMLSchema#string">uberon</oboInOwl:hasOBONamespace>
        <core:spatially_disjoint_from rdf:resource="http://purl.obolibrary.org/obo/UBERON_0003714"/>
        <obo:IAO_0000412 rdf:resource="http://purl.obolibrary.org/obo/uberon.owl"/>
        <oboInOwl:inSubset rdf:resource="http://purl.obolibrary.org/obo/uberon/core#uberon_slim"/>
    </owl:Class>
    


    <!-- http://purl.obolibrary.org/obo/UBERON_0007811 -->

    <owl:Class rdf:about="http://purl.obolibrary.org/obo/UBERON_0007811">
        <rdfs:label rdf:datatype="http://www.w3.org/2001/XMLSchema#string">craniocervical region</rdfs:label>
        <rdfs:subClassOf rdf:resource="http://purl.obolibrary.org/obo/UBERON_0001062"/>
        <oboInOwl:hasDbXref rdf:datatype="http://www.w3.org/2001/XMLSchema#string">CALOHA:TS-2356</oboInOwl:hasDbXref>
        <oboInOwl:hasDbXref rdf:datatype="http://www.w3.org/2001/XMLSchema#string">EV:0100009</oboInOwl:hasDbXref>
        <oboInOwl:hasDbXref rdf:datatype="http://www.w3.org/2001/XMLSchema#string">FMA:280881</oboInOwl:hasDbXref>
        <oboInOwl:hasDbXref rdf:datatype="http://www.w3.org/2001/XMLSchema#string">MA:0000006</oboInOwl:hasDbXref>
        <oboInOwl:hasDbXref rdf:datatype="http://www.w3.org/2001/XMLSchema#string">SCTID:361355005</oboInOwl:hasDbXref>
        <obo:IAO_0000115 rdf:datatype="http://www.w3.org/2001/XMLSchema#string">The anteriormost subdivision of the body that includes the head, jaws, pharyngeal region and the neck (if present). In vertebrates this is the subdivision that includes the cervical vertebrae.</obo:IAO_0000115>
        <oboInOwl:id rdf:datatype="http://www.w3.org/2001/XMLSchema#string">UBERON:0007811</oboInOwl:id>
        <oboInOwl:hasDbXref rdf:datatype="http://www.w3.org/2001/XMLSchema#string">UMLS:C0460004</oboInOwl:hasDbXref>
        <oboInOwl:hasDbXref rdf:datatype="http://www.w3.org/2001/XMLSchema#string">WikipediaCategory:Head_and_neck</oboInOwl:hasDbXref>
        <oboInOwl:hasDbXref rdf:datatype="http://www.w3.org/2001/XMLSchema#string">galen:HeadAndNeck</oboInOwl:hasDbXref>
        <oboInOwl:hasExactSynonym rdf:datatype="http://www.w3.org/2001/XMLSchema#string">head and neck</oboInOwl:hasExactSynonym>
        <oboInOwl:hasRelatedSynonym rdf:datatype="http://www.w3.org/2001/XMLSchema#string">head or neck</oboInOwl:hasRelatedSynonym>
        <oboInOwl:hasDbXref rdf:datatype="http://www.w3.org/2001/XMLSchema#string">ncithesaurus:Head_and_Neck</oboInOwl:hasDbXref>
        <oboInOwl:hasOBONamespace rdf:datatype="http://www.w3.org/2001/XMLSchema#string">uberon</oboInOwl:hasOBONamespace>
        <obo:IAO_0000412 rdf:resource="http://purl.obolibrary.org/obo/uberon.owl"/>
    </owl:Class>
</rdf:RDF>


<!-- Generated by the OWL API (version 3.2.4.1806) http://owlapi.sourceforge.net -->
