# Supplementary material for: Evolving BioAssay Ontology (BAO): modularization, integration and applications
Source: J Biomed Semantics. 2014 Jun 3;5(Suppl 1):S5. doi: 10.1186/2041-1480-5-S1-S5 (PMC4108877; doi:10.1186/2041-1480-5-S1-S5)
Supplement: Additional file 1 — BAO 2.x build 2866. BAO version 2.x (build 2866) is a collection of OWL files that describe our domain of discourse. These files are serialized in OWL XML file format. In order to view and perform reasoning of BAO, we recommend of using a standard OWL editor that support SROIQ(D) DL constructs, such as, Protégé-4.3 open source ontology editor and knowledgebase framework (http://protege.stanford.edu). In addition, up-to-date BAO releases are freely available from the BioAssay Ontology (BAO) project website (http://bioassayontology.org/wp/bao) and the NCBO BioPortal. [file 2041-1480-5-S1-S5-S1.zip › imports/IAO_import.owl]

<?xml version="1.0"?>


<!DOCTYPE rdf:RDF [
    <!ENTITY UO "http://purl.org/obo/owl/UO#" >
    <!ENTITY PATO "http://purl.org/obo/owl/PATO#" >
    <!ENTITY bfo "http://www.ifomis.org/bfo/1.1#" >
    <!ENTITY owl "http://www.w3.org/2002/07/owl#" >
    <!ENTITY obo "http://purl.obolibrary.org/obo/" >
    <!ENTITY xsd "http://www.w3.org/2001/XMLSchema#" >
    <!ENTITY snap "http://www.ifomis.org/bfo/1.1/snap#" >
    <!ENTITY span "http://www.ifomis.org/bfo/1.1/span#" >
    <!ENTITY ro "http://www.obofoundry.org/ro/ro.owl#" >
    <!ENTITY rdfs "http://www.w3.org/2000/01/rdf-schema#" >
    <!ENTITY rdf "http://www.w3.org/1999/02/22-rdf-syntax-ns#" >
    <!ENTITY oboInOwl "http://www.geneontology.org/formats/oboInOwl#" >
]>


<rdf:RDF xmlns="http://bioassayontology.org/bao/external/IAO_import.owl#"
     xml:base="http://bioassayontology.org/bao/external/IAO_import.owl"
     xmlns:PATO="http://purl.org/obo/owl/PATO#"
     xmlns:ro="http://www.obofoundry.org/ro/ro.owl#"
     xmlns:UO="http://purl.org/obo/owl/UO#"
     xmlns:snap="http://www.ifomis.org/bfo/1.1/snap#"
     xmlns:bfo="http://www.ifomis.org/bfo/1.1#"
     xmlns:rdfs="http://www.w3.org/2000/01/rdf-schema#"
     xmlns:obo="http://purl.obolibrary.org/obo/"
     xmlns:xsd="http://www.w3.org/2001/XMLSchema#"
     xmlns:owl="http://www.w3.org/2002/07/owl#"
     xmlns:rdf="http://www.w3.org/1999/02/22-rdf-syntax-ns#"
     xmlns:oboInOwl="http://www.geneontology.org/formats/oboInOwl#"
     xmlns:span="http://www.ifomis.org/bfo/1.1/span#">
    <owl:Ontology rdf:about="http://bioassayontology.org/bao/external/IAO_import.owl"/>
    


    <!-- 
    ///////////////////////////////////////////////////////////////////////////////////////
    //
    // Annotation properties
    //
    ///////////////////////////////////////////////////////////////////////////////////////
     -->

    <owl:AnnotationProperty rdf:about="&obo;IAO_0000115">
        <rdfs:label xml:lang="en">definition</rdfs:label>
    </owl:AnnotationProperty>
    <owl:AnnotationProperty rdf:about="&obo;IAO_0000116">
        <rdfs:label xml:lang="en">editor note</rdfs:label>
    </owl:AnnotationProperty>
    <owl:AnnotationProperty rdf:about="&obo;IAO_0000113">
        <rdfs:label xml:lang="en">in branch</rdfs:label>
    </owl:AnnotationProperty>
    <owl:AnnotationProperty rdf:about="&obo;IAO_0000412"/>
    <owl:AnnotationProperty rdf:about="&obo;IAO_0000114">
        <rdfs:label xml:lang="en">has curation status</rdfs:label>
    </owl:AnnotationProperty>
    <owl:AnnotationProperty rdf:about="&obo;IAO_0000119">
        <rdfs:label xml:lang="en">definition source</rdfs:label>
    </owl:AnnotationProperty>
    <owl:AnnotationProperty rdf:about="&obo;IAO_0000117">
        <rdfs:label xml:lang="en">definition editor</rdfs:label>
    </owl:AnnotationProperty>
    <owl:AnnotationProperty rdf:about="&obo;IAO_0000118">
        <rdfs:label xml:lang="en">alternative term</rdfs:label>
    </owl:AnnotationProperty>
    <owl:AnnotationProperty rdf:about="&obo;IAO_0000111">
        <rdfs:label xml:lang="en">editor preferred term</rdfs:label>
    </owl:AnnotationProperty>
    <owl:AnnotationProperty rdf:about="&obo;IAO_0000112">
        <rdfs:label xml:lang="en">example of usage</rdfs:label>
    </owl:AnnotationProperty>
    


    <!-- 
    ///////////////////////////////////////////////////////////////////////////////////////
    //
    // Datatypes
    //
    ///////////////////////////////////////////////////////////////////////////////////////
     -->

    


    <!-- 
    ///////////////////////////////////////////////////////////////////////////////////////
    //
    // Object Properties
    //
    ///////////////////////////////////////////////////////////////////////////////////////
     -->

    


    <!-- http://purl.obolibrary.org/obo/IAO_0000039 -->

    <owl:ObjectProperty rdf:about="&obo;IAO_0000039">
        <rdf:type rdf:resource="&owl;FunctionalProperty"/>
        <rdfs:label rdf:datatype="&xsd;string">has measurement unit label</rdfs:label>
        <rdfs:range rdf:resource="&obo;IAO_0000003"/>
        <rdfs:subPropertyOf rdf:resource="&ro;has_part"/>
    </owl:ObjectProperty>
    


    <!-- http://purl.obolibrary.org/obo/IAO_0000136 -->

    <owl:ObjectProperty rdf:about="&obo;IAO_0000136">
        <rdfs:label rdf:datatype="&xsd;string">is about</rdfs:label>
        <obo:IAO_0000116 rdf:datatype="&xsd;string">7/6/2009 Alan Ruttenberg. Following discussion with Jonathan Rees, and introduction of &quot;mentions&quot; relation. Weaken the is_about relationship to be primitive. 

We will try to build it back up by elaborating the various subproperties that are more precisely defined.

Some currently missing phenomena that should be considered &quot;about&quot; are predications - &quot;The only person who knows the answer is sitting beside me&quot; , Allegory, Satire, and other literary forms that can be topical without explicitly mentioning the topic.</obo:IAO_0000116>
        <obo:IAO_0000119 rdf:datatype="&xsd;string">Smith, Ceusters, Ruttenberg, 2000 years of philosophy</obo:IAO_0000119>
        <obo:IAO_0000112 rdf:datatype="&xsd;string">This document is about information artifacts and their representations</obo:IAO_0000112>
        <obo:IAO_0000115 rdf:datatype="&xsd;string">is_about is a (currently) primitive relation that relates an information artifact to an entity.</obo:IAO_0000115>
        <obo:IAO_0000117 rdf:datatype="&xsd;string">person:Alan Ruttenberg</obo:IAO_0000117>
        <rdfs:domain rdf:resource="&obo;IAO_0000030"/>
        <obo:IAO_0000114 rdf:resource="&obo;IAO_0000125"/>
    </owl:ObjectProperty>
    


    <!-- http://purl.obolibrary.org/obo/IAO_0000219 -->

    <owl:ObjectProperty rdf:about="&obo;IAO_0000219">
        <rdfs:label rdf:datatype="&xsd;string">denotes</rdfs:label>
        <obo:IAO_0000116 rdf:datatype="&xsd;string">2009-08-18 Alan Ruttenberg. changed name to denotes per discussions. Definition still uses specifically denotes. Will fix that in second pass.</obo:IAO_0000116>
        <obo:IAO_0000119 rdf:datatype="&xsd;string">Smith, Ceusters, Ruttenberg, 2000 years of philosophy</obo:IAO_0000119>
        <obo:IAO_0000112 rdf:datatype="&xsd;string">The word Boston on a traffic signn in Massachusetts generically denotes the city of Boston</obo:IAO_0000112>
        <obo:IAO_0000115 rdf:datatype="&xsd;string">g denotes r =def 
r is a portion of reality
there is some c that is a concretization of g 
every c that is a concretization of g specifically denotes r</obo:IAO_0000115>
        <obo:IAO_0000117 rdf:datatype="&xsd;string">person:Alan Ruttenberg</obo:IAO_0000117>
        <rdfs:subPropertyOf rdf:resource="&obo;IAO_0000136"/>
    </owl:ObjectProperty>
    


    <!-- http://purl.obolibrary.org/obo/IAO_0000221 -->

    <owl:ObjectProperty rdf:about="&obo;IAO_0000221">
        <rdfs:label rdf:datatype="&xsd;string">is quality measurement of</rdfs:label>
        <obo:IAO_0000116 rdf:datatype="&xsd;string">8/6/2009 Alan Ruttenberg: The strategy is to be rather specific with this relationship. There are other kinds of measurements that are not of qualities, such as those that measure time. We will add these as separate properties for the moment and see about generalizing later</obo:IAO_0000116>
        <obo:IAO_0000117 rdf:datatype="&xsd;string">Alan Ruttenberg</obo:IAO_0000117>
        <obo:IAO_0000116 rdf:datatype="&xsd;string">From the second IAO workshop [Alan Ruttenberg 8/6/2009: not completely current, though bringing in comparison is probably important]

This one is the one we are struggling with at the moment. The issue is what a measurement measures. On the one hand saying that it measures the quality would include it &quot;measuring&quot; the bearer = referring to the bearer in the measurement. However this makes comparisons of two different things not possible. On the other hand not having it inhere in the bearer, on the face of it, breaks the audit trail.

Werner suggests a solution based on &quot;Magnitudes&quot; a proposal for which we are awaiting details.
--
From the second IAO workshop, various comments, [commented on by Alan Ruttenberg 8/6/2009]

unit of measure is a quality, e.g. the length of a ruler.

[We decided to hedge on what units of measure are, instead talking about measurement unit labels, which are the information content entities that are about whatever measurement units are. For IAO we need that information entity in any case. See the term measurement unit label]

[Some struggling with the various subflavors of is_about. We subsequently removed the relation represents, and describes until and only when we have a better theory]

a represents b means either a denotes b or a describes

describe:
a describes b means a is about b and a allows an inference of at least one quality of b

We have had a long discussion about denotes versus describes.</obo:IAO_0000116>
        <obo:IAO_0000116 rdf:datatype="&xsd;string">From the second IAO workshop: An attempt at tieing the quality to the measurement datum more carefully.

a is a magnitude means a is a determinate quality particular inhering in some bearer b existing at a time t that can be represented/denoted by an information content entity e that has parts denoting a unit of measure, a number, and b. The unit of measure is an instance of the determinable quality.</obo:IAO_0000116>
        <obo:IAO_0000116 rdf:datatype="&xsd;string">From the second meeting on IAO:

An attempt at defining assay using Barry&#39;s &quot;reliability&quot; wording

assay:
process and has_input some material entity
and has_output some information content entity 
and which is such that instances of this process type reliably generate 
outputs that describes the input.</obo:IAO_0000116>
        <obo:IAO_0000116 rdf:datatype="&xsd;string">This one is the one we are struggling with at the moment. The issue is what a measurement measures. On the one hand saying that it measures the quality would include it &quot;measuring&quot; the bearer = referring to the bearer in the measurement. However this makes comparisons of two different things not possible. On the other hand not having it inhere in the bearer, on the face of it, breaks the audit trail.

Werner suggests a solution based on &quot;Magnitudes&quot; a proposal for which we are awaiting details.</obo:IAO_0000116>
        <obo:IAO_0000115 rdf:datatype="&xsd;string">m is a quality measurement of q at t when
q is a quality 
there is a measurement process p that has specified output m, a measurement datum, that is about q</obo:IAO_0000115>
        <rdfs:domain rdf:resource="&obo;IAO_0000109"/>
        <rdfs:subPropertyOf rdf:resource="&obo;IAO_0000136"/>
    </owl:ObjectProperty>
    


    <!-- http://purl.obolibrary.org/obo/IAO_0000407 -->

    <owl:ObjectProperty rdf:about="&obo;IAO_0000407">
        <rdf:type rdf:resource="&owl;FunctionalProperty"/>
        <rdfs:label rdf:datatype="&xsd;string">has coordinate unit label</rdfs:label>
        <rdfs:comment rdf:datatype="&xsd;string">relating a cartesian spatial coordinate datum to a unit label that together with the values represent a point</rdfs:comment>
        <rdfs:domain rdf:resource="&obo;IAO_0000400"/>
        <rdfs:range rdf:resource="&UO;UO_0000001"/>
        <rdfs:subPropertyOf rdf:resource="&ro;has_part"/>
    </owl:ObjectProperty>
    


    <!-- http://purl.obolibrary.org/obo/IAO_0000413 -->

    <owl:ObjectProperty rdf:about="&obo;IAO_0000413">
        <rdfs:label rdf:datatype="&xsd;string">is duration of</rdfs:label>
        <obo:IAO_0000117 rdf:datatype="&xsd;string">Person:Alan Ruttenberg</obo:IAO_0000117>
        <obo:IAO_0000115 rdf:datatype="&xsd;string">relates a process to a time-measurement-datum that represents the duration of the process</obo:IAO_0000115>
        <obo:IAO_0000114 rdf:resource="&obo;IAO_0000120"/>
        <rdfs:subPropertyOf rdf:resource="&obo;IAO_0000136"/>
        <rdfs:domain rdf:resource="&obo;IAO_0000416"/>
        <rdfs:range rdf:resource="&span;Process"/>
    </owl:ObjectProperty>
    


    <!-- http://purl.obolibrary.org/obo/IAO_0000417 -->

    <owl:ObjectProperty rdf:about="&obo;IAO_0000417">
        <rdfs:label rdf:datatype="&xsd;string">is quality measured as</rdfs:label>
        <obo:IAO_0000116 rdf:datatype="&xsd;string">2009/10/19 Alan Ruttenberg. Named &#39;junk&#39; relation useful in restrictions, but not a real instance relationship</obo:IAO_0000116>
        <obo:IAO_0000117 rdf:datatype="&xsd;string">Person:Alan Ruttenberg</obo:IAO_0000117>
        <obo:IAO_0000115 rdf:datatype="&xsd;string">inverse of the relation of is quality measurement of</obo:IAO_0000115>
        <obo:IAO_0000114 rdf:resource="&obo;IAO_0000120"/>
        <owl:inverseOf rdf:resource="&obo;IAO_0000221"/>
    </owl:ObjectProperty>
    


    <!-- http://www.obofoundry.org/ro/ro.owl#has_part -->

    <owl:ObjectProperty rdf:about="&ro;has_part"/>
    


    <!-- http://www.obofoundry.org/ro/ro.owl#part_of -->

    <owl:ObjectProperty rdf:about="&ro;part_of">
        <obo:IAO_0000116 rdf:datatype="&xsd;string">There is controversy about this relation intended to represent the relation between some arbitrary physical thing that is used as a represention/proxy/pointer to something else</obo:IAO_0000116>
    </owl:ObjectProperty>
    


    <!-- 
    ///////////////////////////////////////////////////////////////////////////////////////
    //
    // Data properties
    //
    ///////////////////////////////////////////////////////////////////////////////////////
     -->

    


    <!-- http://purl.obolibrary.org/obo/IAO_0000004 -->

    <owl:DatatypeProperty rdf:about="&obo;IAO_0000004">
        <rdf:type rdf:resource="&owl;FunctionalProperty"/>
        <rdfs:label rdf:datatype="&xsd;string">has measurement value</rdfs:label>
        <rdfs:domain rdf:resource="&obo;IAO_0000032"/>
        <rdfs:range rdf:resource="&xsd;float"/>
    </owl:DatatypeProperty>
    


    <!-- http://purl.obolibrary.org/obo/IAO_0000404 -->

    <owl:DatatypeProperty rdf:about="&obo;IAO_0000404">
        <rdf:type rdf:resource="&owl;FunctionalProperty"/>
        <rdfs:label rdf:datatype="&xsd;string">has x coordinate value</rdfs:label>
        <rdfs:domain rdf:resource="&obo;IAO_0000400"/>
        <rdfs:range rdf:resource="&xsd;float"/>
    </owl:DatatypeProperty>
    


    <!-- http://purl.obolibrary.org/obo/IAO_0000405 -->

    <owl:DatatypeProperty rdf:about="&obo;IAO_0000405">
        <rdf:type rdf:resource="&owl;FunctionalProperty"/>
        <rdfs:label rdf:datatype="&xsd;string">has z coordinate value</rdfs:label>
        <rdfs:domain rdf:resource="&obo;IAO_0000400"/>
        <rdfs:range rdf:resource="&xsd;float"/>
    </owl:DatatypeProperty>
    


    <!-- http://purl.obolibrary.org/obo/IAO_0000406 -->

    <owl:DatatypeProperty rdf:about="&obo;IAO_0000406">
        <rdf:type rdf:resource="&owl;FunctionalProperty"/>
        <rdfs:label rdf:datatype="&xsd;string">has y coordinate value</rdfs:label>
        <rdfs:domain rdf:resource="&obo;IAO_0000400"/>
        <rdfs:range rdf:resource="&xsd;float"/>
    </owl:DatatypeProperty>
    


    <!-- 
    ///////////////////////////////////////////////////////////////////////////////////////
    //
    // Classes
    //
    ///////////////////////////////////////////////////////////////////////////////////////
     -->

    


    <!-- http://purl.obolibrary.org/obo/IAO_0000001 -->

    <owl:Class rdf:about="&obo;IAO_0000001">
        <rdfs:label xml:lang="en">conditional specification</rdfs:label>
        <rdfs:subClassOf rdf:resource="&obo;IAO_0000033"/>
        <obo:IAO_0000119 rdf:datatype="&xsd;string">OBI_0000349</obo:IAO_0000119>
        <obo:IAO_0000119 xml:lang="en">OBI branch derived</obo:IAO_0000119>
        <obo:IAO_0000117 xml:lang="en">PlanAndPlannedProcess Branch</obo:IAO_0000117>
        <obo:IAO_0000115 xml:lang="en">a directive information entity that specifies what should happen if the trigger condition is fulfilled</obo:IAO_0000115>
        <obo:IAO_0000111 xml:lang="en">instruction trigger</obo:IAO_0000111>
        <obo:IAO_0000114 rdf:resource="&obo;IAO_0000120"/>
    </owl:Class>
    


    <!-- http://purl.obolibrary.org/obo/IAO_0000003 -->

    <owl:Class rdf:about="&obo;IAO_0000003">
        <rdfs:label xml:lang="en">measurement unit label</rdfs:label>
        <rdfs:subClassOf rdf:resource="&obo;IAO_0000009"/>
        <obo:IAO_0000116 rdf:datatype="&xsd;string">2009-03-16: provenance: a term measurement unit was
proposed for OBI (OBI_0000176) , edited by Chris Stoeckert and
Cristian Cocos, and subsequently moved to IAO where the objective for
which the original term was defined was satisfied with the definition
of this, different, term.</obo:IAO_0000116>
        <obo:IAO_0000116 rdf:datatype="&xsd;string">2009-03-16: review of this term done during during the OBI workshop winter 2009 and the current definition was considered acceptable for use in OBI. If there is a need to modify this definition please notify OBI.</obo:IAO_0000116>
        <obo:IAO_0000115 rdf:datatype="&xsd;string">A measurement unit label is as a label that is part of a scalar measurement datum and denotes a unit of measure.</obo:IAO_0000115>
        <obo:IAO_0000117 rdf:datatype="&xsd;string">PERSON: Melanie Courtot</obo:IAO_0000117>
        <obo:IAO_0000112 xml:lang="en">Examples of measurement unit labels are liters, inches, weight per volume.</obo:IAO_0000112>
        <obo:IAO_0000117 xml:lang="en">PERSON: Alan Ruttenberg</obo:IAO_0000117>
        <obo:IAO_0000111 xml:lang="en">measurement unit label</obo:IAO_0000111>
        <obo:IAO_0000114 rdf:resource="&obo;IAO_0000125"/>
    </owl:Class>
    


    <!-- http://purl.obolibrary.org/obo/IAO_0000005 -->

    <owl:Class rdf:about="&obo;IAO_0000005">
        <rdfs:label xml:lang="en">objective specification</rdfs:label>
        <rdfs:subClassOf rdf:resource="&obo;IAO_0000033"/>
        <obo:IAO_0000116 rdf:datatype="&xsd;string">2009-03-16: original definition when imported from OBI read: &quot;objective is an
non realizable information entity which can serve as that  proper part
of a plan  towards which the realization of the plan is directed.&quot;</obo:IAO_0000116>
        <obo:IAO_0000119 rdf:datatype="&xsd;string">OBI_0000217</obo:IAO_0000119>
        <obo:IAO_0000117 rdf:datatype="&xsd;string">PERSON: Alan Ruttenberg</obo:IAO_0000117>
        <obo:IAO_0000117 rdf:datatype="&xsd;string">PERSON: Barry Smith</obo:IAO_0000117>
        <obo:IAO_0000117 rdf:datatype="&xsd;string">PERSON: Bjoern Peters</obo:IAO_0000117>
        <obo:IAO_0000117 rdf:datatype="&xsd;string">PERSON: Jennifer Fostel</obo:IAO_0000117>
        <obo:IAO_0000116 xml:lang="en">Answers the question, why did you do this experiment?</obo:IAO_0000116>
        <obo:IAO_0000119 xml:lang="en">OBI Plan and Planned Process/Roles Branch</obo:IAO_0000119>
        <obo:IAO_0000115 xml:lang="en">a directive information entity that describes an intended process endpoint. When part of a plan specification the concretization is realized in a planned process in which the bearer tries to effect the world so that the process endpoint is achieved.</obo:IAO_0000115>
        <obo:IAO_0000111 xml:lang="en">objective specification</obo:IAO_0000111>
        <obo:IAO_0000112 xml:lang="en">purpose of a study; support of hypothesis, discovery of new information</obo:IAO_0000112>
        <obo:IAO_0000114 rdf:resource="&obo;IAO_0000125"/>
    </owl:Class>
    


    <!-- http://purl.obolibrary.org/obo/IAO_0000006 -->

    <owl:Class rdf:about="&obo;IAO_0000006">
        <rdfs:label xml:lang="en">narrative object</rdfs:label>
        <rdfs:subClassOf rdf:resource="&obo;IAO_0000030"/>
        <obo:IAO_0000116 rdf:datatype="&xsd;string">2009-08-10 Alan Ruttenberg: Larry Hunter suggests that this be obsoleted and replaced by &#39;textual entity&#39; and &#39;figure&#39;. Alan restored as there are OBI dependencies and this merits further discussion</obo:IAO_0000116>
        <obo:IAO_0000119 rdf:datatype="&xsd;string">OBI_0000013</obo:IAO_0000119>
        <obo:IAO_0000115 xml:lang="en">A narrative object is an information content entity that is a set of propositions.</obo:IAO_0000115>
        <obo:IAO_0000112 xml:lang="en">Examples of narrative objects are reports, journal  articles, and patents submission.</obo:IAO_0000112>
        <obo:IAO_0000116 xml:lang="en">agree - DENRIE. Issue(alan) do we only mean text? What about a story told by mime. Does music count? (no) what about an oral report. Regarding definition, saying it is a set of propositions means we loose the idea that wording matters. Maybe adjust saying a narrative object has some relationshop to a set of propositions</obo:IAO_0000116>
        <obo:IAO_0000119 xml:lang="en">group:OBI</obo:IAO_0000119>
        <obo:IAO_0000111 xml:lang="en">narrative object</obo:IAO_0000111>
        <obo:IAO_0000117 xml:lang="en">person:Chris Stoeckert</obo:IAO_0000117>
        <obo:IAO_0000114 rdf:resource="&obo;IAO_0000124"/>
    </owl:Class>
    


    <!-- http://purl.obolibrary.org/obo/IAO_0000007 -->

    <owl:Class rdf:about="&obo;IAO_0000007">
        <rdfs:label rdf:datatype="&xsd;string">action specification</rdfs:label>
        <rdfs:subClassOf rdf:resource="&obo;IAO_0000033"/>
        <obo:IAO_0000117 xml:lang="en">Alan Ruttenberg</obo:IAO_0000117>
        <obo:IAO_0000119 xml:lang="en">OBI Plan and Planned Process branch</obo:IAO_0000119>
        <obo:IAO_0000112 xml:lang="en">Pour the contents of flask 1 into flask 2</obo:IAO_0000112>
        <obo:IAO_0000115 xml:lang="en">a directive information entity that describes an action the bearer will take</obo:IAO_0000115>
        <obo:IAO_0000114 rdf:resource="&obo;IAO_0000123"/>
    </owl:Class>
    


    <!-- http://purl.obolibrary.org/obo/IAO_0000009 -->

    <owl:Class rdf:about="&obo;IAO_0000009">
        <rdfs:label rdf:datatype="&xsd;string">label</rdfs:label>
        <rdfs:subClassOf rdf:resource="&obo;IAO_0000030"/>
        <obo:IAO_0000115 rdf:datatype="&xsd;string">A label is a symbol that is part of some other datum and is used to either partially define  the denotation of that datum or to provide a means for identifying the datum as a member of the set of data with the same label</obo:IAO_0000115>
        <obo:IAO_0000117 rdf:datatype="&xsd;string">GROUP: IAO</obo:IAO_0000117>
        <obo:IAO_0000116 rdf:datatype="&xsd;string">http://www.golovchenko.org/cgi-bin/wnsearch?q=label#4n</obo:IAO_0000116>
        <obo:IAO_0000111 rdf:datatype="&xsd;string">label</obo:IAO_0000111>
        <obo:IAO_0000114 rdf:resource="&obo;IAO_0000123"/>
    </owl:Class>
    


    <!-- http://purl.obolibrary.org/obo/IAO_0000010 -->

    <owl:Class rdf:about="&obo;IAO_0000010">
        <rdfs:label xml:lang="en">software</rdfs:label>
        <rdfs:subClassOf rdf:resource="&obo;IAO_0000104"/>
        <obo:IAO_0000119 xml:lang="en">GROUP: OBI</obo:IAO_0000119>
        <obo:IAO_0000117 xml:lang="en">PERSON: Alan Ruttenberg</obo:IAO_0000117>
        <obo:IAO_0000117 xml:lang="en">PERSON: Bjoern Peters</obo:IAO_0000117>
        <obo:IAO_0000117 xml:lang="en">PERSON: Chris Stoeckert</obo:IAO_0000117>
        <obo:IAO_0000117 xml:lang="en">PERSON: Melanie Courtot</obo:IAO_0000117>
        <obo:IAO_0000115 xml:lang="en">Software is a plan specification which is a series of encoded instructions that can be directly executed by a processing unit or transformed in to a form that can be. For programming texts that are syntactically correct and which are in a language that can be executed by an interpreter this would correspond to the tokenized version of the text stripped of comments.</obo:IAO_0000115>
        <obo:IAO_0000116 xml:lang="en">see sourceforge tracker discussion at http://sourceforge.net/tracker/index.php?func=detail&amp;aid=1958818&amp;group_id=177891&amp;atid=886178</obo:IAO_0000116>
        <obo:IAO_0000111 xml:lang="en">software</obo:IAO_0000111>
        <obo:IAO_0000114 rdf:resource="&obo;IAO_0000120"/>
    </owl:Class>
    


    <!-- http://purl.obolibrary.org/obo/IAO_0000013 -->

    <owl:Class rdf:about="&obo;IAO_0000013">
        <rdfs:label xml:lang="en">journal article</rdfs:label>
        <rdfs:subClassOf rdf:resource="&obo;IAO_0000088"/>
        <obo:IAO_0000119 rdf:datatype="&xsd;string">OBI_0000159</obo:IAO_0000119>
        <obo:IAO_0000112 xml:lang="en">Examples are articles published in the journals, Nature and Science. The content can often be cited by reference to a paper based encoding, e.g.  Authors, Title of article, Journal name, date or year of publication, volume and page number.</obo:IAO_0000112>
        <obo:IAO_0000115 xml:lang="en">a report that is published in a journal</obo:IAO_0000115>
        <obo:IAO_0000119 xml:lang="en">group:OBI</obo:IAO_0000119>
        <obo:IAO_0000111 xml:lang="en">journal article</obo:IAO_0000111>
        <obo:IAO_0000117 xml:lang="en">person:Alan Ruttenberg</obo:IAO_0000117>
        <obo:IAO_0000117 xml:lang="en">person:Chris Stoeckert</obo:IAO_0000117>
        <obo:IAO_0000114 rdf:resource="&obo;IAO_0000120"/>
    </owl:Class>
    


    <!-- http://purl.obolibrary.org/obo/IAO_0000017 -->

    <owl:Class rdf:about="&obo;IAO_0000017">
        <rdfs:label rdf:datatype="&xsd;string">model number</rdfs:label>
        <rdfs:subClassOf rdf:resource="&obo;IAO_0000028"/>
        <obo:IAO_0000115 rdf:datatype="&xsd;string">A model number is an information content entity specifically borne by catalogs, design specifications, advertising materials, inventory systems and similar  that is about manufactured objects of the same class. The model number is an alternative term for the class. The manufactered objects may or may not also bear the model number. Model numbers can be encoded in a variety of other information objects, such as bar codes, numerals, or patterns of dots.</obo:IAO_0000115>
        <obo:IAO_0000117 rdf:datatype="&xsd;string">Person: Alan Ruttenberg</obo:IAO_0000117>
        <obo:IAO_0000116 rdf:datatype="&xsd;string">manufactered items may have more than one model number, sometimes by rebranding, or because companies are sold and the products issued new model numbers</obo:IAO_0000116>
        <obo:IAO_0000111 rdf:datatype="&xsd;string">model number</obo:IAO_0000111>
        <obo:IAO_0000114 rdf:resource="&obo;IAO_0000125"/>
    </owl:Class>
    


    <!-- http://purl.obolibrary.org/obo/IAO_0000025 -->

    <owl:Class rdf:about="&obo;IAO_0000025">
        <rdfs:label xml:lang="en">programming language</rdfs:label>
        <rdfs:subClassOf rdf:resource="&obo;IAO_0000104"/>
        <obo:IAO_0000119 rdf:datatype="&xsd;string">OBI_0000058</obo:IAO_0000119>
        <obo:IAO_0000115 xml:lang="en">A language in which source code is written, intended to executed/run by a software interpreter. Programming languages are ways to write instructions that specify what to do, and sometimes, how to do it.</obo:IAO_0000115>
        <obo:IAO_0000112 xml:lang="en">R, Perl, Java</obo:IAO_0000112>
        <obo:IAO_0000119 xml:lang="en">group:OBI</obo:IAO_0000119>
        <obo:IAO_0000117 xml:lang="en">person:Alan Ruttenberg</obo:IAO_0000117>
        <obo:IAO_0000117 xml:lang="en">person:Chris Stoeckert</obo:IAO_0000117>
        <obo:IAO_0000111 xml:lang="en">programming language</obo:IAO_0000111>
        <obo:IAO_0000114 rdf:resource="&obo;IAO_0000120"/>
    </owl:Class>
    


    <!-- http://purl.obolibrary.org/obo/IAO_0000027 -->

    <owl:Class rdf:about="&obo;IAO_0000027">
        <rdfs:label xml:lang="en">data item</rdfs:label>
        <rdfs:subClassOf rdf:resource="&obo;IAO_0000030"/>
        <obo:IAO_0000116 rdf:datatype="&xsd;string">2009-03-16: data item deliberatly ambiguous: we merged data set and datum to be one entity, not knowing how to define singular versus plural. So data item is more general than datum.</obo:IAO_0000116>
        <obo:IAO_0000116 rdf:datatype="&xsd;string">2009-03-16: removed datum as alternative term as datum specifically refers to singular form, and is thus not an exact synonym.</obo:IAO_0000116>
        <obo:IAO_0000117 rdf:datatype="&xsd;string">PERSON: Alan Ruttenberg</obo:IAO_0000117>
        <obo:IAO_0000117 rdf:datatype="&xsd;string">PERSON: Chris Stoeckert</obo:IAO_0000117>
        <obo:IAO_0000117 rdf:datatype="&xsd;string">PERSON: Jonathan Rees</obo:IAO_0000117>
        <obo:IAO_0000111 rdf:datatype="&xsd;string">data item</obo:IAO_0000111>
        <obo:IAO_0000116 xml:lang="en">2/2/2009 Alan and Bjoern discussing FACS run output data. This is a data item because it is about the cell population. Each element records an event and is typically further composed a set of measurment data items that record the fluorescent intensity stimulated by one of the lasers.</obo:IAO_0000116>
        <obo:IAO_0000112 xml:lang="en">Data items include counts of things, analyte concentrations, and statistical summaries.</obo:IAO_0000112>
        <obo:IAO_0000116 xml:lang="en">JAR: datum     -- well, this will be very tricky to define, but maybe some 
information-like stuff that might be put into a computer and that is 
meant, by someone, to denote and/or to be interpreted by some 
process... I would include lists, tables, sentences... I think I might 
defer to Barry, or to Brian Cantwell Smith

JAR: A data item is an approximately justified approximately true approximate belief</obo:IAO_0000116>
        <obo:IAO_0000115 xml:lang="en">a data item is an information content entity that is intended to be a truthful statement about something (modulo, e.g., measurement precision or other systematic errors) and is constructed/acquired by a method which reliably tends to produce (approximately) truthful statements.</obo:IAO_0000115>
        <obo:IAO_0000118 xml:lang="en">data</obo:IAO_0000118>
        <obo:IAO_0000114 rdf:resource="&obo;IAO_0000125"/>
    </owl:Class>
    


    <!-- http://purl.obolibrary.org/obo/IAO_0000028 -->

    <owl:Class rdf:about="&obo;IAO_0000028">
        <rdfs:label rdf:datatype="&xsd;string">symbol</rdfs:label>
        <rdfs:subClassOf rdf:resource="&obo;IAO_0000030"/>
        <obo:IAO_0000116 rdf:datatype="&xsd;string">20091104, MC: this needs work and will most probably change</obo:IAO_0000116>
        <obo:IAO_0000117 rdf:datatype="&xsd;string">PERSON: Jonathan Rees</obo:IAO_0000117>
        <obo:IAO_0000115 rdf:datatype="&xsd;string">a smallish, word-like datum...</obo:IAO_0000115>
        <obo:IAO_0000111 rdf:datatype="&xsd;string">label</obo:IAO_0000111>
    </owl:Class>
    


    <!-- http://purl.obolibrary.org/obo/IAO_0000029 -->

    <owl:Class rdf:about="&obo;IAO_0000029">
        <rdfs:label rdf:datatype="&xsd;string">numeral</rdfs:label>
        <rdfs:subClassOf rdf:resource="&obo;IAO_0000028"/>
        <obo:IAO_0000115 rdf:datatype="&xsd;string">A symbol that denotes a number.</obo:IAO_0000115>
        <obo:IAO_0000117 rdf:datatype="&xsd;string">PERSON: Jonathan Rees</obo:IAO_0000117>
        <obo:IAO_0000111 rdf:datatype="&xsd;string">numeral</obo:IAO_0000111>
    </owl:Class>
    


    <!-- http://purl.obolibrary.org/obo/IAO_0000030 -->

    <owl:Class rdf:about="&obo;IAO_0000030">
        <rdfs:label xml:lang="en">information content entity</rdfs:label>
        <rdfs:subClassOf>
            <owl:Restriction>
                <owl:onProperty rdf:resource="&obo;IAO_0000136"/>
                <owl:someValuesFrom rdf:resource="&bfo;Entity"/>
            </owl:Restriction>
        </rdfs:subClassOf>
        <obo:IAO_0000119 rdf:datatype="&xsd;string">OBI_0000142</obo:IAO_0000119>
        <obo:IAO_0000117 rdf:datatype="&xsd;string">PERSON: Chris Stoeckert</obo:IAO_0000117>
        <obo:IAO_0000112 xml:lang="en">Examples of information content entites include journal articles, data, graphical layouts, and graphs.</obo:IAO_0000112>
        <obo:IAO_0000115 xml:lang="en">an information content entity is an entity that is generically dependent on some artifact and stands in relation of aboutness to some entity</obo:IAO_0000115>
        <obo:IAO_0000111 xml:lang="en">information content entity</obo:IAO_0000111>
        <obo:IAO_0000116 xml:lang="en">information_content_entity &#39;is_encoded_in&#39; some digital_entity in obi before split (040907). information_content_entity &#39;is_encoded_in&#39; some physical_document in obi before split (040907).

Previous. An information content entity is a non-realizable information entity that &#39;is encoded in&#39; some digital or physical entity.</obo:IAO_0000116>
        <obo:IAO_0000114 rdf:resource="&obo;IAO_0000125"/>
    </owl:Class>
    


    <!-- http://purl.obolibrary.org/obo/IAO_0000031 -->

    <owl:Class rdf:about="&obo;IAO_0000031">
        <rdfs:label rdf:datatype="&xsd;string">integer numeral</rdfs:label>
        <rdfs:subClassOf rdf:resource="&obo;IAO_0000029"/>
        <obo:IAO_0000117 rdf:datatype="&xsd;string">PERSON: Jonathan Rees</obo:IAO_0000117>
        <obo:IAO_0000115 rdf:datatype="&xsd;string">a numeral that denotes an integer</obo:IAO_0000115>
        <obo:IAO_0000111 rdf:datatype="&xsd;string">integer numeral</obo:IAO_0000111>
    </owl:Class>
    


    <!-- http://purl.obolibrary.org/obo/IAO_0000032 -->

    <owl:Class rdf:about="&obo;IAO_0000032">
        <rdfs:label rdf:datatype="&xsd;string">scalar measurement datum</rdfs:label>
        <rdfs:subClassOf rdf:resource="&obo;IAO_0000109"/>
        <rdfs:subClassOf>
            <owl:Restriction>
                <owl:onProperty rdf:resource="&obo;IAO_0000004"/>
                <owl:minCardinality rdf:datatype="&xsd;nonNegativeInteger">1</owl:minCardinality>
            </owl:Restriction>
        </rdfs:subClassOf>
        <rdfs:subClassOf>
            <owl:Restriction>
                <owl:onProperty rdf:resource="&obo;IAO_0000039"/>
                <owl:minCardinality rdf:datatype="&xsd;nonNegativeInteger">1</owl:minCardinality>
            </owl:Restriction>
        </rdfs:subClassOf>
        <obo:IAO_0000112 rdf:datatype="&xsd;string">10 feet. 3 ml.</obo:IAO_0000112>
        <obo:IAO_0000116 rdf:datatype="&xsd;string">2009-03-16: we decided to keep datum singular in scalar measurement datum, as in
this case we explicitly refer to the singular form</obo:IAO_0000116>
        <obo:IAO_0000117 rdf:datatype="&xsd;string">PERSON: Melanie Courtot</obo:IAO_0000117>
        <obo:IAO_0000116 rdf:datatype="&xsd;string">Would write this as: has_part some &#39;measurement unit label&#39; and has_part some numeral and has_part exactly 2, except for the fact that this won&#39;t let us take advantage of OWL reasoning over the numbers. Instead use has measurment value property to represent the same. Use has measurement unit label (subproperty of has_part) so we can easily say that there is only one of them.</obo:IAO_0000116>
        <obo:IAO_0000115 rdf:datatype="&xsd;string">a scalar measurement datum is a measurement datum that is composed of two parts, numerals and a unit label.</obo:IAO_0000115>
        <obo:IAO_0000117 xml:lang="en">PERSON: Alan Ruttenberg</obo:IAO_0000117>
        <obo:IAO_0000114 rdf:resource="&obo;IAO_0000120"/>
    </owl:Class>
    


    <!-- http://purl.obolibrary.org/obo/IAO_0000033 -->

    <owl:Class rdf:about="&obo;IAO_0000033">
        <rdfs:label xml:lang="en">directive information entity</rdfs:label>
        <rdfs:subClassOf rdf:resource="&obo;IAO_0000030"/>
        <rdfs:subClassOf>
            <owl:Restriction>
                <owl:onProperty rdf:resource="&obo;IAO_0000136"/>
                <owl:someValuesFrom rdf:resource="&snap;RealizableEntity"/>
            </owl:Restriction>
        </rdfs:subClassOf>
        <obo:IAO_0000116 rdf:datatype="&xsd;string">2009-03-16: provenance: a term realizable information entity was proposed for OBI (OBI_0000337) , edited by the PlanAndPlannedProcess branch. Original definition was  &quot;is the specification of a process that can be
concretized and realized by an actor&quot; with alternative term  &quot;instruction&quot;.It has been subsequently moved to IAO where the objective for which the original term was defined was satisfied with the definitionof this, different, term.</obo:IAO_0000116>
        <obo:IAO_0000116 rdf:datatype="&xsd;string">8/6/2009 Alan Ruttenberg: Changed label from &quot;information entity about a realizable&quot; after discussions at ICBO</obo:IAO_0000116>
        <obo:IAO_0000115 rdf:datatype="&xsd;string">An information content entity whose concretizations indicate to their bearer how to realize them in a process.</obo:IAO_0000115>
        <obo:IAO_0000116 rdf:datatype="&xsd;string">Werner pushed back on calling it realizable information entity as it isn&#39;t realizable. However this name isn&#39;t right either. An example would be a recipe. The realizable entity would be a plan, but the information entity isn&#39;t about the plan, it, once concretized, *is* the plan. -Alan</obo:IAO_0000116>
        <obo:IAO_0000117 xml:lang="en">PERSON: Alan Ruttenberg</obo:IAO_0000117>
        <obo:IAO_0000117 xml:lang="en">PERSON: Bjoern Peters</obo:IAO_0000117>
        <obo:IAO_0000114 rdf:resource="&obo;IAO_0000123"/>
    </owl:Class>
    


    <!-- http://purl.obolibrary.org/obo/IAO_0000034 -->

    <owl:Class rdf:about="&obo;IAO_0000034">
        <rdfs:label xml:lang="en">time trigger</rdfs:label>
        <rdfs:subClassOf rdf:resource="&obo;IAO_0000001"/>
        <obo:IAO_0000119 rdf:datatype="&xsd;string">OBI_0000331</obo:IAO_0000119>
        <obo:IAO_0000119 xml:lang="en">OBI branch derived</obo:IAO_0000119>
        <obo:IAO_0000117 xml:lang="en">PlanAndPlannedProcess Branch</obo:IAO_0000117>
        <obo:IAO_0000115 xml:lang="en">revisit?</obo:IAO_0000115>
        <obo:IAO_0000111 xml:lang="en">time trigger</obo:IAO_0000111>
        <obo:IAO_0000114 rdf:resource="&obo;IAO_0000124"/>
    </owl:Class>
    


    <!-- http://purl.obolibrary.org/obo/IAO_0000037 -->

    <owl:Class rdf:about="&obo;IAO_0000037">
        <rdfs:label xml:lang="en">dot plot</rdfs:label>
        <rdfs:subClassOf rdf:resource="&obo;IAO_0000038"/>
        <obo:IAO_0000119 rdf:datatype="&xsd;string">OBI_0000123</obo:IAO_0000119>
        <obo:IAO_0000115 xml:lang="en">A dot plot is a report graph which is a graphical representation of data where each data point is represented by a single dot placed on coordinates corresponding to data point values in particular dimensions.</obo:IAO_0000115>
        <obo:IAO_0000112 xml:lang="en">Dot plot of SSC-H and FSC-H.</obo:IAO_0000112>
        <obo:IAO_0000111 xml:lang="en">dot plot</obo:IAO_0000111>
        <obo:IAO_0000119 xml:lang="en">group:OBI</obo:IAO_0000119>
        <obo:IAO_0000117 xml:lang="en">person:Allyson Lister</obo:IAO_0000117>
        <obo:IAO_0000117 xml:lang="en">person:Chris Stoeckert</obo:IAO_0000117>
        <obo:IAO_0000114 rdf:resource="&obo;IAO_0000002"/>
    </owl:Class>
    


    <!-- http://purl.obolibrary.org/obo/IAO_0000038 -->

    <owl:Class rdf:about="&obo;IAO_0000038">
        <rdfs:label xml:lang="en">graph</rdfs:label>
        <rdfs:subClassOf rdf:resource="&obo;IAO_0000309"/>
        <obo:IAO_0000119 rdf:datatype="&xsd;string">OBI_0000240</obo:IAO_0000119>
        <obo:IAO_0000119 rdf:datatype="&xsd;string">group:OBI</obo:IAO_0000119>
        <obo:IAO_0000115 xml:lang="en">A diagram that presents one or more tuples of information by mapping those tuples in to a two dimensional space in a non arbitrary way.</obo:IAO_0000115>
        <obo:IAO_0000117 xml:lang="en">PERSON: Lawrence Hunter</obo:IAO_0000117>
        <obo:IAO_0000111 xml:lang="en">graph</obo:IAO_0000111>
        <obo:IAO_0000117 xml:lang="en">person:Alan Ruttenberg</obo:IAO_0000117>
        <obo:IAO_0000117 xml:lang="en">person:Allyson Lister</obo:IAO_0000117>
        <obo:IAO_0000114 rdf:resource="&obo;IAO_0000125"/>
    </owl:Class>
    


    <!-- http://purl.obolibrary.org/obo/IAO_0000055 -->

    <owl:Class rdf:about="&obo;IAO_0000055">
        <rdfs:label xml:lang="en">rule</rdfs:label>
        <rdfs:subClassOf rdf:resource="&obo;IAO_0000001"/>
        <obo:IAO_0000119 rdf:datatype="&xsd;string">OBI_0500021</obo:IAO_0000119>
        <obo:IAO_0000116 xml:lang="en">MSI</obo:IAO_0000116>
        <obo:IAO_0000119 xml:lang="en">PRS</obo:IAO_0000119>
        <obo:IAO_0000117 xml:lang="en">PRS</obo:IAO_0000117>
        <obo:IAO_0000115 xml:lang="en">a rule is an executable which guides, defines, restricts actions</obo:IAO_0000115>
        <obo:IAO_0000112 xml:lang="en">example to be added</obo:IAO_0000112>
        <obo:IAO_0000111 xml:lang="en">rule</obo:IAO_0000111>
        <obo:IAO_0000114 rdf:resource="&obo;IAO_0000124"/>
    </owl:Class>
    


    <!-- http://purl.obolibrary.org/obo/IAO_0000057 -->

    <owl:Class rdf:about="&obo;IAO_0000057">
        <rdfs:label xml:lang="en">contour plot</rdfs:label>
        <rdfs:subClassOf rdf:resource="&obo;IAO_0000038"/>
        <obo:IAO_0000119 rdf:datatype="&xsd;string">OBI_0000246</obo:IAO_0000119>
        <obo:IAO_0000112 xml:lang="en">Contour plot of SSC-H, FSC-H, and FL1-H.</obo:IAO_0000112>
        <obo:IAO_0000111 xml:lang="en">contour plot</obo:IAO_0000111>
        <obo:IAO_0000116 xml:lang="en">generically_dependent_continuants</obo:IAO_0000116>
        <obo:IAO_0000119 xml:lang="en">group:Flow Cytometry community</obo:IAO_0000119>
        <obo:IAO_0000117 xml:lang="en">person:Allyson Lister</obo:IAO_0000117>
        <obo:IAO_0000117 xml:lang="en">person:Chris Stoeckert</obo:IAO_0000117>
        <obo:IAO_0000114 rdf:resource="&obo;IAO_0000002"/>
    </owl:Class>
    


    <!-- http://purl.obolibrary.org/obo/IAO_0000064 -->

    <owl:Class rdf:about="&obo;IAO_0000064">
        <rdfs:label xml:lang="en">algorithm</rdfs:label>
        <rdfs:subClassOf rdf:resource="&obo;IAO_0000104"/>
        <obo:IAO_0000119 rdf:datatype="&xsd;string">OBI_0000270</obo:IAO_0000119>
        <obo:IAO_0000115 xml:lang="en">A plan specification which describes inputs, output of mathematical functions as well as workflow of execution for achieving an predefined objective. Algorithms are realized usually by means of implementation as computer programs for execution by automata.</obo:IAO_0000115>
        <obo:IAO_0000112 xml:lang="en">PMID: 18378114.Genomics. 2008 Mar 28. LINKGEN: A new algorithm to process data in genetic linkage studies.</obo:IAO_0000112>
        <obo:IAO_0000117 xml:lang="en">Philippe Rocca-Serra</obo:IAO_0000117>
        <obo:IAO_0000117 xml:lang="en">PlanAndPlannedProcess Branch</obo:IAO_0000117>
        <obo:IAO_0000119 xml:lang="en">adapted from discussion on OBI list (Matthew Pocock, Christian Cocos, Alan Ruttenberg)</obo:IAO_0000119>
        <obo:IAO_0000111 xml:lang="en">algorithm</obo:IAO_0000111>
        <obo:IAO_0000114 rdf:resource="&obo;IAO_0000120"/>
    </owl:Class>
    


    <!-- http://purl.obolibrary.org/obo/IAO_0000065 -->

    <owl:Class rdf:about="&obo;IAO_0000065">
        <rdfs:label rdf:datatype="&xsd;string">software interpreter</rdfs:label>
        <rdfs:subClassOf rdf:resource="&obo;IAO_0000064"/>
        <obo:IAO_0000119 rdf:datatype="&xsd;string">OBI_0000199</obo:IAO_0000119>
        <obo:IAO_0000115 xml:lang="en">An algorithmy that takes, as input, some digital entity, and takes action driven by the information content of that algorithm</obo:IAO_0000115>
        <obo:IAO_0000116 xml:lang="en">Do we care? Jennifer: Yes, there was a particular version of R that had a bug and it was fixed later. That would imply that we mean specific version of an interpreter. So an instance of this would be a particular version of the interpreter</obo:IAO_0000116>
        <obo:IAO_0000112 xml:lang="en">R program, Perl interpreter, Java virtual machine</obo:IAO_0000112>
        <obo:IAO_0000119 xml:lang="en">group:OBI</obo:IAO_0000119>
        <obo:IAO_0000117 xml:lang="en">person:Alan Ruttenberg</obo:IAO_0000117>
        <obo:IAO_0000117 xml:lang="en">person:Chris Stoeckert</obo:IAO_0000117>
        <obo:IAO_0000111 xml:lang="en">software interpreter</obo:IAO_0000111>
        <obo:IAO_0000114 rdf:resource="&obo;IAO_0000120"/>
    </owl:Class>
    


    <!-- http://purl.obolibrary.org/obo/IAO_0000078 -->

    <owl:Class rdf:about="&obo;IAO_0000078">
        <rdfs:label xml:lang="en">curation status specification</rdfs:label>
        <owl:equivalentClass>
            <owl:Class>
                <owl:oneOf rdf:parseType="Collection">
                    <rdf:Description rdf:about="&obo;IAO_0000124"/>
                    <rdf:Description rdf:about="&obo;IAO_0000125"/>
                    <rdf:Description rdf:about="&obo;IAO_0000122"/>
                    <rdf:Description rdf:about="&obo;IAO_0000123"/>
                    <rdf:Description rdf:about="&obo;IAO_0000120"/>
                    <rdf:Description rdf:about="&obo;IAO_0000121"/>
                    <rdf:Description rdf:about="&obo;IAO_0000002"/>
                </owl:oneOf>
            </owl:Class>
        </owl:equivalentClass>
        <rdfs:subClassOf rdf:resource="&obo;IAO_0000102"/>
        <obo:IAO_0000116 xml:lang="en">Better to represent curation as a process with parts and then relate labels to that process (in IAO meeting)</obo:IAO_0000116>
        <obo:IAO_0000119 xml:lang="en">GROUP:OBI:&lt;http://purl.obolibrary.org/obo/obi&gt;</obo:IAO_0000119>
        <obo:IAO_0000119 xml:lang="en">OBI_0000266</obo:IAO_0000119>
        <obo:IAO_0000117 xml:lang="en">PERSON:Bill Bug</obo:IAO_0000117>
        <obo:IAO_0000115 xml:lang="en">The curation status of the term. The allowed values come from an enumerated list of predefined terms. See the specification of these instances for more detailed definitions of each enumerated value.</obo:IAO_0000115>
        <obo:IAO_0000111 xml:lang="en">curation status specification</obo:IAO_0000111>
        <obo:IAO_0000114 rdf:resource="&obo;IAO_0000125"/>
    </owl:Class>
    


    <!-- http://purl.obolibrary.org/obo/IAO_0000079 -->

    <owl:Class rdf:about="&obo;IAO_0000079">
        <rdfs:label xml:lang="en">density plot</rdfs:label>
        <rdfs:subClassOf rdf:resource="&obo;IAO_0000038"/>
        <obo:IAO_0000119 rdf:datatype="&xsd;string">OBI_0000179</obo:IAO_0000119>
        <obo:IAO_0000115 xml:lang="en">A density plot is a report graph which is a graphical representation of data where the tint of a particular pixel corresponds to some kind of function corresponding the the amount of data points relativelly with their distance from the the pixel.</obo:IAO_0000115>
        <obo:IAO_0000112 xml:lang="en">Density plot of SSC-H and FSC-H.</obo:IAO_0000112>
        <obo:IAO_0000111 xml:lang="en">density plot</obo:IAO_0000111>
        <obo:IAO_0000119 xml:lang="en">group:Flow Cytometry community</obo:IAO_0000119>
        <obo:IAO_0000117 xml:lang="en">person:Allyson Lister</obo:IAO_0000117>
        <obo:IAO_0000117 xml:lang="en">person:Chris Stoeckert</obo:IAO_0000117>
        <obo:IAO_0000114 rdf:resource="&obo;IAO_0000002"/>
    </owl:Class>
    


    <!-- http://purl.obolibrary.org/obo/IAO_0000088 -->

    <owl:Class rdf:about="&obo;IAO_0000088">
        <rdfs:label xml:lang="en">report</rdfs:label>
        <rdfs:subClassOf rdf:resource="&obo;IAO_0000310"/>
        <obo:IAO_0000116 rdf:datatype="&xsd;string">2009-03-16: comment from Darren Natale: I am slightly uneasy with the sentence &quot;Topic of the report is on 
something that has completed.&quot;  Should it be restricted to those things 
that are completed?  For example, a progress report is (usually) about 
something that definitely has *not* been completed, or may include 
(only) projections.  I think the definition would not suffer if the 
whole sentence is deleted.</obo:IAO_0000116>
        <obo:IAO_0000116 rdf:datatype="&xsd;string">2009-03-16: this was report of results with definition: A report is a narrative object that is a formal statement of the results of an investigation, or of any matter on which definite information is required, made by some person or body instructed or required to do so.</obo:IAO_0000116>
        <obo:IAO_0000116 rdf:datatype="&xsd;string">2009-03-16: work has been done on this term during during the OBI workshop winter 2009 and the current definition was considered acceptable for use in OBI. If there is a need to modify this definition please notify OBI.</obo:IAO_0000116>
        <obo:IAO_0000116 rdf:datatype="&xsd;string">2009-08-10 Alan Ruttenberg: Larry Hunter suggests that this be obsoleted and replaced by &#39;document&#39;. Alan restored as there are OBI dependencies and this merits further discussion</obo:IAO_0000116>
        <obo:IAO_0000119 rdf:datatype="&xsd;string">OBI_0000099</obo:IAO_0000119>
        <obo:IAO_0000117 rdf:datatype="&xsd;string">PERSON: Alan Ruttenberg</obo:IAO_0000117>
        <obo:IAO_0000117 rdf:datatype="&xsd;string">PERSON: Melanie Courtot</obo:IAO_0000117>
        <obo:IAO_0000112 xml:lang="en">Examples of reports are gene lists and investigation reports. These are not published (journal) articles but may be included in a journal article.</obo:IAO_0000112>
        <obo:IAO_0000119 xml:lang="en">GROUP: OBI</obo:IAO_0000119>
        <obo:IAO_0000117 xml:lang="en">PERSON:Chris Stoeckert</obo:IAO_0000117>
        <obo:IAO_0000115 xml:lang="en">a document assembled by an author for the purpose of providing information for the audience. A report is the output of a documenting process and has the objective to be consumed by a specific audience. Topic of the report is on something that has completed. A report is not a single figure. Examples of reports are journal article, patent application, grant progress report, case report (not patient record)</obo:IAO_0000115>
        <obo:IAO_0000116 xml:lang="en">disagreement about where reports go. alan: only some gene lists are reports. Is a report all the content of some document? The example of usage suggests that a report may be part of  some article. Term needs clarification</obo:IAO_0000116>
        <obo:IAO_0000111 xml:lang="en">report</obo:IAO_0000111>
        <obo:IAO_0000114 rdf:resource="&obo;IAO_0000125"/>
    </owl:Class>
    


    <!-- http://purl.obolibrary.org/obo/IAO_0000096 -->

    <owl:Class rdf:about="&obo;IAO_0000096">
        <rdfs:label xml:lang="en">source code module</rdfs:label>
        <rdfs:subClassOf rdf:resource="&obo;IAO_0000033"/>
        <obo:IAO_0000119 rdf:datatype="&xsd;string">OBI_0000039</obo:IAO_0000119>
        <obo:IAO_0000115 xml:lang="en">A source code module is a directive information entity that specifies, using a programming language, some algorithm.</obo:IAO_0000115>
        <obo:IAO_0000112 xml:lang="en">The written source code that implements part of an algorithm. Test - if you know that it was written in a specific language, then it can be source code module. We mean here, roughly, the wording of a document such as a perl script.</obo:IAO_0000112>
        <obo:IAO_0000119 xml:lang="en">group:OBI</obo:IAO_0000119>
        <obo:IAO_0000117 xml:lang="en">person:Alan Ruttenberg</obo:IAO_0000117>
        <obo:IAO_0000117 xml:lang="en">person:Chris Stoeckert</obo:IAO_0000117>
        <obo:IAO_0000111 xml:lang="en">source code module</obo:IAO_0000111>
        <obo:IAO_0000114 rdf:resource="&obo;IAO_0000124"/>
    </owl:Class>
    


    <!-- http://purl.obolibrary.org/obo/IAO_0000098 -->

    <owl:Class rdf:about="&obo;IAO_0000098">
        <rdfs:label xml:lang="en">data format specification</rdfs:label>
        <rdfs:subClassOf rdf:resource="&obo;IAO_0000033"/>
        <obo:IAO_0000116 rdf:datatype="&xsd;string">2009-03-16: provenance: term imported from OBI_0000187, which had original definition &quot;A data format specification is a plan which organizes
information. Example: The ISO document specifying what encompasses an
XML document; The instructions in a XSD file&quot;</obo:IAO_0000116>
        <obo:IAO_0000119 rdf:datatype="&xsd;string">OBI_0000187</obo:IAO_0000119>
        <obo:IAO_0000117 rdf:datatype="&xsd;string">PERSON: Alan Ruttenberg</obo:IAO_0000117>
        <obo:IAO_0000115 xml:lang="en">A data format specification is the information content borne by the document published defining the specification.
Example: The ISO document specifying what encompasses an XML document; The instructions in a XSD file</obo:IAO_0000115>
        <obo:IAO_0000119 xml:lang="en">OBI branch derived</obo:IAO_0000119>
        <obo:IAO_0000117 xml:lang="en">PlanAndPlannedProcess Branch</obo:IAO_0000117>
        <obo:IAO_0000111 xml:lang="en">data format specification</obo:IAO_0000111>
        <obo:IAO_0000114 rdf:resource="&obo;IAO_0000123"/>
    </owl:Class>
    


    <!-- http://purl.obolibrary.org/obo/IAO_0000100 -->

    <owl:Class rdf:about="&obo;IAO_0000100">
        <rdfs:label xml:lang="en">data set</rdfs:label>
        <rdfs:subClassOf rdf:resource="&obo;IAO_0000027"/>
        <obo:IAO_0000119 rdf:datatype="&xsd;string">OBI_0000042</obo:IAO_0000119>
        <obo:IAO_0000116 xml:lang="en">2009/10/23 Alan Ruttenberg. The intention is that this term represent collections of like data. So this isn&#39;t for, e.g. the whole contents of a cel file, which includes parameters, metadata etc. This is more like java arrays of a certain rather specific type</obo:IAO_0000116>
        <obo:IAO_0000115 xml:lang="en">A data item that is an aggregate of other data items of the same type that have something in common. Averages and distributions can be determined for data sets.</obo:IAO_0000115>
        <obo:IAO_0000112 xml:lang="en">Intensity values in a CEL file or from multiple CEL files comprise a data set (as opposed to the CEL files themselves).</obo:IAO_0000112>
        <obo:IAO_0000111 xml:lang="en">data set</obo:IAO_0000111>
        <obo:IAO_0000119 xml:lang="en">group:OBI</obo:IAO_0000119>
        <obo:IAO_0000117 xml:lang="en">person:Allyson Lister</obo:IAO_0000117>
        <obo:IAO_0000117 xml:lang="en">person:Chris Stoeckert</obo:IAO_0000117>
        <obo:IAO_0000114 rdf:resource="&obo;IAO_0000120"/>
    </owl:Class>
    


    <!-- http://purl.obolibrary.org/obo/IAO_0000101 -->

    <owl:Class rdf:about="&obo;IAO_0000101">
        <rdfs:label xml:lang="en">image</rdfs:label>
        <rdfs:subClassOf rdf:resource="&obo;IAO_0000308"/>
        <obo:IAO_0000119 rdf:datatype="&xsd;string">OBI_0000030</obo:IAO_0000119>
        <obo:IAO_0000115 xml:lang="en">An image is an affine projection to a two dimensional surface, of measurements of some quality of an entity or entities repeated at regular intervals across a spatial range, where the measurements are represented as color and luminosity on the projected on surface.</obo:IAO_0000115>
        <obo:IAO_0000119 xml:lang="en">group:OBI</obo:IAO_0000119>
        <obo:IAO_0000111 xml:lang="en">image</obo:IAO_0000111>
        <obo:IAO_0000117 xml:lang="en">person:Alan Ruttenberg</obo:IAO_0000117>
        <obo:IAO_0000117 xml:lang="en">person:Allyson</obo:IAO_0000117>
        <obo:IAO_0000117 xml:lang="en">person:Chris Stoeckert</obo:IAO_0000117>
        <obo:IAO_0000114 rdf:resource="&obo;IAO_0000122"/>
    </owl:Class>
    


    <!-- http://purl.obolibrary.org/obo/IAO_0000102 -->

    <owl:Class rdf:about="&obo;IAO_0000102">
        <rdfs:label xml:lang="en">data about an ontology part</rdfs:label>
        <rdfs:subClassOf rdf:resource="&obo;IAO_0000027"/>
        <obo:IAO_0000117 rdf:datatype="&xsd;string">Person:Alan Ruttenberg</obo:IAO_0000117>
        <obo:IAO_0000115 xml:lang="en">data about an ontology part is a data item about a part of an ontology, for example a term</obo:IAO_0000115>
    </owl:Class>
    


    <!-- http://purl.obolibrary.org/obo/IAO_0000104 -->

    <owl:Class rdf:about="&obo;IAO_0000104">
        <rdfs:label xml:lang="en">plan specification</rdfs:label>
        <rdfs:subClassOf rdf:resource="&obo;IAO_0000033"/>
        <rdfs:subClassOf>
            <owl:Restriction>
                <owl:onProperty rdf:resource="&ro;has_part"/>
                <owl:someValuesFrom rdf:resource="&obo;IAO_0000005"/>
            </owl:Restriction>
        </rdfs:subClassOf>
        <rdfs:subClassOf>
            <owl:Restriction>
                <owl:onProperty rdf:resource="&ro;has_part"/>
                <owl:someValuesFrom rdf:resource="&obo;IAO_0000007"/>
            </owl:Restriction>
        </rdfs:subClassOf>
        <obo:IAO_0000116 rdf:datatype="&xsd;string">2009-03-16: provenance: a term a plan was proposed for OBI (OBI_0000344) , edited by the PlanAndPlannedProcess branch. Original definition was &quot; a plan is a specification of a process that is realized by an actor to achieve the objective specified as part of the plan&quot;. It has been subsequently moved to IAO where the objective for which the original term was defined was satisfied with the definitionof this, different, term.</obo:IAO_0000116>
        <obo:IAO_0000119 rdf:datatype="&xsd;string">OBI_0000344</obo:IAO_0000119>
        <rdfs:comment xml:lang="en">2/3/2009 Comment from OBI review.

Action specification not well enough specified.
Conditional specification not well enough specified.
Question whether all plan specifications have objective specifications.

Request that IAO either clarify these or change definitions not to use them</rdfs:comment>
        <obo:IAO_0000117 xml:lang="en">Alan Ruttenberg</obo:IAO_0000117>
        <obo:IAO_0000116 xml:lang="en">Alternative previous definition: a plan is a set of instructions that specify how an objective should be achieved</obo:IAO_0000116>
        <obo:IAO_0000119 xml:lang="en">OBI Plan and Planned Process branch</obo:IAO_0000119>
        <obo:IAO_0000112 xml:lang="en">PMID: 18323827.Nat Med. 2008 Mar;14(3):226.New plan proposed to help resolve conflicting medical advice.</obo:IAO_0000112>
        <obo:IAO_0000115 xml:lang="en">a directive information entity that when concretized it is realized in a process in which the bearer tries to achieve the objectives, in part by taking the actions specified. Plan specifications includes parts such as objective specification, action specifications and conditional specifications.</obo:IAO_0000115>
        <obo:IAO_0000111 xml:lang="en">plan specification</obo:IAO_0000111>
        <obo:IAO_0000114 rdf:resource="&obo;IAO_0000120"/>
    </owl:Class>
    


    <!-- http://purl.obolibrary.org/obo/IAO_0000109 -->

    <owl:Class rdf:about="&obo;IAO_0000109">
        <rdfs:label xml:lang="en">measurement datum</rdfs:label>
        <rdfs:subClassOf rdf:resource="&obo;IAO_0000027"/>
        <obo:IAO_0000116 rdf:datatype="&xsd;string">2/2/2009 is_specified_output of some assay?</obo:IAO_0000116>
        <obo:IAO_0000119 rdf:datatype="&xsd;string">OBI_0000305</obo:IAO_0000119>
        <obo:IAO_0000115 xml:lang="en">A measurement datum is an information content entity that is a recording of the output of a measurement such as produced by a device.</obo:IAO_0000115>
        <obo:IAO_0000112 xml:lang="en">Examples of measurement data are the recoding of the weight of a mouse as {40,mass,&quot;grams&quot;}, the recording of an observation of the behavior of the mouse {,process,&quot;agitated&quot;}, the recording of the expression level of a gene as measured through the process of microarray experiment {3.4,luminosity,}.</obo:IAO_0000112>
        <obo:IAO_0000119 xml:lang="en">group:OBI</obo:IAO_0000119>
        <obo:IAO_0000111 xml:lang="en">measurement datum</obo:IAO_0000111>
        <obo:IAO_0000117 xml:lang="en">person:Chris Stoeckert</obo:IAO_0000117>
        <obo:IAO_0000114 rdf:resource="&obo;IAO_0000120"/>
    </owl:Class>
    


    <!-- http://purl.obolibrary.org/obo/IAO_0000129 -->

    <owl:Class rdf:about="&obo;IAO_0000129">
        <rdfs:label rdf:datatype="&xsd;string">version number</rdfs:label>
        <rdfs:subClassOf rdf:resource="&obo;IAO_0000028"/>
        <obo:IAO_0000115 rdf:datatype="&xsd;string">A version number is an information content entity which is a sequence of characters borne by part of each of a class of manufactured products or its packaging and indicates its order within a set of other products having the same name.</obo:IAO_0000115>
        <obo:IAO_0000117 rdf:datatype="&xsd;string">GROUP: IAO</obo:IAO_0000117>
        <obo:IAO_0000116 rdf:datatype="&xsd;string">Note: we feel that at the moment we are happy with a general version number, and that we will subclass as needed in the future. For example, see 7. genome sequence version</obo:IAO_0000116>
        <obo:IAO_0000111 rdf:datatype="&xsd;string">version number</obo:IAO_0000111>
        <obo:IAO_0000114 rdf:resource="&obo;IAO_0000124"/>
    </owl:Class>
    


    <!-- http://purl.obolibrary.org/obo/IAO_0000131 -->

    <owl:Class rdf:about="&obo;IAO_0000131">
        <rdfs:label rdf:datatype="&xsd;string">serial number</rdfs:label>
        <rdfs:subClassOf rdf:resource="&obo;IAO_0000028"/>
        <obo:IAO_0000115 rdf:datatype="&xsd;string">A serial number is an information content entity which is a unique sequence of characters borne by part of manufactured product or its packaging that is assigned to each individual in some class of products, and so can serve as a way to identify an individual product within the class. Serial numbers can be encoded in a variety of other information objects, such as bar codes, numerals, or patterns of dots.</obo:IAO_0000115>
        <obo:IAO_0000117 rdf:datatype="&xsd;string">GROUP: IAO</obo:IAO_0000117>
        <obo:IAO_0000116 rdf:datatype="&xsd;string">Note: during the call there was some confusion between serial number and model number. We agreed that it would be very helpful for all those terms to have example of usages - please add if you have any :-)</obo:IAO_0000116>
        <obo:IAO_0000111 rdf:datatype="&xsd;string">serial number</obo:IAO_0000111>
        <obo:IAO_0000114 rdf:resource="&obo;IAO_0000124"/>
    </owl:Class>
    


    <!-- http://purl.obolibrary.org/obo/IAO_0000132 -->

    <owl:Class rdf:about="&obo;IAO_0000132">
        <rdfs:label rdf:datatype="&xsd;string">lot number</rdfs:label>
        <rdfs:subClassOf rdf:resource="&obo;IAO_0000028"/>
        <obo:IAO_0000115 rdf:datatype="&xsd;string">A lot number is an information content entity which is an identical sequence of character borne by part of manufactured product or its packaging for each instances of a product class in a discrete batch of an item. Lot numbers are usually assigned to each separate production run of an item. Manufacturing as a lot might be due to a variety of reasons, for example,  a single process during which many individuals are made from the same portion of source material. Lot numbers can be encoded in a pattern  of other information objects, such as bar codes, numerals, or patterns of dots.</obo:IAO_0000115>
        <obo:IAO_0000117 rdf:datatype="&xsd;string">GROUP: IAO</obo:IAO_0000117>
        <obo:IAO_0000118 rdf:datatype="&xsd;string">batch number</obo:IAO_0000118>
        <obo:IAO_0000111 rdf:datatype="&xsd;string">lot number</obo:IAO_0000111>
        <obo:IAO_0000114 rdf:resource="&obo;IAO_0000124"/>
    </owl:Class>
    


    <!-- http://purl.obolibrary.org/obo/IAO_0000140 -->

    <owl:Class rdf:about="&obo;IAO_0000140">
        <rdfs:label rdf:datatype="&xsd;string">setting datum</rdfs:label>
        <rdfs:subClassOf rdf:resource="&obo;IAO_0000027"/>
        <obo:IAO_0000115 rdf:datatype="&xsd;string">A settings datum is a datum that denotes some configuration of an instrument.</obo:IAO_0000115>
        <obo:IAO_0000116 rdf:datatype="&xsd;string">Alan grouped these in placeholder for the moment. Name by analogy to measurement datum.</obo:IAO_0000116>
        <obo:IAO_0000116 xml:lang="en">2/3/2009 Feedback from OBI

This should be a &quot;setting specification&quot;. There is a question of whether it is information about a realizable or not.

Pro other specification are about realizables.
Cons sometimes specifies a quality which is not a realizable.</obo:IAO_0000116>
        <obo:IAO_0000114 rdf:resource="&obo;IAO_0000124"/>
    </owl:Class>
    


    <!-- http://purl.obolibrary.org/obo/IAO_0000144 -->

    <owl:Class rdf:about="&obo;IAO_0000144">
        <rdfs:label rdf:datatype="&xsd;string">conclusion textual entity</rdfs:label>
        <rdfs:subClassOf rdf:resource="&obo;IAO_0000300"/>
        <obo:IAO_0000116 rdf:datatype="&xsd;string">2009/09/28 Alan Ruttenberg. Fucoidan-use-case</obo:IAO_0000116>
        <obo:IAO_0000115 rdf:datatype="&xsd;string">A textual entity that expresses the results of reasoning about a problem, for instance as typically found towards the end of scientific papers.</obo:IAO_0000115>
        <obo:IAO_0000117 rdf:datatype="&xsd;string">Person:Alan Ruttenberg</obo:IAO_0000117>
        <obo:IAO_0000111 rdf:datatype="&xsd;string">conclusion textual entity</obo:IAO_0000111>
        <obo:IAO_0000112 rdf:datatype="&xsd;string">that fucoidan has a small statistically significant effect on AT3 level but no useful clinical effect as in-vivo anticoagulant, a paraphrase of part of the last paragraph of the discussion section of the paper &#39;Pilot clinical study to evaluate the anticoagulant activity of fucoidan&#39;, by Lowenthal et. al.PMID:19696660</obo:IAO_0000112>
        <obo:IAO_0000116 xml:lang="en">2009/10/23 Alan Ruttenberg: We need to work on the definition still</obo:IAO_0000116>
        <obo:IAO_0000114 rdf:resource="&obo;IAO_0000120"/>
    </owl:Class>
    


    <!-- http://purl.obolibrary.org/obo/IAO_0000179 -->

    <owl:Class rdf:about="&obo;IAO_0000179">
        <rdfs:label xml:lang="en">histogram</rdfs:label>
        <rdfs:subClassOf rdf:resource="&obo;IAO_0000038"/>
        <obo:IAO_0000115 xml:lang="en">A histogram is a report graph which is a statistical description of a
distribution in terms of occurrence frequencies of different event classes.</obo:IAO_0000115>
        <obo:IAO_0000119 xml:lang="en">GROUP:OBI</obo:IAO_0000119>
        <obo:IAO_0000117 xml:lang="en">PERSON:Chris Stoeckert</obo:IAO_0000117>
        <obo:IAO_0000117 xml:lang="en">PERSON:James Malone</obo:IAO_0000117>
        <obo:IAO_0000117 xml:lang="en">PERSON:Melanie Courtot</obo:IAO_0000117>
        <obo:IAO_0000111 xml:lang="en">histogram</obo:IAO_0000111>
        <obo:IAO_0000114 rdf:resource="&obo;IAO_0000122"/>
    </owl:Class>
    


    <!-- http://purl.obolibrary.org/obo/IAO_0000180 -->

    <owl:Class rdf:about="&obo;IAO_0000180">
        <rdfs:label xml:lang="en">heatmap</rdfs:label>
        <rdfs:subClassOf rdf:resource="&obo;IAO_0000038"/>
        <obo:IAO_0000115 xml:lang="en">A heatmap is a report graph which is a graphical representation of data
where the values taken by a variable(s) are shown as colors in a
two-dimensional map.</obo:IAO_0000115>
        <obo:IAO_0000119 xml:lang="en">GROUP:OBI</obo:IAO_0000119>
        <obo:IAO_0000117 xml:lang="en">PERSON:Chris Stoeckert</obo:IAO_0000117>
        <obo:IAO_0000117 xml:lang="en">PERSON:James Malone</obo:IAO_0000117>
        <obo:IAO_0000117 xml:lang="en">PERSON:Melanie Courtot</obo:IAO_0000117>
        <obo:IAO_0000111 xml:lang="en">heatmap</obo:IAO_0000111>
        <obo:IAO_0000114 rdf:resource="&obo;IAO_0000122"/>
    </owl:Class>
    


    <!-- http://purl.obolibrary.org/obo/IAO_0000181 -->

    <owl:Class rdf:about="&obo;IAO_0000181">
        <rdfs:label xml:lang="en">Venn diagram</rdfs:label>
        <rdfs:subClassOf rdf:resource="&obo;IAO_0000038"/>
        <obo:IAO_0000115 xml:lang="en">A Venn diagram is a report graph showing all hypothetically possible
logical relations between a finite collection of sets.</obo:IAO_0000115>
        <obo:IAO_0000117 xml:lang="en">PERSON:Chris Stoeckert</obo:IAO_0000117>
        <obo:IAO_0000117 xml:lang="en">PERSON:James Malone</obo:IAO_0000117>
        <obo:IAO_0000117 xml:lang="en">PERSON:Melanie Courtot</obo:IAO_0000117>
        <obo:IAO_0000111 xml:lang="en">Venn diagram</obo:IAO_0000111>
        <obo:IAO_0000119 xml:lang="en">WEB: http://en.wikipedia.org/wiki/Venn_diagram</obo:IAO_0000119>
        <obo:IAO_0000114 rdf:resource="&obo;IAO_0000122"/>
    </owl:Class>
    


    <!-- http://purl.obolibrary.org/obo/IAO_0000182 -->

    <owl:Class rdf:about="&obo;IAO_0000182">
        <rdfs:label xml:lang="en">survival curve</rdfs:label>
        <rdfs:subClassOf rdf:resource="&obo;IAO_0000038"/>
        <obo:IAO_0000115 xml:lang="en">A survival curve is a report graph which is a graphical representation of data where the percentage of survival is plotted as a function of time.</obo:IAO_0000115>
        <obo:IAO_0000117 xml:lang="en">PERSON:Chris Stoeckert</obo:IAO_0000117>
        <obo:IAO_0000117 xml:lang="en">PERSON:James Malone</obo:IAO_0000117>
        <obo:IAO_0000117 xml:lang="en">PERSON:Melanie Courtot</obo:IAO_0000117>
        <obo:IAO_0000119 xml:lang="en">WEB: http://www.graphpad.com/www/book/survive.htm</obo:IAO_0000119>
        <obo:IAO_0000111 xml:lang="en">survival curve</obo:IAO_0000111>
        <obo:IAO_0000114 rdf:resource="&obo;IAO_0000122"/>
    </owl:Class>
    


    <!-- http://purl.obolibrary.org/obo/IAO_0000183 -->

    <owl:Class rdf:about="&obo;IAO_0000183">
        <rdfs:label xml:lang="en">dendrogram</rdfs:label>
        <rdfs:subClassOf rdf:resource="&obo;IAO_0000038"/>
        <obo:IAO_0000115 xml:lang="en">A dendrogram is a report graph which is a tree diagram
frequently used to illustrate the arrangement of the clusters produced by a
clustering algorithm.</obo:IAO_0000115>
        <obo:IAO_0000112 xml:lang="en">Dendrograms are often used in computational biology to
illustrate the clustering of genes.</obo:IAO_0000112>
        <obo:IAO_0000117 xml:lang="en">PERSON:Chris Stoeckert</obo:IAO_0000117>
        <obo:IAO_0000117 xml:lang="en">PERSON:James Malone</obo:IAO_0000117>
        <obo:IAO_0000117 xml:lang="en">PERSON:Melanie Courtot</obo:IAO_0000117>
        <obo:IAO_0000119 xml:lang="en">WEB: http://en.wikipedia.org/wiki/Dendrogram</obo:IAO_0000119>
        <obo:IAO_0000111 xml:lang="en">dendrogram</obo:IAO_0000111>
        <obo:IAO_0000114 rdf:resource="&obo;IAO_0000122"/>
    </owl:Class>
    


    <!-- http://purl.obolibrary.org/obo/IAO_0000184 -->

    <owl:Class rdf:about="&obo;IAO_0000184">
        <rdfs:label xml:lang="en">scatter plot</rdfs:label>
        <rdfs:subClassOf rdf:resource="&obo;IAO_0000038"/>
        <obo:IAO_0000115 xml:lang="en">A scatterplot is a graph which uses Cartesian coordinates to display values for two variables for a set of data. The data is displayed as a collection of points, each having the value of one variable determining the position on the horizontal axis and the value of the other variable determining the position on the vertical axis.</obo:IAO_0000115>
        <obo:IAO_0000112 xml:lang="en">Comparison of gene expression values in two samples can be displayed in a scatter plot</obo:IAO_0000112>
        <obo:IAO_0000117 xml:lang="en">PERSON:Chris Stoeckert</obo:IAO_0000117>
        <obo:IAO_0000117 xml:lang="en">PERSON:James Malone</obo:IAO_0000117>
        <obo:IAO_0000117 xml:lang="en">PERSON:Melanie Courtot</obo:IAO_0000117>
        <obo:IAO_0000119 xml:lang="en">WEB: http://en.wikipedia.org/wiki/Scatterplot</obo:IAO_0000119>
        <obo:IAO_0000111 xml:lang="en">scatter plot</obo:IAO_0000111>
        <obo:IAO_0000118 xml:lang="en">scattergraph</obo:IAO_0000118>
        <obo:IAO_0000114 rdf:resource="&obo;IAO_0000122"/>
    </owl:Class>
    


    <!-- http://purl.obolibrary.org/obo/IAO_0000185 -->

    <owl:Class rdf:about="&obo;IAO_0000185">
        <rdfs:label xml:lang="en">photograph</rdfs:label>
        <rdfs:subClassOf rdf:resource="&obo;IAO_0000101"/>
        <obo:IAO_0000115 xml:lang="en">A photograph is created by projecting an image onto a photosensitive surface such as a chemically treated plate or film, CCD receptor, etc.</obo:IAO_0000115>
        <obo:IAO_0000117 xml:lang="en">PERSON:Alan Ruttenberg</obo:IAO_0000117>
        <obo:IAO_0000117 xml:lang="en">PERSON:Joanne Luciano</obo:IAO_0000117>
        <obo:IAO_0000117 xml:lang="en">PERSON:Melanie Courtot</obo:IAO_0000117>
        <obo:IAO_0000119 xml:lang="en">WEB: http://en.wiktionary.org/wiki/photograph</obo:IAO_0000119>
        <obo:IAO_0000114 rdf:resource="&obo;IAO_0000122"/>
    </owl:Class>
    


    <!-- http://purl.obolibrary.org/obo/IAO_0000225 -->

    <owl:Class rdf:about="&obo;IAO_0000225">
        <rdfs:label xml:lang="en">obsolescence reason specification</rdfs:label>
        <owl:equivalentClass>
            <owl:Class>
                <owl:oneOf rdf:parseType="Collection">
                    <rdf:Description rdf:about="&obo;IAO_0000230"/>
                    <rdf:Description rdf:about="&obo;IAO_0000227"/>
                    <rdf:Description rdf:about="&obo;IAO_0000228"/>
                    <rdf:Description rdf:about="&obo;IAO_0000226"/>
                    <rdf:Description rdf:about="&obo;IAO_0000103"/>
                    <rdf:Description rdf:about="&obo;IAO_0000229"/>
                </owl:oneOf>
            </owl:Class>
        </owl:equivalentClass>
        <rdfs:subClassOf rdf:resource="&obo;IAO_0000102"/>
        <obo:IAO_0000117 xml:lang="en">PERSON: Alan Ruttenberg</obo:IAO_0000117>
        <obo:IAO_0000117 xml:lang="en">PERSON: Melanie Courtot</obo:IAO_0000117>
        <obo:IAO_0000116 xml:lang="en">The creation of this class has been inspired in part by Werner Ceusters&#39; paper, Applying evolutionary terminology auditing to the Gene Ontology.</obo:IAO_0000116>
        <obo:IAO_0000115 xml:lang="en">The reason for which a term has been deprecated. The allowed values come from an enumerated list of predefined terms. See the specification of these instances for more detailed definitions of each enumerated value.</obo:IAO_0000115>
        <obo:IAO_0000111 xml:lang="en">obsolescence reason specification</obo:IAO_0000111>
        <obo:IAO_0000114 rdf:resource="&obo;IAO_0000125"/>
    </owl:Class>
    


    <!-- http://purl.obolibrary.org/obo/IAO_0000300 -->

    <owl:Class rdf:about="&obo;IAO_0000300">
        <rdfs:label rdf:datatype="&xsd;string">textual entity</rdfs:label>
        <rdfs:subClassOf rdf:resource="&obo;IAO_0000030"/>
        <obo:IAO_0000116 rdf:datatype="&xsd;string">AR, (IAO call 2009-09-01): a document as a whole is not typically a textual entity, because it has pictures in it - rather there are parts of it that are textual entities. Examples: The title, paragraph 2 sentence 7, etc.</obo:IAO_0000116>
        <obo:IAO_0000116 rdf:datatype="&xsd;string">MC, 2009-09-14 (following IAO call 2009-09-01): textual entities live at the FRBR (http://en.wikipedia.org/wiki/Functional_Requirements_for_Bibliographic_Records) manifestation level. Everything is significant: line break, pdf and html versions of same document are different textual entities.</obo:IAO_0000116>
        <obo:IAO_0000111 rdf:datatype="&xsd;string">textual entity</obo:IAO_0000111>
        <obo:IAO_0000115 xml:lang="en">A textual entity is a part of a manifestation (FRBR sense), a generically dependent continuant whose concretizations are patterns of glyphs intended to be interpreted as words, formulas, etc.</obo:IAO_0000115>
        <obo:IAO_0000117 xml:lang="en">PERSON: Lawrence Hunter</obo:IAO_0000117>
        <obo:IAO_0000112 xml:lang="en">Words, sentences, paragraphs, and the written (non-figure) parts of publications are all textual entities</obo:IAO_0000112>
        <obo:IAO_0000118 xml:lang="en">text</obo:IAO_0000118>
    </owl:Class>
    


    <!-- http://purl.obolibrary.org/obo/IAO_0000301 -->

    <owl:Class rdf:about="&obo;IAO_0000301">
        <rdfs:label rdf:datatype="&xsd;string">citation</rdfs:label>
        <rdfs:subClassOf rdf:resource="&obo;IAO_0000300"/>
        <rdfs:subClassOf>
            <owl:Restriction>
                <owl:onProperty rdf:resource="&obo;IAO_0000136"/>
                <owl:someValuesFrom rdf:resource="&obo;IAO_0000310"/>
            </owl:Restriction>
        </rdfs:subClassOf>
        <obo:IAO_0000111 rdf:datatype="&xsd;string">citation</obo:IAO_0000111>
        <obo:IAO_0000117 xml:lang="en">PERSON: Lawrence Hunter</obo:IAO_0000117>
        <obo:IAO_0000112 xml:lang="en">Verspoor, K., Cohen, KB., Hunter, L. Textual characteristics of traditional and Open Access scientific journals are similar, BMC Bioinformatics 2009, 10:183.</obo:IAO_0000112>
        <obo:IAO_0000115 xml:lang="en">a textual entity intended to identify a particular publication</obo:IAO_0000115>
        <obo:IAO_0000114 rdf:resource="&obo;IAO_0000125"/>
    </owl:Class>
    


    <!-- http://purl.obolibrary.org/obo/IAO_0000302 -->

    <owl:Class rdf:about="&obo;IAO_0000302">
        <rdfs:label rdf:datatype="&xsd;string">author identification</rdfs:label>
        <rdfs:subClassOf rdf:resource="&obo;IAO_0000300"/>
        <obo:IAO_0000111 rdf:datatype="&xsd;string">author identification</obo:IAO_0000111>
        <obo:IAO_0000115 xml:lang="en">A textual entity intended to identify a particular author</obo:IAO_0000115>
        <obo:IAO_0000112 xml:lang="en">L. Hunter</obo:IAO_0000112>
        <obo:IAO_0000117 xml:lang="en">PERSON: Lawrence Hunter</obo:IAO_0000117>
        <obo:IAO_0000114 rdf:resource="&obo;IAO_0000125"/>
    </owl:Class>
    


    <!-- http://purl.obolibrary.org/obo/IAO_0000303 -->

    <owl:Class rdf:about="&obo;IAO_0000303">
        <rdfs:label rdf:datatype="&xsd;string">institutional identification</rdfs:label>
        <rdfs:subClassOf rdf:resource="&obo;IAO_0000300"/>
        <obo:IAO_0000111 rdf:datatype="&xsd;string">institutional identification</obo:IAO_0000111>
        <obo:IAO_0000115 xml:lang="en">A textual entity intended to identify a particular institution</obo:IAO_0000115>
        <obo:IAO_0000117 xml:lang="en">PERSON: Lawrence Hunter</obo:IAO_0000117>
        <obo:IAO_0000112 xml:lang="en">University of Colorado Denver School of Medicine</obo:IAO_0000112>
        <obo:IAO_0000114 rdf:resource="&obo;IAO_0000125"/>
    </owl:Class>
    


    <!-- http://purl.obolibrary.org/obo/IAO_0000304 -->

    <owl:Class rdf:about="&obo;IAO_0000304">
        <rdfs:label rdf:datatype="&xsd;string">caption</rdfs:label>
        <rdfs:subClassOf rdf:resource="&obo;IAO_0000300"/>
        <rdfs:subClassOf>
            <owl:Restriction>
                <owl:onProperty rdf:resource="&obo;IAO_0000136"/>
                <owl:someValuesFrom rdf:resource="&obo;IAO_0000308"/>
            </owl:Restriction>
        </rdfs:subClassOf>
        <obo:IAO_0000111 rdf:datatype="&xsd;string">caption</obo:IAO_0000111>
        <obo:IAO_0000115 xml:lang="en">A textual entity that describes a figure</obo:IAO_0000115>
        <obo:IAO_0000112 xml:lang="en">Figure 1: A system diagram describing the modules of the Hanalyzer.  Reading methods (green) take external sources of knowledge (blue) and extract information from them, either by parsing structured data or biomedical language processing to extract information from unstructured data.  Reading modules are responsible for tracking the provenance of all knowledge.  Reasoning methods (yellow) enrich the knowledge that results from reading by, for example, noting two genes that are annotated to the same ontology term or database entry.  All knowledge sources, read or reasoned, are assigned a reliability score, and all are combined using that score into a knowledge network (orange) that represents the integration of all sorts of relationship between a pair of genes and a combined reliability score.  A data network (also orange) is created from experimental results to be analyzed.  The reporting modules (pink) integrate the data and knowledge networks, producing visualizations that can be queried with the associated drill-down tool.</obo:IAO_0000112>
        <obo:IAO_0000117 xml:lang="en">PERSON: Lawrence Hunter</obo:IAO_0000117>
        <obo:IAO_0000114 rdf:resource="&obo;IAO_0000125"/>
    </owl:Class>
    


    <!-- http://purl.obolibrary.org/obo/IAO_0000305 -->

    <owl:Class rdf:about="&obo;IAO_0000305">
        <rdfs:label rdf:datatype="&xsd;string">document title</rdfs:label>
        <rdfs:subClassOf rdf:resource="&obo;IAO_0000300"/>
        <obo:IAO_0000111 rdf:datatype="&xsd;string">document title</obo:IAO_0000111>
        <obo:IAO_0000115 xml:lang="en">A textual entity that names a document</obo:IAO_0000115>
        <obo:IAO_0000117 xml:lang="en">PERSON: Lawrence Hunter</obo:IAO_0000117>
        <obo:IAO_0000112 xml:lang="en">Textual characteristics of traditional and Open Access scientific journals are similar</obo:IAO_0000112>
        <obo:IAO_0000114 rdf:resource="&obo;IAO_0000125"/>
    </owl:Class>
    


    <!-- http://purl.obolibrary.org/obo/IAO_0000306 -->

    <owl:Class rdf:about="&obo;IAO_0000306">
        <rdfs:label rdf:datatype="&xsd;string">table</rdfs:label>
        <rdfs:subClassOf rdf:resource="&obo;IAO_0000300"/>
        <obo:IAO_0000111 rdf:datatype="&xsd;string">table</obo:IAO_0000111>
        <obo:IAO_0000115 xml:lang="en">A textual entity that contains a two-dimensional arrangement of texts repeated at regular intervals across a spatial range, such that the spatial relationships among the constituent texts expresses propositions</obo:IAO_0000115>
        <obo:IAO_0000117 xml:lang="en">PERSON: Lawrence Hunter</obo:IAO_0000117>
        <obo:IAO_0000112 xml:lang="en">| T     F
--+-----
T   | T     F
F   |  F    F</obo:IAO_0000112>
        <obo:IAO_0000114 rdf:resource="&obo;IAO_0000125"/>
    </owl:Class>
    


    <!-- http://purl.obolibrary.org/obo/IAO_0000307 -->

    <owl:Class rdf:about="&obo;IAO_0000307">
        <rdfs:label rdf:datatype="&xsd;string">table of abbreviations</rdfs:label>
        <rdfs:subClassOf rdf:resource="&obo;IAO_0000306"/>
        <obo:IAO_0000111 rdf:datatype="&xsd;string">table of abbreviations</obo:IAO_0000111>
        <obo:IAO_0000115 xml:lang="en">A table where the constituent texts are abbreviations and their expansions</obo:IAO_0000115>
        <obo:IAO_0000112 xml:lang="en">IAO  information artifact ontology
OBI  ontology of biomedical investiations
GO   gene ontology</obo:IAO_0000112>
        <obo:IAO_0000117 xml:lang="en">PERSON: Lawrence Hunter</obo:IAO_0000117>
        <obo:IAO_0000114 rdf:resource="&obo;IAO_0000125"/>
    </owl:Class>
    


    <!-- http://purl.obolibrary.org/obo/IAO_0000308 -->

    <owl:Class rdf:about="&obo;IAO_0000308">
        <rdfs:label rdf:datatype="&xsd;string">figure</rdfs:label>
        <rdfs:subClassOf rdf:resource="&obo;IAO_0000030"/>
        <obo:IAO_0000111 rdf:datatype="&xsd;string">figure</obo:IAO_0000111>
        <obo:IAO_0000115 xml:lang="en">An information content entity consisting of a two dimensional arrangement of information content entities such that the arrangement itself is about something.</obo:IAO_0000115>
        <obo:IAO_0000112 xml:lang="en">Any picture, diagram or table</obo:IAO_0000112>
        <obo:IAO_0000117 xml:lang="en">PERSON: Lawrence Hunter</obo:IAO_0000117>
        <obo:IAO_0000114 rdf:resource="&obo;IAO_0000120"/>
    </owl:Class>
    


    <!-- http://purl.obolibrary.org/obo/IAO_0000309 -->

    <owl:Class rdf:about="&obo;IAO_0000309">
        <rdfs:label rdf:datatype="&xsd;string">diagram</rdfs:label>
        <rdfs:subClassOf rdf:resource="&obo;IAO_0000308"/>
        <obo:IAO_0000111 rdf:datatype="&xsd;string">diagram</obo:IAO_0000111>
        <obo:IAO_0000115 xml:lang="en">A figure that expresses one or more propositions</obo:IAO_0000115>
        <obo:IAO_0000112 xml:lang="en">A molecular structure ribbon cartoon showing helices, turns and sheets and their relations to each other in space.</obo:IAO_0000112>
        <obo:IAO_0000117 xml:lang="en">PERSON: Lawrence Hunter</obo:IAO_0000117>
        <obo:IAO_0000114 rdf:resource="&obo;IAO_0000120"/>
    </owl:Class>
    


    <!-- http://purl.obolibrary.org/obo/IAO_0000310 -->

    <owl:Class rdf:about="&obo;IAO_0000310">
        <rdfs:label rdf:datatype="&xsd;string">document</rdfs:label>
        <rdfs:subClassOf rdf:resource="&obo;IAO_0000030"/>
        <obo:IAO_0000111 rdf:datatype="&xsd;string">document</obo:IAO_0000111>
        <obo:IAO_0000115 xml:lang="en">A collection of information content entities intended to be understood together as a whole</obo:IAO_0000115>
        <obo:IAO_0000112 xml:lang="en">A journal article, patent application, laboratory notebook, or a book</obo:IAO_0000112>
        <obo:IAO_0000117 xml:lang="en">PERSON: Lawrence Hunter</obo:IAO_0000117>
        <obo:IAO_0000114 rdf:resource="&obo;IAO_0000120"/>
    </owl:Class>
    


    <!-- http://purl.obolibrary.org/obo/IAO_0000311 -->

    <owl:Class rdf:about="&obo;IAO_0000311">
        <rdfs:label rdf:datatype="&xsd;string">publication</rdfs:label>
        <rdfs:subClassOf rdf:resource="&obo;IAO_0000310"/>
        <obo:IAO_0000111 rdf:datatype="&xsd;string">publication</obo:IAO_0000111>
        <obo:IAO_0000115 xml:lang="en">A document that has been accepted by a publisher</obo:IAO_0000115>
        <obo:IAO_0000112 xml:lang="en">A journal article or book</obo:IAO_0000112>
        <obo:IAO_0000117 xml:lang="en">PERSON: Lawrence Hunter</obo:IAO_0000117>
        <obo:IAO_0000114 rdf:resource="&obo;IAO_0000120"/>
    </owl:Class>
    


    <!-- http://purl.obolibrary.org/obo/IAO_0000312 -->

    <owl:Class rdf:about="&obo;IAO_0000312">
        <rdfs:label rdf:datatype="&xsd;string">publication about an investigation</rdfs:label>
        <rdfs:subClassOf rdf:resource="&obo;IAO_0000311"/>
        <obo:IAO_0000111 rdf:datatype="&xsd;string">publication about an investigation</obo:IAO_0000111>
        <obo:IAO_0000115 xml:lang="en">A publication that is about an investigation</obo:IAO_0000115>
        <obo:IAO_0000112 xml:lang="en">Most scientific journal articles</obo:IAO_0000112>
        <obo:IAO_0000117 xml:lang="en">PERSON: Lawrence Hunter</obo:IAO_0000117>
        <obo:IAO_0000118 xml:lang="en">scientific publication</obo:IAO_0000118>
        <obo:IAO_0000114 rdf:resource="&obo;IAO_0000120"/>
    </owl:Class>
    


    <!-- http://purl.obolibrary.org/obo/IAO_0000313 -->

    <owl:Class rdf:about="&obo;IAO_0000313">
        <rdfs:label rdf:datatype="&xsd;string">patent</rdfs:label>
        <rdfs:subClassOf rdf:resource="&obo;IAO_0000310"/>
        <obo:IAO_0000111 rdf:datatype="&xsd;string">patent</obo:IAO_0000111>
        <obo:IAO_0000115 xml:lang="en">A document that has been accepted by a patent authority</obo:IAO_0000115>
        <obo:IAO_0000117 xml:lang="en">PERSON: Lawrence Hunter</obo:IAO_0000117>
        <obo:IAO_0000112 xml:lang="en">US Patent 6,449,603</obo:IAO_0000112>
        <obo:IAO_0000114 rdf:resource="&obo;IAO_0000120"/>
    </owl:Class>
    


    <!-- http://purl.obolibrary.org/obo/IAO_0000314 -->

    <owl:Class rdf:about="&obo;IAO_0000314">
        <rdfs:label rdf:datatype="&xsd;string">document part</rdfs:label>
        <rdfs:subClassOf rdf:resource="&obo;IAO_0000030"/>
        <rdfs:subClassOf>
            <owl:Restriction>
                <owl:onProperty rdf:resource="&ro;part_of"/>
                <owl:someValuesFrom rdf:resource="&obo;IAO_0000310"/>
            </owl:Restriction>
        </rdfs:subClassOf>
        <obo:IAO_0000111 rdf:datatype="&xsd;string">document part</obo:IAO_0000111>
        <obo:IAO_0000112 xml:lang="en">An abstract, introduction, method or results section.</obo:IAO_0000112>
        <obo:IAO_0000117 xml:lang="en">PERSON: Lawrence Hunter</obo:IAO_0000117>
        <obo:IAO_0000115 xml:lang="en">an information content entity that is part of a document</obo:IAO_0000115>
        <obo:IAO_0000114 rdf:resource="&obo;IAO_0000120"/>
    </owl:Class>
    


    <!-- http://purl.obolibrary.org/obo/IAO_0000315 -->

    <owl:Class rdf:about="&obo;IAO_0000315">
        <rdfs:label rdf:datatype="&xsd;string">abstract</rdfs:label>
        <rdfs:subClassOf rdf:resource="&obo;IAO_0000314"/>
        <rdfs:subClassOf>
            <owl:Restriction>
                <owl:onProperty rdf:resource="&obo;IAO_0000136"/>
                <owl:someValuesFrom rdf:resource="&obo;IAO_0000310"/>
            </owl:Restriction>
        </rdfs:subClassOf>
        <obo:IAO_0000111 rdf:datatype="&xsd;string">abstract</obo:IAO_0000111>
        <obo:IAO_0000115 xml:lang="en">A summary of the entire document that is substantially smaller than the document it summarizes.  It is about the document it summarizes.</obo:IAO_0000115>
        <obo:IAO_0000117 xml:lang="en">PERSON: Lawrence Hunter</obo:IAO_0000117>
        <obo:IAO_0000112 xml:lang="en">The profusion of high-throughput instruments and the explosion of new results in the scientific literature, particularly in molecular biomedicine, is both a blessing and a curse to the bench researcher.   Even knowledgeable and experienced scientists can benefit from computational tools that help navigate this vast and rapidly evolving terrain. In this paper, we describe a novel computational approach to this challenge, a knowledge-based system that combines reading, reasoning and reporting methods to facilitate analysis of experimental data. Reading methods extract information from external resources, either by parsing structured data or biomedical language processing to extract information from unstructured data, and track knowledge provenance.  Reasoning methods enrich the knowledge that results from reading by, for example, noting two genes that are annotated to the same ontology term or database entry.  Reasoning is also used to combine all sources into a knowledge network that represents the integration of all sorts of relationships between a pair of genes, and to calculate a combined reliability score. Reporting methods combine the knowledge network with a congruent network constructed from experimental data and visualize the combined network in a tool that facilitates the knowledge-based analysis of that data.</obo:IAO_0000112>
        <obo:IAO_0000114 rdf:resource="&obo;IAO_0000120"/>
    </owl:Class>
    


    <!-- http://purl.obolibrary.org/obo/IAO_0000316 -->

    <owl:Class rdf:about="&obo;IAO_0000316">
        <rdfs:label rdf:datatype="&xsd;string">introduction to a publication about an investigation</rdfs:label>
        <rdfs:subClassOf rdf:resource="&obo;IAO_0000314"/>
        <rdfs:subClassOf>
            <owl:Restriction>
                <owl:onProperty rdf:resource="&obo;IAO_0000136"/>
                <owl:someValuesFrom rdf:resource="&obo;IAO_0000005"/>
            </owl:Restriction>
        </rdfs:subClassOf>
        <obo:IAO_0000111 rdf:datatype="&xsd;string">introduction to a publication about an investigation</obo:IAO_0000111>
        <obo:IAO_0000115 xml:lang="en">A part of a publication about an investigation that is about the objective specification (why the investigation is being done)</obo:IAO_0000115>
        <obo:IAO_0000117 xml:lang="en">PERSON: Lawrence Hunter</obo:IAO_0000117>
        <obo:IAO_0000112 xml:lang="en">Section labelled &#39;introduction&#39; of a typical scientific journal article</obo:IAO_0000112>
        <obo:IAO_0000118 xml:lang="en">introduction</obo:IAO_0000118>
        <obo:IAO_0000114 rdf:resource="&obo;IAO_0000120"/>
    </owl:Class>
    


    <!-- http://purl.obolibrary.org/obo/IAO_0000317 -->

    <owl:Class rdf:about="&obo;IAO_0000317">
        <rdfs:label rdf:datatype="&xsd;string">methods section</rdfs:label>
        <rdfs:subClassOf rdf:resource="&obo;IAO_0000314"/>
        <rdfs:subClassOf>
            <owl:Restriction>
                <owl:onProperty rdf:resource="&obo;IAO_0000136"/>
                <owl:someValuesFrom rdf:resource="&obo;OBI_0500000"/>
            </owl:Restriction>
        </rdfs:subClassOf>
        <obo:IAO_0000111 rdf:datatype="&xsd;string">methods section</obo:IAO_0000111>
        <obo:IAO_0000115 xml:lang="en">A part of a publication about an investigation that is about the study design of the investigation</obo:IAO_0000115>
        <obo:IAO_0000117 xml:lang="en">PERSON: Lawrence Hunter</obo:IAO_0000117>
        <obo:IAO_0000112 xml:lang="en">The section labelled &#39;Methods&#39; or &#39;Materials and Methods&#39; in a typical scientific journal article.</obo:IAO_0000112>
        <obo:IAO_0000114 rdf:resource="&obo;IAO_0000120"/>
    </owl:Class>
    


    <!-- http://purl.obolibrary.org/obo/IAO_0000318 -->

    <owl:Class rdf:about="&obo;IAO_0000318">
        <rdfs:label rdf:datatype="&xsd;string">results section</rdfs:label>
        <rdfs:subClassOf rdf:resource="&obo;IAO_0000314"/>
        <obo:IAO_0000111 rdf:datatype="&xsd;string">results section</obo:IAO_0000111>
        <obo:IAO_0000115 xml:lang="en">A part of a publication about an investigation that is about a study design execution</obo:IAO_0000115>
        <obo:IAO_0000117 xml:lang="en">PERSON: Lawrence Hunter</obo:IAO_0000117>
        <obo:IAO_0000112 xml:lang="en">The section labelled &#39;results&#39; in a typical scientific journal article</obo:IAO_0000112>
        <obo:IAO_0000114 rdf:resource="&obo;IAO_0000120"/>
    </owl:Class>
    


    <!-- http://purl.obolibrary.org/obo/IAO_0000319 -->

    <owl:Class rdf:about="&obo;IAO_0000319">
        <rdfs:label rdf:datatype="&xsd;string">discussion section of a publication about an investigation</rdfs:label>
        <rdfs:subClassOf rdf:resource="&obo;IAO_0000314"/>
        <obo:IAO_0000117 rdf:datatype="&xsd;string">PERSON: Lawrence Hunter</obo:IAO_0000117>
        <obo:IAO_0000111 rdf:datatype="&xsd;string">discussion section of a publication about an investigation</obo:IAO_0000111>
        <obo:IAO_0000115 xml:lang="en">A part of a publication about an investigation that is about the study interpretation of the investigation</obo:IAO_0000115>
        <obo:IAO_0000118 xml:lang="en">discussion section</obo:IAO_0000118>
        <obo:IAO_0000114 rdf:resource="&obo;IAO_0000120"/>
    </owl:Class>
    


    <!-- http://purl.obolibrary.org/obo/IAO_0000320 -->

    <owl:Class rdf:about="&obo;IAO_0000320">
        <rdfs:label rdf:datatype="&xsd;string">references section</rdfs:label>
        <rdfs:subClassOf rdf:resource="&obo;IAO_0000314"/>
        <rdfs:subClassOf>
            <owl:Restriction>
                <owl:onProperty rdf:resource="&ro;has_part"/>
                <owl:someValuesFrom rdf:resource="&obo;IAO_0000301"/>
            </owl:Restriction>
        </rdfs:subClassOf>
        <obo:IAO_0000111 rdf:datatype="&xsd;string">references section</obo:IAO_0000111>
        <obo:IAO_0000115 xml:lang="en">A part of a document that has citations as parts</obo:IAO_0000115>
        <obo:IAO_0000117 xml:lang="en">PERSON: Lawrence Hunter</obo:IAO_0000117>
        <obo:IAO_0000112 xml:lang="en">The list of citations found at the end of a scientific publication, grant proposal or patent application, sometimes called &quot;literature cited&quot; or &quot;bibliography&quot;</obo:IAO_0000112>
        <obo:IAO_0000114 rdf:resource="&obo;IAO_0000120"/>
    </owl:Class>
    


    <!-- http://purl.obolibrary.org/obo/IAO_0000321 -->

    <owl:Class rdf:about="&obo;IAO_0000321">
        <rdfs:label rdf:datatype="&xsd;string">author list</rdfs:label>
        <rdfs:subClassOf rdf:resource="&obo;IAO_0000314"/>
        <rdfs:subClassOf>
            <owl:Restriction>
                <owl:onProperty rdf:resource="&ro;has_part"/>
                <owl:someValuesFrom rdf:resource="&obo;IAO_0000302"/>
            </owl:Restriction>
        </rdfs:subClassOf>
        <obo:IAO_0000111 rdf:datatype="&xsd;string">author list</obo:IAO_0000111>
        <obo:IAO_0000112 xml:lang="en">Lawrence Hunter and Kevin Brettonel Cohen</obo:IAO_0000112>
        <obo:IAO_0000117 xml:lang="en">PERSON: Lawrence Hunter</obo:IAO_0000117>
        <obo:IAO_0000115 xml:lang="en">part of a document that enumerates the authors of the document</obo:IAO_0000115>
        <obo:IAO_0000114 rdf:resource="&obo;IAO_0000120"/>
    </owl:Class>
    


    <!-- http://purl.obolibrary.org/obo/IAO_0000322 -->

    <owl:Class rdf:about="&obo;IAO_0000322">
        <rdfs:label rdf:datatype="&xsd;string">institution list</rdfs:label>
        <rdfs:subClassOf rdf:resource="&obo;IAO_0000314"/>
        <rdfs:subClassOf>
            <owl:Restriction>
                <owl:onProperty rdf:resource="&ro;has_part"/>
                <owl:someValuesFrom rdf:resource="&obo;IAO_0000303"/>
            </owl:Restriction>
        </rdfs:subClassOf>
        <obo:IAO_0000111 rdf:datatype="&xsd;string">institution list</obo:IAO_0000111>
        <obo:IAO_0000117 xml:lang="en">PERSON: Lawrence Hunter</obo:IAO_0000117>
        <obo:IAO_0000112 xml:lang="en">The University of Colorado Denver School of Medicine and the University of Colorado Boulder.</obo:IAO_0000112>
        <obo:IAO_0000115 xml:lang="en">part of a document that has parts that are institution identifications associated with the authors of the document</obo:IAO_0000115>
        <obo:IAO_0000114 rdf:resource="&obo;IAO_0000120"/>
    </owl:Class>
    


    <!-- http://purl.obolibrary.org/obo/IAO_0000323 -->

    <owl:Class rdf:about="&obo;IAO_0000323">
        <rdfs:label rdf:datatype="&xsd;string">author contributions section</rdfs:label>
        <rdfs:subClassOf rdf:resource="&obo;IAO_0000314"/>
        <obo:IAO_0000111 rdf:datatype="&xsd;string">author contributions section</obo:IAO_0000111>
        <obo:IAO_0000115 xml:lang="en">A part of a publication that is about the specific contributions of each author</obo:IAO_0000115>
        <obo:IAO_0000112 xml:lang="en">LH conceived of the hypothesis, designed the study and contributed to the writing of the manuscript.  KBC executed the experiments, analyzed the data, and contributed to the writing of the manuscript.</obo:IAO_0000112>
        <obo:IAO_0000117 xml:lang="en">PERSON: Lawrence Hunter</obo:IAO_0000117>
        <obo:IAO_0000114 rdf:resource="&obo;IAO_0000120"/>
    </owl:Class>
    


    <!-- http://purl.obolibrary.org/obo/IAO_0000324 -->

    <owl:Class rdf:about="&obo;IAO_0000324">
        <rdfs:label rdf:datatype="&xsd;string">acknowledgements section</rdfs:label>
        <rdfs:subClassOf rdf:resource="&obo;IAO_0000314"/>
        <obo:IAO_0000111 rdf:datatype="&xsd;string">acknowledgements section</obo:IAO_0000111>
        <obo:IAO_0000117 xml:lang="en">PERSON: Lawrence Hunter</obo:IAO_0000117>
        <obo:IAO_0000115 xml:lang="en">Part of a publication that is about the contributions of people or institutions other than the authors.</obo:IAO_0000115>
        <obo:IAO_0000112 xml:lang="en">The authors wish to thank Alan Ruttenberg for his constructive comments about an earlier draft of this manuscript</obo:IAO_0000112>
        <obo:IAO_0000114 rdf:resource="&obo;IAO_0000120"/>
    </owl:Class>
    


    <!-- http://purl.obolibrary.org/obo/IAO_0000325 -->

    <owl:Class rdf:about="&obo;IAO_0000325">
        <rdfs:label rdf:datatype="&xsd;string">footnote</rdfs:label>
        <rdfs:subClassOf rdf:resource="&obo;IAO_0000314"/>
        <rdfs:subClassOf>
            <owl:Restriction>
                <owl:onProperty rdf:resource="&obo;IAO_0000136"/>
                <owl:someValuesFrom rdf:resource="&obo;IAO_0000314"/>
            </owl:Restriction>
        </rdfs:subClassOf>
        <obo:IAO_0000111 rdf:datatype="&xsd;string">footnote</obo:IAO_0000111>
        <obo:IAO_0000115 xml:lang="en">A part of a document that is about a specific other part of the document.  Usually footnotes are spatially segregated from the rest of the document.</obo:IAO_0000115>
        <obo:IAO_0000117 xml:lang="en">PERSON: Lawrence Hunter</obo:IAO_0000117>
        <obo:IAO_0000112 xml:lang="en">The referent in the text is usually indicated by a special typographic character such as * or a superscripted number, which is also used to indicate the footnote that refers to that text.</obo:IAO_0000112>
        <obo:IAO_0000118 xml:lang="en">endnote</obo:IAO_0000118>
        <obo:IAO_0000114 rdf:resource="&obo;IAO_0000120"/>
    </owl:Class>
    


    <!-- http://purl.obolibrary.org/obo/IAO_0000326 -->

    <owl:Class rdf:about="&obo;IAO_0000326">
        <rdfs:label rdf:datatype="&xsd;string">supplementary material to a document</rdfs:label>
        <rdfs:subClassOf rdf:resource="&obo;IAO_0000314"/>
        <obo:IAO_0000111 rdf:datatype="&xsd;string">supplementary material to a document</obo:IAO_0000111>
        <obo:IAO_0000117 xml:lang="en">PERSON: Lawrence Hunter</obo:IAO_0000117>
        <obo:IAO_0000118 xml:lang="en">appendix</obo:IAO_0000118>
        <obo:IAO_0000115 xml:lang="en">part of a document that is segregated from the rest of the document due to its size</obo:IAO_0000115>
        <obo:IAO_0000118 xml:lang="en">supplementary material</obo:IAO_0000118>
        <obo:IAO_0000114 rdf:resource="&obo;IAO_0000120"/>
    </owl:Class>
    


    <!-- http://purl.obolibrary.org/obo/IAO_0000327 -->

    <owl:Class rdf:about="&obo;IAO_0000327">
        <rdfs:label rdf:datatype="&xsd;string">table of contents</rdfs:label>
        <rdfs:subClassOf rdf:resource="&obo;IAO_0000306"/>
        <obo:IAO_0000111 rdf:datatype="&xsd;string">table of contents</obo:IAO_0000111>
        <obo:IAO_0000115 xml:lang="en">A table that relates document parts to specific locations in a document (usually page numbers).  This is also a document part (subsumption there should be inferred).</obo:IAO_0000115>
        <obo:IAO_0000117 xml:lang="en">PERSON: Lawrence Hunter</obo:IAO_0000117>
        <obo:IAO_0000114 rdf:resource="&obo;IAO_0000125"/>
    </owl:Class>
    


    <!-- http://purl.obolibrary.org/obo/IAO_0000328 -->

    <owl:Class rdf:about="&obo;IAO_0000328">
        <rdfs:label rdf:datatype="&xsd;string">table of figures</rdfs:label>
        <rdfs:subClassOf rdf:resource="&obo;IAO_0000306"/>
        <obo:IAO_0000111 rdf:datatype="&xsd;string">table of figures</obo:IAO_0000111>
        <obo:IAO_0000115 xml:lang="en">A table that relates figures in a document to specific locations in that document (usually page numbers).  This is also a document part (subsumption there should be inferred).</obo:IAO_0000115>
        <obo:IAO_0000117 xml:lang="en">PERSON: Lawrence Hunter</obo:IAO_0000117>
        <obo:IAO_0000114 rdf:resource="&obo;IAO_0000125"/>
    </owl:Class>
    


    <!-- http://purl.obolibrary.org/obo/IAO_0000329 -->

    <owl:Class rdf:about="&obo;IAO_0000329">
        <rdfs:label rdf:datatype="&xsd;string">running title</rdfs:label>
        <rdfs:subClassOf rdf:resource="&obo;IAO_0000305"/>
        <obo:IAO_0000111 rdf:datatype="&xsd;string">running title</obo:IAO_0000111>
        <obo:IAO_0000115 xml:lang="en">A shorter version of a document title</obo:IAO_0000115>
        <obo:IAO_0000117 xml:lang="en">PERSON: Lawrence Hunter</obo:IAO_0000117>
        <obo:IAO_0000114 rdf:resource="&obo;IAO_0000125"/>
    </owl:Class>
    


    <!-- http://purl.obolibrary.org/obo/IAO_0000330 -->

    <owl:Class rdf:about="&obo;IAO_0000330">
        <rdfs:label rdf:datatype="&xsd;string">copyright section</rdfs:label>
        <rdfs:subClassOf rdf:resource="&obo;IAO_0000314"/>
        <obo:IAO_0000111 rdf:datatype="&xsd;string">copyright section</obo:IAO_0000111>
        <obo:IAO_0000115 xml:lang="en">A document part that describes  legal restrictions on making or distributing copies of the document</obo:IAO_0000115>
        <obo:IAO_0000117 xml:lang="en">PERSON: Lawrence Hunter</obo:IAO_0000117>
        <obo:IAO_0000112 xml:lang="en">This work is licensed under a Creative Commons Attribution-Share Alike 3.0 United States License.</obo:IAO_0000112>
        <obo:IAO_0000114 rdf:resource="&obo;IAO_0000120"/>
    </owl:Class>
    


    <!-- http://purl.obolibrary.org/obo/IAO_0000400 -->

    <owl:Class rdf:about="&obo;IAO_0000400">
        <rdfs:label rdf:datatype="&xsd;string">cartesian spatial coordinate datum</rdfs:label>
        <rdfs:subClassOf rdf:resource="&obo;IAO_0000027"/>
        <rdfs:subClassOf>
            <owl:Restriction>
                <owl:onProperty rdf:resource="&obo;IAO_0000407"/>
                <owl:cardinality rdf:datatype="&xsd;nonNegativeInteger">1</owl:cardinality>
            </owl:Restriction>
        </rdfs:subClassOf>
        <rdfs:subClassOf>
            <owl:Restriction>
                <owl:onProperty rdf:resource="&obo;IAO_0000219"/>
                <owl:someValuesFrom rdf:resource="&snap;ZeroDimensionalRegion"/>
            </owl:Restriction>
        </rdfs:subClassOf>
        <obo:IAO_0000116 rdf:datatype="&xsd;string">2009-08-18 Alan Ruttenberg - question to BFO list about whether the BFO sense of the lower dimensional regions is that they are always part of actual space (the three dimensional sort) http://groups.google.com/group/bfo-discuss/browse_thread/thread/9d04e717e39fb617</obo:IAO_0000116>
        <obo:IAO_0000115 rdf:datatype="&xsd;string">A cartesian spatial coordinate datum is a representation of a point in a spatial region, in which equal changes in the magnitude of a coordinate value denote length qualities with the same magnitude</obo:IAO_0000115>
        <obo:IAO_0000117 rdf:datatype="&xsd;string">Alan Ruttenberg</obo:IAO_0000117>
        <rdfs:seeAlso rdf:datatype="&xsd;string">http://groups.google.com/group/bfo-discuss/browse_thread/thread/9d04e717e39fb617</rdfs:seeAlso>
        <obo:IAO_0000114 rdf:resource="&obo;IAO_0000120"/>
    </owl:Class>
    


    <!-- http://purl.obolibrary.org/obo/IAO_0000401 -->

    <owl:Class rdf:about="&obo;IAO_0000401">
        <rdfs:label rdf:datatype="&xsd;string">one dimensional cartesian spatial coordinate datum</rdfs:label>
        <rdfs:subClassOf rdf:resource="&obo;IAO_0000400"/>
        <rdfs:subClassOf>
            <owl:Restriction>
                <owl:onProperty rdf:resource="&obo;IAO_0000404"/>
                <owl:cardinality rdf:datatype="&xsd;nonNegativeInteger">1</owl:cardinality>
            </owl:Restriction>
        </rdfs:subClassOf>
        <rdfs:subClassOf>
            <owl:Restriction>
                <owl:onProperty rdf:resource="&obo;IAO_0000219"/>
                <owl:someValuesFrom>
                    <owl:Class>
                        <owl:intersectionOf rdf:parseType="Collection">
                            <rdf:Description rdf:about="&snap;ZeroDimensionalRegion"/>
                            <owl:Restriction>
                                <owl:onProperty rdf:resource="&ro;part_of"/>
                                <owl:someValuesFrom rdf:resource="&snap;OneDimensionalRegion"/>
                            </owl:Restriction>
                        </owl:intersectionOf>
                    </owl:Class>
                </owl:someValuesFrom>
            </owl:Restriction>
        </rdfs:subClassOf>
        <rdfs:comment rdf:datatype="&xsd;string">A cartesion spatial coordinate datum that  uses one value to specify a position along a one dimensional spatial region</rdfs:comment>
        <obo:IAO_0000117 rdf:datatype="&xsd;string">Alan Ruttenberg</obo:IAO_0000117>
        <obo:IAO_0000114 rdf:resource="&obo;IAO_0000124"/>
    </owl:Class>
    


    <!-- http://purl.obolibrary.org/obo/IAO_0000402 -->

    <owl:Class rdf:about="&obo;IAO_0000402">
        <rdfs:label rdf:datatype="&xsd;string">two dimensional cartesian spatial coordinate datum</rdfs:label>
        <rdfs:subClassOf rdf:resource="&obo;IAO_0000400"/>
        <rdfs:subClassOf>
            <owl:Restriction>
                <owl:onProperty rdf:resource="&obo;IAO_0000219"/>
                <owl:someValuesFrom>
                    <owl:Class>
                        <owl:intersectionOf rdf:parseType="Collection">
                            <rdf:Description rdf:about="&snap;ZeroDimensionalRegion"/>
                            <owl:Restriction>
                                <owl:onProperty rdf:resource="&ro;part_of"/>
                                <owl:someValuesFrom rdf:resource="&snap;TwoDimensionalRegion"/>
                            </owl:Restriction>
                        </owl:intersectionOf>
                    </owl:Class>
                </owl:someValuesFrom>
            </owl:Restriction>
        </rdfs:subClassOf>
        <rdfs:subClassOf>
            <owl:Restriction>
                <owl:onProperty rdf:resource="&obo;IAO_0000406"/>
                <owl:cardinality rdf:datatype="&xsd;nonNegativeInteger">1</owl:cardinality>
            </owl:Restriction>
        </rdfs:subClassOf>
        <rdfs:subClassOf>
            <owl:Restriction>
                <owl:onProperty rdf:resource="&obo;IAO_0000404"/>
                <owl:cardinality rdf:datatype="&xsd;nonNegativeInteger">1</owl:cardinality>
            </owl:Restriction>
        </rdfs:subClassOf>
        <rdfs:comment rdf:datatype="&xsd;string">A cartesion spatial coordinate datum that  uses two values to specify a position within a two dimensional spatial region</rdfs:comment>
        <obo:IAO_0000117 rdf:datatype="&xsd;string">Alan Ruttenberg</obo:IAO_0000117>
        <obo:IAO_0000114 rdf:resource="&obo;IAO_0000124"/>
    </owl:Class>
    


    <!-- http://purl.obolibrary.org/obo/IAO_0000403 -->

    <owl:Class rdf:about="&obo;IAO_0000403">
        <rdfs:label rdf:datatype="&xsd;string">three dimensional cartesian spatial coordinate datum</rdfs:label>
        <rdfs:subClassOf rdf:resource="&obo;IAO_0000400"/>
        <rdfs:subClassOf>
            <owl:Restriction>
                <owl:onProperty rdf:resource="&obo;IAO_0000219"/>
                <owl:someValuesFrom>
                    <owl:Class>
                        <owl:intersectionOf rdf:parseType="Collection">
                            <rdf:Description rdf:about="&snap;ZeroDimensionalRegion"/>
                            <owl:Restriction>
                                <owl:onProperty rdf:resource="&ro;part_of"/>
                                <owl:someValuesFrom rdf:resource="&snap;ThreeDimensionalRegion"/>
                            </owl:Restriction>
                        </owl:intersectionOf>
                    </owl:Class>
                </owl:someValuesFrom>
            </owl:Restriction>
        </rdfs:subClassOf>
        <rdfs:subClassOf>
            <owl:Restriction>
                <owl:onProperty rdf:resource="&obo;IAO_0000404"/>
                <owl:cardinality rdf:datatype="&xsd;nonNegativeInteger">1</owl:cardinality>
            </owl:Restriction>
        </rdfs:subClassOf>
        <rdfs:subClassOf>
            <owl:Restriction>
                <owl:onProperty rdf:resource="&obo;IAO_0000406"/>
                <owl:cardinality rdf:datatype="&xsd;nonNegativeInteger">1</owl:cardinality>
            </owl:Restriction>
        </rdfs:subClassOf>
        <rdfs:subClassOf>
            <owl:Restriction>
                <owl:onProperty rdf:resource="&obo;IAO_0000405"/>
                <owl:cardinality rdf:datatype="&xsd;nonNegativeInteger">1</owl:cardinality>
            </owl:Restriction>
        </rdfs:subClassOf>
        <rdfs:comment rdf:datatype="&xsd;string">A cartesion spatial coordinate datum that  uses three values to specify a position within a three dimensional spatial region</rdfs:comment>
        <obo:IAO_0000117 rdf:datatype="&xsd;string">Alan Ruttenberg</obo:IAO_0000117>
        <obo:IAO_0000114 rdf:resource="&obo;IAO_0000124"/>
    </owl:Class>
    


    <!-- http://purl.obolibrary.org/obo/IAO_0000408 -->

    <owl:Class rdf:about="&obo;IAO_0000408">
        <rdfs:label rdf:datatype="&xsd;string">length measurement datum</rdfs:label>
        <rdfs:subClassOf rdf:resource="&obo;IAO_0000032"/>
        <rdfs:subClassOf>
            <owl:Restriction>
                <owl:onProperty rdf:resource="&obo;IAO_0000039"/>
                <owl:someValuesFrom rdf:resource="&UO;UO_0000001"/>
            </owl:Restriction>
        </rdfs:subClassOf>
        <obo:IAO_0000115 rdf:datatype="&xsd;string">A scalar measurement datum that is the result of measurement of length quality</obo:IAO_0000115>
        <obo:IAO_0000117 rdf:datatype="&xsd;string">Alan Ruttenberg</obo:IAO_0000117>
        <obo:IAO_0000114 rdf:resource="&obo;IAO_0000123"/>
    </owl:Class>
    


    <!-- http://purl.obolibrary.org/obo/IAO_0000409 -->

    <owl:Class rdf:about="&obo;IAO_0000409">
        <rdfs:label rdf:datatype="&xsd;string">denotator type</rdfs:label>
        <owl:equivalentClass>
            <owl:Class>
                <owl:oneOf rdf:parseType="Collection">
                    <rdf:Description rdf:about="&obo;IAO_0000410"/>
                    <rdf:Description rdf:about="&obo;IAO_0000420"/>
                    <rdf:Description rdf:about="&obo;IAO_0000421"/>
                </owl:oneOf>
            </owl:Class>
        </owl:equivalentClass>
        <rdfs:subClassOf rdf:resource="&obo;IAO_0000102"/>
        <obo:IAO_0000115 rdf:datatype="&xsd;string">A denotator type indicates how a term should be interpreted from an ontological perspective.</obo:IAO_0000115>
        <obo:IAO_0000117 rdf:datatype="&xsd;string">Alan Ruttenberg</obo:IAO_0000117>
        <obo:IAO_0000119 rdf:datatype="&xsd;string">Barry Smith, Werner Ceusters</obo:IAO_0000119>
        <obo:IAO_0000112 rdf:datatype="&xsd;string">The Basic Formal Ontology ontology makes a distinction between Universals and defined classes, where the formal are &quot;natural kinds&quot; and the latter arbitrary collections of entities.</obo:IAO_0000112>
    </owl:Class>
    


    <!-- http://purl.obolibrary.org/obo/IAO_0000414 -->

    <owl:Class rdf:about="&obo;IAO_0000414">
        <rdfs:label rdf:datatype="&xsd;string">mass measurement datum</rdfs:label>
        <rdfs:subClassOf rdf:resource="&obo;IAO_0000032"/>
        <obo:IAO_0000116 rdf:datatype="&xsd;string">2009/09/28 Alan Ruttenberg. Fucoidan-use-case</obo:IAO_0000116>
        <obo:IAO_0000115 rdf:datatype="&xsd;string">A scalar measurement datum that is the result of measurement of mass quality</obo:IAO_0000115>
        <obo:IAO_0000117 rdf:datatype="&xsd;string">Person:Alan Ruttenberg</obo:IAO_0000117>
        <obo:IAO_0000114 rdf:resource="&obo;IAO_0000123"/>
    </owl:Class>
    


    <!-- http://purl.obolibrary.org/obo/IAO_0000415 -->

    <owl:Class rdf:about="&obo;IAO_0000415">
        <rdfs:label rdf:datatype="&xsd;string">hypothesis textual entity</rdfs:label>
        <rdfs:subClassOf rdf:resource="&obo;IAO_0000300"/>
        <obo:IAO_0000116 rdf:datatype="&xsd;string">2009/09/28 Alan Ruttenberg. Fucoidan-use-case</obo:IAO_0000116>
        <obo:IAO_0000115 rdf:datatype="&xsd;string">A textual entity that expresses an assertion that is intended to be tested.</obo:IAO_0000115>
        <obo:IAO_0000117 rdf:datatype="&xsd;string">Person:Alan Ruttenberg</obo:IAO_0000117>
        <obo:IAO_0000111 rdf:datatype="&xsd;string">hypothesis textual entity</obo:IAO_0000111>
        <obo:IAO_0000112 rdf:datatype="&xsd;string">that fucoidan has a small statistically significant effect on AT3 level but no useful clinical effect as in-vivo anticoagulant, a paraphrase of part of the last paragraph of the discussion section of the paper &#39;Pilot clinical study to evaluate the anticoagulant activity of fucoidan&#39;, by Lowenthal et. al.PMID:19696660</obo:IAO_0000112>
        <obo:IAO_0000114 rdf:resource="&obo;IAO_0000120"/>
    </owl:Class>
    


    <!-- http://purl.obolibrary.org/obo/IAO_0000416 -->

    <owl:Class rdf:about="&obo;IAO_0000416">
        <rdfs:label rdf:datatype="&xsd;string">time measurement datum</rdfs:label>
        <rdfs:subClassOf rdf:resource="&obo;IAO_0000032"/>
        <rdfs:subClassOf>
            <owl:Class>
                <owl:intersectionOf rdf:parseType="Collection">
                    <owl:Restriction>
                        <owl:onProperty rdf:resource="&obo;IAO_0000039"/>
                        <owl:allValuesFrom rdf:resource="&UO;UO_0000003"/>
                    </owl:Restriction>
                    <owl:Restriction>
                        <owl:onProperty rdf:resource="&obo;IAO_0000413"/>
                        <owl:allValuesFrom rdf:resource="&span;Process"/>
                    </owl:Restriction>
                </owl:intersectionOf>
            </owl:Class>
        </rdfs:subClassOf>
        <obo:IAO_0000116 rdf:datatype="&xsd;string">2009/09/28 Alan Ruttenberg. Fucoidan-use-case</obo:IAO_0000116>
        <obo:IAO_0000115 rdf:datatype="&xsd;string">A scalar measurement datum that is the result of measuring a temporal interval</obo:IAO_0000115>
        <obo:IAO_0000117 rdf:datatype="&xsd;string">Person:Alan Ruttenberg</obo:IAO_0000117>
        <obo:IAO_0000114 rdf:resource="&obo;IAO_0000123"/>
    </owl:Class>
    


    <!-- http://purl.obolibrary.org/obo/OBI_0500000 -->

    <owl:Class rdf:about="&obo;OBI_0500000">
        <rdfs:label xml:lang="en">study design</rdfs:label>
        <rdfs:subClassOf rdf:resource="&obo;IAO_0000104"/>
        <obo:IAO_0000115 rdf:datatype="&xsd;string">A study design is a plan specification comprised of protocols (which may specify how and what kinds of data will be gathered) that are executed as part of an investigation and is realized during a study design execution.</obo:IAO_0000115>
        <obo:IAO_0000111 xml:lang="en">study design</obo:IAO_0000111>
        <obo:IAO_0000412 rdf:resource="&obo;obi.owl"/>
    </owl:Class>
    


    <!-- http://purl.org/obo/owl/UO#UO_0000001 -->

    <owl:Class rdf:about="&UO;UO_0000001">
        <rdfs:label rdf:datatype="&xsd;string">length unit</rdfs:label>
        <rdfs:subClassOf rdf:resource="&obo;IAO_0000003"/>
        <obo:IAO_0000111 rdf:datatype="&xsd;string">length unit label</obo:IAO_0000111>
        <obo:IAO_0000412 rdf:resource="http://purl.org/obo/owl/UO"/>
    </owl:Class>
    


    <!-- http://purl.org/obo/owl/UO#UO_0000002 -->

    <owl:Class rdf:about="&UO;UO_0000002">
        <rdfs:label rdf:datatype="&xsd;string">mass unit</rdfs:label>
        <rdfs:subClassOf rdf:resource="&obo;IAO_0000003"/>
        <obo:IAO_0000111 rdf:datatype="&xsd;string">mass unit label</obo:IAO_0000111>
        <obo:IAO_0000412 rdf:resource="http://purl.org/obo/owl/UO"/>
    </owl:Class>
    


    <!-- http://purl.org/obo/owl/UO#UO_0000003 -->

    <owl:Class rdf:about="&UO;UO_0000003">
        <rdfs:label rdf:datatype="&xsd;string">time unit</rdfs:label>
        <rdfs:subClassOf rdf:resource="&obo;IAO_0000003"/>
        <obo:IAO_0000111 rdf:datatype="&xsd;string">time unit label</obo:IAO_0000111>
        <obo:IAO_0000412 rdf:resource="http://purl.org/obo/owl/UO"/>
    </owl:Class>
    


    <!-- http://www.geneontology.org/formats/oboInOwl#DbXref -->

    <owl:Class rdf:about="&oboInOwl;DbXref">
        <rdfs:subClassOf rdf:resource="&obo;IAO_0000102"/>
    </owl:Class>
    


    <!-- http://www.geneontology.org/formats/oboInOwl#Definition -->

    <owl:Class rdf:about="&oboInOwl;Definition">
        <rdfs:subClassOf rdf:resource="&obo;IAO_0000102"/>
    </owl:Class>
    


    <!-- http://www.geneontology.org/formats/oboInOwl#Subset -->

    <owl:Class rdf:about="&oboInOwl;Subset">
        <owl:equivalentClass>
            <owl:Class>
                <owl:oneOf rdf:parseType="Collection">
                    <rdf:Description rdf:about="&obo;IAO_0000224"/>
                </owl:oneOf>
            </owl:Class>
        </owl:equivalentClass>
        <rdfs:subClassOf rdf:resource="&obo;IAO_0000102"/>
    </owl:Class>
    


    <!-- http://www.geneontology.org/formats/oboInOwl#Synonym -->

    <owl:Class rdf:about="&oboInOwl;Synonym">
        <rdfs:subClassOf rdf:resource="&obo;IAO_0000102"/>
    </owl:Class>
    


    <!-- http://www.geneontology.org/formats/oboInOwl#SynonymType -->

    <owl:Class rdf:about="&oboInOwl;SynonymType">
        <rdfs:subClassOf rdf:resource="&obo;IAO_0000102"/>
    </owl:Class>
    


    <!-- http://www.ifomis.org/bfo/1.1#Entity -->

    <owl:Class rdf:about="&bfo;Entity"/>
    


    <!-- http://www.ifomis.org/bfo/1.1/snap#OneDimensionalRegion -->

    <owl:Class rdf:about="&snap;OneDimensionalRegion"/>
    


    <!-- http://www.ifomis.org/bfo/1.1/snap#RealizableEntity -->

    <owl:Class rdf:about="&snap;RealizableEntity"/>
    


    <!-- http://www.ifomis.org/bfo/1.1/snap#ThreeDimensionalRegion -->

    <owl:Class rdf:about="&snap;ThreeDimensionalRegion"/>
    


    <!-- http://www.ifomis.org/bfo/1.1/snap#TwoDimensionalRegion -->

    <owl:Class rdf:about="&snap;TwoDimensionalRegion"/>
    


    <!-- http://www.ifomis.org/bfo/1.1/snap#ZeroDimensionalRegion -->

    <owl:Class rdf:about="&snap;ZeroDimensionalRegion"/>
    


    <!-- http://www.ifomis.org/bfo/1.1/span#Process -->

    <owl:Class rdf:about="&span;Process"/>
    


    <!-- http://www.w3.org/2002/07/owl#Thing -->

    <owl:Class rdf:about="&owl;Thing"/>
    


    <!-- 
    ///////////////////////////////////////////////////////////////////////////////////////
    //
    // Individuals
    //
    ///////////////////////////////////////////////////////////////////////////////////////
     -->

    


    <!-- http://purl.obolibrary.org/obo/IAO_0000002 -->

    <owl:NamedIndividual rdf:about="&obo;IAO_0000002">
        <rdf:type rdf:resource="&obo;IAO_0000078"/>
        <rdfs:label xml:lang="en">example to be eventually removed</rdfs:label>
    </owl:NamedIndividual>
    


    <!-- http://purl.obolibrary.org/obo/IAO_0000103 -->

    <owl:NamedIndividual rdf:about="&obo;IAO_0000103">
        <rdf:type rdf:resource="&obo;IAO_0000225"/>
        <rdfs:label xml:lang="en">failed exploratory term</rdfs:label>
        <obo:IAO_0000117 rdf:datatype="&xsd;string">Person:Alan Ruttenberg</obo:IAO_0000117>
        <obo:IAO_0000115 xml:lang="en">The term was used used in an attempt to structure part of the ontology but in retrospect failed to do a good job</obo:IAO_0000115>
    </owl:NamedIndividual>
    


    <!-- http://purl.obolibrary.org/obo/IAO_0000120 -->

    <owl:NamedIndividual rdf:about="&obo;IAO_0000120">
        <rdf:type rdf:resource="&obo;IAO_0000078"/>
        <rdfs:label xml:lang="en">metadata complete</rdfs:label>
        <obo:IAO_0000115 xml:lang="en">Class has all its metadata, but is either not guaranteed to be in its final location in the asserted IS_A hierarchy or refers to another class that is not complete.</obo:IAO_0000115>
    </owl:NamedIndividual>
    


    <!-- http://purl.obolibrary.org/obo/IAO_0000121 -->

    <owl:NamedIndividual rdf:about="&obo;IAO_0000121">
        <rdf:type rdf:resource="&obo;IAO_0000078"/>
        <rdfs:label xml:lang="en">placeholder</rdfs:label>
        <obo:IAO_0000115 xml:lang="en">This isn&#39;t a class that OBI will keep - it&#39;s a placeholder for edits that are underway. The class name should start with an underscore</obo:IAO_0000115>
    </owl:NamedIndividual>
    


    <!-- http://purl.obolibrary.org/obo/IAO_0000122 -->

    <owl:NamedIndividual rdf:about="&obo;IAO_0000122">
        <rdf:type rdf:resource="&obo;IAO_0000078"/>
        <rdfs:label xml:lang="en">ready for release</rdfs:label>
        <obo:IAO_0000115 xml:lang="en">Class has undergone final review, is ready for use, and will be included in the next OBI release. Any class lacking &quot;ready_for_release&quot; should be considered likely to change place in hierarchy, have its definition refined, or be obsoleted in the next release.  Those classes deemed &quot;ready_for_release&quot; will also derived from a chain of ancestor classes that are also &quot;ready_for_release.&quot;</obo:IAO_0000115>
    </owl:NamedIndividual>
    


    <!-- http://purl.obolibrary.org/obo/IAO_0000123 -->

    <owl:NamedIndividual rdf:about="&obo;IAO_0000123">
        <rdf:type rdf:resource="&obo;IAO_0000078"/>
        <rdfs:label xml:lang="en">metadata incomplete</rdfs:label>
        <obo:IAO_0000115 xml:lang="en">Class is being worked on; however, the metadata (including definition) are not complete or sufficiently clear to the branch editors.</obo:IAO_0000115>
    </owl:NamedIndividual>
    


    <!-- http://purl.obolibrary.org/obo/IAO_0000124 -->

    <owl:NamedIndividual rdf:about="&obo;IAO_0000124">
        <rdf:type rdf:resource="&obo;IAO_0000078"/>
        <rdfs:label xml:lang="en">uncurated</rdfs:label>
        <obo:IAO_0000115 xml:lang="en">Nothing done yet beyond assigning a unique class ID and proposing a preferred term.</obo:IAO_0000115>
    </owl:NamedIndividual>
    


    <!-- http://purl.obolibrary.org/obo/IAO_0000125 -->

    <owl:NamedIndividual rdf:about="&obo;IAO_0000125">
        <rdf:type rdf:resource="&obo;IAO_0000078"/>
        <rdfs:label xml:lang="en">pending final vetting</rdfs:label>
        <obo:IAO_0000115 xml:lang="en">All definitions, placement in the asserted IS_A hierarchy and required minimal metadata are complete. The class is awaiting a final review by someone other than the definition editor.</obo:IAO_0000115>
    </owl:NamedIndividual>
    


    <!-- http://purl.obolibrary.org/obo/IAO_0000224 -->

    <owl:NamedIndividual rdf:about="&obo;IAO_0000224">
        <rdf:type rdf:resource="&oboInOwl;Subset"/>
        <rdfs:label xml:lang="en">core</rdfs:label>
        <obo:IAO_0000115 xml:lang="en">Core is an instance of a grouping of terms from an ontology or ontologies. It is used by OBI to identify main classes.</obo:IAO_0000115>
        <obo:IAO_0000117 xml:lang="en">PERSON: Alan Ruttenberg</obo:IAO_0000117>
        <obo:IAO_0000117 xml:lang="en">PERSON: Melanie Courtot</obo:IAO_0000117>
    </owl:NamedIndividual>
    


    <!-- http://purl.obolibrary.org/obo/IAO_0000226 -->

    <owl:NamedIndividual rdf:about="&obo;IAO_0000226">
        <rdf:type rdf:resource="&obo;IAO_0000225"/>
        <rdfs:label xml:lang="en">placeholder removed</rdfs:label>
    </owl:NamedIndividual>
    


    <!-- http://purl.obolibrary.org/obo/IAO_0000227 -->

    <owl:NamedIndividual rdf:about="&obo;IAO_0000227">
        <rdf:type rdf:resource="&obo;IAO_0000225"/>
        <rdfs:label xml:lang="en">terms merged</rdfs:label>
        <obo:IAO_0000116 xml:lang="en">An editor note should explain what were the merged terms and the reason for the merge.</obo:IAO_0000116>
    </owl:NamedIndividual>
    


    <!-- http://purl.obolibrary.org/obo/IAO_0000228 -->

    <owl:NamedIndividual rdf:about="&obo;IAO_0000228">
        <rdf:type rdf:resource="&obo;IAO_0000225"/>
        <rdfs:label xml:lang="en">term imported</rdfs:label>
        <obo:IAO_0000116 xml:lang="en">This is to be used when the original term has been replaced by a term imported from an other ontology. An editor note should indicate what is the URI of the new term to use.</obo:IAO_0000116>
    </owl:NamedIndividual>
    


    <!-- http://purl.obolibrary.org/obo/IAO_0000229 -->

    <owl:NamedIndividual rdf:about="&obo;IAO_0000229">
        <rdf:type rdf:resource="&obo;IAO_0000225"/>
        <rdfs:label xml:lang="en">term split</rdfs:label>
        <obo:IAO_0000116 xml:lang="en">This is to be used when a term has been split in two or more new terms. An editor note should indicate the reason for the split and indicate the URIs of the new terms created.</obo:IAO_0000116>
    </owl:NamedIndividual>
    


    <!-- http://purl.obolibrary.org/obo/IAO_0000230 -->

    <owl:NamedIndividual rdf:about="&obo;IAO_0000230">
        <rdf:type rdf:resource="&obo;IAO_0000225"/>
        <rdfs:label xml:lang="en">other</rdfs:label>
        <obo:IAO_0000116 xml:lang="en">This is to be used if none of the existing instances cover the reason for obsolescence. An editor note should indicate this new reason.</obo:IAO_0000116>
        <obo:IAO_0000116 xml:lang="en">We expect to be able to mine these new reasons and add instances as required.</obo:IAO_0000116>
    </owl:NamedIndividual>
    


    <!-- http://purl.obolibrary.org/obo/IAO_0000410 -->

    <owl:NamedIndividual rdf:about="&obo;IAO_0000410">
        <rdf:type rdf:resource="&obo;IAO_0000409"/>
        <rdfs:label rdf:datatype="&xsd;string">universal</rdfs:label>
        <obo:IAO_0000119 rdf:datatype="&xsd;string">A Formal Theory of Substances, Qualities, and Universals, http://ontology.buffalo.edu/bfo/SQU.pdf</obo:IAO_0000119>
        <obo:IAO_0000117 rdf:datatype="&xsd;string">Alan Ruttenberg</obo:IAO_0000117>
        <obo:IAO_0000116 rdf:datatype="&xsd;string">Hard to give a definition for. Intuitively a &quot;natural kind&quot; rather than a collection of any old things, which a class is able to be, formally. At the meta level, universals are defined as positives, are disjoint with their siblings, have single asserted parents.</obo:IAO_0000116>
    </owl:NamedIndividual>
    


    <!-- http://purl.obolibrary.org/obo/IAO_0000420 -->

    <owl:NamedIndividual rdf:about="&obo;IAO_0000420">
        <rdf:type rdf:resource="&obo;IAO_0000409"/>
        <rdfs:label rdf:datatype="&xsd;string">defined class</rdfs:label>
        <obo:IAO_0000116 rdf:datatype="&xsd;string">&quot;definitions&quot;, in some readings, always are given by necessary and sufficient conditions. So one must be careful (and this is difficult sometimes) to distinguish between defined classes and universal.</obo:IAO_0000116>
        <obo:IAO_0000117 rdf:datatype="&xsd;string">A defined class is a class that is defined by a set of logically necessary and sufficient conditions but is not a universal</obo:IAO_0000117>
        <obo:IAO_0000117 rdf:datatype="&xsd;string">Alan Ruttenberg</obo:IAO_0000117>
    </owl:NamedIndividual>
    


    <!-- http://purl.obolibrary.org/obo/IAO_0000421 -->

    <owl:NamedIndividual rdf:about="&obo;IAO_0000421">
        <rdf:type rdf:resource="&obo;IAO_0000409"/>
        <rdfs:label rdf:datatype="&xsd;string">named class expression</rdfs:label>
        <obo:IAO_0000115 rdf:datatype="&xsd;string">A named class expression is a logical expression that is given a name. The name can be used in place of the expression.</obo:IAO_0000115>
        <obo:IAO_0000117 rdf:datatype="&xsd;string">Alan Ruttenberg</obo:IAO_0000117>
        <obo:IAO_0000116 rdf:datatype="&xsd;string">named class expressions are used in order to have more concise logical definition but their extensions may not be interesting classes on their own. In languages such as OWL, with no provisions for macros, these show up as actuall classes. Tools may with to not show them as such, and to replace uses of the macros with their expansions</obo:IAO_0000116>
    </owl:NamedIndividual>
</rdf:RDF>


<!-- Generated by the OWL API (version 3.2.3.22702) http://owlapi.sourceforge.net -->
