# Supplementary material for: Evolving BioAssay Ontology (BAO): modularization, integration and applications
Source: J Biomed Semantics. 2014 Jun 3;5(Suppl 1):S5. doi: 10.1186/2041-1480-5-S1-S5 (PMC4108877; doi:10.1186/2041-1480-5-S1-S5)
Supplement: Additional file 1 — BAO 2.x build 2866. BAO version 2.x (build 2866) is a collection of OWL files that describe our domain of discourse. These files are serialized in OWL XML file format. In order to view and perform reasoning of BAO, we recommend of using a standard OWL editor that support SROIQ(D) DL constructs, such as, Protégé-4.3 open source ontology editor and knowledgebase framework (http://protege.stanford.edu). In addition, up-to-date BAO releases are freely available from the BioAssay Ontology (BAO) project website (http://bioassayontology.org/wp/bao) and the NCBO BioPortal. [file 2041-1480-5-S1-S5-S1.zip › imports/BAO2.0_GO_import.owl]

<?xml version="1.0"?>
<rdf:RDF xmlns="http://bioassayontology.org/bao/external/BAO2.0_GO_import.owl#"
     xml:base="http://bioassayontology.org/bao/external/BAO2.0_GO_import.owl"
     xmlns:obo="http://purl.obolibrary.org/obo/"
     xmlns:rdfs="http://www.w3.org/2000/01/rdf-schema#"
     xmlns:owl="http://www.w3.org/2002/07/owl#"
     xmlns:xsd="http://www.w3.org/2001/XMLSchema#"
     xmlns:rdf="http://www.w3.org/1999/02/22-rdf-syntax-ns#"
     xmlns:oboInOwl="http://www.geneontology.org/formats/oboInOwl#">
    <owl:Ontology rdf:about="http://bioassayontology.org/bao/external/BAO2.0_GO_import.owl"/>
    


    <!-- 
    ///////////////////////////////////////////////////////////////////////////////////////
    //
    // Annotation properties
    //
    ///////////////////////////////////////////////////////////////////////////////////////
     -->

    <owl:AnnotationProperty rdf:about="http://www.geneontology.org/formats/oboInOwl#creation_date"/>
    <owl:AnnotationProperty rdf:about="http://www.geneontology.org/formats/oboInOwl#inSubset">
        <rdfs:label rdf:datatype="http://www.w3.org/2001/XMLSchema#string">in_subset</rdfs:label>
    </owl:AnnotationProperty>
    <owl:AnnotationProperty rdf:about="http://www.geneontology.org/formats/oboInOwl#hasExactSynonym">
        <rdfs:label rdf:datatype="http://www.w3.org/2001/XMLSchema#string">has_exact_synonym</rdfs:label>
    </owl:AnnotationProperty>
    <owl:AnnotationProperty rdf:about="http://www.geneontology.org/formats/oboInOwl#created_by"/>
    <owl:AnnotationProperty rdf:about="http://purl.obolibrary.org/obo/IAO_0000115">
        <rdfs:label rdf:datatype="http://www.w3.org/2001/XMLSchema#string">definition</rdfs:label>
    </owl:AnnotationProperty>
    <owl:AnnotationProperty rdf:about="http://www.geneontology.org/formats/oboInOwl#hasRelatedSynonym">
        <rdfs:label rdf:datatype="http://www.w3.org/2001/XMLSchema#string">has_related_synonym</rdfs:label>
    </owl:AnnotationProperty>
    <owl:AnnotationProperty rdf:about="http://purl.obolibrary.org/obo/IAO_0000412">
        <rdfs:label xml:lang="en">imported from</rdfs:label>
    </owl:AnnotationProperty>
    <owl:AnnotationProperty rdf:about="http://www.geneontology.org/formats/oboInOwl#hasDbXref">
        <rdfs:label rdf:datatype="http://www.w3.org/2001/XMLSchema#string">database_cross_reference</rdfs:label>
    </owl:AnnotationProperty>
    <owl:AnnotationProperty rdf:about="http://www.geneontology.org/formats/oboInOwl#hasAlternativeId">
        <rdfs:label rdf:datatype="http://www.w3.org/2001/XMLSchema#string">has_alternative_id</rdfs:label>
    </owl:AnnotationProperty>
    <owl:AnnotationProperty rdf:about="http://www.geneontology.org/formats/oboInOwl#hasOBONamespace">
        <rdfs:label rdf:datatype="http://www.w3.org/2001/XMLSchema#string">has_obo_namespace</rdfs:label>
    </owl:AnnotationProperty>
    <owl:AnnotationProperty rdf:about="http://www.geneontology.org/formats/oboInOwl#hasNarrowSynonym">
        <rdfs:label rdf:datatype="http://www.w3.org/2001/XMLSchema#string">has_narrow_synonym</rdfs:label>
    </owl:AnnotationProperty>
    <owl:AnnotationProperty rdf:about="http://www.geneontology.org/formats/oboInOwl#hasBroadSynonym">
        <rdfs:label rdf:datatype="http://www.w3.org/2001/XMLSchema#string">has_broad_synonym</rdfs:label>
    </owl:AnnotationProperty>
    <owl:AnnotationProperty rdf:about="http://www.geneontology.org/formats/oboInOwl#id"/>
    


    <!-- 
    ///////////////////////////////////////////////////////////////////////////////////////
    //
    // Datatypes
    //
    ///////////////////////////////////////////////////////////////////////////////////////
     -->

    


    <!-- 
    ///////////////////////////////////////////////////////////////////////////////////////
    //
    // Classes
    //
    ///////////////////////////////////////////////////////////////////////////////////////
     -->

    


    <!-- http://purl.obolibrary.org/obo/GO_0000080 -->

    <owl:Class rdf:about="http://purl.obolibrary.org/obo/GO_0000080">
        <rdfs:label rdf:datatype="http://www.w3.org/2001/XMLSchema#string">G1 phase of mitotic cell cycle</rdfs:label>
        <rdfs:subClassOf rdf:resource="http://purl.obolibrary.org/obo/GO_0051318"/>
        <oboInOwl:id rdf:datatype="http://www.w3.org/2001/XMLSchema#string">GO:0000080</oboInOwl:id>
        <rdfs:comment rdf:datatype="http://www.w3.org/2001/XMLSchema#string">Note that this term should not be used for direct annotation. If you are trying to make an annotation to x phase, it is likely that the correct process is &#39;regulation of x/y phase transition&#39;.</rdfs:comment>
        <oboInOwl:hasDbXref rdf:datatype="http://www.w3.org/2001/XMLSchema#string">Reactome:REACT_101162</oboInOwl:hasDbXref>
        <oboInOwl:hasDbXref rdf:datatype="http://www.w3.org/2001/XMLSchema#string">Reactome:REACT_1590</oboInOwl:hasDbXref>
        <oboInOwl:hasDbXref rdf:datatype="http://www.w3.org/2001/XMLSchema#string">Reactome:REACT_29795</oboInOwl:hasDbXref>
        <oboInOwl:hasDbXref rdf:datatype="http://www.w3.org/2001/XMLSchema#string">Reactome:REACT_34060</oboInOwl:hasDbXref>
        <oboInOwl:hasDbXref rdf:datatype="http://www.w3.org/2001/XMLSchema#string">Reactome:REACT_78665</oboInOwl:hasDbXref>
        <oboInOwl:hasDbXref rdf:datatype="http://www.w3.org/2001/XMLSchema#string">Reactome:REACT_78866</oboInOwl:hasDbXref>
        <oboInOwl:hasDbXref rdf:datatype="http://www.w3.org/2001/XMLSchema#string">Reactome:REACT_83686</oboInOwl:hasDbXref>
        <oboInOwl:hasDbXref rdf:datatype="http://www.w3.org/2001/XMLSchema#string">Reactome:REACT_91654</oboInOwl:hasDbXref>
        <oboInOwl:hasDbXref rdf:datatype="http://www.w3.org/2001/XMLSchema#string">Reactome:REACT_93384</oboInOwl:hasDbXref>
        <oboInOwl:hasDbXref rdf:datatype="http://www.w3.org/2001/XMLSchema#string">Reactome:REACT_93574</oboInOwl:hasDbXref>
        <obo:IAO_0000115 rdf:datatype="http://www.w3.org/2001/XMLSchema#string">The cell cycle &#39;gap&#39; phase which is the interval between the completion of DNA segregation by mitosis and the beginning of DNA synthesis.</obo:IAO_0000115>
        <oboInOwl:hasOBONamespace rdf:datatype="http://www.w3.org/2001/XMLSchema#string">biological_process</oboInOwl:hasOBONamespace>
        <obo:IAO_0000412 rdf:resource="http://purl.obolibrary.org/obo/go.owl"/>
        <oboInOwl:inSubset rdf:resource="http://purl.obolibrary.org/obo/go#gocheck_do_not_annotate"/>
    </owl:Class>
    


    <!-- http://purl.obolibrary.org/obo/GO_0000084 -->

    <owl:Class rdf:about="http://purl.obolibrary.org/obo/GO_0000084">
        <rdfs:label rdf:datatype="http://www.w3.org/2001/XMLSchema#string">S phase of mitotic cell cycle</rdfs:label>
        <rdfs:subClassOf rdf:resource="http://purl.obolibrary.org/obo/GO_0051320"/>
        <oboInOwl:id rdf:datatype="http://www.w3.org/2001/XMLSchema#string">GO:0000084</oboInOwl:id>
        <rdfs:comment rdf:datatype="http://www.w3.org/2001/XMLSchema#string">Note that this term should not be used for direct annotation. If you are trying to make an annotation to x phase, it is likely that the correct process is &#39;regulation of x/y phase transition&#39;.</rdfs:comment>
        <oboInOwl:hasDbXref rdf:datatype="http://www.w3.org/2001/XMLSchema#string">Reactome:REACT_105829</oboInOwl:hasDbXref>
        <oboInOwl:hasDbXref rdf:datatype="http://www.w3.org/2001/XMLSchema#string">Reactome:REACT_108550</oboInOwl:hasDbXref>
        <oboInOwl:hasDbXref rdf:datatype="http://www.w3.org/2001/XMLSchema#string">Reactome:REACT_110039</oboInOwl:hasDbXref>
        <oboInOwl:hasDbXref rdf:datatype="http://www.w3.org/2001/XMLSchema#string">Reactome:REACT_28988</oboInOwl:hasDbXref>
        <oboInOwl:hasDbXref rdf:datatype="http://www.w3.org/2001/XMLSchema#string">Reactome:REACT_32013</oboInOwl:hasDbXref>
        <oboInOwl:hasDbXref rdf:datatype="http://www.w3.org/2001/XMLSchema#string">Reactome:REACT_34043</oboInOwl:hasDbXref>
        <oboInOwl:hasDbXref rdf:datatype="http://www.w3.org/2001/XMLSchema#string">Reactome:REACT_78838</oboInOwl:hasDbXref>
        <oboInOwl:hasDbXref rdf:datatype="http://www.w3.org/2001/XMLSchema#string">Reactome:REACT_78845</oboInOwl:hasDbXref>
        <oboInOwl:hasDbXref rdf:datatype="http://www.w3.org/2001/XMLSchema#string">Reactome:REACT_81914</oboInOwl:hasDbXref>
        <oboInOwl:hasDbXref rdf:datatype="http://www.w3.org/2001/XMLSchema#string">Reactome:REACT_82813</oboInOwl:hasDbXref>
        <oboInOwl:hasDbXref rdf:datatype="http://www.w3.org/2001/XMLSchema#string">Reactome:REACT_85811</oboInOwl:hasDbXref>
        <oboInOwl:hasDbXref rdf:datatype="http://www.w3.org/2001/XMLSchema#string">Reactome:REACT_89318</oboInOwl:hasDbXref>
        <oboInOwl:hasDbXref rdf:datatype="http://www.w3.org/2001/XMLSchema#string">Reactome:REACT_899</oboInOwl:hasDbXref>
        <oboInOwl:hasDbXref rdf:datatype="http://www.w3.org/2001/XMLSchema#string">Reactome:REACT_92500</oboInOwl:hasDbXref>
        <oboInOwl:hasDbXref rdf:datatype="http://www.w3.org/2001/XMLSchema#string">Reactome:REACT_92759</oboInOwl:hasDbXref>
        <oboInOwl:hasDbXref rdf:datatype="http://www.w3.org/2001/XMLSchema#string">Reactome:REACT_95174</oboInOwl:hasDbXref>
        <oboInOwl:hasDbXref rdf:datatype="http://www.w3.org/2001/XMLSchema#string">Reactome:REACT_96081</oboInOwl:hasDbXref>
        <oboInOwl:hasDbXref rdf:datatype="http://www.w3.org/2001/XMLSchema#string">Reactome:REACT_97603</oboInOwl:hasDbXref>
        <oboInOwl:hasDbXref rdf:datatype="http://www.w3.org/2001/XMLSchema#string">Reactome:REACT_99645</oboInOwl:hasDbXref>
        <oboInOwl:hasExactSynonym rdf:datatype="http://www.w3.org/2001/XMLSchema#string">S-phase of mitotic cell cycle</oboInOwl:hasExactSynonym>
        <obo:IAO_0000115 rdf:datatype="http://www.w3.org/2001/XMLSchema#string">The cell cycle phase, following G1, during which DNA synthesis takes place as part of a mitotic cell cycle.</obo:IAO_0000115>
        <oboInOwl:hasOBONamespace rdf:datatype="http://www.w3.org/2001/XMLSchema#string">biological_process</oboInOwl:hasOBONamespace>
        <obo:IAO_0000412 rdf:resource="http://purl.obolibrary.org/obo/go.owl"/>
        <oboInOwl:inSubset rdf:resource="http://purl.obolibrary.org/obo/go#gocheck_do_not_annotate"/>
    </owl:Class>
    


    <!-- http://purl.obolibrary.org/obo/GO_0000085 -->

    <owl:Class rdf:about="http://purl.obolibrary.org/obo/GO_0000085">
        <rdfs:label rdf:datatype="http://www.w3.org/2001/XMLSchema#string">G2 phase of mitotic cell cycle</rdfs:label>
        <rdfs:subClassOf rdf:resource="http://purl.obolibrary.org/obo/GO_0051319"/>
        <oboInOwl:id rdf:datatype="http://www.w3.org/2001/XMLSchema#string">GO:0000085</oboInOwl:id>
        <rdfs:comment rdf:datatype="http://www.w3.org/2001/XMLSchema#string">Note that this term should not be used for direct annotation. If you are trying to make an annotation to x phase, it is likely that the correct process is &#39;regulation of x/y phase transition&#39;.</rdfs:comment>
        <oboInOwl:hasDbXref rdf:datatype="http://www.w3.org/2001/XMLSchema#string">Reactome:REACT_105223</oboInOwl:hasDbXref>
        <oboInOwl:hasDbXref rdf:datatype="http://www.w3.org/2001/XMLSchema#string">Reactome:REACT_105307</oboInOwl:hasDbXref>
        <oboInOwl:hasDbXref rdf:datatype="http://www.w3.org/2001/XMLSchema#string">Reactome:REACT_106415</oboInOwl:hasDbXref>
        <oboInOwl:hasDbXref rdf:datatype="http://www.w3.org/2001/XMLSchema#string">Reactome:REACT_106836</oboInOwl:hasDbXref>
        <oboInOwl:hasDbXref rdf:datatype="http://www.w3.org/2001/XMLSchema#string">Reactome:REACT_1915</oboInOwl:hasDbXref>
        <oboInOwl:hasDbXref rdf:datatype="http://www.w3.org/2001/XMLSchema#string">Reactome:REACT_28975</oboInOwl:hasDbXref>
        <oboInOwl:hasDbXref rdf:datatype="http://www.w3.org/2001/XMLSchema#string">Reactome:REACT_85928</oboInOwl:hasDbXref>
        <oboInOwl:hasDbXref rdf:datatype="http://www.w3.org/2001/XMLSchema#string">Reactome:REACT_96332</oboInOwl:hasDbXref>
        <obo:IAO_0000115 rdf:datatype="http://www.w3.org/2001/XMLSchema#string">The cell cycle &#39;gap&#39; phase which is the interval between the completion of DNA synthesis and the beginning of DNA segregation by mitosis.</obo:IAO_0000115>
        <oboInOwl:hasOBONamespace rdf:datatype="http://www.w3.org/2001/XMLSchema#string">biological_process</oboInOwl:hasOBONamespace>
        <obo:IAO_0000412 rdf:resource="http://purl.obolibrary.org/obo/go.owl"/>
    </owl:Class>
    


    <!-- http://purl.obolibrary.org/obo/GO_0000087 -->

    <owl:Class rdf:about="http://purl.obolibrary.org/obo/GO_0000087">
        <rdfs:label rdf:datatype="http://www.w3.org/2001/XMLSchema#string">M phase of mitotic cell cycle</rdfs:label>
        <rdfs:subClassOf rdf:resource="http://purl.obolibrary.org/obo/GO_0000279"/>
        <obo:IAO_0000115 rdf:datatype="http://www.w3.org/2001/XMLSchema#string">A cell cycle phase during which nuclear division occurs, and which is comprises the phases: prophase, metaphase, anaphase and telophase and occurs as part of a mitotic cell cycle.</obo:IAO_0000115>
        <oboInOwl:id rdf:datatype="http://www.w3.org/2001/XMLSchema#string">GO:0000087</oboInOwl:id>
        <oboInOwl:hasExactSynonym rdf:datatype="http://www.w3.org/2001/XMLSchema#string">M-phase of mitotic cell cycle</oboInOwl:hasExactSynonym>
        <rdfs:comment rdf:datatype="http://www.w3.org/2001/XMLSchema#string">Note that this term should not be used for direct annotation. If you are trying to make an annotation to x phase, it is likely that the correct process is &#39;regulation of x/y phase transition&#39;.</rdfs:comment>
        <oboInOwl:hasDbXref rdf:datatype="http://www.w3.org/2001/XMLSchema#string">Reactome:REACT_105412</oboInOwl:hasDbXref>
        <oboInOwl:hasDbXref rdf:datatype="http://www.w3.org/2001/XMLSchema#string">Reactome:REACT_107095</oboInOwl:hasDbXref>
        <oboInOwl:hasDbXref rdf:datatype="http://www.w3.org/2001/XMLSchema#string">Reactome:REACT_109059</oboInOwl:hasDbXref>
        <oboInOwl:hasDbXref rdf:datatype="http://www.w3.org/2001/XMLSchema#string">Reactome:REACT_29488</oboInOwl:hasDbXref>
        <oboInOwl:hasDbXref rdf:datatype="http://www.w3.org/2001/XMLSchema#string">Reactome:REACT_33490</oboInOwl:hasDbXref>
        <oboInOwl:hasDbXref rdf:datatype="http://www.w3.org/2001/XMLSchema#string">Reactome:REACT_82055</oboInOwl:hasDbXref>
        <oboInOwl:hasDbXref rdf:datatype="http://www.w3.org/2001/XMLSchema#string">Reactome:REACT_87132</oboInOwl:hasDbXref>
        <oboInOwl:hasDbXref rdf:datatype="http://www.w3.org/2001/XMLSchema#string">Reactome:REACT_88263</oboInOwl:hasDbXref>
        <oboInOwl:hasDbXref rdf:datatype="http://www.w3.org/2001/XMLSchema#string">Reactome:REACT_910</oboInOwl:hasDbXref>
        <oboInOwl:hasDbXref rdf:datatype="http://www.w3.org/2001/XMLSchema#string">Reactome:REACT_92998</oboInOwl:hasDbXref>
        <oboInOwl:hasDbXref rdf:datatype="http://www.w3.org/2001/XMLSchema#string">Reactome:REACT_93131</oboInOwl:hasDbXref>
        <oboInOwl:hasDbXref rdf:datatype="http://www.w3.org/2001/XMLSchema#string">Reactome:REACT_93566</oboInOwl:hasDbXref>
        <oboInOwl:hasDbXref rdf:datatype="http://www.w3.org/2001/XMLSchema#string">Reactome:REACT_93720</oboInOwl:hasDbXref>
        <oboInOwl:hasDbXref rdf:datatype="http://www.w3.org/2001/XMLSchema#string">Reactome:REACT_94536</oboInOwl:hasDbXref>
        <oboInOwl:hasOBONamespace rdf:datatype="http://www.w3.org/2001/XMLSchema#string">biological_process</oboInOwl:hasOBONamespace>
        <obo:IAO_0000412 rdf:resource="http://purl.obolibrary.org/obo/go.owl"/>
        <oboInOwl:inSubset rdf:resource="http://purl.obolibrary.org/obo/go#gocheck_do_not_annotate"/>
    </owl:Class>
    


    <!-- http://purl.obolibrary.org/obo/GO_0000189 -->

    <owl:Class rdf:about="http://purl.obolibrary.org/obo/GO_0000189">
        <rdfs:label rdf:datatype="http://www.w3.org/2001/XMLSchema#string">MAPK import into nucleus</rdfs:label>
        <rdfs:subClassOf rdf:resource="http://purl.obolibrary.org/obo/GO_0006606"/>
        <oboInOwl:id rdf:datatype="http://www.w3.org/2001/XMLSchema#string">GO:0000189</oboInOwl:id>
        <rdfs:comment rdf:datatype="http://www.w3.org/2001/XMLSchema#string">Note that &#39;translocation&#39; is sometimes used in the literature to refer to the entire process of protein import into the nucleus, but in GO refers specifically to the step in which a cargo-carrier protein complex moves through the nuclear pore complex.</rdfs:comment>
        <oboInOwl:hasDbXref rdf:datatype="http://www.w3.org/2001/XMLSchema#string">Reactome:REACT_103042</oboInOwl:hasDbXref>
        <oboInOwl:hasDbXref rdf:datatype="http://www.w3.org/2001/XMLSchema#string">Reactome:REACT_105886</oboInOwl:hasDbXref>
        <oboInOwl:hasDbXref rdf:datatype="http://www.w3.org/2001/XMLSchema#string">Reactome:REACT_106064</oboInOwl:hasDbXref>
        <oboInOwl:hasDbXref rdf:datatype="http://www.w3.org/2001/XMLSchema#string">Reactome:REACT_107045</oboInOwl:hasDbXref>
        <oboInOwl:hasDbXref rdf:datatype="http://www.w3.org/2001/XMLSchema#string">Reactome:REACT_110766</oboInOwl:hasDbXref>
        <oboInOwl:hasDbXref rdf:datatype="http://www.w3.org/2001/XMLSchema#string">Reactome:REACT_113196</oboInOwl:hasDbXref>
        <oboInOwl:hasDbXref rdf:datatype="http://www.w3.org/2001/XMLSchema#string">Reactome:REACT_114932</oboInOwl:hasDbXref>
        <oboInOwl:hasDbXref rdf:datatype="http://www.w3.org/2001/XMLSchema#string">Reactome:REACT_115101</oboInOwl:hasDbXref>
        <oboInOwl:hasDbXref rdf:datatype="http://www.w3.org/2001/XMLSchema#string">Reactome:REACT_1866</oboInOwl:hasDbXref>
        <oboInOwl:hasDbXref rdf:datatype="http://www.w3.org/2001/XMLSchema#string">Reactome:REACT_29004</oboInOwl:hasDbXref>
        <oboInOwl:hasDbXref rdf:datatype="http://www.w3.org/2001/XMLSchema#string">Reactome:REACT_32259</oboInOwl:hasDbXref>
        <oboInOwl:hasDbXref rdf:datatype="http://www.w3.org/2001/XMLSchema#string">Reactome:REACT_33595</oboInOwl:hasDbXref>
        <oboInOwl:hasDbXref rdf:datatype="http://www.w3.org/2001/XMLSchema#string">Reactome:REACT_487</oboInOwl:hasDbXref>
        <oboInOwl:hasDbXref rdf:datatype="http://www.w3.org/2001/XMLSchema#string">Reactome:REACT_510</oboInOwl:hasDbXref>
        <oboInOwl:hasDbXref rdf:datatype="http://www.w3.org/2001/XMLSchema#string">Reactome:REACT_78269</oboInOwl:hasDbXref>
        <oboInOwl:hasDbXref rdf:datatype="http://www.w3.org/2001/XMLSchema#string">Reactome:REACT_79422</oboInOwl:hasDbXref>
        <oboInOwl:hasDbXref rdf:datatype="http://www.w3.org/2001/XMLSchema#string">Reactome:REACT_81446</oboInOwl:hasDbXref>
        <oboInOwl:hasDbXref rdf:datatype="http://www.w3.org/2001/XMLSchema#string">Reactome:REACT_87335</oboInOwl:hasDbXref>
        <oboInOwl:hasDbXref rdf:datatype="http://www.w3.org/2001/XMLSchema#string">Reactome:REACT_89933</oboInOwl:hasDbXref>
        <oboInOwl:hasDbXref rdf:datatype="http://www.w3.org/2001/XMLSchema#string">Reactome:REACT_94910</oboInOwl:hasDbXref>
        <oboInOwl:hasDbXref rdf:datatype="http://www.w3.org/2001/XMLSchema#string">Reactome:REACT_95119</oboInOwl:hasDbXref>
        <oboInOwl:hasDbXref rdf:datatype="http://www.w3.org/2001/XMLSchema#string">Reactome:REACT_97762</oboInOwl:hasDbXref>
        <obo:IAO_0000115 rdf:datatype="http://www.w3.org/2001/XMLSchema#string">The directed movement of a MAP kinase to the nucleus upon activation.</obo:IAO_0000115>
        <oboInOwl:hasOBONamespace rdf:datatype="http://www.w3.org/2001/XMLSchema#string">biological_process</oboInOwl:hasOBONamespace>
        <oboInOwl:hasNarrowSynonym rdf:datatype="http://www.w3.org/2001/XMLSchema#string">nuclear translocation of MAPK</oboInOwl:hasNarrowSynonym>
        <obo:IAO_0000412 rdf:resource="http://purl.obolibrary.org/obo/go.owl"/>
    </owl:Class>
    


    <!-- http://purl.obolibrary.org/obo/GO_0000278 -->

    <owl:Class rdf:about="http://purl.obolibrary.org/obo/GO_0000278">
        <rdfs:label rdf:datatype="http://www.w3.org/2001/XMLSchema#string">mitotic cell cycle</rdfs:label>
        <rdfs:subClassOf rdf:resource="http://purl.obolibrary.org/obo/GO_0007049"/>
        <oboInOwl:id rdf:datatype="http://www.w3.org/2001/XMLSchema#string">GO:0000278</oboInOwl:id>
        <obo:IAO_0000115 rdf:datatype="http://www.w3.org/2001/XMLSchema#string">Progression through the phases of the mitotic cell cycle, the most common eukaryotic cell cycle, which canonically comprises four successive phases called G1, S, G2, and M and includes replication of the genome and the subsequent segregation of chromosomes into daughter cells. In some variant cell cycles nuclear replication or nuclear division may not be followed by cell division, or G1 and G2 phases may be absent.</obo:IAO_0000115>
        <oboInOwl:hasDbXref rdf:datatype="http://www.w3.org/2001/XMLSchema#string">Reactome:REACT_100451</oboInOwl:hasDbXref>
        <oboInOwl:hasDbXref rdf:datatype="http://www.w3.org/2001/XMLSchema#string">Reactome:REACT_104035</oboInOwl:hasDbXref>
        <oboInOwl:hasDbXref rdf:datatype="http://www.w3.org/2001/XMLSchema#string">Reactome:REACT_104195</oboInOwl:hasDbXref>
        <oboInOwl:hasDbXref rdf:datatype="http://www.w3.org/2001/XMLSchema#string">Reactome:REACT_105856</oboInOwl:hasDbXref>
        <oboInOwl:hasDbXref rdf:datatype="http://www.w3.org/2001/XMLSchema#string">Reactome:REACT_108233</oboInOwl:hasDbXref>
        <oboInOwl:hasDbXref rdf:datatype="http://www.w3.org/2001/XMLSchema#string">Reactome:REACT_152</oboInOwl:hasDbXref>
        <oboInOwl:hasDbXref rdf:datatype="http://www.w3.org/2001/XMLSchema#string">Reactome:REACT_28464</oboInOwl:hasDbXref>
        <oboInOwl:hasDbXref rdf:datatype="http://www.w3.org/2001/XMLSchema#string">Reactome:REACT_28953</oboInOwl:hasDbXref>
        <oboInOwl:hasDbXref rdf:datatype="http://www.w3.org/2001/XMLSchema#string">Reactome:REACT_33388</oboInOwl:hasDbXref>
        <oboInOwl:hasDbXref rdf:datatype="http://www.w3.org/2001/XMLSchema#string">Reactome:REACT_53493</oboInOwl:hasDbXref>
        <oboInOwl:hasDbXref rdf:datatype="http://www.w3.org/2001/XMLSchema#string">Reactome:REACT_79085</oboInOwl:hasDbXref>
        <oboInOwl:hasDbXref rdf:datatype="http://www.w3.org/2001/XMLSchema#string">Reactome:REACT_84794</oboInOwl:hasDbXref>
        <oboInOwl:hasDbXref rdf:datatype="http://www.w3.org/2001/XMLSchema#string">Reactome:REACT_85137</oboInOwl:hasDbXref>
        <oboInOwl:hasDbXref rdf:datatype="http://www.w3.org/2001/XMLSchema#string">Reactome:REACT_85950</oboInOwl:hasDbXref>
        <oboInOwl:hasDbXref rdf:datatype="http://www.w3.org/2001/XMLSchema#string">Reactome:REACT_90332</oboInOwl:hasDbXref>
        <oboInOwl:hasDbXref rdf:datatype="http://www.w3.org/2001/XMLSchema#string">Reactome:REACT_90846</oboInOwl:hasDbXref>
        <oboInOwl:hasDbXref rdf:datatype="http://www.w3.org/2001/XMLSchema#string">Reactome:REACT_96281</oboInOwl:hasDbXref>
        <oboInOwl:hasDbXref rdf:datatype="http://www.w3.org/2001/XMLSchema#string">Reactome:REACT_97744</oboInOwl:hasDbXref>
        <oboInOwl:hasDbXref rdf:datatype="http://www.w3.org/2001/XMLSchema#string">Reactome:REACT_98208</oboInOwl:hasDbXref>
        <oboInOwl:hasOBONamespace rdf:datatype="http://www.w3.org/2001/XMLSchema#string">biological_process</oboInOwl:hasOBONamespace>
        <obo:IAO_0000412 rdf:resource="http://purl.obolibrary.org/obo/go.owl"/>
        <oboInOwl:inSubset rdf:resource="http://purl.obolibrary.org/obo/go#goslim_yeast"/>
    </owl:Class>
    


    <!-- http://purl.obolibrary.org/obo/GO_0000279 -->

    <owl:Class rdf:about="http://purl.obolibrary.org/obo/GO_0000279">
        <rdfs:label rdf:datatype="http://www.w3.org/2001/XMLSchema#string">M phase</rdfs:label>
        <rdfs:subClassOf rdf:resource="http://purl.obolibrary.org/obo/GO_0022403"/>
        <obo:IAO_0000115 rdf:datatype="http://www.w3.org/2001/XMLSchema#string">A cell cycle phase during which nuclear division occurs, and which is comprises the phases: prophase, metaphase, anaphase and telophase.</obo:IAO_0000115>
        <oboInOwl:id rdf:datatype="http://www.w3.org/2001/XMLSchema#string">GO:0000279</oboInOwl:id>
        <oboInOwl:hasExactSynonym rdf:datatype="http://www.w3.org/2001/XMLSchema#string">M-phase</oboInOwl:hasExactSynonym>
        <rdfs:comment rdf:datatype="http://www.w3.org/2001/XMLSchema#string">Note that this term should not be used for direct annotation. If you are trying to make an annotation to x phase, it is likely that the correct process is &#39;regulation of x/y phase transition&#39;.</rdfs:comment>
        <oboInOwl:hasDbXref rdf:datatype="http://www.w3.org/2001/XMLSchema#string">Wikipedia:M_phase</oboInOwl:hasDbXref>
        <oboInOwl:hasOBONamespace rdf:datatype="http://www.w3.org/2001/XMLSchema#string">biological_process</oboInOwl:hasOBONamespace>
        <obo:IAO_0000412 rdf:resource="http://purl.obolibrary.org/obo/go.owl"/>
        <oboInOwl:inSubset rdf:resource="http://purl.obolibrary.org/obo/go#gocheck_do_not_annotate"/>
    </owl:Class>
    


    <!-- http://purl.obolibrary.org/obo/GO_0000302 -->

    <owl:Class rdf:about="http://purl.obolibrary.org/obo/GO_0000302">
        <rdfs:label rdf:datatype="http://www.w3.org/2001/XMLSchema#string">response to reactive oxygen species</rdfs:label>
        <rdfs:subClassOf rdf:resource="http://purl.obolibrary.org/obo/GO_0008150"/>
        <obo:IAO_0000115 rdf:datatype="http://www.w3.org/2001/XMLSchema#string">Any process that results in a change in state or activity of a cell or an organism (in terms of movement, secretion, enzyme production, gene expression, etc.) as a result of a reactive oxygen species stimulus. Reactive oxygen species include singlet oxygen, superoxide, and oxygen free radicals.</obo:IAO_0000115>
        <oboInOwl:id rdf:datatype="http://www.w3.org/2001/XMLSchema#string">GO:0000302</oboInOwl:id>
        <oboInOwl:hasOBONamespace rdf:datatype="http://www.w3.org/2001/XMLSchema#string">biological_process</oboInOwl:hasOBONamespace>
        <oboInOwl:hasExactSynonym rdf:datatype="http://www.w3.org/2001/XMLSchema#string">response to AOS</oboInOwl:hasExactSynonym>
        <oboInOwl:hasExactSynonym rdf:datatype="http://www.w3.org/2001/XMLSchema#string">response to ROI</oboInOwl:hasExactSynonym>
        <oboInOwl:hasExactSynonym rdf:datatype="http://www.w3.org/2001/XMLSchema#string">response to ROS</oboInOwl:hasExactSynonym>
        <oboInOwl:hasExactSynonym rdf:datatype="http://www.w3.org/2001/XMLSchema#string">response to active oxygen species</oboInOwl:hasExactSynonym>
        <oboInOwl:hasExactSynonym rdf:datatype="http://www.w3.org/2001/XMLSchema#string">response to reactive oxidative species</oboInOwl:hasExactSynonym>
        <oboInOwl:hasExactSynonym rdf:datatype="http://www.w3.org/2001/XMLSchema#string">response to reactive oxygen intermediate</oboInOwl:hasExactSynonym>
        <obo:IAO_0000412 rdf:resource="http://purl.obolibrary.org/obo/go.owl"/>
        <oboInOwl:inSubset rdf:resource="http://purl.obolibrary.org/obo/go#gosubset_prok"/>
    </owl:Class>
    


    <!-- http://purl.obolibrary.org/obo/GO_0000380 -->

    <owl:Class rdf:about="http://purl.obolibrary.org/obo/GO_0000380">
        <rdfs:label rdf:datatype="http://www.w3.org/2001/XMLSchema#string">alternative mRNA splicing, via spliceosome</rdfs:label>
        <rdfs:subClassOf rdf:resource="http://purl.obolibrary.org/obo/GO_0008150"/>
        <oboInOwl:id rdf:datatype="http://www.w3.org/2001/XMLSchema#string">GO:0000380</oboInOwl:id>
        <rdfs:comment rdf:datatype="http://www.w3.org/2001/XMLSchema#string">Note that this process most commonly occurs in cis, selecting or skipping exons from the same primary transcript, but it has also been observed to occur in trans at low frequency, at least in some mammals.</rdfs:comment>
        <obo:IAO_0000115 rdf:datatype="http://www.w3.org/2001/XMLSchema#string">The process of generating multiple mRNA molecules from a given set of exons by differential use of exons from the primary transcript(s) to form multiple mature mRNAs that vary in their exon composition.</obo:IAO_0000115>
        <oboInOwl:hasExactSynonym rdf:datatype="http://www.w3.org/2001/XMLSchema#string">alternative nuclear mRNA splicing, via spliceosome</oboInOwl:hasExactSynonym>
        <oboInOwl:hasOBONamespace rdf:datatype="http://www.w3.org/2001/XMLSchema#string">biological_process</oboInOwl:hasOBONamespace>
        <oboInOwl:hasBroadSynonym rdf:datatype="http://www.w3.org/2001/XMLSchema#string">splice site selection</oboInOwl:hasBroadSynonym>
        <obo:IAO_0000412 rdf:resource="http://purl.obolibrary.org/obo/go.owl"/>
    </owl:Class>
    


    <!-- http://purl.obolibrary.org/obo/GO_0000786 -->

    <owl:Class rdf:about="http://purl.obolibrary.org/obo/GO_0000786">
        <rdfs:label rdf:datatype="http://www.w3.org/2001/XMLSchema#string">nucleosome</rdfs:label>
        <rdfs:subClassOf rdf:resource="http://purl.obolibrary.org/obo/GO_0005575"/>
        <obo:IAO_0000115 rdf:datatype="http://www.w3.org/2001/XMLSchema#string">A complex comprised of DNA wound around a multisubunit core and associated proteins, which forms the primary packing unit of DNA into higher order structures.</obo:IAO_0000115>
        <oboInOwl:id rdf:datatype="http://www.w3.org/2001/XMLSchema#string">GO:0000786</oboInOwl:id>
        <oboInOwl:hasAlternativeId rdf:datatype="http://www.w3.org/2001/XMLSchema#string">GO:0005718</oboInOwl:hasAlternativeId>
        <oboInOwl:hasDbXref rdf:datatype="http://www.w3.org/2001/XMLSchema#string">Wikipedia:Nucleosome</oboInOwl:hasDbXref>
        <oboInOwl:hasOBONamespace rdf:datatype="http://www.w3.org/2001/XMLSchema#string">cellular_component</oboInOwl:hasOBONamespace>
        <obo:IAO_0000412 rdf:resource="http://purl.obolibrary.org/obo/go.owl"/>
        <oboInOwl:inSubset rdf:resource="http://purl.obolibrary.org/obo/go#goslim_pir"/>
    </owl:Class>
    


    <!-- http://purl.obolibrary.org/obo/GO_0001588 -->

    <owl:Class rdf:about="http://purl.obolibrary.org/obo/GO_0001588">
        <rdfs:label rdf:datatype="http://www.w3.org/2001/XMLSchema#string">dopamine neurotransmitter receptor activity, coupled via Gs</rdfs:label>
        <rdfs:subClassOf rdf:resource="http://purl.obolibrary.org/obo/GO_0023052"/>
        <obo:IAO_0000115 rdf:datatype="http://www.w3.org/2001/XMLSchema#string">Combining with the neurotransmitter dopamine and activating adenylate cyclase via coupling to Gs to initiate a change in cell activity.</obo:IAO_0000115>
        <oboInOwl:id rdf:datatype="http://www.w3.org/2001/XMLSchema#string">GO:0001588</oboInOwl:id>
        <oboInOwl:hasAlternativeId rdf:datatype="http://www.w3.org/2001/XMLSchema#string">GO:0001589</oboInOwl:hasAlternativeId>
        <oboInOwl:hasAlternativeId rdf:datatype="http://www.w3.org/2001/XMLSchema#string">GO:0001590</oboInOwl:hasAlternativeId>
        <oboInOwl:hasNarrowSynonym rdf:datatype="http://www.w3.org/2001/XMLSchema#string">dopamine D1 receptor activity</oboInOwl:hasNarrowSynonym>
        <oboInOwl:hasNarrowSynonym rdf:datatype="http://www.w3.org/2001/XMLSchema#string">dopamine D5 receptor activity</oboInOwl:hasNarrowSynonym>
        <oboInOwl:hasOBONamespace rdf:datatype="http://www.w3.org/2001/XMLSchema#string">molecular_function</oboInOwl:hasOBONamespace>
        <obo:IAO_0000412 rdf:resource="http://purl.obolibrary.org/obo/go.owl"/>
    </owl:Class>
    


    <!-- http://purl.obolibrary.org/obo/GO_0001591 -->

    <owl:Class rdf:about="http://purl.obolibrary.org/obo/GO_0001591">
        <rdfs:label rdf:datatype="http://www.w3.org/2001/XMLSchema#string">dopamine neurotransmitter receptor activity, coupled via Gi/Go</rdfs:label>
        <rdfs:subClassOf rdf:resource="http://purl.obolibrary.org/obo/GO_0004872"/>
        <obo:IAO_0000115 rdf:datatype="http://www.w3.org/2001/XMLSchema#string">Combining with the neurotransmitter dopamine and activating adenylate cyclase via coupling to Gi/Go to initiate a change in cell activity.</obo:IAO_0000115>
        <oboInOwl:id rdf:datatype="http://www.w3.org/2001/XMLSchema#string">GO:0001591</oboInOwl:id>
        <oboInOwl:hasAlternativeId rdf:datatype="http://www.w3.org/2001/XMLSchema#string">GO:0001592</oboInOwl:hasAlternativeId>
        <oboInOwl:hasAlternativeId rdf:datatype="http://www.w3.org/2001/XMLSchema#string">GO:0001593</oboInOwl:hasAlternativeId>
        <oboInOwl:hasAlternativeId rdf:datatype="http://www.w3.org/2001/XMLSchema#string">GO:0001670</oboInOwl:hasAlternativeId>
        <oboInOwl:hasNarrowSynonym rdf:datatype="http://www.w3.org/2001/XMLSchema#string">dopamine D2 receptor activity</oboInOwl:hasNarrowSynonym>
        <oboInOwl:hasNarrowSynonym rdf:datatype="http://www.w3.org/2001/XMLSchema#string">dopamine D3 receptor activity</oboInOwl:hasNarrowSynonym>
        <oboInOwl:hasNarrowSynonym rdf:datatype="http://www.w3.org/2001/XMLSchema#string">dopamine D4 receptor activity</oboInOwl:hasNarrowSynonym>
        <oboInOwl:hasOBONamespace rdf:datatype="http://www.w3.org/2001/XMLSchema#string">molecular_function</oboInOwl:hasOBONamespace>
        <obo:IAO_0000412 rdf:resource="http://purl.obolibrary.org/obo/go.owl"/>
    </owl:Class>
    


    <!-- http://purl.obolibrary.org/obo/GO_0001666 -->

    <owl:Class rdf:about="http://purl.obolibrary.org/obo/GO_0001666">
        <rdfs:label rdf:datatype="http://www.w3.org/2001/XMLSchema#string">response to hypoxia</rdfs:label>
        <rdfs:subClassOf rdf:resource="http://purl.obolibrary.org/obo/GO_0008150"/>
        <obo:IAO_0000115 rdf:datatype="http://www.w3.org/2001/XMLSchema#string">Any process that results in a change in state or activity of a cell or an organism (in terms of movement, secretion, enzyme production, gene expression, etc.) as a result of a stimulus indicating lowered oxygen tension. Hypoxia, defined as a decline in O2 levels below normoxic levels of 20.8 - 20.95%, results in metabolic adaptation at both the cellular and organismal level.</obo:IAO_0000115>
        <oboInOwl:id rdf:datatype="http://www.w3.org/2001/XMLSchema#string">GO:0001666</oboInOwl:id>
        <rdfs:comment rdf:datatype="http://www.w3.org/2001/XMLSchema#string">Note that this term should not be confused with &#39;response to anoxia ; GO:0034059&#39;. Note that in laboratory studies, hypoxia is typically studied at O2 concentrations ranging from 0.1 - 5%.</rdfs:comment>
        <oboInOwl:hasOBONamespace rdf:datatype="http://www.w3.org/2001/XMLSchema#string">biological_process</oboInOwl:hasOBONamespace>
        <oboInOwl:hasExactSynonym rdf:datatype="http://www.w3.org/2001/XMLSchema#string">response to hypoxic stress</oboInOwl:hasExactSynonym>
        <oboInOwl:hasExactSynonym rdf:datatype="http://www.w3.org/2001/XMLSchema#string">response to lowered oxygen tension</oboInOwl:hasExactSynonym>
        <obo:IAO_0000412 rdf:resource="http://purl.obolibrary.org/obo/go.owl"/>
    </owl:Class>
    


    <!-- http://purl.obolibrary.org/obo/GO_0001816 -->

    <owl:Class rdf:about="http://purl.obolibrary.org/obo/GO_0001816">
        <rdfs:label rdf:datatype="http://www.w3.org/2001/XMLSchema#string">cytokine production</rdfs:label>
        <rdfs:subClassOf rdf:resource="http://purl.obolibrary.org/obo/GO_0008150"/>
        <oboInOwl:id rdf:datatype="http://www.w3.org/2001/XMLSchema#string">GO:0001816</oboInOwl:id>
        <rdfs:comment rdf:datatype="http://www.w3.org/2001/XMLSchema#string">Note that this term is intended for use when a gene product is seen to cause apparent increases in intracellular or extracellular cytokine levels, without specific regard as to whether the increase is due to increased biosynthesis, increased secretion of preexisting cytokine molecules, or increased conversion from precursor molecules.</rdfs:comment>
        <obo:IAO_0000115 rdf:datatype="http://www.w3.org/2001/XMLSchema#string">The appearance of a cytokine due to biosynthesis or secretion following a cellular stimulus, resulting in an increase in its intracellular or extracellular levels.</obo:IAO_0000115>
        <oboInOwl:hasOBONamespace rdf:datatype="http://www.w3.org/2001/XMLSchema#string">biological_process</oboInOwl:hasOBONamespace>
        <oboInOwl:hasNarrowSynonym rdf:datatype="http://www.w3.org/2001/XMLSchema#string">interferon production</oboInOwl:hasNarrowSynonym>
        <oboInOwl:hasNarrowSynonym rdf:datatype="http://www.w3.org/2001/XMLSchema#string">interleukin production</oboInOwl:hasNarrowSynonym>
        <obo:IAO_0000412 rdf:resource="http://purl.obolibrary.org/obo/go.owl"/>
        <oboInOwl:inSubset rdf:resource="http://purl.obolibrary.org/obo/go#goslim_pir"/>
    </owl:Class>
    


    <!-- http://purl.obolibrary.org/obo/GO_0002574 -->

    <owl:Class rdf:about="http://purl.obolibrary.org/obo/GO_0002574">
        <rdfs:label rdf:datatype="http://www.w3.org/2001/XMLSchema#string">thrombocyte differentiation</rdfs:label>
        <rdfs:subClassOf rdf:resource="http://purl.obolibrary.org/obo/GO_0008150"/>
        <oboInOwl:id rdf:datatype="http://www.w3.org/2001/XMLSchema#string">GO:0002574</oboInOwl:id>
        <rdfs:comment rdf:datatype="http://www.w3.org/2001/XMLSchema#string">Note that platelets are the non-nucleated mammalian functional equivalent of the nucleated thrombocytes of non-mammalian vertebrates and are sometimes also referred to as thrombocytes. Platelet formation in mammals is covered by the biological_process term platelet formation ; GO:0030220.</rdfs:comment>
        <obo:IAO_0000115 rdf:datatype="http://www.w3.org/2001/XMLSchema#string">The process in which a relatively unspecialized myeloid precursor cell acquires the specialized features of a thrombocyte, a nucleated cell found in all vertebrates but mammals involved in hemostasis.</obo:IAO_0000115>
        <oboInOwl:hasOBONamespace rdf:datatype="http://www.w3.org/2001/XMLSchema#string">biological_process</oboInOwl:hasOBONamespace>
        <obo:IAO_0000412 rdf:resource="http://purl.obolibrary.org/obo/go.owl"/>
    </owl:Class>
    


    <!-- http://purl.obolibrary.org/obo/GO_0002673 -->

    <owl:Class rdf:about="http://purl.obolibrary.org/obo/GO_0002673">
        <rdfs:label rdf:datatype="http://www.w3.org/2001/XMLSchema#string">regulation of acute inflammatory response</rdfs:label>
        <rdfs:subClassOf rdf:resource="http://purl.obolibrary.org/obo/GO_0008150"/>
        <obo:IAO_0000115 rdf:datatype="http://www.w3.org/2001/XMLSchema#string">Any process that modulates the frequency, rate, or extent of an acute inflammatory response.</obo:IAO_0000115>
        <oboInOwl:id rdf:datatype="http://www.w3.org/2001/XMLSchema#string">GO:0002673</oboInOwl:id>
        <oboInOwl:hasOBONamespace rdf:datatype="http://www.w3.org/2001/XMLSchema#string">biological_process</oboInOwl:hasOBONamespace>
        <obo:IAO_0000412 rdf:resource="http://purl.obolibrary.org/obo/go.owl"/>
    </owl:Class>
    


    <!-- http://purl.obolibrary.org/obo/GO_0003674 -->

    <owl:Class rdf:about="http://purl.obolibrary.org/obo/GO_0003674">
        <rdfs:label rdf:datatype="http://www.w3.org/2001/XMLSchema#string">molecular_function</rdfs:label>
        <obo:IAO_0000115 rdf:datatype="http://www.w3.org/2001/XMLSchema#string">Elemental activities, such as catalysis or binding, describing the actions of a gene product at the molecular level. A given gene product may exhibit one or more molecular functions.</obo:IAO_0000115>
        <oboInOwl:id rdf:datatype="http://www.w3.org/2001/XMLSchema#string">GO:0003674</oboInOwl:id>
        <oboInOwl:hasAlternativeId rdf:datatype="http://www.w3.org/2001/XMLSchema#string">GO:0005554</oboInOwl:hasAlternativeId>
        <rdfs:comment rdf:datatype="http://www.w3.org/2001/XMLSchema#string">Note that, in addition to forming the root of the molecular function ontology, this term is recommended for use for the annotation of gene products whose molecular function is unknown. Note that when this term is used for annotation, it indicates that no information was available about the molecular function of the gene product annotated as of the date the annotation was made; the evidence code ND, no data, is used to indicate this.</rdfs:comment>
        <oboInOwl:hasExactSynonym rdf:datatype="http://www.w3.org/2001/XMLSchema#string">molecular function</oboInOwl:hasExactSynonym>
        <oboInOwl:hasNarrowSynonym rdf:datatype="http://www.w3.org/2001/XMLSchema#string">molecular function unknown</oboInOwl:hasNarrowSynonym>
        <oboInOwl:hasOBONamespace rdf:datatype="http://www.w3.org/2001/XMLSchema#string">molecular_function</oboInOwl:hasOBONamespace>
        <obo:IAO_0000412 rdf:resource="http://purl.obolibrary.org/obo/go.owl"/>
        <oboInOwl:inSubset rdf:resource="http://purl.obolibrary.org/obo/go#goslim_aspergillus"/>
        <oboInOwl:inSubset rdf:resource="http://purl.obolibrary.org/obo/go#goslim_candida"/>
        <oboInOwl:inSubset rdf:resource="http://purl.obolibrary.org/obo/go#goslim_generic"/>
        <oboInOwl:inSubset rdf:resource="http://purl.obolibrary.org/obo/go#goslim_metagenomics"/>
        <oboInOwl:inSubset rdf:resource="http://purl.obolibrary.org/obo/go#goslim_pir"/>
        <oboInOwl:inSubset rdf:resource="http://purl.obolibrary.org/obo/go#goslim_plant"/>
        <oboInOwl:inSubset rdf:resource="http://purl.obolibrary.org/obo/go#goslim_yeast"/>
        <oboInOwl:inSubset rdf:resource="http://purl.obolibrary.org/obo/go#gosubset_prok"/>
    </owl:Class>
    


    <!-- http://purl.obolibrary.org/obo/GO_0003824 -->

    <owl:Class rdf:about="http://purl.obolibrary.org/obo/GO_0003824">
        <rdfs:label rdf:datatype="http://www.w3.org/2001/XMLSchema#string">catalytic activity</rdfs:label>
        <rdfs:subClassOf rdf:resource="http://purl.obolibrary.org/obo/GO_0003674"/>
        <obo:IAO_0000115 rdf:datatype="http://www.w3.org/2001/XMLSchema#string">Catalysis of a biochemical reaction at physiological temperatures. In biologically catalyzed reactions, the reactants are known as substrates, and the catalysts are naturally occurring macromolecular substances known as enzymes. Enzymes possess specific binding sites for substrates, and are usually composed wholly or largely of protein, but RNA that has catalytic activity (ribozyme) is often also regarded as enzymatic.</obo:IAO_0000115>
        <oboInOwl:id rdf:datatype="http://www.w3.org/2001/XMLSchema#string">GO:0003824</oboInOwl:id>
        <oboInOwl:hasDbXref rdf:datatype="http://www.w3.org/2001/XMLSchema#string">Wikipedia:Enzyme</oboInOwl:hasDbXref>
        <oboInOwl:hasExactSynonym rdf:datatype="http://www.w3.org/2001/XMLSchema#string">enzyme activity</oboInOwl:hasExactSynonym>
        <oboInOwl:hasOBONamespace rdf:datatype="http://www.w3.org/2001/XMLSchema#string">molecular_function</oboInOwl:hasOBONamespace>
        <obo:IAO_0000412 rdf:resource="http://purl.obolibrary.org/obo/go.owl"/>
        <oboInOwl:inSubset rdf:resource="http://purl.obolibrary.org/obo/go#goslim_pir"/>
        <oboInOwl:inSubset rdf:resource="http://purl.obolibrary.org/obo/go#goslim_plant"/>
        <oboInOwl:inSubset rdf:resource="http://purl.obolibrary.org/obo/go#gosubset_prok"/>
    </owl:Class>
    


    <!-- http://purl.obolibrary.org/obo/GO_0003924 -->

    <owl:Class rdf:about="http://purl.obolibrary.org/obo/GO_0003924">
        <rdfs:label rdf:datatype="http://www.w3.org/2001/XMLSchema#string">GTPase activity</rdfs:label>
        <rdfs:subClassOf rdf:resource="http://purl.obolibrary.org/obo/GO_0008150"/>
        <oboInOwl:hasNarrowSynonym rdf:datatype="http://www.w3.org/2001/XMLSchema#string">ARF small monomeric GTPase activity</oboInOwl:hasNarrowSynonym>
        <obo:IAO_0000115 rdf:datatype="http://www.w3.org/2001/XMLSchema#string">Catalysis of the reaction: GTP + H2O = GDP + phosphate.</obo:IAO_0000115>
        <oboInOwl:id rdf:datatype="http://www.w3.org/2001/XMLSchema#string">GO:0003924</oboInOwl:id>
        <oboInOwl:hasDbXref rdf:datatype="http://www.w3.org/2001/XMLSchema#string">RHEA:19672</oboInOwl:hasDbXref>
        <oboInOwl:hasNarrowSynonym rdf:datatype="http://www.w3.org/2001/XMLSchema#string">RHEB small monomeric GTPase activity</oboInOwl:hasNarrowSynonym>
        <oboInOwl:hasNarrowSynonym rdf:datatype="http://www.w3.org/2001/XMLSchema#string">Rab small monomeric GTPase activity</oboInOwl:hasNarrowSynonym>
        <oboInOwl:hasNarrowSynonym rdf:datatype="http://www.w3.org/2001/XMLSchema#string">Ran small monomeric GTPase activity</oboInOwl:hasNarrowSynonym>
        <oboInOwl:hasNarrowSynonym rdf:datatype="http://www.w3.org/2001/XMLSchema#string">Ras small monomeric GTPase activity</oboInOwl:hasNarrowSynonym>
        <oboInOwl:hasDbXref rdf:datatype="http://www.w3.org/2001/XMLSchema#string">Reactome:REACT_100432</oboInOwl:hasDbXref>
        <oboInOwl:hasDbXref rdf:datatype="http://www.w3.org/2001/XMLSchema#string">Reactome:REACT_100708</oboInOwl:hasDbXref>
        <oboInOwl:hasDbXref rdf:datatype="http://www.w3.org/2001/XMLSchema#string">Reactome:REACT_101121</oboInOwl:hasDbXref>
        <oboInOwl:hasDbXref rdf:datatype="http://www.w3.org/2001/XMLSchema#string">Reactome:REACT_101520</oboInOwl:hasDbXref>
        <oboInOwl:hasDbXref rdf:datatype="http://www.w3.org/2001/XMLSchema#string">Reactome:REACT_101563</oboInOwl:hasDbXref>
        <oboInOwl:hasDbXref rdf:datatype="http://www.w3.org/2001/XMLSchema#string">Reactome:REACT_101678</oboInOwl:hasDbXref>
        <oboInOwl:hasDbXref rdf:datatype="http://www.w3.org/2001/XMLSchema#string">Reactome:REACT_102040</oboInOwl:hasDbXref>
        <oboInOwl:hasDbXref rdf:datatype="http://www.w3.org/2001/XMLSchema#string">Reactome:REACT_102208</oboInOwl:hasDbXref>
        <oboInOwl:hasDbXref rdf:datatype="http://www.w3.org/2001/XMLSchema#string">Reactome:REACT_102307</oboInOwl:hasDbXref>
        <oboInOwl:hasDbXref rdf:datatype="http://www.w3.org/2001/XMLSchema#string">Reactome:REACT_102371</oboInOwl:hasDbXref>
        <oboInOwl:hasDbXref rdf:datatype="http://www.w3.org/2001/XMLSchema#string">Reactome:REACT_102510</oboInOwl:hasDbXref>
        <oboInOwl:hasDbXref rdf:datatype="http://www.w3.org/2001/XMLSchema#string">Reactome:REACT_102532</oboInOwl:hasDbXref>
        <oboInOwl:hasDbXref rdf:datatype="http://www.w3.org/2001/XMLSchema#string">Reactome:REACT_103518</oboInOwl:hasDbXref>
        <oboInOwl:hasDbXref rdf:datatype="http://www.w3.org/2001/XMLSchema#string">Reactome:REACT_104081</oboInOwl:hasDbXref>
        <oboInOwl:hasDbXref rdf:datatype="http://www.w3.org/2001/XMLSchema#string">Reactome:REACT_104477</oboInOwl:hasDbXref>
        <oboInOwl:hasDbXref rdf:datatype="http://www.w3.org/2001/XMLSchema#string">Reactome:REACT_104739</oboInOwl:hasDbXref>
        <oboInOwl:hasDbXref rdf:datatype="http://www.w3.org/2001/XMLSchema#string">Reactome:REACT_105323</oboInOwl:hasDbXref>
        <oboInOwl:hasDbXref rdf:datatype="http://www.w3.org/2001/XMLSchema#string">Reactome:REACT_105697</oboInOwl:hasDbXref>
        <oboInOwl:hasDbXref rdf:datatype="http://www.w3.org/2001/XMLSchema#string">Reactome:REACT_105708</oboInOwl:hasDbXref>
        <oboInOwl:hasDbXref rdf:datatype="http://www.w3.org/2001/XMLSchema#string">Reactome:REACT_105854</oboInOwl:hasDbXref>
        <oboInOwl:hasDbXref rdf:datatype="http://www.w3.org/2001/XMLSchema#string">Reactome:REACT_106121</oboInOwl:hasDbXref>
        <oboInOwl:hasDbXref rdf:datatype="http://www.w3.org/2001/XMLSchema#string">Reactome:REACT_106217</oboInOwl:hasDbXref>
        <oboInOwl:hasDbXref rdf:datatype="http://www.w3.org/2001/XMLSchema#string">Reactome:REACT_106301</oboInOwl:hasDbXref>
        <oboInOwl:hasDbXref rdf:datatype="http://www.w3.org/2001/XMLSchema#string">Reactome:REACT_106528</oboInOwl:hasDbXref>
        <oboInOwl:hasDbXref rdf:datatype="http://www.w3.org/2001/XMLSchema#string">Reactome:REACT_107176</oboInOwl:hasDbXref>
        <oboInOwl:hasDbXref rdf:datatype="http://www.w3.org/2001/XMLSchema#string">Reactome:REACT_107306</oboInOwl:hasDbXref>
        <oboInOwl:hasDbXref rdf:datatype="http://www.w3.org/2001/XMLSchema#string">Reactome:REACT_107730</oboInOwl:hasDbXref>
        <oboInOwl:hasDbXref rdf:datatype="http://www.w3.org/2001/XMLSchema#string">Reactome:REACT_107820</oboInOwl:hasDbXref>
        <oboInOwl:hasDbXref rdf:datatype="http://www.w3.org/2001/XMLSchema#string">Reactome:REACT_108363</oboInOwl:hasDbXref>
        <oboInOwl:hasDbXref rdf:datatype="http://www.w3.org/2001/XMLSchema#string">Reactome:REACT_108653</oboInOwl:hasDbXref>
        <oboInOwl:hasDbXref rdf:datatype="http://www.w3.org/2001/XMLSchema#string">Reactome:REACT_108825</oboInOwl:hasDbXref>
        <oboInOwl:hasDbXref rdf:datatype="http://www.w3.org/2001/XMLSchema#string">Reactome:REACT_108837</oboInOwl:hasDbXref>
        <oboInOwl:hasDbXref rdf:datatype="http://www.w3.org/2001/XMLSchema#string">Reactome:REACT_109360</oboInOwl:hasDbXref>
        <oboInOwl:hasDbXref rdf:datatype="http://www.w3.org/2001/XMLSchema#string">Reactome:REACT_109897</oboInOwl:hasDbXref>
        <oboInOwl:hasDbXref rdf:datatype="http://www.w3.org/2001/XMLSchema#string">Reactome:REACT_110131</oboInOwl:hasDbXref>
        <oboInOwl:hasDbXref rdf:datatype="http://www.w3.org/2001/XMLSchema#string">Reactome:REACT_110443</oboInOwl:hasDbXref>
        <oboInOwl:hasDbXref rdf:datatype="http://www.w3.org/2001/XMLSchema#string">Reactome:REACT_110557</oboInOwl:hasDbXref>
        <oboInOwl:hasDbXref rdf:datatype="http://www.w3.org/2001/XMLSchema#string">Reactome:REACT_110859</oboInOwl:hasDbXref>
        <oboInOwl:hasDbXref rdf:datatype="http://www.w3.org/2001/XMLSchema#string">Reactome:REACT_110879</oboInOwl:hasDbXref>
        <oboInOwl:hasDbXref rdf:datatype="http://www.w3.org/2001/XMLSchema#string">Reactome:REACT_110931</oboInOwl:hasDbXref>
        <oboInOwl:hasDbXref rdf:datatype="http://www.w3.org/2001/XMLSchema#string">Reactome:REACT_111994</oboInOwl:hasDbXref>
        <oboInOwl:hasDbXref rdf:datatype="http://www.w3.org/2001/XMLSchema#string">Reactome:REACT_112104</oboInOwl:hasDbXref>
        <oboInOwl:hasDbXref rdf:datatype="http://www.w3.org/2001/XMLSchema#string">Reactome:REACT_112254</oboInOwl:hasDbXref>
        <oboInOwl:hasDbXref rdf:datatype="http://www.w3.org/2001/XMLSchema#string">Reactome:REACT_112389</oboInOwl:hasDbXref>
        <oboInOwl:hasDbXref rdf:datatype="http://www.w3.org/2001/XMLSchema#string">Reactome:REACT_112587</oboInOwl:hasDbXref>
        <oboInOwl:hasDbXref rdf:datatype="http://www.w3.org/2001/XMLSchema#string">Reactome:REACT_112651</oboInOwl:hasDbXref>
        <oboInOwl:hasDbXref rdf:datatype="http://www.w3.org/2001/XMLSchema#string">Reactome:REACT_112671</oboInOwl:hasDbXref>
        <oboInOwl:hasDbXref rdf:datatype="http://www.w3.org/2001/XMLSchema#string">Reactome:REACT_113058</oboInOwl:hasDbXref>
        <oboInOwl:hasDbXref rdf:datatype="http://www.w3.org/2001/XMLSchema#string">Reactome:REACT_113209</oboInOwl:hasDbXref>
        <oboInOwl:hasDbXref rdf:datatype="http://www.w3.org/2001/XMLSchema#string">Reactome:REACT_113727</oboInOwl:hasDbXref>
        <oboInOwl:hasDbXref rdf:datatype="http://www.w3.org/2001/XMLSchema#string">Reactome:REACT_113832</oboInOwl:hasDbXref>
        <oboInOwl:hasDbXref rdf:datatype="http://www.w3.org/2001/XMLSchema#string">Reactome:REACT_113952</oboInOwl:hasDbXref>
        <oboInOwl:hasDbXref rdf:datatype="http://www.w3.org/2001/XMLSchema#string">Reactome:REACT_113954</oboInOwl:hasDbXref>
        <oboInOwl:hasDbXref rdf:datatype="http://www.w3.org/2001/XMLSchema#string">Reactome:REACT_114148</oboInOwl:hasDbXref>
        <oboInOwl:hasDbXref rdf:datatype="http://www.w3.org/2001/XMLSchema#string">Reactome:REACT_114153</oboInOwl:hasDbXref>
        <oboInOwl:hasDbXref rdf:datatype="http://www.w3.org/2001/XMLSchema#string">Reactome:REACT_114188</oboInOwl:hasDbXref>
        <oboInOwl:hasDbXref rdf:datatype="http://www.w3.org/2001/XMLSchema#string">Reactome:REACT_114210</oboInOwl:hasDbXref>
        <oboInOwl:hasDbXref rdf:datatype="http://www.w3.org/2001/XMLSchema#string">Reactome:REACT_114331</oboInOwl:hasDbXref>
        <oboInOwl:hasDbXref rdf:datatype="http://www.w3.org/2001/XMLSchema#string">Reactome:REACT_114379</oboInOwl:hasDbXref>
        <oboInOwl:hasDbXref rdf:datatype="http://www.w3.org/2001/XMLSchema#string">Reactome:REACT_114384</oboInOwl:hasDbXref>
        <oboInOwl:hasDbXref rdf:datatype="http://www.w3.org/2001/XMLSchema#string">Reactome:REACT_114532</oboInOwl:hasDbXref>
        <oboInOwl:hasDbXref rdf:datatype="http://www.w3.org/2001/XMLSchema#string">Reactome:REACT_114620</oboInOwl:hasDbXref>
        <oboInOwl:hasDbXref rdf:datatype="http://www.w3.org/2001/XMLSchema#string">Reactome:REACT_114824</oboInOwl:hasDbXref>
        <oboInOwl:hasDbXref rdf:datatype="http://www.w3.org/2001/XMLSchema#string">Reactome:REACT_115229</oboInOwl:hasDbXref>
        <oboInOwl:hasDbXref rdf:datatype="http://www.w3.org/2001/XMLSchema#string">Reactome:REACT_115324</oboInOwl:hasDbXref>
        <oboInOwl:hasDbXref rdf:datatype="http://www.w3.org/2001/XMLSchema#string">Reactome:REACT_12396</oboInOwl:hasDbXref>
        <oboInOwl:hasDbXref rdf:datatype="http://www.w3.org/2001/XMLSchema#string">Reactome:REACT_12397</oboInOwl:hasDbXref>
        <oboInOwl:hasDbXref rdf:datatype="http://www.w3.org/2001/XMLSchema#string">Reactome:REACT_12456</oboInOwl:hasDbXref>
        <oboInOwl:hasDbXref rdf:datatype="http://www.w3.org/2001/XMLSchema#string">Reactome:REACT_12612</oboInOwl:hasDbXref>
        <oboInOwl:hasDbXref rdf:datatype="http://www.w3.org/2001/XMLSchema#string">Reactome:REACT_15316</oboInOwl:hasDbXref>
        <oboInOwl:hasDbXref rdf:datatype="http://www.w3.org/2001/XMLSchema#string">Reactome:REACT_15335</oboInOwl:hasDbXref>
        <oboInOwl:hasDbXref rdf:datatype="http://www.w3.org/2001/XMLSchema#string">Reactome:REACT_15449</oboInOwl:hasDbXref>
        <oboInOwl:hasDbXref rdf:datatype="http://www.w3.org/2001/XMLSchema#string">Reactome:REACT_15495</oboInOwl:hasDbXref>
        <oboInOwl:hasDbXref rdf:datatype="http://www.w3.org/2001/XMLSchema#string">Reactome:REACT_19123</oboInOwl:hasDbXref>
        <oboInOwl:hasDbXref rdf:datatype="http://www.w3.org/2001/XMLSchema#string">Reactome:REACT_19178</oboInOwl:hasDbXref>
        <oboInOwl:hasDbXref rdf:datatype="http://www.w3.org/2001/XMLSchema#string">Reactome:REACT_19186</oboInOwl:hasDbXref>
        <oboInOwl:hasDbXref rdf:datatype="http://www.w3.org/2001/XMLSchema#string">Reactome:REACT_19194</oboInOwl:hasDbXref>
        <oboInOwl:hasDbXref rdf:datatype="http://www.w3.org/2001/XMLSchema#string">Reactome:REACT_19219</oboInOwl:hasDbXref>
        <oboInOwl:hasDbXref rdf:datatype="http://www.w3.org/2001/XMLSchema#string">Reactome:REACT_19255</oboInOwl:hasDbXref>
        <oboInOwl:hasDbXref rdf:datatype="http://www.w3.org/2001/XMLSchema#string">Reactome:REACT_19317</oboInOwl:hasDbXref>
        <oboInOwl:hasDbXref rdf:datatype="http://www.w3.org/2001/XMLSchema#string">Reactome:REACT_22359</oboInOwl:hasDbXref>
        <oboInOwl:hasDbXref rdf:datatype="http://www.w3.org/2001/XMLSchema#string">Reactome:REACT_28065</oboInOwl:hasDbXref>
        <oboInOwl:hasDbXref rdf:datatype="http://www.w3.org/2001/XMLSchema#string">Reactome:REACT_28251</oboInOwl:hasDbXref>
        <oboInOwl:hasDbXref rdf:datatype="http://www.w3.org/2001/XMLSchema#string">Reactome:REACT_28269</oboInOwl:hasDbXref>
        <oboInOwl:hasDbXref rdf:datatype="http://www.w3.org/2001/XMLSchema#string">Reactome:REACT_29162</oboInOwl:hasDbXref>
        <oboInOwl:hasDbXref rdf:datatype="http://www.w3.org/2001/XMLSchema#string">Reactome:REACT_30456</oboInOwl:hasDbXref>
        <oboInOwl:hasDbXref rdf:datatype="http://www.w3.org/2001/XMLSchema#string">Reactome:REACT_30463</oboInOwl:hasDbXref>
        <oboInOwl:hasDbXref rdf:datatype="http://www.w3.org/2001/XMLSchema#string">Reactome:REACT_30562</oboInOwl:hasDbXref>
        <oboInOwl:hasDbXref rdf:datatype="http://www.w3.org/2001/XMLSchema#string">Reactome:REACT_30687</oboInOwl:hasDbXref>
        <oboInOwl:hasDbXref rdf:datatype="http://www.w3.org/2001/XMLSchema#string">Reactome:REACT_30707</oboInOwl:hasDbXref>
        <oboInOwl:hasDbXref rdf:datatype="http://www.w3.org/2001/XMLSchema#string">Reactome:REACT_30942</oboInOwl:hasDbXref>
        <oboInOwl:hasDbXref rdf:datatype="http://www.w3.org/2001/XMLSchema#string">Reactome:REACT_31226</oboInOwl:hasDbXref>
        <oboInOwl:hasDbXref rdf:datatype="http://www.w3.org/2001/XMLSchema#string">Reactome:REACT_31474</oboInOwl:hasDbXref>
        <oboInOwl:hasDbXref rdf:datatype="http://www.w3.org/2001/XMLSchema#string">Reactome:REACT_31530</oboInOwl:hasDbXref>
        <oboInOwl:hasDbXref rdf:datatype="http://www.w3.org/2001/XMLSchema#string">Reactome:REACT_31599</oboInOwl:hasDbXref>
        <oboInOwl:hasDbXref rdf:datatype="http://www.w3.org/2001/XMLSchema#string">Reactome:REACT_31709</oboInOwl:hasDbXref>
        <oboInOwl:hasDbXref rdf:datatype="http://www.w3.org/2001/XMLSchema#string">Reactome:REACT_31727</oboInOwl:hasDbXref>
        <oboInOwl:hasDbXref rdf:datatype="http://www.w3.org/2001/XMLSchema#string">Reactome:REACT_31850</oboInOwl:hasDbXref>
        <oboInOwl:hasDbXref rdf:datatype="http://www.w3.org/2001/XMLSchema#string">Reactome:REACT_32006</oboInOwl:hasDbXref>
        <oboInOwl:hasDbXref rdf:datatype="http://www.w3.org/2001/XMLSchema#string">Reactome:REACT_32028</oboInOwl:hasDbXref>
        <oboInOwl:hasDbXref rdf:datatype="http://www.w3.org/2001/XMLSchema#string">Reactome:REACT_32914</oboInOwl:hasDbXref>
        <oboInOwl:hasDbXref rdf:datatype="http://www.w3.org/2001/XMLSchema#string">Reactome:REACT_33948</oboInOwl:hasDbXref>
        <oboInOwl:hasDbXref rdf:datatype="http://www.w3.org/2001/XMLSchema#string">Reactome:REACT_34113</oboInOwl:hasDbXref>
        <oboInOwl:hasDbXref rdf:datatype="http://www.w3.org/2001/XMLSchema#string">Reactome:REACT_34480</oboInOwl:hasDbXref>
        <oboInOwl:hasDbXref rdf:datatype="http://www.w3.org/2001/XMLSchema#string">Reactome:REACT_34592</oboInOwl:hasDbXref>
        <oboInOwl:hasDbXref rdf:datatype="http://www.w3.org/2001/XMLSchema#string">Reactome:REACT_34735</oboInOwl:hasDbXref>
        <oboInOwl:hasDbXref rdf:datatype="http://www.w3.org/2001/XMLSchema#string">Reactome:REACT_348</oboInOwl:hasDbXref>
        <oboInOwl:hasDbXref rdf:datatype="http://www.w3.org/2001/XMLSchema#string">Reactome:REACT_36834</oboInOwl:hasDbXref>
        <oboInOwl:hasDbXref rdf:datatype="http://www.w3.org/2001/XMLSchema#string">Reactome:REACT_37542</oboInOwl:hasDbXref>
        <oboInOwl:hasDbXref rdf:datatype="http://www.w3.org/2001/XMLSchema#string">Reactome:REACT_552</oboInOwl:hasDbXref>
        <oboInOwl:hasDbXref rdf:datatype="http://www.w3.org/2001/XMLSchema#string">Reactome:REACT_6171</oboInOwl:hasDbXref>
        <oboInOwl:hasDbXref rdf:datatype="http://www.w3.org/2001/XMLSchema#string">Reactome:REACT_712</oboInOwl:hasDbXref>
        <oboInOwl:hasDbXref rdf:datatype="http://www.w3.org/2001/XMLSchema#string">Reactome:REACT_75799</oboInOwl:hasDbXref>
        <oboInOwl:hasDbXref rdf:datatype="http://www.w3.org/2001/XMLSchema#string">Reactome:REACT_77032</oboInOwl:hasDbXref>
        <oboInOwl:hasDbXref rdf:datatype="http://www.w3.org/2001/XMLSchema#string">Reactome:REACT_77303</oboInOwl:hasDbXref>
        <oboInOwl:hasDbXref rdf:datatype="http://www.w3.org/2001/XMLSchema#string">Reactome:REACT_78069</oboInOwl:hasDbXref>
        <oboInOwl:hasDbXref rdf:datatype="http://www.w3.org/2001/XMLSchema#string">Reactome:REACT_78231</oboInOwl:hasDbXref>
        <oboInOwl:hasDbXref rdf:datatype="http://www.w3.org/2001/XMLSchema#string">Reactome:REACT_78653</oboInOwl:hasDbXref>
        <oboInOwl:hasDbXref rdf:datatype="http://www.w3.org/2001/XMLSchema#string">Reactome:REACT_78945</oboInOwl:hasDbXref>
        <oboInOwl:hasDbXref rdf:datatype="http://www.w3.org/2001/XMLSchema#string">Reactome:REACT_79558</oboInOwl:hasDbXref>
        <oboInOwl:hasDbXref rdf:datatype="http://www.w3.org/2001/XMLSchema#string">Reactome:REACT_79620</oboInOwl:hasDbXref>
        <oboInOwl:hasDbXref rdf:datatype="http://www.w3.org/2001/XMLSchema#string">Reactome:REACT_80275</oboInOwl:hasDbXref>
        <oboInOwl:hasDbXref rdf:datatype="http://www.w3.org/2001/XMLSchema#string">Reactome:REACT_80612</oboInOwl:hasDbXref>
        <oboInOwl:hasDbXref rdf:datatype="http://www.w3.org/2001/XMLSchema#string">Reactome:REACT_81304</oboInOwl:hasDbXref>
        <oboInOwl:hasDbXref rdf:datatype="http://www.w3.org/2001/XMLSchema#string">Reactome:REACT_81448</oboInOwl:hasDbXref>
        <oboInOwl:hasDbXref rdf:datatype="http://www.w3.org/2001/XMLSchema#string">Reactome:REACT_81580</oboInOwl:hasDbXref>
        <oboInOwl:hasDbXref rdf:datatype="http://www.w3.org/2001/XMLSchema#string">Reactome:REACT_81664</oboInOwl:hasDbXref>
        <oboInOwl:hasDbXref rdf:datatype="http://www.w3.org/2001/XMLSchema#string">Reactome:REACT_81879</oboInOwl:hasDbXref>
        <oboInOwl:hasDbXref rdf:datatype="http://www.w3.org/2001/XMLSchema#string">Reactome:REACT_82203</oboInOwl:hasDbXref>
        <oboInOwl:hasDbXref rdf:datatype="http://www.w3.org/2001/XMLSchema#string">Reactome:REACT_82263</oboInOwl:hasDbXref>
        <oboInOwl:hasDbXref rdf:datatype="http://www.w3.org/2001/XMLSchema#string">Reactome:REACT_82457</oboInOwl:hasDbXref>
        <oboInOwl:hasDbXref rdf:datatype="http://www.w3.org/2001/XMLSchema#string">Reactome:REACT_82603</oboInOwl:hasDbXref>
        <oboInOwl:hasDbXref rdf:datatype="http://www.w3.org/2001/XMLSchema#string">Reactome:REACT_82704</oboInOwl:hasDbXref>
        <oboInOwl:hasDbXref rdf:datatype="http://www.w3.org/2001/XMLSchema#string">Reactome:REACT_83308</oboInOwl:hasDbXref>
        <oboInOwl:hasDbXref rdf:datatype="http://www.w3.org/2001/XMLSchema#string">Reactome:REACT_83403</oboInOwl:hasDbXref>
        <oboInOwl:hasDbXref rdf:datatype="http://www.w3.org/2001/XMLSchema#string">Reactome:REACT_83440</oboInOwl:hasDbXref>
        <oboInOwl:hasDbXref rdf:datatype="http://www.w3.org/2001/XMLSchema#string">Reactome:REACT_83730</oboInOwl:hasDbXref>
        <oboInOwl:hasDbXref rdf:datatype="http://www.w3.org/2001/XMLSchema#string">Reactome:REACT_84204</oboInOwl:hasDbXref>
        <oboInOwl:hasDbXref rdf:datatype="http://www.w3.org/2001/XMLSchema#string">Reactome:REACT_84553</oboInOwl:hasDbXref>
        <oboInOwl:hasDbXref rdf:datatype="http://www.w3.org/2001/XMLSchema#string">Reactome:REACT_84696</oboInOwl:hasDbXref>
        <oboInOwl:hasDbXref rdf:datatype="http://www.w3.org/2001/XMLSchema#string">Reactome:REACT_84712</oboInOwl:hasDbXref>
        <oboInOwl:hasDbXref rdf:datatype="http://www.w3.org/2001/XMLSchema#string">Reactome:REACT_84735</oboInOwl:hasDbXref>
        <oboInOwl:hasDbXref rdf:datatype="http://www.w3.org/2001/XMLSchema#string">Reactome:REACT_85008</oboInOwl:hasDbXref>
        <oboInOwl:hasDbXref rdf:datatype="http://www.w3.org/2001/XMLSchema#string">Reactome:REACT_85418</oboInOwl:hasDbXref>
        <oboInOwl:hasDbXref rdf:datatype="http://www.w3.org/2001/XMLSchema#string">Reactome:REACT_85769</oboInOwl:hasDbXref>
        <oboInOwl:hasDbXref rdf:datatype="http://www.w3.org/2001/XMLSchema#string">Reactome:REACT_85972</oboInOwl:hasDbXref>
        <oboInOwl:hasDbXref rdf:datatype="http://www.w3.org/2001/XMLSchema#string">Reactome:REACT_86227</oboInOwl:hasDbXref>
        <oboInOwl:hasDbXref rdf:datatype="http://www.w3.org/2001/XMLSchema#string">Reactome:REACT_86358</oboInOwl:hasDbXref>
        <oboInOwl:hasDbXref rdf:datatype="http://www.w3.org/2001/XMLSchema#string">Reactome:REACT_86400</oboInOwl:hasDbXref>
        <oboInOwl:hasDbXref rdf:datatype="http://www.w3.org/2001/XMLSchema#string">Reactome:REACT_86630</oboInOwl:hasDbXref>
        <oboInOwl:hasDbXref rdf:datatype="http://www.w3.org/2001/XMLSchema#string">Reactome:REACT_86760</oboInOwl:hasDbXref>
        <oboInOwl:hasDbXref rdf:datatype="http://www.w3.org/2001/XMLSchema#string">Reactome:REACT_86972</oboInOwl:hasDbXref>
        <oboInOwl:hasDbXref rdf:datatype="http://www.w3.org/2001/XMLSchema#string">Reactome:REACT_87409</oboInOwl:hasDbXref>
        <oboInOwl:hasDbXref rdf:datatype="http://www.w3.org/2001/XMLSchema#string">Reactome:REACT_87506</oboInOwl:hasDbXref>
        <oboInOwl:hasDbXref rdf:datatype="http://www.w3.org/2001/XMLSchema#string">Reactome:REACT_87558</oboInOwl:hasDbXref>
        <oboInOwl:hasDbXref rdf:datatype="http://www.w3.org/2001/XMLSchema#string">Reactome:REACT_87653</oboInOwl:hasDbXref>
        <oboInOwl:hasDbXref rdf:datatype="http://www.w3.org/2001/XMLSchema#string">Reactome:REACT_87661</oboInOwl:hasDbXref>
        <oboInOwl:hasDbXref rdf:datatype="http://www.w3.org/2001/XMLSchema#string">Reactome:REACT_88045</oboInOwl:hasDbXref>
        <oboInOwl:hasDbXref rdf:datatype="http://www.w3.org/2001/XMLSchema#string">Reactome:REACT_88357</oboInOwl:hasDbXref>
        <oboInOwl:hasDbXref rdf:datatype="http://www.w3.org/2001/XMLSchema#string">Reactome:REACT_89231</oboInOwl:hasDbXref>
        <oboInOwl:hasDbXref rdf:datatype="http://www.w3.org/2001/XMLSchema#string">Reactome:REACT_89292</oboInOwl:hasDbXref>
        <oboInOwl:hasDbXref rdf:datatype="http://www.w3.org/2001/XMLSchema#string">Reactome:REACT_89416</oboInOwl:hasDbXref>
        <oboInOwl:hasDbXref rdf:datatype="http://www.w3.org/2001/XMLSchema#string">Reactome:REACT_89668</oboInOwl:hasDbXref>
        <oboInOwl:hasDbXref rdf:datatype="http://www.w3.org/2001/XMLSchema#string">Reactome:REACT_89763</oboInOwl:hasDbXref>
        <oboInOwl:hasDbXref rdf:datatype="http://www.w3.org/2001/XMLSchema#string">Reactome:REACT_90050</oboInOwl:hasDbXref>
        <oboInOwl:hasDbXref rdf:datatype="http://www.w3.org/2001/XMLSchema#string">Reactome:REACT_90064</oboInOwl:hasDbXref>
        <oboInOwl:hasDbXref rdf:datatype="http://www.w3.org/2001/XMLSchema#string">Reactome:REACT_90517</oboInOwl:hasDbXref>
        <oboInOwl:hasDbXref rdf:datatype="http://www.w3.org/2001/XMLSchema#string">Reactome:REACT_90703</oboInOwl:hasDbXref>
        <oboInOwl:hasDbXref rdf:datatype="http://www.w3.org/2001/XMLSchema#string">Reactome:REACT_91199</oboInOwl:hasDbXref>
        <oboInOwl:hasDbXref rdf:datatype="http://www.w3.org/2001/XMLSchema#string">Reactome:REACT_91588</oboInOwl:hasDbXref>
        <oboInOwl:hasDbXref rdf:datatype="http://www.w3.org/2001/XMLSchema#string">Reactome:REACT_92176</oboInOwl:hasDbXref>
        <oboInOwl:hasDbXref rdf:datatype="http://www.w3.org/2001/XMLSchema#string">Reactome:REACT_92197</oboInOwl:hasDbXref>
        <oboInOwl:hasDbXref rdf:datatype="http://www.w3.org/2001/XMLSchema#string">Reactome:REACT_92198</oboInOwl:hasDbXref>
        <oboInOwl:hasDbXref rdf:datatype="http://www.w3.org/2001/XMLSchema#string">Reactome:REACT_92450</oboInOwl:hasDbXref>
        <oboInOwl:hasDbXref rdf:datatype="http://www.w3.org/2001/XMLSchema#string">Reactome:REACT_93249</oboInOwl:hasDbXref>
        <oboInOwl:hasDbXref rdf:datatype="http://www.w3.org/2001/XMLSchema#string">Reactome:REACT_93305</oboInOwl:hasDbXref>
        <oboInOwl:hasDbXref rdf:datatype="http://www.w3.org/2001/XMLSchema#string">Reactome:REACT_93641</oboInOwl:hasDbXref>
        <oboInOwl:hasDbXref rdf:datatype="http://www.w3.org/2001/XMLSchema#string">Reactome:REACT_93742</oboInOwl:hasDbXref>
        <oboInOwl:hasDbXref rdf:datatype="http://www.w3.org/2001/XMLSchema#string">Reactome:REACT_93772</oboInOwl:hasDbXref>
        <oboInOwl:hasDbXref rdf:datatype="http://www.w3.org/2001/XMLSchema#string">Reactome:REACT_94019</oboInOwl:hasDbXref>
        <oboInOwl:hasDbXref rdf:datatype="http://www.w3.org/2001/XMLSchema#string">Reactome:REACT_94095</oboInOwl:hasDbXref>
        <oboInOwl:hasDbXref rdf:datatype="http://www.w3.org/2001/XMLSchema#string">Reactome:REACT_94305</oboInOwl:hasDbXref>
        <oboInOwl:hasDbXref rdf:datatype="http://www.w3.org/2001/XMLSchema#string">Reactome:REACT_94760</oboInOwl:hasDbXref>
        <oboInOwl:hasDbXref rdf:datatype="http://www.w3.org/2001/XMLSchema#string">Reactome:REACT_95238</oboInOwl:hasDbXref>
        <oboInOwl:hasDbXref rdf:datatype="http://www.w3.org/2001/XMLSchema#string">Reactome:REACT_95563</oboInOwl:hasDbXref>
        <oboInOwl:hasDbXref rdf:datatype="http://www.w3.org/2001/XMLSchema#string">Reactome:REACT_96019</oboInOwl:hasDbXref>
        <oboInOwl:hasDbXref rdf:datatype="http://www.w3.org/2001/XMLSchema#string">Reactome:REACT_96132</oboInOwl:hasDbXref>
        <oboInOwl:hasDbXref rdf:datatype="http://www.w3.org/2001/XMLSchema#string">Reactome:REACT_96223</oboInOwl:hasDbXref>
        <oboInOwl:hasDbXref rdf:datatype="http://www.w3.org/2001/XMLSchema#string">Reactome:REACT_96612</oboInOwl:hasDbXref>
        <oboInOwl:hasDbXref rdf:datatype="http://www.w3.org/2001/XMLSchema#string">Reactome:REACT_96881</oboInOwl:hasDbXref>
        <oboInOwl:hasDbXref rdf:datatype="http://www.w3.org/2001/XMLSchema#string">Reactome:REACT_97284</oboInOwl:hasDbXref>
        <oboInOwl:hasDbXref rdf:datatype="http://www.w3.org/2001/XMLSchema#string">Reactome:REACT_97405</oboInOwl:hasDbXref>
        <oboInOwl:hasDbXref rdf:datatype="http://www.w3.org/2001/XMLSchema#string">Reactome:REACT_97595</oboInOwl:hasDbXref>
        <oboInOwl:hasDbXref rdf:datatype="http://www.w3.org/2001/XMLSchema#string">Reactome:REACT_97794</oboInOwl:hasDbXref>
        <oboInOwl:hasDbXref rdf:datatype="http://www.w3.org/2001/XMLSchema#string">Reactome:REACT_98431</oboInOwl:hasDbXref>
        <oboInOwl:hasDbXref rdf:datatype="http://www.w3.org/2001/XMLSchema#string">Reactome:REACT_98556</oboInOwl:hasDbXref>
        <oboInOwl:hasDbXref rdf:datatype="http://www.w3.org/2001/XMLSchema#string">Reactome:REACT_98837</oboInOwl:hasDbXref>
        <oboInOwl:hasDbXref rdf:datatype="http://www.w3.org/2001/XMLSchema#string">Reactome:REACT_98859</oboInOwl:hasDbXref>
        <oboInOwl:hasDbXref rdf:datatype="http://www.w3.org/2001/XMLSchema#string">Reactome:REACT_99479</oboInOwl:hasDbXref>
        <oboInOwl:hasDbXref rdf:datatype="http://www.w3.org/2001/XMLSchema#string">Reactome:REACT_99533</oboInOwl:hasDbXref>
        <oboInOwl:hasDbXref rdf:datatype="http://www.w3.org/2001/XMLSchema#string">Reactome:REACT_99616</oboInOwl:hasDbXref>
        <oboInOwl:hasNarrowSynonym rdf:datatype="http://www.w3.org/2001/XMLSchema#string">Rho small monomeric GTPase activity</oboInOwl:hasNarrowSynonym>
        <oboInOwl:hasNarrowSynonym rdf:datatype="http://www.w3.org/2001/XMLSchema#string">Sar small monomeric GTPase activity</oboInOwl:hasNarrowSynonym>
        <oboInOwl:hasNarrowSynonym rdf:datatype="http://www.w3.org/2001/XMLSchema#string">dynamin GTPase activity</oboInOwl:hasNarrowSynonym>
        <oboInOwl:hasNarrowSynonym rdf:datatype="http://www.w3.org/2001/XMLSchema#string">heterotrimeric G-protein GTPase activity</oboInOwl:hasNarrowSynonym>
        <oboInOwl:hasRelatedSynonym rdf:datatype="http://www.w3.org/2001/XMLSchema#string">heterotrimeric G-protein GTPase, alpha-subunit</oboInOwl:hasRelatedSynonym>
        <oboInOwl:hasRelatedSynonym rdf:datatype="http://www.w3.org/2001/XMLSchema#string">heterotrimeric G-protein GTPase, beta-subunit</oboInOwl:hasRelatedSynonym>
        <oboInOwl:hasRelatedSynonym rdf:datatype="http://www.w3.org/2001/XMLSchema#string">heterotrimeric G-protein GTPase, gamma-subunit</oboInOwl:hasRelatedSynonym>
        <oboInOwl:hasBroadSynonym rdf:datatype="http://www.w3.org/2001/XMLSchema#string">hydrolase activity, acting on acid anhydrides, acting on GTP, involved in cellular and subcellular movement</oboInOwl:hasBroadSynonym>
        <oboInOwl:hasOBONamespace rdf:datatype="http://www.w3.org/2001/XMLSchema#string">molecular_function</oboInOwl:hasOBONamespace>
        <oboInOwl:hasNarrowSynonym rdf:datatype="http://www.w3.org/2001/XMLSchema#string">protein-synthesizing GTPase activity</oboInOwl:hasNarrowSynonym>
        <oboInOwl:hasNarrowSynonym rdf:datatype="http://www.w3.org/2001/XMLSchema#string">protein-synthesizing GTPase activity, elongation</oboInOwl:hasNarrowSynonym>
        <oboInOwl:hasNarrowSynonym rdf:datatype="http://www.w3.org/2001/XMLSchema#string">protein-synthesizing GTPase activity, initiation</oboInOwl:hasNarrowSynonym>
        <oboInOwl:hasNarrowSynonym rdf:datatype="http://www.w3.org/2001/XMLSchema#string">protein-synthesizing GTPase activity, termination</oboInOwl:hasNarrowSynonym>
        <oboInOwl:hasNarrowSynonym rdf:datatype="http://www.w3.org/2001/XMLSchema#string">signal-recognition-particle GTPase activity</oboInOwl:hasNarrowSynonym>
        <oboInOwl:hasNarrowSynonym rdf:datatype="http://www.w3.org/2001/XMLSchema#string">small monomeric GTPase activity</oboInOwl:hasNarrowSynonym>
        <oboInOwl:hasNarrowSynonym rdf:datatype="http://www.w3.org/2001/XMLSchema#string">tubulin GTPase activity</oboInOwl:hasNarrowSynonym>
        <obo:IAO_0000412 rdf:resource="http://purl.obolibrary.org/obo/go.owl"/>
        <oboInOwl:inSubset rdf:resource="http://purl.obolibrary.org/obo/go#goslim_generic"/>
        <oboInOwl:inSubset rdf:resource="http://purl.obolibrary.org/obo/go#goslim_metagenomics"/>
        <oboInOwl:inSubset rdf:resource="http://purl.obolibrary.org/obo/go#goslim_yeast"/>
        <oboInOwl:inSubset rdf:resource="http://purl.obolibrary.org/obo/go#gosubset_prok"/>
    </owl:Class>
    


    <!-- http://purl.obolibrary.org/obo/GO_0004872 -->

    <owl:Class rdf:about="http://purl.obolibrary.org/obo/GO_0004872">
        <rdfs:label rdf:datatype="http://www.w3.org/2001/XMLSchema#string">receptor activity</rdfs:label>
        <rdfs:subClassOf rdf:resource="http://purl.obolibrary.org/obo/GO_0003674"/>
        <obo:IAO_0000115 rdf:datatype="http://www.w3.org/2001/XMLSchema#string">Combining with an extracellular or intracellular messenger to initiate a change in cell activity.</obo:IAO_0000115>
        <oboInOwl:id rdf:datatype="http://www.w3.org/2001/XMLSchema#string">GO:0004872</oboInOwl:id>
        <oboInOwl:hasAlternativeId rdf:datatype="http://www.w3.org/2001/XMLSchema#string">GO:0019041</oboInOwl:hasAlternativeId>
        <oboInOwl:hasOBONamespace rdf:datatype="http://www.w3.org/2001/XMLSchema#string">molecular_function</oboInOwl:hasOBONamespace>
        <oboInOwl:hasNarrowSynonym rdf:datatype="http://www.w3.org/2001/XMLSchema#string">receptor guanylate cyclase activity</oboInOwl:hasNarrowSynonym>
        <oboInOwl:hasNarrowSynonym rdf:datatype="http://www.w3.org/2001/XMLSchema#string">viral antireceptor activity</oboInOwl:hasNarrowSynonym>
        <obo:IAO_0000412 rdf:resource="http://purl.obolibrary.org/obo/go.owl"/>
        <oboInOwl:inSubset rdf:resource="http://purl.obolibrary.org/obo/go#goslim_metagenomics"/>
        <oboInOwl:inSubset rdf:resource="http://purl.obolibrary.org/obo/go#goslim_plant"/>
        <oboInOwl:inSubset rdf:resource="http://purl.obolibrary.org/obo/go#gosubset_prok"/>
    </owl:Class>
    


    <!-- http://purl.obolibrary.org/obo/GO_0004939 -->

    <owl:Class rdf:about="http://purl.obolibrary.org/obo/GO_0004939">
        <rdfs:label rdf:datatype="http://www.w3.org/2001/XMLSchema#string">beta-adrenergic receptor activity</rdfs:label>
        <rdfs:subClassOf rdf:resource="http://purl.obolibrary.org/obo/GO_0004872"/>
        <obo:IAO_0000115 rdf:datatype="http://www.w3.org/2001/XMLSchema#string">Combining with epinephrine or norepinephrine to initiate a change in cell activity via activation of a G protein, with pharmacological characteristics of beta-adrenergic receptors; the activity involves transmitting the signal to the Gs alpha subunit of a heterotrimeric G protein.</obo:IAO_0000115>
        <oboInOwl:id rdf:datatype="http://www.w3.org/2001/XMLSchema#string">GO:0004939</oboInOwl:id>
        <oboInOwl:hasExactSynonym rdf:datatype="http://www.w3.org/2001/XMLSchema#string">beta adrenoceptor</oboInOwl:hasExactSynonym>
        <oboInOwl:hasOBONamespace rdf:datatype="http://www.w3.org/2001/XMLSchema#string">molecular_function</oboInOwl:hasOBONamespace>
        <obo:IAO_0000412 rdf:resource="http://purl.obolibrary.org/obo/go.owl"/>
    </owl:Class>
    


    <!-- http://purl.obolibrary.org/obo/GO_0005102 -->

    <owl:Class rdf:about="http://purl.obolibrary.org/obo/GO_0005102">
        <rdfs:label rdf:datatype="http://www.w3.org/2001/XMLSchema#string">receptor binding</rdfs:label>
        <rdfs:subClassOf rdf:resource="http://purl.obolibrary.org/obo/GO_0005515"/>
        <oboInOwl:id rdf:datatype="http://www.w3.org/2001/XMLSchema#string">GO:0005102</oboInOwl:id>
        <obo:IAO_0000115 rdf:datatype="http://www.w3.org/2001/XMLSchema#string">Interacting selectively and non-covalently with one or more specific sites on a receptor molecule, a macromolecule that undergoes combination with a hormone, neurotransmitter, drug or intracellular messenger to initiate a change in cell function.</obo:IAO_0000115>
        <oboInOwl:hasDbXref rdf:datatype="http://www.w3.org/2001/XMLSchema#string">Wikipedia:Ligand_(biochemistry)</oboInOwl:hasDbXref>
        <oboInOwl:hasOBONamespace rdf:datatype="http://www.w3.org/2001/XMLSchema#string">molecular_function</oboInOwl:hasOBONamespace>
        <oboInOwl:hasNarrowSynonym rdf:datatype="http://www.w3.org/2001/XMLSchema#string">receptor ligand</oboInOwl:hasNarrowSynonym>
        <oboInOwl:hasRelatedSynonym rdf:datatype="http://www.w3.org/2001/XMLSchema#string">receptor-associated protein activity</oboInOwl:hasRelatedSynonym>
        <obo:IAO_0000412 rdf:resource="http://purl.obolibrary.org/obo/go.owl"/>
        <oboInOwl:inSubset rdf:resource="http://purl.obolibrary.org/obo/go#goslim_metagenomics"/>
        <oboInOwl:inSubset rdf:resource="http://purl.obolibrary.org/obo/go#goslim_plant"/>
        <oboInOwl:inSubset rdf:resource="http://purl.obolibrary.org/obo/go#gosubset_prok"/>
    </owl:Class>
    


    <!-- http://purl.obolibrary.org/obo/GO_0005488 -->

    <owl:Class rdf:about="http://purl.obolibrary.org/obo/GO_0005488">
        <rdfs:label rdf:datatype="http://www.w3.org/2001/XMLSchema#string">binding</rdfs:label>
        <rdfs:subClassOf rdf:resource="http://purl.obolibrary.org/obo/GO_0003674"/>
        <rdfs:comment rdf:datatype="http://www.w3.org/2001/XMLSchema#string">For ligands that bind to signal transducing receptors, consider the molecular function term &#39;receptor binding ; GO:0005102&#39; and its children.</rdfs:comment>
        <oboInOwl:id rdf:datatype="http://www.w3.org/2001/XMLSchema#string">GO:0005488</oboInOwl:id>
        <obo:IAO_0000115 rdf:datatype="http://www.w3.org/2001/XMLSchema#string">The selective, non-covalent, often stoichiometric, interaction of a molecule with one or more specific sites on another molecule.</obo:IAO_0000115>
        <oboInOwl:hasDbXref rdf:datatype="http://www.w3.org/2001/XMLSchema#string">Wikipedia:Binding_(molecular)</oboInOwl:hasDbXref>
        <oboInOwl:hasNarrowSynonym rdf:datatype="http://www.w3.org/2001/XMLSchema#string">ligand</oboInOwl:hasNarrowSynonym>
        <oboInOwl:hasOBONamespace rdf:datatype="http://www.w3.org/2001/XMLSchema#string">molecular_function</oboInOwl:hasOBONamespace>
        <obo:IAO_0000412 rdf:resource="http://purl.obolibrary.org/obo/go.owl"/>
        <oboInOwl:inSubset rdf:resource="http://purl.obolibrary.org/obo/go#goslim_pir"/>
        <oboInOwl:inSubset rdf:resource="http://purl.obolibrary.org/obo/go#goslim_plant"/>
        <oboInOwl:inSubset rdf:resource="http://purl.obolibrary.org/obo/go#gosubset_prok"/>
    </owl:Class>
    


    <!-- http://purl.obolibrary.org/obo/GO_0005515 -->

    <owl:Class rdf:about="http://purl.obolibrary.org/obo/GO_0005515">
        <rdfs:label rdf:datatype="http://www.w3.org/2001/XMLSchema#string">protein binding</rdfs:label>
        <rdfs:subClassOf rdf:resource="http://purl.obolibrary.org/obo/GO_0005488"/>
        <oboInOwl:id rdf:datatype="http://www.w3.org/2001/XMLSchema#string">GO:0005515</oboInOwl:id>
        <oboInOwl:hasAlternativeId rdf:datatype="http://www.w3.org/2001/XMLSchema#string">GO:0045308</oboInOwl:hasAlternativeId>
        <obo:IAO_0000115 rdf:datatype="http://www.w3.org/2001/XMLSchema#string">Interacting selectively and non-covalently with any protein or protein complex (a complex of two or more proteins that may include other nonprotein molecules).</obo:IAO_0000115>
        <oboInOwl:hasDbXref rdf:datatype="http://www.w3.org/2001/XMLSchema#string">Reactome:REACT_100287</oboInOwl:hasDbXref>
        <oboInOwl:hasDbXref rdf:datatype="http://www.w3.org/2001/XMLSchema#string">Reactome:REACT_101129</oboInOwl:hasDbXref>
        <oboInOwl:hasDbXref rdf:datatype="http://www.w3.org/2001/XMLSchema#string">Reactome:REACT_102084</oboInOwl:hasDbXref>
        <oboInOwl:hasDbXref rdf:datatype="http://www.w3.org/2001/XMLSchema#string">Reactome:REACT_102457</oboInOwl:hasDbXref>
        <oboInOwl:hasDbXref rdf:datatype="http://www.w3.org/2001/XMLSchema#string">Reactome:REACT_103972</oboInOwl:hasDbXref>
        <oboInOwl:hasDbXref rdf:datatype="http://www.w3.org/2001/XMLSchema#string">Reactome:REACT_104029</oboInOwl:hasDbXref>
        <oboInOwl:hasDbXref rdf:datatype="http://www.w3.org/2001/XMLSchema#string">Reactome:REACT_104599</oboInOwl:hasDbXref>
        <oboInOwl:hasDbXref rdf:datatype="http://www.w3.org/2001/XMLSchema#string">Reactome:REACT_105776</oboInOwl:hasDbXref>
        <oboInOwl:hasDbXref rdf:datatype="http://www.w3.org/2001/XMLSchema#string">Reactome:REACT_105895</oboInOwl:hasDbXref>
        <oboInOwl:hasDbXref rdf:datatype="http://www.w3.org/2001/XMLSchema#string">Reactome:REACT_106168</oboInOwl:hasDbXref>
        <oboInOwl:hasDbXref rdf:datatype="http://www.w3.org/2001/XMLSchema#string">Reactome:REACT_106189</oboInOwl:hasDbXref>
        <oboInOwl:hasDbXref rdf:datatype="http://www.w3.org/2001/XMLSchema#string">Reactome:REACT_107402</oboInOwl:hasDbXref>
        <oboInOwl:hasDbXref rdf:datatype="http://www.w3.org/2001/XMLSchema#string">Reactome:REACT_108283</oboInOwl:hasDbXref>
        <oboInOwl:hasDbXref rdf:datatype="http://www.w3.org/2001/XMLSchema#string">Reactome:REACT_109392</oboInOwl:hasDbXref>
        <oboInOwl:hasDbXref rdf:datatype="http://www.w3.org/2001/XMLSchema#string">Reactome:REACT_110419</oboInOwl:hasDbXref>
        <oboInOwl:hasDbXref rdf:datatype="http://www.w3.org/2001/XMLSchema#string">Reactome:REACT_110570</oboInOwl:hasDbXref>
        <oboInOwl:hasDbXref rdf:datatype="http://www.w3.org/2001/XMLSchema#string">Reactome:REACT_15321</oboInOwl:hasDbXref>
        <oboInOwl:hasDbXref rdf:datatype="http://www.w3.org/2001/XMLSchema#string">Reactome:REACT_15325</oboInOwl:hasDbXref>
        <oboInOwl:hasDbXref rdf:datatype="http://www.w3.org/2001/XMLSchema#string">Reactome:REACT_15355</oboInOwl:hasDbXref>
        <oboInOwl:hasDbXref rdf:datatype="http://www.w3.org/2001/XMLSchema#string">Reactome:REACT_15417</oboInOwl:hasDbXref>
        <oboInOwl:hasDbXref rdf:datatype="http://www.w3.org/2001/XMLSchema#string">Reactome:REACT_15419</oboInOwl:hasDbXref>
        <oboInOwl:hasDbXref rdf:datatype="http://www.w3.org/2001/XMLSchema#string">Reactome:REACT_15506</oboInOwl:hasDbXref>
        <oboInOwl:hasDbXref rdf:datatype="http://www.w3.org/2001/XMLSchema#string">Reactome:REACT_15541</oboInOwl:hasDbXref>
        <oboInOwl:hasDbXref rdf:datatype="http://www.w3.org/2001/XMLSchema#string">Reactome:REACT_20509</oboInOwl:hasDbXref>
        <oboInOwl:hasDbXref rdf:datatype="http://www.w3.org/2001/XMLSchema#string">Reactome:REACT_20539</oboInOwl:hasDbXref>
        <oboInOwl:hasDbXref rdf:datatype="http://www.w3.org/2001/XMLSchema#string">Reactome:REACT_28794</oboInOwl:hasDbXref>
        <oboInOwl:hasDbXref rdf:datatype="http://www.w3.org/2001/XMLSchema#string">Reactome:REACT_30571</oboInOwl:hasDbXref>
        <oboInOwl:hasDbXref rdf:datatype="http://www.w3.org/2001/XMLSchema#string">Reactome:REACT_30672</oboInOwl:hasDbXref>
        <oboInOwl:hasDbXref rdf:datatype="http://www.w3.org/2001/XMLSchema#string">Reactome:REACT_31305</oboInOwl:hasDbXref>
        <oboInOwl:hasDbXref rdf:datatype="http://www.w3.org/2001/XMLSchema#string">Reactome:REACT_31537</oboInOwl:hasDbXref>
        <oboInOwl:hasDbXref rdf:datatype="http://www.w3.org/2001/XMLSchema#string">Reactome:REACT_31641</oboInOwl:hasDbXref>
        <oboInOwl:hasDbXref rdf:datatype="http://www.w3.org/2001/XMLSchema#string">Reactome:REACT_31648</oboInOwl:hasDbXref>
        <oboInOwl:hasDbXref rdf:datatype="http://www.w3.org/2001/XMLSchema#string">Reactome:REACT_32973</oboInOwl:hasDbXref>
        <oboInOwl:hasDbXref rdf:datatype="http://www.w3.org/2001/XMLSchema#string">Reactome:REACT_33135</oboInOwl:hasDbXref>
        <oboInOwl:hasDbXref rdf:datatype="http://www.w3.org/2001/XMLSchema#string">Reactome:REACT_34719</oboInOwl:hasDbXref>
        <oboInOwl:hasDbXref rdf:datatype="http://www.w3.org/2001/XMLSchema#string">Reactome:REACT_6923</oboInOwl:hasDbXref>
        <oboInOwl:hasDbXref rdf:datatype="http://www.w3.org/2001/XMLSchema#string">Reactome:REACT_6945</oboInOwl:hasDbXref>
        <oboInOwl:hasDbXref rdf:datatype="http://www.w3.org/2001/XMLSchema#string">Reactome:REACT_78382</oboInOwl:hasDbXref>
        <oboInOwl:hasDbXref rdf:datatype="http://www.w3.org/2001/XMLSchema#string">Reactome:REACT_78466</oboInOwl:hasDbXref>
        <oboInOwl:hasDbXref rdf:datatype="http://www.w3.org/2001/XMLSchema#string">Reactome:REACT_79634</oboInOwl:hasDbXref>
        <oboInOwl:hasDbXref rdf:datatype="http://www.w3.org/2001/XMLSchema#string">Reactome:REACT_80470</oboInOwl:hasDbXref>
        <oboInOwl:hasDbXref rdf:datatype="http://www.w3.org/2001/XMLSchema#string">Reactome:REACT_80778</oboInOwl:hasDbXref>
        <oboInOwl:hasDbXref rdf:datatype="http://www.w3.org/2001/XMLSchema#string">Reactome:REACT_83147</oboInOwl:hasDbXref>
        <oboInOwl:hasDbXref rdf:datatype="http://www.w3.org/2001/XMLSchema#string">Reactome:REACT_83165</oboInOwl:hasDbXref>
        <oboInOwl:hasDbXref rdf:datatype="http://www.w3.org/2001/XMLSchema#string">Reactome:REACT_83532</oboInOwl:hasDbXref>
        <oboInOwl:hasDbXref rdf:datatype="http://www.w3.org/2001/XMLSchema#string">Reactome:REACT_85250</oboInOwl:hasDbXref>
        <oboInOwl:hasDbXref rdf:datatype="http://www.w3.org/2001/XMLSchema#string">Reactome:REACT_85858</oboInOwl:hasDbXref>
        <oboInOwl:hasDbXref rdf:datatype="http://www.w3.org/2001/XMLSchema#string">Reactome:REACT_85975</oboInOwl:hasDbXref>
        <oboInOwl:hasDbXref rdf:datatype="http://www.w3.org/2001/XMLSchema#string">Reactome:REACT_87187</oboInOwl:hasDbXref>
        <oboInOwl:hasDbXref rdf:datatype="http://www.w3.org/2001/XMLSchema#string">Reactome:REACT_87374</oboInOwl:hasDbXref>
        <oboInOwl:hasDbXref rdf:datatype="http://www.w3.org/2001/XMLSchema#string">Reactome:REACT_87652</oboInOwl:hasDbXref>
        <oboInOwl:hasDbXref rdf:datatype="http://www.w3.org/2001/XMLSchema#string">Reactome:REACT_88068</oboInOwl:hasDbXref>
        <oboInOwl:hasDbXref rdf:datatype="http://www.w3.org/2001/XMLSchema#string">Reactome:REACT_88138</oboInOwl:hasDbXref>
        <oboInOwl:hasDbXref rdf:datatype="http://www.w3.org/2001/XMLSchema#string">Reactome:REACT_88223</oboInOwl:hasDbXref>
        <oboInOwl:hasDbXref rdf:datatype="http://www.w3.org/2001/XMLSchema#string">Reactome:REACT_89261</oboInOwl:hasDbXref>
        <oboInOwl:hasDbXref rdf:datatype="http://www.w3.org/2001/XMLSchema#string">Reactome:REACT_90027</oboInOwl:hasDbXref>
        <oboInOwl:hasDbXref rdf:datatype="http://www.w3.org/2001/XMLSchema#string">Reactome:REACT_90105</oboInOwl:hasDbXref>
        <oboInOwl:hasDbXref rdf:datatype="http://www.w3.org/2001/XMLSchema#string">Reactome:REACT_90666</oboInOwl:hasDbXref>
        <oboInOwl:hasDbXref rdf:datatype="http://www.w3.org/2001/XMLSchema#string">Reactome:REACT_91560</oboInOwl:hasDbXref>
        <oboInOwl:hasDbXref rdf:datatype="http://www.w3.org/2001/XMLSchema#string">Reactome:REACT_92029</oboInOwl:hasDbXref>
        <oboInOwl:hasDbXref rdf:datatype="http://www.w3.org/2001/XMLSchema#string">Reactome:REACT_93175</oboInOwl:hasDbXref>
        <oboInOwl:hasDbXref rdf:datatype="http://www.w3.org/2001/XMLSchema#string">Reactome:REACT_93938</oboInOwl:hasDbXref>
        <oboInOwl:hasDbXref rdf:datatype="http://www.w3.org/2001/XMLSchema#string">Reactome:REACT_94522</oboInOwl:hasDbXref>
        <oboInOwl:hasDbXref rdf:datatype="http://www.w3.org/2001/XMLSchema#string">Reactome:REACT_94808</oboInOwl:hasDbXref>
        <oboInOwl:hasDbXref rdf:datatype="http://www.w3.org/2001/XMLSchema#string">Reactome:REACT_95241</oboInOwl:hasDbXref>
        <oboInOwl:hasDbXref rdf:datatype="http://www.w3.org/2001/XMLSchema#string">Reactome:REACT_95561</oboInOwl:hasDbXref>
        <oboInOwl:hasDbXref rdf:datatype="http://www.w3.org/2001/XMLSchema#string">Reactome:REACT_95647</oboInOwl:hasDbXref>
        <oboInOwl:hasDbXref rdf:datatype="http://www.w3.org/2001/XMLSchema#string">Reactome:REACT_96236</oboInOwl:hasDbXref>
        <oboInOwl:hasDbXref rdf:datatype="http://www.w3.org/2001/XMLSchema#string">Reactome:REACT_96264</oboInOwl:hasDbXref>
        <oboInOwl:hasDbXref rdf:datatype="http://www.w3.org/2001/XMLSchema#string">Reactome:REACT_98028</oboInOwl:hasDbXref>
        <oboInOwl:hasDbXref rdf:datatype="http://www.w3.org/2001/XMLSchema#string">Reactome:REACT_98807</oboInOwl:hasDbXref>
        <oboInOwl:hasRelatedSynonym rdf:datatype="http://www.w3.org/2001/XMLSchema#string">alpha-2 macroglobulin receptor-associated protein activity</oboInOwl:hasRelatedSynonym>
        <oboInOwl:hasOBONamespace rdf:datatype="http://www.w3.org/2001/XMLSchema#string">molecular_function</oboInOwl:hasOBONamespace>
        <oboInOwl:hasExactSynonym rdf:datatype="http://www.w3.org/2001/XMLSchema#string">protein amino acid binding</oboInOwl:hasExactSynonym>
        <oboInOwl:hasRelatedSynonym rdf:datatype="http://www.w3.org/2001/XMLSchema#string">protein degradation tagging activity</oboInOwl:hasRelatedSynonym>
        <oboInOwl:hasNarrowSynonym rdf:datatype="http://www.w3.org/2001/XMLSchema#string">protein folding chaperone</oboInOwl:hasNarrowSynonym>
        <oboInOwl:hasRelatedSynonym rdf:datatype="http://www.w3.org/2001/XMLSchema#string">protein tagging activity</oboInOwl:hasRelatedSynonym>
        <obo:IAO_0000412 rdf:resource="http://purl.obolibrary.org/obo/go.owl"/>
        <oboInOwl:inSubset rdf:resource="http://purl.obolibrary.org/obo/go#goslim_aspergillus"/>
        <oboInOwl:inSubset rdf:resource="http://purl.obolibrary.org/obo/go#goslim_candida"/>
        <oboInOwl:inSubset rdf:resource="http://purl.obolibrary.org/obo/go#goslim_pir"/>
        <oboInOwl:inSubset rdf:resource="http://purl.obolibrary.org/obo/go#goslim_plant"/>
        <oboInOwl:inSubset rdf:resource="http://purl.obolibrary.org/obo/go#gosubset_prok"/>
    </owl:Class>
    


    <!-- http://purl.obolibrary.org/obo/GO_0005575 -->

    <owl:Class rdf:about="http://purl.obolibrary.org/obo/GO_0005575">
        <rdfs:label rdf:datatype="http://www.w3.org/2001/XMLSchema#string">cellular_component</rdfs:label>
        <oboInOwl:id rdf:datatype="http://www.w3.org/2001/XMLSchema#string">GO:0005575</oboInOwl:id>
        <oboInOwl:hasAlternativeId rdf:datatype="http://www.w3.org/2001/XMLSchema#string">GO:0008372</oboInOwl:hasAlternativeId>
        <oboInOwl:hasDbXref rdf:datatype="http://www.w3.org/2001/XMLSchema#string">NIF_Subcellular:sao1337158144</oboInOwl:hasDbXref>
        <rdfs:comment rdf:datatype="http://www.w3.org/2001/XMLSchema#string">Note that, in addition to forming the root of the cellular component ontology, this term is recommended for use for the annotation of gene products whose cellular component is unknown. Note that when this term is used for annotation, it indicates that no information was available about the cellular component of the gene product annotated as of the date the annotation was made; the evidence code ND, no data, is used to indicate this.</rdfs:comment>
        <obo:IAO_0000115 rdf:datatype="http://www.w3.org/2001/XMLSchema#string">The part of a cell or its extracellular environment in which a gene product is located. A gene product may be located in one or more parts of a cell and its location may be as specific as a particular macromolecular complex, that is, a stable, persistent association of macromolecules that function together.</obo:IAO_0000115>
        <oboInOwl:hasExactSynonym rdf:datatype="http://www.w3.org/2001/XMLSchema#string">cellular component</oboInOwl:hasExactSynonym>
        <oboInOwl:hasNarrowSynonym rdf:datatype="http://www.w3.org/2001/XMLSchema#string">cellular component unknown</oboInOwl:hasNarrowSynonym>
        <oboInOwl:hasOBONamespace rdf:datatype="http://www.w3.org/2001/XMLSchema#string">cellular_component</oboInOwl:hasOBONamespace>
        <obo:IAO_0000412 rdf:resource="http://purl.obolibrary.org/obo/go.owl"/>
        <oboInOwl:inSubset rdf:resource="http://purl.obolibrary.org/obo/go#goslim_aspergillus"/>
        <oboInOwl:inSubset rdf:resource="http://purl.obolibrary.org/obo/go#goslim_candida"/>
        <oboInOwl:inSubset rdf:resource="http://purl.obolibrary.org/obo/go#goslim_generic"/>
        <oboInOwl:inSubset rdf:resource="http://purl.obolibrary.org/obo/go#goslim_metagenomics"/>
        <oboInOwl:inSubset rdf:resource="http://purl.obolibrary.org/obo/go#goslim_pir"/>
        <oboInOwl:inSubset rdf:resource="http://purl.obolibrary.org/obo/go#goslim_plant"/>
        <oboInOwl:inSubset rdf:resource="http://purl.obolibrary.org/obo/go#goslim_yeast"/>
        <oboInOwl:inSubset rdf:resource="http://purl.obolibrary.org/obo/go#gosubset_prok"/>
    </owl:Class>
    


    <!-- http://purl.obolibrary.org/obo/GO_0005634 -->

    <owl:Class rdf:about="http://purl.obolibrary.org/obo/GO_0005634">
        <rdfs:label rdf:datatype="http://www.w3.org/2001/XMLSchema#string">nucleus</rdfs:label>
        <rdfs:subClassOf rdf:resource="http://purl.obolibrary.org/obo/GO_0005575"/>
        <obo:IAO_0000115 rdf:datatype="http://www.w3.org/2001/XMLSchema#string">A membrane-bounded organelle of eukaryotic cells in which chromosomes are housed and replicated. In most cells, the nucleus contains all of the cell&#39;s chromosomes except the organellar chromosomes, and is the site of RNA synthesis and processing. In some species, or in specialized cell types, RNA metabolism or DNA replication may be absent.</obo:IAO_0000115>
        <oboInOwl:id rdf:datatype="http://www.w3.org/2001/XMLSchema#string">GO:0005634</oboInOwl:id>
        <oboInOwl:hasDbXref rdf:datatype="http://www.w3.org/2001/XMLSchema#string">NIF_Subcellular:sao1702920020</oboInOwl:hasDbXref>
        <oboInOwl:hasDbXref rdf:datatype="http://www.w3.org/2001/XMLSchema#string">Wikipedia:Cell_nucleus</oboInOwl:hasDbXref>
        <oboInOwl:hasExactSynonym rdf:datatype="http://www.w3.org/2001/XMLSchema#string">cell nucleus</oboInOwl:hasExactSynonym>
        <oboInOwl:hasOBONamespace rdf:datatype="http://www.w3.org/2001/XMLSchema#string">cellular_component</oboInOwl:hasOBONamespace>
        <obo:IAO_0000412 rdf:resource="http://purl.obolibrary.org/obo/go.owl"/>
        <oboInOwl:inSubset rdf:resource="http://purl.obolibrary.org/obo/go#goslim_aspergillus"/>
        <oboInOwl:inSubset rdf:resource="http://purl.obolibrary.org/obo/go#goslim_candida"/>
        <oboInOwl:inSubset rdf:resource="http://purl.obolibrary.org/obo/go#goslim_generic"/>
        <oboInOwl:inSubset rdf:resource="http://purl.obolibrary.org/obo/go#goslim_metagenomics"/>
        <oboInOwl:inSubset rdf:resource="http://purl.obolibrary.org/obo/go#goslim_pir"/>
        <oboInOwl:inSubset rdf:resource="http://purl.obolibrary.org/obo/go#goslim_plant"/>
        <oboInOwl:inSubset rdf:resource="http://purl.obolibrary.org/obo/go#goslim_yeast"/>
    </owl:Class>
    


    <!-- http://purl.obolibrary.org/obo/GO_0005635 -->

    <owl:Class rdf:about="http://purl.obolibrary.org/obo/GO_0005635">
        <rdfs:label rdf:datatype="http://www.w3.org/2001/XMLSchema#string">nuclear envelope</rdfs:label>
        <rdfs:subClassOf rdf:resource="http://purl.obolibrary.org/obo/GO_0005575"/>
        <oboInOwl:id rdf:datatype="http://www.w3.org/2001/XMLSchema#string">GO:0005635</oboInOwl:id>
        <oboInOwl:hasAlternativeId rdf:datatype="http://www.w3.org/2001/XMLSchema#string">GO:0005636</oboInOwl:hasAlternativeId>
        <obo:IAO_0000115 rdf:datatype="http://www.w3.org/2001/XMLSchema#string">The double lipid bilayer enclosing the nucleus and separating its contents from the rest of the cytoplasm; includes the intermembrane space, a gap of width 20-40 nm (also called the perinuclear space).</obo:IAO_0000115>
        <oboInOwl:hasDbXref rdf:datatype="http://www.w3.org/2001/XMLSchema#string">Wikipedia:Nuclear_envelope</oboInOwl:hasDbXref>
        <oboInOwl:hasOBONamespace rdf:datatype="http://www.w3.org/2001/XMLSchema#string">cellular_component</oboInOwl:hasOBONamespace>
        <obo:IAO_0000412 rdf:resource="http://purl.obolibrary.org/obo/go.owl"/>
        <oboInOwl:inSubset rdf:resource="http://purl.obolibrary.org/obo/go#goslim_generic"/>
        <oboInOwl:inSubset rdf:resource="http://purl.obolibrary.org/obo/go#goslim_plant"/>
    </owl:Class>
    


    <!-- http://purl.obolibrary.org/obo/GO_0005737 -->

    <owl:Class rdf:about="http://purl.obolibrary.org/obo/GO_0005737">
        <rdfs:label rdf:datatype="http://www.w3.org/2001/XMLSchema#string">cytoplasm</rdfs:label>
        <rdfs:subClassOf rdf:resource="http://purl.obolibrary.org/obo/GO_0005575"/>
        <obo:IAO_0000115 rdf:datatype="http://www.w3.org/2001/XMLSchema#string">All of the contents of a cell excluding the plasma membrane and nucleus, but including other subcellular structures.</obo:IAO_0000115>
        <oboInOwl:id rdf:datatype="http://www.w3.org/2001/XMLSchema#string">GO:0005737</oboInOwl:id>
        <oboInOwl:hasDbXref rdf:datatype="http://www.w3.org/2001/XMLSchema#string">Wikipedia:Cytoplasm</oboInOwl:hasDbXref>
        <oboInOwl:hasOBONamespace rdf:datatype="http://www.w3.org/2001/XMLSchema#string">cellular_component</oboInOwl:hasOBONamespace>
        <obo:IAO_0000412 rdf:resource="http://purl.obolibrary.org/obo/go.owl"/>
        <oboInOwl:inSubset rdf:resource="http://purl.obolibrary.org/obo/go#goslim_candida"/>
        <oboInOwl:inSubset rdf:resource="http://purl.obolibrary.org/obo/go#goslim_generic"/>
        <oboInOwl:inSubset rdf:resource="http://purl.obolibrary.org/obo/go#goslim_metagenomics"/>
        <oboInOwl:inSubset rdf:resource="http://purl.obolibrary.org/obo/go#goslim_plant"/>
        <oboInOwl:inSubset rdf:resource="http://purl.obolibrary.org/obo/go#goslim_yeast"/>
        <oboInOwl:inSubset rdf:resource="http://purl.obolibrary.org/obo/go#gosubset_prok"/>
    </owl:Class>
    


    <!-- http://purl.obolibrary.org/obo/GO_0005739 -->

    <owl:Class rdf:about="http://purl.obolibrary.org/obo/GO_0005739">
        <rdfs:label rdf:datatype="http://www.w3.org/2001/XMLSchema#string">mitochondrion</rdfs:label>
        <rdfs:subClassOf rdf:resource="http://purl.obolibrary.org/obo/GO_0005575"/>
        <obo:IAO_0000115 rdf:datatype="http://www.w3.org/2001/XMLSchema#string">A semiautonomous, self replicating organelle that occurs in varying numbers, shapes, and sizes in the cytoplasm of virtually all eukaryotic cells. It is notably the site of tissue respiration.</obo:IAO_0000115>
        <oboInOwl:id rdf:datatype="http://www.w3.org/2001/XMLSchema#string">GO:0005739</oboInOwl:id>
        <oboInOwl:hasDbXref rdf:datatype="http://www.w3.org/2001/XMLSchema#string">NIF_Subcellular:sao1860313010</oboInOwl:hasDbXref>
        <oboInOwl:hasDbXref rdf:datatype="http://www.w3.org/2001/XMLSchema#string">Wikipedia:Mitochondrion</oboInOwl:hasDbXref>
        <oboInOwl:hasOBONamespace rdf:datatype="http://www.w3.org/2001/XMLSchema#string">cellular_component</oboInOwl:hasOBONamespace>
        <oboInOwl:hasExactSynonym rdf:datatype="http://www.w3.org/2001/XMLSchema#string">mitochondria</oboInOwl:hasExactSynonym>
        <obo:IAO_0000412 rdf:resource="http://purl.obolibrary.org/obo/go.owl"/>
        <oboInOwl:inSubset rdf:resource="http://purl.obolibrary.org/obo/go#goslim_aspergillus"/>
        <oboInOwl:inSubset rdf:resource="http://purl.obolibrary.org/obo/go#goslim_candida"/>
        <oboInOwl:inSubset rdf:resource="http://purl.obolibrary.org/obo/go#goslim_generic"/>
        <oboInOwl:inSubset rdf:resource="http://purl.obolibrary.org/obo/go#goslim_metagenomics"/>
        <oboInOwl:inSubset rdf:resource="http://purl.obolibrary.org/obo/go#goslim_pir"/>
        <oboInOwl:inSubset rdf:resource="http://purl.obolibrary.org/obo/go#goslim_plant"/>
        <oboInOwl:inSubset rdf:resource="http://purl.obolibrary.org/obo/go#goslim_yeast"/>
    </owl:Class>
    


    <!-- http://purl.obolibrary.org/obo/GO_0005764 -->

    <owl:Class rdf:about="http://purl.obolibrary.org/obo/GO_0005764">
        <rdfs:label rdf:datatype="http://www.w3.org/2001/XMLSchema#string">lysosome</rdfs:label>
        <rdfs:subClassOf rdf:resource="http://purl.obolibrary.org/obo/GO_0005575"/>
        <obo:IAO_0000115 rdf:datatype="http://www.w3.org/2001/XMLSchema#string">A small lytic vacuole that has cell cycle-independent morphology and is found in most animal cells and that contains a variety of hydrolases, most of which have their maximal activities in the pH range 5-6. The contained enzymes display latency if properly isolated. About 40 different lysosomal hydrolases are known and lysosomes have a great variety of morphologies and functions.</obo:IAO_0000115>
        <oboInOwl:id rdf:datatype="http://www.w3.org/2001/XMLSchema#string">GO:0005764</oboInOwl:id>
        <oboInOwl:hasDbXref rdf:datatype="http://www.w3.org/2001/XMLSchema#string">NIF_Subcellular:sao585356902</oboInOwl:hasDbXref>
        <oboInOwl:hasDbXref rdf:datatype="http://www.w3.org/2001/XMLSchema#string">Wikipedia:Lysosome</oboInOwl:hasDbXref>
        <oboInOwl:hasOBONamespace rdf:datatype="http://www.w3.org/2001/XMLSchema#string">cellular_component</oboInOwl:hasOBONamespace>
        <obo:IAO_0000412 rdf:resource="http://purl.obolibrary.org/obo/go.owl"/>
        <oboInOwl:inSubset rdf:resource="http://purl.obolibrary.org/obo/go#goslim_generic"/>
        <oboInOwl:inSubset rdf:resource="http://purl.obolibrary.org/obo/go#goslim_plant"/>
    </owl:Class>
    


    <!-- http://purl.obolibrary.org/obo/GO_0005776 -->

    <owl:Class rdf:about="http://purl.obolibrary.org/obo/GO_0005776">
        <rdfs:label rdf:datatype="http://www.w3.org/2001/XMLSchema#string">autophagic vacuole</rdfs:label>
        <rdfs:subClassOf rdf:resource="http://purl.obolibrary.org/obo/GO_0005575"/>
        <obo:IAO_0000115 rdf:datatype="http://www.w3.org/2001/XMLSchema#string">A double-membrane-bounded compartment in which endogenous cellular material is sequestered; known as autophagosome in yeast.</obo:IAO_0000115>
        <oboInOwl:id rdf:datatype="http://www.w3.org/2001/XMLSchema#string">GO:0005776</oboInOwl:id>
        <oboInOwl:hasExactSynonym rdf:datatype="http://www.w3.org/2001/XMLSchema#string">autophagosome</oboInOwl:hasExactSynonym>
        <oboInOwl:hasOBONamespace rdf:datatype="http://www.w3.org/2001/XMLSchema#string">cellular_component</oboInOwl:hasOBONamespace>
        <obo:IAO_0000412 rdf:resource="http://purl.obolibrary.org/obo/go.owl"/>
    </owl:Class>
    


    <!-- http://purl.obolibrary.org/obo/GO_0005783 -->

    <owl:Class rdf:about="http://purl.obolibrary.org/obo/GO_0005783">
        <rdfs:label rdf:datatype="http://www.w3.org/2001/XMLSchema#string">endoplasmic reticulum</rdfs:label>
        <rdfs:subClassOf rdf:resource="http://purl.obolibrary.org/obo/GO_0005575"/>
        <oboInOwl:hasExactSynonym rdf:datatype="http://www.w3.org/2001/XMLSchema#string">ER</oboInOwl:hasExactSynonym>
        <oboInOwl:id rdf:datatype="http://www.w3.org/2001/XMLSchema#string">GO:0005783</oboInOwl:id>
        <oboInOwl:hasDbXref rdf:datatype="http://www.w3.org/2001/XMLSchema#string">NIF_Subcellular:sao1036339110</oboInOwl:hasDbXref>
        <obo:IAO_0000115 rdf:datatype="http://www.w3.org/2001/XMLSchema#string">The irregular network of unit membranes, visible only by electron microscopy, that occurs in the cytoplasm of many eukaryotic cells. The membranes form a complex meshwork of tubular channels, which are often expanded into slitlike cavities called cisternae. The ER takes two forms, rough (or granular), with ribosomes adhering to the outer surface, and smooth (with no ribosomes attached).</obo:IAO_0000115>
        <oboInOwl:hasDbXref rdf:datatype="http://www.w3.org/2001/XMLSchema#string">Wikipedia:Endoplasmic_reticulum</oboInOwl:hasDbXref>
        <oboInOwl:hasOBONamespace rdf:datatype="http://www.w3.org/2001/XMLSchema#string">cellular_component</oboInOwl:hasOBONamespace>
        <obo:IAO_0000412 rdf:resource="http://purl.obolibrary.org/obo/go.owl"/>
        <oboInOwl:inSubset rdf:resource="http://purl.obolibrary.org/obo/go#goslim_aspergillus"/>
        <oboInOwl:inSubset rdf:resource="http://purl.obolibrary.org/obo/go#goslim_candida"/>
        <oboInOwl:inSubset rdf:resource="http://purl.obolibrary.org/obo/go#goslim_generic"/>
        <oboInOwl:inSubset rdf:resource="http://purl.obolibrary.org/obo/go#goslim_metagenomics"/>
        <oboInOwl:inSubset rdf:resource="http://purl.obolibrary.org/obo/go#goslim_pir"/>
        <oboInOwl:inSubset rdf:resource="http://purl.obolibrary.org/obo/go#goslim_plant"/>
        <oboInOwl:inSubset rdf:resource="http://purl.obolibrary.org/obo/go#goslim_yeast"/>
    </owl:Class>
    


    <!-- http://purl.obolibrary.org/obo/GO_0005794 -->

    <owl:Class rdf:about="http://purl.obolibrary.org/obo/GO_0005794">
        <rdfs:label rdf:datatype="http://www.w3.org/2001/XMLSchema#string">Golgi apparatus</rdfs:label>
        <rdfs:subClassOf rdf:resource="http://purl.obolibrary.org/obo/GO_0005575"/>
        <obo:IAO_0000115 rdf:datatype="http://www.w3.org/2001/XMLSchema#string">A compound membranous cytoplasmic organelle of eukaryotic cells, consisting of flattened, ribosome-free vesicles arranged in a more or less regular stack. The Golgi apparatus differs from the endoplasmic reticulum in often having slightly thicker membranes, appearing in sections as a characteristic shallow semicircle so that the convex side (cis or entry face) abuts the endoplasmic reticulum, secretory vesicles emerging from the concave side (trans or exit face). In vertebrate cells there is usually one such organelle, while in invertebrates and plants, where they are known usually as dictyosomes, there may be several scattered in the cytoplasm. The Golgi apparatus processes proteins produced on the ribosomes of the rough endoplasmic reticulum; such processing includes modification of the core oligosaccharides of glycoproteins, and the sorting and packaging of proteins for transport to a variety of cellular locations. Three different regions of the Golgi are now recognized both in terms of structure and function: cis, in the vicinity of the cis face, trans, in the vicinity of the trans face, and medial, lying between the cis and trans regions.</obo:IAO_0000115>
        <oboInOwl:id rdf:datatype="http://www.w3.org/2001/XMLSchema#string">GO:0005794</oboInOwl:id>
        <oboInOwl:hasBroadSynonym rdf:datatype="http://www.w3.org/2001/XMLSchema#string">Golgi</oboInOwl:hasBroadSynonym>
        <oboInOwl:hasExactSynonym rdf:datatype="http://www.w3.org/2001/XMLSchema#string">Golgi complex</oboInOwl:hasExactSynonym>
        <oboInOwl:hasNarrowSynonym rdf:datatype="http://www.w3.org/2001/XMLSchema#string">Golgi ribbon</oboInOwl:hasNarrowSynonym>
        <oboInOwl:hasDbXref rdf:datatype="http://www.w3.org/2001/XMLSchema#string">NIF_Subcellular:sao451912436</oboInOwl:hasDbXref>
        <rdfs:comment rdf:datatype="http://www.w3.org/2001/XMLSchema#string">Note that the Golgi apparatus can be located in various places in the cytoplasm. In plants and lower animal cells, the Golgi apparatus exists as many copies of discrete stacks dispersed throughout the cytoplasm, while the Golgi apparatus of interphase mammalian cells is a juxtanuclear, often pericentriolar reticulum, where the discrete Golgi stacks are stitched together to form a compact and interconnected ribbon, sometimes called the Golgi ribbon.</rdfs:comment>
        <oboInOwl:hasDbXref rdf:datatype="http://www.w3.org/2001/XMLSchema#string">Wikipedia:Golgi_apparatus</oboInOwl:hasDbXref>
        <oboInOwl:hasOBONamespace rdf:datatype="http://www.w3.org/2001/XMLSchema#string">cellular_component</oboInOwl:hasOBONamespace>
        <obo:IAO_0000412 rdf:resource="http://purl.obolibrary.org/obo/go.owl"/>
        <oboInOwl:inSubset rdf:resource="http://purl.obolibrary.org/obo/go#goslim_aspergillus"/>
        <oboInOwl:inSubset rdf:resource="http://purl.obolibrary.org/obo/go#goslim_candida"/>
        <oboInOwl:inSubset rdf:resource="http://purl.obolibrary.org/obo/go#goslim_generic"/>
        <oboInOwl:inSubset rdf:resource="http://purl.obolibrary.org/obo/go#goslim_metagenomics"/>
        <oboInOwl:inSubset rdf:resource="http://purl.obolibrary.org/obo/go#goslim_pir"/>
        <oboInOwl:inSubset rdf:resource="http://purl.obolibrary.org/obo/go#goslim_plant"/>
        <oboInOwl:inSubset rdf:resource="http://purl.obolibrary.org/obo/go#goslim_yeast"/>
    </owl:Class>
    


    <!-- http://purl.obolibrary.org/obo/GO_0005829 -->

    <owl:Class rdf:about="http://purl.obolibrary.org/obo/GO_0005829">
        <rdfs:label rdf:datatype="http://www.w3.org/2001/XMLSchema#string">cytosol</rdfs:label>
        <rdfs:subClassOf rdf:resource="http://purl.obolibrary.org/obo/GO_0005575"/>
        <oboInOwl:id rdf:datatype="http://www.w3.org/2001/XMLSchema#string">GO:0005829</oboInOwl:id>
        <oboInOwl:hasDbXref rdf:datatype="http://www.w3.org/2001/XMLSchema#string">NIF_Subcellular:sao101633890</oboInOwl:hasDbXref>
        <obo:IAO_0000115 rdf:datatype="http://www.w3.org/2001/XMLSchema#string">The part of the cytoplasm that does not contain organelles but which does contain other particulate matter, such as protein complexes.</obo:IAO_0000115>
        <oboInOwl:hasDbXref rdf:datatype="http://www.w3.org/2001/XMLSchema#string">Wikipedia:Cytosol</oboInOwl:hasDbXref>
        <oboInOwl:hasOBONamespace rdf:datatype="http://www.w3.org/2001/XMLSchema#string">cellular_component</oboInOwl:hasOBONamespace>
        <obo:IAO_0000412 rdf:resource="http://purl.obolibrary.org/obo/go.owl"/>
        <oboInOwl:inSubset rdf:resource="http://purl.obolibrary.org/obo/go#goslim_aspergillus"/>
        <oboInOwl:inSubset rdf:resource="http://purl.obolibrary.org/obo/go#goslim_generic"/>
        <oboInOwl:inSubset rdf:resource="http://purl.obolibrary.org/obo/go#goslim_plant"/>
        <oboInOwl:inSubset rdf:resource="http://purl.obolibrary.org/obo/go#gosubset_prok"/>
    </owl:Class>
    


    <!-- http://purl.obolibrary.org/obo/GO_0005886 -->

    <owl:Class rdf:about="http://purl.obolibrary.org/obo/GO_0005886">
        <rdfs:label rdf:datatype="http://www.w3.org/2001/XMLSchema#string">plasma membrane</rdfs:label>
        <rdfs:subClassOf rdf:resource="http://purl.obolibrary.org/obo/GO_0005575"/>
        <oboInOwl:id rdf:datatype="http://www.w3.org/2001/XMLSchema#string">GO:0005886</oboInOwl:id>
        <oboInOwl:hasAlternativeId rdf:datatype="http://www.w3.org/2001/XMLSchema#string">GO:0005904</oboInOwl:hasAlternativeId>
        <oboInOwl:hasDbXref rdf:datatype="http://www.w3.org/2001/XMLSchema#string">NIF_Subcellular:sao1663586795</oboInOwl:hasDbXref>
        <obo:IAO_0000115 rdf:datatype="http://www.w3.org/2001/XMLSchema#string">The membrane surrounding a cell that separates the cell from its external environment. It consists of a phospholipid bilayer and associated proteins.</obo:IAO_0000115>
        <oboInOwl:hasDbXref rdf:datatype="http://www.w3.org/2001/XMLSchema#string">Wikipedia:Cell_membrane</oboInOwl:hasDbXref>
        <oboInOwl:hasNarrowSynonym rdf:datatype="http://www.w3.org/2001/XMLSchema#string">bacterial inner membrane</oboInOwl:hasNarrowSynonym>
        <oboInOwl:hasExactSynonym rdf:datatype="http://www.w3.org/2001/XMLSchema#string">cell membrane</oboInOwl:hasExactSynonym>
        <oboInOwl:hasOBONamespace rdf:datatype="http://www.w3.org/2001/XMLSchema#string">cellular_component</oboInOwl:hasOBONamespace>
        <oboInOwl:hasExactSynonym rdf:datatype="http://www.w3.org/2001/XMLSchema#string">cytoplasmic membrane</oboInOwl:hasExactSynonym>
        <oboInOwl:hasNarrowSynonym rdf:datatype="http://www.w3.org/2001/XMLSchema#string">inner endospore membrane</oboInOwl:hasNarrowSynonym>
        <oboInOwl:hasBroadSynonym rdf:datatype="http://www.w3.org/2001/XMLSchema#string">juxtamembrane</oboInOwl:hasBroadSynonym>
        <oboInOwl:hasNarrowSynonym rdf:datatype="http://www.w3.org/2001/XMLSchema#string">plasma membrane lipid bilayer</oboInOwl:hasNarrowSynonym>
        <oboInOwl:hasExactSynonym rdf:datatype="http://www.w3.org/2001/XMLSchema#string">plasmalemma</oboInOwl:hasExactSynonym>
        <obo:IAO_0000412 rdf:resource="http://purl.obolibrary.org/obo/go.owl"/>
        <oboInOwl:inSubset rdf:resource="http://purl.obolibrary.org/obo/go#goslim_aspergillus"/>
        <oboInOwl:inSubset rdf:resource="http://purl.obolibrary.org/obo/go#goslim_candida"/>
        <oboInOwl:inSubset rdf:resource="http://purl.obolibrary.org/obo/go#goslim_generic"/>
        <oboInOwl:inSubset rdf:resource="http://purl.obolibrary.org/obo/go#goslim_metagenomics"/>
        <oboInOwl:inSubset rdf:resource="http://purl.obolibrary.org/obo/go#goslim_plant"/>
        <oboInOwl:inSubset rdf:resource="http://purl.obolibrary.org/obo/go#goslim_yeast"/>
        <oboInOwl:inSubset rdf:resource="http://purl.obolibrary.org/obo/go#gosubset_prok"/>
    </owl:Class>
    


    <!-- http://purl.obolibrary.org/obo/GO_0006281 -->

    <owl:Class rdf:about="http://purl.obolibrary.org/obo/GO_0006281">
        <rdfs:label rdf:datatype="http://www.w3.org/2001/XMLSchema#string">DNA repair</rdfs:label>
        <rdfs:subClassOf rdf:resource="http://purl.obolibrary.org/obo/GO_0008150"/>
        <oboInOwl:id rdf:datatype="http://www.w3.org/2001/XMLSchema#string">GO:0006281</oboInOwl:id>
        <oboInOwl:hasDbXref rdf:datatype="http://www.w3.org/2001/XMLSchema#string">Reactome:REACT_102034</oboInOwl:hasDbXref>
        <oboInOwl:hasDbXref rdf:datatype="http://www.w3.org/2001/XMLSchema#string">Reactome:REACT_106650</oboInOwl:hasDbXref>
        <oboInOwl:hasDbXref rdf:datatype="http://www.w3.org/2001/XMLSchema#string">Reactome:REACT_107446</oboInOwl:hasDbXref>
        <oboInOwl:hasDbXref rdf:datatype="http://www.w3.org/2001/XMLSchema#string">Reactome:REACT_107692</oboInOwl:hasDbXref>
        <oboInOwl:hasDbXref rdf:datatype="http://www.w3.org/2001/XMLSchema#string">Reactome:REACT_107752</oboInOwl:hasDbXref>
        <oboInOwl:hasDbXref rdf:datatype="http://www.w3.org/2001/XMLSchema#string">Reactome:REACT_108864</oboInOwl:hasDbXref>
        <oboInOwl:hasDbXref rdf:datatype="http://www.w3.org/2001/XMLSchema#string">Reactome:REACT_108881</oboInOwl:hasDbXref>
        <oboInOwl:hasDbXref rdf:datatype="http://www.w3.org/2001/XMLSchema#string">Reactome:REACT_108903</oboInOwl:hasDbXref>
        <oboInOwl:hasDbXref rdf:datatype="http://www.w3.org/2001/XMLSchema#string">Reactome:REACT_109956</oboInOwl:hasDbXref>
        <oboInOwl:hasDbXref rdf:datatype="http://www.w3.org/2001/XMLSchema#string">Reactome:REACT_115642</oboInOwl:hasDbXref>
        <oboInOwl:hasDbXref rdf:datatype="http://www.w3.org/2001/XMLSchema#string">Reactome:REACT_115836</oboInOwl:hasDbXref>
        <oboInOwl:hasDbXref rdf:datatype="http://www.w3.org/2001/XMLSchema#string">Reactome:REACT_127</oboInOwl:hasDbXref>
        <oboInOwl:hasDbXref rdf:datatype="http://www.w3.org/2001/XMLSchema#string">Reactome:REACT_216</oboInOwl:hasDbXref>
        <oboInOwl:hasDbXref rdf:datatype="http://www.w3.org/2001/XMLSchema#string">Reactome:REACT_29531</oboInOwl:hasDbXref>
        <oboInOwl:hasDbXref rdf:datatype="http://www.w3.org/2001/XMLSchema#string">Reactome:REACT_29636</oboInOwl:hasDbXref>
        <oboInOwl:hasDbXref rdf:datatype="http://www.w3.org/2001/XMLSchema#string">Reactome:REACT_78051</oboInOwl:hasDbXref>
        <oboInOwl:hasDbXref rdf:datatype="http://www.w3.org/2001/XMLSchema#string">Reactome:REACT_82907</oboInOwl:hasDbXref>
        <oboInOwl:hasDbXref rdf:datatype="http://www.w3.org/2001/XMLSchema#string">Reactome:REACT_83608</oboInOwl:hasDbXref>
        <oboInOwl:hasDbXref rdf:datatype="http://www.w3.org/2001/XMLSchema#string">Reactome:REACT_83660</oboInOwl:hasDbXref>
        <oboInOwl:hasDbXref rdf:datatype="http://www.w3.org/2001/XMLSchema#string">Reactome:REACT_84835</oboInOwl:hasDbXref>
        <oboInOwl:hasDbXref rdf:datatype="http://www.w3.org/2001/XMLSchema#string">Reactome:REACT_85522</oboInOwl:hasDbXref>
        <oboInOwl:hasDbXref rdf:datatype="http://www.w3.org/2001/XMLSchema#string">Reactome:REACT_86513</oboInOwl:hasDbXref>
        <oboInOwl:hasDbXref rdf:datatype="http://www.w3.org/2001/XMLSchema#string">Reactome:REACT_86902</oboInOwl:hasDbXref>
        <oboInOwl:hasDbXref rdf:datatype="http://www.w3.org/2001/XMLSchema#string">Reactome:REACT_88201</oboInOwl:hasDbXref>
        <oboInOwl:hasDbXref rdf:datatype="http://www.w3.org/2001/XMLSchema#string">Reactome:REACT_88946</oboInOwl:hasDbXref>
        <oboInOwl:hasDbXref rdf:datatype="http://www.w3.org/2001/XMLSchema#string">Reactome:REACT_89524</oboInOwl:hasDbXref>
        <oboInOwl:hasDbXref rdf:datatype="http://www.w3.org/2001/XMLSchema#string">Reactome:REACT_90385</oboInOwl:hasDbXref>
        <oboInOwl:hasDbXref rdf:datatype="http://www.w3.org/2001/XMLSchema#string">Reactome:REACT_90952</oboInOwl:hasDbXref>
        <oboInOwl:hasDbXref rdf:datatype="http://www.w3.org/2001/XMLSchema#string">Reactome:REACT_91094</oboInOwl:hasDbXref>
        <oboInOwl:hasDbXref rdf:datatype="http://www.w3.org/2001/XMLSchema#string">Reactome:REACT_91330</oboInOwl:hasDbXref>
        <oboInOwl:hasDbXref rdf:datatype="http://www.w3.org/2001/XMLSchema#string">Reactome:REACT_91442</oboInOwl:hasDbXref>
        <oboInOwl:hasDbXref rdf:datatype="http://www.w3.org/2001/XMLSchema#string">Reactome:REACT_91576</oboInOwl:hasDbXref>
        <oboInOwl:hasDbXref rdf:datatype="http://www.w3.org/2001/XMLSchema#string">Reactome:REACT_92707</oboInOwl:hasDbXref>
        <oboInOwl:hasDbXref rdf:datatype="http://www.w3.org/2001/XMLSchema#string">Reactome:REACT_93704</oboInOwl:hasDbXref>
        <oboInOwl:hasDbXref rdf:datatype="http://www.w3.org/2001/XMLSchema#string">Reactome:REACT_94204</oboInOwl:hasDbXref>
        <oboInOwl:hasDbXref rdf:datatype="http://www.w3.org/2001/XMLSchema#string">Reactome:REACT_94769</oboInOwl:hasDbXref>
        <oboInOwl:hasDbXref rdf:datatype="http://www.w3.org/2001/XMLSchema#string">Reactome:REACT_95050</oboInOwl:hasDbXref>
        <oboInOwl:hasDbXref rdf:datatype="http://www.w3.org/2001/XMLSchema#string">Reactome:REACT_95158</oboInOwl:hasDbXref>
        <oboInOwl:hasDbXref rdf:datatype="http://www.w3.org/2001/XMLSchema#string">Reactome:REACT_96052</oboInOwl:hasDbXref>
        <oboInOwl:hasDbXref rdf:datatype="http://www.w3.org/2001/XMLSchema#string">Reactome:REACT_96452</oboInOwl:hasDbXref>
        <oboInOwl:hasDbXref rdf:datatype="http://www.w3.org/2001/XMLSchema#string">Reactome:REACT_99277</oboInOwl:hasDbXref>
        <obo:IAO_0000115 rdf:datatype="http://www.w3.org/2001/XMLSchema#string">The process of restoring DNA after damage. Genomes are subject to damage by chemical and physical agents in the environment (e.g. UV and ionizing radiations, chemical mutagens, fungal and bacterial toxins, etc.) and by free radicals or alkylating agents endogenously generated in metabolism. DNA is also damaged because of errors during its replication. A variety of different DNA repair pathways have been reported that include direct reversal, base excision repair, nucleotide excision repair, photoreactivation, bypass, double-strand break repair pathway, and mismatch repair pathway.</obo:IAO_0000115>
        <oboInOwl:hasDbXref rdf:datatype="http://www.w3.org/2001/XMLSchema#string">Wikipedia:DNA_repair</oboInOwl:hasDbXref>
        <oboInOwl:hasOBONamespace rdf:datatype="http://www.w3.org/2001/XMLSchema#string">biological_process</oboInOwl:hasOBONamespace>
        <obo:IAO_0000412 rdf:resource="http://purl.obolibrary.org/obo/go.owl"/>
        <oboInOwl:inSubset rdf:resource="http://purl.obolibrary.org/obo/go#goslim_pir"/>
        <oboInOwl:inSubset rdf:resource="http://purl.obolibrary.org/obo/go#goslim_pombe"/>
        <oboInOwl:inSubset rdf:resource="http://purl.obolibrary.org/obo/go#goslim_yeast"/>
        <oboInOwl:inSubset rdf:resource="http://purl.obolibrary.org/obo/go#gosubset_prok"/>
    </owl:Class>
    


    <!-- http://purl.obolibrary.org/obo/GO_0006351 -->

    <owl:Class rdf:about="http://purl.obolibrary.org/obo/GO_0006351">
        <rdfs:label rdf:datatype="http://www.w3.org/2001/XMLSchema#string">transcription, DNA-dependent</rdfs:label>
        <rdfs:subClassOf rdf:resource="http://purl.obolibrary.org/obo/GO_0010467"/>
        <oboInOwl:hasExactSynonym rdf:datatype="http://www.w3.org/2001/XMLSchema#string">DNA-dependent transcription</oboInOwl:hasExactSynonym>
        <oboInOwl:hasAlternativeId rdf:datatype="http://www.w3.org/2001/XMLSchema#string">GO:0006350</oboInOwl:hasAlternativeId>
        <oboInOwl:id rdf:datatype="http://www.w3.org/2001/XMLSchema#string">GO:0006351</oboInOwl:id>
        <oboInOwl:hasAlternativeId rdf:datatype="http://www.w3.org/2001/XMLSchema#string">GO:0061018</oboInOwl:hasAlternativeId>
        <oboInOwl:hasAlternativeId rdf:datatype="http://www.w3.org/2001/XMLSchema#string">GO:0061022</oboInOwl:hasAlternativeId>
        <obo:IAO_0000115 rdf:datatype="http://www.w3.org/2001/XMLSchema#string">The cellular synthesis of RNA on a template of DNA.</obo:IAO_0000115>
        <oboInOwl:hasDbXref rdf:datatype="http://www.w3.org/2001/XMLSchema#string">Wikipedia:Transcription_(genetics)</oboInOwl:hasDbXref>
        <oboInOwl:hasOBONamespace rdf:datatype="http://www.w3.org/2001/XMLSchema#string">biological_process</oboInOwl:hasOBONamespace>
        <oboInOwl:hasBroadSynonym rdf:datatype="http://www.w3.org/2001/XMLSchema#string">cellular transcription</oboInOwl:hasBroadSynonym>
        <oboInOwl:hasExactSynonym rdf:datatype="http://www.w3.org/2001/XMLSchema#string">cellular transcription, DNA-dependent</oboInOwl:hasExactSynonym>
        <oboInOwl:hasBroadSynonym rdf:datatype="http://www.w3.org/2001/XMLSchema#string">transcription</oboInOwl:hasBroadSynonym>
        <oboInOwl:hasRelatedSynonym rdf:datatype="http://www.w3.org/2001/XMLSchema#string">transcription regulator activity</oboInOwl:hasRelatedSynonym>
        <obo:IAO_0000412 rdf:resource="http://purl.obolibrary.org/obo/go.owl"/>
        <oboInOwl:inSubset rdf:resource="http://purl.obolibrary.org/obo/go#goslim_aspergillus"/>
        <oboInOwl:inSubset rdf:resource="http://purl.obolibrary.org/obo/go#goslim_metagenomics"/>
        <oboInOwl:inSubset rdf:resource="http://purl.obolibrary.org/obo/go#goslim_pombe"/>
        <oboInOwl:inSubset rdf:resource="http://purl.obolibrary.org/obo/go#gosubset_prok"/>
    </owl:Class>
    


    <!-- http://purl.obolibrary.org/obo/GO_0006355 -->

    <owl:Class rdf:about="http://purl.obolibrary.org/obo/GO_0006355">
        <rdfs:label rdf:datatype="http://www.w3.org/2001/XMLSchema#string">regulation of transcription, DNA-dependent</rdfs:label>
        <rdfs:subClassOf rdf:resource="http://purl.obolibrary.org/obo/GO_0008150"/>
        <obo:IAO_0000115 rdf:datatype="http://www.w3.org/2001/XMLSchema#string">Any process that modulates the frequency, rate or extent of cellular DNA-dependent transcription.</obo:IAO_0000115>
        <oboInOwl:id rdf:datatype="http://www.w3.org/2001/XMLSchema#string">GO:0006355</oboInOwl:id>
        <oboInOwl:hasAlternativeId rdf:datatype="http://www.w3.org/2001/XMLSchema#string">GO:0032583</oboInOwl:hasAlternativeId>
        <oboInOwl:hasAlternativeId rdf:datatype="http://www.w3.org/2001/XMLSchema#string">GO:0045449</oboInOwl:hasAlternativeId>
        <oboInOwl:hasAlternativeId rdf:datatype="http://www.w3.org/2001/XMLSchema#string">GO:0061019</oboInOwl:hasAlternativeId>
        <oboInOwl:hasOBONamespace rdf:datatype="http://www.w3.org/2001/XMLSchema#string">biological_process</oboInOwl:hasOBONamespace>
        <oboInOwl:hasExactSynonym rdf:datatype="http://www.w3.org/2001/XMLSchema#string">regulation of cellular transcription, DNA-dependent</oboInOwl:hasExactSynonym>
        <oboInOwl:hasRelatedSynonym rdf:datatype="http://www.w3.org/2001/XMLSchema#string">regulation of gene-specific transcription</oboInOwl:hasRelatedSynonym>
        <oboInOwl:hasBroadSynonym rdf:datatype="http://www.w3.org/2001/XMLSchema#string">transcriptional control</oboInOwl:hasBroadSynonym>
        <obo:IAO_0000412 rdf:resource="http://purl.obolibrary.org/obo/go.owl"/>
        <oboInOwl:inSubset rdf:resource="http://purl.obolibrary.org/obo/go#goslim_pombe"/>
        <oboInOwl:inSubset rdf:resource="http://purl.obolibrary.org/obo/go#gosubset_prok"/>
    </owl:Class>
    


    <!-- http://purl.obolibrary.org/obo/GO_0006412 -->

    <owl:Class rdf:about="http://purl.obolibrary.org/obo/GO_0006412">
        <rdfs:label rdf:datatype="http://www.w3.org/2001/XMLSchema#string">translation</rdfs:label>
        <rdfs:subClassOf rdf:resource="http://purl.obolibrary.org/obo/GO_0010467"/>
        <oboInOwl:id rdf:datatype="http://www.w3.org/2001/XMLSchema#string">GO:0006412</oboInOwl:id>
        <oboInOwl:hasAlternativeId rdf:datatype="http://www.w3.org/2001/XMLSchema#string">GO:0006416</oboInOwl:hasAlternativeId>
        <oboInOwl:hasAlternativeId rdf:datatype="http://www.w3.org/2001/XMLSchema#string">GO:0006453</oboInOwl:hasAlternativeId>
        <oboInOwl:hasAlternativeId rdf:datatype="http://www.w3.org/2001/XMLSchema#string">GO:0043037</oboInOwl:hasAlternativeId>
        <oboInOwl:hasDbXref rdf:datatype="http://www.w3.org/2001/XMLSchema#string">Reactome:REACT_100338</oboInOwl:hasDbXref>
        <oboInOwl:hasDbXref rdf:datatype="http://www.w3.org/2001/XMLSchema#string">Reactome:REACT_100851</oboInOwl:hasDbXref>
        <oboInOwl:hasDbXref rdf:datatype="http://www.w3.org/2001/XMLSchema#string">Reactome:REACT_101045</oboInOwl:hasDbXref>
        <oboInOwl:hasDbXref rdf:datatype="http://www.w3.org/2001/XMLSchema#string">Reactome:REACT_101324</oboInOwl:hasDbXref>
        <oboInOwl:hasDbXref rdf:datatype="http://www.w3.org/2001/XMLSchema#string">Reactome:REACT_1014</oboInOwl:hasDbXref>
        <oboInOwl:hasDbXref rdf:datatype="http://www.w3.org/2001/XMLSchema#string">Reactome:REACT_103420</oboInOwl:hasDbXref>
        <oboInOwl:hasDbXref rdf:datatype="http://www.w3.org/2001/XMLSchema#string">Reactome:REACT_105544</oboInOwl:hasDbXref>
        <oboInOwl:hasDbXref rdf:datatype="http://www.w3.org/2001/XMLSchema#string">Reactome:REACT_29980</oboInOwl:hasDbXref>
        <oboInOwl:hasDbXref rdf:datatype="http://www.w3.org/2001/XMLSchema#string">Reactome:REACT_33559</oboInOwl:hasDbXref>
        <oboInOwl:hasDbXref rdf:datatype="http://www.w3.org/2001/XMLSchema#string">Reactome:REACT_77710</oboInOwl:hasDbXref>
        <oboInOwl:hasDbXref rdf:datatype="http://www.w3.org/2001/XMLSchema#string">Reactome:REACT_79784</oboInOwl:hasDbXref>
        <oboInOwl:hasDbXref rdf:datatype="http://www.w3.org/2001/XMLSchema#string">Reactome:REACT_81734</oboInOwl:hasDbXref>
        <oboInOwl:hasDbXref rdf:datatype="http://www.w3.org/2001/XMLSchema#string">Reactome:REACT_81833</oboInOwl:hasDbXref>
        <oboInOwl:hasDbXref rdf:datatype="http://www.w3.org/2001/XMLSchema#string">Reactome:REACT_82171</oboInOwl:hasDbXref>
        <oboInOwl:hasDbXref rdf:datatype="http://www.w3.org/2001/XMLSchema#string">Reactome:REACT_83429</oboInOwl:hasDbXref>
        <oboInOwl:hasDbXref rdf:datatype="http://www.w3.org/2001/XMLSchema#string">Reactome:REACT_83530</oboInOwl:hasDbXref>
        <oboInOwl:hasDbXref rdf:datatype="http://www.w3.org/2001/XMLSchema#string">Reactome:REACT_86996</oboInOwl:hasDbXref>
        <oboInOwl:hasDbXref rdf:datatype="http://www.w3.org/2001/XMLSchema#string">Reactome:REACT_95535</oboInOwl:hasDbXref>
        <oboInOwl:hasDbXref rdf:datatype="http://www.w3.org/2001/XMLSchema#string">Reactome:REACT_96394</oboInOwl:hasDbXref>
        <obo:IAO_0000115 rdf:datatype="http://www.w3.org/2001/XMLSchema#string">The cellular metabolic process in which a protein is formed, using the sequence of a mature mRNA molecule to specify the sequence of amino acids in a polypeptide chain. Translation is mediated by the ribosome, and begins with the formation of a ternary complex between aminoacylated initiator methionine tRNA, GTP, and initiation factor 2, which subsequently associates with the small subunit of the ribosome and an mRNA. Translation ends with the release of a polypeptide chain from the ribosome.</obo:IAO_0000115>
        <oboInOwl:hasDbXref rdf:datatype="http://www.w3.org/2001/XMLSchema#string">Wikipedia:Translation_(genetics)</oboInOwl:hasDbXref>
        <oboInOwl:hasOBONamespace rdf:datatype="http://www.w3.org/2001/XMLSchema#string">biological_process</oboInOwl:hasOBONamespace>
        <oboInOwl:hasExactSynonym rdf:datatype="http://www.w3.org/2001/XMLSchema#string">protein anabolism</oboInOwl:hasExactSynonym>
        <oboInOwl:hasExactSynonym rdf:datatype="http://www.w3.org/2001/XMLSchema#string">protein biosynthesis</oboInOwl:hasExactSynonym>
        <oboInOwl:hasExactSynonym rdf:datatype="http://www.w3.org/2001/XMLSchema#string">protein biosynthetic process</oboInOwl:hasExactSynonym>
        <oboInOwl:hasExactSynonym rdf:datatype="http://www.w3.org/2001/XMLSchema#string">protein formation</oboInOwl:hasExactSynonym>
        <oboInOwl:hasExactSynonym rdf:datatype="http://www.w3.org/2001/XMLSchema#string">protein synthesis</oboInOwl:hasExactSynonym>
        <oboInOwl:hasExactSynonym rdf:datatype="http://www.w3.org/2001/XMLSchema#string">protein translation</oboInOwl:hasExactSynonym>
        <obo:IAO_0000412 rdf:resource="http://purl.obolibrary.org/obo/go.owl"/>
        <oboInOwl:inSubset rdf:resource="http://purl.obolibrary.org/obo/go#goslim_aspergillus"/>
        <oboInOwl:inSubset rdf:resource="http://purl.obolibrary.org/obo/go#goslim_candida"/>
        <oboInOwl:inSubset rdf:resource="http://purl.obolibrary.org/obo/go#goslim_generic"/>
        <oboInOwl:inSubset rdf:resource="http://purl.obolibrary.org/obo/go#goslim_metagenomics"/>
        <oboInOwl:inSubset rdf:resource="http://purl.obolibrary.org/obo/go#goslim_pir"/>
        <oboInOwl:inSubset rdf:resource="http://purl.obolibrary.org/obo/go#goslim_plant"/>
        <oboInOwl:inSubset rdf:resource="http://purl.obolibrary.org/obo/go#gosubset_prok"/>
    </owl:Class>
    


    <!-- http://purl.obolibrary.org/obo/GO_0006417 -->

    <owl:Class rdf:about="http://purl.obolibrary.org/obo/GO_0006417">
        <rdfs:label rdf:datatype="http://www.w3.org/2001/XMLSchema#string">regulation of translation</rdfs:label>
        <rdfs:subClassOf rdf:resource="http://purl.obolibrary.org/obo/GO_0008150"/>
        <obo:IAO_0000115 rdf:datatype="http://www.w3.org/2001/XMLSchema#string">Any process that modulates the frequency, rate or extent of the chemical reactions and pathways resulting in the formation of proteins by the translation of mRNA.</obo:IAO_0000115>
        <oboInOwl:id rdf:datatype="http://www.w3.org/2001/XMLSchema#string">GO:0006417</oboInOwl:id>
        <oboInOwl:hasAlternativeId rdf:datatype="http://www.w3.org/2001/XMLSchema#string">GO:0006445</oboInOwl:hasAlternativeId>
        <oboInOwl:hasOBONamespace rdf:datatype="http://www.w3.org/2001/XMLSchema#string">biological_process</oboInOwl:hasOBONamespace>
        <oboInOwl:hasExactSynonym rdf:datatype="http://www.w3.org/2001/XMLSchema#string">regulation of protein anabolism</oboInOwl:hasExactSynonym>
        <oboInOwl:hasExactSynonym rdf:datatype="http://www.w3.org/2001/XMLSchema#string">regulation of protein biosynthesis</oboInOwl:hasExactSynonym>
        <oboInOwl:hasExactSynonym rdf:datatype="http://www.w3.org/2001/XMLSchema#string">regulation of protein formation</oboInOwl:hasExactSynonym>
        <oboInOwl:hasExactSynonym rdf:datatype="http://www.w3.org/2001/XMLSchema#string">regulation of protein synthesis</oboInOwl:hasExactSynonym>
        <obo:IAO_0000412 rdf:resource="http://purl.obolibrary.org/obo/go.owl"/>
        <oboInOwl:inSubset rdf:resource="http://purl.obolibrary.org/obo/go#goslim_yeast"/>
        <oboInOwl:inSubset rdf:resource="http://purl.obolibrary.org/obo/go#gosubset_prok"/>
    </owl:Class>
    


    <!-- http://purl.obolibrary.org/obo/GO_0006468 -->

    <owl:Class rdf:about="http://purl.obolibrary.org/obo/GO_0006468">
        <rdfs:label rdf:datatype="http://www.w3.org/2001/XMLSchema#string">protein phosphorylation</rdfs:label>
        <rdfs:subClassOf rdf:resource="http://purl.obolibrary.org/obo/GO_0008150"/>
        <oboInOwl:id rdf:datatype="http://www.w3.org/2001/XMLSchema#string">GO:0006468</oboInOwl:id>
        <obo:IAO_0000115 rdf:datatype="http://www.w3.org/2001/XMLSchema#string">The process of introducing a phosphate group on to a protein.</obo:IAO_0000115>
        <oboInOwl:hasOBONamespace rdf:datatype="http://www.w3.org/2001/XMLSchema#string">biological_process</oboInOwl:hasOBONamespace>
        <oboInOwl:hasExactSynonym rdf:datatype="http://www.w3.org/2001/XMLSchema#string">protein amino acid phosphorylation</oboInOwl:hasExactSynonym>
        <obo:IAO_0000412 rdf:resource="http://purl.obolibrary.org/obo/go.owl"/>
        <oboInOwl:inSubset rdf:resource="http://purl.obolibrary.org/obo/go#goslim_yeast"/>
        <oboInOwl:inSubset rdf:resource="http://purl.obolibrary.org/obo/go#gosubset_prok"/>
    </owl:Class>
    


    <!-- http://purl.obolibrary.org/obo/GO_0006470 -->

    <owl:Class rdf:about="http://purl.obolibrary.org/obo/GO_0006470">
        <rdfs:label rdf:datatype="http://www.w3.org/2001/XMLSchema#string">protein dephosphorylation</rdfs:label>
        <rdfs:subClassOf rdf:resource="http://purl.obolibrary.org/obo/GO_0008150"/>
        <oboInOwl:id rdf:datatype="http://www.w3.org/2001/XMLSchema#string">GO:0006470</oboInOwl:id>
        <obo:IAO_0000115 rdf:datatype="http://www.w3.org/2001/XMLSchema#string">The process of removing one or more phosphoric residues from a protein.</obo:IAO_0000115>
        <oboInOwl:hasOBONamespace rdf:datatype="http://www.w3.org/2001/XMLSchema#string">biological_process</oboInOwl:hasOBONamespace>
        <oboInOwl:hasExactSynonym rdf:datatype="http://www.w3.org/2001/XMLSchema#string">protein amino acid dephosphorylation</oboInOwl:hasExactSynonym>
        <obo:IAO_0000412 rdf:resource="http://purl.obolibrary.org/obo/go.owl"/>
        <oboInOwl:inSubset rdf:resource="http://purl.obolibrary.org/obo/go#goslim_yeast"/>
        <oboInOwl:inSubset rdf:resource="http://purl.obolibrary.org/obo/go#gosubset_prok"/>
    </owl:Class>
    


    <!-- http://purl.obolibrary.org/obo/GO_0006606 -->

    <owl:Class rdf:about="http://purl.obolibrary.org/obo/GO_0006606">
        <rdfs:label rdf:datatype="http://www.w3.org/2001/XMLSchema#string">protein import into nucleus</rdfs:label>
        <rdfs:subClassOf rdf:resource="http://purl.obolibrary.org/obo/GO_0008150"/>
        <oboInOwl:id rdf:datatype="http://www.w3.org/2001/XMLSchema#string">GO:0006606</oboInOwl:id>
        <obo:IAO_0000115 rdf:datatype="http://www.w3.org/2001/XMLSchema#string">The directed movement of a protein from the cytoplasm to the nucleus.</obo:IAO_0000115>
        <oboInOwl:hasOBONamespace rdf:datatype="http://www.w3.org/2001/XMLSchema#string">biological_process</oboInOwl:hasOBONamespace>
        <oboInOwl:hasExactSynonym rdf:datatype="http://www.w3.org/2001/XMLSchema#string">establishment of protein localization to nucleus</oboInOwl:hasExactSynonym>
        <oboInOwl:hasExactSynonym rdf:datatype="http://www.w3.org/2001/XMLSchema#string">protein import into cell nucleus</oboInOwl:hasExactSynonym>
        <oboInOwl:hasExactSynonym rdf:datatype="http://www.w3.org/2001/XMLSchema#string">protein nucleus import</oboInOwl:hasExactSynonym>
        <oboInOwl:hasExactSynonym rdf:datatype="http://www.w3.org/2001/XMLSchema#string">protein transport from cytoplasm to nucleus</oboInOwl:hasExactSynonym>
        <obo:IAO_0000412 rdf:resource="http://purl.obolibrary.org/obo/go.owl"/>
    </owl:Class>
    


    <!-- http://purl.obolibrary.org/obo/GO_0006821 -->

    <owl:Class rdf:about="http://purl.obolibrary.org/obo/GO_0006821">
        <rdfs:label rdf:datatype="http://www.w3.org/2001/XMLSchema#string">chloride transport</rdfs:label>
        <rdfs:subClassOf rdf:resource="http://purl.obolibrary.org/obo/GO_0008150"/>
        <oboInOwl:id rdf:datatype="http://www.w3.org/2001/XMLSchema#string">GO:0006821</oboInOwl:id>
        <obo:IAO_0000115 rdf:datatype="http://www.w3.org/2001/XMLSchema#string">The directed movement of chloride into, out of or within a cell, or between cells, by means of some agent such as a transporter or pore.</obo:IAO_0000115>
        <oboInOwl:hasOBONamespace rdf:datatype="http://www.w3.org/2001/XMLSchema#string">biological_process</oboInOwl:hasOBONamespace>
        <obo:IAO_0000412 rdf:resource="http://purl.obolibrary.org/obo/go.owl"/>
        <oboInOwl:inSubset rdf:resource="http://purl.obolibrary.org/obo/go#gosubset_prok"/>
    </owl:Class>
    


    <!-- http://purl.obolibrary.org/obo/GO_0006914 -->

    <owl:Class rdf:about="http://purl.obolibrary.org/obo/GO_0006914">
        <rdfs:label rdf:datatype="http://www.w3.org/2001/XMLSchema#string">autophagy</rdfs:label>
        <rdfs:subClassOf rdf:resource="http://purl.obolibrary.org/obo/GO_0008150"/>
        <oboInOwl:id rdf:datatype="http://www.w3.org/2001/XMLSchema#string">GO:0006914</oboInOwl:id>
        <oboInOwl:hasAlternativeId rdf:datatype="http://www.w3.org/2001/XMLSchema#string">GO:0016238</oboInOwl:hasAlternativeId>
        <obo:IAO_0000115 rdf:datatype="http://www.w3.org/2001/XMLSchema#string">The process in which cells digest parts of their own cytoplasm; allows for both recycling of macromolecular constituents under conditions of cellular stress and remodeling the intracellular structure for cell differentiation.</obo:IAO_0000115>
        <oboInOwl:hasDbXref rdf:datatype="http://www.w3.org/2001/XMLSchema#string">Wikipedia:Autophagy_(cellular)</oboInOwl:hasDbXref>
        <oboInOwl:hasOBONamespace rdf:datatype="http://www.w3.org/2001/XMLSchema#string">biological_process</oboInOwl:hasOBONamespace>
        <oboInOwl:hasExactSynonym rdf:datatype="http://www.w3.org/2001/XMLSchema#string">chaperone-mediated autophagy</oboInOwl:hasExactSynonym>
        <obo:IAO_0000412 rdf:resource="http://purl.obolibrary.org/obo/go.owl"/>
        <oboInOwl:inSubset rdf:resource="http://purl.obolibrary.org/obo/go#goslim_pir"/>
    </owl:Class>
    


    <!-- http://purl.obolibrary.org/obo/GO_0006915 -->

    <owl:Class rdf:about="http://purl.obolibrary.org/obo/GO_0006915">
        <rdfs:label rdf:datatype="http://www.w3.org/2001/XMLSchema#string">apoptotic process</rdfs:label>
        <rdfs:subClassOf rdf:resource="http://purl.obolibrary.org/obo/GO_0008150"/>
        <obo:IAO_0000115 rdf:datatype="http://www.w3.org/2001/XMLSchema#string">A programmed cell death process which begins when a cell receives an internal (e.g. DNA damage) or external signal (e.g. an extracellular death ligand), and proceeds through a series of biochemical events (signaling pathways) which typically lead to rounding-up of the cell, retraction of pseudopodes, reduction of cellular volume (pyknosis), chromatin condensation, nuclear fragmentation (karyorrhexis), plasma membrane blebbing and fragmentation of the cell into apoptotic bodies. The process ends when the cell has died. The process is divided into a signaling pathway phase, and an execution phase, which is triggered by the former.</obo:IAO_0000115>
        <oboInOwl:id rdf:datatype="http://www.w3.org/2001/XMLSchema#string">GO:0006915</oboInOwl:id>
        <oboInOwl:hasAlternativeId rdf:datatype="http://www.w3.org/2001/XMLSchema#string">GO:0008632</oboInOwl:hasAlternativeId>
        <oboInOwl:hasDbXref rdf:datatype="http://www.w3.org/2001/XMLSchema#string">Reactome:REACT_100045</oboInOwl:hasDbXref>
        <oboInOwl:hasDbXref rdf:datatype="http://www.w3.org/2001/XMLSchema#string">Reactome:REACT_100962</oboInOwl:hasDbXref>
        <oboInOwl:hasDbXref rdf:datatype="http://www.w3.org/2001/XMLSchema#string">Reactome:REACT_101249</oboInOwl:hasDbXref>
        <oboInOwl:hasDbXref rdf:datatype="http://www.w3.org/2001/XMLSchema#string">Reactome:REACT_104187</oboInOwl:hasDbXref>
        <oboInOwl:hasDbXref rdf:datatype="http://www.w3.org/2001/XMLSchema#string">Reactome:REACT_105149</oboInOwl:hasDbXref>
        <oboInOwl:hasDbXref rdf:datatype="http://www.w3.org/2001/XMLSchema#string">Reactome:REACT_106405</oboInOwl:hasDbXref>
        <oboInOwl:hasDbXref rdf:datatype="http://www.w3.org/2001/XMLSchema#string">Reactome:REACT_106672</oboInOwl:hasDbXref>
        <oboInOwl:hasDbXref rdf:datatype="http://www.w3.org/2001/XMLSchema#string">Reactome:REACT_107264</oboInOwl:hasDbXref>
        <oboInOwl:hasDbXref rdf:datatype="http://www.w3.org/2001/XMLSchema#string">Reactome:REACT_108651</oboInOwl:hasDbXref>
        <oboInOwl:hasDbXref rdf:datatype="http://www.w3.org/2001/XMLSchema#string">Reactome:REACT_109165</oboInOwl:hasDbXref>
        <oboInOwl:hasDbXref rdf:datatype="http://www.w3.org/2001/XMLSchema#string">Reactome:REACT_110081</oboInOwl:hasDbXref>
        <oboInOwl:hasDbXref rdf:datatype="http://www.w3.org/2001/XMLSchema#string">Reactome:REACT_111964</oboInOwl:hasDbXref>
        <oboInOwl:hasDbXref rdf:datatype="http://www.w3.org/2001/XMLSchema#string">Reactome:REACT_13526</oboInOwl:hasDbXref>
        <oboInOwl:hasDbXref rdf:datatype="http://www.w3.org/2001/XMLSchema#string">Reactome:REACT_13638</oboInOwl:hasDbXref>
        <oboInOwl:hasDbXref rdf:datatype="http://www.w3.org/2001/XMLSchema#string">Reactome:REACT_13643</oboInOwl:hasDbXref>
        <oboInOwl:hasDbXref rdf:datatype="http://www.w3.org/2001/XMLSchema#string">Reactome:REACT_28087</oboInOwl:hasDbXref>
        <oboInOwl:hasDbXref rdf:datatype="http://www.w3.org/2001/XMLSchema#string">Reactome:REACT_28795</oboInOwl:hasDbXref>
        <oboInOwl:hasDbXref rdf:datatype="http://www.w3.org/2001/XMLSchema#string">Reactome:REACT_28816</oboInOwl:hasDbXref>
        <oboInOwl:hasDbXref rdf:datatype="http://www.w3.org/2001/XMLSchema#string">Reactome:REACT_30266</oboInOwl:hasDbXref>
        <oboInOwl:hasDbXref rdf:datatype="http://www.w3.org/2001/XMLSchema#string">Reactome:REACT_30361</oboInOwl:hasDbXref>
        <oboInOwl:hasDbXref rdf:datatype="http://www.w3.org/2001/XMLSchema#string">Reactome:REACT_30371</oboInOwl:hasDbXref>
        <oboInOwl:hasDbXref rdf:datatype="http://www.w3.org/2001/XMLSchema#string">Reactome:REACT_30548</oboInOwl:hasDbXref>
        <oboInOwl:hasDbXref rdf:datatype="http://www.w3.org/2001/XMLSchema#string">Reactome:REACT_30763</oboInOwl:hasDbXref>
        <oboInOwl:hasDbXref rdf:datatype="http://www.w3.org/2001/XMLSchema#string">Reactome:REACT_31349</oboInOwl:hasDbXref>
        <oboInOwl:hasDbXref rdf:datatype="http://www.w3.org/2001/XMLSchema#string">Reactome:REACT_34139</oboInOwl:hasDbXref>
        <oboInOwl:hasDbXref rdf:datatype="http://www.w3.org/2001/XMLSchema#string">Reactome:REACT_578</oboInOwl:hasDbXref>
        <oboInOwl:hasDbXref rdf:datatype="http://www.w3.org/2001/XMLSchema#string">Reactome:REACT_77132</oboInOwl:hasDbXref>
        <oboInOwl:hasDbXref rdf:datatype="http://www.w3.org/2001/XMLSchema#string">Reactome:REACT_77313</oboInOwl:hasDbXref>
        <oboInOwl:hasDbXref rdf:datatype="http://www.w3.org/2001/XMLSchema#string">Reactome:REACT_77415</oboInOwl:hasDbXref>
        <oboInOwl:hasDbXref rdf:datatype="http://www.w3.org/2001/XMLSchema#string">Reactome:REACT_78287</oboInOwl:hasDbXref>
        <oboInOwl:hasDbXref rdf:datatype="http://www.w3.org/2001/XMLSchema#string">Reactome:REACT_78802</oboInOwl:hasDbXref>
        <oboInOwl:hasDbXref rdf:datatype="http://www.w3.org/2001/XMLSchema#string">Reactome:REACT_79809</oboInOwl:hasDbXref>
        <oboInOwl:hasDbXref rdf:datatype="http://www.w3.org/2001/XMLSchema#string">Reactome:REACT_82724</oboInOwl:hasDbXref>
        <oboInOwl:hasDbXref rdf:datatype="http://www.w3.org/2001/XMLSchema#string">Reactome:REACT_83328</oboInOwl:hasDbXref>
        <oboInOwl:hasDbXref rdf:datatype="http://www.w3.org/2001/XMLSchema#string">Reactome:REACT_85877</oboInOwl:hasDbXref>
        <oboInOwl:hasDbXref rdf:datatype="http://www.w3.org/2001/XMLSchema#string">Reactome:REACT_86749</oboInOwl:hasDbXref>
        <oboInOwl:hasDbXref rdf:datatype="http://www.w3.org/2001/XMLSchema#string">Reactome:REACT_86873</oboInOwl:hasDbXref>
        <oboInOwl:hasDbXref rdf:datatype="http://www.w3.org/2001/XMLSchema#string">Reactome:REACT_87570</oboInOwl:hasDbXref>
        <oboInOwl:hasDbXref rdf:datatype="http://www.w3.org/2001/XMLSchema#string">Reactome:REACT_88740</oboInOwl:hasDbXref>
        <oboInOwl:hasDbXref rdf:datatype="http://www.w3.org/2001/XMLSchema#string">Reactome:REACT_88784</oboInOwl:hasDbXref>
        <oboInOwl:hasDbXref rdf:datatype="http://www.w3.org/2001/XMLSchema#string">Reactome:REACT_89196</oboInOwl:hasDbXref>
        <oboInOwl:hasDbXref rdf:datatype="http://www.w3.org/2001/XMLSchema#string">Reactome:REACT_90267</oboInOwl:hasDbXref>
        <oboInOwl:hasDbXref rdf:datatype="http://www.w3.org/2001/XMLSchema#string">Reactome:REACT_91011</oboInOwl:hasDbXref>
        <oboInOwl:hasDbXref rdf:datatype="http://www.w3.org/2001/XMLSchema#string">Reactome:REACT_91243</oboInOwl:hasDbXref>
        <oboInOwl:hasDbXref rdf:datatype="http://www.w3.org/2001/XMLSchema#string">Reactome:REACT_93937</oboInOwl:hasDbXref>
        <oboInOwl:hasDbXref rdf:datatype="http://www.w3.org/2001/XMLSchema#string">Reactome:REACT_94099</oboInOwl:hasDbXref>
        <oboInOwl:hasDbXref rdf:datatype="http://www.w3.org/2001/XMLSchema#string">Reactome:REACT_95069</oboInOwl:hasDbXref>
        <oboInOwl:hasDbXref rdf:datatype="http://www.w3.org/2001/XMLSchema#string">Reactome:REACT_95675</oboInOwl:hasDbXref>
        <oboInOwl:hasDbXref rdf:datatype="http://www.w3.org/2001/XMLSchema#string">Reactome:REACT_97627</oboInOwl:hasDbXref>
        <oboInOwl:hasDbXref rdf:datatype="http://www.w3.org/2001/XMLSchema#string">Reactome:REACT_99784</oboInOwl:hasDbXref>
        <oboInOwl:hasDbXref rdf:datatype="http://www.w3.org/2001/XMLSchema#string">Reactome:REACT_99799</oboInOwl:hasDbXref>
        <oboInOwl:hasDbXref rdf:datatype="http://www.w3.org/2001/XMLSchema#string">Wikipedia:Apoptosis</oboInOwl:hasDbXref>
        <oboInOwl:hasNarrowSynonym rdf:datatype="http://www.w3.org/2001/XMLSchema#string">apoptosis</oboInOwl:hasNarrowSynonym>
        <oboInOwl:hasExactSynonym rdf:datatype="http://www.w3.org/2001/XMLSchema#string">apoptotic cell death</oboInOwl:hasExactSynonym>
        <oboInOwl:hasNarrowSynonym rdf:datatype="http://www.w3.org/2001/XMLSchema#string">apoptotic program</oboInOwl:hasNarrowSynonym>
        <oboInOwl:hasExactSynonym rdf:datatype="http://www.w3.org/2001/XMLSchema#string">apoptotic programmed cell death</oboInOwl:hasExactSynonym>
        <oboInOwl:hasOBONamespace rdf:datatype="http://www.w3.org/2001/XMLSchema#string">biological_process</oboInOwl:hasOBONamespace>
        <oboInOwl:hasBroadSynonym rdf:datatype="http://www.w3.org/2001/XMLSchema#string">cell suicide</oboInOwl:hasBroadSynonym>
        <oboInOwl:hasBroadSynonym rdf:datatype="http://www.w3.org/2001/XMLSchema#string">cellular suicide</oboInOwl:hasBroadSynonym>
        <oboInOwl:hasExactSynonym rdf:datatype="http://www.w3.org/2001/XMLSchema#string">programmed cell death by apoptosis</oboInOwl:hasExactSynonym>
        <oboInOwl:hasRelatedSynonym rdf:datatype="http://www.w3.org/2001/XMLSchema#string">signaling (initiator) caspase activity</oboInOwl:hasRelatedSynonym>
        <oboInOwl:hasNarrowSynonym rdf:datatype="http://www.w3.org/2001/XMLSchema#string">type I programmed cell death</oboInOwl:hasNarrowSynonym>
        <obo:IAO_0000412 rdf:resource="http://purl.obolibrary.org/obo/go.owl"/>
    </owl:Class>
    


    <!-- http://purl.obolibrary.org/obo/GO_0006950 -->

    <owl:Class rdf:about="http://purl.obolibrary.org/obo/GO_0006950">
        <rdfs:label rdf:datatype="http://www.w3.org/2001/XMLSchema#string">response to stress</rdfs:label>
        <rdfs:subClassOf rdf:resource="http://purl.obolibrary.org/obo/GO_0008150"/>
        <obo:IAO_0000115 rdf:datatype="http://www.w3.org/2001/XMLSchema#string">Any process that results in a change in state or activity of a cell or an organism (in terms of movement, secretion, enzyme production, gene expression, etc.) as a result of a disturbance in organismal or cellular homeostasis, usually, but not necessarily, exogenous (e.g. temperature, humidity, ionizing radiation).</obo:IAO_0000115>
        <oboInOwl:id rdf:datatype="http://www.w3.org/2001/XMLSchema#string">GO:0006950</oboInOwl:id>
        <rdfs:comment rdf:datatype="http://www.w3.org/2001/XMLSchema#string">Note that this term is in the subset of terms that should not be used for direct gene product annotation. Instead, select a child term or, if no appropriate child term exists, please request a new term. Direct annotations to this term may be amended during annotation QC.</rdfs:comment>
        <oboInOwl:hasOBONamespace rdf:datatype="http://www.w3.org/2001/XMLSchema#string">biological_process</oboInOwl:hasOBONamespace>
        <oboInOwl:hasRelatedSynonym rdf:datatype="http://www.w3.org/2001/XMLSchema#string">response to abiotic stress</oboInOwl:hasRelatedSynonym>
        <oboInOwl:hasRelatedSynonym rdf:datatype="http://www.w3.org/2001/XMLSchema#string">response to biotic stress</oboInOwl:hasRelatedSynonym>
        <obo:IAO_0000412 rdf:resource="http://purl.obolibrary.org/obo/go.owl"/>
        <oboInOwl:inSubset rdf:resource="http://purl.obolibrary.org/obo/go#gocheck_do_not_manually_annotate"/>
        <oboInOwl:inSubset rdf:resource="http://purl.obolibrary.org/obo/go#goslim_aspergillus"/>
        <oboInOwl:inSubset rdf:resource="http://purl.obolibrary.org/obo/go#goslim_candida"/>
        <oboInOwl:inSubset rdf:resource="http://purl.obolibrary.org/obo/go#goslim_generic"/>
        <oboInOwl:inSubset rdf:resource="http://purl.obolibrary.org/obo/go#goslim_metagenomics"/>
        <oboInOwl:inSubset rdf:resource="http://purl.obolibrary.org/obo/go#goslim_plant"/>
        <oboInOwl:inSubset rdf:resource="http://purl.obolibrary.org/obo/go#gosubset_prok"/>
    </owl:Class>
    


    <!-- http://purl.obolibrary.org/obo/GO_0006954 -->

    <owl:Class rdf:about="http://purl.obolibrary.org/obo/GO_0006954">
        <rdfs:label rdf:datatype="http://www.w3.org/2001/XMLSchema#string">inflammatory response</rdfs:label>
        <rdfs:subClassOf rdf:resource="http://purl.obolibrary.org/obo/GO_0008150"/>
        <oboInOwl:id rdf:datatype="http://www.w3.org/2001/XMLSchema#string">GO:0006954</oboInOwl:id>
        <obo:IAO_0000115 rdf:datatype="http://www.w3.org/2001/XMLSchema#string">The immediate defensive reaction (by vertebrate tissue) to infection or injury caused by chemical or physical agents. The process is characterized by local vasodilation, extravasation of plasma into intercellular spaces and accumulation of white blood cells and macrophages.</obo:IAO_0000115>
        <rdfs:comment rdf:datatype="http://www.w3.org/2001/XMLSchema#string">This term was improved by GO_REF:0000022. It was moved.</rdfs:comment>
        <oboInOwl:hasDbXref rdf:datatype="http://www.w3.org/2001/XMLSchema#string">Wikipedia:Inflammation</oboInOwl:hasDbXref>
        <oboInOwl:hasOBONamespace rdf:datatype="http://www.w3.org/2001/XMLSchema#string">biological_process</oboInOwl:hasOBONamespace>
        <obo:IAO_0000412 rdf:resource="http://purl.obolibrary.org/obo/go.owl"/>
    </owl:Class>
    


    <!-- http://purl.obolibrary.org/obo/GO_0007049 -->

    <owl:Class rdf:about="http://purl.obolibrary.org/obo/GO_0007049">
        <rdfs:label rdf:datatype="http://www.w3.org/2001/XMLSchema#string">cell cycle</rdfs:label>
        <rdfs:subClassOf rdf:resource="http://purl.obolibrary.org/obo/GO_0008150"/>
        <oboInOwl:id rdf:datatype="http://www.w3.org/2001/XMLSchema#string">GO:0007049</oboInOwl:id>
        <obo:IAO_0000115 rdf:datatype="http://www.w3.org/2001/XMLSchema#string">The progression of biochemical and morphological phases and events that occur in a cell during successive cell replication or nuclear replication events. Canonically, the cell cycle comprises the replication and segregation of genetic material followed by the division of the cell, but in endocycles or syncytial cells nuclear replication or nuclear division may not be followed by cell division.</obo:IAO_0000115>
        <oboInOwl:hasDbXref rdf:datatype="http://www.w3.org/2001/XMLSchema#string">Wikipedia:Cell_cycle</oboInOwl:hasDbXref>
        <oboInOwl:hasOBONamespace rdf:datatype="http://www.w3.org/2001/XMLSchema#string">biological_process</oboInOwl:hasOBONamespace>
        <oboInOwl:hasExactSynonym rdf:datatype="http://www.w3.org/2001/XMLSchema#string">cell-division cycle</oboInOwl:hasExactSynonym>
        <obo:IAO_0000412 rdf:resource="http://purl.obolibrary.org/obo/go.owl"/>
        <oboInOwl:inSubset rdf:resource="http://purl.obolibrary.org/obo/go#gocheck_do_not_manually_annotate"/>
        <oboInOwl:inSubset rdf:resource="http://purl.obolibrary.org/obo/go#goslim_aspergillus"/>
        <oboInOwl:inSubset rdf:resource="http://purl.obolibrary.org/obo/go#goslim_candida"/>
        <oboInOwl:inSubset rdf:resource="http://purl.obolibrary.org/obo/go#goslim_generic"/>
        <oboInOwl:inSubset rdf:resource="http://purl.obolibrary.org/obo/go#goslim_pir"/>
        <oboInOwl:inSubset rdf:resource="http://purl.obolibrary.org/obo/go#goslim_plant"/>
        <oboInOwl:inSubset rdf:resource="http://purl.obolibrary.org/obo/go#gosubset_prok"/>
    </owl:Class>
    


    <!-- http://purl.obolibrary.org/obo/GO_0007050 -->

    <owl:Class rdf:about="http://purl.obolibrary.org/obo/GO_0007050">
        <rdfs:label rdf:datatype="http://www.w3.org/2001/XMLSchema#string">cell cycle arrest</rdfs:label>
        <rdfs:subClassOf rdf:resource="http://purl.obolibrary.org/obo/GO_0008150"/>
        <obo:IAO_0000115 rdf:datatype="http://www.w3.org/2001/XMLSchema#string">A regulatory process that halts progression through the cell cycle during one of the normal phases (G1, S, G2, M).</obo:IAO_0000115>
        <oboInOwl:id rdf:datatype="http://www.w3.org/2001/XMLSchema#string">GO:0007050</oboInOwl:id>
        <oboInOwl:hasDbXref rdf:datatype="http://www.w3.org/2001/XMLSchema#string">Reactome:REACT_104854</oboInOwl:hasDbXref>
        <oboInOwl:hasDbXref rdf:datatype="http://www.w3.org/2001/XMLSchema#string">Reactome:REACT_110745</oboInOwl:hasDbXref>
        <oboInOwl:hasDbXref rdf:datatype="http://www.w3.org/2001/XMLSchema#string">Reactome:REACT_21387</oboInOwl:hasDbXref>
        <oboInOwl:hasDbXref rdf:datatype="http://www.w3.org/2001/XMLSchema#string">Reactome:REACT_34173</oboInOwl:hasDbXref>
        <oboInOwl:hasDbXref rdf:datatype="http://www.w3.org/2001/XMLSchema#string">Reactome:REACT_34536</oboInOwl:hasDbXref>
        <oboInOwl:hasDbXref rdf:datatype="http://www.w3.org/2001/XMLSchema#string">Reactome:REACT_78416</oboInOwl:hasDbXref>
        <oboInOwl:hasDbXref rdf:datatype="http://www.w3.org/2001/XMLSchema#string">Reactome:REACT_78593</oboInOwl:hasDbXref>
        <oboInOwl:hasDbXref rdf:datatype="http://www.w3.org/2001/XMLSchema#string">Reactome:REACT_79397</oboInOwl:hasDbXref>
        <oboInOwl:hasDbXref rdf:datatype="http://www.w3.org/2001/XMLSchema#string">Reactome:REACT_80257</oboInOwl:hasDbXref>
        <oboInOwl:hasDbXref rdf:datatype="http://www.w3.org/2001/XMLSchema#string">Reactome:REACT_80760</oboInOwl:hasDbXref>
        <oboInOwl:hasDbXref rdf:datatype="http://www.w3.org/2001/XMLSchema#string">Reactome:REACT_81821</oboInOwl:hasDbXref>
        <oboInOwl:hasDbXref rdf:datatype="http://www.w3.org/2001/XMLSchema#string">Reactome:REACT_84630</oboInOwl:hasDbXref>
        <oboInOwl:hasDbXref rdf:datatype="http://www.w3.org/2001/XMLSchema#string">Reactome:REACT_86872</oboInOwl:hasDbXref>
        <oboInOwl:hasDbXref rdf:datatype="http://www.w3.org/2001/XMLSchema#string">Reactome:REACT_90070</oboInOwl:hasDbXref>
        <oboInOwl:hasDbXref rdf:datatype="http://www.w3.org/2001/XMLSchema#string">Reactome:REACT_90301</oboInOwl:hasDbXref>
        <oboInOwl:hasDbXref rdf:datatype="http://www.w3.org/2001/XMLSchema#string">Reactome:REACT_92874</oboInOwl:hasDbXref>
        <oboInOwl:hasDbXref rdf:datatype="http://www.w3.org/2001/XMLSchema#string">Reactome:REACT_92909</oboInOwl:hasDbXref>
        <oboInOwl:hasExactSynonym rdf:datatype="http://www.w3.org/2001/XMLSchema#string">arrest of cell cycle progression</oboInOwl:hasExactSynonym>
        <oboInOwl:hasOBONamespace rdf:datatype="http://www.w3.org/2001/XMLSchema#string">biological_process</oboInOwl:hasOBONamespace>
        <oboInOwl:hasExactSynonym rdf:datatype="http://www.w3.org/2001/XMLSchema#string">cessation of cell cycle</oboInOwl:hasExactSynonym>
        <oboInOwl:hasExactSynonym rdf:datatype="http://www.w3.org/2001/XMLSchema#string">termination of cell cycle</oboInOwl:hasExactSynonym>
        <obo:IAO_0000412 rdf:resource="http://purl.obolibrary.org/obo/go.owl"/>
    </owl:Class>
    


    <!-- http://purl.obolibrary.org/obo/GO_0007165 -->

    <owl:Class rdf:about="http://purl.obolibrary.org/obo/GO_0007165">
        <rdfs:label rdf:datatype="http://www.w3.org/2001/XMLSchema#string">signal transduction</rdfs:label>
        <rdfs:subClassOf rdf:resource="http://purl.obolibrary.org/obo/GO_0008150"/>
        <oboInOwl:id rdf:datatype="http://www.w3.org/2001/XMLSchema#string">GO:0007165</oboInOwl:id>
        <oboInOwl:hasAlternativeId rdf:datatype="http://www.w3.org/2001/XMLSchema#string">GO:0023033</oboInOwl:hasAlternativeId>
        <rdfs:comment rdf:datatype="http://www.w3.org/2001/XMLSchema#string">Note that signal transduction is defined broadly to include a ligand interacting with a receptor, downstream signaling steps and a response being triggered. A change in form of the signal in every step is not necessary. Note that in many cases the end of this process is regulation of the initiation of transcription. Note that specific transcription factors may be annotated to this term, but core/general transcription machinery such as RNA polymerase should not.</rdfs:comment>
        <oboInOwl:hasDbXref rdf:datatype="http://www.w3.org/2001/XMLSchema#string">Reactome:REACT_100624</oboInOwl:hasDbXref>
        <oboInOwl:hasDbXref rdf:datatype="http://www.w3.org/2001/XMLSchema#string">Reactome:REACT_102354</oboInOwl:hasDbXref>
        <oboInOwl:hasDbXref rdf:datatype="http://www.w3.org/2001/XMLSchema#string">Reactome:REACT_112130</oboInOwl:hasDbXref>
        <oboInOwl:hasDbXref rdf:datatype="http://www.w3.org/2001/XMLSchema#string">Reactome:REACT_112549</oboInOwl:hasDbXref>
        <oboInOwl:hasDbXref rdf:datatype="http://www.w3.org/2001/XMLSchema#string">Reactome:REACT_113151</oboInOwl:hasDbXref>
        <oboInOwl:hasDbXref rdf:datatype="http://www.w3.org/2001/XMLSchema#string">Reactome:REACT_113601</oboInOwl:hasDbXref>
        <oboInOwl:hasDbXref rdf:datatype="http://www.w3.org/2001/XMLSchema#string">Reactome:REACT_113964</oboInOwl:hasDbXref>
        <oboInOwl:hasDbXref rdf:datatype="http://www.w3.org/2001/XMLSchema#string">Reactome:REACT_114657</oboInOwl:hasDbXref>
        <oboInOwl:hasDbXref rdf:datatype="http://www.w3.org/2001/XMLSchema#string">Reactome:REACT_114690</oboInOwl:hasDbXref>
        <oboInOwl:hasDbXref rdf:datatype="http://www.w3.org/2001/XMLSchema#string">Reactome:REACT_114820</oboInOwl:hasDbXref>
        <oboInOwl:hasDbXref rdf:datatype="http://www.w3.org/2001/XMLSchema#string">Reactome:REACT_114910</oboInOwl:hasDbXref>
        <oboInOwl:hasDbXref rdf:datatype="http://www.w3.org/2001/XMLSchema#string">Reactome:REACT_115037</oboInOwl:hasDbXref>
        <oboInOwl:hasDbXref rdf:datatype="http://www.w3.org/2001/XMLSchema#string">Reactome:REACT_115147</oboInOwl:hasDbXref>
        <oboInOwl:hasDbXref rdf:datatype="http://www.w3.org/2001/XMLSchema#string">Reactome:REACT_12478</oboInOwl:hasDbXref>
        <oboInOwl:hasDbXref rdf:datatype="http://www.w3.org/2001/XMLSchema#string">Reactome:REACT_31232</oboInOwl:hasDbXref>
        <oboInOwl:hasDbXref rdf:datatype="http://www.w3.org/2001/XMLSchema#string">Reactome:REACT_78535</oboInOwl:hasDbXref>
        <oboInOwl:hasDbXref rdf:datatype="http://www.w3.org/2001/XMLSchema#string">Reactome:REACT_89740</oboInOwl:hasDbXref>
        <oboInOwl:hasDbXref rdf:datatype="http://www.w3.org/2001/XMLSchema#string">Reactome:REACT_93680</oboInOwl:hasDbXref>
        <oboInOwl:hasDbXref rdf:datatype="http://www.w3.org/2001/XMLSchema#string">Reactome:REACT_98872</oboInOwl:hasDbXref>
        <obo:IAO_0000115 rdf:datatype="http://www.w3.org/2001/XMLSchema#string">The cellular process in which a signal is conveyed to trigger a change in the activity or state of a cell. Signal transduction begins with reception of a signal (e.g. a ligand binding to a receptor or receptor activation by a stimulus such as light), or for signal transduction in the absence of ligand, signal-withdrawal or the activity of a constitutively active receptor. Signal transduction ends with regulation of a downstream cellular process, e.g. regulation of transcription or regulation of a metabolic process. Signal transduction covers signaling from receptors located on the surface of the cell and signaling via molecules located within the cell. For signaling between cells, signal transduction is restricted to events at and within the receiving cell.</obo:IAO_0000115>
        <oboInOwl:hasDbXref rdf:datatype="http://www.w3.org/2001/XMLSchema#string">Wikipedia:Signal_transduction</oboInOwl:hasDbXref>
        <oboInOwl:hasOBONamespace rdf:datatype="http://www.w3.org/2001/XMLSchema#string">biological_process</oboInOwl:hasOBONamespace>
        <oboInOwl:hasNarrowSynonym rdf:datatype="http://www.w3.org/2001/XMLSchema#string">signaling cascade</oboInOwl:hasNarrowSynonym>
        <oboInOwl:hasRelatedSynonym rdf:datatype="http://www.w3.org/2001/XMLSchema#string">signaling pathway</oboInOwl:hasRelatedSynonym>
        <oboInOwl:hasNarrowSynonym rdf:datatype="http://www.w3.org/2001/XMLSchema#string">signalling cascade</oboInOwl:hasNarrowSynonym>
        <oboInOwl:hasRelatedSynonym rdf:datatype="http://www.w3.org/2001/XMLSchema#string">signalling pathway</oboInOwl:hasRelatedSynonym>
        <obo:IAO_0000412 rdf:resource="http://purl.obolibrary.org/obo/go.owl"/>
        <oboInOwl:inSubset rdf:resource="http://purl.obolibrary.org/obo/go#goslim_aspergillus"/>
        <oboInOwl:inSubset rdf:resource="http://purl.obolibrary.org/obo/go#goslim_candida"/>
        <oboInOwl:inSubset rdf:resource="http://purl.obolibrary.org/obo/go#goslim_generic"/>
        <oboInOwl:inSubset rdf:resource="http://purl.obolibrary.org/obo/go#goslim_metagenomics"/>
        <oboInOwl:inSubset rdf:resource="http://purl.obolibrary.org/obo/go#goslim_plant"/>
        <oboInOwl:inSubset rdf:resource="http://purl.obolibrary.org/obo/go#gosubset_prok"/>
    </owl:Class>
    


    <!-- http://purl.obolibrary.org/obo/GO_0007186 -->

    <owl:Class rdf:about="http://purl.obolibrary.org/obo/GO_0007186">
        <rdfs:label rdf:datatype="http://www.w3.org/2001/XMLSchema#string">G-protein coupled receptor signaling pathway</rdfs:label>
        <rdfs:subClassOf rdf:resource="http://purl.obolibrary.org/obo/GO_0008150"/>
        <obo:IAO_0000115 rdf:datatype="http://www.w3.org/2001/XMLSchema#string">A series of molecular signals that proceeds with an activated receptor promoting the exchange of GDP for GTP on the alpha-subunit of an associated heterotrimeric G-protein complex. The GTP-bound activated alpha-G-protein then dissociates from the beta- and gamma-subunits to further transmit the signal within the cell. The pathway begins with receptor-ligand interaction, or for basal GPCR signaling the pathway begins with the receptor activating its G protein in the absence of an agonist, and ends with regulation of a downstream cellular process, e.g. transcription.</obo:IAO_0000115>
        <oboInOwl:hasExactSynonym rdf:datatype="http://www.w3.org/2001/XMLSchema#string">G protein coupled receptor protein signaling pathway</oboInOwl:hasExactSynonym>
        <oboInOwl:hasExactSynonym rdf:datatype="http://www.w3.org/2001/XMLSchema#string">G protein coupled receptor protein signalling pathway</oboInOwl:hasExactSynonym>
        <oboInOwl:hasExactSynonym rdf:datatype="http://www.w3.org/2001/XMLSchema#string">G-protein coupled receptor protein signal transduction</oboInOwl:hasExactSynonym>
        <oboInOwl:hasExactSynonym rdf:datatype="http://www.w3.org/2001/XMLSchema#string">G-protein coupled receptor protein signaling pathway</oboInOwl:hasExactSynonym>
        <oboInOwl:hasExactSynonym rdf:datatype="http://www.w3.org/2001/XMLSchema#string">G-protein coupled receptor signalling pathway</oboInOwl:hasExactSynonym>
        <oboInOwl:hasExactSynonym rdf:datatype="http://www.w3.org/2001/XMLSchema#string">G-protein-coupled receptor protein signaling pathway</oboInOwl:hasExactSynonym>
        <oboInOwl:hasExactSynonym rdf:datatype="http://www.w3.org/2001/XMLSchema#string">G-protein-coupled receptor protein signalling pathway</oboInOwl:hasExactSynonym>
        <oboInOwl:id rdf:datatype="http://www.w3.org/2001/XMLSchema#string">GO:0007186</oboInOwl:id>
        <oboInOwl:hasExactSynonym rdf:datatype="http://www.w3.org/2001/XMLSchema#string">GPCR signaling pathway</oboInOwl:hasExactSynonym>
        <oboInOwl:hasExactSynonym rdf:datatype="http://www.w3.org/2001/XMLSchema#string">GPCR signalling pathway</oboInOwl:hasExactSynonym>
        <oboInOwl:hasOBONamespace rdf:datatype="http://www.w3.org/2001/XMLSchema#string">biological_process</oboInOwl:hasOBONamespace>
        <obo:IAO_0000412 rdf:resource="http://purl.obolibrary.org/obo/go.owl"/>
    </owl:Class>
    


    <!-- http://purl.obolibrary.org/obo/GO_0007259 -->

    <owl:Class rdf:about="http://purl.obolibrary.org/obo/GO_0007259">
        <rdfs:label rdf:datatype="http://www.w3.org/2001/XMLSchema#string">JAK-STAT cascade</rdfs:label>
        <rdfs:subClassOf rdf:resource="http://purl.obolibrary.org/obo/GO_0008150"/>
        <obo:IAO_0000115 rdf:datatype="http://www.w3.org/2001/XMLSchema#string">Any process in which STAT proteins (Signal Transducers and Activators of Transcription) and JAK (Janus Activated Kinase) proteins convey a signal to trigger a change in the activity or state of a cell. The JAK-STAT cascade begins with activation of STAT proteins by members of the JAK family of tyrosine kinases, proceeds through dimerization and subsequent nuclear translocation of STAT proteins, and ends with regulation of target gene expression by STAT proteins.</obo:IAO_0000115>
        <oboInOwl:id rdf:datatype="http://www.w3.org/2001/XMLSchema#string">GO:0007259</oboInOwl:id>
        <oboInOwl:hasDbXref rdf:datatype="http://www.w3.org/2001/XMLSchema#string">Wikipedia:JAK-STAT_signaling_pathway</oboInOwl:hasDbXref>
        <oboInOwl:hasOBONamespace rdf:datatype="http://www.w3.org/2001/XMLSchema#string">biological_process</oboInOwl:hasOBONamespace>
        <obo:IAO_0000412 rdf:resource="http://purl.obolibrary.org/obo/go.owl"/>
    </owl:Class>
    


    <!-- http://purl.obolibrary.org/obo/GO_0007269 -->

    <owl:Class rdf:about="http://purl.obolibrary.org/obo/GO_0007269">
        <rdfs:label rdf:datatype="http://www.w3.org/2001/XMLSchema#string">neurotransmitter secretion</rdfs:label>
        <rdfs:subClassOf rdf:resource="http://purl.obolibrary.org/obo/GO_0008150"/>
        <oboInOwl:id rdf:datatype="http://www.w3.org/2001/XMLSchema#string">GO:0007269</oboInOwl:id>
        <oboInOwl:hasDbXref rdf:datatype="http://www.w3.org/2001/XMLSchema#string">Reactome:REACT_100716</oboInOwl:hasDbXref>
        <oboInOwl:hasDbXref rdf:datatype="http://www.w3.org/2001/XMLSchema#string">Reactome:REACT_102134</oboInOwl:hasDbXref>
        <oboInOwl:hasDbXref rdf:datatype="http://www.w3.org/2001/XMLSchema#string">Reactome:REACT_102586</oboInOwl:hasDbXref>
        <oboInOwl:hasDbXref rdf:datatype="http://www.w3.org/2001/XMLSchema#string">Reactome:REACT_102743</oboInOwl:hasDbXref>
        <oboInOwl:hasDbXref rdf:datatype="http://www.w3.org/2001/XMLSchema#string">Reactome:REACT_105010</oboInOwl:hasDbXref>
        <oboInOwl:hasDbXref rdf:datatype="http://www.w3.org/2001/XMLSchema#string">Reactome:REACT_105885</oboInOwl:hasDbXref>
        <oboInOwl:hasDbXref rdf:datatype="http://www.w3.org/2001/XMLSchema#string">Reactome:REACT_110862</oboInOwl:hasDbXref>
        <oboInOwl:hasDbXref rdf:datatype="http://www.w3.org/2001/XMLSchema#string">Reactome:REACT_11184</oboInOwl:hasDbXref>
        <oboInOwl:hasDbXref rdf:datatype="http://www.w3.org/2001/XMLSchema#string">Reactome:REACT_113329</oboInOwl:hasDbXref>
        <oboInOwl:hasDbXref rdf:datatype="http://www.w3.org/2001/XMLSchema#string">Reactome:REACT_115061</oboInOwl:hasDbXref>
        <oboInOwl:hasDbXref rdf:datatype="http://www.w3.org/2001/XMLSchema#string">Reactome:REACT_13723</oboInOwl:hasDbXref>
        <oboInOwl:hasDbXref rdf:datatype="http://www.w3.org/2001/XMLSchema#string">Reactome:REACT_29477</oboInOwl:hasDbXref>
        <oboInOwl:hasDbXref rdf:datatype="http://www.w3.org/2001/XMLSchema#string">Reactome:REACT_29495</oboInOwl:hasDbXref>
        <oboInOwl:hasDbXref rdf:datatype="http://www.w3.org/2001/XMLSchema#string">Reactome:REACT_29928</oboInOwl:hasDbXref>
        <oboInOwl:hasDbXref rdf:datatype="http://www.w3.org/2001/XMLSchema#string">Reactome:REACT_77375</oboInOwl:hasDbXref>
        <oboInOwl:hasDbXref rdf:datatype="http://www.w3.org/2001/XMLSchema#string">Reactome:REACT_85993</oboInOwl:hasDbXref>
        <oboInOwl:hasDbXref rdf:datatype="http://www.w3.org/2001/XMLSchema#string">Reactome:REACT_91316</oboInOwl:hasDbXref>
        <oboInOwl:hasDbXref rdf:datatype="http://www.w3.org/2001/XMLSchema#string">Reactome:REACT_95406</oboInOwl:hasDbXref>
        <oboInOwl:hasDbXref rdf:datatype="http://www.w3.org/2001/XMLSchema#string">Reactome:REACT_99398</oboInOwl:hasDbXref>
        <obo:IAO_0000115 rdf:datatype="http://www.w3.org/2001/XMLSchema#string">The regulated release of neurotransmitter into the synaptic cleft. A neurotransmitter is any of a group of substances that are released on excitation from the axon terminal of a presynaptic neuron of the central or peripheral nervous system and travel across the synaptic cleft to either excite or inhibit the target cell. Among the many substances that have the properties of a neurotransmitter are acetylcholine, noradrenaline, adrenaline, dopamine, glycine, gamma-aminobutyrate, glutamic acid, substance P, enkephalins, endorphins and serotonin.</obo:IAO_0000115>
        <oboInOwl:hasOBONamespace rdf:datatype="http://www.w3.org/2001/XMLSchema#string">biological_process</oboInOwl:hasOBONamespace>
        <oboInOwl:hasExactSynonym rdf:datatype="http://www.w3.org/2001/XMLSchema#string">neurotransmitter release</oboInOwl:hasExactSynonym>
        <obo:IAO_0000412 rdf:resource="http://purl.obolibrary.org/obo/go.owl"/>
    </owl:Class>
    


    <!-- http://purl.obolibrary.org/obo/GO_0007623 -->

    <owl:Class rdf:about="http://purl.obolibrary.org/obo/GO_0007623">
        <rdfs:label rdf:datatype="http://www.w3.org/2001/XMLSchema#string">circadian rhythm</rdfs:label>
        <rdfs:subClassOf rdf:resource="http://purl.obolibrary.org/obo/GO_0008150"/>
        <obo:IAO_0000115 rdf:datatype="http://www.w3.org/2001/XMLSchema#string">Any biological process in an organism that recurs with a regularity of approximately 24 hours.</obo:IAO_0000115>
        <oboInOwl:id rdf:datatype="http://www.w3.org/2001/XMLSchema#string">GO:0007623</oboInOwl:id>
        <oboInOwl:hasAlternativeId rdf:datatype="http://www.w3.org/2001/XMLSchema#string">GO:0050895</oboInOwl:hasAlternativeId>
        <oboInOwl:hasDbXref rdf:datatype="http://www.w3.org/2001/XMLSchema#string">Wikipedia:Circadian_rhythm</oboInOwl:hasDbXref>
        <oboInOwl:hasOBONamespace rdf:datatype="http://www.w3.org/2001/XMLSchema#string">biological_process</oboInOwl:hasOBONamespace>
        <oboInOwl:hasExactSynonym rdf:datatype="http://www.w3.org/2001/XMLSchema#string">circadian process</oboInOwl:hasExactSynonym>
        <oboInOwl:hasRelatedSynonym rdf:datatype="http://www.w3.org/2001/XMLSchema#string">circadian response</oboInOwl:hasRelatedSynonym>
        <oboInOwl:hasRelatedSynonym rdf:datatype="http://www.w3.org/2001/XMLSchema#string">response to circadian rhythm</oboInOwl:hasRelatedSynonym>
        <obo:IAO_0000412 rdf:resource="http://purl.obolibrary.org/obo/go.owl"/>
        <oboInOwl:inSubset rdf:resource="http://purl.obolibrary.org/obo/go#gosubset_prok"/>
    </owl:Class>
    


    <!-- http://purl.obolibrary.org/obo/GO_0008144 -->

    <owl:Class rdf:about="http://purl.obolibrary.org/obo/GO_0008144">
        <rdfs:label rdf:datatype="http://www.w3.org/2001/XMLSchema#string">drug binding</rdfs:label>
        <rdfs:subClassOf rdf:resource="http://purl.obolibrary.org/obo/GO_0005488"/>
        <oboInOwl:id rdf:datatype="http://www.w3.org/2001/XMLSchema#string">GO:0008144</oboInOwl:id>
        <obo:IAO_0000115 rdf:datatype="http://www.w3.org/2001/XMLSchema#string">Interacting selectively and non-covalently with a drug, any naturally occurring or synthetic substance, other than a nutrient, that, when administered or applied to an organism, affects the structure or functioning of the organism; in particular, any such substance used in the diagnosis, prevention, or treatment of disease.</obo:IAO_0000115>
        <oboInOwl:hasOBONamespace rdf:datatype="http://www.w3.org/2001/XMLSchema#string">molecular_function</oboInOwl:hasOBONamespace>
        <obo:IAO_0000412 rdf:resource="http://purl.obolibrary.org/obo/go.owl"/>
        <oboInOwl:inSubset rdf:resource="http://purl.obolibrary.org/obo/go#goslim_pir"/>
        <oboInOwl:inSubset rdf:resource="http://purl.obolibrary.org/obo/go#gosubset_prok"/>
    </owl:Class>
    


    <!-- http://purl.obolibrary.org/obo/GO_0008150 -->

    <owl:Class rdf:about="http://purl.obolibrary.org/obo/GO_0008150">
        <rdfs:label rdf:datatype="http://www.w3.org/2001/XMLSchema#string">biological_process</rdfs:label>
        <obo:IAO_0000115 rdf:datatype="http://www.w3.org/2001/XMLSchema#string">Any process specifically pertinent to the functioning of integrated living units: cells, tissues, organs, and organisms. A process is a collection of molecular events with a defined beginning and end.</obo:IAO_0000115>
        <oboInOwl:hasAlternativeId rdf:datatype="http://www.w3.org/2001/XMLSchema#string">GO:0000004</oboInOwl:hasAlternativeId>
        <oboInOwl:hasAlternativeId rdf:datatype="http://www.w3.org/2001/XMLSchema#string">GO:0007582</oboInOwl:hasAlternativeId>
        <oboInOwl:id rdf:datatype="http://www.w3.org/2001/XMLSchema#string">GO:0008150</oboInOwl:id>
        <rdfs:comment rdf:datatype="http://www.w3.org/2001/XMLSchema#string">Note that, in addition to forming the root of the biological process ontology, this term is recommended for use for the annotation of gene products whose biological process is unknown. Note that when this term is used for annotation, it indicates that no information was available about the biological process of the gene product annotated as of the date the annotation was made; the evidence code ND, no data, is used to indicate this.</rdfs:comment>
        <oboInOwl:hasDbXref rdf:datatype="http://www.w3.org/2001/XMLSchema#string">Wikipedia:Biological_process</oboInOwl:hasDbXref>
        <oboInOwl:hasExactSynonym rdf:datatype="http://www.w3.org/2001/XMLSchema#string">biological process</oboInOwl:hasExactSynonym>
        <oboInOwl:hasNarrowSynonym rdf:datatype="http://www.w3.org/2001/XMLSchema#string">biological process unknown</oboInOwl:hasNarrowSynonym>
        <oboInOwl:hasOBONamespace rdf:datatype="http://www.w3.org/2001/XMLSchema#string">biological_process</oboInOwl:hasOBONamespace>
        <oboInOwl:hasExactSynonym rdf:datatype="http://www.w3.org/2001/XMLSchema#string">physiological process</oboInOwl:hasExactSynonym>
        <obo:IAO_0000412 rdf:resource="http://purl.obolibrary.org/obo/go.owl"/>
        <oboInOwl:inSubset rdf:resource="http://purl.obolibrary.org/obo/go#goslim_aspergillus"/>
        <oboInOwl:inSubset rdf:resource="http://purl.obolibrary.org/obo/go#goslim_candida"/>
        <oboInOwl:inSubset rdf:resource="http://purl.obolibrary.org/obo/go#goslim_generic"/>
        <oboInOwl:inSubset rdf:resource="http://purl.obolibrary.org/obo/go#goslim_metagenomics"/>
        <oboInOwl:inSubset rdf:resource="http://purl.obolibrary.org/obo/go#goslim_pir"/>
        <oboInOwl:inSubset rdf:resource="http://purl.obolibrary.org/obo/go#goslim_plant"/>
        <oboInOwl:inSubset rdf:resource="http://purl.obolibrary.org/obo/go#goslim_pombe"/>
        <oboInOwl:inSubset rdf:resource="http://purl.obolibrary.org/obo/go#goslim_yeast"/>
        <oboInOwl:inSubset rdf:resource="http://purl.obolibrary.org/obo/go#gosubset_prok"/>
    </owl:Class>
    


    <!-- http://purl.obolibrary.org/obo/GO_0008219 -->

    <owl:Class rdf:about="http://purl.obolibrary.org/obo/GO_0008219">
        <rdfs:label rdf:datatype="http://www.w3.org/2001/XMLSchema#string">cell death</rdfs:label>
        <rdfs:subClassOf rdf:resource="http://purl.obolibrary.org/obo/GO_0008150"/>
        <obo:IAO_0000115 rdf:datatype="http://www.w3.org/2001/XMLSchema#string">Any biological process that results in permanent cessation of all vital functions of a cell. A cell should be considered dead when any one of the following molecular or morphological criteria is met: (1) the cell has lost the integrity of its plasma membrane; (2) the cell, including its nucleus, has undergone complete fragmentation into discrete bodies (frequently referred to as &quot;apoptotic bodies&quot;); and/or (3) its corpse (or its fragments) have been engulfed by an adjacent cell in vivo.</obo:IAO_0000115>
        <oboInOwl:id rdf:datatype="http://www.w3.org/2001/XMLSchema#string">GO:0008219</oboInOwl:id>
        <oboInOwl:hasRelatedSynonym rdf:datatype="http://www.w3.org/2001/XMLSchema#string">accidental cell death</oboInOwl:hasRelatedSynonym>
        <oboInOwl:hasOBONamespace rdf:datatype="http://www.w3.org/2001/XMLSchema#string">biological_process</oboInOwl:hasOBONamespace>
        <oboInOwl:hasRelatedSynonym rdf:datatype="http://www.w3.org/2001/XMLSchema#string">necrosis</oboInOwl:hasRelatedSynonym>
        <obo:IAO_0000412 rdf:resource="http://purl.obolibrary.org/obo/go.owl"/>
        <oboInOwl:inSubset rdf:resource="http://purl.obolibrary.org/obo/go#goslim_generic"/>
        <oboInOwl:inSubset rdf:resource="http://purl.obolibrary.org/obo/go#goslim_plant"/>
        <oboInOwl:inSubset rdf:resource="http://purl.obolibrary.org/obo/go#gosubset_prok"/>
    </owl:Class>
    


    <!-- http://purl.obolibrary.org/obo/GO_0008283 -->

    <owl:Class rdf:about="http://purl.obolibrary.org/obo/GO_0008283">
        <rdfs:label rdf:datatype="http://www.w3.org/2001/XMLSchema#string">cell proliferation</rdfs:label>
        <rdfs:subClassOf rdf:resource="http://purl.obolibrary.org/obo/GO_0008150"/>
        <oboInOwl:id rdf:datatype="http://www.w3.org/2001/XMLSchema#string">GO:0008283</oboInOwl:id>
        <obo:IAO_0000115 rdf:datatype="http://www.w3.org/2001/XMLSchema#string">The multiplication or reproduction of cells, resulting in the expansion of a cell population.</obo:IAO_0000115>
        <rdfs:comment rdf:datatype="http://www.w3.org/2001/XMLSchema#string">This term was moved out from being a child of &#39;cellular process&#39; because it is a cell population-level process, and cellular processes are restricted to those processes that involve individual cells.</rdfs:comment>
        <oboInOwl:hasOBONamespace rdf:datatype="http://www.w3.org/2001/XMLSchema#string">biological_process</oboInOwl:hasOBONamespace>
        <obo:IAO_0000412 rdf:resource="http://purl.obolibrary.org/obo/go.owl"/>
        <oboInOwl:inSubset rdf:resource="http://purl.obolibrary.org/obo/go#goslim_generic"/>
        <oboInOwl:inSubset rdf:resource="http://purl.obolibrary.org/obo/go#goslim_pir"/>
        <oboInOwl:inSubset rdf:resource="http://purl.obolibrary.org/obo/go#gosubset_prok"/>
    </owl:Class>
    


    <!-- http://purl.obolibrary.org/obo/GO_0009062 -->

    <owl:Class rdf:about="http://purl.obolibrary.org/obo/GO_0009062">
        <rdfs:label rdf:datatype="http://www.w3.org/2001/XMLSchema#string">fatty acid catabolic process</rdfs:label>
        <rdfs:subClassOf rdf:resource="http://purl.obolibrary.org/obo/GO_0008150"/>
        <oboInOwl:id rdf:datatype="http://www.w3.org/2001/XMLSchema#string">GO:0009062</oboInOwl:id>
        <obo:IAO_0000115 rdf:datatype="http://www.w3.org/2001/XMLSchema#string">The chemical reactions and pathways resulting in the breakdown of a fatty acid, any of the aliphatic monocarboxylic acids that can be liberated by hydrolysis from naturally occurring fats and oils. Fatty acids are predominantly straight-chain acids of 4 to 24 carbon atoms, which may be saturated or unsaturated; branched fatty acids and hydroxy fatty acids also occur, and very long chain acids of over 30 carbons are found in waxes.</obo:IAO_0000115>
        <oboInOwl:hasDbXref rdf:datatype="http://www.w3.org/2001/XMLSchema#string">Wikipedia:Fatty_acid_degradation</oboInOwl:hasDbXref>
        <oboInOwl:hasOBONamespace rdf:datatype="http://www.w3.org/2001/XMLSchema#string">biological_process</oboInOwl:hasOBONamespace>
        <oboInOwl:hasExactSynonym rdf:datatype="http://www.w3.org/2001/XMLSchema#string">fatty acid breakdown</oboInOwl:hasExactSynonym>
        <oboInOwl:hasExactSynonym rdf:datatype="http://www.w3.org/2001/XMLSchema#string">fatty acid catabolism</oboInOwl:hasExactSynonym>
        <oboInOwl:hasExactSynonym rdf:datatype="http://www.w3.org/2001/XMLSchema#string">fatty acid degradation</oboInOwl:hasExactSynonym>
        <obo:IAO_0000412 rdf:resource="http://purl.obolibrary.org/obo/go.owl"/>
        <oboInOwl:inSubset rdf:resource="http://purl.obolibrary.org/obo/go#gosubset_prok"/>
    </owl:Class>
    


    <!-- http://purl.obolibrary.org/obo/GO_0009372 -->

    <owl:Class rdf:about="http://purl.obolibrary.org/obo/GO_0009372">
        <rdfs:label rdf:datatype="http://www.w3.org/2001/XMLSchema#string">quorum sensing</rdfs:label>
        <rdfs:subClassOf rdf:resource="http://purl.obolibrary.org/obo/GO_0008150"/>
        <oboInOwl:id rdf:datatype="http://www.w3.org/2001/XMLSchema#string">GO:0009372</oboInOwl:id>
        <obo:IAO_0000115 rdf:datatype="http://www.w3.org/2001/XMLSchema#string">The process in which single-celled organisms monitor their population density by detecting the concentration of small, diffusible signal molecules produced by the cells themselves.</obo:IAO_0000115>
        <oboInOwl:hasDbXref rdf:datatype="http://www.w3.org/2001/XMLSchema#string">Wikipedia:Quorum_sensing</oboInOwl:hasDbXref>
        <oboInOwl:hasOBONamespace rdf:datatype="http://www.w3.org/2001/XMLSchema#string">biological_process</oboInOwl:hasOBONamespace>
        <oboInOwl:hasExactSynonym rdf:datatype="http://www.w3.org/2001/XMLSchema#string">quorum sensing system</oboInOwl:hasExactSynonym>
        <obo:IAO_0000412 rdf:resource="http://purl.obolibrary.org/obo/go.owl"/>
        <oboInOwl:inSubset rdf:resource="http://purl.obolibrary.org/obo/go#goslim_pir"/>
        <oboInOwl:inSubset rdf:resource="http://purl.obolibrary.org/obo/go#gosubset_prok"/>
    </owl:Class>
    


    <!-- http://purl.obolibrary.org/obo/GO_0009986 -->

    <owl:Class rdf:about="http://purl.obolibrary.org/obo/GO_0009986">
        <rdfs:label rdf:datatype="http://www.w3.org/2001/XMLSchema#string">cell surface</rdfs:label>
        <rdfs:subClassOf rdf:resource="http://purl.obolibrary.org/obo/GO_0005575"/>
        <oboInOwl:hasAlternativeId rdf:datatype="http://www.w3.org/2001/XMLSchema#string">GO:0009928</oboInOwl:hasAlternativeId>
        <oboInOwl:hasAlternativeId rdf:datatype="http://www.w3.org/2001/XMLSchema#string">GO:0009929</oboInOwl:hasAlternativeId>
        <oboInOwl:id rdf:datatype="http://www.w3.org/2001/XMLSchema#string">GO:0009986</oboInOwl:id>
        <rdfs:comment rdf:datatype="http://www.w3.org/2001/XMLSchema#string">Note that this term is intended to annotate gene products that are attached (integrated or loosely bound) to the plasma membrane or cell wall.</rdfs:comment>
        <obo:IAO_0000115 rdf:datatype="http://www.w3.org/2001/XMLSchema#string">The external part of the cell wall and/or plasma membrane.</obo:IAO_0000115>
        <oboInOwl:hasExactSynonym rdf:datatype="http://www.w3.org/2001/XMLSchema#string">cell associated</oboInOwl:hasExactSynonym>
        <oboInOwl:hasExactSynonym rdf:datatype="http://www.w3.org/2001/XMLSchema#string">cell bound</oboInOwl:hasExactSynonym>
        <oboInOwl:hasOBONamespace rdf:datatype="http://www.w3.org/2001/XMLSchema#string">cellular_component</oboInOwl:hasOBONamespace>
        <obo:IAO_0000412 rdf:resource="http://purl.obolibrary.org/obo/go.owl"/>
        <oboInOwl:inSubset rdf:resource="http://purl.obolibrary.org/obo/go#goslim_pir"/>
        <oboInOwl:inSubset rdf:resource="http://purl.obolibrary.org/obo/go#gosubset_prok"/>
    </owl:Class>
    


    <!-- http://purl.obolibrary.org/obo/GO_0010467 -->

    <owl:Class rdf:about="http://purl.obolibrary.org/obo/GO_0010467">
        <rdfs:label rdf:datatype="http://www.w3.org/2001/XMLSchema#string">gene expression</rdfs:label>
        <rdfs:subClassOf rdf:resource="http://purl.obolibrary.org/obo/GO_0008150"/>
        <oboInOwl:id rdf:datatype="http://www.w3.org/2001/XMLSchema#string">GO:0010467</oboInOwl:id>
        <oboInOwl:hasDbXref rdf:datatype="http://www.w3.org/2001/XMLSchema#string">Reactome:REACT_100537</oboInOwl:hasDbXref>
        <oboInOwl:hasDbXref rdf:datatype="http://www.w3.org/2001/XMLSchema#string">Reactome:REACT_101147</oboInOwl:hasDbXref>
        <oboInOwl:hasDbXref rdf:datatype="http://www.w3.org/2001/XMLSchema#string">Reactome:REACT_101952</oboInOwl:hasDbXref>
        <oboInOwl:hasDbXref rdf:datatype="http://www.w3.org/2001/XMLSchema#string">Reactome:REACT_105649</oboInOwl:hasDbXref>
        <oboInOwl:hasDbXref rdf:datatype="http://www.w3.org/2001/XMLSchema#string">Reactome:REACT_108313</oboInOwl:hasDbXref>
        <oboInOwl:hasDbXref rdf:datatype="http://www.w3.org/2001/XMLSchema#string">Reactome:REACT_29068</oboInOwl:hasDbXref>
        <oboInOwl:hasDbXref rdf:datatype="http://www.w3.org/2001/XMLSchema#string">Reactome:REACT_34240</oboInOwl:hasDbXref>
        <oboInOwl:hasDbXref rdf:datatype="http://www.w3.org/2001/XMLSchema#string">Reactome:REACT_71</oboInOwl:hasDbXref>
        <oboInOwl:hasDbXref rdf:datatype="http://www.w3.org/2001/XMLSchema#string">Reactome:REACT_78136</oboInOwl:hasDbXref>
        <oboInOwl:hasDbXref rdf:datatype="http://www.w3.org/2001/XMLSchema#string">Reactome:REACT_78959</oboInOwl:hasDbXref>
        <oboInOwl:hasDbXref rdf:datatype="http://www.w3.org/2001/XMLSchema#string">Reactome:REACT_79662</oboInOwl:hasDbXref>
        <oboInOwl:hasDbXref rdf:datatype="http://www.w3.org/2001/XMLSchema#string">Reactome:REACT_85241</oboInOwl:hasDbXref>
        <oboInOwl:hasDbXref rdf:datatype="http://www.w3.org/2001/XMLSchema#string">Reactome:REACT_85359</oboInOwl:hasDbXref>
        <oboInOwl:hasDbXref rdf:datatype="http://www.w3.org/2001/XMLSchema#string">Reactome:REACT_86357</oboInOwl:hasDbXref>
        <oboInOwl:hasDbXref rdf:datatype="http://www.w3.org/2001/XMLSchema#string">Reactome:REACT_89816</oboInOwl:hasDbXref>
        <oboInOwl:hasDbXref rdf:datatype="http://www.w3.org/2001/XMLSchema#string">Reactome:REACT_91657</oboInOwl:hasDbXref>
        <oboInOwl:hasDbXref rdf:datatype="http://www.w3.org/2001/XMLSchema#string">Reactome:REACT_91965</oboInOwl:hasDbXref>
        <oboInOwl:hasDbXref rdf:datatype="http://www.w3.org/2001/XMLSchema#string">Reactome:REACT_93586</oboInOwl:hasDbXref>
        <oboInOwl:hasDbXref rdf:datatype="http://www.w3.org/2001/XMLSchema#string">Reactome:REACT_93968</oboInOwl:hasDbXref>
        <oboInOwl:hasDbXref rdf:datatype="http://www.w3.org/2001/XMLSchema#string">Reactome:REACT_94814</oboInOwl:hasDbXref>
        <oboInOwl:hasDbXref rdf:datatype="http://www.w3.org/2001/XMLSchema#string">Reactome:REACT_98256</oboInOwl:hasDbXref>
        <obo:IAO_0000115 rdf:datatype="http://www.w3.org/2001/XMLSchema#string">The process in which a gene&#39;s sequence is converted into a mature gene product or products (proteins or RNA). This includes the production of an RNA transcript as well as any processing to produce a mature RNA product or an mRNA (for protein-coding genes) and the translation of that mRNA into protein. Some protein processing events may be included when they are required to form an active form of a product from an inactive precursor form.</obo:IAO_0000115>
        <oboInOwl:hasDbXref rdf:datatype="http://www.w3.org/2001/XMLSchema#string">Wikipedia:Gene_expression</oboInOwl:hasDbXref>
        <oboInOwl:hasOBONamespace rdf:datatype="http://www.w3.org/2001/XMLSchema#string">biological_process</oboInOwl:hasOBONamespace>
        <obo:IAO_0000412 rdf:resource="http://purl.obolibrary.org/obo/go.owl"/>
        <oboInOwl:inSubset rdf:resource="http://purl.obolibrary.org/obo/go#gosubset_prok"/>
    </owl:Class>
    


    <!-- http://purl.obolibrary.org/obo/GO_0010468 -->

    <owl:Class rdf:about="http://purl.obolibrary.org/obo/GO_0010468">
        <rdfs:label rdf:datatype="http://www.w3.org/2001/XMLSchema#string">regulation of gene expression</rdfs:label>
        <rdfs:subClassOf rdf:resource="http://purl.obolibrary.org/obo/GO_0008150"/>
        <obo:IAO_0000115 rdf:datatype="http://www.w3.org/2001/XMLSchema#string">Any process that modulates the frequency, rate or extent of gene expression. Gene expression is the process in which a gene&#39;s coding sequence is converted into a mature gene product or products (proteins or RNA). This includes the production of an RNA transcript as well as any processing to produce a mature RNA product or an mRNA (for protein-coding genes) and the translation of that mRNA into protein. Some protein processing events may be included when they are required to form an active form of a product from an inactive precursor form.</obo:IAO_0000115>
        <oboInOwl:id rdf:datatype="http://www.w3.org/2001/XMLSchema#string">GO:0010468</oboInOwl:id>
        <oboInOwl:hasDbXref rdf:datatype="http://www.w3.org/2001/XMLSchema#string">Wikipedia:Regulation_of_gene_expression</oboInOwl:hasDbXref>
        <oboInOwl:hasOBONamespace rdf:datatype="http://www.w3.org/2001/XMLSchema#string">biological_process</oboInOwl:hasOBONamespace>
        <oboInOwl:hasRelatedSynonym rdf:datatype="http://www.w3.org/2001/XMLSchema#string">regulation of gene product expression</oboInOwl:hasRelatedSynonym>
        <oboInOwl:hasNarrowSynonym rdf:datatype="http://www.w3.org/2001/XMLSchema#string">regulation of protein expression</oboInOwl:hasNarrowSynonym>
        <obo:IAO_0000412 rdf:resource="http://purl.obolibrary.org/obo/go.owl"/>
        <oboInOwl:inSubset rdf:resource="http://purl.obolibrary.org/obo/go#gosubset_prok"/>
    </owl:Class>
    


    <!-- http://purl.obolibrary.org/obo/GO_0010737 -->

    <owl:Class rdf:about="http://purl.obolibrary.org/obo/GO_0010737">
        <rdfs:label rdf:datatype="http://www.w3.org/2001/XMLSchema#string">protein kinase A signaling cascade</rdfs:label>
        <rdfs:subClassOf rdf:resource="http://purl.obolibrary.org/obo/GO_0008150"/>
        <obo:IAO_0000115 rdf:datatype="http://www.w3.org/2001/XMLSchema#string">A series of reactions, mediated by the intracellular serine/threonine kinase protein kinase A, which occurs as a result of a single trigger reaction or compound.</obo:IAO_0000115>
        <oboInOwl:id rdf:datatype="http://www.w3.org/2001/XMLSchema#string">GO:0010737</oboInOwl:id>
        <oboInOwl:hasExactSynonym rdf:datatype="http://www.w3.org/2001/XMLSchema#string">PKA signaling cascade</oboInOwl:hasExactSynonym>
        <oboInOwl:hasOBONamespace rdf:datatype="http://www.w3.org/2001/XMLSchema#string">biological_process</oboInOwl:hasOBONamespace>
        <oboInOwl:hasExactSynonym rdf:datatype="http://www.w3.org/2001/XMLSchema#string">protein kinase A signalling cascade</oboInOwl:hasExactSynonym>
        <obo:IAO_0000412 rdf:resource="http://purl.obolibrary.org/obo/go.owl"/>
    </owl:Class>
    


    <!-- http://purl.obolibrary.org/obo/GO_0010884 -->

    <owl:Class rdf:about="http://purl.obolibrary.org/obo/GO_0010884">
        <rdfs:label rdf:datatype="http://www.w3.org/2001/XMLSchema#string">positive regulation of lipid storage</rdfs:label>
        <rdfs:subClassOf rdf:resource="http://purl.obolibrary.org/obo/GO_0008150"/>
        <obo:IAO_0000115 rdf:datatype="http://www.w3.org/2001/XMLSchema#string">Any process that increases the rate, frequency or extent of lipid storage. Lipid storage is the accumulation and maintenance in cells or tissues of lipids, compounds soluble in organic solvents but insoluble or sparingly soluble in aqueous solvents. Lipid reserves can be accumulated during early developmental stages for mobilization and utilization at later stages of development.</obo:IAO_0000115>
        <oboInOwl:id rdf:datatype="http://www.w3.org/2001/XMLSchema#string">GO:0010884</oboInOwl:id>
        <oboInOwl:hasOBONamespace rdf:datatype="http://www.w3.org/2001/XMLSchema#string">biological_process</oboInOwl:hasOBONamespace>
        <oboInOwl:hasNarrowSynonym rdf:datatype="http://www.w3.org/2001/XMLSchema#string">positive regulation of lipid sequestration</oboInOwl:hasNarrowSynonym>
        <obo:IAO_0000412 rdf:resource="http://purl.obolibrary.org/obo/go.owl"/>
    </owl:Class>
    


    <!-- http://purl.obolibrary.org/obo/GO_0010888 -->

    <owl:Class rdf:about="http://purl.obolibrary.org/obo/GO_0010888">
        <rdfs:label rdf:datatype="http://www.w3.org/2001/XMLSchema#string">negative regulation of lipid storage</rdfs:label>
        <rdfs:subClassOf rdf:resource="http://purl.obolibrary.org/obo/GO_0008150"/>
        <obo:IAO_0000115 rdf:datatype="http://www.w3.org/2001/XMLSchema#string">Any process that modulates the rate, frequency or extent of lipid storage. Lipid storage is the accumulation and maintenance in cells or tissues of lipids, compounds soluble in organic solvents but insoluble or sparingly soluble in aqueous solvents. Lipid reserves can be accumulated during early developmental stages for mobilization and utilization at later stages of development.</obo:IAO_0000115>
        <oboInOwl:id rdf:datatype="http://www.w3.org/2001/XMLSchema#string">GO:0010888</oboInOwl:id>
        <oboInOwl:hasOBONamespace rdf:datatype="http://www.w3.org/2001/XMLSchema#string">biological_process</oboInOwl:hasOBONamespace>
        <obo:IAO_0000412 rdf:resource="http://purl.obolibrary.org/obo/go.owl"/>
    </owl:Class>
    


    <!-- http://purl.obolibrary.org/obo/GO_0015893 -->

    <owl:Class rdf:about="http://purl.obolibrary.org/obo/GO_0015893">
        <rdfs:label rdf:datatype="http://www.w3.org/2001/XMLSchema#string">drug transport</rdfs:label>
        <rdfs:subClassOf rdf:resource="http://purl.obolibrary.org/obo/GO_0008150"/>
        <oboInOwl:id rdf:datatype="http://www.w3.org/2001/XMLSchema#string">GO:0015893</oboInOwl:id>
        <obo:IAO_0000115 rdf:datatype="http://www.w3.org/2001/XMLSchema#string">The directed movement of a drug, a substance used in the diagnosis, treatment or prevention of a disease, into, out of or within a cell, or between cells, by means of some agent such as a transporter or pore.</obo:IAO_0000115>
        <oboInOwl:hasOBONamespace rdf:datatype="http://www.w3.org/2001/XMLSchema#string">biological_process</oboInOwl:hasOBONamespace>
        <obo:IAO_0000412 rdf:resource="http://purl.obolibrary.org/obo/go.owl"/>
        <oboInOwl:inSubset rdf:resource="http://purl.obolibrary.org/obo/go#goslim_pir"/>
        <oboInOwl:inSubset rdf:resource="http://purl.obolibrary.org/obo/go#gosubset_prok"/>
    </owl:Class>
    


    <!-- http://purl.obolibrary.org/obo/GO_0016032 -->

    <owl:Class rdf:about="http://purl.obolibrary.org/obo/GO_0016032">
        <rdfs:label rdf:datatype="http://www.w3.org/2001/XMLSchema#string">viral process</rdfs:label>
        <rdfs:subClassOf rdf:resource="http://purl.obolibrary.org/obo/GO_0008150"/>
        <obo:IAO_0000115 rdf:datatype="http://www.w3.org/2001/XMLSchema#string">A multi-organism process in which a virus is a participant. The other participant is the host. Includes infection of a host cell, replication of the viral genome, and assembly of progeny virus particles. In some cases the viral genetic material may integrate into the host genome and only subsequently, under particular circumstances, &#39;complete&#39; its life cycle.</obo:IAO_0000115>
        <oboInOwl:id rdf:datatype="http://www.w3.org/2001/XMLSchema#string">GO:0016032</oboInOwl:id>
        <oboInOwl:hasAlternativeId rdf:datatype="http://www.w3.org/2001/XMLSchema#string">GO:0022415</oboInOwl:hasAlternativeId>
        <oboInOwl:hasDbXref rdf:datatype="http://www.w3.org/2001/XMLSchema#string">Reactome:REACT_6145</oboInOwl:hasDbXref>
        <oboInOwl:hasDbXref rdf:datatype="http://www.w3.org/2001/XMLSchema#string">Reactome:REACT_6185</oboInOwl:hasDbXref>
        <oboInOwl:hasDbXref rdf:datatype="http://www.w3.org/2001/XMLSchema#string">Reactome:REACT_6256</oboInOwl:hasDbXref>
        <rdfs:comment rdf:datatype="http://www.w3.org/2001/XMLSchema#string">See also the biological process terms &#39;viral infectious cycle ; GO:0019058&#39; and &#39;lysogeny ; GO:0030069&#39;.</rdfs:comment>
        <oboInOwl:hasDbXref rdf:datatype="http://www.w3.org/2001/XMLSchema#string">Wikipedia:Viral_life_cycle</oboInOwl:hasDbXref>
        <oboInOwl:hasOBONamespace rdf:datatype="http://www.w3.org/2001/XMLSchema#string">biological_process</oboInOwl:hasOBONamespace>
        <oboInOwl:hasRelatedSynonym rdf:datatype="http://www.w3.org/2001/XMLSchema#string">viral infection</oboInOwl:hasRelatedSynonym>
        <oboInOwl:hasExactSynonym rdf:datatype="http://www.w3.org/2001/XMLSchema#string">viral life cycle</oboInOwl:hasExactSynonym>
        <oboInOwl:hasExactSynonym rdf:datatype="http://www.w3.org/2001/XMLSchema#string">viral life cycle process</oboInOwl:hasExactSynonym>
        <oboInOwl:hasExactSynonym rdf:datatype="http://www.w3.org/2001/XMLSchema#string">viral replication cycle</oboInOwl:hasExactSynonym>
        <oboInOwl:hasNarrowSynonym rdf:datatype="http://www.w3.org/2001/XMLSchema#string">viral reproduction</oboInOwl:hasNarrowSynonym>
        <oboInOwl:hasExactSynonym rdf:datatype="http://www.w3.org/2001/XMLSchema#string">viral reproductive process</oboInOwl:hasExactSynonym>
        <oboInOwl:hasRelatedSynonym rdf:datatype="http://www.w3.org/2001/XMLSchema#string">virulence</oboInOwl:hasRelatedSynonym>
        <oboInOwl:hasExactSynonym rdf:datatype="http://www.w3.org/2001/XMLSchema#string">virus process</oboInOwl:hasExactSynonym>
        <obo:IAO_0000412 rdf:resource="http://purl.obolibrary.org/obo/go.owl"/>
        <oboInOwl:inSubset rdf:resource="http://purl.obolibrary.org/obo/go#goslim_metagenomics"/>
        <oboInOwl:inSubset rdf:resource="http://purl.obolibrary.org/obo/go#goslim_pir"/>
    </owl:Class>
    


    <!-- http://purl.obolibrary.org/obo/GO_0016246 -->

    <owl:Class rdf:about="http://purl.obolibrary.org/obo/GO_0016246">
        <rdfs:label rdf:datatype="http://www.w3.org/2001/XMLSchema#string">RNA interference</rdfs:label>
        <rdfs:subClassOf rdf:resource="http://purl.obolibrary.org/obo/GO_0008150"/>
        <oboInOwl:id rdf:datatype="http://www.w3.org/2001/XMLSchema#string">GO:0016246</oboInOwl:id>
        <rdfs:comment rdf:datatype="http://www.w3.org/2001/XMLSchema#string">Note that this term refers specifically to posttranscriptional mechanisms by which small interfering RNAs down-regulate gene expression. Also consider annotating to other descendants of &#39;gene silencing by RNA ; GO:0031047&#39;.</rdfs:comment>
        <oboInOwl:hasExactSynonym rdf:datatype="http://www.w3.org/2001/XMLSchema#string">RNAi</oboInOwl:hasExactSynonym>
        <obo:IAO_0000115 rdf:datatype="http://www.w3.org/2001/XMLSchema#string">The process in which double-stranded RNAs silence cognate genes. Involves posttranscriptional gene inactivation (&#39;silencing&#39;) both of transgenes or dsRNA introduced into a germline, and of the host gene(s) homologous to the transgenes or dsRNA. This silencing is triggered by the introduction of transgenes or double-stranded RNA (dsRNA), and can occur through a specific decrease in the level of mRNA, or by negative regulation of translation, of both host genes and transgenes.</obo:IAO_0000115>
        <oboInOwl:hasDbXref rdf:datatype="http://www.w3.org/2001/XMLSchema#string">Wikipedia:RNA_interference</oboInOwl:hasDbXref>
        <oboInOwl:hasOBONamespace rdf:datatype="http://www.w3.org/2001/XMLSchema#string">biological_process</oboInOwl:hasOBONamespace>
        <oboInOwl:hasExactSynonym rdf:datatype="http://www.w3.org/2001/XMLSchema#string">posttranscriptional gene silencing by siRNA</oboInOwl:hasExactSynonym>
        <obo:IAO_0000412 rdf:resource="http://purl.obolibrary.org/obo/go.owl"/>
    </owl:Class>
    


    <!-- http://purl.obolibrary.org/obo/GO_0016301 -->

    <owl:Class rdf:about="http://purl.obolibrary.org/obo/GO_0016301">
        <rdfs:label rdf:datatype="http://www.w3.org/2001/XMLSchema#string">kinase activity</rdfs:label>
        <rdfs:subClassOf rdf:resource="http://purl.obolibrary.org/obo/GO_0003674"/>
        <obo:IAO_0000115 rdf:datatype="http://www.w3.org/2001/XMLSchema#string">Catalysis of the transfer of a phosphate group, usually from ATP, to a substrate molecule.</obo:IAO_0000115>
        <oboInOwl:id rdf:datatype="http://www.w3.org/2001/XMLSchema#string">GO:0016301</oboInOwl:id>
        <rdfs:comment rdf:datatype="http://www.w3.org/2001/XMLSchema#string">Note that this term encompasses all activities that transfer a single phosphate group; although ATP is by far the most common phosphate donor, reactions using other phosphate donors are included in this term.</rdfs:comment>
        <oboInOwl:hasDbXref rdf:datatype="http://www.w3.org/2001/XMLSchema#string">Reactome:REACT_100073</oboInOwl:hasDbXref>
        <oboInOwl:hasDbXref rdf:datatype="http://www.w3.org/2001/XMLSchema#string">Reactome:REACT_100078</oboInOwl:hasDbXref>
        <oboInOwl:hasDbXref rdf:datatype="http://www.w3.org/2001/XMLSchema#string">Reactome:REACT_100159</oboInOwl:hasDbXref>
        <oboInOwl:hasDbXref rdf:datatype="http://www.w3.org/2001/XMLSchema#string">Reactome:REACT_100260</oboInOwl:hasDbXref>
        <oboInOwl:hasDbXref rdf:datatype="http://www.w3.org/2001/XMLSchema#string">Reactome:REACT_100298</oboInOwl:hasDbXref>
        <oboInOwl:hasDbXref rdf:datatype="http://www.w3.org/2001/XMLSchema#string">Reactome:REACT_100305</oboInOwl:hasDbXref>
        <oboInOwl:hasDbXref rdf:datatype="http://www.w3.org/2001/XMLSchema#string">Reactome:REACT_100311</oboInOwl:hasDbXref>
        <oboInOwl:hasDbXref rdf:datatype="http://www.w3.org/2001/XMLSchema#string">Reactome:REACT_100390</oboInOwl:hasDbXref>
        <oboInOwl:hasDbXref rdf:datatype="http://www.w3.org/2001/XMLSchema#string">Reactome:REACT_100465</oboInOwl:hasDbXref>
        <oboInOwl:hasDbXref rdf:datatype="http://www.w3.org/2001/XMLSchema#string">Reactome:REACT_100495</oboInOwl:hasDbXref>
        <oboInOwl:hasDbXref rdf:datatype="http://www.w3.org/2001/XMLSchema#string">Reactome:REACT_100519</oboInOwl:hasDbXref>
        <oboInOwl:hasDbXref rdf:datatype="http://www.w3.org/2001/XMLSchema#string">Reactome:REACT_100636</oboInOwl:hasDbXref>
        <oboInOwl:hasDbXref rdf:datatype="http://www.w3.org/2001/XMLSchema#string">Reactome:REACT_100637</oboInOwl:hasDbXref>
        <oboInOwl:hasDbXref rdf:datatype="http://www.w3.org/2001/XMLSchema#string">Reactome:REACT_101024</oboInOwl:hasDbXref>
        <oboInOwl:hasDbXref rdf:datatype="http://www.w3.org/2001/XMLSchema#string">Reactome:REACT_101170</oboInOwl:hasDbXref>
        <oboInOwl:hasDbXref rdf:datatype="http://www.w3.org/2001/XMLSchema#string">Reactome:REACT_101303</oboInOwl:hasDbXref>
        <oboInOwl:hasDbXref rdf:datatype="http://www.w3.org/2001/XMLSchema#string">Reactome:REACT_101431</oboInOwl:hasDbXref>
        <oboInOwl:hasDbXref rdf:datatype="http://www.w3.org/2001/XMLSchema#string">Reactome:REACT_101543</oboInOwl:hasDbXref>
        <oboInOwl:hasDbXref rdf:datatype="http://www.w3.org/2001/XMLSchema#string">Reactome:REACT_101596</oboInOwl:hasDbXref>
        <oboInOwl:hasDbXref rdf:datatype="http://www.w3.org/2001/XMLSchema#string">Reactome:REACT_101638</oboInOwl:hasDbXref>
        <oboInOwl:hasDbXref rdf:datatype="http://www.w3.org/2001/XMLSchema#string">Reactome:REACT_101667</oboInOwl:hasDbXref>
        <oboInOwl:hasDbXref rdf:datatype="http://www.w3.org/2001/XMLSchema#string">Reactome:REACT_101841</oboInOwl:hasDbXref>
        <oboInOwl:hasDbXref rdf:datatype="http://www.w3.org/2001/XMLSchema#string">Reactome:REACT_101862</oboInOwl:hasDbXref>
        <oboInOwl:hasDbXref rdf:datatype="http://www.w3.org/2001/XMLSchema#string">Reactome:REACT_101914</oboInOwl:hasDbXref>
        <oboInOwl:hasDbXref rdf:datatype="http://www.w3.org/2001/XMLSchema#string">Reactome:REACT_102090</oboInOwl:hasDbXref>
        <oboInOwl:hasDbXref rdf:datatype="http://www.w3.org/2001/XMLSchema#string">Reactome:REACT_102093</oboInOwl:hasDbXref>
        <oboInOwl:hasDbXref rdf:datatype="http://www.w3.org/2001/XMLSchema#string">Reactome:REACT_102154</oboInOwl:hasDbXref>
        <oboInOwl:hasDbXref rdf:datatype="http://www.w3.org/2001/XMLSchema#string">Reactome:REACT_102322</oboInOwl:hasDbXref>
        <oboInOwl:hasDbXref rdf:datatype="http://www.w3.org/2001/XMLSchema#string">Reactome:REACT_102330</oboInOwl:hasDbXref>
        <oboInOwl:hasDbXref rdf:datatype="http://www.w3.org/2001/XMLSchema#string">Reactome:REACT_102380</oboInOwl:hasDbXref>
        <oboInOwl:hasDbXref rdf:datatype="http://www.w3.org/2001/XMLSchema#string">Reactome:REACT_102475</oboInOwl:hasDbXref>
        <oboInOwl:hasDbXref rdf:datatype="http://www.w3.org/2001/XMLSchema#string">Reactome:REACT_102499</oboInOwl:hasDbXref>
        <oboInOwl:hasDbXref rdf:datatype="http://www.w3.org/2001/XMLSchema#string">Reactome:REACT_102552</oboInOwl:hasDbXref>
        <oboInOwl:hasDbXref rdf:datatype="http://www.w3.org/2001/XMLSchema#string">Reactome:REACT_102607</oboInOwl:hasDbXref>
        <oboInOwl:hasDbXref rdf:datatype="http://www.w3.org/2001/XMLSchema#string">Reactome:REACT_102711</oboInOwl:hasDbXref>
        <oboInOwl:hasDbXref rdf:datatype="http://www.w3.org/2001/XMLSchema#string">Reactome:REACT_102729</oboInOwl:hasDbXref>
        <oboInOwl:hasDbXref rdf:datatype="http://www.w3.org/2001/XMLSchema#string">Reactome:REACT_102817</oboInOwl:hasDbXref>
        <oboInOwl:hasDbXref rdf:datatype="http://www.w3.org/2001/XMLSchema#string">Reactome:REACT_102887</oboInOwl:hasDbXref>
        <oboInOwl:hasDbXref rdf:datatype="http://www.w3.org/2001/XMLSchema#string">Reactome:REACT_102908</oboInOwl:hasDbXref>
        <oboInOwl:hasDbXref rdf:datatype="http://www.w3.org/2001/XMLSchema#string">Reactome:REACT_102915</oboInOwl:hasDbXref>
        <oboInOwl:hasDbXref rdf:datatype="http://www.w3.org/2001/XMLSchema#string">Reactome:REACT_103060</oboInOwl:hasDbXref>
        <oboInOwl:hasDbXref rdf:datatype="http://www.w3.org/2001/XMLSchema#string">Reactome:REACT_103291</oboInOwl:hasDbXref>
        <oboInOwl:hasDbXref rdf:datatype="http://www.w3.org/2001/XMLSchema#string">Reactome:REACT_103327</oboInOwl:hasDbXref>
        <oboInOwl:hasDbXref rdf:datatype="http://www.w3.org/2001/XMLSchema#string">Reactome:REACT_103359</oboInOwl:hasDbXref>
        <oboInOwl:hasDbXref rdf:datatype="http://www.w3.org/2001/XMLSchema#string">Reactome:REACT_103468</oboInOwl:hasDbXref>
        <oboInOwl:hasDbXref rdf:datatype="http://www.w3.org/2001/XMLSchema#string">Reactome:REACT_103691</oboInOwl:hasDbXref>
        <oboInOwl:hasDbXref rdf:datatype="http://www.w3.org/2001/XMLSchema#string">Reactome:REACT_103727</oboInOwl:hasDbXref>
        <oboInOwl:hasDbXref rdf:datatype="http://www.w3.org/2001/XMLSchema#string">Reactome:REACT_103804</oboInOwl:hasDbXref>
        <oboInOwl:hasDbXref rdf:datatype="http://www.w3.org/2001/XMLSchema#string">Reactome:REACT_103989</oboInOwl:hasDbXref>
        <oboInOwl:hasDbXref rdf:datatype="http://www.w3.org/2001/XMLSchema#string">Reactome:REACT_104022</oboInOwl:hasDbXref>
        <oboInOwl:hasDbXref rdf:datatype="http://www.w3.org/2001/XMLSchema#string">Reactome:REACT_104044</oboInOwl:hasDbXref>
        <oboInOwl:hasDbXref rdf:datatype="http://www.w3.org/2001/XMLSchema#string">Reactome:REACT_104109</oboInOwl:hasDbXref>
        <oboInOwl:hasDbXref rdf:datatype="http://www.w3.org/2001/XMLSchema#string">Reactome:REACT_104209</oboInOwl:hasDbXref>
        <oboInOwl:hasDbXref rdf:datatype="http://www.w3.org/2001/XMLSchema#string">Reactome:REACT_104323</oboInOwl:hasDbXref>
        <oboInOwl:hasDbXref rdf:datatype="http://www.w3.org/2001/XMLSchema#string">Reactome:REACT_104386</oboInOwl:hasDbXref>
        <oboInOwl:hasDbXref rdf:datatype="http://www.w3.org/2001/XMLSchema#string">Reactome:REACT_104523</oboInOwl:hasDbXref>
        <oboInOwl:hasDbXref rdf:datatype="http://www.w3.org/2001/XMLSchema#string">Reactome:REACT_104644</oboInOwl:hasDbXref>
        <oboInOwl:hasDbXref rdf:datatype="http://www.w3.org/2001/XMLSchema#string">Reactome:REACT_104687</oboInOwl:hasDbXref>
        <oboInOwl:hasDbXref rdf:datatype="http://www.w3.org/2001/XMLSchema#string">Reactome:REACT_104730</oboInOwl:hasDbXref>
        <oboInOwl:hasDbXref rdf:datatype="http://www.w3.org/2001/XMLSchema#string">Reactome:REACT_104822</oboInOwl:hasDbXref>
        <oboInOwl:hasDbXref rdf:datatype="http://www.w3.org/2001/XMLSchema#string">Reactome:REACT_104837</oboInOwl:hasDbXref>
        <oboInOwl:hasDbXref rdf:datatype="http://www.w3.org/2001/XMLSchema#string">Reactome:REACT_104878</oboInOwl:hasDbXref>
        <oboInOwl:hasDbXref rdf:datatype="http://www.w3.org/2001/XMLSchema#string">Reactome:REACT_105254</oboInOwl:hasDbXref>
        <oboInOwl:hasDbXref rdf:datatype="http://www.w3.org/2001/XMLSchema#string">Reactome:REACT_105274</oboInOwl:hasDbXref>
        <oboInOwl:hasDbXref rdf:datatype="http://www.w3.org/2001/XMLSchema#string">Reactome:REACT_105345</oboInOwl:hasDbXref>
        <oboInOwl:hasDbXref rdf:datatype="http://www.w3.org/2001/XMLSchema#string">Reactome:REACT_105373</oboInOwl:hasDbXref>
        <oboInOwl:hasDbXref rdf:datatype="http://www.w3.org/2001/XMLSchema#string">Reactome:REACT_105503</oboInOwl:hasDbXref>
        <oboInOwl:hasDbXref rdf:datatype="http://www.w3.org/2001/XMLSchema#string">Reactome:REACT_105561</oboInOwl:hasDbXref>
        <oboInOwl:hasDbXref rdf:datatype="http://www.w3.org/2001/XMLSchema#string">Reactome:REACT_105569</oboInOwl:hasDbXref>
        <oboInOwl:hasDbXref rdf:datatype="http://www.w3.org/2001/XMLSchema#string">Reactome:REACT_105589</oboInOwl:hasDbXref>
        <oboInOwl:hasDbXref rdf:datatype="http://www.w3.org/2001/XMLSchema#string">Reactome:REACT_105664</oboInOwl:hasDbXref>
        <oboInOwl:hasDbXref rdf:datatype="http://www.w3.org/2001/XMLSchema#string">Reactome:REACT_105700</oboInOwl:hasDbXref>
        <oboInOwl:hasDbXref rdf:datatype="http://www.w3.org/2001/XMLSchema#string">Reactome:REACT_105971</oboInOwl:hasDbXref>
        <oboInOwl:hasDbXref rdf:datatype="http://www.w3.org/2001/XMLSchema#string">Reactome:REACT_105976</oboInOwl:hasDbXref>
        <oboInOwl:hasDbXref rdf:datatype="http://www.w3.org/2001/XMLSchema#string">Reactome:REACT_106075</oboInOwl:hasDbXref>
        <oboInOwl:hasDbXref rdf:datatype="http://www.w3.org/2001/XMLSchema#string">Reactome:REACT_106144</oboInOwl:hasDbXref>
        <oboInOwl:hasDbXref rdf:datatype="http://www.w3.org/2001/XMLSchema#string">Reactome:REACT_106159</oboInOwl:hasDbXref>
        <oboInOwl:hasDbXref rdf:datatype="http://www.w3.org/2001/XMLSchema#string">Reactome:REACT_106186</oboInOwl:hasDbXref>
        <oboInOwl:hasDbXref rdf:datatype="http://www.w3.org/2001/XMLSchema#string">Reactome:REACT_106225</oboInOwl:hasDbXref>
        <oboInOwl:hasDbXref rdf:datatype="http://www.w3.org/2001/XMLSchema#string">Reactome:REACT_1063</oboInOwl:hasDbXref>
        <oboInOwl:hasDbXref rdf:datatype="http://www.w3.org/2001/XMLSchema#string">Reactome:REACT_106324</oboInOwl:hasDbXref>
        <oboInOwl:hasDbXref rdf:datatype="http://www.w3.org/2001/XMLSchema#string">Reactome:REACT_106383</oboInOwl:hasDbXref>
        <oboInOwl:hasDbXref rdf:datatype="http://www.w3.org/2001/XMLSchema#string">Reactome:REACT_106411</oboInOwl:hasDbXref>
        <oboInOwl:hasDbXref rdf:datatype="http://www.w3.org/2001/XMLSchema#string">Reactome:REACT_106420</oboInOwl:hasDbXref>
        <oboInOwl:hasDbXref rdf:datatype="http://www.w3.org/2001/XMLSchema#string">Reactome:REACT_106500</oboInOwl:hasDbXref>
        <oboInOwl:hasDbXref rdf:datatype="http://www.w3.org/2001/XMLSchema#string">Reactome:REACT_106505</oboInOwl:hasDbXref>
        <oboInOwl:hasDbXref rdf:datatype="http://www.w3.org/2001/XMLSchema#string">Reactome:REACT_106514</oboInOwl:hasDbXref>
        <oboInOwl:hasDbXref rdf:datatype="http://www.w3.org/2001/XMLSchema#string">Reactome:REACT_106567</oboInOwl:hasDbXref>
        <oboInOwl:hasDbXref rdf:datatype="http://www.w3.org/2001/XMLSchema#string">Reactome:REACT_106599</oboInOwl:hasDbXref>
        <oboInOwl:hasDbXref rdf:datatype="http://www.w3.org/2001/XMLSchema#string">Reactome:REACT_106681</oboInOwl:hasDbXref>
        <oboInOwl:hasDbXref rdf:datatype="http://www.w3.org/2001/XMLSchema#string">Reactome:REACT_106722</oboInOwl:hasDbXref>
        <oboInOwl:hasDbXref rdf:datatype="http://www.w3.org/2001/XMLSchema#string">Reactome:REACT_106738</oboInOwl:hasDbXref>
        <oboInOwl:hasDbXref rdf:datatype="http://www.w3.org/2001/XMLSchema#string">Reactome:REACT_106897</oboInOwl:hasDbXref>
        <oboInOwl:hasDbXref rdf:datatype="http://www.w3.org/2001/XMLSchema#string">Reactome:REACT_107009</oboInOwl:hasDbXref>
        <oboInOwl:hasDbXref rdf:datatype="http://www.w3.org/2001/XMLSchema#string">Reactome:REACT_107055</oboInOwl:hasDbXref>
        <oboInOwl:hasDbXref rdf:datatype="http://www.w3.org/2001/XMLSchema#string">Reactome:REACT_107102</oboInOwl:hasDbXref>
        <oboInOwl:hasDbXref rdf:datatype="http://www.w3.org/2001/XMLSchema#string">Reactome:REACT_107243</oboInOwl:hasDbXref>
        <oboInOwl:hasDbXref rdf:datatype="http://www.w3.org/2001/XMLSchema#string">Reactome:REACT_107247</oboInOwl:hasDbXref>
        <oboInOwl:hasDbXref rdf:datatype="http://www.w3.org/2001/XMLSchema#string">Reactome:REACT_107310</oboInOwl:hasDbXref>
        <oboInOwl:hasDbXref rdf:datatype="http://www.w3.org/2001/XMLSchema#string">Reactome:REACT_107424</oboInOwl:hasDbXref>
        <oboInOwl:hasDbXref rdf:datatype="http://www.w3.org/2001/XMLSchema#string">Reactome:REACT_107623</oboInOwl:hasDbXref>
        <oboInOwl:hasDbXref rdf:datatype="http://www.w3.org/2001/XMLSchema#string">Reactome:REACT_107685</oboInOwl:hasDbXref>
        <oboInOwl:hasDbXref rdf:datatype="http://www.w3.org/2001/XMLSchema#string">Reactome:REACT_107732</oboInOwl:hasDbXref>
        <oboInOwl:hasDbXref rdf:datatype="http://www.w3.org/2001/XMLSchema#string">Reactome:REACT_107736</oboInOwl:hasDbXref>
        <oboInOwl:hasDbXref rdf:datatype="http://www.w3.org/2001/XMLSchema#string">Reactome:REACT_107787</oboInOwl:hasDbXref>
        <oboInOwl:hasDbXref rdf:datatype="http://www.w3.org/2001/XMLSchema#string">Reactome:REACT_107849</oboInOwl:hasDbXref>
        <oboInOwl:hasDbXref rdf:datatype="http://www.w3.org/2001/XMLSchema#string">Reactome:REACT_107854</oboInOwl:hasDbXref>
        <oboInOwl:hasDbXref rdf:datatype="http://www.w3.org/2001/XMLSchema#string">Reactome:REACT_108002</oboInOwl:hasDbXref>
        <oboInOwl:hasDbXref rdf:datatype="http://www.w3.org/2001/XMLSchema#string">Reactome:REACT_108096</oboInOwl:hasDbXref>
        <oboInOwl:hasDbXref rdf:datatype="http://www.w3.org/2001/XMLSchema#string">Reactome:REACT_108132</oboInOwl:hasDbXref>
        <oboInOwl:hasDbXref rdf:datatype="http://www.w3.org/2001/XMLSchema#string">Reactome:REACT_108362</oboInOwl:hasDbXref>
        <oboInOwl:hasDbXref rdf:datatype="http://www.w3.org/2001/XMLSchema#string">Reactome:REACT_108394</oboInOwl:hasDbXref>
        <oboInOwl:hasDbXref rdf:datatype="http://www.w3.org/2001/XMLSchema#string">Reactome:REACT_108520</oboInOwl:hasDbXref>
        <oboInOwl:hasDbXref rdf:datatype="http://www.w3.org/2001/XMLSchema#string">Reactome:REACT_108578</oboInOwl:hasDbXref>
        <oboInOwl:hasDbXref rdf:datatype="http://www.w3.org/2001/XMLSchema#string">Reactome:REACT_108776</oboInOwl:hasDbXref>
        <oboInOwl:hasDbXref rdf:datatype="http://www.w3.org/2001/XMLSchema#string">Reactome:REACT_108840</oboInOwl:hasDbXref>
        <oboInOwl:hasDbXref rdf:datatype="http://www.w3.org/2001/XMLSchema#string">Reactome:REACT_108871</oboInOwl:hasDbXref>
        <oboInOwl:hasDbXref rdf:datatype="http://www.w3.org/2001/XMLSchema#string">Reactome:REACT_108971</oboInOwl:hasDbXref>
        <oboInOwl:hasDbXref rdf:datatype="http://www.w3.org/2001/XMLSchema#string">Reactome:REACT_108985</oboInOwl:hasDbXref>
        <oboInOwl:hasDbXref rdf:datatype="http://www.w3.org/2001/XMLSchema#string">Reactome:REACT_109045</oboInOwl:hasDbXref>
        <oboInOwl:hasDbXref rdf:datatype="http://www.w3.org/2001/XMLSchema#string">Reactome:REACT_109065</oboInOwl:hasDbXref>
        <oboInOwl:hasDbXref rdf:datatype="http://www.w3.org/2001/XMLSchema#string">Reactome:REACT_109117</oboInOwl:hasDbXref>
        <oboInOwl:hasDbXref rdf:datatype="http://www.w3.org/2001/XMLSchema#string">Reactome:REACT_109197</oboInOwl:hasDbXref>
        <oboInOwl:hasDbXref rdf:datatype="http://www.w3.org/2001/XMLSchema#string">Reactome:REACT_109244</oboInOwl:hasDbXref>
        <oboInOwl:hasDbXref rdf:datatype="http://www.w3.org/2001/XMLSchema#string">Reactome:REACT_109260</oboInOwl:hasDbXref>
        <oboInOwl:hasDbXref rdf:datatype="http://www.w3.org/2001/XMLSchema#string">Reactome:REACT_109264</oboInOwl:hasDbXref>
        <oboInOwl:hasDbXref rdf:datatype="http://www.w3.org/2001/XMLSchema#string">Reactome:REACT_109331</oboInOwl:hasDbXref>
        <oboInOwl:hasDbXref rdf:datatype="http://www.w3.org/2001/XMLSchema#string">Reactome:REACT_109367</oboInOwl:hasDbXref>
        <oboInOwl:hasDbXref rdf:datatype="http://www.w3.org/2001/XMLSchema#string">Reactome:REACT_109549</oboInOwl:hasDbXref>
        <oboInOwl:hasDbXref rdf:datatype="http://www.w3.org/2001/XMLSchema#string">Reactome:REACT_109641</oboInOwl:hasDbXref>
        <oboInOwl:hasDbXref rdf:datatype="http://www.w3.org/2001/XMLSchema#string">Reactome:REACT_109769</oboInOwl:hasDbXref>
        <oboInOwl:hasDbXref rdf:datatype="http://www.w3.org/2001/XMLSchema#string">Reactome:REACT_109799</oboInOwl:hasDbXref>
        <oboInOwl:hasDbXref rdf:datatype="http://www.w3.org/2001/XMLSchema#string">Reactome:REACT_110175</oboInOwl:hasDbXref>
        <oboInOwl:hasDbXref rdf:datatype="http://www.w3.org/2001/XMLSchema#string">Reactome:REACT_110254</oboInOwl:hasDbXref>
        <oboInOwl:hasDbXref rdf:datatype="http://www.w3.org/2001/XMLSchema#string">Reactome:REACT_110296</oboInOwl:hasDbXref>
        <oboInOwl:hasDbXref rdf:datatype="http://www.w3.org/2001/XMLSchema#string">Reactome:REACT_110351</oboInOwl:hasDbXref>
        <oboInOwl:hasDbXref rdf:datatype="http://www.w3.org/2001/XMLSchema#string">Reactome:REACT_110382</oboInOwl:hasDbXref>
        <oboInOwl:hasDbXref rdf:datatype="http://www.w3.org/2001/XMLSchema#string">Reactome:REACT_110530</oboInOwl:hasDbXref>
        <oboInOwl:hasDbXref rdf:datatype="http://www.w3.org/2001/XMLSchema#string">Reactome:REACT_110583</oboInOwl:hasDbXref>
        <oboInOwl:hasDbXref rdf:datatype="http://www.w3.org/2001/XMLSchema#string">Reactome:REACT_110643</oboInOwl:hasDbXref>
        <oboInOwl:hasDbXref rdf:datatype="http://www.w3.org/2001/XMLSchema#string">Reactome:REACT_110679</oboInOwl:hasDbXref>
        <oboInOwl:hasDbXref rdf:datatype="http://www.w3.org/2001/XMLSchema#string">Reactome:REACT_110774</oboInOwl:hasDbXref>
        <oboInOwl:hasDbXref rdf:datatype="http://www.w3.org/2001/XMLSchema#string">Reactome:REACT_110775</oboInOwl:hasDbXref>
        <oboInOwl:hasDbXref rdf:datatype="http://www.w3.org/2001/XMLSchema#string">Reactome:REACT_110947</oboInOwl:hasDbXref>
        <oboInOwl:hasDbXref rdf:datatype="http://www.w3.org/2001/XMLSchema#string">Reactome:REACT_110995</oboInOwl:hasDbXref>
        <oboInOwl:hasDbXref rdf:datatype="http://www.w3.org/2001/XMLSchema#string">Reactome:REACT_111124</oboInOwl:hasDbXref>
        <oboInOwl:hasDbXref rdf:datatype="http://www.w3.org/2001/XMLSchema#string">Reactome:REACT_111171</oboInOwl:hasDbXref>
        <oboInOwl:hasDbXref rdf:datatype="http://www.w3.org/2001/XMLSchema#string">Reactome:REACT_1116</oboInOwl:hasDbXref>
        <oboInOwl:hasDbXref rdf:datatype="http://www.w3.org/2001/XMLSchema#string">Reactome:REACT_111930</oboInOwl:hasDbXref>
        <oboInOwl:hasDbXref rdf:datatype="http://www.w3.org/2001/XMLSchema#string">Reactome:REACT_1120</oboInOwl:hasDbXref>
        <oboInOwl:hasDbXref rdf:datatype="http://www.w3.org/2001/XMLSchema#string">Reactome:REACT_112075</oboInOwl:hasDbXref>
        <oboInOwl:hasDbXref rdf:datatype="http://www.w3.org/2001/XMLSchema#string">Reactome:REACT_112101</oboInOwl:hasDbXref>
        <oboInOwl:hasDbXref rdf:datatype="http://www.w3.org/2001/XMLSchema#string">Reactome:REACT_112156</oboInOwl:hasDbXref>
        <oboInOwl:hasDbXref rdf:datatype="http://www.w3.org/2001/XMLSchema#string">Reactome:REACT_112214</oboInOwl:hasDbXref>
        <oboInOwl:hasDbXref rdf:datatype="http://www.w3.org/2001/XMLSchema#string">Reactome:REACT_112270</oboInOwl:hasDbXref>
        <oboInOwl:hasDbXref rdf:datatype="http://www.w3.org/2001/XMLSchema#string">Reactome:REACT_112298</oboInOwl:hasDbXref>
        <oboInOwl:hasDbXref rdf:datatype="http://www.w3.org/2001/XMLSchema#string">Reactome:REACT_112324</oboInOwl:hasDbXref>
        <oboInOwl:hasDbXref rdf:datatype="http://www.w3.org/2001/XMLSchema#string">Reactome:REACT_112360</oboInOwl:hasDbXref>
        <oboInOwl:hasDbXref rdf:datatype="http://www.w3.org/2001/XMLSchema#string">Reactome:REACT_112413</oboInOwl:hasDbXref>
        <oboInOwl:hasDbXref rdf:datatype="http://www.w3.org/2001/XMLSchema#string">Reactome:REACT_112480</oboInOwl:hasDbXref>
        <oboInOwl:hasDbXref rdf:datatype="http://www.w3.org/2001/XMLSchema#string">Reactome:REACT_112545</oboInOwl:hasDbXref>
        <oboInOwl:hasDbXref rdf:datatype="http://www.w3.org/2001/XMLSchema#string">Reactome:REACT_112633</oboInOwl:hasDbXref>
        <oboInOwl:hasDbXref rdf:datatype="http://www.w3.org/2001/XMLSchema#string">Reactome:REACT_112709</oboInOwl:hasDbXref>
        <oboInOwl:hasDbXref rdf:datatype="http://www.w3.org/2001/XMLSchema#string">Reactome:REACT_112722</oboInOwl:hasDbXref>
        <oboInOwl:hasDbXref rdf:datatype="http://www.w3.org/2001/XMLSchema#string">Reactome:REACT_112790</oboInOwl:hasDbXref>
        <oboInOwl:hasDbXref rdf:datatype="http://www.w3.org/2001/XMLSchema#string">Reactome:REACT_112846</oboInOwl:hasDbXref>
        <oboInOwl:hasDbXref rdf:datatype="http://www.w3.org/2001/XMLSchema#string">Reactome:REACT_112892</oboInOwl:hasDbXref>
        <oboInOwl:hasDbXref rdf:datatype="http://www.w3.org/2001/XMLSchema#string">Reactome:REACT_112948</oboInOwl:hasDbXref>
        <oboInOwl:hasDbXref rdf:datatype="http://www.w3.org/2001/XMLSchema#string">Reactome:REACT_113022</oboInOwl:hasDbXref>
        <oboInOwl:hasDbXref rdf:datatype="http://www.w3.org/2001/XMLSchema#string">Reactome:REACT_113051</oboInOwl:hasDbXref>
        <oboInOwl:hasDbXref rdf:datatype="http://www.w3.org/2001/XMLSchema#string">Reactome:REACT_113121</oboInOwl:hasDbXref>
        <oboInOwl:hasDbXref rdf:datatype="http://www.w3.org/2001/XMLSchema#string">Reactome:REACT_113227</oboInOwl:hasDbXref>
        <oboInOwl:hasDbXref rdf:datatype="http://www.w3.org/2001/XMLSchema#string">Reactome:REACT_113244</oboInOwl:hasDbXref>
        <oboInOwl:hasDbXref rdf:datatype="http://www.w3.org/2001/XMLSchema#string">Reactome:REACT_113269</oboInOwl:hasDbXref>
        <oboInOwl:hasDbXref rdf:datatype="http://www.w3.org/2001/XMLSchema#string">Reactome:REACT_113435</oboInOwl:hasDbXref>
        <oboInOwl:hasDbXref rdf:datatype="http://www.w3.org/2001/XMLSchema#string">Reactome:REACT_113527</oboInOwl:hasDbXref>
        <oboInOwl:hasDbXref rdf:datatype="http://www.w3.org/2001/XMLSchema#string">Reactome:REACT_113569</oboInOwl:hasDbXref>
        <oboInOwl:hasDbXref rdf:datatype="http://www.w3.org/2001/XMLSchema#string">Reactome:REACT_113811</oboInOwl:hasDbXref>
        <oboInOwl:hasDbXref rdf:datatype="http://www.w3.org/2001/XMLSchema#string">Reactome:REACT_113820</oboInOwl:hasDbXref>
        <oboInOwl:hasDbXref rdf:datatype="http://www.w3.org/2001/XMLSchema#string">Reactome:REACT_113894</oboInOwl:hasDbXref>
        <oboInOwl:hasDbXref rdf:datatype="http://www.w3.org/2001/XMLSchema#string">Reactome:REACT_113929</oboInOwl:hasDbXref>
        <oboInOwl:hasDbXref rdf:datatype="http://www.w3.org/2001/XMLSchema#string">Reactome:REACT_113990</oboInOwl:hasDbXref>
        <oboInOwl:hasDbXref rdf:datatype="http://www.w3.org/2001/XMLSchema#string">Reactome:REACT_114160</oboInOwl:hasDbXref>
        <oboInOwl:hasDbXref rdf:datatype="http://www.w3.org/2001/XMLSchema#string">Reactome:REACT_114198</oboInOwl:hasDbXref>
        <oboInOwl:hasDbXref rdf:datatype="http://www.w3.org/2001/XMLSchema#string">Reactome:REACT_114207</oboInOwl:hasDbXref>
        <oboInOwl:hasDbXref rdf:datatype="http://www.w3.org/2001/XMLSchema#string">Reactome:REACT_114227</oboInOwl:hasDbXref>
        <oboInOwl:hasDbXref rdf:datatype="http://www.w3.org/2001/XMLSchema#string">Reactome:REACT_114233</oboInOwl:hasDbXref>
        <oboInOwl:hasDbXref rdf:datatype="http://www.w3.org/2001/XMLSchema#string">Reactome:REACT_114255</oboInOwl:hasDbXref>
        <oboInOwl:hasDbXref rdf:datatype="http://www.w3.org/2001/XMLSchema#string">Reactome:REACT_114268</oboInOwl:hasDbXref>
        <oboInOwl:hasDbXref rdf:datatype="http://www.w3.org/2001/XMLSchema#string">Reactome:REACT_114280</oboInOwl:hasDbXref>
        <oboInOwl:hasDbXref rdf:datatype="http://www.w3.org/2001/XMLSchema#string">Reactome:REACT_114319</oboInOwl:hasDbXref>
        <oboInOwl:hasDbXref rdf:datatype="http://www.w3.org/2001/XMLSchema#string">Reactome:REACT_114323</oboInOwl:hasDbXref>
        <oboInOwl:hasDbXref rdf:datatype="http://www.w3.org/2001/XMLSchema#string">Reactome:REACT_114395</oboInOwl:hasDbXref>
        <oboInOwl:hasDbXref rdf:datatype="http://www.w3.org/2001/XMLSchema#string">Reactome:REACT_114434</oboInOwl:hasDbXref>
        <oboInOwl:hasDbXref rdf:datatype="http://www.w3.org/2001/XMLSchema#string">Reactome:REACT_114461</oboInOwl:hasDbXref>
        <oboInOwl:hasDbXref rdf:datatype="http://www.w3.org/2001/XMLSchema#string">Reactome:REACT_114522</oboInOwl:hasDbXref>
        <oboInOwl:hasDbXref rdf:datatype="http://www.w3.org/2001/XMLSchema#string">Reactome:REACT_114553</oboInOwl:hasDbXref>
        <oboInOwl:hasDbXref rdf:datatype="http://www.w3.org/2001/XMLSchema#string">Reactome:REACT_114599</oboInOwl:hasDbXref>
        <oboInOwl:hasDbXref rdf:datatype="http://www.w3.org/2001/XMLSchema#string">Reactome:REACT_114624</oboInOwl:hasDbXref>
        <oboInOwl:hasDbXref rdf:datatype="http://www.w3.org/2001/XMLSchema#string">Reactome:REACT_114771</oboInOwl:hasDbXref>
        <oboInOwl:hasDbXref rdf:datatype="http://www.w3.org/2001/XMLSchema#string">Reactome:REACT_114906</oboInOwl:hasDbXref>
        <oboInOwl:hasDbXref rdf:datatype="http://www.w3.org/2001/XMLSchema#string">Reactome:REACT_114984</oboInOwl:hasDbXref>
        <oboInOwl:hasDbXref rdf:datatype="http://www.w3.org/2001/XMLSchema#string">Reactome:REACT_115006</oboInOwl:hasDbXref>
        <oboInOwl:hasDbXref rdf:datatype="http://www.w3.org/2001/XMLSchema#string">Reactome:REACT_115135</oboInOwl:hasDbXref>
        <oboInOwl:hasDbXref rdf:datatype="http://www.w3.org/2001/XMLSchema#string">Reactome:REACT_115168</oboInOwl:hasDbXref>
        <oboInOwl:hasDbXref rdf:datatype="http://www.w3.org/2001/XMLSchema#string">Reactome:REACT_115199</oboInOwl:hasDbXref>
        <oboInOwl:hasDbXref rdf:datatype="http://www.w3.org/2001/XMLSchema#string">Reactome:REACT_115358</oboInOwl:hasDbXref>
        <oboInOwl:hasDbXref rdf:datatype="http://www.w3.org/2001/XMLSchema#string">Reactome:REACT_115384</oboInOwl:hasDbXref>
        <oboInOwl:hasDbXref rdf:datatype="http://www.w3.org/2001/XMLSchema#string">Reactome:REACT_115440</oboInOwl:hasDbXref>
        <oboInOwl:hasDbXref rdf:datatype="http://www.w3.org/2001/XMLSchema#string">Reactome:REACT_115472</oboInOwl:hasDbXref>
        <oboInOwl:hasDbXref rdf:datatype="http://www.w3.org/2001/XMLSchema#string">Reactome:REACT_115475</oboInOwl:hasDbXref>
        <oboInOwl:hasDbXref rdf:datatype="http://www.w3.org/2001/XMLSchema#string">Reactome:REACT_115521</oboInOwl:hasDbXref>
        <oboInOwl:hasDbXref rdf:datatype="http://www.w3.org/2001/XMLSchema#string">Reactome:REACT_115527</oboInOwl:hasDbXref>
        <oboInOwl:hasDbXref rdf:datatype="http://www.w3.org/2001/XMLSchema#string">Reactome:REACT_115747</oboInOwl:hasDbXref>
        <oboInOwl:hasDbXref rdf:datatype="http://www.w3.org/2001/XMLSchema#string">Reactome:REACT_116149</oboInOwl:hasDbXref>
        <oboInOwl:hasDbXref rdf:datatype="http://www.w3.org/2001/XMLSchema#string">Reactome:REACT_118137</oboInOwl:hasDbXref>
        <oboInOwl:hasDbXref rdf:datatype="http://www.w3.org/2001/XMLSchema#string">Reactome:REACT_118229</oboInOwl:hasDbXref>
        <oboInOwl:hasDbXref rdf:datatype="http://www.w3.org/2001/XMLSchema#string">Reactome:REACT_118284</oboInOwl:hasDbXref>
        <oboInOwl:hasDbXref rdf:datatype="http://www.w3.org/2001/XMLSchema#string">Reactome:REACT_118307</oboInOwl:hasDbXref>
        <oboInOwl:hasDbXref rdf:datatype="http://www.w3.org/2001/XMLSchema#string">Reactome:REACT_118367</oboInOwl:hasDbXref>
        <oboInOwl:hasDbXref rdf:datatype="http://www.w3.org/2001/XMLSchema#string">Reactome:REACT_118462</oboInOwl:hasDbXref>
        <oboInOwl:hasDbXref rdf:datatype="http://www.w3.org/2001/XMLSchema#string">Reactome:REACT_1185</oboInOwl:hasDbXref>
        <oboInOwl:hasDbXref rdf:datatype="http://www.w3.org/2001/XMLSchema#string">Reactome:REACT_1279</oboInOwl:hasDbXref>
        <oboInOwl:hasDbXref rdf:datatype="http://www.w3.org/2001/XMLSchema#string">Reactome:REACT_128</oboInOwl:hasDbXref>
        <oboInOwl:hasDbXref rdf:datatype="http://www.w3.org/2001/XMLSchema#string">Reactome:REACT_132</oboInOwl:hasDbXref>
        <oboInOwl:hasDbXref rdf:datatype="http://www.w3.org/2001/XMLSchema#string">Reactome:REACT_1326</oboInOwl:hasDbXref>
        <oboInOwl:hasDbXref rdf:datatype="http://www.w3.org/2001/XMLSchema#string">Reactome:REACT_13431</oboInOwl:hasDbXref>
        <oboInOwl:hasDbXref rdf:datatype="http://www.w3.org/2001/XMLSchema#string">Reactome:REACT_13581</oboInOwl:hasDbXref>
        <oboInOwl:hasDbXref rdf:datatype="http://www.w3.org/2001/XMLSchema#string">Reactome:REACT_1362</oboInOwl:hasDbXref>
        <oboInOwl:hasDbXref rdf:datatype="http://www.w3.org/2001/XMLSchema#string">Reactome:REACT_13817</oboInOwl:hasDbXref>
        <oboInOwl:hasDbXref rdf:datatype="http://www.w3.org/2001/XMLSchema#string">Reactome:REACT_1382</oboInOwl:hasDbXref>
        <oboInOwl:hasDbXref rdf:datatype="http://www.w3.org/2001/XMLSchema#string">Reactome:REACT_13820</oboInOwl:hasDbXref>
        <oboInOwl:hasDbXref rdf:datatype="http://www.w3.org/2001/XMLSchema#string">Reactome:REACT_1420</oboInOwl:hasDbXref>
        <oboInOwl:hasDbXref rdf:datatype="http://www.w3.org/2001/XMLSchema#string">Reactome:REACT_1481</oboInOwl:hasDbXref>
        <oboInOwl:hasDbXref rdf:datatype="http://www.w3.org/2001/XMLSchema#string">Reactome:REACT_1517</oboInOwl:hasDbXref>
        <oboInOwl:hasDbXref rdf:datatype="http://www.w3.org/2001/XMLSchema#string">Reactome:REACT_15386</oboInOwl:hasDbXref>
        <oboInOwl:hasDbXref rdf:datatype="http://www.w3.org/2001/XMLSchema#string">Reactome:REACT_1603</oboInOwl:hasDbXref>
        <oboInOwl:hasDbXref rdf:datatype="http://www.w3.org/2001/XMLSchema#string">Reactome:REACT_1657</oboInOwl:hasDbXref>
        <oboInOwl:hasDbXref rdf:datatype="http://www.w3.org/2001/XMLSchema#string">Reactome:REACT_1680</oboInOwl:hasDbXref>
        <oboInOwl:hasDbXref rdf:datatype="http://www.w3.org/2001/XMLSchema#string">Reactome:REACT_169</oboInOwl:hasDbXref>
        <oboInOwl:hasDbXref rdf:datatype="http://www.w3.org/2001/XMLSchema#string">Reactome:REACT_1727</oboInOwl:hasDbXref>
        <oboInOwl:hasDbXref rdf:datatype="http://www.w3.org/2001/XMLSchema#string">Reactome:REACT_1756</oboInOwl:hasDbXref>
        <oboInOwl:hasDbXref rdf:datatype="http://www.w3.org/2001/XMLSchema#string">Reactome:REACT_1782</oboInOwl:hasDbXref>
        <oboInOwl:hasDbXref rdf:datatype="http://www.w3.org/2001/XMLSchema#string">Reactome:REACT_1808</oboInOwl:hasDbXref>
        <oboInOwl:hasDbXref rdf:datatype="http://www.w3.org/2001/XMLSchema#string">Reactome:REACT_1878</oboInOwl:hasDbXref>
        <oboInOwl:hasDbXref rdf:datatype="http://www.w3.org/2001/XMLSchema#string">Reactome:REACT_188</oboInOwl:hasDbXref>
        <oboInOwl:hasDbXref rdf:datatype="http://www.w3.org/2001/XMLSchema#string">Reactome:REACT_1888</oboInOwl:hasDbXref>
        <oboInOwl:hasDbXref rdf:datatype="http://www.w3.org/2001/XMLSchema#string">Reactome:REACT_1930</oboInOwl:hasDbXref>
        <oboInOwl:hasDbXref rdf:datatype="http://www.w3.org/2001/XMLSchema#string">Reactome:REACT_19312</oboInOwl:hasDbXref>
        <oboInOwl:hasDbXref rdf:datatype="http://www.w3.org/2001/XMLSchema#string">Reactome:REACT_1944</oboInOwl:hasDbXref>
        <oboInOwl:hasDbXref rdf:datatype="http://www.w3.org/2001/XMLSchema#string">Reactome:REACT_1981</oboInOwl:hasDbXref>
        <oboInOwl:hasDbXref rdf:datatype="http://www.w3.org/2001/XMLSchema#string">Reactome:REACT_2009</oboInOwl:hasDbXref>
        <oboInOwl:hasDbXref rdf:datatype="http://www.w3.org/2001/XMLSchema#string">Reactome:REACT_203</oboInOwl:hasDbXref>
        <oboInOwl:hasDbXref rdf:datatype="http://www.w3.org/2001/XMLSchema#string">Reactome:REACT_20503</oboInOwl:hasDbXref>
        <oboInOwl:hasDbXref rdf:datatype="http://www.w3.org/2001/XMLSchema#string">Reactome:REACT_20543</oboInOwl:hasDbXref>
        <oboInOwl:hasDbXref rdf:datatype="http://www.w3.org/2001/XMLSchema#string">Reactome:REACT_20562</oboInOwl:hasDbXref>
        <oboInOwl:hasDbXref rdf:datatype="http://www.w3.org/2001/XMLSchema#string">Reactome:REACT_20578</oboInOwl:hasDbXref>
        <oboInOwl:hasDbXref rdf:datatype="http://www.w3.org/2001/XMLSchema#string">Reactome:REACT_20583</oboInOwl:hasDbXref>
        <oboInOwl:hasDbXref rdf:datatype="http://www.w3.org/2001/XMLSchema#string">Reactome:REACT_20631</oboInOwl:hasDbXref>
        <oboInOwl:hasDbXref rdf:datatype="http://www.w3.org/2001/XMLSchema#string">Reactome:REACT_20640</oboInOwl:hasDbXref>
        <oboInOwl:hasDbXref rdf:datatype="http://www.w3.org/2001/XMLSchema#string">Reactome:REACT_2066</oboInOwl:hasDbXref>
        <oboInOwl:hasDbXref rdf:datatype="http://www.w3.org/2001/XMLSchema#string">Reactome:REACT_2111</oboInOwl:hasDbXref>
        <oboInOwl:hasDbXref rdf:datatype="http://www.w3.org/2001/XMLSchema#string">Reactome:REACT_2119</oboInOwl:hasDbXref>
        <oboInOwl:hasDbXref rdf:datatype="http://www.w3.org/2001/XMLSchema#string">Reactome:REACT_215</oboInOwl:hasDbXref>
        <oboInOwl:hasDbXref rdf:datatype="http://www.w3.org/2001/XMLSchema#string">Reactome:REACT_22099</oboInOwl:hasDbXref>
        <oboInOwl:hasDbXref rdf:datatype="http://www.w3.org/2001/XMLSchema#string">Reactome:REACT_22378</oboInOwl:hasDbXref>
        <oboInOwl:hasDbXref rdf:datatype="http://www.w3.org/2001/XMLSchema#string">Reactome:REACT_23976</oboInOwl:hasDbXref>
        <oboInOwl:hasDbXref rdf:datatype="http://www.w3.org/2001/XMLSchema#string">Reactome:REACT_23990</oboInOwl:hasDbXref>
        <oboInOwl:hasDbXref rdf:datatype="http://www.w3.org/2001/XMLSchema#string">Reactome:REACT_244</oboInOwl:hasDbXref>
        <oboInOwl:hasDbXref rdf:datatype="http://www.w3.org/2001/XMLSchema#string">Reactome:REACT_26</oboInOwl:hasDbXref>
        <oboInOwl:hasDbXref rdf:datatype="http://www.w3.org/2001/XMLSchema#string">Reactome:REACT_264</oboInOwl:hasDbXref>
        <oboInOwl:hasDbXref rdf:datatype="http://www.w3.org/2001/XMLSchema#string">Reactome:REACT_28054</oboInOwl:hasDbXref>
        <oboInOwl:hasDbXref rdf:datatype="http://www.w3.org/2001/XMLSchema#string">Reactome:REACT_28091</oboInOwl:hasDbXref>
        <oboInOwl:hasDbXref rdf:datatype="http://www.w3.org/2001/XMLSchema#string">Reactome:REACT_28113</oboInOwl:hasDbXref>
        <oboInOwl:hasDbXref rdf:datatype="http://www.w3.org/2001/XMLSchema#string">Reactome:REACT_28163</oboInOwl:hasDbXref>
        <oboInOwl:hasDbXref rdf:datatype="http://www.w3.org/2001/XMLSchema#string">Reactome:REACT_28264</oboInOwl:hasDbXref>
        <oboInOwl:hasDbXref rdf:datatype="http://www.w3.org/2001/XMLSchema#string">Reactome:REACT_28480</oboInOwl:hasDbXref>
        <oboInOwl:hasDbXref rdf:datatype="http://www.w3.org/2001/XMLSchema#string">Reactome:REACT_28555</oboInOwl:hasDbXref>
        <oboInOwl:hasDbXref rdf:datatype="http://www.w3.org/2001/XMLSchema#string">Reactome:REACT_28681</oboInOwl:hasDbXref>
        <oboInOwl:hasDbXref rdf:datatype="http://www.w3.org/2001/XMLSchema#string">Reactome:REACT_28719</oboInOwl:hasDbXref>
        <oboInOwl:hasDbXref rdf:datatype="http://www.w3.org/2001/XMLSchema#string">Reactome:REACT_28743</oboInOwl:hasDbXref>
        <oboInOwl:hasDbXref rdf:datatype="http://www.w3.org/2001/XMLSchema#string">Reactome:REACT_28746</oboInOwl:hasDbXref>
        <oboInOwl:hasDbXref rdf:datatype="http://www.w3.org/2001/XMLSchema#string">Reactome:REACT_28824</oboInOwl:hasDbXref>
        <oboInOwl:hasDbXref rdf:datatype="http://www.w3.org/2001/XMLSchema#string">Reactome:REACT_29029</oboInOwl:hasDbXref>
        <oboInOwl:hasDbXref rdf:datatype="http://www.w3.org/2001/XMLSchema#string">Reactome:REACT_29168</oboInOwl:hasDbXref>
        <oboInOwl:hasDbXref rdf:datatype="http://www.w3.org/2001/XMLSchema#string">Reactome:REACT_29201</oboInOwl:hasDbXref>
        <oboInOwl:hasDbXref rdf:datatype="http://www.w3.org/2001/XMLSchema#string">Reactome:REACT_29213</oboInOwl:hasDbXref>
        <oboInOwl:hasDbXref rdf:datatype="http://www.w3.org/2001/XMLSchema#string">Reactome:REACT_29277</oboInOwl:hasDbXref>
        <oboInOwl:hasDbXref rdf:datatype="http://www.w3.org/2001/XMLSchema#string">Reactome:REACT_29284</oboInOwl:hasDbXref>
        <oboInOwl:hasDbXref rdf:datatype="http://www.w3.org/2001/XMLSchema#string">Reactome:REACT_29289</oboInOwl:hasDbXref>
        <oboInOwl:hasDbXref rdf:datatype="http://www.w3.org/2001/XMLSchema#string">Reactome:REACT_29300</oboInOwl:hasDbXref>
        <oboInOwl:hasDbXref rdf:datatype="http://www.w3.org/2001/XMLSchema#string">Reactome:REACT_29334</oboInOwl:hasDbXref>
        <oboInOwl:hasDbXref rdf:datatype="http://www.w3.org/2001/XMLSchema#string">Reactome:REACT_29395</oboInOwl:hasDbXref>
        <oboInOwl:hasDbXref rdf:datatype="http://www.w3.org/2001/XMLSchema#string">Reactome:REACT_29396</oboInOwl:hasDbXref>
        <oboInOwl:hasDbXref rdf:datatype="http://www.w3.org/2001/XMLSchema#string">Reactome:REACT_29410</oboInOwl:hasDbXref>
        <oboInOwl:hasDbXref rdf:datatype="http://www.w3.org/2001/XMLSchema#string">Reactome:REACT_29451</oboInOwl:hasDbXref>
        <oboInOwl:hasDbXref rdf:datatype="http://www.w3.org/2001/XMLSchema#string">Reactome:REACT_29588</oboInOwl:hasDbXref>
        <oboInOwl:hasDbXref rdf:datatype="http://www.w3.org/2001/XMLSchema#string">Reactome:REACT_29614</oboInOwl:hasDbXref>
        <oboInOwl:hasDbXref rdf:datatype="http://www.w3.org/2001/XMLSchema#string">Reactome:REACT_29689</oboInOwl:hasDbXref>
        <oboInOwl:hasDbXref rdf:datatype="http://www.w3.org/2001/XMLSchema#string">Reactome:REACT_29694</oboInOwl:hasDbXref>
        <oboInOwl:hasDbXref rdf:datatype="http://www.w3.org/2001/XMLSchema#string">Reactome:REACT_29759</oboInOwl:hasDbXref>
        <oboInOwl:hasDbXref rdf:datatype="http://www.w3.org/2001/XMLSchema#string">Reactome:REACT_29788</oboInOwl:hasDbXref>
        <oboInOwl:hasDbXref rdf:datatype="http://www.w3.org/2001/XMLSchema#string">Reactome:REACT_29873</oboInOwl:hasDbXref>
        <oboInOwl:hasDbXref rdf:datatype="http://www.w3.org/2001/XMLSchema#string">Reactome:REACT_29914</oboInOwl:hasDbXref>
        <oboInOwl:hasDbXref rdf:datatype="http://www.w3.org/2001/XMLSchema#string">Reactome:REACT_30020</oboInOwl:hasDbXref>
        <oboInOwl:hasDbXref rdf:datatype="http://www.w3.org/2001/XMLSchema#string">Reactome:REACT_30023</oboInOwl:hasDbXref>
        <oboInOwl:hasDbXref rdf:datatype="http://www.w3.org/2001/XMLSchema#string">Reactome:REACT_30052</oboInOwl:hasDbXref>
        <oboInOwl:hasDbXref rdf:datatype="http://www.w3.org/2001/XMLSchema#string">Reactome:REACT_30070</oboInOwl:hasDbXref>
        <oboInOwl:hasDbXref rdf:datatype="http://www.w3.org/2001/XMLSchema#string">Reactome:REACT_30084</oboInOwl:hasDbXref>
        <oboInOwl:hasDbXref rdf:datatype="http://www.w3.org/2001/XMLSchema#string">Reactome:REACT_30113</oboInOwl:hasDbXref>
        <oboInOwl:hasDbXref rdf:datatype="http://www.w3.org/2001/XMLSchema#string">Reactome:REACT_30116</oboInOwl:hasDbXref>
        <oboInOwl:hasDbXref rdf:datatype="http://www.w3.org/2001/XMLSchema#string">Reactome:REACT_30165</oboInOwl:hasDbXref>
        <oboInOwl:hasDbXref rdf:datatype="http://www.w3.org/2001/XMLSchema#string">Reactome:REACT_302</oboInOwl:hasDbXref>
        <oboInOwl:hasDbXref rdf:datatype="http://www.w3.org/2001/XMLSchema#string">Reactome:REACT_30230</oboInOwl:hasDbXref>
        <oboInOwl:hasDbXref rdf:datatype="http://www.w3.org/2001/XMLSchema#string">Reactome:REACT_30345</oboInOwl:hasDbXref>
        <oboInOwl:hasDbXref rdf:datatype="http://www.w3.org/2001/XMLSchema#string">Reactome:REACT_30490</oboInOwl:hasDbXref>
        <oboInOwl:hasDbXref rdf:datatype="http://www.w3.org/2001/XMLSchema#string">Reactome:REACT_30496</oboInOwl:hasDbXref>
        <oboInOwl:hasDbXref rdf:datatype="http://www.w3.org/2001/XMLSchema#string">Reactome:REACT_30679</oboInOwl:hasDbXref>
        <oboInOwl:hasDbXref rdf:datatype="http://www.w3.org/2001/XMLSchema#string">Reactome:REACT_30700</oboInOwl:hasDbXref>
        <oboInOwl:hasDbXref rdf:datatype="http://www.w3.org/2001/XMLSchema#string">Reactome:REACT_30836</oboInOwl:hasDbXref>
        <oboInOwl:hasDbXref rdf:datatype="http://www.w3.org/2001/XMLSchema#string">Reactome:REACT_30921</oboInOwl:hasDbXref>
        <oboInOwl:hasDbXref rdf:datatype="http://www.w3.org/2001/XMLSchema#string">Reactome:REACT_30938</oboInOwl:hasDbXref>
        <oboInOwl:hasDbXref rdf:datatype="http://www.w3.org/2001/XMLSchema#string">Reactome:REACT_30948</oboInOwl:hasDbXref>
        <oboInOwl:hasDbXref rdf:datatype="http://www.w3.org/2001/XMLSchema#string">Reactome:REACT_30985</oboInOwl:hasDbXref>
        <oboInOwl:hasDbXref rdf:datatype="http://www.w3.org/2001/XMLSchema#string">Reactome:REACT_30997</oboInOwl:hasDbXref>
        <oboInOwl:hasDbXref rdf:datatype="http://www.w3.org/2001/XMLSchema#string">Reactome:REACT_31081</oboInOwl:hasDbXref>
        <oboInOwl:hasDbXref rdf:datatype="http://www.w3.org/2001/XMLSchema#string">Reactome:REACT_31149</oboInOwl:hasDbXref>
        <oboInOwl:hasDbXref rdf:datatype="http://www.w3.org/2001/XMLSchema#string">Reactome:REACT_31196</oboInOwl:hasDbXref>
        <oboInOwl:hasDbXref rdf:datatype="http://www.w3.org/2001/XMLSchema#string">Reactome:REACT_31227</oboInOwl:hasDbXref>
        <oboInOwl:hasDbXref rdf:datatype="http://www.w3.org/2001/XMLSchema#string">Reactome:REACT_31273</oboInOwl:hasDbXref>
        <oboInOwl:hasDbXref rdf:datatype="http://www.w3.org/2001/XMLSchema#string">Reactome:REACT_31290</oboInOwl:hasDbXref>
        <oboInOwl:hasDbXref rdf:datatype="http://www.w3.org/2001/XMLSchema#string">Reactome:REACT_31293</oboInOwl:hasDbXref>
        <oboInOwl:hasDbXref rdf:datatype="http://www.w3.org/2001/XMLSchema#string">Reactome:REACT_31449</oboInOwl:hasDbXref>
        <oboInOwl:hasDbXref rdf:datatype="http://www.w3.org/2001/XMLSchema#string">Reactome:REACT_31466</oboInOwl:hasDbXref>
        <oboInOwl:hasDbXref rdf:datatype="http://www.w3.org/2001/XMLSchema#string">Reactome:REACT_31519</oboInOwl:hasDbXref>
        <oboInOwl:hasDbXref rdf:datatype="http://www.w3.org/2001/XMLSchema#string">Reactome:REACT_31536</oboInOwl:hasDbXref>
        <oboInOwl:hasDbXref rdf:datatype="http://www.w3.org/2001/XMLSchema#string">Reactome:REACT_31571</oboInOwl:hasDbXref>
        <oboInOwl:hasDbXref rdf:datatype="http://www.w3.org/2001/XMLSchema#string">Reactome:REACT_31625</oboInOwl:hasDbXref>
        <oboInOwl:hasDbXref rdf:datatype="http://www.w3.org/2001/XMLSchema#string">Reactome:REACT_31639</oboInOwl:hasDbXref>
        <oboInOwl:hasDbXref rdf:datatype="http://www.w3.org/2001/XMLSchema#string">Reactome:REACT_31868</oboInOwl:hasDbXref>
        <oboInOwl:hasDbXref rdf:datatype="http://www.w3.org/2001/XMLSchema#string">Reactome:REACT_31915</oboInOwl:hasDbXref>
        <oboInOwl:hasDbXref rdf:datatype="http://www.w3.org/2001/XMLSchema#string">Reactome:REACT_31935</oboInOwl:hasDbXref>
        <oboInOwl:hasDbXref rdf:datatype="http://www.w3.org/2001/XMLSchema#string">Reactome:REACT_31984</oboInOwl:hasDbXref>
        <oboInOwl:hasDbXref rdf:datatype="http://www.w3.org/2001/XMLSchema#string">Reactome:REACT_32009</oboInOwl:hasDbXref>
        <oboInOwl:hasDbXref rdf:datatype="http://www.w3.org/2001/XMLSchema#string">Reactome:REACT_32077</oboInOwl:hasDbXref>
        <oboInOwl:hasDbXref rdf:datatype="http://www.w3.org/2001/XMLSchema#string">Reactome:REACT_32079</oboInOwl:hasDbXref>
        <oboInOwl:hasDbXref rdf:datatype="http://www.w3.org/2001/XMLSchema#string">Reactome:REACT_32145</oboInOwl:hasDbXref>
        <oboInOwl:hasDbXref rdf:datatype="http://www.w3.org/2001/XMLSchema#string">Reactome:REACT_32150</oboInOwl:hasDbXref>
        <oboInOwl:hasDbXref rdf:datatype="http://www.w3.org/2001/XMLSchema#string">Reactome:REACT_32271</oboInOwl:hasDbXref>
        <oboInOwl:hasDbXref rdf:datatype="http://www.w3.org/2001/XMLSchema#string">Reactome:REACT_32358</oboInOwl:hasDbXref>
        <oboInOwl:hasDbXref rdf:datatype="http://www.w3.org/2001/XMLSchema#string">Reactome:REACT_32374</oboInOwl:hasDbXref>
        <oboInOwl:hasDbXref rdf:datatype="http://www.w3.org/2001/XMLSchema#string">Reactome:REACT_32438</oboInOwl:hasDbXref>
        <oboInOwl:hasDbXref rdf:datatype="http://www.w3.org/2001/XMLSchema#string">Reactome:REACT_32492</oboInOwl:hasDbXref>
        <oboInOwl:hasDbXref rdf:datatype="http://www.w3.org/2001/XMLSchema#string">Reactome:REACT_32565</oboInOwl:hasDbXref>
        <oboInOwl:hasDbXref rdf:datatype="http://www.w3.org/2001/XMLSchema#string">Reactome:REACT_32598</oboInOwl:hasDbXref>
        <oboInOwl:hasDbXref rdf:datatype="http://www.w3.org/2001/XMLSchema#string">Reactome:REACT_32620</oboInOwl:hasDbXref>
        <oboInOwl:hasDbXref rdf:datatype="http://www.w3.org/2001/XMLSchema#string">Reactome:REACT_32845</oboInOwl:hasDbXref>
        <oboInOwl:hasDbXref rdf:datatype="http://www.w3.org/2001/XMLSchema#string">Reactome:REACT_32906</oboInOwl:hasDbXref>
        <oboInOwl:hasDbXref rdf:datatype="http://www.w3.org/2001/XMLSchema#string">Reactome:REACT_32956</oboInOwl:hasDbXref>
        <oboInOwl:hasDbXref rdf:datatype="http://www.w3.org/2001/XMLSchema#string">Reactome:REACT_33003</oboInOwl:hasDbXref>
        <oboInOwl:hasDbXref rdf:datatype="http://www.w3.org/2001/XMLSchema#string">Reactome:REACT_33009</oboInOwl:hasDbXref>
        <oboInOwl:hasDbXref rdf:datatype="http://www.w3.org/2001/XMLSchema#string">Reactome:REACT_33080</oboInOwl:hasDbXref>
        <oboInOwl:hasDbXref rdf:datatype="http://www.w3.org/2001/XMLSchema#string">Reactome:REACT_33369</oboInOwl:hasDbXref>
        <oboInOwl:hasDbXref rdf:datatype="http://www.w3.org/2001/XMLSchema#string">Reactome:REACT_33385</oboInOwl:hasDbXref>
        <oboInOwl:hasDbXref rdf:datatype="http://www.w3.org/2001/XMLSchema#string">Reactome:REACT_33519</oboInOwl:hasDbXref>
        <oboInOwl:hasDbXref rdf:datatype="http://www.w3.org/2001/XMLSchema#string">Reactome:REACT_33532</oboInOwl:hasDbXref>
        <oboInOwl:hasDbXref rdf:datatype="http://www.w3.org/2001/XMLSchema#string">Reactome:REACT_33692</oboInOwl:hasDbXref>
        <oboInOwl:hasDbXref rdf:datatype="http://www.w3.org/2001/XMLSchema#string">Reactome:REACT_33840</oboInOwl:hasDbXref>
        <oboInOwl:hasDbXref rdf:datatype="http://www.w3.org/2001/XMLSchema#string">Reactome:REACT_33928</oboInOwl:hasDbXref>
        <oboInOwl:hasDbXref rdf:datatype="http://www.w3.org/2001/XMLSchema#string">Reactome:REACT_33979</oboInOwl:hasDbXref>
        <oboInOwl:hasDbXref rdf:datatype="http://www.w3.org/2001/XMLSchema#string">Reactome:REACT_34080</oboInOwl:hasDbXref>
        <oboInOwl:hasDbXref rdf:datatype="http://www.w3.org/2001/XMLSchema#string">Reactome:REACT_34111</oboInOwl:hasDbXref>
        <oboInOwl:hasDbXref rdf:datatype="http://www.w3.org/2001/XMLSchema#string">Reactome:REACT_34145</oboInOwl:hasDbXref>
        <oboInOwl:hasDbXref rdf:datatype="http://www.w3.org/2001/XMLSchema#string">Reactome:REACT_34222</oboInOwl:hasDbXref>
        <oboInOwl:hasDbXref rdf:datatype="http://www.w3.org/2001/XMLSchema#string">Reactome:REACT_34285</oboInOwl:hasDbXref>
        <oboInOwl:hasDbXref rdf:datatype="http://www.w3.org/2001/XMLSchema#string">Reactome:REACT_34310</oboInOwl:hasDbXref>
        <oboInOwl:hasDbXref rdf:datatype="http://www.w3.org/2001/XMLSchema#string">Reactome:REACT_34403</oboInOwl:hasDbXref>
        <oboInOwl:hasDbXref rdf:datatype="http://www.w3.org/2001/XMLSchema#string">Reactome:REACT_34514</oboInOwl:hasDbXref>
        <oboInOwl:hasDbXref rdf:datatype="http://www.w3.org/2001/XMLSchema#string">Reactome:REACT_34516</oboInOwl:hasDbXref>
        <oboInOwl:hasDbXref rdf:datatype="http://www.w3.org/2001/XMLSchema#string">Reactome:REACT_34607</oboInOwl:hasDbXref>
        <oboInOwl:hasDbXref rdf:datatype="http://www.w3.org/2001/XMLSchema#string">Reactome:REACT_34741</oboInOwl:hasDbXref>
        <oboInOwl:hasDbXref rdf:datatype="http://www.w3.org/2001/XMLSchema#string">Reactome:REACT_34788</oboInOwl:hasDbXref>
        <oboInOwl:hasDbXref rdf:datatype="http://www.w3.org/2001/XMLSchema#string">Reactome:REACT_34804</oboInOwl:hasDbXref>
        <oboInOwl:hasDbXref rdf:datatype="http://www.w3.org/2001/XMLSchema#string">Reactome:REACT_384</oboInOwl:hasDbXref>
        <oboInOwl:hasDbXref rdf:datatype="http://www.w3.org/2001/XMLSchema#string">Reactome:REACT_414</oboInOwl:hasDbXref>
        <oboInOwl:hasDbXref rdf:datatype="http://www.w3.org/2001/XMLSchema#string">Reactome:REACT_41715</oboInOwl:hasDbXref>
        <oboInOwl:hasDbXref rdf:datatype="http://www.w3.org/2001/XMLSchema#string">Reactome:REACT_43</oboInOwl:hasDbXref>
        <oboInOwl:hasDbXref rdf:datatype="http://www.w3.org/2001/XMLSchema#string">Reactome:REACT_496</oboInOwl:hasDbXref>
        <oboInOwl:hasDbXref rdf:datatype="http://www.w3.org/2001/XMLSchema#string">Reactome:REACT_54449</oboInOwl:hasDbXref>
        <oboInOwl:hasDbXref rdf:datatype="http://www.w3.org/2001/XMLSchema#string">Reactome:REACT_545</oboInOwl:hasDbXref>
        <oboInOwl:hasDbXref rdf:datatype="http://www.w3.org/2001/XMLSchema#string">Reactome:REACT_559</oboInOwl:hasDbXref>
        <oboInOwl:hasDbXref rdf:datatype="http://www.w3.org/2001/XMLSchema#string">Reactome:REACT_58131</oboInOwl:hasDbXref>
        <oboInOwl:hasDbXref rdf:datatype="http://www.w3.org/2001/XMLSchema#string">Reactome:REACT_6139</oboInOwl:hasDbXref>
        <oboInOwl:hasDbXref rdf:datatype="http://www.w3.org/2001/XMLSchema#string">Reactome:REACT_6170</oboInOwl:hasDbXref>
        <oboInOwl:hasDbXref rdf:datatype="http://www.w3.org/2001/XMLSchema#string">Reactome:REACT_6178</oboInOwl:hasDbXref>
        <oboInOwl:hasDbXref rdf:datatype="http://www.w3.org/2001/XMLSchema#string">Reactome:REACT_6234</oboInOwl:hasDbXref>
        <oboInOwl:hasDbXref rdf:datatype="http://www.w3.org/2001/XMLSchema#string">Reactome:REACT_6297</oboInOwl:hasDbXref>
        <oboInOwl:hasDbXref rdf:datatype="http://www.w3.org/2001/XMLSchema#string">Reactome:REACT_6311</oboInOwl:hasDbXref>
        <oboInOwl:hasDbXref rdf:datatype="http://www.w3.org/2001/XMLSchema#string">Reactome:REACT_6314</oboInOwl:hasDbXref>
        <oboInOwl:hasDbXref rdf:datatype="http://www.w3.org/2001/XMLSchema#string">Reactome:REACT_6316</oboInOwl:hasDbXref>
        <oboInOwl:hasDbXref rdf:datatype="http://www.w3.org/2001/XMLSchema#string">Reactome:REACT_6327</oboInOwl:hasDbXref>
        <oboInOwl:hasDbXref rdf:datatype="http://www.w3.org/2001/XMLSchema#string">Reactome:REACT_6342</oboInOwl:hasDbXref>
        <oboInOwl:hasDbXref rdf:datatype="http://www.w3.org/2001/XMLSchema#string">Reactome:REACT_6353</oboInOwl:hasDbXref>
        <oboInOwl:hasDbXref rdf:datatype="http://www.w3.org/2001/XMLSchema#string">Reactome:REACT_6725</oboInOwl:hasDbXref>
        <oboInOwl:hasDbXref rdf:datatype="http://www.w3.org/2001/XMLSchema#string">Reactome:REACT_6778</oboInOwl:hasDbXref>
        <oboInOwl:hasDbXref rdf:datatype="http://www.w3.org/2001/XMLSchema#string">Reactome:REACT_6859</oboInOwl:hasDbXref>
        <oboInOwl:hasDbXref rdf:datatype="http://www.w3.org/2001/XMLSchema#string">Reactome:REACT_6861</oboInOwl:hasDbXref>
        <oboInOwl:hasDbXref rdf:datatype="http://www.w3.org/2001/XMLSchema#string">Reactome:REACT_6870</oboInOwl:hasDbXref>
        <oboInOwl:hasDbXref rdf:datatype="http://www.w3.org/2001/XMLSchema#string">Reactome:REACT_6873</oboInOwl:hasDbXref>
        <oboInOwl:hasDbXref rdf:datatype="http://www.w3.org/2001/XMLSchema#string">Reactome:REACT_6883</oboInOwl:hasDbXref>
        <oboInOwl:hasDbXref rdf:datatype="http://www.w3.org/2001/XMLSchema#string">Reactome:REACT_6912</oboInOwl:hasDbXref>
        <oboInOwl:hasDbXref rdf:datatype="http://www.w3.org/2001/XMLSchema#string">Reactome:REACT_6948</oboInOwl:hasDbXref>
        <oboInOwl:hasDbXref rdf:datatype="http://www.w3.org/2001/XMLSchema#string">Reactome:REACT_6952</oboInOwl:hasDbXref>
        <oboInOwl:hasDbXref rdf:datatype="http://www.w3.org/2001/XMLSchema#string">Reactome:REACT_76979</oboInOwl:hasDbXref>
        <oboInOwl:hasDbXref rdf:datatype="http://www.w3.org/2001/XMLSchema#string">Reactome:REACT_77040</oboInOwl:hasDbXref>
        <oboInOwl:hasDbXref rdf:datatype="http://www.w3.org/2001/XMLSchema#string">Reactome:REACT_77074</oboInOwl:hasDbXref>
        <oboInOwl:hasDbXref rdf:datatype="http://www.w3.org/2001/XMLSchema#string">Reactome:REACT_77179</oboInOwl:hasDbXref>
        <oboInOwl:hasDbXref rdf:datatype="http://www.w3.org/2001/XMLSchema#string">Reactome:REACT_77231</oboInOwl:hasDbXref>
        <oboInOwl:hasDbXref rdf:datatype="http://www.w3.org/2001/XMLSchema#string">Reactome:REACT_77234</oboInOwl:hasDbXref>
        <oboInOwl:hasDbXref rdf:datatype="http://www.w3.org/2001/XMLSchema#string">Reactome:REACT_773</oboInOwl:hasDbXref>
        <oboInOwl:hasDbXref rdf:datatype="http://www.w3.org/2001/XMLSchema#string">Reactome:REACT_77326</oboInOwl:hasDbXref>
        <oboInOwl:hasDbXref rdf:datatype="http://www.w3.org/2001/XMLSchema#string">Reactome:REACT_77362</oboInOwl:hasDbXref>
        <oboInOwl:hasDbXref rdf:datatype="http://www.w3.org/2001/XMLSchema#string">Reactome:REACT_77365</oboInOwl:hasDbXref>
        <oboInOwl:hasDbXref rdf:datatype="http://www.w3.org/2001/XMLSchema#string">Reactome:REACT_77397</oboInOwl:hasDbXref>
        <oboInOwl:hasDbXref rdf:datatype="http://www.w3.org/2001/XMLSchema#string">Reactome:REACT_77407</oboInOwl:hasDbXref>
        <oboInOwl:hasDbXref rdf:datatype="http://www.w3.org/2001/XMLSchema#string">Reactome:REACT_77443</oboInOwl:hasDbXref>
        <oboInOwl:hasDbXref rdf:datatype="http://www.w3.org/2001/XMLSchema#string">Reactome:REACT_77450</oboInOwl:hasDbXref>
        <oboInOwl:hasDbXref rdf:datatype="http://www.w3.org/2001/XMLSchema#string">Reactome:REACT_77535</oboInOwl:hasDbXref>
        <oboInOwl:hasDbXref rdf:datatype="http://www.w3.org/2001/XMLSchema#string">Reactome:REACT_77550</oboInOwl:hasDbXref>
        <oboInOwl:hasDbXref rdf:datatype="http://www.w3.org/2001/XMLSchema#string">Reactome:REACT_77566</oboInOwl:hasDbXref>
        <oboInOwl:hasDbXref rdf:datatype="http://www.w3.org/2001/XMLSchema#string">Reactome:REACT_77606</oboInOwl:hasDbXref>
        <oboInOwl:hasDbXref rdf:datatype="http://www.w3.org/2001/XMLSchema#string">Reactome:REACT_77615</oboInOwl:hasDbXref>
        <oboInOwl:hasDbXref rdf:datatype="http://www.w3.org/2001/XMLSchema#string">Reactome:REACT_77654</oboInOwl:hasDbXref>
        <oboInOwl:hasDbXref rdf:datatype="http://www.w3.org/2001/XMLSchema#string">Reactome:REACT_77660</oboInOwl:hasDbXref>
        <oboInOwl:hasDbXref rdf:datatype="http://www.w3.org/2001/XMLSchema#string">Reactome:REACT_77733</oboInOwl:hasDbXref>
        <oboInOwl:hasDbXref rdf:datatype="http://www.w3.org/2001/XMLSchema#string">Reactome:REACT_77834</oboInOwl:hasDbXref>
        <oboInOwl:hasDbXref rdf:datatype="http://www.w3.org/2001/XMLSchema#string">Reactome:REACT_77857</oboInOwl:hasDbXref>
        <oboInOwl:hasDbXref rdf:datatype="http://www.w3.org/2001/XMLSchema#string">Reactome:REACT_77897</oboInOwl:hasDbXref>
        <oboInOwl:hasDbXref rdf:datatype="http://www.w3.org/2001/XMLSchema#string">Reactome:REACT_77911</oboInOwl:hasDbXref>
        <oboInOwl:hasDbXref rdf:datatype="http://www.w3.org/2001/XMLSchema#string">Reactome:REACT_77928</oboInOwl:hasDbXref>
        <oboInOwl:hasDbXref rdf:datatype="http://www.w3.org/2001/XMLSchema#string">Reactome:REACT_77949</oboInOwl:hasDbXref>
        <oboInOwl:hasDbXref rdf:datatype="http://www.w3.org/2001/XMLSchema#string">Reactome:REACT_77977</oboInOwl:hasDbXref>
        <oboInOwl:hasDbXref rdf:datatype="http://www.w3.org/2001/XMLSchema#string">Reactome:REACT_78014</oboInOwl:hasDbXref>
        <oboInOwl:hasDbXref rdf:datatype="http://www.w3.org/2001/XMLSchema#string">Reactome:REACT_78035</oboInOwl:hasDbXref>
        <oboInOwl:hasDbXref rdf:datatype="http://www.w3.org/2001/XMLSchema#string">Reactome:REACT_78087</oboInOwl:hasDbXref>
        <oboInOwl:hasDbXref rdf:datatype="http://www.w3.org/2001/XMLSchema#string">Reactome:REACT_78121</oboInOwl:hasDbXref>
        <oboInOwl:hasDbXref rdf:datatype="http://www.w3.org/2001/XMLSchema#string">Reactome:REACT_78226</oboInOwl:hasDbXref>
        <oboInOwl:hasDbXref rdf:datatype="http://www.w3.org/2001/XMLSchema#string">Reactome:REACT_78281</oboInOwl:hasDbXref>
        <oboInOwl:hasDbXref rdf:datatype="http://www.w3.org/2001/XMLSchema#string">Reactome:REACT_78427</oboInOwl:hasDbXref>
        <oboInOwl:hasDbXref rdf:datatype="http://www.w3.org/2001/XMLSchema#string">Reactome:REACT_78450</oboInOwl:hasDbXref>
        <oboInOwl:hasDbXref rdf:datatype="http://www.w3.org/2001/XMLSchema#string">Reactome:REACT_78451</oboInOwl:hasDbXref>
        <oboInOwl:hasDbXref rdf:datatype="http://www.w3.org/2001/XMLSchema#string">Reactome:REACT_78503</oboInOwl:hasDbXref>
        <oboInOwl:hasDbXref rdf:datatype="http://www.w3.org/2001/XMLSchema#string">Reactome:REACT_78533</oboInOwl:hasDbXref>
        <oboInOwl:hasDbXref rdf:datatype="http://www.w3.org/2001/XMLSchema#string">Reactome:REACT_78539</oboInOwl:hasDbXref>
        <oboInOwl:hasDbXref rdf:datatype="http://www.w3.org/2001/XMLSchema#string">Reactome:REACT_78556</oboInOwl:hasDbXref>
        <oboInOwl:hasDbXref rdf:datatype="http://www.w3.org/2001/XMLSchema#string">Reactome:REACT_78625</oboInOwl:hasDbXref>
        <oboInOwl:hasDbXref rdf:datatype="http://www.w3.org/2001/XMLSchema#string">Reactome:REACT_78651</oboInOwl:hasDbXref>
        <oboInOwl:hasDbXref rdf:datatype="http://www.w3.org/2001/XMLSchema#string">Reactome:REACT_78696</oboInOwl:hasDbXref>
        <oboInOwl:hasDbXref rdf:datatype="http://www.w3.org/2001/XMLSchema#string">Reactome:REACT_78748</oboInOwl:hasDbXref>
        <oboInOwl:hasDbXref rdf:datatype="http://www.w3.org/2001/XMLSchema#string">Reactome:REACT_78901</oboInOwl:hasDbXref>
        <oboInOwl:hasDbXref rdf:datatype="http://www.w3.org/2001/XMLSchema#string">Reactome:REACT_79012</oboInOwl:hasDbXref>
        <oboInOwl:hasDbXref rdf:datatype="http://www.w3.org/2001/XMLSchema#string">Reactome:REACT_79039</oboInOwl:hasDbXref>
        <oboInOwl:hasDbXref rdf:datatype="http://www.w3.org/2001/XMLSchema#string">Reactome:REACT_79087</oboInOwl:hasDbXref>
        <oboInOwl:hasDbXref rdf:datatype="http://www.w3.org/2001/XMLSchema#string">Reactome:REACT_79125</oboInOwl:hasDbXref>
        <oboInOwl:hasDbXref rdf:datatype="http://www.w3.org/2001/XMLSchema#string">Reactome:REACT_79182</oboInOwl:hasDbXref>
        <oboInOwl:hasDbXref rdf:datatype="http://www.w3.org/2001/XMLSchema#string">Reactome:REACT_79208</oboInOwl:hasDbXref>
        <oboInOwl:hasDbXref rdf:datatype="http://www.w3.org/2001/XMLSchema#string">Reactome:REACT_79220</oboInOwl:hasDbXref>
        <oboInOwl:hasDbXref rdf:datatype="http://www.w3.org/2001/XMLSchema#string">Reactome:REACT_79255</oboInOwl:hasDbXref>
        <oboInOwl:hasDbXref rdf:datatype="http://www.w3.org/2001/XMLSchema#string">Reactome:REACT_79372</oboInOwl:hasDbXref>
        <oboInOwl:hasDbXref rdf:datatype="http://www.w3.org/2001/XMLSchema#string">Reactome:REACT_79573</oboInOwl:hasDbXref>
        <oboInOwl:hasDbXref rdf:datatype="http://www.w3.org/2001/XMLSchema#string">Reactome:REACT_79686</oboInOwl:hasDbXref>
        <oboInOwl:hasDbXref rdf:datatype="http://www.w3.org/2001/XMLSchema#string">Reactome:REACT_79694</oboInOwl:hasDbXref>
        <oboInOwl:hasDbXref rdf:datatype="http://www.w3.org/2001/XMLSchema#string">Reactome:REACT_79700</oboInOwl:hasDbXref>
        <oboInOwl:hasDbXref rdf:datatype="http://www.w3.org/2001/XMLSchema#string">Reactome:REACT_79709</oboInOwl:hasDbXref>
        <oboInOwl:hasDbXref rdf:datatype="http://www.w3.org/2001/XMLSchema#string">Reactome:REACT_79720</oboInOwl:hasDbXref>
        <oboInOwl:hasDbXref rdf:datatype="http://www.w3.org/2001/XMLSchema#string">Reactome:REACT_80110</oboInOwl:hasDbXref>
        <oboInOwl:hasDbXref rdf:datatype="http://www.w3.org/2001/XMLSchema#string">Reactome:REACT_80144</oboInOwl:hasDbXref>
        <oboInOwl:hasDbXref rdf:datatype="http://www.w3.org/2001/XMLSchema#string">Reactome:REACT_80185</oboInOwl:hasDbXref>
        <oboInOwl:hasDbXref rdf:datatype="http://www.w3.org/2001/XMLSchema#string">Reactome:REACT_80213</oboInOwl:hasDbXref>
        <oboInOwl:hasDbXref rdf:datatype="http://www.w3.org/2001/XMLSchema#string">Reactome:REACT_80218</oboInOwl:hasDbXref>
        <oboInOwl:hasDbXref rdf:datatype="http://www.w3.org/2001/XMLSchema#string">Reactome:REACT_80239</oboInOwl:hasDbXref>
        <oboInOwl:hasDbXref rdf:datatype="http://www.w3.org/2001/XMLSchema#string">Reactome:REACT_80255</oboInOwl:hasDbXref>
        <oboInOwl:hasDbXref rdf:datatype="http://www.w3.org/2001/XMLSchema#string">Reactome:REACT_80591</oboInOwl:hasDbXref>
        <oboInOwl:hasDbXref rdf:datatype="http://www.w3.org/2001/XMLSchema#string">Reactome:REACT_80606</oboInOwl:hasDbXref>
        <oboInOwl:hasDbXref rdf:datatype="http://www.w3.org/2001/XMLSchema#string">Reactome:REACT_80617</oboInOwl:hasDbXref>
        <oboInOwl:hasDbXref rdf:datatype="http://www.w3.org/2001/XMLSchema#string">Reactome:REACT_80632</oboInOwl:hasDbXref>
        <oboInOwl:hasDbXref rdf:datatype="http://www.w3.org/2001/XMLSchema#string">Reactome:REACT_80665</oboInOwl:hasDbXref>
        <oboInOwl:hasDbXref rdf:datatype="http://www.w3.org/2001/XMLSchema#string">Reactome:REACT_80684</oboInOwl:hasDbXref>
        <oboInOwl:hasDbXref rdf:datatype="http://www.w3.org/2001/XMLSchema#string">Reactome:REACT_80689</oboInOwl:hasDbXref>
        <oboInOwl:hasDbXref rdf:datatype="http://www.w3.org/2001/XMLSchema#string">Reactome:REACT_80699</oboInOwl:hasDbXref>
        <oboInOwl:hasDbXref rdf:datatype="http://www.w3.org/2001/XMLSchema#string">Reactome:REACT_80700</oboInOwl:hasDbXref>
        <oboInOwl:hasDbXref rdf:datatype="http://www.w3.org/2001/XMLSchema#string">Reactome:REACT_80714</oboInOwl:hasDbXref>
        <oboInOwl:hasDbXref rdf:datatype="http://www.w3.org/2001/XMLSchema#string">Reactome:REACT_80804</oboInOwl:hasDbXref>
        <oboInOwl:hasDbXref rdf:datatype="http://www.w3.org/2001/XMLSchema#string">Reactome:REACT_80853</oboInOwl:hasDbXref>
        <oboInOwl:hasDbXref rdf:datatype="http://www.w3.org/2001/XMLSchema#string">Reactome:REACT_80860</oboInOwl:hasDbXref>
        <oboInOwl:hasDbXref rdf:datatype="http://www.w3.org/2001/XMLSchema#string">Reactome:REACT_80909</oboInOwl:hasDbXref>
        <oboInOwl:hasDbXref rdf:datatype="http://www.w3.org/2001/XMLSchema#string">Reactome:REACT_81027</oboInOwl:hasDbXref>
        <oboInOwl:hasDbXref rdf:datatype="http://www.w3.org/2001/XMLSchema#string">Reactome:REACT_81148</oboInOwl:hasDbXref>
        <oboInOwl:hasDbXref rdf:datatype="http://www.w3.org/2001/XMLSchema#string">Reactome:REACT_81218</oboInOwl:hasDbXref>
        <oboInOwl:hasDbXref rdf:datatype="http://www.w3.org/2001/XMLSchema#string">Reactome:REACT_81439</oboInOwl:hasDbXref>
        <oboInOwl:hasDbXref rdf:datatype="http://www.w3.org/2001/XMLSchema#string">Reactome:REACT_81458</oboInOwl:hasDbXref>
        <oboInOwl:hasDbXref rdf:datatype="http://www.w3.org/2001/XMLSchema#string">Reactome:REACT_81490</oboInOwl:hasDbXref>
        <oboInOwl:hasDbXref rdf:datatype="http://www.w3.org/2001/XMLSchema#string">Reactome:REACT_81590</oboInOwl:hasDbXref>
        <oboInOwl:hasDbXref rdf:datatype="http://www.w3.org/2001/XMLSchema#string">Reactome:REACT_81616</oboInOwl:hasDbXref>
        <oboInOwl:hasDbXref rdf:datatype="http://www.w3.org/2001/XMLSchema#string">Reactome:REACT_81647</oboInOwl:hasDbXref>
        <oboInOwl:hasDbXref rdf:datatype="http://www.w3.org/2001/XMLSchema#string">Reactome:REACT_81652</oboInOwl:hasDbXref>
        <oboInOwl:hasDbXref rdf:datatype="http://www.w3.org/2001/XMLSchema#string">Reactome:REACT_81693</oboInOwl:hasDbXref>
        <oboInOwl:hasDbXref rdf:datatype="http://www.w3.org/2001/XMLSchema#string">Reactome:REACT_81715</oboInOwl:hasDbXref>
        <oboInOwl:hasDbXref rdf:datatype="http://www.w3.org/2001/XMLSchema#string">Reactome:REACT_81727</oboInOwl:hasDbXref>
        <oboInOwl:hasDbXref rdf:datatype="http://www.w3.org/2001/XMLSchema#string">Reactome:REACT_81864</oboInOwl:hasDbXref>
        <oboInOwl:hasDbXref rdf:datatype="http://www.w3.org/2001/XMLSchema#string">Reactome:REACT_81941</oboInOwl:hasDbXref>
        <oboInOwl:hasDbXref rdf:datatype="http://www.w3.org/2001/XMLSchema#string">Reactome:REACT_82037</oboInOwl:hasDbXref>
        <oboInOwl:hasDbXref rdf:datatype="http://www.w3.org/2001/XMLSchema#string">Reactome:REACT_82115</oboInOwl:hasDbXref>
        <oboInOwl:hasDbXref rdf:datatype="http://www.w3.org/2001/XMLSchema#string">Reactome:REACT_82125</oboInOwl:hasDbXref>
        <oboInOwl:hasDbXref rdf:datatype="http://www.w3.org/2001/XMLSchema#string">Reactome:REACT_82128</oboInOwl:hasDbXref>
        <oboInOwl:hasDbXref rdf:datatype="http://www.w3.org/2001/XMLSchema#string">Reactome:REACT_82261</oboInOwl:hasDbXref>
        <oboInOwl:hasDbXref rdf:datatype="http://www.w3.org/2001/XMLSchema#string">Reactome:REACT_82270</oboInOwl:hasDbXref>
        <oboInOwl:hasDbXref rdf:datatype="http://www.w3.org/2001/XMLSchema#string">Reactome:REACT_82303</oboInOwl:hasDbXref>
        <oboInOwl:hasDbXref rdf:datatype="http://www.w3.org/2001/XMLSchema#string">Reactome:REACT_82310</oboInOwl:hasDbXref>
        <oboInOwl:hasDbXref rdf:datatype="http://www.w3.org/2001/XMLSchema#string">Reactome:REACT_82361</oboInOwl:hasDbXref>
        <oboInOwl:hasDbXref rdf:datatype="http://www.w3.org/2001/XMLSchema#string">Reactome:REACT_82456</oboInOwl:hasDbXref>
        <oboInOwl:hasDbXref rdf:datatype="http://www.w3.org/2001/XMLSchema#string">Reactome:REACT_82473</oboInOwl:hasDbXref>
        <oboInOwl:hasDbXref rdf:datatype="http://www.w3.org/2001/XMLSchema#string">Reactome:REACT_82616</oboInOwl:hasDbXref>
        <oboInOwl:hasDbXref rdf:datatype="http://www.w3.org/2001/XMLSchema#string">Reactome:REACT_82678</oboInOwl:hasDbXref>
        <oboInOwl:hasDbXref rdf:datatype="http://www.w3.org/2001/XMLSchema#string">Reactome:REACT_82728</oboInOwl:hasDbXref>
        <oboInOwl:hasDbXref rdf:datatype="http://www.w3.org/2001/XMLSchema#string">Reactome:REACT_82751</oboInOwl:hasDbXref>
        <oboInOwl:hasDbXref rdf:datatype="http://www.w3.org/2001/XMLSchema#string">Reactome:REACT_82824</oboInOwl:hasDbXref>
        <oboInOwl:hasDbXref rdf:datatype="http://www.w3.org/2001/XMLSchema#string">Reactome:REACT_82901</oboInOwl:hasDbXref>
        <oboInOwl:hasDbXref rdf:datatype="http://www.w3.org/2001/XMLSchema#string">Reactome:REACT_82927</oboInOwl:hasDbXref>
        <oboInOwl:hasDbXref rdf:datatype="http://www.w3.org/2001/XMLSchema#string">Reactome:REACT_83006</oboInOwl:hasDbXref>
        <oboInOwl:hasDbXref rdf:datatype="http://www.w3.org/2001/XMLSchema#string">Reactome:REACT_83089</oboInOwl:hasDbXref>
        <oboInOwl:hasDbXref rdf:datatype="http://www.w3.org/2001/XMLSchema#string">Reactome:REACT_83110</oboInOwl:hasDbXref>
        <oboInOwl:hasDbXref rdf:datatype="http://www.w3.org/2001/XMLSchema#string">Reactome:REACT_83178</oboInOwl:hasDbXref>
        <oboInOwl:hasDbXref rdf:datatype="http://www.w3.org/2001/XMLSchema#string">Reactome:REACT_83187</oboInOwl:hasDbXref>
        <oboInOwl:hasDbXref rdf:datatype="http://www.w3.org/2001/XMLSchema#string">Reactome:REACT_83239</oboInOwl:hasDbXref>
        <oboInOwl:hasDbXref rdf:datatype="http://www.w3.org/2001/XMLSchema#string">Reactome:REACT_83279</oboInOwl:hasDbXref>
        <oboInOwl:hasDbXref rdf:datatype="http://www.w3.org/2001/XMLSchema#string">Reactome:REACT_83297</oboInOwl:hasDbXref>
        <oboInOwl:hasDbXref rdf:datatype="http://www.w3.org/2001/XMLSchema#string">Reactome:REACT_83436</oboInOwl:hasDbXref>
        <oboInOwl:hasDbXref rdf:datatype="http://www.w3.org/2001/XMLSchema#string">Reactome:REACT_83476</oboInOwl:hasDbXref>
        <oboInOwl:hasDbXref rdf:datatype="http://www.w3.org/2001/XMLSchema#string">Reactome:REACT_83529</oboInOwl:hasDbXref>
        <oboInOwl:hasDbXref rdf:datatype="http://www.w3.org/2001/XMLSchema#string">Reactome:REACT_83533</oboInOwl:hasDbXref>
        <oboInOwl:hasDbXref rdf:datatype="http://www.w3.org/2001/XMLSchema#string">Reactome:REACT_83579</oboInOwl:hasDbXref>
        <oboInOwl:hasDbXref rdf:datatype="http://www.w3.org/2001/XMLSchema#string">Reactome:REACT_83582</oboInOwl:hasDbXref>
        <oboInOwl:hasDbXref rdf:datatype="http://www.w3.org/2001/XMLSchema#string">Reactome:REACT_83671</oboInOwl:hasDbXref>
        <oboInOwl:hasDbXref rdf:datatype="http://www.w3.org/2001/XMLSchema#string">Reactome:REACT_83696</oboInOwl:hasDbXref>
        <oboInOwl:hasDbXref rdf:datatype="http://www.w3.org/2001/XMLSchema#string">Reactome:REACT_83709</oboInOwl:hasDbXref>
        <oboInOwl:hasDbXref rdf:datatype="http://www.w3.org/2001/XMLSchema#string">Reactome:REACT_83727</oboInOwl:hasDbXref>
        <oboInOwl:hasDbXref rdf:datatype="http://www.w3.org/2001/XMLSchema#string">Reactome:REACT_83899</oboInOwl:hasDbXref>
        <oboInOwl:hasDbXref rdf:datatype="http://www.w3.org/2001/XMLSchema#string">Reactome:REACT_83979</oboInOwl:hasDbXref>
        <oboInOwl:hasDbXref rdf:datatype="http://www.w3.org/2001/XMLSchema#string">Reactome:REACT_84080</oboInOwl:hasDbXref>
        <oboInOwl:hasDbXref rdf:datatype="http://www.w3.org/2001/XMLSchema#string">Reactome:REACT_84082</oboInOwl:hasDbXref>
        <oboInOwl:hasDbXref rdf:datatype="http://www.w3.org/2001/XMLSchema#string">Reactome:REACT_84208</oboInOwl:hasDbXref>
        <oboInOwl:hasDbXref rdf:datatype="http://www.w3.org/2001/XMLSchema#string">Reactome:REACT_84273</oboInOwl:hasDbXref>
        <oboInOwl:hasDbXref rdf:datatype="http://www.w3.org/2001/XMLSchema#string">Reactome:REACT_84348</oboInOwl:hasDbXref>
        <oboInOwl:hasDbXref rdf:datatype="http://www.w3.org/2001/XMLSchema#string">Reactome:REACT_84405</oboInOwl:hasDbXref>
        <oboInOwl:hasDbXref rdf:datatype="http://www.w3.org/2001/XMLSchema#string">Reactome:REACT_845</oboInOwl:hasDbXref>
        <oboInOwl:hasDbXref rdf:datatype="http://www.w3.org/2001/XMLSchema#string">Reactome:REACT_84560</oboInOwl:hasDbXref>
        <oboInOwl:hasDbXref rdf:datatype="http://www.w3.org/2001/XMLSchema#string">Reactome:REACT_84656</oboInOwl:hasDbXref>
        <oboInOwl:hasDbXref rdf:datatype="http://www.w3.org/2001/XMLSchema#string">Reactome:REACT_84932</oboInOwl:hasDbXref>
        <oboInOwl:hasDbXref rdf:datatype="http://www.w3.org/2001/XMLSchema#string">Reactome:REACT_85009</oboInOwl:hasDbXref>
        <oboInOwl:hasDbXref rdf:datatype="http://www.w3.org/2001/XMLSchema#string">Reactome:REACT_85017</oboInOwl:hasDbXref>
        <oboInOwl:hasDbXref rdf:datatype="http://www.w3.org/2001/XMLSchema#string">Reactome:REACT_85044</oboInOwl:hasDbXref>
        <oboInOwl:hasDbXref rdf:datatype="http://www.w3.org/2001/XMLSchema#string">Reactome:REACT_85066</oboInOwl:hasDbXref>
        <oboInOwl:hasDbXref rdf:datatype="http://www.w3.org/2001/XMLSchema#string">Reactome:REACT_85256</oboInOwl:hasDbXref>
        <oboInOwl:hasDbXref rdf:datatype="http://www.w3.org/2001/XMLSchema#string">Reactome:REACT_85328</oboInOwl:hasDbXref>
        <oboInOwl:hasDbXref rdf:datatype="http://www.w3.org/2001/XMLSchema#string">Reactome:REACT_85379</oboInOwl:hasDbXref>
        <oboInOwl:hasDbXref rdf:datatype="http://www.w3.org/2001/XMLSchema#string">Reactome:REACT_85449</oboInOwl:hasDbXref>
        <oboInOwl:hasDbXref rdf:datatype="http://www.w3.org/2001/XMLSchema#string">Reactome:REACT_85586</oboInOwl:hasDbXref>
        <oboInOwl:hasDbXref rdf:datatype="http://www.w3.org/2001/XMLSchema#string">Reactome:REACT_85699</oboInOwl:hasDbXref>
        <oboInOwl:hasDbXref rdf:datatype="http://www.w3.org/2001/XMLSchema#string">Reactome:REACT_85720</oboInOwl:hasDbXref>
        <oboInOwl:hasDbXref rdf:datatype="http://www.w3.org/2001/XMLSchema#string">Reactome:REACT_85745</oboInOwl:hasDbXref>
        <oboInOwl:hasDbXref rdf:datatype="http://www.w3.org/2001/XMLSchema#string">Reactome:REACT_85751</oboInOwl:hasDbXref>
        <oboInOwl:hasDbXref rdf:datatype="http://www.w3.org/2001/XMLSchema#string">Reactome:REACT_85812</oboInOwl:hasDbXref>
        <oboInOwl:hasDbXref rdf:datatype="http://www.w3.org/2001/XMLSchema#string">Reactome:REACT_85836</oboInOwl:hasDbXref>
        <oboInOwl:hasDbXref rdf:datatype="http://www.w3.org/2001/XMLSchema#string">Reactome:REACT_85871</oboInOwl:hasDbXref>
        <oboInOwl:hasDbXref rdf:datatype="http://www.w3.org/2001/XMLSchema#string">Reactome:REACT_86014</oboInOwl:hasDbXref>
        <oboInOwl:hasDbXref rdf:datatype="http://www.w3.org/2001/XMLSchema#string">Reactome:REACT_86033</oboInOwl:hasDbXref>
        <oboInOwl:hasDbXref rdf:datatype="http://www.w3.org/2001/XMLSchema#string">Reactome:REACT_86061</oboInOwl:hasDbXref>
        <oboInOwl:hasDbXref rdf:datatype="http://www.w3.org/2001/XMLSchema#string">Reactome:REACT_86092</oboInOwl:hasDbXref>
        <oboInOwl:hasDbXref rdf:datatype="http://www.w3.org/2001/XMLSchema#string">Reactome:REACT_86211</oboInOwl:hasDbXref>
        <oboInOwl:hasDbXref rdf:datatype="http://www.w3.org/2001/XMLSchema#string">Reactome:REACT_86252</oboInOwl:hasDbXref>
        <oboInOwl:hasDbXref rdf:datatype="http://www.w3.org/2001/XMLSchema#string">Reactome:REACT_86261</oboInOwl:hasDbXref>
        <oboInOwl:hasDbXref rdf:datatype="http://www.w3.org/2001/XMLSchema#string">Reactome:REACT_86277</oboInOwl:hasDbXref>
        <oboInOwl:hasDbXref rdf:datatype="http://www.w3.org/2001/XMLSchema#string">Reactome:REACT_86365</oboInOwl:hasDbXref>
        <oboInOwl:hasDbXref rdf:datatype="http://www.w3.org/2001/XMLSchema#string">Reactome:REACT_86372</oboInOwl:hasDbXref>
        <oboInOwl:hasDbXref rdf:datatype="http://www.w3.org/2001/XMLSchema#string">Reactome:REACT_86415</oboInOwl:hasDbXref>
        <oboInOwl:hasDbXref rdf:datatype="http://www.w3.org/2001/XMLSchema#string">Reactome:REACT_86422</oboInOwl:hasDbXref>
        <oboInOwl:hasDbXref rdf:datatype="http://www.w3.org/2001/XMLSchema#string">Reactome:REACT_86533</oboInOwl:hasDbXref>
        <oboInOwl:hasDbXref rdf:datatype="http://www.w3.org/2001/XMLSchema#string">Reactome:REACT_86736</oboInOwl:hasDbXref>
        <oboInOwl:hasDbXref rdf:datatype="http://www.w3.org/2001/XMLSchema#string">Reactome:REACT_86800</oboInOwl:hasDbXref>
        <oboInOwl:hasDbXref rdf:datatype="http://www.w3.org/2001/XMLSchema#string">Reactome:REACT_86867</oboInOwl:hasDbXref>
        <oboInOwl:hasDbXref rdf:datatype="http://www.w3.org/2001/XMLSchema#string">Reactome:REACT_86952</oboInOwl:hasDbXref>
        <oboInOwl:hasDbXref rdf:datatype="http://www.w3.org/2001/XMLSchema#string">Reactome:REACT_86967</oboInOwl:hasDbXref>
        <oboInOwl:hasDbXref rdf:datatype="http://www.w3.org/2001/XMLSchema#string">Reactome:REACT_87010</oboInOwl:hasDbXref>
        <oboInOwl:hasDbXref rdf:datatype="http://www.w3.org/2001/XMLSchema#string">Reactome:REACT_87121</oboInOwl:hasDbXref>
        <oboInOwl:hasDbXref rdf:datatype="http://www.w3.org/2001/XMLSchema#string">Reactome:REACT_87149</oboInOwl:hasDbXref>
        <oboInOwl:hasDbXref rdf:datatype="http://www.w3.org/2001/XMLSchema#string">Reactome:REACT_87212</oboInOwl:hasDbXref>
        <oboInOwl:hasDbXref rdf:datatype="http://www.w3.org/2001/XMLSchema#string">Reactome:REACT_87222</oboInOwl:hasDbXref>
        <oboInOwl:hasDbXref rdf:datatype="http://www.w3.org/2001/XMLSchema#string">Reactome:REACT_87298</oboInOwl:hasDbXref>
        <oboInOwl:hasDbXref rdf:datatype="http://www.w3.org/2001/XMLSchema#string">Reactome:REACT_87329</oboInOwl:hasDbXref>
        <oboInOwl:hasDbXref rdf:datatype="http://www.w3.org/2001/XMLSchema#string">Reactome:REACT_87391</oboInOwl:hasDbXref>
        <oboInOwl:hasDbXref rdf:datatype="http://www.w3.org/2001/XMLSchema#string">Reactome:REACT_87424</oboInOwl:hasDbXref>
        <oboInOwl:hasDbXref rdf:datatype="http://www.w3.org/2001/XMLSchema#string">Reactome:REACT_87437</oboInOwl:hasDbXref>
        <oboInOwl:hasDbXref rdf:datatype="http://www.w3.org/2001/XMLSchema#string">Reactome:REACT_87485</oboInOwl:hasDbXref>
        <oboInOwl:hasDbXref rdf:datatype="http://www.w3.org/2001/XMLSchema#string">Reactome:REACT_87497</oboInOwl:hasDbXref>
        <oboInOwl:hasDbXref rdf:datatype="http://www.w3.org/2001/XMLSchema#string">Reactome:REACT_87503</oboInOwl:hasDbXref>
        <oboInOwl:hasDbXref rdf:datatype="http://www.w3.org/2001/XMLSchema#string">Reactome:REACT_87523</oboInOwl:hasDbXref>
        <oboInOwl:hasDbXref rdf:datatype="http://www.w3.org/2001/XMLSchema#string">Reactome:REACT_87534</oboInOwl:hasDbXref>
        <oboInOwl:hasDbXref rdf:datatype="http://www.w3.org/2001/XMLSchema#string">Reactome:REACT_87593</oboInOwl:hasDbXref>
        <oboInOwl:hasDbXref rdf:datatype="http://www.w3.org/2001/XMLSchema#string">Reactome:REACT_87650</oboInOwl:hasDbXref>
        <oboInOwl:hasDbXref rdf:datatype="http://www.w3.org/2001/XMLSchema#string">Reactome:REACT_87679</oboInOwl:hasDbXref>
        <oboInOwl:hasDbXref rdf:datatype="http://www.w3.org/2001/XMLSchema#string">Reactome:REACT_87753</oboInOwl:hasDbXref>
        <oboInOwl:hasDbXref rdf:datatype="http://www.w3.org/2001/XMLSchema#string">Reactome:REACT_87880</oboInOwl:hasDbXref>
        <oboInOwl:hasDbXref rdf:datatype="http://www.w3.org/2001/XMLSchema#string">Reactome:REACT_87967</oboInOwl:hasDbXref>
        <oboInOwl:hasDbXref rdf:datatype="http://www.w3.org/2001/XMLSchema#string">Reactome:REACT_88025</oboInOwl:hasDbXref>
        <oboInOwl:hasDbXref rdf:datatype="http://www.w3.org/2001/XMLSchema#string">Reactome:REACT_88055</oboInOwl:hasDbXref>
        <oboInOwl:hasDbXref rdf:datatype="http://www.w3.org/2001/XMLSchema#string">Reactome:REACT_88091</oboInOwl:hasDbXref>
        <oboInOwl:hasDbXref rdf:datatype="http://www.w3.org/2001/XMLSchema#string">Reactome:REACT_88220</oboInOwl:hasDbXref>
        <oboInOwl:hasDbXref rdf:datatype="http://www.w3.org/2001/XMLSchema#string">Reactome:REACT_88298</oboInOwl:hasDbXref>
        <oboInOwl:hasDbXref rdf:datatype="http://www.w3.org/2001/XMLSchema#string">Reactome:REACT_88326</oboInOwl:hasDbXref>
        <oboInOwl:hasDbXref rdf:datatype="http://www.w3.org/2001/XMLSchema#string">Reactome:REACT_88374</oboInOwl:hasDbXref>
        <oboInOwl:hasDbXref rdf:datatype="http://www.w3.org/2001/XMLSchema#string">Reactome:REACT_88421</oboInOwl:hasDbXref>
        <oboInOwl:hasDbXref rdf:datatype="http://www.w3.org/2001/XMLSchema#string">Reactome:REACT_88430</oboInOwl:hasDbXref>
        <oboInOwl:hasDbXref rdf:datatype="http://www.w3.org/2001/XMLSchema#string">Reactome:REACT_88440</oboInOwl:hasDbXref>
        <oboInOwl:hasDbXref rdf:datatype="http://www.w3.org/2001/XMLSchema#string">Reactome:REACT_88458</oboInOwl:hasDbXref>
        <oboInOwl:hasDbXref rdf:datatype="http://www.w3.org/2001/XMLSchema#string">Reactome:REACT_88486</oboInOwl:hasDbXref>
        <oboInOwl:hasDbXref rdf:datatype="http://www.w3.org/2001/XMLSchema#string">Reactome:REACT_88516</oboInOwl:hasDbXref>
        <oboInOwl:hasDbXref rdf:datatype="http://www.w3.org/2001/XMLSchema#string">Reactome:REACT_88548</oboInOwl:hasDbXref>
        <oboInOwl:hasDbXref rdf:datatype="http://www.w3.org/2001/XMLSchema#string">Reactome:REACT_88564</oboInOwl:hasDbXref>
        <oboInOwl:hasDbXref rdf:datatype="http://www.w3.org/2001/XMLSchema#string">Reactome:REACT_88590</oboInOwl:hasDbXref>
        <oboInOwl:hasDbXref rdf:datatype="http://www.w3.org/2001/XMLSchema#string">Reactome:REACT_88665</oboInOwl:hasDbXref>
        <oboInOwl:hasDbXref rdf:datatype="http://www.w3.org/2001/XMLSchema#string">Reactome:REACT_88668</oboInOwl:hasDbXref>
        <oboInOwl:hasDbXref rdf:datatype="http://www.w3.org/2001/XMLSchema#string">Reactome:REACT_88766</oboInOwl:hasDbXref>
        <oboInOwl:hasDbXref rdf:datatype="http://www.w3.org/2001/XMLSchema#string">Reactome:REACT_88871</oboInOwl:hasDbXref>
        <oboInOwl:hasDbXref rdf:datatype="http://www.w3.org/2001/XMLSchema#string">Reactome:REACT_88928</oboInOwl:hasDbXref>
        <oboInOwl:hasDbXref rdf:datatype="http://www.w3.org/2001/XMLSchema#string">Reactome:REACT_88987</oboInOwl:hasDbXref>
        <oboInOwl:hasDbXref rdf:datatype="http://www.w3.org/2001/XMLSchema#string">Reactome:REACT_89001</oboInOwl:hasDbXref>
        <oboInOwl:hasDbXref rdf:datatype="http://www.w3.org/2001/XMLSchema#string">Reactome:REACT_89026</oboInOwl:hasDbXref>
        <oboInOwl:hasDbXref rdf:datatype="http://www.w3.org/2001/XMLSchema#string">Reactome:REACT_89122</oboInOwl:hasDbXref>
        <oboInOwl:hasDbXref rdf:datatype="http://www.w3.org/2001/XMLSchema#string">Reactome:REACT_89366</oboInOwl:hasDbXref>
        <oboInOwl:hasDbXref rdf:datatype="http://www.w3.org/2001/XMLSchema#string">Reactome:REACT_89427</oboInOwl:hasDbXref>
        <oboInOwl:hasDbXref rdf:datatype="http://www.w3.org/2001/XMLSchema#string">Reactome:REACT_89464</oboInOwl:hasDbXref>
        <oboInOwl:hasDbXref rdf:datatype="http://www.w3.org/2001/XMLSchema#string">Reactome:REACT_89547</oboInOwl:hasDbXref>
        <oboInOwl:hasDbXref rdf:datatype="http://www.w3.org/2001/XMLSchema#string">Reactome:REACT_89579</oboInOwl:hasDbXref>
        <oboInOwl:hasDbXref rdf:datatype="http://www.w3.org/2001/XMLSchema#string">Reactome:REACT_89769</oboInOwl:hasDbXref>
        <oboInOwl:hasDbXref rdf:datatype="http://www.w3.org/2001/XMLSchema#string">Reactome:REACT_89794</oboInOwl:hasDbXref>
        <oboInOwl:hasDbXref rdf:datatype="http://www.w3.org/2001/XMLSchema#string">Reactome:REACT_89879</oboInOwl:hasDbXref>
        <oboInOwl:hasDbXref rdf:datatype="http://www.w3.org/2001/XMLSchema#string">Reactome:REACT_89988</oboInOwl:hasDbXref>
        <oboInOwl:hasDbXref rdf:datatype="http://www.w3.org/2001/XMLSchema#string">Reactome:REACT_9007</oboInOwl:hasDbXref>
        <oboInOwl:hasDbXref rdf:datatype="http://www.w3.org/2001/XMLSchema#string">Reactome:REACT_90132</oboInOwl:hasDbXref>
        <oboInOwl:hasDbXref rdf:datatype="http://www.w3.org/2001/XMLSchema#string">Reactome:REACT_90167</oboInOwl:hasDbXref>
        <oboInOwl:hasDbXref rdf:datatype="http://www.w3.org/2001/XMLSchema#string">Reactome:REACT_90220</oboInOwl:hasDbXref>
        <oboInOwl:hasDbXref rdf:datatype="http://www.w3.org/2001/XMLSchema#string">Reactome:REACT_90227</oboInOwl:hasDbXref>
        <oboInOwl:hasDbXref rdf:datatype="http://www.w3.org/2001/XMLSchema#string">Reactome:REACT_90290</oboInOwl:hasDbXref>
        <oboInOwl:hasDbXref rdf:datatype="http://www.w3.org/2001/XMLSchema#string">Reactome:REACT_90364</oboInOwl:hasDbXref>
        <oboInOwl:hasDbXref rdf:datatype="http://www.w3.org/2001/XMLSchema#string">Reactome:REACT_90426</oboInOwl:hasDbXref>
        <oboInOwl:hasDbXref rdf:datatype="http://www.w3.org/2001/XMLSchema#string">Reactome:REACT_90449</oboInOwl:hasDbXref>
        <oboInOwl:hasDbXref rdf:datatype="http://www.w3.org/2001/XMLSchema#string">Reactome:REACT_90562</oboInOwl:hasDbXref>
        <oboInOwl:hasDbXref rdf:datatype="http://www.w3.org/2001/XMLSchema#string">Reactome:REACT_9057</oboInOwl:hasDbXref>
        <oboInOwl:hasDbXref rdf:datatype="http://www.w3.org/2001/XMLSchema#string">Reactome:REACT_9067</oboInOwl:hasDbXref>
        <oboInOwl:hasDbXref rdf:datatype="http://www.w3.org/2001/XMLSchema#string">Reactome:REACT_90675</oboInOwl:hasDbXref>
        <oboInOwl:hasDbXref rdf:datatype="http://www.w3.org/2001/XMLSchema#string">Reactome:REACT_907</oboInOwl:hasDbXref>
        <oboInOwl:hasDbXref rdf:datatype="http://www.w3.org/2001/XMLSchema#string">Reactome:REACT_9070</oboInOwl:hasDbXref>
        <oboInOwl:hasDbXref rdf:datatype="http://www.w3.org/2001/XMLSchema#string">Reactome:REACT_908</oboInOwl:hasDbXref>
        <oboInOwl:hasDbXref rdf:datatype="http://www.w3.org/2001/XMLSchema#string">Reactome:REACT_90917</oboInOwl:hasDbXref>
        <oboInOwl:hasDbXref rdf:datatype="http://www.w3.org/2001/XMLSchema#string">Reactome:REACT_91050</oboInOwl:hasDbXref>
        <oboInOwl:hasDbXref rdf:datatype="http://www.w3.org/2001/XMLSchema#string">Reactome:REACT_91062</oboInOwl:hasDbXref>
        <oboInOwl:hasDbXref rdf:datatype="http://www.w3.org/2001/XMLSchema#string">Reactome:REACT_91085</oboInOwl:hasDbXref>
        <oboInOwl:hasDbXref rdf:datatype="http://www.w3.org/2001/XMLSchema#string">Reactome:REACT_91156</oboInOwl:hasDbXref>
        <oboInOwl:hasDbXref rdf:datatype="http://www.w3.org/2001/XMLSchema#string">Reactome:REACT_91157</oboInOwl:hasDbXref>
        <oboInOwl:hasDbXref rdf:datatype="http://www.w3.org/2001/XMLSchema#string">Reactome:REACT_91196</oboInOwl:hasDbXref>
        <oboInOwl:hasDbXref rdf:datatype="http://www.w3.org/2001/XMLSchema#string">Reactome:REACT_91197</oboInOwl:hasDbXref>
        <oboInOwl:hasDbXref rdf:datatype="http://www.w3.org/2001/XMLSchema#string">Reactome:REACT_91240</oboInOwl:hasDbXref>
        <oboInOwl:hasDbXref rdf:datatype="http://www.w3.org/2001/XMLSchema#string">Reactome:REACT_91263</oboInOwl:hasDbXref>
        <oboInOwl:hasDbXref rdf:datatype="http://www.w3.org/2001/XMLSchema#string">Reactome:REACT_91382</oboInOwl:hasDbXref>
        <oboInOwl:hasDbXref rdf:datatype="http://www.w3.org/2001/XMLSchema#string">Reactome:REACT_91470</oboInOwl:hasDbXref>
        <oboInOwl:hasDbXref rdf:datatype="http://www.w3.org/2001/XMLSchema#string">Reactome:REACT_91501</oboInOwl:hasDbXref>
        <oboInOwl:hasDbXref rdf:datatype="http://www.w3.org/2001/XMLSchema#string">Reactome:REACT_91541</oboInOwl:hasDbXref>
        <oboInOwl:hasDbXref rdf:datatype="http://www.w3.org/2001/XMLSchema#string">Reactome:REACT_91574</oboInOwl:hasDbXref>
        <oboInOwl:hasDbXref rdf:datatype="http://www.w3.org/2001/XMLSchema#string">Reactome:REACT_91643</oboInOwl:hasDbXref>
        <oboInOwl:hasDbXref rdf:datatype="http://www.w3.org/2001/XMLSchema#string">Reactome:REACT_91684</oboInOwl:hasDbXref>
        <oboInOwl:hasDbXref rdf:datatype="http://www.w3.org/2001/XMLSchema#string">Reactome:REACT_91760</oboInOwl:hasDbXref>
        <oboInOwl:hasDbXref rdf:datatype="http://www.w3.org/2001/XMLSchema#string">Reactome:REACT_91937</oboInOwl:hasDbXref>
        <oboInOwl:hasDbXref rdf:datatype="http://www.w3.org/2001/XMLSchema#string">Reactome:REACT_92033</oboInOwl:hasDbXref>
        <oboInOwl:hasDbXref rdf:datatype="http://www.w3.org/2001/XMLSchema#string">Reactome:REACT_92108</oboInOwl:hasDbXref>
        <oboInOwl:hasDbXref rdf:datatype="http://www.w3.org/2001/XMLSchema#string">Reactome:REACT_92126</oboInOwl:hasDbXref>
        <oboInOwl:hasDbXref rdf:datatype="http://www.w3.org/2001/XMLSchema#string">Reactome:REACT_92148</oboInOwl:hasDbXref>
        <oboInOwl:hasDbXref rdf:datatype="http://www.w3.org/2001/XMLSchema#string">Reactome:REACT_92219</oboInOwl:hasDbXref>
        <oboInOwl:hasDbXref rdf:datatype="http://www.w3.org/2001/XMLSchema#string">Reactome:REACT_92247</oboInOwl:hasDbXref>
        <oboInOwl:hasDbXref rdf:datatype="http://www.w3.org/2001/XMLSchema#string">Reactome:REACT_92407</oboInOwl:hasDbXref>
        <oboInOwl:hasDbXref rdf:datatype="http://www.w3.org/2001/XMLSchema#string">Reactome:REACT_92735</oboInOwl:hasDbXref>
        <oboInOwl:hasDbXref rdf:datatype="http://www.w3.org/2001/XMLSchema#string">Reactome:REACT_92736</oboInOwl:hasDbXref>
        <oboInOwl:hasDbXref rdf:datatype="http://www.w3.org/2001/XMLSchema#string">Reactome:REACT_92804</oboInOwl:hasDbXref>
        <oboInOwl:hasDbXref rdf:datatype="http://www.w3.org/2001/XMLSchema#string">Reactome:REACT_92852</oboInOwl:hasDbXref>
        <oboInOwl:hasDbXref rdf:datatype="http://www.w3.org/2001/XMLSchema#string">Reactome:REACT_92889</oboInOwl:hasDbXref>
        <oboInOwl:hasDbXref rdf:datatype="http://www.w3.org/2001/XMLSchema#string">Reactome:REACT_92915</oboInOwl:hasDbXref>
        <oboInOwl:hasDbXref rdf:datatype="http://www.w3.org/2001/XMLSchema#string">Reactome:REACT_92929</oboInOwl:hasDbXref>
        <oboInOwl:hasDbXref rdf:datatype="http://www.w3.org/2001/XMLSchema#string">Reactome:REACT_92951</oboInOwl:hasDbXref>
        <oboInOwl:hasDbXref rdf:datatype="http://www.w3.org/2001/XMLSchema#string">Reactome:REACT_93018</oboInOwl:hasDbXref>
        <oboInOwl:hasDbXref rdf:datatype="http://www.w3.org/2001/XMLSchema#string">Reactome:REACT_93105</oboInOwl:hasDbXref>
        <oboInOwl:hasDbXref rdf:datatype="http://www.w3.org/2001/XMLSchema#string">Reactome:REACT_93124</oboInOwl:hasDbXref>
        <oboInOwl:hasDbXref rdf:datatype="http://www.w3.org/2001/XMLSchema#string">Reactome:REACT_93149</oboInOwl:hasDbXref>
        <oboInOwl:hasDbXref rdf:datatype="http://www.w3.org/2001/XMLSchema#string">Reactome:REACT_93166</oboInOwl:hasDbXref>
        <oboInOwl:hasDbXref rdf:datatype="http://www.w3.org/2001/XMLSchema#string">Reactome:REACT_93219</oboInOwl:hasDbXref>
        <oboInOwl:hasDbXref rdf:datatype="http://www.w3.org/2001/XMLSchema#string">Reactome:REACT_93221</oboInOwl:hasDbXref>
        <oboInOwl:hasDbXref rdf:datatype="http://www.w3.org/2001/XMLSchema#string">Reactome:REACT_93346</oboInOwl:hasDbXref>
        <oboInOwl:hasDbXref rdf:datatype="http://www.w3.org/2001/XMLSchema#string">Reactome:REACT_93366</oboInOwl:hasDbXref>
        <oboInOwl:hasDbXref rdf:datatype="http://www.w3.org/2001/XMLSchema#string">Reactome:REACT_93414</oboInOwl:hasDbXref>
        <oboInOwl:hasDbXref rdf:datatype="http://www.w3.org/2001/XMLSchema#string">Reactome:REACT_93440</oboInOwl:hasDbXref>
        <oboInOwl:hasDbXref rdf:datatype="http://www.w3.org/2001/XMLSchema#string">Reactome:REACT_93441</oboInOwl:hasDbXref>
        <oboInOwl:hasDbXref rdf:datatype="http://www.w3.org/2001/XMLSchema#string">Reactome:REACT_93613</oboInOwl:hasDbXref>
        <oboInOwl:hasDbXref rdf:datatype="http://www.w3.org/2001/XMLSchema#string">Reactome:REACT_93615</oboInOwl:hasDbXref>
        <oboInOwl:hasDbXref rdf:datatype="http://www.w3.org/2001/XMLSchema#string">Reactome:REACT_937</oboInOwl:hasDbXref>
        <oboInOwl:hasDbXref rdf:datatype="http://www.w3.org/2001/XMLSchema#string">Reactome:REACT_93706</oboInOwl:hasDbXref>
        <oboInOwl:hasDbXref rdf:datatype="http://www.w3.org/2001/XMLSchema#string">Reactome:REACT_93746</oboInOwl:hasDbXref>
        <oboInOwl:hasDbXref rdf:datatype="http://www.w3.org/2001/XMLSchema#string">Reactome:REACT_93878</oboInOwl:hasDbXref>
        <oboInOwl:hasDbXref rdf:datatype="http://www.w3.org/2001/XMLSchema#string">Reactome:REACT_94017</oboInOwl:hasDbXref>
        <oboInOwl:hasDbXref rdf:datatype="http://www.w3.org/2001/XMLSchema#string">Reactome:REACT_94113</oboInOwl:hasDbXref>
        <oboInOwl:hasDbXref rdf:datatype="http://www.w3.org/2001/XMLSchema#string">Reactome:REACT_94151</oboInOwl:hasDbXref>
        <oboInOwl:hasDbXref rdf:datatype="http://www.w3.org/2001/XMLSchema#string">Reactome:REACT_94248</oboInOwl:hasDbXref>
        <oboInOwl:hasDbXref rdf:datatype="http://www.w3.org/2001/XMLSchema#string">Reactome:REACT_94258</oboInOwl:hasDbXref>
        <oboInOwl:hasDbXref rdf:datatype="http://www.w3.org/2001/XMLSchema#string">Reactome:REACT_94298</oboInOwl:hasDbXref>
        <oboInOwl:hasDbXref rdf:datatype="http://www.w3.org/2001/XMLSchema#string">Reactome:REACT_94397</oboInOwl:hasDbXref>
        <oboInOwl:hasDbXref rdf:datatype="http://www.w3.org/2001/XMLSchema#string">Reactome:REACT_94428</oboInOwl:hasDbXref>
        <oboInOwl:hasDbXref rdf:datatype="http://www.w3.org/2001/XMLSchema#string">Reactome:REACT_94452</oboInOwl:hasDbXref>
        <oboInOwl:hasDbXref rdf:datatype="http://www.w3.org/2001/XMLSchema#string">Reactome:REACT_94464</oboInOwl:hasDbXref>
        <oboInOwl:hasDbXref rdf:datatype="http://www.w3.org/2001/XMLSchema#string">Reactome:REACT_94562</oboInOwl:hasDbXref>
        <oboInOwl:hasDbXref rdf:datatype="http://www.w3.org/2001/XMLSchema#string">Reactome:REACT_94615</oboInOwl:hasDbXref>
        <oboInOwl:hasDbXref rdf:datatype="http://www.w3.org/2001/XMLSchema#string">Reactome:REACT_94784</oboInOwl:hasDbXref>
        <oboInOwl:hasDbXref rdf:datatype="http://www.w3.org/2001/XMLSchema#string">Reactome:REACT_94817</oboInOwl:hasDbXref>
        <oboInOwl:hasDbXref rdf:datatype="http://www.w3.org/2001/XMLSchema#string">Reactome:REACT_94947</oboInOwl:hasDbXref>
        <oboInOwl:hasDbXref rdf:datatype="http://www.w3.org/2001/XMLSchema#string">Reactome:REACT_95052</oboInOwl:hasDbXref>
        <oboInOwl:hasDbXref rdf:datatype="http://www.w3.org/2001/XMLSchema#string">Reactome:REACT_95087</oboInOwl:hasDbXref>
        <oboInOwl:hasDbXref rdf:datatype="http://www.w3.org/2001/XMLSchema#string">Reactome:REACT_95088</oboInOwl:hasDbXref>
        <oboInOwl:hasDbXref rdf:datatype="http://www.w3.org/2001/XMLSchema#string">Reactome:REACT_95089</oboInOwl:hasDbXref>
        <oboInOwl:hasDbXref rdf:datatype="http://www.w3.org/2001/XMLSchema#string">Reactome:REACT_95155</oboInOwl:hasDbXref>
        <oboInOwl:hasDbXref rdf:datatype="http://www.w3.org/2001/XMLSchema#string">Reactome:REACT_95163</oboInOwl:hasDbXref>
        <oboInOwl:hasDbXref rdf:datatype="http://www.w3.org/2001/XMLSchema#string">Reactome:REACT_95437</oboInOwl:hasDbXref>
        <oboInOwl:hasDbXref rdf:datatype="http://www.w3.org/2001/XMLSchema#string">Reactome:REACT_95461</oboInOwl:hasDbXref>
        <oboInOwl:hasDbXref rdf:datatype="http://www.w3.org/2001/XMLSchema#string">Reactome:REACT_95504</oboInOwl:hasDbXref>
        <oboInOwl:hasDbXref rdf:datatype="http://www.w3.org/2001/XMLSchema#string">Reactome:REACT_95769</oboInOwl:hasDbXref>
        <oboInOwl:hasDbXref rdf:datatype="http://www.w3.org/2001/XMLSchema#string">Reactome:REACT_96</oboInOwl:hasDbXref>
        <oboInOwl:hasDbXref rdf:datatype="http://www.w3.org/2001/XMLSchema#string">Reactome:REACT_96039</oboInOwl:hasDbXref>
        <oboInOwl:hasDbXref rdf:datatype="http://www.w3.org/2001/XMLSchema#string">Reactome:REACT_96088</oboInOwl:hasDbXref>
        <oboInOwl:hasDbXref rdf:datatype="http://www.w3.org/2001/XMLSchema#string">Reactome:REACT_96097</oboInOwl:hasDbXref>
        <oboInOwl:hasDbXref rdf:datatype="http://www.w3.org/2001/XMLSchema#string">Reactome:REACT_96102</oboInOwl:hasDbXref>
        <oboInOwl:hasDbXref rdf:datatype="http://www.w3.org/2001/XMLSchema#string">Reactome:REACT_96129</oboInOwl:hasDbXref>
        <oboInOwl:hasDbXref rdf:datatype="http://www.w3.org/2001/XMLSchema#string">Reactome:REACT_96200</oboInOwl:hasDbXref>
        <oboInOwl:hasDbXref rdf:datatype="http://www.w3.org/2001/XMLSchema#string">Reactome:REACT_96208</oboInOwl:hasDbXref>
        <oboInOwl:hasDbXref rdf:datatype="http://www.w3.org/2001/XMLSchema#string">Reactome:REACT_96218</oboInOwl:hasDbXref>
        <oboInOwl:hasDbXref rdf:datatype="http://www.w3.org/2001/XMLSchema#string">Reactome:REACT_96356</oboInOwl:hasDbXref>
        <oboInOwl:hasDbXref rdf:datatype="http://www.w3.org/2001/XMLSchema#string">Reactome:REACT_96461</oboInOwl:hasDbXref>
        <oboInOwl:hasDbXref rdf:datatype="http://www.w3.org/2001/XMLSchema#string">Reactome:REACT_96468</oboInOwl:hasDbXref>
        <oboInOwl:hasDbXref rdf:datatype="http://www.w3.org/2001/XMLSchema#string">Reactome:REACT_96483</oboInOwl:hasDbXref>
        <oboInOwl:hasDbXref rdf:datatype="http://www.w3.org/2001/XMLSchema#string">Reactome:REACT_96500</oboInOwl:hasDbXref>
        <oboInOwl:hasDbXref rdf:datatype="http://www.w3.org/2001/XMLSchema#string">Reactome:REACT_96524</oboInOwl:hasDbXref>
        <oboInOwl:hasDbXref rdf:datatype="http://www.w3.org/2001/XMLSchema#string">Reactome:REACT_96656</oboInOwl:hasDbXref>
        <oboInOwl:hasDbXref rdf:datatype="http://www.w3.org/2001/XMLSchema#string">Reactome:REACT_96666</oboInOwl:hasDbXref>
        <oboInOwl:hasDbXref rdf:datatype="http://www.w3.org/2001/XMLSchema#string">Reactome:REACT_96758</oboInOwl:hasDbXref>
        <oboInOwl:hasDbXref rdf:datatype="http://www.w3.org/2001/XMLSchema#string">Reactome:REACT_96793</oboInOwl:hasDbXref>
        <oboInOwl:hasDbXref rdf:datatype="http://www.w3.org/2001/XMLSchema#string">Reactome:REACT_96797</oboInOwl:hasDbXref>
        <oboInOwl:hasDbXref rdf:datatype="http://www.w3.org/2001/XMLSchema#string">Reactome:REACT_96877</oboInOwl:hasDbXref>
        <oboInOwl:hasDbXref rdf:datatype="http://www.w3.org/2001/XMLSchema#string">Reactome:REACT_96899</oboInOwl:hasDbXref>
        <oboInOwl:hasDbXref rdf:datatype="http://www.w3.org/2001/XMLSchema#string">Reactome:REACT_96968</oboInOwl:hasDbXref>
        <oboInOwl:hasDbXref rdf:datatype="http://www.w3.org/2001/XMLSchema#string">Reactome:REACT_97193</oboInOwl:hasDbXref>
        <oboInOwl:hasDbXref rdf:datatype="http://www.w3.org/2001/XMLSchema#string">Reactome:REACT_97218</oboInOwl:hasDbXref>
        <oboInOwl:hasDbXref rdf:datatype="http://www.w3.org/2001/XMLSchema#string">Reactome:REACT_97282</oboInOwl:hasDbXref>
        <oboInOwl:hasDbXref rdf:datatype="http://www.w3.org/2001/XMLSchema#string">Reactome:REACT_97299</oboInOwl:hasDbXref>
        <oboInOwl:hasDbXref rdf:datatype="http://www.w3.org/2001/XMLSchema#string">Reactome:REACT_97458</oboInOwl:hasDbXref>
        <oboInOwl:hasDbXref rdf:datatype="http://www.w3.org/2001/XMLSchema#string">Reactome:REACT_97577</oboInOwl:hasDbXref>
        <oboInOwl:hasDbXref rdf:datatype="http://www.w3.org/2001/XMLSchema#string">Reactome:REACT_97661</oboInOwl:hasDbXref>
        <oboInOwl:hasDbXref rdf:datatype="http://www.w3.org/2001/XMLSchema#string">Reactome:REACT_97667</oboInOwl:hasDbXref>
        <oboInOwl:hasDbXref rdf:datatype="http://www.w3.org/2001/XMLSchema#string">Reactome:REACT_97748</oboInOwl:hasDbXref>
        <oboInOwl:hasDbXref rdf:datatype="http://www.w3.org/2001/XMLSchema#string">Reactome:REACT_97759</oboInOwl:hasDbXref>
        <oboInOwl:hasDbXref rdf:datatype="http://www.w3.org/2001/XMLSchema#string">Reactome:REACT_97847</oboInOwl:hasDbXref>
        <oboInOwl:hasDbXref rdf:datatype="http://www.w3.org/2001/XMLSchema#string">Reactome:REACT_97905</oboInOwl:hasDbXref>
        <oboInOwl:hasDbXref rdf:datatype="http://www.w3.org/2001/XMLSchema#string">Reactome:REACT_98024</oboInOwl:hasDbXref>
        <oboInOwl:hasDbXref rdf:datatype="http://www.w3.org/2001/XMLSchema#string">Reactome:REACT_98050</oboInOwl:hasDbXref>
        <oboInOwl:hasDbXref rdf:datatype="http://www.w3.org/2001/XMLSchema#string">Reactome:REACT_98066</oboInOwl:hasDbXref>
        <oboInOwl:hasDbXref rdf:datatype="http://www.w3.org/2001/XMLSchema#string">Reactome:REACT_98109</oboInOwl:hasDbXref>
        <oboInOwl:hasDbXref rdf:datatype="http://www.w3.org/2001/XMLSchema#string">Reactome:REACT_98176</oboInOwl:hasDbXref>
        <oboInOwl:hasDbXref rdf:datatype="http://www.w3.org/2001/XMLSchema#string">Reactome:REACT_98213</oboInOwl:hasDbXref>
        <oboInOwl:hasDbXref rdf:datatype="http://www.w3.org/2001/XMLSchema#string">Reactome:REACT_98253</oboInOwl:hasDbXref>
        <oboInOwl:hasDbXref rdf:datatype="http://www.w3.org/2001/XMLSchema#string">Reactome:REACT_98296</oboInOwl:hasDbXref>
        <oboInOwl:hasDbXref rdf:datatype="http://www.w3.org/2001/XMLSchema#string">Reactome:REACT_98373</oboInOwl:hasDbXref>
        <oboInOwl:hasDbXref rdf:datatype="http://www.w3.org/2001/XMLSchema#string">Reactome:REACT_98378</oboInOwl:hasDbXref>
        <oboInOwl:hasDbXref rdf:datatype="http://www.w3.org/2001/XMLSchema#string">Reactome:REACT_98395</oboInOwl:hasDbXref>
        <oboInOwl:hasDbXref rdf:datatype="http://www.w3.org/2001/XMLSchema#string">Reactome:REACT_98434</oboInOwl:hasDbXref>
        <oboInOwl:hasDbXref rdf:datatype="http://www.w3.org/2001/XMLSchema#string">Reactome:REACT_98436</oboInOwl:hasDbXref>
        <oboInOwl:hasDbXref rdf:datatype="http://www.w3.org/2001/XMLSchema#string">Reactome:REACT_98443</oboInOwl:hasDbXref>
        <oboInOwl:hasDbXref rdf:datatype="http://www.w3.org/2001/XMLSchema#string">Reactome:REACT_98493</oboInOwl:hasDbXref>
        <oboInOwl:hasDbXref rdf:datatype="http://www.w3.org/2001/XMLSchema#string">Reactome:REACT_98558</oboInOwl:hasDbXref>
        <oboInOwl:hasDbXref rdf:datatype="http://www.w3.org/2001/XMLSchema#string">Reactome:REACT_98560</oboInOwl:hasDbXref>
        <oboInOwl:hasDbXref rdf:datatype="http://www.w3.org/2001/XMLSchema#string">Reactome:REACT_98663</oboInOwl:hasDbXref>
        <oboInOwl:hasDbXref rdf:datatype="http://www.w3.org/2001/XMLSchema#string">Reactome:REACT_98708</oboInOwl:hasDbXref>
        <oboInOwl:hasDbXref rdf:datatype="http://www.w3.org/2001/XMLSchema#string">Reactome:REACT_98731</oboInOwl:hasDbXref>
        <oboInOwl:hasDbXref rdf:datatype="http://www.w3.org/2001/XMLSchema#string">Reactome:REACT_98738</oboInOwl:hasDbXref>
        <oboInOwl:hasDbXref rdf:datatype="http://www.w3.org/2001/XMLSchema#string">Reactome:REACT_98741</oboInOwl:hasDbXref>
        <oboInOwl:hasDbXref rdf:datatype="http://www.w3.org/2001/XMLSchema#string">Reactome:REACT_98779</oboInOwl:hasDbXref>
        <oboInOwl:hasDbXref rdf:datatype="http://www.w3.org/2001/XMLSchema#string">Reactome:REACT_988</oboInOwl:hasDbXref>
        <oboInOwl:hasDbXref rdf:datatype="http://www.w3.org/2001/XMLSchema#string">Reactome:REACT_98847</oboInOwl:hasDbXref>
        <oboInOwl:hasDbXref rdf:datatype="http://www.w3.org/2001/XMLSchema#string">Reactome:REACT_98908</oboInOwl:hasDbXref>
        <oboInOwl:hasDbXref rdf:datatype="http://www.w3.org/2001/XMLSchema#string">Reactome:REACT_98913</oboInOwl:hasDbXref>
        <oboInOwl:hasDbXref rdf:datatype="http://www.w3.org/2001/XMLSchema#string">Reactome:REACT_98971</oboInOwl:hasDbXref>
        <oboInOwl:hasDbXref rdf:datatype="http://www.w3.org/2001/XMLSchema#string">Reactome:REACT_98996</oboInOwl:hasDbXref>
        <oboInOwl:hasDbXref rdf:datatype="http://www.w3.org/2001/XMLSchema#string">Reactome:REACT_99025</oboInOwl:hasDbXref>
        <oboInOwl:hasDbXref rdf:datatype="http://www.w3.org/2001/XMLSchema#string">Reactome:REACT_99053</oboInOwl:hasDbXref>
        <oboInOwl:hasDbXref rdf:datatype="http://www.w3.org/2001/XMLSchema#string">Reactome:REACT_99141</oboInOwl:hasDbXref>
        <oboInOwl:hasDbXref rdf:datatype="http://www.w3.org/2001/XMLSchema#string">Reactome:REACT_99158</oboInOwl:hasDbXref>
        <oboInOwl:hasDbXref rdf:datatype="http://www.w3.org/2001/XMLSchema#string">Reactome:REACT_99207</oboInOwl:hasDbXref>
        <oboInOwl:hasDbXref rdf:datatype="http://www.w3.org/2001/XMLSchema#string">Reactome:REACT_99231</oboInOwl:hasDbXref>
        <oboInOwl:hasDbXref rdf:datatype="http://www.w3.org/2001/XMLSchema#string">Reactome:REACT_99266</oboInOwl:hasDbXref>
        <oboInOwl:hasDbXref rdf:datatype="http://www.w3.org/2001/XMLSchema#string">Reactome:REACT_99302</oboInOwl:hasDbXref>
        <oboInOwl:hasDbXref rdf:datatype="http://www.w3.org/2001/XMLSchema#string">Reactome:REACT_99311</oboInOwl:hasDbXref>
        <oboInOwl:hasDbXref rdf:datatype="http://www.w3.org/2001/XMLSchema#string">Reactome:REACT_9955</oboInOwl:hasDbXref>
        <oboInOwl:hasDbXref rdf:datatype="http://www.w3.org/2001/XMLSchema#string">Reactome:REACT_99556</oboInOwl:hasDbXref>
        <oboInOwl:hasDbXref rdf:datatype="http://www.w3.org/2001/XMLSchema#string">Reactome:REACT_99560</oboInOwl:hasDbXref>
        <oboInOwl:hasDbXref rdf:datatype="http://www.w3.org/2001/XMLSchema#string">Reactome:REACT_9959</oboInOwl:hasDbXref>
        <oboInOwl:hasDbXref rdf:datatype="http://www.w3.org/2001/XMLSchema#string">Reactome:REACT_99595</oboInOwl:hasDbXref>
        <oboInOwl:hasDbXref rdf:datatype="http://www.w3.org/2001/XMLSchema#string">Reactome:REACT_99713</oboInOwl:hasDbXref>
        <oboInOwl:hasDbXref rdf:datatype="http://www.w3.org/2001/XMLSchema#string">Reactome:REACT_9978</oboInOwl:hasDbXref>
        <oboInOwl:hasDbXref rdf:datatype="http://www.w3.org/2001/XMLSchema#string">Reactome:REACT_99785</oboInOwl:hasDbXref>
        <oboInOwl:hasDbXref rdf:datatype="http://www.w3.org/2001/XMLSchema#string">Reactome:REACT_9983</oboInOwl:hasDbXref>
        <oboInOwl:hasDbXref rdf:datatype="http://www.w3.org/2001/XMLSchema#string">Reactome:REACT_9987</oboInOwl:hasDbXref>
        <oboInOwl:hasDbXref rdf:datatype="http://www.w3.org/2001/XMLSchema#string">Reactome:REACT_99929</oboInOwl:hasDbXref>
        <oboInOwl:hasDbXref rdf:datatype="http://www.w3.org/2001/XMLSchema#string">Reactome:REACT_99966</oboInOwl:hasDbXref>
        <oboInOwl:hasDbXref rdf:datatype="http://www.w3.org/2001/XMLSchema#string">Reactome:REACT_9997</oboInOwl:hasDbXref>
        <oboInOwl:hasOBONamespace rdf:datatype="http://www.w3.org/2001/XMLSchema#string">molecular_function</oboInOwl:hasOBONamespace>
        <oboInOwl:hasExactSynonym rdf:datatype="http://www.w3.org/2001/XMLSchema#string">phosphokinase activity</oboInOwl:hasExactSynonym>
        <obo:IAO_0000412 rdf:resource="http://purl.obolibrary.org/obo/go.owl"/>
        <oboInOwl:inSubset rdf:resource="http://purl.obolibrary.org/obo/go#goslim_generic"/>
        <oboInOwl:inSubset rdf:resource="http://purl.obolibrary.org/obo/go#goslim_metagenomics"/>
        <oboInOwl:inSubset rdf:resource="http://purl.obolibrary.org/obo/go#goslim_plant"/>
        <oboInOwl:inSubset rdf:resource="http://purl.obolibrary.org/obo/go#goslim_yeast"/>
        <oboInOwl:inSubset rdf:resource="http://purl.obolibrary.org/obo/go#gosubset_prok"/>
    </owl:Class>
    


    <!-- http://purl.obolibrary.org/obo/GO_0016310 -->

    <owl:Class rdf:about="http://purl.obolibrary.org/obo/GO_0016310">
        <rdfs:label rdf:datatype="http://www.w3.org/2001/XMLSchema#string">phosphorylation</rdfs:label>
        <rdfs:subClassOf rdf:resource="http://purl.obolibrary.org/obo/GO_0008150"/>
        <oboInOwl:id rdf:datatype="http://www.w3.org/2001/XMLSchema#string">GO:0016310</oboInOwl:id>
        <obo:IAO_0000115 rdf:datatype="http://www.w3.org/2001/XMLSchema#string">The process of introducing a phosphate group into a molecule, usually with the formation of a phosphoric ester, a phosphoric anhydride or a phosphoric amide.</obo:IAO_0000115>
        <oboInOwl:hasDbXref rdf:datatype="http://www.w3.org/2001/XMLSchema#string">Wikipedia:Phosphorylation</oboInOwl:hasDbXref>
        <oboInOwl:hasOBONamespace rdf:datatype="http://www.w3.org/2001/XMLSchema#string">biological_process</oboInOwl:hasOBONamespace>
        <obo:IAO_0000412 rdf:resource="http://purl.obolibrary.org/obo/go.owl"/>
        <oboInOwl:inSubset rdf:resource="http://purl.obolibrary.org/obo/go#goslim_metagenomics"/>
        <oboInOwl:inSubset rdf:resource="http://purl.obolibrary.org/obo/go#gosubset_prok"/>
    </owl:Class>
    


    <!-- http://purl.obolibrary.org/obo/GO_0019077 -->

    <owl:Class rdf:about="http://purl.obolibrary.org/obo/GO_0019077">
        <rdfs:label rdf:datatype="http://www.w3.org/2001/XMLSchema#string">lytic viral release</rdfs:label>
        <rdfs:subClassOf rdf:resource="http://purl.obolibrary.org/obo/GO_0008150"/>
        <obo:IAO_0000115 rdf:datatype="http://www.w3.org/2001/XMLSchema#string">Disruption of host cellular membranes, leading to cell death and the release of cytoplasmic compounds, including cytoplasmic viral particles, into the extracellular space.</obo:IAO_0000115>
        <oboInOwl:id rdf:datatype="http://www.w3.org/2001/XMLSchema#string">GO:0019077</oboInOwl:id>
        <oboInOwl:hasAlternativeId rdf:datatype="http://www.w3.org/2001/XMLSchema#string">GO:0046756</oboInOwl:hasAlternativeId>
        <oboInOwl:hasDbXref rdf:datatype="http://www.w3.org/2001/XMLSchema#string">VZ:1077</oboInOwl:hasDbXref>
        <oboInOwl:hasOBONamespace rdf:datatype="http://www.w3.org/2001/XMLSchema#string">biological_process</oboInOwl:hasOBONamespace>
        <oboInOwl:hasRelatedSynonym rdf:datatype="http://www.w3.org/2001/XMLSchema#string">lytic viral life cycle</oboInOwl:hasRelatedSynonym>
        <oboInOwl:hasExactSynonym rdf:datatype="http://www.w3.org/2001/XMLSchema#string">viral release by cell lysis</oboInOwl:hasExactSynonym>
        <oboInOwl:hasExactSynonym rdf:datatype="http://www.w3.org/2001/XMLSchema#string">viral release by host cell lysis</oboInOwl:hasExactSynonym>
        <obo:IAO_0000412 rdf:resource="http://purl.obolibrary.org/obo/go.owl"/>
        <oboInOwl:inSubset rdf:resource="http://purl.obolibrary.org/obo/go#virus_checked"/>
    </owl:Class>
    


    <!-- http://purl.obolibrary.org/obo/GO_0019079 -->

    <owl:Class rdf:about="http://purl.obolibrary.org/obo/GO_0019079">
        <rdfs:label rdf:datatype="http://www.w3.org/2001/XMLSchema#string">viral genome replication</rdfs:label>
        <rdfs:subClassOf rdf:resource="http://purl.obolibrary.org/obo/GO_0008150"/>
        <obo:IAO_0000115 rdf:datatype="http://www.w3.org/2001/XMLSchema#string">Any process involved directly in viral genome replication, including viral nucleotide metabolism.</obo:IAO_0000115>
        <oboInOwl:id rdf:datatype="http://www.w3.org/2001/XMLSchema#string">GO:0019079</oboInOwl:id>
        <oboInOwl:hasOBONamespace rdf:datatype="http://www.w3.org/2001/XMLSchema#string">biological_process</oboInOwl:hasOBONamespace>
        <oboInOwl:hasNarrowSynonym rdf:datatype="http://www.w3.org/2001/XMLSchema#string">sigma virus replication</oboInOwl:hasNarrowSynonym>
        <oboInOwl:hasBroadSynonym rdf:datatype="http://www.w3.org/2001/XMLSchema#string">viral replication</oboInOwl:hasBroadSynonym>
        <obo:IAO_0000412 rdf:resource="http://purl.obolibrary.org/obo/go.owl"/>
    </owl:Class>
    


    <!-- http://purl.obolibrary.org/obo/GO_0019932 -->

    <owl:Class rdf:about="http://purl.obolibrary.org/obo/GO_0019932">
        <rdfs:label rdf:datatype="http://www.w3.org/2001/XMLSchema#string">second-messenger-mediated signaling</rdfs:label>
        <rdfs:subClassOf rdf:resource="http://purl.obolibrary.org/obo/GO_0008150"/>
        <obo:IAO_0000115 rdf:datatype="http://www.w3.org/2001/XMLSchema#string">Any intracellular signal transduction in which the signal is passed on within the cell via a second messenger; a small molecule or ion that can be quickly generated or released from intracellular stores, and can diffuse within the cell. Second-messenger signaling includes production or release of the second messenger, and effectors downstream of the second messenger that further transmit the signal within the cell.</obo:IAO_0000115>
        <oboInOwl:id rdf:datatype="http://www.w3.org/2001/XMLSchema#string">GO:0019932</oboInOwl:id>
        <oboInOwl:hasOBONamespace rdf:datatype="http://www.w3.org/2001/XMLSchema#string">biological_process</oboInOwl:hasOBONamespace>
        <oboInOwl:hasExactSynonym rdf:datatype="http://www.w3.org/2001/XMLSchema#string">second messenger mediated signaling</oboInOwl:hasExactSynonym>
        <oboInOwl:hasExactSynonym rdf:datatype="http://www.w3.org/2001/XMLSchema#string">second messenger mediated signalling</oboInOwl:hasExactSynonym>
        <oboInOwl:hasExactSynonym rdf:datatype="http://www.w3.org/2001/XMLSchema#string">second messenger-mediated signaling</oboInOwl:hasExactSynonym>
        <oboInOwl:hasExactSynonym rdf:datatype="http://www.w3.org/2001/XMLSchema#string">second messenger-mediated signalling</oboInOwl:hasExactSynonym>
        <oboInOwl:hasExactSynonym rdf:datatype="http://www.w3.org/2001/XMLSchema#string">second-messenger-mediated signalling</oboInOwl:hasExactSynonym>
        <obo:IAO_0000412 rdf:resource="http://purl.obolibrary.org/obo/go.owl"/>
        <oboInOwl:inSubset rdf:resource="http://purl.obolibrary.org/obo/go#gosubset_prok"/>
    </owl:Class>
    


    <!-- http://purl.obolibrary.org/obo/GO_0022403 -->

    <owl:Class rdf:about="http://purl.obolibrary.org/obo/GO_0022403">
        <rdfs:label rdf:datatype="http://www.w3.org/2001/XMLSchema#string">cell cycle phase</rdfs:label>
        <rdfs:subClassOf rdf:resource="http://purl.obolibrary.org/obo/GO_0008150"/>
        <oboInOwl:id rdf:datatype="http://www.w3.org/2001/XMLSchema#string">GO:0022403</oboInOwl:id>
        <obo:IAO_0000115 rdf:datatype="http://www.w3.org/2001/XMLSchema#string">One of the distinct periods or stages into which the cell cycle is divided. Each phase is characterized by the occurrence of specific biochemical and morphological events.</obo:IAO_0000115>
        <oboInOwl:hasOBONamespace rdf:datatype="http://www.w3.org/2001/XMLSchema#string">biological_process</oboInOwl:hasOBONamespace>
        <obo:IAO_0000412 rdf:resource="http://purl.obolibrary.org/obo/go.owl"/>
        <oboInOwl:inSubset rdf:resource="http://purl.obolibrary.org/obo/go#gocheck_do_not_annotate"/>
    </owl:Class>
    


    <!-- http://purl.obolibrary.org/obo/GO_0023014 -->

    <owl:Class rdf:about="http://purl.obolibrary.org/obo/GO_0023014">
        <rdfs:label rdf:datatype="http://www.w3.org/2001/XMLSchema#string">signal transduction by phosphorylation</rdfs:label>
        <rdfs:subClassOf rdf:resource="http://purl.obolibrary.org/obo/GO_0008150"/>
        <oboInOwl:creation_date rdf:datatype="http://www.w3.org/2001/XMLSchema#string">2010-02-16T09:30:50Z</oboInOwl:creation_date>
        <obo:IAO_0000115 rdf:datatype="http://www.w3.org/2001/XMLSchema#string">A process in which the transfer of one or more phosphate groups to a substrate transmits a signal to the phosphorylated substrate.</obo:IAO_0000115>
        <oboInOwl:id rdf:datatype="http://www.w3.org/2001/XMLSchema#string">GO:0023014</oboInOwl:id>
        <oboInOwl:hasOBONamespace rdf:datatype="http://www.w3.org/2001/XMLSchema#string">biological_process</oboInOwl:hasOBONamespace>
        <oboInOwl:hasRelatedSynonym rdf:datatype="http://www.w3.org/2001/XMLSchema#string">signal transduction via phosphorylation event</oboInOwl:hasRelatedSynonym>
        <oboInOwl:hasRelatedSynonym rdf:datatype="http://www.w3.org/2001/XMLSchema#string">signal transmission via phosphorylation event</oboInOwl:hasRelatedSynonym>
        <obo:IAO_0000412 rdf:resource="http://purl.obolibrary.org/obo/go.owl"/>
    </owl:Class>
    


    <!-- http://purl.obolibrary.org/obo/GO_0023052 -->

    <owl:Class rdf:about="http://purl.obolibrary.org/obo/GO_0023052">
        <rdfs:label rdf:datatype="http://www.w3.org/2001/XMLSchema#string">signaling</rdfs:label>
        <rdfs:subClassOf rdf:resource="http://purl.obolibrary.org/obo/GO_0008150"/>
        <oboInOwl:creation_date rdf:datatype="http://www.w3.org/2001/XMLSchema#string">2010-02-16T09:30:50Z</oboInOwl:creation_date>
        <oboInOwl:hasAlternativeId rdf:datatype="http://www.w3.org/2001/XMLSchema#string">GO:0023046</oboInOwl:hasAlternativeId>
        <oboInOwl:id rdf:datatype="http://www.w3.org/2001/XMLSchema#string">GO:0023052</oboInOwl:id>
        <rdfs:comment rdf:datatype="http://www.w3.org/2001/XMLSchema#string">Note that a signal is any variable property or parameter that serves to convey information, and may be a physical entity such as a gene product or small molecule, a photon, or a change in state such as movement or voltage change.</rdfs:comment>
        <obo:IAO_0000115 rdf:datatype="http://www.w3.org/2001/XMLSchema#string">The entirety of a process in which information is transmitted within a biological system. This process begins with an active signal and ends when a cellular response has been triggered.</obo:IAO_0000115>
        <oboInOwl:hasExactSynonym rdf:datatype="http://www.w3.org/2001/XMLSchema#string">biological signaling</oboInOwl:hasExactSynonym>
        <oboInOwl:hasOBONamespace rdf:datatype="http://www.w3.org/2001/XMLSchema#string">biological_process</oboInOwl:hasOBONamespace>
        <oboInOwl:hasExactSynonym rdf:datatype="http://www.w3.org/2001/XMLSchema#string">signaling process</oboInOwl:hasExactSynonym>
        <oboInOwl:hasExactSynonym rdf:datatype="http://www.w3.org/2001/XMLSchema#string">signalling</oboInOwl:hasExactSynonym>
        <oboInOwl:hasRelatedSynonym rdf:datatype="http://www.w3.org/2001/XMLSchema#string">signalling process</oboInOwl:hasRelatedSynonym>
        <obo:IAO_0000412 rdf:resource="http://purl.obolibrary.org/obo/go.owl"/>
        <oboInOwl:inSubset rdf:resource="http://purl.obolibrary.org/obo/go#goslim_pombe"/>
        <oboInOwl:inSubset rdf:resource="http://purl.obolibrary.org/obo/go#goslim_yeast"/>
    </owl:Class>
    


    <!-- http://purl.obolibrary.org/obo/GO_0030027 -->

    <owl:Class rdf:about="http://purl.obolibrary.org/obo/GO_0030027">
        <rdfs:label rdf:datatype="http://www.w3.org/2001/XMLSchema#string">lamellipodium</rdfs:label>
        <rdfs:subClassOf rdf:resource="http://purl.obolibrary.org/obo/GO_0005575"/>
        <obo:IAO_0000115 rdf:datatype="http://www.w3.org/2001/XMLSchema#string">A thin sheetlike process extended by the leading edge of a crawling fibroblast; contains a dense meshwork of actin filaments.</obo:IAO_0000115>
        <oboInOwl:id rdf:datatype="http://www.w3.org/2001/XMLSchema#string">GO:0030027</oboInOwl:id>
        <oboInOwl:hasDbXref rdf:datatype="http://www.w3.org/2001/XMLSchema#string">Wikipedia:Lamellipodia</oboInOwl:hasDbXref>
        <oboInOwl:hasOBONamespace rdf:datatype="http://www.w3.org/2001/XMLSchema#string">cellular_component</oboInOwl:hasOBONamespace>
        <obo:IAO_0000412 rdf:resource="http://purl.obolibrary.org/obo/go.owl"/>
    </owl:Class>
    


    <!-- http://purl.obolibrary.org/obo/GO_0030168 -->

    <owl:Class rdf:about="http://purl.obolibrary.org/obo/GO_0030168">
        <rdfs:label rdf:datatype="http://www.w3.org/2001/XMLSchema#string">platelet activation</rdfs:label>
        <rdfs:subClassOf rdf:resource="http://purl.obolibrary.org/obo/GO_0008150"/>
        <obo:IAO_0000115 rdf:datatype="http://www.w3.org/2001/XMLSchema#string">A series of progressive, overlapping events triggered by exposure of the platelets to subendothelial tissue. These events include shape change, adhesiveness, aggregation, and release reactions. When carried through to completion, these events lead to the formation of a stable hemostatic plug.</obo:IAO_0000115>
        <oboInOwl:id rdf:datatype="http://www.w3.org/2001/XMLSchema#string">GO:0030168</oboInOwl:id>
        <oboInOwl:hasDbXref rdf:datatype="http://www.w3.org/2001/XMLSchema#string">Reactome:REACT_103583</oboInOwl:hasDbXref>
        <oboInOwl:hasDbXref rdf:datatype="http://www.w3.org/2001/XMLSchema#string">Reactome:REACT_105599</oboInOwl:hasDbXref>
        <oboInOwl:hasDbXref rdf:datatype="http://www.w3.org/2001/XMLSchema#string">Reactome:REACT_108920</oboInOwl:hasDbXref>
        <oboInOwl:hasDbXref rdf:datatype="http://www.w3.org/2001/XMLSchema#string">Reactome:REACT_109042</oboInOwl:hasDbXref>
        <oboInOwl:hasDbXref rdf:datatype="http://www.w3.org/2001/XMLSchema#string">Reactome:REACT_118465</oboInOwl:hasDbXref>
        <oboInOwl:hasDbXref rdf:datatype="http://www.w3.org/2001/XMLSchema#string">Reactome:REACT_28166</oboInOwl:hasDbXref>
        <oboInOwl:hasDbXref rdf:datatype="http://www.w3.org/2001/XMLSchema#string">Reactome:REACT_29092</oboInOwl:hasDbXref>
        <oboInOwl:hasDbXref rdf:datatype="http://www.w3.org/2001/XMLSchema#string">Reactome:REACT_29357</oboInOwl:hasDbXref>
        <oboInOwl:hasDbXref rdf:datatype="http://www.w3.org/2001/XMLSchema#string">Reactome:REACT_32211</oboInOwl:hasDbXref>
        <oboInOwl:hasDbXref rdf:datatype="http://www.w3.org/2001/XMLSchema#string">Reactome:REACT_798</oboInOwl:hasDbXref>
        <oboInOwl:hasDbXref rdf:datatype="http://www.w3.org/2001/XMLSchema#string">Reactome:REACT_82375</oboInOwl:hasDbXref>
        <oboInOwl:hasDbXref rdf:datatype="http://www.w3.org/2001/XMLSchema#string">Reactome:REACT_82964</oboInOwl:hasDbXref>
        <oboInOwl:hasDbXref rdf:datatype="http://www.w3.org/2001/XMLSchema#string">Reactome:REACT_83720</oboInOwl:hasDbXref>
        <oboInOwl:hasDbXref rdf:datatype="http://www.w3.org/2001/XMLSchema#string">Reactome:REACT_85922</oboInOwl:hasDbXref>
        <oboInOwl:hasDbXref rdf:datatype="http://www.w3.org/2001/XMLSchema#string">Reactome:REACT_86767</oboInOwl:hasDbXref>
        <oboInOwl:hasDbXref rdf:datatype="http://www.w3.org/2001/XMLSchema#string">Reactome:REACT_86968</oboInOwl:hasDbXref>
        <oboInOwl:hasDbXref rdf:datatype="http://www.w3.org/2001/XMLSchema#string">Reactome:REACT_88667</oboInOwl:hasDbXref>
        <oboInOwl:hasDbXref rdf:datatype="http://www.w3.org/2001/XMLSchema#string">Reactome:REACT_88938</oboInOwl:hasDbXref>
        <oboInOwl:hasDbXref rdf:datatype="http://www.w3.org/2001/XMLSchema#string">Reactome:REACT_92635</oboInOwl:hasDbXref>
        <oboInOwl:hasDbXref rdf:datatype="http://www.w3.org/2001/XMLSchema#string">Reactome:REACT_96250</oboInOwl:hasDbXref>
        <oboInOwl:hasDbXref rdf:datatype="http://www.w3.org/2001/XMLSchema#string">Reactome:REACT_97013</oboInOwl:hasDbXref>
        <oboInOwl:hasOBONamespace rdf:datatype="http://www.w3.org/2001/XMLSchema#string">biological_process</oboInOwl:hasOBONamespace>
        <oboInOwl:hasExactSynonym rdf:datatype="http://www.w3.org/2001/XMLSchema#string">blood coagulation, platelet activation</oboInOwl:hasExactSynonym>
        <obo:IAO_0000412 rdf:resource="http://purl.obolibrary.org/obo/go.owl"/>
    </owl:Class>
    


    <!-- http://purl.obolibrary.org/obo/GO_0030334 -->

    <owl:Class rdf:about="http://purl.obolibrary.org/obo/GO_0030334">
        <rdfs:label rdf:datatype="http://www.w3.org/2001/XMLSchema#string">regulation of cell migration</rdfs:label>
        <rdfs:subClassOf rdf:resource="http://purl.obolibrary.org/obo/GO_0008150"/>
        <obo:IAO_0000115 rdf:datatype="http://www.w3.org/2001/XMLSchema#string">Any process that modulates the frequency, rate or extent of cell migration.</obo:IAO_0000115>
        <oboInOwl:id rdf:datatype="http://www.w3.org/2001/XMLSchema#string">GO:0030334</oboInOwl:id>
        <oboInOwl:hasOBONamespace rdf:datatype="http://www.w3.org/2001/XMLSchema#string">biological_process</oboInOwl:hasOBONamespace>
        <obo:IAO_0000412 rdf:resource="http://purl.obolibrary.org/obo/go.owl"/>
    </owl:Class>
    


    <!-- http://purl.obolibrary.org/obo/GO_0030424 -->

    <owl:Class rdf:about="http://purl.obolibrary.org/obo/GO_0030424">
        <rdfs:label rdf:datatype="http://www.w3.org/2001/XMLSchema#string">axon</rdfs:label>
        <rdfs:subClassOf rdf:resource="http://purl.obolibrary.org/obo/GO_0005575"/>
        <oboInOwl:id rdf:datatype="http://www.w3.org/2001/XMLSchema#string">GO:0030424</oboInOwl:id>
        <oboInOwl:hasDbXref rdf:datatype="http://www.w3.org/2001/XMLSchema#string">NIF_Subcellular:sao1770195789</oboInOwl:hasDbXref>
        <obo:IAO_0000115 rdf:datatype="http://www.w3.org/2001/XMLSchema#string">The long process of a neuron that conducts nerve impulses, usually away from the cell body to the terminals and varicosities, which are sites of storage and release of neurotransmitter.</obo:IAO_0000115>
        <oboInOwl:hasDbXref rdf:datatype="http://www.w3.org/2001/XMLSchema#string">Wikipedia:Axon</oboInOwl:hasDbXref>
        <oboInOwl:hasOBONamespace rdf:datatype="http://www.w3.org/2001/XMLSchema#string">cellular_component</oboInOwl:hasOBONamespace>
        <obo:IAO_0000412 rdf:resource="http://purl.obolibrary.org/obo/go.owl"/>
    </owl:Class>
    


    <!-- http://purl.obolibrary.org/obo/GO_0031175 -->

    <owl:Class rdf:about="http://purl.obolibrary.org/obo/GO_0031175">
        <rdfs:label rdf:datatype="http://www.w3.org/2001/XMLSchema#string">neuron projection development</rdfs:label>
        <rdfs:subClassOf rdf:resource="http://purl.obolibrary.org/obo/GO_0048666"/>
        <oboInOwl:id rdf:datatype="http://www.w3.org/2001/XMLSchema#string">GO:0031175</oboInOwl:id>
        <obo:IAO_0000115 rdf:datatype="http://www.w3.org/2001/XMLSchema#string">The process whose specific outcome is the progression of a neuron projection over time, from its formation to the mature structure. A neuron projection is any process extending from a neural cell, such as axons or dendrites (collectively called neurites).</obo:IAO_0000115>
        <oboInOwl:hasOBONamespace rdf:datatype="http://www.w3.org/2001/XMLSchema#string">biological_process</oboInOwl:hasOBONamespace>
        <oboInOwl:hasNarrowSynonym rdf:datatype="http://www.w3.org/2001/XMLSchema#string">neurite biosynthesis</oboInOwl:hasNarrowSynonym>
        <oboInOwl:hasNarrowSynonym rdf:datatype="http://www.w3.org/2001/XMLSchema#string">neurite development</oboInOwl:hasNarrowSynonym>
        <oboInOwl:hasNarrowSynonym rdf:datatype="http://www.w3.org/2001/XMLSchema#string">neurite formation</oboInOwl:hasNarrowSynonym>
        <oboInOwl:hasNarrowSynonym rdf:datatype="http://www.w3.org/2001/XMLSchema#string">neurite growth</oboInOwl:hasNarrowSynonym>
        <oboInOwl:hasNarrowSynonym rdf:datatype="http://www.w3.org/2001/XMLSchema#string">neurite outgrowth</oboInOwl:hasNarrowSynonym>
        <obo:IAO_0000412 rdf:resource="http://purl.obolibrary.org/obo/go.owl"/>
    </owl:Class>
    


    <!-- http://purl.obolibrary.org/obo/GO_0031690 -->

    <owl:Class rdf:about="http://purl.obolibrary.org/obo/GO_0031690">
        <rdfs:label rdf:datatype="http://www.w3.org/2001/XMLSchema#string">adrenergic receptor binding</rdfs:label>
        <rdfs:subClassOf rdf:resource="http://purl.obolibrary.org/obo/GO_0005102"/>
        <oboInOwl:id rdf:datatype="http://www.w3.org/2001/XMLSchema#string">GO:0031690</oboInOwl:id>
        <obo:IAO_0000115 rdf:datatype="http://www.w3.org/2001/XMLSchema#string">Interacting selectively and non-covalently with an adrenergic receptor.</obo:IAO_0000115>
        <oboInOwl:hasNarrowSynonym rdf:datatype="http://www.w3.org/2001/XMLSchema#string">adrenergic receptor ligand</oboInOwl:hasNarrowSynonym>
        <oboInOwl:hasOBONamespace rdf:datatype="http://www.w3.org/2001/XMLSchema#string">molecular_function</oboInOwl:hasOBONamespace>
        <obo:IAO_0000412 rdf:resource="http://purl.obolibrary.org/obo/go.owl"/>
    </owl:Class>
    


    <!-- http://purl.obolibrary.org/obo/GO_0031748 -->

    <owl:Class rdf:about="http://purl.obolibrary.org/obo/GO_0031748">
        <rdfs:label rdf:datatype="http://www.w3.org/2001/XMLSchema#string">D1 dopamine receptor binding</rdfs:label>
        <rdfs:subClassOf rdf:resource="http://purl.obolibrary.org/obo/GO_0005102"/>
        <oboInOwl:hasNarrowSynonym rdf:datatype="http://www.w3.org/2001/XMLSchema#string">D1 dopamine receptor ligand</oboInOwl:hasNarrowSynonym>
        <oboInOwl:hasExactSynonym rdf:datatype="http://www.w3.org/2001/XMLSchema#string">D1A dopamine receptor binding</oboInOwl:hasExactSynonym>
        <oboInOwl:id rdf:datatype="http://www.w3.org/2001/XMLSchema#string">GO:0031748</oboInOwl:id>
        <obo:IAO_0000115 rdf:datatype="http://www.w3.org/2001/XMLSchema#string">Interacting selectively and non-covalently with a D1 dopamine receptor.</obo:IAO_0000115>
        <oboInOwl:hasOBONamespace rdf:datatype="http://www.w3.org/2001/XMLSchema#string">molecular_function</oboInOwl:hasOBONamespace>
        <obo:IAO_0000412 rdf:resource="http://purl.obolibrary.org/obo/go.owl"/>
    </owl:Class>
    


    <!-- http://purl.obolibrary.org/obo/GO_0031752 -->

    <owl:Class rdf:about="http://purl.obolibrary.org/obo/GO_0031752">
        <rdfs:label rdf:datatype="http://www.w3.org/2001/XMLSchema#string">D5 dopamine receptor binding</rdfs:label>
        <rdfs:subClassOf rdf:resource="http://purl.obolibrary.org/obo/GO_0005102"/>
        <oboInOwl:hasExactSynonym rdf:datatype="http://www.w3.org/2001/XMLSchema#string">D1B dopamine receptor binding</oboInOwl:hasExactSynonym>
        <oboInOwl:hasNarrowSynonym rdf:datatype="http://www.w3.org/2001/XMLSchema#string">D5 dopamine receptor ligand</oboInOwl:hasNarrowSynonym>
        <oboInOwl:id rdf:datatype="http://www.w3.org/2001/XMLSchema#string">GO:0031752</oboInOwl:id>
        <obo:IAO_0000115 rdf:datatype="http://www.w3.org/2001/XMLSchema#string">Interacting selectively and non-covalently with a D5 dopamine receptor.</obo:IAO_0000115>
        <oboInOwl:hasOBONamespace rdf:datatype="http://www.w3.org/2001/XMLSchema#string">molecular_function</oboInOwl:hasOBONamespace>
        <obo:IAO_0000412 rdf:resource="http://purl.obolibrary.org/obo/go.owl"/>
    </owl:Class>
    


    <!-- http://purl.obolibrary.org/obo/GO_0032059 -->

    <owl:Class rdf:about="http://purl.obolibrary.org/obo/GO_0032059">
        <rdfs:label rdf:datatype="http://www.w3.org/2001/XMLSchema#string">bleb</rdfs:label>
        <rdfs:subClassOf rdf:resource="http://purl.obolibrary.org/obo/GO_0005575"/>
        <obo:IAO_0000115 rdf:datatype="http://www.w3.org/2001/XMLSchema#string">A cell extension characterized by rapid formation, rounded shape, and scarcity of organelles within the protrusions.</obo:IAO_0000115>
        <oboInOwl:id rdf:datatype="http://www.w3.org/2001/XMLSchema#string">GO:0032059</oboInOwl:id>
        <oboInOwl:hasDbXref rdf:datatype="http://www.w3.org/2001/XMLSchema#string">Wikipedia:Bleb_(cell_biology)</oboInOwl:hasDbXref>
        <oboInOwl:hasOBONamespace rdf:datatype="http://www.w3.org/2001/XMLSchema#string">cellular_component</oboInOwl:hasOBONamespace>
        <obo:IAO_0000412 rdf:resource="http://purl.obolibrary.org/obo/go.owl"/>
        <oboInOwl:inSubset rdf:resource="http://purl.obolibrary.org/obo/go#goslim_pir"/>
    </owl:Class>
    


    <!-- http://purl.obolibrary.org/obo/GO_0035196 -->

    <owl:Class rdf:about="http://purl.obolibrary.org/obo/GO_0035196">
        <rdfs:label rdf:datatype="http://www.w3.org/2001/XMLSchema#string">production of miRNAs involved in gene silencing by miRNA</rdfs:label>
        <rdfs:subClassOf rdf:resource="http://purl.obolibrary.org/obo/GO_0008150"/>
        <obo:IAO_0000115 rdf:datatype="http://www.w3.org/2001/XMLSchema#string">Cleavage of stem-loop RNA precursors into microRNAs (miRNAs), a class of small RNAs that primarily silence genes by blocking the translation of mRNA transcripts into protein.</obo:IAO_0000115>
        <oboInOwl:hasAlternativeId rdf:datatype="http://www.w3.org/2001/XMLSchema#string">GO:0030918</oboInOwl:hasAlternativeId>
        <oboInOwl:id rdf:datatype="http://www.w3.org/2001/XMLSchema#string">GO:0035196</oboInOwl:id>
        <oboInOwl:hasOBONamespace rdf:datatype="http://www.w3.org/2001/XMLSchema#string">biological_process</oboInOwl:hasOBONamespace>
        <oboInOwl:hasExactSynonym rdf:datatype="http://www.w3.org/2001/XMLSchema#string">gene silencing by miRNA, production of miRNAs</oboInOwl:hasExactSynonym>
        <oboInOwl:hasRelatedSynonym rdf:datatype="http://www.w3.org/2001/XMLSchema#string">miRNA biogenesis</oboInOwl:hasRelatedSynonym>
        <oboInOwl:hasExactSynonym rdf:datatype="http://www.w3.org/2001/XMLSchema#string">miRNA processing</oboInOwl:hasExactSynonym>
        <oboInOwl:hasExactSynonym rdf:datatype="http://www.w3.org/2001/XMLSchema#string">miRNA-mediated gene silencing, production of miRNAs</oboInOwl:hasExactSynonym>
        <oboInOwl:hasRelatedSynonym rdf:datatype="http://www.w3.org/2001/XMLSchema#string">microRNA biogenesis</oboInOwl:hasRelatedSynonym>
        <oboInOwl:hasRelatedSynonym rdf:datatype="http://www.w3.org/2001/XMLSchema#string">microRNA biosynthesis</oboInOwl:hasRelatedSynonym>
        <oboInOwl:hasRelatedSynonym rdf:datatype="http://www.w3.org/2001/XMLSchema#string">microRNA biosynthetic process</oboInOwl:hasRelatedSynonym>
        <oboInOwl:hasRelatedSynonym rdf:datatype="http://www.w3.org/2001/XMLSchema#string">microRNA metabolic process</oboInOwl:hasRelatedSynonym>
        <oboInOwl:hasRelatedSynonym rdf:datatype="http://www.w3.org/2001/XMLSchema#string">microRNA metabolism</oboInOwl:hasRelatedSynonym>
        <oboInOwl:hasBroadSynonym rdf:datatype="http://www.w3.org/2001/XMLSchema#string">microRNA processing</oboInOwl:hasBroadSynonym>
        <oboInOwl:hasExactSynonym rdf:datatype="http://www.w3.org/2001/XMLSchema#string">microRNA-mediated gene silencing, production of microRNAs</oboInOwl:hasExactSynonym>
        <oboInOwl:hasExactSynonym rdf:datatype="http://www.w3.org/2001/XMLSchema#string">production of microRNAs involved in gene silencing by microRNA</oboInOwl:hasExactSynonym>
        <obo:IAO_0000412 rdf:resource="http://purl.obolibrary.org/obo/go.owl"/>
    </owl:Class>
    


    <!-- http://purl.obolibrary.org/obo/GO_0040029 -->

    <owl:Class rdf:about="http://purl.obolibrary.org/obo/GO_0040029">
        <rdfs:label rdf:datatype="http://www.w3.org/2001/XMLSchema#string">regulation of gene expression, epigenetic</rdfs:label>
        <rdfs:subClassOf rdf:resource="http://purl.obolibrary.org/obo/GO_0008150"/>
        <obo:IAO_0000115 rdf:datatype="http://www.w3.org/2001/XMLSchema#string">Any process that modulates the frequency, rate or extent of gene expression; the process is mitotically or meiotically heritable, or is stably self-propagated in the cytoplasm of a resting cell, and does not entail a change in DNA sequence.</obo:IAO_0000115>
        <oboInOwl:id rdf:datatype="http://www.w3.org/2001/XMLSchema#string">GO:0040029</oboInOwl:id>
        <oboInOwl:hasOBONamespace rdf:datatype="http://www.w3.org/2001/XMLSchema#string">biological_process</oboInOwl:hasOBONamespace>
        <obo:IAO_0000412 rdf:resource="http://purl.obolibrary.org/obo/go.owl"/>
        <oboInOwl:inSubset rdf:resource="http://purl.obolibrary.org/obo/go#goslim_plant"/>
        <oboInOwl:inSubset rdf:resource="http://purl.obolibrary.org/obo/go#gosubset_prok"/>
    </owl:Class>
    


    <!-- http://purl.obolibrary.org/obo/GO_0042391 -->

    <owl:Class rdf:about="http://purl.obolibrary.org/obo/GO_0042391">
        <rdfs:label rdf:datatype="http://www.w3.org/2001/XMLSchema#string">regulation of membrane potential</rdfs:label>
        <rdfs:subClassOf rdf:resource="http://purl.obolibrary.org/obo/GO_0008150"/>
        <obo:IAO_0000115 rdf:datatype="http://www.w3.org/2001/XMLSchema#string">Any process that modulates the establishment or extent of a membrane potential, the electric potential existing across any membrane arising from charges in the membrane itself and from the charges present in the media on either side of the membrane.</obo:IAO_0000115>
        <oboInOwl:id rdf:datatype="http://www.w3.org/2001/XMLSchema#string">GO:0042391</oboInOwl:id>
        <oboInOwl:hasOBONamespace rdf:datatype="http://www.w3.org/2001/XMLSchema#string">biological_process</oboInOwl:hasOBONamespace>
        <obo:IAO_0000412 rdf:resource="http://purl.obolibrary.org/obo/go.owl"/>
        <oboInOwl:inSubset rdf:resource="http://purl.obolibrary.org/obo/go#gosubset_prok"/>
    </owl:Class>
    


    <!-- http://purl.obolibrary.org/obo/GO_0042493 -->

    <owl:Class rdf:about="http://purl.obolibrary.org/obo/GO_0042493">
        <rdfs:label rdf:datatype="http://www.w3.org/2001/XMLSchema#string">response to drug</rdfs:label>
        <rdfs:subClassOf rdf:resource="http://purl.obolibrary.org/obo/GO_0008150"/>
        <obo:IAO_0000115 rdf:datatype="http://www.w3.org/2001/XMLSchema#string">Any process that results in a change in state or activity of a cell or an organism (in terms of movement, secretion, enzyme production, gene expression, etc.) as a result of a drug stimulus. A drug is a substance used in the diagnosis, treatment or prevention of a disease.</obo:IAO_0000115>
        <oboInOwl:hasAlternativeId rdf:datatype="http://www.w3.org/2001/XMLSchema#string">GO:0017035</oboInOwl:hasAlternativeId>
        <oboInOwl:id rdf:datatype="http://www.w3.org/2001/XMLSchema#string">GO:0042493</oboInOwl:id>
        <oboInOwl:hasOBONamespace rdf:datatype="http://www.w3.org/2001/XMLSchema#string">biological_process</oboInOwl:hasOBONamespace>
        <oboInOwl:hasRelatedSynonym rdf:datatype="http://www.w3.org/2001/XMLSchema#string">drug resistance</oboInOwl:hasRelatedSynonym>
        <oboInOwl:hasRelatedSynonym rdf:datatype="http://www.w3.org/2001/XMLSchema#string">drug susceptibility/resistance</oboInOwl:hasRelatedSynonym>
        <obo:IAO_0000412 rdf:resource="http://purl.obolibrary.org/obo/go.owl"/>
        <oboInOwl:inSubset rdf:resource="http://purl.obolibrary.org/obo/go#goslim_candida"/>
        <oboInOwl:inSubset rdf:resource="http://purl.obolibrary.org/obo/go#gosubset_prok"/>
    </owl:Class>
    


    <!-- http://purl.obolibrary.org/obo/GO_0042710 -->

    <owl:Class rdf:about="http://purl.obolibrary.org/obo/GO_0042710">
        <rdfs:label rdf:datatype="http://www.w3.org/2001/XMLSchema#string">biofilm formation</rdfs:label>
        <rdfs:subClassOf rdf:resource="http://purl.obolibrary.org/obo/GO_0008150"/>
        <obo:IAO_0000115 rdf:datatype="http://www.w3.org/2001/XMLSchema#string">A process in which microorganisms irreversibly attach to and grow on a surface and produce extracellular polymers that facilitate attachment and matrix formation, resulting in an alteration in the phenotype of the organisms with respect to growth rate and gene transcription.</obo:IAO_0000115>
        <oboInOwl:id rdf:datatype="http://www.w3.org/2001/XMLSchema#string">GO:0042710</oboInOwl:id>
        <oboInOwl:hasOBONamespace rdf:datatype="http://www.w3.org/2001/XMLSchema#string">biological_process</oboInOwl:hasOBONamespace>
        <obo:IAO_0000412 rdf:resource="http://purl.obolibrary.org/obo/go.owl"/>
        <oboInOwl:inSubset rdf:resource="http://purl.obolibrary.org/obo/go#goslim_candida"/>
        <oboInOwl:inSubset rdf:resource="http://purl.obolibrary.org/obo/go#goslim_pir"/>
        <oboInOwl:inSubset rdf:resource="http://purl.obolibrary.org/obo/go#gosubset_prok"/>
    </owl:Class>
    


    <!-- http://purl.obolibrary.org/obo/GO_0042991 -->

    <owl:Class rdf:about="http://purl.obolibrary.org/obo/GO_0042991">
        <rdfs:label rdf:datatype="http://www.w3.org/2001/XMLSchema#string">transcription factor import into nucleus</rdfs:label>
        <rdfs:subClassOf rdf:resource="http://purl.obolibrary.org/obo/GO_0006606"/>
        <oboInOwl:id rdf:datatype="http://www.w3.org/2001/XMLSchema#string">GO:0042991</oboInOwl:id>
        <obo:IAO_0000115 rdf:datatype="http://www.w3.org/2001/XMLSchema#string">The directed movement of a transcription factor from the cytoplasm to the nucleus.</obo:IAO_0000115>
        <oboInOwl:hasOBONamespace rdf:datatype="http://www.w3.org/2001/XMLSchema#string">biological_process</oboInOwl:hasOBONamespace>
        <oboInOwl:hasExactSynonym rdf:datatype="http://www.w3.org/2001/XMLSchema#string">transcription factor import into cell nucleus</oboInOwl:hasExactSynonym>
        <oboInOwl:hasExactSynonym rdf:datatype="http://www.w3.org/2001/XMLSchema#string">transcription factor transport from cytoplasm to nucleus</oboInOwl:hasExactSynonym>
        <oboInOwl:hasExactSynonym rdf:datatype="http://www.w3.org/2001/XMLSchema#string">transcription factor-nucleus import</oboInOwl:hasExactSynonym>
        <obo:IAO_0000412 rdf:resource="http://purl.obolibrary.org/obo/go.owl"/>
    </owl:Class>
    


    <!-- http://purl.obolibrary.org/obo/GO_0043005 -->

    <owl:Class rdf:about="http://purl.obolibrary.org/obo/GO_0043005">
        <rdfs:label rdf:datatype="http://www.w3.org/2001/XMLSchema#string">neuron projection</rdfs:label>
        <rdfs:subClassOf rdf:resource="http://purl.obolibrary.org/obo/GO_0005575"/>
        <obo:IAO_0000115 rdf:datatype="http://www.w3.org/2001/XMLSchema#string">A prolongation or process extending from a nerve cell, e.g. an axon or dendrite.</obo:IAO_0000115>
        <oboInOwl:id rdf:datatype="http://www.w3.org/2001/XMLSchema#string">GO:0043005</oboInOwl:id>
        <oboInOwl:hasDbXref rdf:datatype="http://www.w3.org/2001/XMLSchema#string">NIF_Subcellular:sao-867568886</oboInOwl:hasDbXref>
        <oboInOwl:hasOBONamespace rdf:datatype="http://www.w3.org/2001/XMLSchema#string">cellular_component</oboInOwl:hasOBONamespace>
        <oboInOwl:hasNarrowSynonym rdf:datatype="http://www.w3.org/2001/XMLSchema#string">neurite</oboInOwl:hasNarrowSynonym>
        <oboInOwl:hasExactSynonym rdf:datatype="http://www.w3.org/2001/XMLSchema#string">neuron process</oboInOwl:hasExactSynonym>
        <oboInOwl:hasExactSynonym rdf:datatype="http://www.w3.org/2001/XMLSchema#string">neuron protrusion</oboInOwl:hasExactSynonym>
        <oboInOwl:hasExactSynonym rdf:datatype="http://www.w3.org/2001/XMLSchema#string">neuronal cell projection</oboInOwl:hasExactSynonym>
        <obo:IAO_0000412 rdf:resource="http://purl.obolibrary.org/obo/go.owl"/>
        <oboInOwl:inSubset rdf:resource="http://purl.obolibrary.org/obo/go#goslim_pir"/>
    </owl:Class>
    


    <!-- http://purl.obolibrary.org/obo/GO_0043086 -->

    <owl:Class rdf:about="http://purl.obolibrary.org/obo/GO_0043086">
        <rdfs:label rdf:datatype="http://www.w3.org/2001/XMLSchema#string">negative regulation of catalytic activity</rdfs:label>
        <rdfs:subClassOf rdf:resource="http://purl.obolibrary.org/obo/GO_0008150"/>
        <obo:IAO_0000115 rdf:datatype="http://www.w3.org/2001/XMLSchema#string">Any process that stops or reduces the activity of an enzyme.</obo:IAO_0000115>
        <oboInOwl:id rdf:datatype="http://www.w3.org/2001/XMLSchema#string">GO:0043086</oboInOwl:id>
        <oboInOwl:hasOBONamespace rdf:datatype="http://www.w3.org/2001/XMLSchema#string">biological_process</oboInOwl:hasOBONamespace>
        <oboInOwl:hasExactSynonym rdf:datatype="http://www.w3.org/2001/XMLSchema#string">down regulation of enzyme activity</oboInOwl:hasExactSynonym>
        <oboInOwl:hasExactSynonym rdf:datatype="http://www.w3.org/2001/XMLSchema#string">down-regulation of enzyme activity</oboInOwl:hasExactSynonym>
        <oboInOwl:hasExactSynonym rdf:datatype="http://www.w3.org/2001/XMLSchema#string">downregulation of enzyme activity</oboInOwl:hasExactSynonym>
        <oboInOwl:hasNarrowSynonym rdf:datatype="http://www.w3.org/2001/XMLSchema#string">inhibition of enzyme activity</oboInOwl:hasNarrowSynonym>
        <oboInOwl:hasExactSynonym rdf:datatype="http://www.w3.org/2001/XMLSchema#string">negative regulation of enzyme activity</oboInOwl:hasExactSynonym>
        <obo:IAO_0000412 rdf:resource="http://purl.obolibrary.org/obo/go.owl"/>
        <oboInOwl:inSubset rdf:resource="http://purl.obolibrary.org/obo/go#gosubset_prok"/>
    </owl:Class>
    


    <!-- http://purl.obolibrary.org/obo/GO_0043484 -->

    <owl:Class rdf:about="http://purl.obolibrary.org/obo/GO_0043484">
        <rdfs:label rdf:datatype="http://www.w3.org/2001/XMLSchema#string">regulation of RNA splicing</rdfs:label>
        <rdfs:subClassOf rdf:resource="http://purl.obolibrary.org/obo/GO_0008150"/>
        <obo:IAO_0000115 rdf:datatype="http://www.w3.org/2001/XMLSchema#string">Any process that modulates the frequency, rate or extent of RNA splicing, the process of removing sections of the primary RNA transcript to remove sequences not present in the mature form of the RNA and joining the remaining sections to form the mature form of the RNA.</obo:IAO_0000115>
        <oboInOwl:id rdf:datatype="http://www.w3.org/2001/XMLSchema#string">GO:0043484</oboInOwl:id>
        <oboInOwl:hasOBONamespace rdf:datatype="http://www.w3.org/2001/XMLSchema#string">biological_process</oboInOwl:hasOBONamespace>
        <obo:IAO_0000412 rdf:resource="http://purl.obolibrary.org/obo/go.owl"/>
    </owl:Class>
    


    <!-- http://purl.obolibrary.org/obo/GO_0043491 -->

    <owl:Class rdf:about="http://purl.obolibrary.org/obo/GO_0043491">
        <rdfs:label rdf:datatype="http://www.w3.org/2001/XMLSchema#string">protein kinase B signaling cascade</rdfs:label>
        <rdfs:subClassOf rdf:resource="http://purl.obolibrary.org/obo/GO_0008150"/>
        <obo:IAO_0000115 rdf:datatype="http://www.w3.org/2001/XMLSchema#string">A series of reactions, mediated by the intracellular serine/threonine kinase protein kinase B, which occurs as a result of a single trigger reaction or compound.</obo:IAO_0000115>
        <oboInOwl:hasExactSynonym rdf:datatype="http://www.w3.org/2001/XMLSchema#string">AKT signaling cascade</oboInOwl:hasExactSynonym>
        <oboInOwl:hasExactSynonym rdf:datatype="http://www.w3.org/2001/XMLSchema#string">AKT signalling cascade</oboInOwl:hasExactSynonym>
        <oboInOwl:id rdf:datatype="http://www.w3.org/2001/XMLSchema#string">GO:0043491</oboInOwl:id>
        <oboInOwl:hasExactSynonym rdf:datatype="http://www.w3.org/2001/XMLSchema#string">PKB signaling cascade</oboInOwl:hasExactSynonym>
        <oboInOwl:hasExactSynonym rdf:datatype="http://www.w3.org/2001/XMLSchema#string">PKB signalling cascade</oboInOwl:hasExactSynonym>
        <oboInOwl:hasOBONamespace rdf:datatype="http://www.w3.org/2001/XMLSchema#string">biological_process</oboInOwl:hasOBONamespace>
        <oboInOwl:hasExactSynonym rdf:datatype="http://www.w3.org/2001/XMLSchema#string">protein kinase B signalling cascade</oboInOwl:hasExactSynonym>
        <obo:IAO_0000412 rdf:resource="http://purl.obolibrary.org/obo/go.owl"/>
    </owl:Class>
    


    <!-- http://purl.obolibrary.org/obo/GO_0044297 -->

    <owl:Class rdf:about="http://purl.obolibrary.org/obo/GO_0044297">
        <rdfs:label rdf:datatype="http://www.w3.org/2001/XMLSchema#string">cell body</rdfs:label>
        <rdfs:subClassOf rdf:resource="http://purl.obolibrary.org/obo/GO_0005575"/>
        <oboInOwl:creation_date rdf:datatype="http://www.w3.org/2001/XMLSchema#string">2010-02-05T10:37:16Z</oboInOwl:creation_date>
        <oboInOwl:id rdf:datatype="http://www.w3.org/2001/XMLSchema#string">GO:0044297</oboInOwl:id>
        <rdfs:comment rdf:datatype="http://www.w3.org/2001/XMLSchema#string">Note that &#39;cell body&#39; and &#39;cell soma&#39; are not used in the literature for cells that lack projections, nor for some cells (e.g. yeast with mating projections) that do have projections.</rdfs:comment>
        <obo:IAO_0000115 rdf:datatype="http://www.w3.org/2001/XMLSchema#string">The portion of a cell bearing surface projections such as axons, dendrites, cilia, or flagella that includes the nucleus, but excludes all cell projections.</obo:IAO_0000115>
        <oboInOwl:hasExactSynonym rdf:datatype="http://www.w3.org/2001/XMLSchema#string">cell soma</oboInOwl:hasExactSynonym>
        <oboInOwl:hasOBONamespace rdf:datatype="http://www.w3.org/2001/XMLSchema#string">cellular_component</oboInOwl:hasOBONamespace>
        <oboInOwl:created_by rdf:datatype="http://www.w3.org/2001/XMLSchema#string">jane</oboInOwl:created_by>
        <obo:IAO_0000412 rdf:resource="http://purl.obolibrary.org/obo/go.owl"/>
        <oboInOwl:inSubset rdf:resource="http://purl.obolibrary.org/obo/go#goslim_pir"/>
    </owl:Class>
    


    <!-- http://purl.obolibrary.org/obo/GO_0044303 -->

    <owl:Class rdf:about="http://purl.obolibrary.org/obo/GO_0044303">
        <rdfs:label rdf:datatype="http://www.w3.org/2001/XMLSchema#string">axon collateral</rdfs:label>
        <rdfs:subClassOf rdf:resource="http://purl.obolibrary.org/obo/GO_0005575"/>
        <oboInOwl:creation_date rdf:datatype="http://www.w3.org/2001/XMLSchema#string">2010-02-05T11:29:04Z</oboInOwl:creation_date>
        <obo:IAO_0000115 rdf:datatype="http://www.w3.org/2001/XMLSchema#string">Any of the smaller branches of an axon that emanate from the main axon cylinder.</obo:IAO_0000115>
        <oboInOwl:id rdf:datatype="http://www.w3.org/2001/XMLSchema#string">GO:0044303</oboInOwl:id>
        <oboInOwl:hasDbXref rdf:datatype="http://www.w3.org/2001/XMLSchema#string">NIF_Subcellular:sao1470140754</oboInOwl:hasDbXref>
        <oboInOwl:hasOBONamespace rdf:datatype="http://www.w3.org/2001/XMLSchema#string">cellular_component</oboInOwl:hasOBONamespace>
        <oboInOwl:created_by rdf:datatype="http://www.w3.org/2001/XMLSchema#string">jane</oboInOwl:created_by>
        <obo:IAO_0000412 rdf:resource="http://purl.obolibrary.org/obo/go.owl"/>
    </owl:Class>
    


    <!-- http://purl.obolibrary.org/obo/GO_0044307 -->

    <owl:Class rdf:about="http://purl.obolibrary.org/obo/GO_0044307">
        <rdfs:label rdf:datatype="http://www.w3.org/2001/XMLSchema#string">dendritic branch</rdfs:label>
        <rdfs:subClassOf rdf:resource="http://purl.obolibrary.org/obo/GO_0005575"/>
        <oboInOwl:creation_date rdf:datatype="http://www.w3.org/2001/XMLSchema#string">2010-02-05T04:18:53Z</oboInOwl:creation_date>
        <obo:IAO_0000115 rdf:datatype="http://www.w3.org/2001/XMLSchema#string">A dendrite arising from another dendrite.</obo:IAO_0000115>
        <oboInOwl:id rdf:datatype="http://www.w3.org/2001/XMLSchema#string">GO:0044307</oboInOwl:id>
        <oboInOwl:hasDbXref rdf:datatype="http://www.w3.org/2001/XMLSchema#string">NIF_Subcellular:sao884265541</oboInOwl:hasDbXref>
        <oboInOwl:hasOBONamespace rdf:datatype="http://www.w3.org/2001/XMLSchema#string">cellular_component</oboInOwl:hasOBONamespace>
        <oboInOwl:hasExactSynonym rdf:datatype="http://www.w3.org/2001/XMLSchema#string">dendrite branch</oboInOwl:hasExactSynonym>
        <oboInOwl:created_by rdf:datatype="http://www.w3.org/2001/XMLSchema#string">jane</oboInOwl:created_by>
        <obo:IAO_0000412 rdf:resource="http://purl.obolibrary.org/obo/go.owl"/>
    </owl:Class>
    


    <!-- http://purl.obolibrary.org/obo/GO_0045837 -->

    <owl:Class rdf:about="http://purl.obolibrary.org/obo/GO_0045837">
        <rdfs:label rdf:datatype="http://www.w3.org/2001/XMLSchema#string">negative regulation of membrane potential</rdfs:label>
        <rdfs:subClassOf rdf:resource="http://purl.obolibrary.org/obo/GO_0042391"/>
        <obo:IAO_0000115 rdf:datatype="http://www.w3.org/2001/XMLSchema#string">Any process that stops, prevents, or reduces the frequency, rate or extent of establishment or extent of a membrane potential, the electric potential existing across any membrane arising from charges in the membrane itself and from the charges present in the media on either side of the membrane.</obo:IAO_0000115>
        <oboInOwl:id rdf:datatype="http://www.w3.org/2001/XMLSchema#string">GO:0045837</oboInOwl:id>
        <oboInOwl:hasOBONamespace rdf:datatype="http://www.w3.org/2001/XMLSchema#string">biological_process</oboInOwl:hasOBONamespace>
        <oboInOwl:hasExactSynonym rdf:datatype="http://www.w3.org/2001/XMLSchema#string">down regulation of membrane potential</oboInOwl:hasExactSynonym>
        <oboInOwl:hasExactSynonym rdf:datatype="http://www.w3.org/2001/XMLSchema#string">down-regulation of membrane potential</oboInOwl:hasExactSynonym>
        <oboInOwl:hasExactSynonym rdf:datatype="http://www.w3.org/2001/XMLSchema#string">downregulation of membrane potential</oboInOwl:hasExactSynonym>
        <oboInOwl:hasNarrowSynonym rdf:datatype="http://www.w3.org/2001/XMLSchema#string">inhibition of membrane potential</oboInOwl:hasNarrowSynonym>
        <oboInOwl:hasExactSynonym rdf:datatype="http://www.w3.org/2001/XMLSchema#string">reduction of membrane potential</oboInOwl:hasExactSynonym>
        <obo:IAO_0000412 rdf:resource="http://purl.obolibrary.org/obo/go.owl"/>
    </owl:Class>
    


    <!-- http://purl.obolibrary.org/obo/GO_0045838 -->

    <owl:Class rdf:about="http://purl.obolibrary.org/obo/GO_0045838">
        <rdfs:label rdf:datatype="http://www.w3.org/2001/XMLSchema#string">positive regulation of membrane potential</rdfs:label>
        <rdfs:subClassOf rdf:resource="http://purl.obolibrary.org/obo/GO_0042391"/>
        <obo:IAO_0000115 rdf:datatype="http://www.w3.org/2001/XMLSchema#string">Any process that activates or increases the frequency, rate or extent of establishment or extent of a membrane potential, the electric potential existing across any membrane arising from charges in the membrane itself and from the charges present in the media on either side of the membrane.</obo:IAO_0000115>
        <oboInOwl:id rdf:datatype="http://www.w3.org/2001/XMLSchema#string">GO:0045838</oboInOwl:id>
        <oboInOwl:hasNarrowSynonym rdf:datatype="http://www.w3.org/2001/XMLSchema#string">activation of membrane potential</oboInOwl:hasNarrowSynonym>
        <oboInOwl:hasOBONamespace rdf:datatype="http://www.w3.org/2001/XMLSchema#string">biological_process</oboInOwl:hasOBONamespace>
        <oboInOwl:hasExactSynonym rdf:datatype="http://www.w3.org/2001/XMLSchema#string">elevation of membrane potential</oboInOwl:hasExactSynonym>
        <oboInOwl:hasNarrowSynonym rdf:datatype="http://www.w3.org/2001/XMLSchema#string">stimulation of membrane potential</oboInOwl:hasNarrowSynonym>
        <oboInOwl:hasExactSynonym rdf:datatype="http://www.w3.org/2001/XMLSchema#string">up regulation of membrane potential</oboInOwl:hasExactSynonym>
        <oboInOwl:hasExactSynonym rdf:datatype="http://www.w3.org/2001/XMLSchema#string">up-regulation of membrane potential</oboInOwl:hasExactSynonym>
        <oboInOwl:hasExactSynonym rdf:datatype="http://www.w3.org/2001/XMLSchema#string">upregulation of membrane potential</oboInOwl:hasExactSynonym>
        <obo:IAO_0000412 rdf:resource="http://purl.obolibrary.org/obo/go.owl"/>
    </owl:Class>
    


    <!-- http://purl.obolibrary.org/obo/GO_0046718 -->

    <owl:Class rdf:about="http://purl.obolibrary.org/obo/GO_0046718">
        <rdfs:label rdf:datatype="http://www.w3.org/2001/XMLSchema#string">viral entry into host cell</rdfs:label>
        <rdfs:subClassOf rdf:resource="http://purl.obolibrary.org/obo/GO_0008150"/>
        <oboInOwl:hasAlternativeId rdf:datatype="http://www.w3.org/2001/XMLSchema#string">GO:0019063</oboInOwl:hasAlternativeId>
        <oboInOwl:id rdf:datatype="http://www.w3.org/2001/XMLSchema#string">GO:0046718</oboInOwl:id>
        <oboInOwl:hasDbXref rdf:datatype="http://www.w3.org/2001/XMLSchema#string">Reactome:REACT_6232</oboInOwl:hasDbXref>
        <oboInOwl:hasDbXref rdf:datatype="http://www.w3.org/2001/XMLSchema#string">Reactome:REACT_6282</oboInOwl:hasDbXref>
        <obo:IAO_0000115 rdf:datatype="http://www.w3.org/2001/XMLSchema#string">The process that occurs after viral attachment by which a virion, or viral nucleic acid, breaches the plasma membrane or cell envelope and enters the host cell. The process ends when the viral nucleic acid is released into the host cell cytoplasm.</obo:IAO_0000115>
        <oboInOwl:hasDbXref rdf:datatype="http://www.w3.org/2001/XMLSchema#string">VZ:936</oboInOwl:hasDbXref>
        <oboInOwl:hasOBONamespace rdf:datatype="http://www.w3.org/2001/XMLSchema#string">biological_process</oboInOwl:hasOBONamespace>
        <oboInOwl:hasExactSynonym rdf:datatype="http://www.w3.org/2001/XMLSchema#string">entry of virus into host cell</oboInOwl:hasExactSynonym>
        <oboInOwl:hasExactSynonym rdf:datatype="http://www.w3.org/2001/XMLSchema#string">phage translocation</oboInOwl:hasExactSynonym>
        <oboInOwl:hasExactSynonym rdf:datatype="http://www.w3.org/2001/XMLSchema#string">viral penetration</oboInOwl:hasExactSynonym>
        <oboInOwl:hasExactSynonym rdf:datatype="http://www.w3.org/2001/XMLSchema#string">virion penetration</oboInOwl:hasExactSynonym>
        <oboInOwl:hasExactSynonym rdf:datatype="http://www.w3.org/2001/XMLSchema#string">virion penetration into host cell</oboInOwl:hasExactSynonym>
        <obo:IAO_0000412 rdf:resource="http://purl.obolibrary.org/obo/go.owl"/>
        <oboInOwl:inSubset rdf:resource="http://purl.obolibrary.org/obo/go#virus_checked"/>
    </owl:Class>
    


    <!-- http://purl.obolibrary.org/obo/GO_0048666 -->

    <owl:Class rdf:about="http://purl.obolibrary.org/obo/GO_0048666">
        <rdfs:label rdf:datatype="http://www.w3.org/2001/XMLSchema#string">neuron development</rdfs:label>
        <rdfs:subClassOf rdf:resource="http://purl.obolibrary.org/obo/GO_0008150"/>
        <oboInOwl:id rdf:datatype="http://www.w3.org/2001/XMLSchema#string">GO:0048666</oboInOwl:id>
        <obo:IAO_0000115 rdf:datatype="http://www.w3.org/2001/XMLSchema#string">The process whose specific outcome is the progression of a neuron over time, from initial commitment of the cell to a specific fate, to the fully functional differentiated cell.</obo:IAO_0000115>
        <oboInOwl:hasOBONamespace rdf:datatype="http://www.w3.org/2001/XMLSchema#string">biological_process</oboInOwl:hasOBONamespace>
        <obo:IAO_0000412 rdf:resource="http://purl.obolibrary.org/obo/go.owl"/>
    </owl:Class>
    


    <!-- http://purl.obolibrary.org/obo/GO_0048812 -->

    <owl:Class rdf:about="http://purl.obolibrary.org/obo/GO_0048812">
        <rdfs:label rdf:datatype="http://www.w3.org/2001/XMLSchema#string">neuron projection morphogenesis</rdfs:label>
        <rdfs:subClassOf rdf:resource="http://purl.obolibrary.org/obo/GO_0008150"/>
        <oboInOwl:id rdf:datatype="http://www.w3.org/2001/XMLSchema#string">GO:0048812</oboInOwl:id>
        <obo:IAO_0000115 rdf:datatype="http://www.w3.org/2001/XMLSchema#string">The process in which the anatomical structures of a neuron projection are generated and organized. A neuron projection is any process extending from a neural cell, such as axons or dendrites.</obo:IAO_0000115>
        <oboInOwl:hasOBONamespace rdf:datatype="http://www.w3.org/2001/XMLSchema#string">biological_process</oboInOwl:hasOBONamespace>
        <oboInOwl:hasNarrowSynonym rdf:datatype="http://www.w3.org/2001/XMLSchema#string">neurite biosynthesis</oboInOwl:hasNarrowSynonym>
        <oboInOwl:hasNarrowSynonym rdf:datatype="http://www.w3.org/2001/XMLSchema#string">neurite formation</oboInOwl:hasNarrowSynonym>
        <oboInOwl:hasNarrowSynonym rdf:datatype="http://www.w3.org/2001/XMLSchema#string">neurite growth</oboInOwl:hasNarrowSynonym>
        <oboInOwl:hasRelatedSynonym rdf:datatype="http://www.w3.org/2001/XMLSchema#string">neurite morphogenesis</oboInOwl:hasRelatedSynonym>
        <obo:IAO_0000412 rdf:resource="http://purl.obolibrary.org/obo/go.owl"/>
    </owl:Class>
    


    <!-- http://purl.obolibrary.org/obo/GO_0050663 -->

    <owl:Class rdf:about="http://purl.obolibrary.org/obo/GO_0050663">
        <rdfs:label rdf:datatype="http://www.w3.org/2001/XMLSchema#string">cytokine secretion</rdfs:label>
        <rdfs:subClassOf rdf:resource="http://purl.obolibrary.org/obo/GO_0003674"/>
        <oboInOwl:id rdf:datatype="http://www.w3.org/2001/XMLSchema#string">GO:0050663</oboInOwl:id>
        <obo:IAO_0000115 rdf:datatype="http://www.w3.org/2001/XMLSchema#string">The regulated release of cytokines from a cell. Cytokines are any of a group of proteins that function to control the survival, growth and differentiation of tissues and cells, and which have autocrine and paracrine activity.</obo:IAO_0000115>
        <oboInOwl:hasOBONamespace rdf:datatype="http://www.w3.org/2001/XMLSchema#string">biological_process</oboInOwl:hasOBONamespace>
        <oboInOwl:hasNarrowSynonym rdf:datatype="http://www.w3.org/2001/XMLSchema#string">interferon secretion</oboInOwl:hasNarrowSynonym>
        <oboInOwl:hasNarrowSynonym rdf:datatype="http://www.w3.org/2001/XMLSchema#string">interleukin secretion</oboInOwl:hasNarrowSynonym>
        <obo:IAO_0000412 rdf:resource="http://purl.obolibrary.org/obo/go.owl"/>
    </owl:Class>
    


    <!-- http://purl.obolibrary.org/obo/GO_0050790 -->

    <owl:Class rdf:about="http://purl.obolibrary.org/obo/GO_0050790">
        <rdfs:label rdf:datatype="http://www.w3.org/2001/XMLSchema#string">regulation of catalytic activity</rdfs:label>
        <rdfs:subClassOf rdf:resource="http://purl.obolibrary.org/obo/GO_0008150"/>
        <obo:IAO_0000115 rdf:datatype="http://www.w3.org/2001/XMLSchema#string">Any process that modulates the activity of an enzyme.</obo:IAO_0000115>
        <oboInOwl:id rdf:datatype="http://www.w3.org/2001/XMLSchema#string">GO:0050790</oboInOwl:id>
        <oboInOwl:hasOBONamespace rdf:datatype="http://www.w3.org/2001/XMLSchema#string">biological_process</oboInOwl:hasOBONamespace>
        <oboInOwl:hasExactSynonym rdf:datatype="http://www.w3.org/2001/XMLSchema#string">regulation of enzyme activity</oboInOwl:hasExactSynonym>
        <obo:IAO_0000412 rdf:resource="http://purl.obolibrary.org/obo/go.owl"/>
        <oboInOwl:inSubset rdf:resource="http://purl.obolibrary.org/obo/go#gosubset_prok"/>
    </owl:Class>
    


    <!-- http://purl.obolibrary.org/obo/GO_0050821 -->

    <owl:Class rdf:about="http://purl.obolibrary.org/obo/GO_0050821">
        <rdfs:label rdf:datatype="http://www.w3.org/2001/XMLSchema#string">protein stabilization</rdfs:label>
        <rdfs:subClassOf rdf:resource="http://purl.obolibrary.org/obo/GO_0008150"/>
        <obo:IAO_0000115 rdf:datatype="http://www.w3.org/2001/XMLSchema#string">Any process involved in maintaining the structure and integrity of a protein and preventing it from degradation or aggregation.</obo:IAO_0000115>
        <oboInOwl:id rdf:datatype="http://www.w3.org/2001/XMLSchema#string">GO:0050821</oboInOwl:id>
        <oboInOwl:hasOBONamespace rdf:datatype="http://www.w3.org/2001/XMLSchema#string">biological_process</oboInOwl:hasOBONamespace>
        <oboInOwl:hasNarrowSynonym rdf:datatype="http://www.w3.org/2001/XMLSchema#string">lysosomal protein stabilization</oboInOwl:hasNarrowSynonym>
        <oboInOwl:hasExactSynonym rdf:datatype="http://www.w3.org/2001/XMLSchema#string">positive regulation of protein stability</oboInOwl:hasExactSynonym>
        <oboInOwl:hasRelatedSynonym rdf:datatype="http://www.w3.org/2001/XMLSchema#string">protein sequestering</oboInOwl:hasRelatedSynonym>
        <oboInOwl:hasRelatedSynonym rdf:datatype="http://www.w3.org/2001/XMLSchema#string">protein stabilization activity</oboInOwl:hasRelatedSynonym>
        <obo:IAO_0000412 rdf:resource="http://purl.obolibrary.org/obo/go.owl"/>
        <oboInOwl:inSubset rdf:resource="http://purl.obolibrary.org/obo/go#gosubset_prok"/>
    </owl:Class>
    


    <!-- http://purl.obolibrary.org/obo/GO_0051090 -->

    <owl:Class rdf:about="http://purl.obolibrary.org/obo/GO_0051090">
        <rdfs:label rdf:datatype="http://www.w3.org/2001/XMLSchema#string">regulation of sequence-specific DNA binding transcription factor activity</rdfs:label>
        <rdfs:subClassOf rdf:resource="http://purl.obolibrary.org/obo/GO_0008150"/>
        <obo:IAO_0000115 rdf:datatype="http://www.w3.org/2001/XMLSchema#string">Any process that modulates the frequency, rate or extent of the activity of a transcription factor, any factor involved in the initiation or regulation of transcription.</obo:IAO_0000115>
        <oboInOwl:id rdf:datatype="http://www.w3.org/2001/XMLSchema#string">GO:0051090</oboInOwl:id>
        <oboInOwl:hasDbXref rdf:datatype="http://www.w3.org/2001/XMLSchema#string">Reactome:REACT_104536</oboInOwl:hasDbXref>
        <oboInOwl:hasDbXref rdf:datatype="http://www.w3.org/2001/XMLSchema#string">Reactome:REACT_107559</oboInOwl:hasDbXref>
        <oboInOwl:hasDbXref rdf:datatype="http://www.w3.org/2001/XMLSchema#string">Reactome:REACT_109535</oboInOwl:hasDbXref>
        <oboInOwl:hasDbXref rdf:datatype="http://www.w3.org/2001/XMLSchema#string">Reactome:REACT_110257</oboInOwl:hasDbXref>
        <oboInOwl:hasDbXref rdf:datatype="http://www.w3.org/2001/XMLSchema#string">Reactome:REACT_110693</oboInOwl:hasDbXref>
        <oboInOwl:hasDbXref rdf:datatype="http://www.w3.org/2001/XMLSchema#string">Reactome:REACT_21326</oboInOwl:hasDbXref>
        <oboInOwl:hasDbXref rdf:datatype="http://www.w3.org/2001/XMLSchema#string">Reactome:REACT_82719</oboInOwl:hasDbXref>
        <oboInOwl:hasDbXref rdf:datatype="http://www.w3.org/2001/XMLSchema#string">Reactome:REACT_83365</oboInOwl:hasDbXref>
        <oboInOwl:hasDbXref rdf:datatype="http://www.w3.org/2001/XMLSchema#string">Reactome:REACT_90659</oboInOwl:hasDbXref>
        <oboInOwl:hasDbXref rdf:datatype="http://www.w3.org/2001/XMLSchema#string">Reactome:REACT_92725</oboInOwl:hasDbXref>
        <oboInOwl:hasDbXref rdf:datatype="http://www.w3.org/2001/XMLSchema#string">Reactome:REACT_96476</oboInOwl:hasDbXref>
        <oboInOwl:hasDbXref rdf:datatype="http://www.w3.org/2001/XMLSchema#string">Reactome:REACT_99415</oboInOwl:hasDbXref>
        <oboInOwl:hasOBONamespace rdf:datatype="http://www.w3.org/2001/XMLSchema#string">biological_process</oboInOwl:hasOBONamespace>
        <oboInOwl:hasBroadSynonym rdf:datatype="http://www.w3.org/2001/XMLSchema#string">regulation of transcription factor activity</oboInOwl:hasBroadSynonym>
        <obo:IAO_0000412 rdf:resource="http://purl.obolibrary.org/obo/go.owl"/>
        <oboInOwl:inSubset rdf:resource="http://purl.obolibrary.org/obo/go#gosubset_prok"/>
    </owl:Class>
    


    <!-- http://purl.obolibrary.org/obo/GO_0051318 -->

    <owl:Class rdf:about="http://purl.obolibrary.org/obo/GO_0051318">
        <rdfs:label rdf:datatype="http://www.w3.org/2001/XMLSchema#string">G1 phase</rdfs:label>
        <rdfs:subClassOf rdf:resource="http://purl.obolibrary.org/obo/GO_0022403"/>
        <oboInOwl:id rdf:datatype="http://www.w3.org/2001/XMLSchema#string">GO:0051318</oboInOwl:id>
        <rdfs:comment rdf:datatype="http://www.w3.org/2001/XMLSchema#string">Note that this term should not be used for direct annotation. If you are trying to make an annotation to x phase, it is likely that the correct process is &#39;regulation of x/y phase transition&#39;.</rdfs:comment>
        <obo:IAO_0000115 rdf:datatype="http://www.w3.org/2001/XMLSchema#string">The cell cycle &#39;gap&#39; phase which is the interval between the completion of DNA segregation (usually by mitosis or meiosis) and the beginning of DNA synthesis.</obo:IAO_0000115>
        <oboInOwl:hasDbXref rdf:datatype="http://www.w3.org/2001/XMLSchema#string">Wikipedia:G1_phase</oboInOwl:hasDbXref>
        <oboInOwl:hasOBONamespace rdf:datatype="http://www.w3.org/2001/XMLSchema#string">biological_process</oboInOwl:hasOBONamespace>
        <obo:IAO_0000412 rdf:resource="http://purl.obolibrary.org/obo/go.owl"/>
        <oboInOwl:inSubset rdf:resource="http://purl.obolibrary.org/obo/go#gocheck_do_not_annotate"/>
    </owl:Class>
    


    <!-- http://purl.obolibrary.org/obo/GO_0051319 -->

    <owl:Class rdf:about="http://purl.obolibrary.org/obo/GO_0051319">
        <rdfs:label rdf:datatype="http://www.w3.org/2001/XMLSchema#string">G2 phase</rdfs:label>
        <rdfs:subClassOf rdf:resource="http://purl.obolibrary.org/obo/GO_0022403"/>
        <oboInOwl:id rdf:datatype="http://www.w3.org/2001/XMLSchema#string">GO:0051319</oboInOwl:id>
        <rdfs:comment rdf:datatype="http://www.w3.org/2001/XMLSchema#string">Note that this term should not be used for direct annotation. If you are trying to make an annotation to x phase, it is likely that the correct process is &#39;regulation of x/y phase transition&#39;.</rdfs:comment>
        <obo:IAO_0000115 rdf:datatype="http://www.w3.org/2001/XMLSchema#string">The cell cycle &#39;gap&#39; phase which is the interval between the completion of DNA synthesis and the beginning of DNA segregation (usually by mitosis or meiosis).</obo:IAO_0000115>
        <oboInOwl:hasDbXref rdf:datatype="http://www.w3.org/2001/XMLSchema#string">Wikipedia:G2_phase</oboInOwl:hasDbXref>
        <oboInOwl:hasOBONamespace rdf:datatype="http://www.w3.org/2001/XMLSchema#string">biological_process</oboInOwl:hasOBONamespace>
        <obo:IAO_0000412 rdf:resource="http://purl.obolibrary.org/obo/go.owl"/>
        <oboInOwl:inSubset rdf:resource="http://purl.obolibrary.org/obo/go#gocheck_do_not_annotate"/>
    </owl:Class>
    


    <!-- http://purl.obolibrary.org/obo/GO_0051320 -->

    <owl:Class rdf:about="http://purl.obolibrary.org/obo/GO_0051320">
        <rdfs:label rdf:datatype="http://www.w3.org/2001/XMLSchema#string">S phase</rdfs:label>
        <rdfs:subClassOf rdf:resource="http://purl.obolibrary.org/obo/GO_0022403"/>
        <oboInOwl:id rdf:datatype="http://www.w3.org/2001/XMLSchema#string">GO:0051320</oboInOwl:id>
        <rdfs:comment rdf:datatype="http://www.w3.org/2001/XMLSchema#string">Note that this term should not be used for direct annotation. If you are trying to make an annotation to x phase, it is likely that the correct process is &#39;regulation of x/y phase transition&#39;.</rdfs:comment>
        <oboInOwl:hasExactSynonym rdf:datatype="http://www.w3.org/2001/XMLSchema#string">S-phase</oboInOwl:hasExactSynonym>
        <obo:IAO_0000115 rdf:datatype="http://www.w3.org/2001/XMLSchema#string">The cell cycle phase, following G1, during which DNA synthesis takes place.</obo:IAO_0000115>
        <oboInOwl:hasDbXref rdf:datatype="http://www.w3.org/2001/XMLSchema#string">Wikipedia:S_phase</oboInOwl:hasDbXref>
        <oboInOwl:hasOBONamespace rdf:datatype="http://www.w3.org/2001/XMLSchema#string">biological_process</oboInOwl:hasOBONamespace>
        <obo:IAO_0000412 rdf:resource="http://purl.obolibrary.org/obo/go.owl"/>
        <oboInOwl:inSubset rdf:resource="http://purl.obolibrary.org/obo/go#gocheck_do_not_annotate"/>
    </owl:Class>
    


    <!-- http://purl.obolibrary.org/obo/GO_0051321 -->

    <owl:Class rdf:about="http://purl.obolibrary.org/obo/GO_0051321">
        <rdfs:label rdf:datatype="http://www.w3.org/2001/XMLSchema#string">meiotic cell cycle</rdfs:label>
        <rdfs:subClassOf rdf:resource="http://purl.obolibrary.org/obo/GO_0007049"/>
        <oboInOwl:id rdf:datatype="http://www.w3.org/2001/XMLSchema#string">GO:0051321</oboInOwl:id>
        <obo:IAO_0000115 rdf:datatype="http://www.w3.org/2001/XMLSchema#string">Progression through the phases of the meiotic cell cycle, in which canonically a cell replicates to produce four offspring with half the chromosomal content of the progenitor cell.</obo:IAO_0000115>
        <oboInOwl:hasOBONamespace rdf:datatype="http://www.w3.org/2001/XMLSchema#string">biological_process</oboInOwl:hasOBONamespace>
        <obo:IAO_0000412 rdf:resource="http://purl.obolibrary.org/obo/go.owl"/>
        <oboInOwl:inSubset rdf:resource="http://purl.obolibrary.org/obo/go#goslim_yeast"/>
    </owl:Class>
    


    <!-- http://purl.obolibrary.org/obo/GO_0051327 -->

    <owl:Class rdf:about="http://purl.obolibrary.org/obo/GO_0051327">
        <rdfs:label rdf:datatype="http://www.w3.org/2001/XMLSchema#string">M phase of meiotic cell cycle</rdfs:label>
        <rdfs:subClassOf rdf:resource="http://purl.obolibrary.org/obo/GO_0000279"/>
        <obo:IAO_0000115 rdf:datatype="http://www.w3.org/2001/XMLSchema#string">A cell cycle phase during which nuclear division occurs, and which is comprises the phases: prophase, metaphase, anaphase and telophase and occurs as part of a meiotic cell cycle.</obo:IAO_0000115>
        <oboInOwl:id rdf:datatype="http://www.w3.org/2001/XMLSchema#string">GO:0051327</oboInOwl:id>
        <rdfs:comment rdf:datatype="http://www.w3.org/2001/XMLSchema#string">Note that this term should not be used for direct annotation. If you are trying to make an annotation to x phase, it is likely that the correct process is &#39;regulation of x/y phase transition&#39;.</rdfs:comment>
        <oboInOwl:hasOBONamespace rdf:datatype="http://www.w3.org/2001/XMLSchema#string">biological_process</oboInOwl:hasOBONamespace>
        <obo:IAO_0000412 rdf:resource="http://purl.obolibrary.org/obo/go.owl"/>
        <oboInOwl:inSubset rdf:resource="http://purl.obolibrary.org/obo/go#gocheck_do_not_annotate"/>
    </owl:Class>
    


    <!-- http://purl.obolibrary.org/obo/GO_0051330 -->

    <owl:Class rdf:about="http://purl.obolibrary.org/obo/GO_0051330">
        <rdfs:label rdf:datatype="http://www.w3.org/2001/XMLSchema#string">G1 phase of meiotic cell cycle</rdfs:label>
        <rdfs:subClassOf rdf:resource="http://purl.obolibrary.org/obo/GO_0051318"/>
        <oboInOwl:id rdf:datatype="http://www.w3.org/2001/XMLSchema#string">GO:0051330</oboInOwl:id>
        <rdfs:comment rdf:datatype="http://www.w3.org/2001/XMLSchema#string">Note that this term should not be used for direct annotation. If you are trying to make an annotation to x phase, it is likely that the correct process is &#39;regulation of x/y phase transition&#39;.</rdfs:comment>
        <obo:IAO_0000115 rdf:datatype="http://www.w3.org/2001/XMLSchema#string">The cell cycle &#39;gap&#39; phase which is the interval between the completion of DNA segregation by meiosis and the beginning of DNA synthesis.</obo:IAO_0000115>
        <oboInOwl:hasOBONamespace rdf:datatype="http://www.w3.org/2001/XMLSchema#string">biological_process</oboInOwl:hasOBONamespace>
        <obo:IAO_0000412 rdf:resource="http://purl.obolibrary.org/obo/go.owl"/>
        <oboInOwl:inSubset rdf:resource="http://purl.obolibrary.org/obo/go#gocheck_do_not_annotate"/>
    </owl:Class>
    


    <!-- http://purl.obolibrary.org/obo/GO_0051331 -->

    <owl:Class rdf:about="http://purl.obolibrary.org/obo/GO_0051331">
        <rdfs:label rdf:datatype="http://www.w3.org/2001/XMLSchema#string">G2 phase of meiotic cell cycle</rdfs:label>
        <rdfs:subClassOf rdf:resource="http://purl.obolibrary.org/obo/GO_0051319"/>
        <oboInOwl:id rdf:datatype="http://www.w3.org/2001/XMLSchema#string">GO:0051331</oboInOwl:id>
        <rdfs:comment rdf:datatype="http://www.w3.org/2001/XMLSchema#string">Note that this term should not be used for direct annotation. If you are trying to make an annotation to x phase, it is likely that the correct process is &#39;regulation of x/y phase transition&#39;.</rdfs:comment>
        <obo:IAO_0000115 rdf:datatype="http://www.w3.org/2001/XMLSchema#string">The cell cycle &#39;gap&#39; phase which is the interval between the completion of DNA synthesis and the beginning of DNA segregation by meiosis.</obo:IAO_0000115>
        <oboInOwl:hasOBONamespace rdf:datatype="http://www.w3.org/2001/XMLSchema#string">biological_process</oboInOwl:hasOBONamespace>
        <obo:IAO_0000412 rdf:resource="http://purl.obolibrary.org/obo/go.owl"/>
    </owl:Class>
    


    <!-- http://purl.obolibrary.org/obo/GO_0051332 -->

    <owl:Class rdf:about="http://purl.obolibrary.org/obo/GO_0051332">
        <rdfs:label rdf:datatype="http://www.w3.org/2001/XMLSchema#string">S phase of meiotic cell cycle</rdfs:label>
        <rdfs:subClassOf rdf:resource="http://purl.obolibrary.org/obo/GO_0051320"/>
        <oboInOwl:id rdf:datatype="http://www.w3.org/2001/XMLSchema#string">GO:0051332</oboInOwl:id>
        <rdfs:comment rdf:datatype="http://www.w3.org/2001/XMLSchema#string">Note that this term should not be used for direct annotation. If you are trying to make an annotation to x phase, it is likely that the correct process is &#39;regulation of x/y phase transition&#39;.</rdfs:comment>
        <oboInOwl:hasExactSynonym rdf:datatype="http://www.w3.org/2001/XMLSchema#string">S-phase of meiotic cell cycle</oboInOwl:hasExactSynonym>
        <obo:IAO_0000115 rdf:datatype="http://www.w3.org/2001/XMLSchema#string">The cell cycle phase, following G1, during which DNA synthesis takes place as part of a meiotic cell cycle.</obo:IAO_0000115>
        <oboInOwl:hasOBONamespace rdf:datatype="http://www.w3.org/2001/XMLSchema#string">biological_process</oboInOwl:hasOBONamespace>
        <obo:IAO_0000412 rdf:resource="http://purl.obolibrary.org/obo/go.owl"/>
        <oboInOwl:inSubset rdf:resource="http://purl.obolibrary.org/obo/go#gocheck_do_not_annotate"/>
    </owl:Class>
    


    <!-- http://purl.obolibrary.org/obo/GO_0051438 -->

    <owl:Class rdf:about="http://purl.obolibrary.org/obo/GO_0051438">
        <rdfs:label rdf:datatype="http://www.w3.org/2001/XMLSchema#string">regulation of ubiquitin-protein ligase activity</rdfs:label>
        <rdfs:subClassOf rdf:resource="http://purl.obolibrary.org/obo/GO_0008150"/>
        <oboInOwl:hasNarrowSynonym rdf:datatype="http://www.w3.org/2001/XMLSchema#string">APC regulator</oboInOwl:hasNarrowSynonym>
        <obo:IAO_0000115 rdf:datatype="http://www.w3.org/2001/XMLSchema#string">Any process that modulates the frequency, rate or extent of ubiquitin ligase activity, the catalysis of the reaction: ATP + ubiquitin + protein lysine = AMP + diphosphate + protein N-ubiquityllysine.</obo:IAO_0000115>
        <oboInOwl:id rdf:datatype="http://www.w3.org/2001/XMLSchema#string">GO:0051438</oboInOwl:id>
        <oboInOwl:hasNarrowSynonym rdf:datatype="http://www.w3.org/2001/XMLSchema#string">SCF complex regulator</oboInOwl:hasNarrowSynonym>
        <oboInOwl:hasNarrowSynonym rdf:datatype="http://www.w3.org/2001/XMLSchema#string">anaphase-promoting complex regulator</oboInOwl:hasNarrowSynonym>
        <oboInOwl:hasOBONamespace rdf:datatype="http://www.w3.org/2001/XMLSchema#string">biological_process</oboInOwl:hasOBONamespace>
        <oboInOwl:hasExactSynonym rdf:datatype="http://www.w3.org/2001/XMLSchema#string">regulation of ubiquitin ligase activity</oboInOwl:hasExactSynonym>
        <oboInOwl:hasRelatedSynonym rdf:datatype="http://www.w3.org/2001/XMLSchema#string">ubiquitin ligase regulator</oboInOwl:hasRelatedSynonym>
        <oboInOwl:hasRelatedSynonym rdf:datatype="http://www.w3.org/2001/XMLSchema#string">ubiquitin-protein ligase regulator</oboInOwl:hasRelatedSynonym>
        <obo:IAO_0000412 rdf:resource="http://purl.obolibrary.org/obo/go.owl"/>
    </owl:Class>
    


    <!-- http://purl.obolibrary.org/obo/GO_0051722 -->

    <owl:Class rdf:about="http://purl.obolibrary.org/obo/GO_0051722">
        <rdfs:label rdf:datatype="http://www.w3.org/2001/XMLSchema#string">protein C-terminal methylesterase activity</rdfs:label>
        <rdfs:subClassOf rdf:resource="http://purl.obolibrary.org/obo/GO_0008150"/>
        <obo:IAO_0000115 rdf:datatype="http://www.w3.org/2001/XMLSchema#string">Catalysis of the reaction: C-terminal protein amino acid methyl ester + H2O = protein amino acid + methanol.</obo:IAO_0000115>
        <oboInOwl:id rdf:datatype="http://www.w3.org/2001/XMLSchema#string">GO:0051722</oboInOwl:id>
        <oboInOwl:hasOBONamespace rdf:datatype="http://www.w3.org/2001/XMLSchema#string">molecular_function</oboInOwl:hasOBONamespace>
        <oboInOwl:hasNarrowSynonym rdf:datatype="http://www.w3.org/2001/XMLSchema#string">protein phosphatase methylesterase activity</oboInOwl:hasNarrowSynonym>
        <obo:IAO_0000412 rdf:resource="http://purl.obolibrary.org/obo/go.owl"/>
    </owl:Class>
    


    <!-- http://purl.obolibrary.org/obo/GO_0051881 -->

    <owl:Class rdf:about="http://purl.obolibrary.org/obo/GO_0051881">
        <rdfs:label rdf:datatype="http://www.w3.org/2001/XMLSchema#string">regulation of mitochondrial membrane potential</rdfs:label>
        <rdfs:subClassOf rdf:resource="http://purl.obolibrary.org/obo/GO_0042391"/>
        <obo:IAO_0000115 rdf:datatype="http://www.w3.org/2001/XMLSchema#string">Any process that modulates the establishment or extent of the mitochondrial membrane potential, the electric potential existing across the mitochondrial membrane arising from charges in the membrane itself and from the charges present in the media on either side of the membrane.</obo:IAO_0000115>
        <oboInOwl:id rdf:datatype="http://www.w3.org/2001/XMLSchema#string">GO:0051881</oboInOwl:id>
        <oboInOwl:hasOBONamespace rdf:datatype="http://www.w3.org/2001/XMLSchema#string">biological_process</oboInOwl:hasOBONamespace>
        <obo:IAO_0000412 rdf:resource="http://purl.obolibrary.org/obo/go.owl"/>
    </owl:Class>
    


    <!-- http://purl.obolibrary.org/obo/GO_0060964 -->

    <owl:Class rdf:about="http://purl.obolibrary.org/obo/GO_0060964">
        <rdfs:label rdf:datatype="http://www.w3.org/2001/XMLSchema#string">regulation of gene silencing by miRNA</rdfs:label>
        <rdfs:subClassOf rdf:resource="http://purl.obolibrary.org/obo/GO_0008150"/>
        <oboInOwl:creation_date rdf:datatype="http://www.w3.org/2001/XMLSchema#string">2009-10-05T03:10:28Z</oboInOwl:creation_date>
        <obo:IAO_0000115 rdf:datatype="http://www.w3.org/2001/XMLSchema#string">Any process that modulates the rate, frequency, or extent of the downregulation of gene expression through the action of microRNAs (miRNAs), endogenous 21-24 nucleotide small RNAs processed from stem-loop RNA precursors (pre-miRNAs). Once incorporated into a RNA-induced silencing complex (RISC), miRNAs can downregulate gene expression by either of two posttranscriptional mechanisms: mRNA cleavage or translational repression.</obo:IAO_0000115>
        <oboInOwl:id rdf:datatype="http://www.w3.org/2001/XMLSchema#string">GO:0060964</oboInOwl:id>
        <oboInOwl:hasOBONamespace rdf:datatype="http://www.w3.org/2001/XMLSchema#string">biological_process</oboInOwl:hasOBONamespace>
        <oboInOwl:created_by rdf:datatype="http://www.w3.org/2001/XMLSchema#string">dph</oboInOwl:created_by>
        <oboInOwl:hasExactSynonym rdf:datatype="http://www.w3.org/2001/XMLSchema#string">regulation of gene silencing by microRNA</oboInOwl:hasExactSynonym>
        <obo:IAO_0000412 rdf:resource="http://purl.obolibrary.org/obo/go.owl"/>
    </owl:Class>
    


    <!-- http://purl.obolibrary.org/obo/GO_0061136 -->

    <owl:Class rdf:about="http://purl.obolibrary.org/obo/GO_0061136">
        <rdfs:label rdf:datatype="http://www.w3.org/2001/XMLSchema#string">regulation of proteasomal protein catabolic process</rdfs:label>
        <rdfs:subClassOf rdf:resource="http://purl.obolibrary.org/obo/GO_0008150"/>
        <oboInOwl:creation_date rdf:datatype="http://www.w3.org/2001/XMLSchema#string">2010-05-17T01:33:20Z</oboInOwl:creation_date>
        <obo:IAO_0000115 rdf:datatype="http://www.w3.org/2001/XMLSchema#string">Any process that modulates the rate, frequency, or extent of the chemical reactions and pathways resulting in the breakdown of a protein or peptide by hydrolysis of its peptide bonds that is mediated by the proteasome.</obo:IAO_0000115>
        <oboInOwl:id rdf:datatype="http://www.w3.org/2001/XMLSchema#string">GO:0061136</oboInOwl:id>
        <oboInOwl:hasOBONamespace rdf:datatype="http://www.w3.org/2001/XMLSchema#string">biological_process</oboInOwl:hasOBONamespace>
        <oboInOwl:created_by rdf:datatype="http://www.w3.org/2001/XMLSchema#string">dph</oboInOwl:created_by>
        <obo:IAO_0000412 rdf:resource="http://purl.obolibrary.org/obo/go.owl"/>
    </owl:Class>
    


    <!-- http://purl.obolibrary.org/obo/GO_0065009 -->

    <owl:Class rdf:about="http://purl.obolibrary.org/obo/GO_0065009">
        <rdfs:label rdf:datatype="http://www.w3.org/2001/XMLSchema#string">regulation of molecular function</rdfs:label>
        <rdfs:subClassOf rdf:resource="http://purl.obolibrary.org/obo/GO_0008150"/>
        <obo:IAO_0000115 rdf:datatype="http://www.w3.org/2001/XMLSchema#string">Any process that modulates the frequency, rate or extent of a molecular function, an elemental biological activity occurring at the molecular level, such as catalysis or binding.</obo:IAO_0000115>
        <oboInOwl:id rdf:datatype="http://www.w3.org/2001/XMLSchema#string">GO:0065009</oboInOwl:id>
        <oboInOwl:hasOBONamespace rdf:datatype="http://www.w3.org/2001/XMLSchema#string">biological_process</oboInOwl:hasOBONamespace>
        <oboInOwl:hasExactSynonym rdf:datatype="http://www.w3.org/2001/XMLSchema#string">regulation of a molecular function</oboInOwl:hasExactSynonym>
        <obo:IAO_0000412 rdf:resource="http://purl.obolibrary.org/obo/go.owl"/>
        <oboInOwl:inSubset rdf:resource="http://purl.obolibrary.org/obo/go#gosubset_prok"/>
    </owl:Class>
    


    <!-- http://purl.obolibrary.org/obo/GO_0070265 -->

    <owl:Class rdf:about="http://purl.obolibrary.org/obo/GO_0070265">
        <rdfs:label rdf:datatype="http://www.w3.org/2001/XMLSchema#string">necrotic cell death</rdfs:label>
        <rdfs:subClassOf rdf:resource="http://purl.obolibrary.org/obo/GO_0008150"/>
        <obo:IAO_0000115 rdf:datatype="http://www.w3.org/2001/XMLSchema#string">A cell death process that is morphologically characterized by a gain in cell volume (oncosis), swelling of organelles, plasma membrane rupture and subsequent loss of intracellular contents.</obo:IAO_0000115>
        <oboInOwl:id rdf:datatype="http://www.w3.org/2001/XMLSchema#string">GO:0070265</oboInOwl:id>
        <rdfs:comment rdf:datatype="http://www.w3.org/2001/XMLSchema#string">Note that the word necrosis has been widely used in earlier literature to describe forms of cell death which are now known by more precise terms, such as apoptosis. Necrosis can occur in a regulated fashion, involving a precise sequence of signals.</rdfs:comment>
        <oboInOwl:hasOBONamespace rdf:datatype="http://www.w3.org/2001/XMLSchema#string">biological_process</oboInOwl:hasOBONamespace>
        <oboInOwl:hasExactSynonym rdf:datatype="http://www.w3.org/2001/XMLSchema#string">cellular necrosis</oboInOwl:hasExactSynonym>
        <oboInOwl:hasBroadSynonym rdf:datatype="http://www.w3.org/2001/XMLSchema#string">necrosis</oboInOwl:hasBroadSynonym>
        <obo:IAO_0000412 rdf:resource="http://purl.obolibrary.org/obo/go.owl"/>
    </owl:Class>
    


    <!-- http://purl.obolibrary.org/obo/GO_0070528 -->

    <owl:Class rdf:about="http://purl.obolibrary.org/obo/GO_0070528">
        <rdfs:label rdf:datatype="http://www.w3.org/2001/XMLSchema#string">protein kinase C signaling cascade</rdfs:label>
        <rdfs:subClassOf rdf:resource="http://purl.obolibrary.org/obo/GO_0008150"/>
        <obo:IAO_0000115 rdf:datatype="http://www.w3.org/2001/XMLSchema#string">A series of reactions, mediated by the intracellular serine/threonine kinase protein kinase C, which occurs as a result of a single trigger reaction or compound.</obo:IAO_0000115>
        <oboInOwl:id rdf:datatype="http://www.w3.org/2001/XMLSchema#string">GO:0070528</oboInOwl:id>
        <oboInOwl:hasExactSynonym rdf:datatype="http://www.w3.org/2001/XMLSchema#string">PKC signaling cascade</oboInOwl:hasExactSynonym>
        <oboInOwl:hasOBONamespace rdf:datatype="http://www.w3.org/2001/XMLSchema#string">biological_process</oboInOwl:hasOBONamespace>
        <oboInOwl:hasExactSynonym rdf:datatype="http://www.w3.org/2001/XMLSchema#string">protein kinase C signalling cascade</oboInOwl:hasExactSynonym>
        <obo:IAO_0000412 rdf:resource="http://purl.obolibrary.org/obo/go.owl"/>
    </owl:Class>
    


    <!-- http://purl.obolibrary.org/obo/GO_0071712 -->

    <owl:Class rdf:about="http://purl.obolibrary.org/obo/GO_0071712">
        <rdfs:label rdf:datatype="http://www.w3.org/2001/XMLSchema#string">ER-associated misfolded protein catabolic process</rdfs:label>
        <rdfs:subClassOf rdf:resource="http://purl.obolibrary.org/obo/GO_0008150"/>
        <oboInOwl:creation_date rdf:datatype="http://www.w3.org/2001/XMLSchema#string">2010-03-10T12:53:27Z</oboInOwl:creation_date>
        <oboInOwl:hasExactSynonym rdf:datatype="http://www.w3.org/2001/XMLSchema#string">ER-associated misfolded protein breakdown</oboInOwl:hasExactSynonym>
        <oboInOwl:hasExactSynonym rdf:datatype="http://www.w3.org/2001/XMLSchema#string">ER-associated misfolded protein catabolism</oboInOwl:hasExactSynonym>
        <oboInOwl:hasExactSynonym rdf:datatype="http://www.w3.org/2001/XMLSchema#string">ER-associated misfolded protein degradation</oboInOwl:hasExactSynonym>
        <oboInOwl:id rdf:datatype="http://www.w3.org/2001/XMLSchema#string">GO:0071712</oboInOwl:id>
        <rdfs:comment rdf:datatype="http://www.w3.org/2001/XMLSchema#string">See also the biological process terms &#39;unfolded protein response ; GO:0030968&#39; and &#39;retrograde protein transport, ER to cytosol ; GO:0030970&#39;.</rdfs:comment>
        <obo:IAO_0000115 rdf:datatype="http://www.w3.org/2001/XMLSchema#string">The chemical reactions and pathways resulting in the breakdown of misfolded proteins transported from the endoplasmic reticulum and targeted to cytoplasmic proteasomes for degradation.</obo:IAO_0000115>
        <oboInOwl:hasOBONamespace rdf:datatype="http://www.w3.org/2001/XMLSchema#string">biological_process</oboInOwl:hasOBONamespace>
        <oboInOwl:hasExactSynonym rdf:datatype="http://www.w3.org/2001/XMLSchema#string">endoplasmic reticulum-associated misfolded protein catabolic process</oboInOwl:hasExactSynonym>
        <oboInOwl:hasExactSynonym rdf:datatype="http://www.w3.org/2001/XMLSchema#string">endoplasmic reticulum-associated misfolded protein catabolism</oboInOwl:hasExactSynonym>
        <oboInOwl:created_by rdf:datatype="http://www.w3.org/2001/XMLSchema#string">midori</oboInOwl:created_by>
        <obo:IAO_0000412 rdf:resource="http://purl.obolibrary.org/obo/go.owl"/>
    </owl:Class>
    


    <!-- http://purl.obolibrary.org/obo/GO_0071964 -->

    <owl:Class rdf:about="http://purl.obolibrary.org/obo/GO_0071964">
        <rdfs:label rdf:datatype="http://www.w3.org/2001/XMLSchema#string">establishment of cell polarity regulating cell shape</rdfs:label>
        <rdfs:subClassOf rdf:resource="http://purl.obolibrary.org/obo/GO_0008150"/>
        <oboInOwl:creation_date rdf:datatype="http://www.w3.org/2001/XMLSchema#string">2011-06-22T03:10:08Z</oboInOwl:creation_date>
        <obo:IAO_0000115 rdf:datatype="http://www.w3.org/2001/XMLSchema#string">Any cellular process that results in the specification or formation of a polarized intracellular organization or cell growth pattern that regulates the shape of a cell.</obo:IAO_0000115>
        <oboInOwl:id rdf:datatype="http://www.w3.org/2001/XMLSchema#string">GO:0071964</oboInOwl:id>
        <oboInOwl:hasOBONamespace rdf:datatype="http://www.w3.org/2001/XMLSchema#string">biological_process</oboInOwl:hasOBONamespace>
        <oboInOwl:created_by rdf:datatype="http://www.w3.org/2001/XMLSchema#string">midori</oboInOwl:created_by>
        <obo:IAO_0000412 rdf:resource="http://purl.obolibrary.org/obo/go.owl"/>
    </owl:Class>
    


    <!-- http://purl.obolibrary.org/obo/GO_1901589 -->

    <owl:Class rdf:about="http://purl.obolibrary.org/obo/GO_1901589">
        <rdfs:label rdf:datatype="http://www.w3.org/2001/XMLSchema#string">axon microtubule bundle</rdfs:label>
        <rdfs:subClassOf rdf:resource="http://purl.obolibrary.org/obo/GO_0005575"/>
        <oboInOwl:creation_date rdf:datatype="http://www.w3.org/2001/XMLSchema#string">2012-11-07T15:37:12Z</oboInOwl:creation_date>
        <obo:IAO_0000115 rdf:datatype="http://www.w3.org/2001/XMLSchema#string">An arrangement of closely apposed microtubules running parallel to each other in the axon hillock and initial segment.</obo:IAO_0000115>
        <oboInOwl:id rdf:datatype="http://www.w3.org/2001/XMLSchema#string">GO:1901589</oboInOwl:id>
        <oboInOwl:hasExactSynonym rdf:datatype="http://www.w3.org/2001/XMLSchema#string">axon microtubule fascicle</oboInOwl:hasExactSynonym>
        <oboInOwl:hasOBONamespace rdf:datatype="http://www.w3.org/2001/XMLSchema#string">cellular_component</oboInOwl:hasOBONamespace>
        <oboInOwl:hasExactSynonym rdf:datatype="http://www.w3.org/2001/XMLSchema#string">microtubule bundle of axon</oboInOwl:hasExactSynonym>
        <oboInOwl:hasExactSynonym rdf:datatype="http://www.w3.org/2001/XMLSchema#string">microtubule fascicle of axon</oboInOwl:hasExactSynonym>
        <oboInOwl:created_by rdf:datatype="http://www.w3.org/2001/XMLSchema#string">pr</oboInOwl:created_by>
        <obo:IAO_0000412 rdf:resource="http://purl.obolibrary.org/obo/go.owl"/>
    </owl:Class>
</rdf:RDF>


<!-- Generated by the OWL API (version 3.2.4.1806) http://owlapi.sourceforge.net -->
